# Supplementary material for: Cytokinin perception in potato: new features of canonical players
Source: J Exp Bot. 2018 May 24;69(16):3839–53. doi: 10.1093/jxb/ery199 (PMC6054150; doi:10.1093/jxb/ery199)
Supplement: Supplementary Dataset S1 [file ery199_suppl_supplementary_dataset_s1.zip]

Archive with 67 entries (50 files):
- Supplementary_File/
- Supplementary_File/01_Sensor_module/
- Supplementary_File/01_Sensor_module/01_Ligand-free/
- Supplementary_File/01_Sensor_module/01_Ligand-free/alignment_files/
- Supplementary_File/01_Sensor_module/01_Ligand-free/alignment_files/StHK2_SM.ali
- Supplementary_File/01_Sensor_module/01_Ligand-free/alignment_files/StHK3_SM.ali
- Supplementary_File/01_Sensor_module/01_Ligand-free/alignment_files/StHK4_SM.ali
- Supplementary_File/01_Sensor_module/01_Ligand-free/StHK2_SM.pdb
- Supplementary_File/01_Sensor_module/01_Ligand-free/StHK3_SM.pdb
- Supplementary_File/01_Sensor_module/01_Ligand-free/StHK4_SM.pdb
- Supplementary_File/01_Sensor_module/02_Docked_with_cytokinis/
- Supplementary_File/01_Sensor_module/02_Docked_with_cytokinis/StHK2/
- Supplementary_File/01_Sensor_module/02_Docked_with_cytokinis/StHK2/StHK2_SM_BA.pdb
- Supplementary_File/01_Sensor_module/02_Docked_with_cytokinis/StHK2/StHK2_SM_DZ.pdb
- Supplementary_File/01_Sensor_module/02_Docked_with_cytokinis/StHK2/StHK2_SM_iP.pdb
- Supplementary_File/01_Sensor_module/02_Docked_with_cytokinis/StHK2/StHK2_SM_Kin.pdb
- Supplementary_File/01_Sensor_module/02_Docked_with_cytokinis/StHK2/StHK2_SM_TD.pdb
- Supplementary_File/01_Sensor_module/02_Docked_with_cytokinis/StHK2/StHK2_SM_tZ.pdb
- Supplementary_File/01_Sensor_module/02_Docked_with_cytokinis/StHK3/
- Supplementary_File/01_Sensor_module/02_Docked_with_cytokinis/StHK3/StHK3_SM_BA.pdb
- Supplementary_File/01_Sensor_module/02_Docked_with_cytokinis/StHK3/StHK3_SM_DZ.pdb
- Supplementary_File/01_Sensor_module/02_Docked_with_cytokinis/StHK3/StHK3_SM_iP.pdb
- Supplementary_File/01_Sensor_module/02_Docked_with_cytokinis/StHK3/StHK3_SM_Kin.pdb
- Supplementary_File/01_Sensor_module/02_Docked_with_cytokinis/StHK3/StHK3_SM_TD.pdb
- Supplementary_File/01_Sensor_module/02_Docked_with_cytokinis/StHK3/StHK3_SM_tZ.pdb
- Supplementary_File/01_Sensor_module/02_Docked_with_cytokinis/StHK4/
- Supplementary_File/01_Sensor_module/02_Docked_with_cytokinis/StHK4/StHK4_SM_BA.pdb
- Supplementary_File/01_Sensor_module/02_Docked_with_cytokinis/StHK4/StHK4_SM_DZ.pdb
- Supplementary_File/01_Sensor_module/02_Docked_with_cytokinis/StHK4/StHK4_SM_iP.pdb
- Supplementary_File/01_Sensor_module/02_Docked_with_cytokinis/StHK4/StHK4_SM_Kin.pdb
- Supplementary_File/01_Sensor_module/02_Docked_with_cytokinis/StHK4/StHK4_SM_TD.pdb
- Supplementary_File/01_Sensor_module/02_Docked_with_cytokinis/StHK4/StHK4_SM_tZ.pdb
- Supplementary_File/02_HisKA_domain/
- Supplementary_File/02_HisKA_domain/alignment_files/
- Supplementary_File/02_HisKA_domain/alignment_files/StHK2_HisKA.ali
- Supplementary_File/02_HisKA_domain/alignment_files/StHK3_HisKA.ali
- Supplementary_File/02_HisKA_domain/alignment_files/StHK4_HisKA.ali
- Supplementary_File/02_HisKA_domain/StHK2_HisKA.pdb
- Supplementary_File/02_HisKA_domain/StHK3_HisKA.pdb
- Supplementary_File/02_HisKA_domain/StHK4_HisKA.pdb
- Supplementary_File/03_ATPase_domain/
- Supplementary_File/03_ATPase_domain/additional_models/
- Supplementary_File/03_ATPase_domain/additional_models/StHK3_ATPase_IntFold.pdb
- Supplementary_File/03_ATPase_domain/additional_models/StHK3_ATPase_uncut.pdb
- Supplementary_File/03_ATPase_domain/alignment_files/
- Supplementary_File/03_ATPase_domain/alignment_files/StHK2_ATPase.ali
- Supplementary_File/03_ATPase_domain/alignment_files/StHK3_ATPase.ali
- Supplementary_File/03_ATPase_domain/alignment_files/StHK4_ATPase.ali
- Supplementary_File/03_ATPase_domain/StHK2_ATPase.pdb
- Supplementary_File/03_ATPase_domain/StHK3_ATPase.pdb
- Supplementary_File/03_ATPase_domain/StHK4_ATPase.pdb
- Supplementary_File/04_REC-like_domain/
- Supplementary_File/04_REC-like_domain/alignment_files/
- Supplementary_File/04_REC-like_domain/alignment_files/StHK2_RLD.ali
- Supplementary_File/04_REC-like_domain/alignment_files/StHK3_RLD.ali
- Supplementary_File/04_REC-like_domain/alignment_files/StHK4_RLD.ali
- Supplementary_File/04_REC-like_domain/StHK2_RLD.pdb
- Supplementary_File/04_REC-like_domain/StHK3_RLD.pdb
- Supplementary_File/04_REC-like_domain/StHK4_RLD.pdb
- Supplementary_File/05_REC-domain/
- Supplementary_File/05_REC-domain/alignment_files/
- Supplementary_File/05_REC-domain/alignment_files/StHK2_RD.ali
- Supplementary_File/05_REC-domain/alignment_files/StHK3_RD.ali
- Supplementary_File/05_REC-domain/alignment_files/StHK4_RD.ali
- Supplementary_File/05_REC-domain/StHK2_RD.pdb
- Supplementary_File/05_REC-domain/StHK3_RD.pdb
- Supplementary_File/05_REC-domain/StHK4_RD.pdb
