# Supplementary material for: Cytokinin perception in potato: new features of canonical players
Source: J Exp Bot. 2018 May 24;69(16):3839–53. doi: 10.1093/jxb/ery199 (PMC6054150; doi:10.1093/jxb/ery199)
Supplement: Supplementary Dataset S1 [file ery199_suppl_supplementary_dataset_s1.zip › Supplementary_File/01_Sensor_module/01_Ligand-free/alignment_files/StHK4_SM.ali]

>P1;3T4L
structureX:3T4L.pdb: 126 :A: 617:B:MOL_ID  1; MOLECULE  HISTIDINE KINASE 4; CHAIN  A, B; FRAGMENT  UNP RESIDUES 149-418; SYNONYM  ARABIDOPSIS HISTIDINE KINASE 4, ATHK4, CYTOKININ R CYTOKININ RESPONSE 1, ATCRE1, CYTOKININ RECEPTOR CRE1, PHOS PHOSPHATASE AHK4, PROTEIN AUTHENTIC HIS-KINASE 4, PROTEIN R WOL 1, PROTEIN WOODEN LEG; EC  2.7.13.3, 3.1.3.16; ENGINEERED  YES:MOL_ID  1; ORGANISM_SCIENTIFIC  ARABIDOPSIS THALIANA; ORGANISM_COMMON  MOUSE-EAR CRESS,THALE-CRESS; ORGANISM_TAXID  3702; GENE  AHK4, AT2G01830, CRE1, RAW1, T23K3.2, WOL; EXPRESSION_SYSTEM  ESCHERICHIA COLI; EXPRESSION_SYSTEM_TAXID  562; EXPRESSION_SYSTEM_STRAIN  ORIGAMI (DE3); EXPRESSION_SYSTEM_VECTOR_TYPE  PLASMID; EXPRESSION_SYSTEM_PLASMID  PMH-HSSUMO: 1.53: 0.18
MDDANKIRREEVLVSMCDQRARMLQDQFSVSVNHVHALAILVSTFHYHKNPSAIDQETFAEYTARTAFERPLLSG
VAYAEKVVNFEREMFERQHNWVIKTMDRGEPSPVRDEYAPVIFSQDSVSYLESLDMMSGEEDRENILRARETGKA
VLTSPFRLLETHHLGVVLTFPVYKSSLPENPTVEERIAATAGYLGGAFDVESLVENLLGQLAGNQAIVVHVYDIT
NASDPLVMYG--NEEADRSLSHESKLDFGDPFRKHKMICRYH--Q/DDAN-KIRREEVLVSMCDQRARMLQDQFSVSVNHVHALAILVSTFHYHKNPSAIDQETFAEYTARTAFERPLLSG
VAYAEKVVNFEREMFERQHNWVIKTMDRGEPSPVRDEYAPVIFSQDSVSYLESLDMMSGEEDRENILRARETGKA
VLTSPFRLLETHHLGVVLTFPVYKSSLPENPTVEERIAATAGYLGGAFDVESLVENLLGQLAGNQAIVVHVYDIT
NASDPLVMYGNQ----DESLSHESKLDFGDPFRKHKMICRYH--Q*

>P1;StHK4
sequence:StHK4:     : :     : ::: 0.00: 0.00
MDANHKEKRKEGLVSMCDQRARMLQDQFSVSVNHVHALAILVSTFHYEKNPSAIDQNTFAEYTARTAFERPLLSG
VAYAERVLNSEREEFEREHGWTIKTMEK-KPSPIRDEYSPVIFSQETVSYIESLDMMSGEEDRENILRARASGKA
VLTSPFRLLGSHHLGVVLTFPVYRSKLPENPTEHERVEATAGFLGGAFDVESLVECLLGQLAANHPIIVNVYDVT
NSSDPLIMYGHQNPNGDASLKQVSKLDFGDPFRKHEMICRYLYED/MDANHKEKRKEGLVSMCDQRARMLQDQFSVSVNHVHALAILVSTFHYEKNPSAIDQNTFAEYTARTAFERPLLSG
VAYAERVLNSEREEFEREHGWTIKTMEK-KPSPIRDEYSPVIFSQETVSYIESLDMMSGEEDRENILRARASGKA
VLTSPFRLLGSHHLGVVLTFPVYRSKLPENPTEHERVEATAGFLGGAFDVESLVECLLGQLAANHPIIVNVYDVT
NSSDPLIMYGHQNPNGDASLKQVSKLDFGDPFRKHEMICRYLYED*
