# Supplementary material for: Cytokinin perception in potato: new features of canonical players
Source: J Exp Bot. 2018 May 24;69(16):3839–53. doi: 10.1093/jxb/ery199 (PMC6054150; doi:10.1093/jxb/ery199)
Supplement: Supplementary Dataset S1 [file ery199_suppl_supplementary_dataset_s1.zip › Supplementary_File/01_Sensor_module/01_Ligand-free/StHK2_SM.pdb]

EXPDTA    THEORETICAL MODEL, MODELLER 9.19 2018/01/18 13:54:09
REMARK   6 MODELLER OBJECTIVE FUNCTION:      3181.4170
REMARK   6 MODELLER BEST TEMPLATE % SEQ ID:  63.894
REMARK   6 SEQUENCE: StHK2
REMARK   6 ALIGNMENT: alignment.ali
REMARK   6 DOPE score: -62259.17578
REMARK   6 GA341 score: 1.00000
REMARK   6 TEMPLATE: 3T4L 126:A - 393:B MODELS 1:A - 560:B AT 63.9%
HELIX    1   1 ALA A  333  GLY A  378  1                                  46
HELIX    2   2 GLN A  386  ARG A  395  1                                  10
HELIX    3   3 ALA A  397  GLU A  399  1                                   3
HELIX    4   4 HIS A  414  HIS A  424  1                                  11
HELIX    5   5 GLN A  464  ILE A  469  1                                   6
HELIX    6   6 MET A  474  SER A  476  1                                   3
HELIX    7   7 LYS A  478  ALA A  489  1                                  12
HELIX    8   8 PRO A  526  ALA A  532  1                                   7
HELIX    9   9 VAL A  543  GLN A  553  1                                  11
HELIX   10  10 ALA B  333  GLY B  378  1                                  46
HELIX   11  11 GLN B  386  ARG B  395  1                                  10
HELIX   12  12 ALA B  397  GLU B  399  1                                   3
HELIX   13  13 HIS B  414  HIS B  424  1                                  11
HELIX   14  14 GLN B  464  ILE B  469  1                                   6
HELIX   15  15 MET B  474  SER B  476  1                                   3
HELIX   16  16 LYS B  478  SER B  490  1                                  13
HELIX   17  17 PRO B  526  ALA B  532  1                                   7
HELIX   18  18 VAL B  543  HIS B  552  1                                  10
SHEET    1   1 1 THR A 403  LEU A 410  0
SHEET    2   2 1 VAL A 459  SER A 462  0
SHEET    3   3 1 VAL A 509  TYR A 516  0
SHEET    4   4 1 THR A 533  TYR A 541  0
SHEET    5   5 1 ILE A 560  ASP A 566  0
SHEET    6   6 1 ILE A 574  TYR A 577  0
SHEET    7   7 1 ARG A 588  LEU A 592  0
SHEET    8   8 1 HIS A 601  PHE A 607  0
SHEET    9   9 1 THR B 403  LEU B 410  0
SHEET   10  10 1 VAL B 459  SER B 462  0
SHEET   11  11 1 VAL B 509  TYR B 516  0
SHEET   12  12 1 THR B 533  TYR B 541  0
SHEET   13  13 1 ILE B 560  ASP B 566  0
SHEET   14  14 1 ILE B 574  TYR B 577  0
SHEET   15  15 1 LEU B 587  LEU B 592  0
SHEET   16  16 1 HIS B 601  PHE B 607  0
SSBOND   1 CYS A   17    CYS A  275                          1555   1555  2.02
SSBOND   2 CYS B  298    CYS B  556                          1555   1555  2.04
ATOM      1  N   LEU A 331      -3.472   9.873  75.446  1.00 27.32           N
ATOM      2  CA  LEU A 331      -3.679   9.695  76.900  1.00 27.32           C
ATOM      3  CB  LEU A 331      -4.584  10.772  77.539  1.00 27.32           C
ATOM      4  CG  LEU A 331      -3.983  12.192  77.534  1.00 27.32           C
ATOM      5  CD1 LEU A 331      -4.941  13.162  78.220  1.00 27.32           C
ATOM      6  CD2 LEU A 331      -2.631  12.254  78.248  1.00 27.32           C
ATOM      7  C   LEU A 331      -4.170   8.271  77.088  1.00 27.32           C
ATOM      8  O   LEU A 331      -3.373   7.398  76.779  1.00 27.32           O
ATOM      9  HA  LEU A 331      -2.709   9.736  77.397  1.00  0.00           H
ATOM     10  HB2 LEU A 331      -5.539  10.801  77.012  1.00  0.00           H
ATOM     11  HB3 LEU A 331      -4.778  10.486  78.574  1.00  0.00           H
ATOM     12  HG  LEU A 331      -3.844  12.511  76.500  1.00  0.00           H
ATOM     13 HD11 LEU A 331      -4.536  14.175  78.186  1.00  0.00           H
ATOM     14 HD12 LEU A 331      -5.084  12.880  79.265  1.00  0.00           H
ATOM     15 HD13 LEU A 331      -5.908  13.160  77.718  1.00  0.00           H
ATOM     16 HD21 LEU A 331      -2.289  13.290  78.292  1.00  0.00           H
ATOM     17 HD22 LEU A 331      -2.727  11.885  79.271  1.00  0.00           H
ATOM     18 HD23 LEU A 331      -1.875  11.675  77.722  1.00  0.00           H
ATOM     19  H1  LEU A 331      -2.860   9.133  75.120  1.00  0.00           H
ATOM     20  H2  LEU A 331      -4.352   9.769  74.957  1.00  0.00           H
ATOM     21  H3  LEU A 331      -3.057  10.772  75.247  1.00  0.00           H
ATOM     22  N   SER A 332      -5.489   8.082  77.038  1.00 26.93           N
ATOM     23  CA  SER A 332      -6.136   6.828  76.639  1.00 26.93           C
ATOM     24  CB  SER A 332      -7.661   6.972  76.751  1.00 26.93           C
ATOM     25  OG  SER A 332      -8.019   7.831  77.823  1.00 26.93           O
ATOM     26  C   SER A 332      -5.753   6.425  75.206  1.00 26.93           C
ATOM     27  O   SER A 332      -5.451   7.298  74.378  1.00 26.93           O
ATOM     28  H   SER A 332      -6.129   8.813  77.319  1.00  0.00           H
ATOM     29  HA  SER A 332      -5.820   6.040  77.322  1.00  0.00           H
ATOM     30  HB2 SER A 332      -8.062   7.384  75.824  1.00  0.00           H
ATOM     31  HB3 SER A 332      -8.097   5.990  76.930  1.00  0.00           H
ATOM     32  HG  SER A 332      -8.944   7.645  78.027  1.00  0.00           H
ATOM     33  N   ALA A 333      -5.658   5.118  74.952  1.00 23.49           N
ATOM     34  CA  ALA A 333      -5.237   4.557  73.665  1.00 23.49           C
ATOM     35  CB  ALA A 333      -4.718   3.134  73.909  1.00 23.49           C
ATOM     36  C   ALA A 333      -6.367   4.556  72.623  1.00 23.49           C
ATOM     37  O   ALA A 333      -6.143   4.919  71.475  1.00 23.49           O
ATOM     38  H   ALA A 333      -5.965   4.470  75.663  1.00  0.00           H
ATOM     39  HA  ALA A 333      -4.417   5.153  73.263  1.00  0.00           H
ATOM     40  HB1 ALA A 333      -3.882   3.156  74.611  1.00  0.00           H
ATOM     41  HB2 ALA A 333      -5.514   2.506  74.316  1.00  0.00           H
ATOM     42  HB3 ALA A 333      -4.375   2.701  72.967  1.00  0.00           H
ATOM     43  N   ASP A 334      -7.598   4.335  73.065  1.00 27.91           N
ATOM     44  CA  ASP A 334      -8.860   4.396  72.320  1.00 27.91           C
ATOM     45  CB  ASP A 334     -10.007   4.145  73.325  1.00 27.91           C
ATOM     46  CG  ASP A 334      -9.797   4.865  74.670  1.00 27.91           C
ATOM     47  OD1 ASP A 334      -8.935   4.358  75.424  1.00 27.91           O
ATOM     48  OD2 ASP A 334      -9.979   6.100  74.643  1.00 27.91           O
ATOM     49  C   ASP A 334      -9.066   5.726  71.567  1.00 27.91           C
ATOM     50  O   ASP A 334      -9.292   5.709  70.355  1.00 27.91           O
ATOM     51  H   ASP A 334      -7.707   4.156  74.063  1.00  0.00           H
ATOM     52  HA  ASP A 334      -8.876   3.596  71.578  1.00  0.00           H
ATOM     53  HB2 ASP A 334     -10.066   3.072  73.518  1.00  0.00           H
ATOM     54  HB3 ASP A 334     -10.958   4.455  72.883  1.00  0.00           H
ATOM     55  N   ILE A 335      -8.782   6.866  72.207  1.00 75.23           N
ATOM     56  CA  ILE A 335      -8.771   8.183  71.550  1.00 75.23           C
ATOM     57  CB  ILE A 335      -8.574   9.321  72.585  1.00 75.23           C
ATOM     58  CG1 ILE A 335      -9.630   9.346  73.714  1.00 75.23           C
ATOM     59  CG2 ILE A 335      -8.535  10.704  71.904  1.00 75.23           C
ATOM     60  CD1 ILE A 335     -11.096   9.356  73.259  1.00 75.23           C
ATOM     61  C   ILE A 335      -7.698   8.258  70.453  1.00 75.23           C
ATOM     62  O   ILE A 335      -7.953   8.807  69.383  1.00 75.23           O
ATOM     63  H   ILE A 335      -8.780   6.816  73.224  1.00  0.00           H
ATOM     64  HA  ILE A 335      -9.732   8.326  71.057  1.00  0.00           H
ATOM     65  HB  ILE A 335      -7.604   9.172  73.063  1.00  0.00           H
ATOM     66 HG12 ILE A 335      -9.475   8.485  74.357  1.00  0.00           H
ATOM     67 HG13 ILE A 335      -9.459  10.224  74.338  1.00  0.00           H
ATOM     68 HD11 ILE A 335     -11.739   9.410  74.138  1.00  0.00           H
ATOM     69 HD12 ILE A 335     -11.329   8.439  72.718  1.00  0.00           H
ATOM     70 HD13 ILE A 335     -11.293  10.219  72.625  1.00  0.00           H
ATOM     71 HG21 ILE A 335      -8.477  11.493  72.654  1.00  0.00           H
ATOM     72 HG22 ILE A 335      -7.663  10.789  71.255  1.00  0.00           H
ATOM     73 HG23 ILE A 335      -9.433  10.853  71.303  1.00  0.00           H
ATOM     74  N   ALA A 336      -6.503   7.706  70.686  1.00 27.63           N
ATOM     75  CA  ALA A 336      -5.420   7.704  69.700  1.00 27.63           C
ATOM     76  CB  ALA A 336      -4.101   7.371  70.408  1.00 27.63           C
ATOM     77  C   ALA A 336      -5.691   6.761  68.512  1.00 27.63           C
ATOM     78  O   ALA A 336      -5.451   7.157  67.370  1.00 27.63           O
ATOM     79  H   ALA A 336      -6.397   7.132  71.512  1.00  0.00           H
ATOM     80  HA  ALA A 336      -5.334   8.711  69.290  1.00  0.00           H
ATOM     81  HB1 ALA A 336      -3.935   8.062  71.234  1.00  0.00           H
ATOM     82  HB2 ALA A 336      -3.276   7.457  69.698  1.00  0.00           H
ATOM     83  HB3 ALA A 336      -4.124   6.351  70.792  1.00  0.00           H
ATOM     84  N   LEU A 337      -6.331   5.610  68.755  1.00 87.28           N
ATOM     85  CA  LEU A 337      -6.832   4.701  67.721  1.00 87.28           C
ATOM     86  CB  LEU A 337      -7.406   3.412  68.348  1.00 87.28           C
ATOM     87  CG  LEU A 337      -6.396   2.253  68.440  1.00 87.28           C
ATOM     88  CD1 LEU A 337      -5.314   2.473  69.496  1.00 87.28           C
ATOM     89  CD2 LEU A 337      -7.128   0.955  68.780  1.00 87.28           C
ATOM     90  C   LEU A 337      -7.883   5.397  66.854  1.00 87.28           C
ATOM     91  O   LEU A 337      -7.618   5.579  65.669  1.00 87.28           O
ATOM     92  H   LEU A 337      -6.506   5.363  69.725  1.00  0.00           H
ATOM     93  HA  LEU A 337      -6.008   4.434  67.058  1.00  0.00           H
ATOM     94  HB2 LEU A 337      -7.826   3.620  69.332  1.00  0.00           H
ATOM     95  HB3 LEU A 337      -8.226   3.071  67.712  1.00  0.00           H
ATOM     96  HG  LEU A 337      -5.915   2.127  67.469  1.00  0.00           H
ATOM     97 HD21 LEU A 337      -6.418   0.129  68.823  1.00  0.00           H
ATOM     98 HD22 LEU A 337      -7.633   1.047  69.742  1.00  0.00           H
ATOM     99 HD23 LEU A 337      -7.867   0.735  68.009  1.00  0.00           H
ATOM    100 HD11 LEU A 337      -4.611   1.641  69.478  1.00  0.00           H
ATOM    101 HD12 LEU A 337      -5.770   2.530  70.483  1.00  0.00           H
ATOM    102 HD13 LEU A 337      -4.770   3.394  69.293  1.00  0.00           H
ATOM    103  N   ARG A 338      -8.901   6.022  67.464  1.00 97.45           N
ATOM    104  CA  ARG A 338      -9.946   6.764  66.734  1.00 97.45           C
ATOM    105  CB  ARG A 338     -11.099   7.101  67.676  1.00 97.45           C
ATOM    106  CG  ARG A 338     -12.245   7.855  66.966  1.00 97.45           C
ATOM    107  CD  ARG A 338     -13.640   7.446  67.455  1.00 97.45           C
ATOM    108  NE  ARG A 338     -13.772   7.548  68.925  1.00 97.45           N
ATOM    109  CZ  ARG A 338     -13.654   6.554  69.790  1.00 97.45           C
ATOM    110  NH1 ARG A 338     -13.493   5.316  69.414  1.00 97.45           N
ATOM    111  NH2 ARG A 338     -13.660   6.801  71.071  1.00 97.45           N
ATOM    112  C   ARG A 338      -9.416   7.988  65.981  1.00 97.45           C
ATOM    113  O   ARG A 338      -9.858   8.297  64.876  1.00 97.45           O
ATOM    114  H   ARG A 338      -9.024   5.868  68.461  1.00  0.00           H
ATOM    115  HA  ARG A 338     -10.373   6.086  66.000  1.00  0.00           H
ATOM    116  HB2 ARG A 338     -10.740   7.688  68.522  1.00  0.00           H
ATOM    117  HB3 ARG A 338     -11.466   6.146  68.044  1.00  0.00           H
ATOM    118  HG2 ARG A 338     -12.107   8.927  67.113  1.00  0.00           H
ATOM    119  HG3 ARG A 338     -12.214   7.665  65.894  1.00  0.00           H
ATOM    120  HD2 ARG A 338     -13.845   6.431  67.107  1.00  0.00           H
ATOM    121  HD3 ARG A 338     -14.375   8.098  66.978  1.00  0.00           H
ATOM    122  HE  ARG A 338     -13.926   8.469  69.294  1.00  0.00           H
ATOM    123 HH11 ARG A 338     -13.420   5.121  68.423  1.00  0.00           H
ATOM    124 HH12 ARG A 338     -13.351   4.577  70.073  1.00  0.00           H
ATOM    125 HH21 ARG A 338     -13.754   7.743  71.402  1.00  0.00           H
ATOM    126 HH22 ARG A 338     -13.517   6.053  71.723  1.00  0.00           H
ATOM    127  N   ARG A 339      -8.355   8.616  66.490  1.00109.21           N
ATOM    128  CA  ARG A 339      -7.672   9.703  65.779  0.33109.21           C
ATOM    129  CB  ARG A 339      -6.843  10.520  66.772  0.33109.21           C
ATOM    130  CG  ARG A 339      -6.722  11.959  66.269  0.33109.21           C
ATOM    131  CD  ARG A 339      -5.814  12.778  67.180  0.33109.21           C
ATOM    132  NE  ARG A 339      -4.394  12.448  66.941  0.33109.21           N
ATOM    133  CZ  ARG A 339      -3.464  13.295  66.548  0.33109.21           C
ATOM    134  NH1 ARG A 339      -3.691  14.557  66.368  0.33109.21           N
ATOM    135  NH2 ARG A 339      -2.228  12.925  66.394  0.33109.21           N
ATOM    136  C   ARG A 339      -6.843   9.216  64.582  1.00109.21           C
ATOM    137  O   ARG A 339      -6.853   9.868  63.543  1.00109.21           O
ATOM    138  H   ARG A 339      -8.058   8.360  67.424  1.00  0.00           H
ATOM    139  HA  ARG A 339      -8.442  10.356  65.364  0.33  0.00           H
ATOM    140  HB2 ARG A 339      -7.350  10.563  67.735  0.33  0.00           H
ATOM    141  HB3 ARG A 339      -5.860  10.064  66.905  0.33  0.00           H
ATOM    142  HG2 ARG A 339      -7.711  12.421  66.257  0.33  0.00           H
ATOM    143  HG3 ARG A 339      -6.322  11.968  65.260  0.33  0.00           H
ATOM    144  HD2 ARG A 339      -6.011  13.831  66.977  0.33  0.00           H
ATOM    145  HD3 ARG A 339      -6.073  12.588  68.224  0.33  0.00           H
ATOM    146  HE  ARG A 339      -4.126  11.483  67.018  0.33  0.00           H
ATOM    147 HH11 ARG A 339      -2.925  15.111  65.984  0.33  0.00           H
ATOM    148 HH12 ARG A 339      -4.641  14.916  66.300  0.33  0.00           H
ATOM    149 HH21 ARG A 339      -1.954  11.962  66.368  0.33  0.00           H
ATOM    150 HH22 ARG A 339      -1.595  13.652  66.044  0.33  0.00           H
ATOM    151  N   LYS A 340      -6.230   8.028  64.651  1.00 91.52           N
ATOM    152  CA  LYS A 340      -5.638   7.372  63.469  1.00 91.52           C
ATOM    153  CB  LYS A 340      -4.737   6.199  63.898  1.00 91.52           C
ATOM    154  CG  LYS A 340      -3.816   5.736  62.748  1.00 91.52           C
ATOM    155  CD  LYS A 340      -3.395   4.263  62.849  1.00 91.52           C
ATOM    156  CE  LYS A 340      -4.551   3.276  62.599  1.00 91.52           C
ATOM    157  NZ  LYS A 340      -5.030   3.272  61.187  1.00 91.52           N
ATOM    158  C   LYS A 340      -6.714   6.893  62.494  1.00 91.52           C
ATOM    159  O   LYS A 340      -6.487   6.918  61.296  1.00 91.52           O
ATOM    160  H   LYS A 340      -6.281   7.513  65.526  1.00  0.00           H
ATOM    161  HA  LYS A 340      -5.038   8.106  62.929  1.00  0.00           H
ATOM    162  HB2 LYS A 340      -4.111   6.506  64.738  1.00  0.00           H
ATOM    163  HB3 LYS A 340      -5.368   5.379  64.238  1.00  0.00           H
ATOM    164  HG2 LYS A 340      -4.290   5.881  61.781  1.00  0.00           H
ATOM    165  HG3 LYS A 340      -2.923   6.358  62.757  1.00  0.00           H
ATOM    166  HD2 LYS A 340      -2.987   4.087  63.846  1.00  0.00           H
ATOM    167  HD3 LYS A 340      -2.598   4.073  62.129  1.00  0.00           H
ATOM    168  HE2 LYS A 340      -5.377   3.520  63.273  1.00  0.00           H
ATOM    169  HE3 LYS A 340      -4.201   2.273  62.862  1.00  0.00           H
ATOM    170  HZ1 LYS A 340      -5.811   2.640  61.064  1.00  0.00           H
ATOM    171  HZ2 LYS A 340      -4.302   2.994  60.545  1.00  0.00           H
ATOM    172  HZ3 LYS A 340      -5.347   4.188  60.872  1.00  0.00           H
ATOM    173  N   GLU A 341      -7.810   6.348  62.996  1.00 79.51           N
ATOM    174  CA  GLU A 341      -8.953   5.786  62.262  1.00 79.51           C
ATOM    175  CB  GLU A 341      -9.868   5.215  63.351  1.00 79.51           C
ATOM    176  CG  GLU A 341     -11.296   4.742  63.076  1.00 79.51           C
ATOM    177  CD  GLU A 341     -11.972   4.445  64.437  1.00 79.51           C
ATOM    178  OE1 GLU A 341     -12.661   5.362  64.943  1.00 79.51           O
ATOM    179  OE2 GLU A 341     -11.422   3.582  65.159  1.00 79.51           O
ATOM    180  C   GLU A 341      -9.626   6.827  61.356  1.00 79.51           C
ATOM    181  O   GLU A 341      -9.544   6.671  60.138  1.00 79.51           O
ATOM    182  H   GLU A 341      -7.866   6.289  64.007  1.00  0.00           H
ATOM    183  HA  GLU A 341      -8.628   4.965  61.623  1.00  0.00           H
ATOM    184  HB2 GLU A 341      -9.980   6.015  64.061  1.00  0.00           H
ATOM    185  HB3 GLU A 341      -9.327   4.405  63.841  1.00  0.00           H
ATOM    186  HG2 GLU A 341     -11.845   5.521  62.541  1.00  0.00           H
ATOM    187  HG3 GLU A 341     -11.269   3.843  62.456  1.00  0.00           H
ATOM    188  N   THR A 342      -9.927   8.021  61.888  1.00100.26           N
ATOM    189  CA  THR A 342     -10.408   9.146  61.061  1.00100.26           C
ATOM    190  CB  THR A 342     -11.024  10.264  61.918  1.00100.26           C
ATOM    191  OG1 THR A 342     -11.696  11.155  61.069  1.00100.26           O
ATOM    192  CG2 THR A 342     -10.025  11.103  62.714  1.00100.26           C
ATOM    193  C   THR A 342      -9.344   9.684  60.093  1.00100.26           C
ATOM    194  O   THR A 342      -9.617   9.771  58.899  1.00100.26           O
ATOM    195  H   THR A 342      -9.935   8.116  62.899  1.00  0.00           H
ATOM    196  HA  THR A 342     -11.216   8.766  60.435  1.00  0.00           H
ATOM    197  HB  THR A 342     -11.745   9.823  62.607  1.00  0.00           H
ATOM    198 HG21 THR A 342     -10.564  11.776  63.379  1.00  0.00           H
ATOM    199 HG22 THR A 342      -9.402  11.694  62.042  1.00  0.00           H
ATOM    200 HG23 THR A 342      -9.399  10.447  63.311  1.00  0.00           H
ATOM    201  HG1 THR A 342     -11.988  11.915  61.575  1.00  0.00           H
ATOM    202  N   LEU A 343      -8.068   9.764  60.509  1.00 51.70           N
ATOM    203  CA  LEU A 343      -6.973  10.143  59.601  1.00 51.70           C
ATOM    204  CB  LEU A 343      -5.665  10.331  60.397  1.00 51.70           C
ATOM    205  CG  LEU A 343      -4.482  10.859  59.558  1.00 51.70           C
ATOM    206  CD1 LEU A 343      -4.711  12.287  59.063  1.00 51.70           C
ATOM    207  CD2 LEU A 343      -3.197  10.843  60.388  1.00 51.70           C
ATOM    208  C   LEU A 343      -6.776   9.133  58.459  1.00 51.70           C
ATOM    209  O   LEU A 343      -6.510   9.539  57.337  1.00 51.70           O
ATOM    210  H   LEU A 343      -7.866   9.641  61.491  1.00  0.00           H
ATOM    211  HA  LEU A 343      -7.247  11.094  59.142  1.00  0.00           H
ATOM    212  HB2 LEU A 343      -5.383   9.370  60.827  1.00  0.00           H
ATOM    213  HB3 LEU A 343      -5.846  11.022  61.212  1.00  0.00           H
ATOM    214  HG  LEU A 343      -4.325  10.208  58.702  1.00  0.00           H
ATOM    215 HD11 LEU A 343      -4.863  12.966  59.903  1.00  0.00           H
ATOM    216 HD12 LEU A 343      -3.853  12.610  58.476  1.00  0.00           H
ATOM    217 HD13 LEU A 343      -5.580  12.318  58.409  1.00  0.00           H
ATOM    218 HD21 LEU A 343      -2.364  11.178  59.768  1.00  0.00           H
ATOM    219 HD22 LEU A 343      -3.290  11.508  61.245  1.00  0.00           H
ATOM    220 HD23 LEU A 343      -2.989   9.829  60.725  1.00  0.00           H
ATOM    221  N   THR A 344      -6.956   7.838  58.729  1.00 31.15           N
ATOM    222  CA  THR A 344      -6.887   6.763  57.726  1.00 31.15           C
ATOM    223  CB  THR A 344      -6.929   5.370  58.385  1.00 31.15           C
ATOM    224  OG1 THR A 344      -5.926   5.259  59.381  1.00 31.15           O
ATOM    225  CG2 THR A 344      -6.717   4.210  57.419  1.00 31.15           C
ATOM    226  C   THR A 344      -8.027   6.905  56.724  1.00 31.15           C
ATOM    227  O   THR A 344      -7.761   7.051  55.540  1.00 31.15           O
ATOM    228  H   THR A 344      -7.279   7.609  59.661  1.00  0.00           H
ATOM    229  HA  THR A 344      -5.962   6.850  57.160  1.00  0.00           H
ATOM    230  HB  THR A 344      -7.898   5.237  58.865  1.00  0.00           H
ATOM    231 HG21 THR A 344      -6.792   3.263  57.952  1.00  0.00           H
ATOM    232 HG22 THR A 344      -7.476   4.226  56.636  1.00  0.00           H
ATOM    233 HG23 THR A 344      -5.737   4.284  56.949  1.00  0.00           H
ATOM    234  HG1 THR A 344      -6.091   6.035  59.956  1.00  0.00           H
ATOM    235  N   SER A 345      -9.256   7.123  57.202  1.00 28.01           N
ATOM    236  CA  SER A 345     -10.403   7.361  56.320  1.00 28.01           C
ATOM    237  CB  SER A 345     -11.692   7.452  57.138  1.00 28.01           C
ATOM    238  OG  SER A 345     -12.821   7.341  56.294  1.00 28.01           O
ATOM    239  C   SER A 345     -10.240   8.621  55.466  1.00 28.01           C
ATOM    240  O   SER A 345     -10.551   8.591  54.286  1.00 28.01           O
ATOM    241  H   SER A 345      -9.412   7.100  58.204  1.00  0.00           H
ATOM    242  HA  SER A 345     -10.493   6.514  55.639  1.00  0.00           H
ATOM    243  HB2 SER A 345     -11.719   6.637  57.862  1.00  0.00           H
ATOM    244  HB3 SER A 345     -11.722   8.400  57.676  1.00  0.00           H
ATOM    245  HG  SER A 345     -12.778   7.993  55.580  1.00  0.00           H
ATOM    246  N   MET A 346      -9.742   9.723  56.036  1.00 45.25           N
ATOM    247  CA  MET A 346      -9.614  11.004  55.331  1.00 45.25           C
ATOM    248  CB  MET A 346      -9.483  12.140  56.354  1.00 45.25           C
ATOM    249  CG  MET A 346     -10.771  12.365  57.159  1.00 45.25           C
ATOM    250  SD  MET A 346     -10.617  13.559  58.521  1.00 45.25           S
ATOM    251  CE  MET A 346     -10.235  15.066  57.597  1.00 45.25           C
ATOM    252  C   MET A 346      -8.435  11.041  54.347  1.00 45.25           C
ATOM    253  O   MET A 346      -8.563  11.620  53.270  1.00 45.25           O
ATOM    254  H   MET A 346      -9.545   9.696  57.031  1.00  0.00           H
ATOM    255  HA  MET A 346     -10.518  11.172  54.742  1.00  0.00           H
ATOM    256  HB2 MET A 346      -9.247  13.058  55.817  1.00  0.00           H
ATOM    257  HB3 MET A 346      -8.664  11.916  57.039  1.00  0.00           H
ATOM    258  HG2 MET A 346     -11.556  12.702  56.481  1.00  0.00           H
ATOM    259  HG3 MET A 346     -11.093  11.417  57.589  1.00  0.00           H
ATOM    260  HE1 MET A 346      -9.297  14.927  57.069  1.00  0.00           H
ATOM    261  HE2 MET A 346     -11.028  15.269  56.878  1.00  0.00           H
ATOM    262  HE3 MET A 346     -10.135  15.903  58.289  1.00  0.00           H
ATOM    263  N   CYS A 347      -7.284  10.466  54.702  1.00105.74           N
ATOM    264  CA  CYS A 347      -6.124  10.349  53.812  1.00105.74           C
ATOM    265  CB  CYS A 347      -4.946   9.799  54.612  1.00105.74           C
ATOM    266  SG  CYS A 347      -4.037  10.993  55.606  1.00105.74           S
ATOM    267  C   CYS A 347      -6.391   9.389  52.653  1.00105.74           C
ATOM    268  O   CYS A 347      -6.332   9.777  51.488  1.00105.74           O
ATOM    269  H   CYS A 347      -7.227  10.005  55.603  1.00  0.00           H
ATOM    270  HA  CYS A 347      -5.862  11.322  53.393  1.00  0.00           H
ATOM    271  HB2 CYS A 347      -4.236   9.347  53.919  1.00  0.00           H
ATOM    272  HB3 CYS A 347      -5.313   8.994  55.245  1.00  0.00           H
ATOM    273  N   ASP A 348      -6.802   8.170  52.995  1.00 33.74           N
ATOM    274  CA  ASP A 348      -6.977   7.051  52.073  1.00 33.74           C
ATOM    275  CB  ASP A 348      -6.827   5.709  52.839  1.00 33.74           C
ATOM    276  CG  ASP A 348      -5.670   5.578  53.876  1.00 33.74           C
ATOM    277  OD1 ASP A 348      -4.965   6.547  54.254  1.00 33.74           O
ATOM    278  OD2 ASP A 348      -5.412   4.446  54.342  1.00 33.74           O
ATOM    279  C   ASP A 348      -8.295   7.190  51.259  1.00 33.74           C
ATOM    280  O   ASP A 348      -8.652   6.342  50.440  1.00 33.74           O
ATOM    281  H   ASP A 348      -6.802   7.922  53.979  1.00  0.00           H
ATOM    282  HA  ASP A 348      -6.162   7.094  51.349  1.00  0.00           H
ATOM    283  HB2 ASP A 348      -6.711   4.915  52.100  1.00  0.00           H
ATOM    284  HB3 ASP A 348      -7.765   5.517  53.362  1.00  0.00           H
ATOM    285  N   GLU A 349      -8.994   8.318  51.438  1.00 31.44           N
ATOM    286  CA  GLU A 349     -10.011   8.891  50.553  1.00 31.44           C
ATOM    287  CB  GLU A 349     -11.180   9.374  51.412  1.00 31.44           C
ATOM    288  CG  GLU A 349     -12.302  10.060  50.623  1.00 31.44           C
ATOM    289  CD  GLU A 349     -13.640   9.757  51.294  1.00 31.44           C
ATOM    290  OE1 GLU A 349     -14.080  10.598  52.107  1.00 31.44           O
ATOM    291  OE2 GLU A 349     -14.046   8.574  51.174  1.00 31.44           O
ATOM    292  C   GLU A 349      -9.497  10.026  49.671  1.00 31.44           C
ATOM    293  O   GLU A 349      -9.680   9.975  48.456  1.00 31.44           O
ATOM    294  H   GLU A 349      -8.693   8.890  52.211  1.00  0.00           H
ATOM    295  HA  GLU A 349     -10.370   8.135  49.866  1.00  0.00           H
ATOM    296  HB2 GLU A 349     -10.818  10.078  52.163  1.00  0.00           H
ATOM    297  HB3 GLU A 349     -11.582   8.498  51.923  1.00  0.00           H
ATOM    298  HG2 GLU A 349     -12.331   9.670  49.603  1.00  0.00           H
ATOM    299  HG3 GLU A 349     -12.114  11.137  50.572  1.00  0.00           H
ATOM    300  N   ARG A 350      -8.798  11.014  50.240  1.00 60.84           N
ATOM    301  CA  ARG A 350      -8.251  12.152  49.480  1.00 60.84           C
ATOM    302  CB  ARG A 350      -7.733  13.213  50.462  1.00 60.84           C
ATOM    303  CG  ARG A 350      -8.915  13.943  51.126  1.00 60.84           C
ATOM    304  CD  ARG A 350      -8.462  14.785  52.323  1.00 60.84           C
ATOM    305  NE  ARG A 350      -9.597  15.495  52.950  1.00 60.84           N
ATOM    306  CZ  ARG A 350     -10.019  16.715  52.671  1.00 60.84           C
ATOM    307  NH1 ARG A 350      -9.495  17.434  51.727  1.00 60.84           N
ATOM    308  NH2 ARG A 350     -10.998  17.261  53.321  1.00 60.84           N
ATOM    309  C   ARG A 350      -7.188  11.732  48.459  1.00 60.84           C
ATOM    310  O   ARG A 350      -7.101  12.366  47.412  1.00 60.84           O
ATOM    311  H   ARG A 350      -8.635  10.976  51.241  1.00  0.00           H
ATOM    312  HA  ARG A 350      -9.053  12.587  48.883  1.00  0.00           H
ATOM    313  HB2 ARG A 350      -7.126  13.941  49.923  1.00  0.00           H
ATOM    314  HB3 ARG A 350      -7.105  12.733  51.216  1.00  0.00           H
ATOM    315  HG2 ARG A 350      -9.653  13.220  51.474  1.00  0.00           H
ATOM    316  HG3 ARG A 350      -9.394  14.585  50.386  1.00  0.00           H
ATOM    317  HD2 ARG A 350      -8.009  14.121  53.060  1.00  0.00           H
ATOM    318  HD3 ARG A 350      -7.694  15.490  52.005  1.00  0.00           H
ATOM    319  HE  ARG A 350     -10.135  14.977  53.625  1.00  0.00           H
ATOM    320 HH11 ARG A 350      -9.927  18.326  51.497  1.00  0.00           H
ATOM    321 HH12 ARG A 350      -8.828  17.018  51.110  1.00  0.00           H
ATOM    322 HH21 ARG A 350     -11.527  16.777  54.037  1.00  0.00           H
ATOM    323 HH22 ARG A 350     -11.398  18.140  53.002  1.00  0.00           H
ATOM    324  N   ALA A 351      -6.536  10.588  48.666  1.00 25.99           N
ATOM    325  CA  ALA A 351      -5.688   9.939  47.669  1.00 25.99           C
ATOM    326  CB  ALA A 351      -4.884   8.847  48.373  1.00 25.99           C
ATOM    327  C   ALA A 351      -6.475   9.382  46.468  1.00 25.99           C
ATOM    328  O   ALA A 351      -6.150   9.742  45.340  1.00 25.99           O
ATOM    329  H   ALA A 351      -6.622  10.155  49.578  1.00  0.00           H
ATOM    330  HA  ALA A 351      -4.987  10.676  47.277  1.00  0.00           H
ATOM    331  HB1 ALA A 351      -5.549   8.086  48.784  1.00  0.00           H
ATOM    332  HB2 ALA A 351      -4.198   8.382  47.664  1.00  0.00           H
ATOM    333  HB3 ALA A 351      -4.311   9.300  49.181  1.00  0.00           H
ATOM    334  N   ARG A 352      -7.603   8.688  46.706  1.00 36.97           N
ATOM    335  CA  ARG A 352      -8.516   8.217  45.640  1.00 36.97           C
ATOM    336  CB  ARG A 352      -9.692   7.391  46.188  1.00 36.97           C
ATOM    337  CG  ARG A 352      -9.298   6.175  47.033  1.00 36.97           C
ATOM    338  CD  ARG A 352     -10.506   5.281  47.368  1.00 36.97           C
ATOM    339  NE  ARG A 352     -11.707   6.039  47.784  1.00 36.97           N
ATOM    340  CZ  ARG A 352     -12.145   6.302  49.004  1.00 36.97           C
ATOM    341  NH1 ARG A 352     -11.493   5.981  50.086  1.00 36.97           N
ATOM    342  NH2 ARG A 352     -13.258   6.959  49.145  1.00 36.97           N
ATOM    343  C   ARG A 352      -9.089   9.385  44.846  1.00 36.97           C
ATOM    344  O   ARG A 352      -8.721   9.552  43.697  1.00 36.97           O
ATOM    345  H   ARG A 352      -7.883   8.556  47.665  1.00  0.00           H
ATOM    346  HA  ARG A 352      -7.967   7.607  44.919  1.00  0.00           H
ATOM    347  HB2 ARG A 352     -10.276   7.037  45.337  1.00  0.00           H
ATOM    348  HB3 ARG A 352     -10.331   8.042  46.784  1.00  0.00           H
ATOM    349  HG2 ARG A 352      -8.840   6.523  47.954  1.00  0.00           H
ATOM    350  HG3 ARG A 352      -8.566   5.579  46.486  1.00  0.00           H
ATOM    351  HD2 ARG A 352     -10.219   4.557  48.132  1.00  0.00           H
ATOM    352  HD3 ARG A 352     -10.763   4.724  46.464  1.00  0.00           H
ATOM    353  HE  ARG A 352     -12.252   6.420  47.025  1.00  0.00           H
ATOM    354 HH11 ARG A 352     -11.848   6.310  50.966  1.00  0.00           H
ATOM    355 HH12 ARG A 352     -10.503   5.761  50.010  1.00  0.00           H
ATOM    356 HH21 ARG A 352     -13.547   7.347  50.054  1.00  0.00           H
ATOM    357 HH22 ARG A 352     -13.744   7.305  48.342  1.00  0.00           H
ATOM    358  N   MET A 353      -9.612  10.386  45.556  1.00 70.05           N
ATOM    359  CA  MET A 353     -10.163  11.608  44.957  1.00 70.05           C
ATOM    360  CB  MET A 353     -10.598  12.568  46.073  1.00 70.05           C
ATOM    361  CG  MET A 353     -11.736  12.052  46.961  1.00 70.05           C
ATOM    362  SD  MET A 353     -13.392  12.366  46.301  1.00 70.05           S
ATOM    363  CE  MET A 353     -14.393  11.737  47.673  1.00 70.05           C
ATOM    364  C   MET A 353      -9.173  12.336  44.031  1.00 70.05           C
ATOM    365  O   MET A 353      -9.590  12.915  43.035  1.00 70.05           O
ATOM    366  H   MET A 353      -9.742  10.227  46.546  1.00  0.00           H
ATOM    367  HA  MET A 353     -11.035  11.342  44.356  1.00  0.00           H
ATOM    368  HB2 MET A 353     -10.920  13.501  45.617  1.00  0.00           H
ATOM    369  HB3 MET A 353      -9.733  12.783  46.700  1.00  0.00           H
ATOM    370  HG2 MET A 353     -11.621  10.983  47.135  1.00  0.00           H
ATOM    371  HG3 MET A 353     -11.664  12.556  47.924  1.00  0.00           H
ATOM    372  HE1 MET A 353     -15.450  11.835  47.422  1.00  0.00           H
ATOM    373  HE2 MET A 353     -14.161  10.686  47.847  1.00  0.00           H
ATOM    374  HE3 MET A 353     -14.183  12.310  48.576  1.00  0.00           H
ATOM    375  N   LEU A 354      -7.871  12.301  44.336  1.00 46.12           N
ATOM    376  CA  LEU A 354      -6.823  12.858  43.480  0.50 46.12           C
ATOM    377  CB  LEU A 354      -5.598  13.127  44.372  0.50 46.12           C
ATOM    378  CG  LEU A 354      -4.484  13.916  43.671  0.50 46.12           C
ATOM    379  CD1 LEU A 354      -4.954  15.327  43.321  0.50 46.12           C
ATOM    380  CD2 LEU A 354      -3.283  14.043  44.606  0.50 46.12           C
ATOM    381  C   LEU A 354      -6.472  11.954  42.283  1.00 46.12           C
ATOM    382  O   LEU A 354      -6.337  12.441  41.162  1.00 46.12           O
ATOM    383  H   LEU A 354      -7.587  11.772  45.149  1.00  0.00           H
ATOM    384  HA  LEU A 354      -7.189  13.801  43.074  0.50  0.00           H
ATOM    385  HB2 LEU A 354      -5.193  12.172  44.707  0.50  0.00           H
ATOM    386  HB3 LEU A 354      -5.917  13.682  45.255  0.50  0.00           H
ATOM    387  HG  LEU A 354      -4.164  13.402  42.765  0.50  0.00           H
ATOM    388 HD11 LEU A 354      -5.434  15.787  44.184  0.50  0.00           H
ATOM    389 HD12 LEU A 354      -4.097  15.926  43.030  0.50  0.00           H
ATOM    390 HD13 LEU A 354      -5.659  15.288  42.491  0.50  0.00           H
ATOM    391 HD21 LEU A 354      -3.564  14.598  45.500  0.50  0.00           H
ATOM    392 HD22 LEU A 354      -2.475  14.562  44.090  0.50  0.00           H
ATOM    393 HD23 LEU A 354      -2.938  13.048  44.882  0.50  0.00           H
ATOM    394  N   GLN A 355      -6.302  10.654  42.523  1.00 35.10           N
ATOM    395  CA  GLN A 355      -5.961   9.640  41.522  1.00 35.10           C
ATOM    396  CB  GLN A 355      -5.569   8.362  42.285  1.00 35.10           C
ATOM    397  CG  GLN A 355      -5.373   7.154  41.361  1.00 35.10           C
ATOM    398  CD  GLN A 355      -4.564   6.014  41.971  1.00 35.10           C
ATOM    399  OE1 GLN A 355      -3.855   6.139  42.960  1.00 35.10           O
ATOM    400  NE2 GLN A 355      -4.579   4.855  41.351  1.00 35.10           N
ATOM    401  C   GLN A 355      -7.095   9.390  40.511  1.00 35.10           C
ATOM    402  O   GLN A 355      -6.856   9.371  39.305  1.00 35.10           O
ATOM    403  H   GLN A 355      -6.487  10.320  43.464  1.00  0.00           H
ATOM    404  HA  GLN A 355      -5.093   9.977  40.954  1.00  0.00           H
ATOM    405  HB2 GLN A 355      -4.639   8.568  42.817  1.00  0.00           H
ATOM    406  HB3 GLN A 355      -6.338   8.112  43.018  1.00  0.00           H
ATOM    407  HG2 GLN A 355      -4.849   7.486  40.470  1.00  0.00           H
ATOM    408  HG3 GLN A 355      -6.350   6.772  41.063  1.00  0.00           H
ATOM    409 HE21 GLN A 355      -3.900   4.184  41.657  1.00  0.00           H
ATOM    410 HE22 GLN A 355      -5.047   4.771  40.467  1.00  0.00           H
ATOM    411  N   ASP A 356      -8.336   9.295  40.979  1.00 30.34           N
ATOM    412  CA  ASP A 356      -9.538   9.061  40.175  0.61 30.34           C
ATOM    413  CB  ASP A 356     -10.763   8.866  41.101  0.61 30.34           C
ATOM    414  CG  ASP A 356     -10.628   7.821  42.229  0.61 30.34           C
ATOM    415  OD1 ASP A 356      -9.714   6.967  42.172  0.61 30.34           O
ATOM    416  OD2 ASP A 356     -11.395   7.941  43.217  0.61 30.34           O
ATOM    417  C   ASP A 356      -9.779  10.229  39.199  1.00 30.34           C
ATOM    418  O   ASP A 356      -9.858  10.034  37.985  1.00 30.34           O
ATOM    419  H   ASP A 356      -8.447   9.240  41.987  1.00  0.00           H
ATOM    420  HA  ASP A 356      -9.400   8.149  39.592  0.61  0.00           H
ATOM    421  HB2 ASP A 356     -10.998   9.828  41.563  0.61  0.00           H
ATOM    422  HB3 ASP A 356     -11.616   8.590  40.479  0.61  0.00           H
ATOM    423  N   GLN A 357      -9.683  11.467  39.700  1.00 54.97           N
ATOM    424  CA  GLN A 357      -9.778  12.689  38.890  0.35 54.97           C
ATOM    425  CB  GLN A 357      -9.883  13.909  39.819  0.35 54.97           C
ATOM    426  CG  GLN A 357     -11.194  13.977  40.620  0.35 54.97           C
ATOM    427  CD  GLN A 357     -12.268  14.799  39.925  0.35 54.97           C
ATOM    428  OE1 GLN A 357     -12.284  16.016  39.986  0.35 54.97           O
ATOM    429  NE2 GLN A 357     -13.237  14.181  39.287  0.35 54.97           N
ATOM    430  C   GLN A 357      -8.591  12.867  37.928  1.00 54.97           C
ATOM    431  O   GLN A 357      -8.773  13.415  36.835  1.00 54.97           O
ATOM    432  H   GLN A 357      -9.535  11.561  40.697  1.00  0.00           H
ATOM    433  HA  GLN A 357     -10.679  12.633  38.278  0.35  0.00           H
ATOM    434  HB2 GLN A 357      -9.047  13.876  40.519  0.35  0.00           H
ATOM    435  HB3 GLN A 357      -9.787  14.821  39.231  0.35  0.00           H
ATOM    436  HG2 GLN A 357     -10.988  14.475  41.565  0.35  0.00           H
ATOM    437  HG3 GLN A 357     -11.568  12.978  40.845  0.35  0.00           H
ATOM    438 HE21 GLN A 357     -13.914  14.770  38.835  0.35  0.00           H
ATOM    439 HE22 GLN A 357     -13.259  13.180  39.225  0.35  0.00           H
ATOM    440  N   PHE A 358      -7.390  12.396  38.288  1.00120.63           N
ATOM    441  CA  PHE A 358      -6.245  12.400  37.375  0.54120.63           C
ATOM    442  CB  PHE A 358      -4.919  12.126  38.102  0.54120.63           C
ATOM    443  CG  PHE A 358      -3.767  12.120  37.112  0.54120.63           C
ATOM    444  CD1 PHE A 358      -3.353  10.910  36.523  0.54120.63           C
ATOM    445  CD2 PHE A 358      -3.239  13.337  36.641  0.54120.63           C
ATOM    446  CE1 PHE A 358      -2.432  10.920  35.465  0.54120.63           C
ATOM    447  CE2 PHE A 358      -2.308  13.345  35.587  0.54120.63           C
ATOM    448  CZ  PHE A 358      -1.912  12.135  34.993  0.54120.63           C
ATOM    449  C   PHE A 358      -6.418  11.414  36.218  1.00120.63           C
ATOM    450  O   PHE A 358      -6.234  11.808  35.072  1.00120.63           O
ATOM    451  H   PHE A 358      -7.272  11.989  39.208  1.00  0.00           H
ATOM    452  HA  PHE A 358      -6.172  13.388  36.922  0.54  0.00           H
ATOM    453  HB2 PHE A 358      -4.740  12.890  38.858  0.54  0.00           H
ATOM    454  HB3 PHE A 358      -4.969  11.159  38.602  0.54  0.00           H
ATOM    455  HD1 PHE A 358      -3.782   9.969  36.840  0.54  0.00           H
ATOM    456  HD2 PHE A 358      -3.583  14.272  37.057  0.54  0.00           H
ATOM    457  HE1 PHE A 358      -2.148   9.987  35.000  0.54  0.00           H
ATOM    458  HE2 PHE A 358      -1.926  14.281  35.210  0.54  0.00           H
ATOM    459  HZ  PHE A 358      -1.218  12.135  34.165  0.54  0.00           H
ATOM    460  N   ASN A 359      -6.795  10.161  36.484  1.00 59.18           N
ATOM    461  CA  ASN A 359      -6.860   9.140  35.434  1.00 59.18           C
ATOM    462  CB  ASN A 359      -6.968   7.751  36.080  1.00 59.18           C
ATOM    463  CG  ASN A 359      -5.662   7.341  36.746  1.00 59.18           C
ATOM    464  OD1 ASN A 359      -4.585   7.445  36.187  1.00 59.18           O
ATOM    465  ND2 ASN A 359      -5.680   6.992  38.007  1.00 59.18           N
ATOM    466  C   ASN A 359      -7.961   9.428  34.398  1.00 59.18           C
ATOM    467  O   ASN A 359      -7.662   9.407  33.209  1.00 59.18           O
ATOM    468  H   ASN A 359      -6.940   9.887  37.450  1.00  0.00           H
ATOM    469  HA  ASN A 359      -5.923   9.164  34.872  1.00  0.00           H
ATOM    470  HB2 ASN A 359      -7.784   7.739  36.803  1.00  0.00           H
ATOM    471  HB3 ASN A 359      -7.185   7.011  35.309  1.00  0.00           H
ATOM    472 HD21 ASN A 359      -6.505   7.199  38.544  1.00  0.00           H
ATOM    473 HD22 ASN A 359      -4.766   6.923  38.427  1.00  0.00           H
ATOM    474  N   VAL A 360      -9.090  10.022  34.810  1.00 27.55           N
ATOM    475  CA  VAL A 360     -10.072  10.585  33.857  1.00 27.55           C
ATOM    476  CB  VAL A 360     -11.359  11.023  34.586  1.00 27.55           C
ATOM    477  CG1 VAL A 360     -12.386  11.635  33.630  1.00 27.55           C
ATOM    478  CG2 VAL A 360     -12.048   9.836  35.273  1.00 27.55           C
ATOM    479  C   VAL A 360      -9.474  11.743  33.036  1.00 27.55           C
ATOM    480  O   VAL A 360      -9.490  11.700  31.808  1.00 27.55           O
ATOM    481  H   VAL A 360      -9.276  10.084  35.805  1.00  0.00           H
ATOM    482  HA  VAL A 360     -10.344   9.806  33.146  1.00  0.00           H
ATOM    483  HB  VAL A 360     -11.103  11.767  35.343  1.00  0.00           H
ATOM    484 HG11 VAL A 360     -13.277  11.942  34.176  1.00  0.00           H
ATOM    485 HG12 VAL A 360     -11.973  12.514  33.138  1.00  0.00           H
ATOM    486 HG13 VAL A 360     -12.662  10.910  32.864  1.00  0.00           H
ATOM    487 HG21 VAL A 360     -12.944  10.177  35.789  1.00  0.00           H
ATOM    488 HG22 VAL A 360     -11.385   9.378  36.005  1.00  0.00           H
ATOM    489 HG23 VAL A 360     -12.326   9.086  34.531  1.00  0.00           H
ATOM    490  N   SER A 361      -8.720  12.644  33.682  1.00 33.94           N
ATOM    491  CA  SER A 361      -7.984  13.719  32.990  1.00 33.94           C
ATOM    492  CB  SER A 361      -7.348  14.703  33.983  1.00 33.94           C
ATOM    493  OG  SER A 361      -8.294  15.238  34.898  1.00 33.94           O
ATOM    494  C   SER A 361      -6.882  13.216  32.035  1.00 33.94           C
ATOM    495  O   SER A 361      -6.549  13.923  31.085  1.00 33.94           O
ATOM    496  H   SER A 361      -8.609  12.540  34.678  1.00  0.00           H
ATOM    497  HA  SER A 361      -8.701  14.272  32.382  1.00  0.00           H
ATOM    498  HB2 SER A 361      -6.915  15.527  33.420  1.00  0.00           H
ATOM    499  HB3 SER A 361      -6.544  14.215  34.534  1.00  0.00           H
ATOM    500  HG  SER A 361      -8.540  14.525  35.522  1.00  0.00           H
ATOM    501  N   MET A 362      -6.314  12.022  32.257  1.00108.64           N
ATOM    502  CA  MET A 362      -5.374  11.362  31.343  1.00108.64           C
ATOM    503  CB  MET A 362      -4.503  10.339  32.107  1.00108.64           C
ATOM    504  CG  MET A 362      -3.619   9.487  31.179  1.00108.64           C
ATOM    505  SD  MET A 362      -2.507   8.301  31.989  1.00108.64           S
ATOM    506  CE  MET A 362      -1.062   9.339  32.320  1.00108.64           C
ATOM    507  C   MET A 362      -6.080  10.723  30.138  1.00108.64           C
ATOM    508  O   MET A 362      -5.643  10.935  29.004  1.00108.64           O
ATOM    509  H   MET A 362      -6.605  11.514  33.084  1.00  0.00           H
ATOM    510  HA  MET A 362      -4.718  12.129  30.942  1.00  0.00           H
ATOM    511  HB2 MET A 362      -5.146   9.662  32.670  1.00  0.00           H
ATOM    512  HB3 MET A 362      -3.866  10.875  32.811  1.00  0.00           H
ATOM    513  HG2 MET A 362      -3.023  10.144  30.549  1.00  0.00           H
ATOM    514  HG3 MET A 362      -4.274   8.907  30.530  1.00  0.00           H
ATOM    515  HE1 MET A 362      -0.581   9.604  31.380  1.00  0.00           H
ATOM    516  HE2 MET A 362      -0.353   8.787  32.939  1.00  0.00           H
ATOM    517  HE3 MET A 362      -1.372  10.240  32.842  1.00  0.00           H
ATOM    518  N   ASN A 363      -7.200  10.032  30.364  1.00 38.50           N
ATOM    519  CA  ASN A 363      -7.993   9.360  29.332  1.00 38.50           C
ATOM    520  CB  ASN A 363      -9.170   8.643  30.009  1.00 38.50           C
ATOM    521  CG  ASN A 363      -8.816   7.289  30.596  1.00 38.50           C
ATOM    522  OD1 ASN A 363      -7.774   7.074  31.194  1.00 38.50           O
ATOM    523  ND2 ASN A 363      -9.652   6.303  30.388  1.00 38.50           N
ATOM    524  C   ASN A 363      -8.494  10.326  28.248  1.00 38.50           C
ATOM    525  O   ASN A 363      -8.045  10.240  27.106  1.00 38.50           O
ATOM    526  H   ASN A 363      -7.481   9.884  31.329  1.00  0.00           H
ATOM    527  HA  ASN A 363      -7.376   8.614  28.829  1.00  0.00           H
ATOM    528  HB2 ASN A 363      -9.947   8.488  29.268  1.00  0.00           H
ATOM    529  HB3 ASN A 363      -9.604   9.262  30.792  1.00  0.00           H
ATOM    530 HD21 ASN A 363      -9.367   5.401  30.701  1.00  0.00           H
ATOM    531 HD22 ASN A 363     -10.310   6.409  29.606  1.00  0.00           H
ATOM    532  N   HIS A 364      -9.138  11.432  28.636  1.00 78.82           N
ATOM    533  CA  HIS A 364      -9.587  12.432  27.657  1.00 78.82           C
ATOM    534  ND1 HIS A 364     -12.058  12.265  30.014  1.00 78.82           N
ATOM    535  CG  HIS A 364     -11.836  12.849  28.771  1.00 78.82           C
ATOM    536  CB  HIS A 364     -10.528  13.441  28.317  1.00 78.82           C
ATOM    537  NE2 HIS A 364     -13.994  12.490  28.972  1.00 78.82           N
ATOM    538  CD2 HIS A 364     -13.028  12.969  28.115  1.00 78.82           C
ATOM    539  CE1 HIS A 364     -13.386  12.089  30.100  1.00 78.82           C
ATOM    540  C   HIS A 364      -8.444  13.157  26.926  1.00 78.82           C
ATOM    541  O   HIS A 364      -8.640  13.617  25.802  1.00 78.82           O
ATOM    542  H   HIS A 364      -9.475  11.494  29.594  1.00  0.00           H
ATOM    543  HA  HIS A 364     -10.159  11.904  26.895  1.00  0.00           H
ATOM    544  HB2 HIS A 364     -10.028  13.881  29.180  1.00  0.00           H
ATOM    545  HB3 HIS A 364     -10.748  14.239  27.608  1.00  0.00           H
ATOM    546  HD2 HIS A 364     -13.197  13.474  27.178  1.00  0.00           H
ATOM    547  HE1 HIS A 364     -13.906  11.764  30.990  1.00  0.00           H
ATOM    548  HE2 HIS A 364     -14.990  12.736  28.934  1.00  0.00           H
ATOM    549  N   VAL A 365      -7.221  13.184  27.468  1.00 48.54           N
ATOM    550  CA  VAL A 365      -6.036  13.678  26.739  1.00 48.54           C
ATOM    551  CB  VAL A 365      -4.949  14.160  27.722  1.00 48.54           C
ATOM    552  CG1 VAL A 365      -3.626  14.531  27.036  1.00 48.54           C
ATOM    553  CG2 VAL A 365      -5.430  15.426  28.449  1.00 48.54           C
ATOM    554  C   VAL A 365      -5.516  12.657  25.712  1.00 48.54           C
ATOM    555  O   VAL A 365      -5.149  13.061  24.608  1.00 48.54           O
ATOM    556  H   VAL A 365      -7.087  12.717  28.357  1.00  0.00           H
ATOM    557  HA  VAL A 365      -6.336  14.550  26.160  1.00  0.00           H
ATOM    558  HB  VAL A 365      -4.749  13.380  28.457  1.00  0.00           H
ATOM    559 HG21 VAL A 365      -5.515  16.258  27.750  1.00  0.00           H
ATOM    560 HG22 VAL A 365      -6.402  15.252  28.908  1.00  0.00           H
ATOM    561 HG23 VAL A 365      -4.728  15.680  29.241  1.00  0.00           H
ATOM    562 HG11 VAL A 365      -3.796  15.302  26.286  1.00  0.00           H
ATOM    563 HG12 VAL A 365      -2.915  14.897  27.776  1.00  0.00           H
ATOM    564 HG13 VAL A 365      -3.201  13.654  26.553  1.00  0.00           H
ATOM    565  N   HIS A 366      -5.710  11.353  25.932  1.00 58.95           N
ATOM    566  CA  HIS A 366      -5.580  10.320  24.889  1.00 58.95           C
ATOM    567  ND1 HIS A 366      -4.702   6.526  25.253  1.00 58.95           N
ATOM    568  CG  HIS A 366      -5.011   7.781  24.726  1.00 58.95           C
ATOM    569  CB  HIS A 366      -5.570   8.925  25.546  1.00 58.95           C
ATOM    570  NE2 HIS A 366      -4.452   6.439  23.070  1.00 58.95           N
ATOM    571  CD2 HIS A 366      -4.845   7.725  23.370  1.00 58.95           C
ATOM    572  CE1 HIS A 366      -4.387   5.743  24.215  1.00 58.95           C
ATOM    573  C   HIS A 366      -6.689  10.441  23.826  1.00 58.95           C
ATOM    574  O   HIS A 366      -6.381  10.471  22.633  1.00 58.95           O
ATOM    575  H   HIS A 366      -6.118  11.072  26.821  1.00  0.00           H
ATOM    576  HA  HIS A 366      -4.623  10.464  24.388  1.00  0.00           H
ATOM    577  HB2 HIS A 366      -6.587   8.653  25.824  1.00  0.00           H
ATOM    578  HB3 HIS A 366      -4.995   8.977  26.469  1.00  0.00           H
ATOM    579  HD2 HIS A 366      -5.050   8.510  22.663  1.00  0.00           H
ATOM    580  HE1 HIS A 366      -4.154   4.689  24.295  1.00  0.00           H
ATOM    581  HE2 HIS A 366      -4.340   6.049  22.146  1.00  0.00           H
ATOM    582  N   ALA A 367      -7.926  10.757  24.222  1.00 33.00           N
ATOM    583  CA  ALA A 367      -9.013  11.054  23.282  1.00 33.00           C
ATOM    584  CB  ALA A 367     -10.334  11.138  24.054  1.00 33.00           C
ATOM    585  C   ALA A 367      -8.758  12.322  22.430  1.00 33.00           C
ATOM    586  O   ALA A 367      -9.121  12.343  21.250  1.00 33.00           O
ATOM    587  H   ALA A 367      -8.143  10.688  25.214  1.00  0.00           H
ATOM    588  HA  ALA A 367      -9.094  10.215  22.591  1.00  0.00           H
ATOM    589  HB1 ALA A 367     -10.446  10.266  24.703  1.00  0.00           H
ATOM    590  HB2 ALA A 367     -11.169  11.157  23.354  1.00  0.00           H
ATOM    591  HB3 ALA A 367     -10.366  12.044  24.656  1.00  0.00           H
ATOM    592  N   LEU A 368      -8.002  13.305  22.943  1.00 60.19           N
ATOM    593  CA  LEU A 368      -7.493  14.453  22.174  1.00 60.19           C
ATOM    594  CB  LEU A 368      -7.185  15.630  23.119  1.00 60.19           C
ATOM    595  CG  LEU A 368      -8.411  16.308  23.764  1.00 60.19           C
ATOM    596  CD1 LEU A 368      -7.936  17.346  24.784  1.00 60.19           C
ATOM    597  CD2 LEU A 368      -9.285  17.030  22.737  1.00 60.19           C
ATOM    598  C   LEU A 368      -6.261  14.125  21.302  1.00 60.19           C
ATOM    599  O   LEU A 368      -6.175  14.623  20.179  1.00 60.19           O
ATOM    600  H   LEU A 368      -7.801  13.261  23.937  1.00  0.00           H
ATOM    601  HA  LEU A 368      -8.271  14.770  21.483  1.00  0.00           H
ATOM    602  HB2 LEU A 368      -6.520  15.276  23.906  1.00  0.00           H
ATOM    603  HB3 LEU A 368      -6.649  16.390  22.552  1.00  0.00           H
ATOM    604  HG  LEU A 368      -9.023  15.571  24.276  1.00  0.00           H
ATOM    605 HD21 LEU A 368     -10.095  17.552  23.248  1.00  0.00           H
ATOM    606 HD22 LEU A 368      -8.692  17.745  22.166  1.00  0.00           H
ATOM    607 HD23 LEU A 368      -9.730  16.301  22.063  1.00  0.00           H
ATOM    608 HD11 LEU A 368      -8.798  17.815  25.259  1.00  0.00           H
ATOM    609 HD12 LEU A 368      -7.343  16.853  25.554  1.00  0.00           H
ATOM    610 HD13 LEU A 368      -7.329  18.103  24.288  1.00  0.00           H
ATOM    611  N   ALA A 369      -5.391  13.195  21.716  1.00 29.16           N
ATOM    612  CA  ALA A 369      -4.326  12.650  20.858  1.00 29.16           C
ATOM    613  CB  ALA A 369      -3.477  11.644  21.660  1.00 29.16           C
ATOM    614  C   ALA A 369      -4.918  11.962  19.613  1.00 29.16           C
ATOM    615  O   ALA A 369      -4.501  12.209  18.477  1.00 29.16           O
ATOM    616  H   ALA A 369      -5.491  12.828  22.657  1.00  0.00           H
ATOM    617  HA  ALA A 369      -3.687  13.471  20.528  1.00  0.00           H
ATOM    618  HB1 ALA A 369      -4.012  10.704  21.782  1.00  0.00           H
ATOM    619  HB2 ALA A 369      -3.238  12.024  22.649  1.00  0.00           H
ATOM    620  HB3 ALA A 369      -2.550  11.441  21.128  1.00  0.00           H
ATOM    621  N   ILE A 370      -5.980  11.182  19.831  1.00 48.18           N
ATOM    622  CA  ILE A 370      -6.765  10.532  18.781  1.00 48.18           C
ATOM    623  CB  ILE A 370      -7.729   9.503  19.418  1.00 48.18           C
ATOM    624  CG1 ILE A 370      -6.932   8.310  19.998  1.00 48.18           C
ATOM    625  CG2 ILE A 370      -8.751   8.995  18.391  1.00 48.18           C
ATOM    626  CD1 ILE A 370      -7.708   7.518  21.057  1.00 48.18           C
ATOM    627  C   ILE A 370      -7.485  11.572  17.909  1.00 48.18           C
ATOM    628  O   ILE A 370      -7.375  11.487  16.687  1.00 48.18           O
ATOM    629  H   ILE A 370      -6.260  11.038  20.798  1.00  0.00           H
ATOM    630  HA  ILE A 370      -6.083   9.993  18.125  1.00  0.00           H
ATOM    631  HB  ILE A 370      -8.274   9.991  20.228  1.00  0.00           H
ATOM    632 HG12 ILE A 370      -6.022   8.670  20.476  1.00  0.00           H
ATOM    633 HG13 ILE A 370      -6.636   7.639  19.191  1.00  0.00           H
ATOM    634 HD11 ILE A 370      -7.080   6.711  21.432  1.00  0.00           H
ATOM    635 HD12 ILE A 370      -8.612   7.088  20.630  1.00  0.00           H
ATOM    636 HD13 ILE A 370      -7.976   8.170  21.889  1.00  0.00           H
ATOM    637 HG21 ILE A 370      -9.435   9.792  18.125  1.00  0.00           H
ATOM    638 HG22 ILE A 370      -8.248   8.661  17.489  1.00  0.00           H
ATOM    639 HG23 ILE A 370      -9.346   8.184  18.803  1.00  0.00           H
ATOM    640  N   LEU A 371      -8.035  12.641  18.505  1.00 51.62           N
ATOM    641  CA  LEU A 371      -8.733  13.711  17.778  1.00 51.62           C
ATOM    642  CB  LEU A 371      -9.300  14.749  18.770  1.00 51.62           C
ATOM    643  CG  LEU A 371     -10.187  15.820  18.104  1.00 51.62           C
ATOM    644  CD1 LEU A 371     -11.614  15.312  17.922  1.00 51.62           C
ATOM    645  CD2 LEU A 371     -10.235  17.084  18.960  1.00 51.62           C
ATOM    646  C   LEU A 371      -7.822  14.391  16.754  1.00 51.62           C
ATOM    647  O   LEU A 371      -8.172  14.457  15.580  1.00 51.62           O
ATOM    648  H   LEU A 371      -8.080  12.649  19.518  1.00  0.00           H
ATOM    649  HA  LEU A 371      -9.560  13.264  17.226  1.00  0.00           H
ATOM    650  HB2 LEU A 371      -8.462  15.252  19.249  1.00  0.00           H
ATOM    651  HB3 LEU A 371      -9.875  14.249  19.550  1.00  0.00           H
ATOM    652  HG  LEU A 371      -9.783  16.097  17.131  1.00  0.00           H
ATOM    653 HD21 LEU A 371     -10.883  17.824  18.491  1.00  0.00           H
ATOM    654 HD22 LEU A 371      -9.235  17.503  19.064  1.00  0.00           H
ATOM    655 HD23 LEU A 371     -10.632  16.841  19.945  1.00  0.00           H
ATOM    656 HD11 LEU A 371     -12.078  15.135  18.894  1.00  0.00           H
ATOM    657 HD12 LEU A 371     -11.619  14.381  17.360  1.00  0.00           H
ATOM    658 HD13 LEU A 371     -12.199  16.052  17.378  1.00  0.00           H
ATOM    659  N   VAL A 372      -6.627  14.820  17.165  1.00 39.67           N
ATOM    660  CA  VAL A 372      -5.681  15.485  16.258  1.00 39.67           C
ATOM    661  CB  VAL A 372      -4.537  16.142  17.051  1.00 39.67           C
ATOM    662  CG1 VAL A 372      -3.522  16.793  16.110  1.00 39.67           C
ATOM    663  CG2 VAL A 372      -5.063  17.239  17.989  1.00 39.67           C
ATOM    664  C   VAL A 372      -5.145  14.522  15.193  1.00 39.67           C
ATOM    665  O   VAL A 372      -5.098  14.871  14.013  1.00 39.67           O
ATOM    666  H   VAL A 372      -6.387  14.713  18.147  1.00  0.00           H
ATOM    667  HA  VAL A 372      -6.211  16.274  15.726  1.00  0.00           H
ATOM    668  HB  VAL A 372      -4.027  15.384  17.647  1.00  0.00           H
ATOM    669 HG21 VAL A 372      -4.232  17.674  18.544  1.00  0.00           H
ATOM    670 HG22 VAL A 372      -5.556  18.022  17.412  1.00  0.00           H
ATOM    671 HG23 VAL A 372      -5.768  16.822  18.707  1.00  0.00           H
ATOM    672 HG11 VAL A 372      -2.819  17.370  16.699  1.00  0.00           H
ATOM    673 HG12 VAL A 372      -4.022  17.461  15.409  1.00  0.00           H
ATOM    674 HG13 VAL A 372      -2.961  16.035  15.564  1.00  0.00           H
ATOM    675  N   SER A 373      -4.881  13.265  15.556  1.00 45.25           N
ATOM    676  CA  SER A 373      -4.423  12.249  14.602  1.00 45.25           C
ATOM    677  CB  SER A 373      -3.983  11.004  15.373  1.00 45.25           C
ATOM    678  OG  SER A 373      -3.527   9.991  14.492  1.00 45.25           O
ATOM    679  C   SER A 373      -5.468  11.919  13.519  1.00 45.25           C
ATOM    680  O   SER A 373      -5.131  11.965  12.338  1.00 45.25           O
ATOM    681  H   SER A 373      -4.997  13.008  16.532  1.00  0.00           H
ATOM    682  HA  SER A 373      -3.549  12.643  14.086  1.00  0.00           H
ATOM    683  HB2 SER A 373      -3.182  11.271  16.064  1.00  0.00           H
ATOM    684  HB3 SER A 373      -4.826  10.627  15.953  1.00  0.00           H
ATOM    685  HG  SER A 373      -2.673  10.259  14.123  1.00  0.00           H
ATOM    686  N   THR A 374      -6.747  11.766  13.874  1.00 61.08           N
ATOM    687  CA  THR A 374      -7.838  11.509  12.916  1.00 61.08           C
ATOM    688  CB  THR A 374      -9.026  10.854  13.643  1.00 61.08           C
ATOM    689  OG1 THR A 374      -8.639   9.570  14.075  1.00 61.08           O
ATOM    690  CG2 THR A 374     -10.283  10.687  12.789  1.00 61.08           C
ATOM    691  C   THR A 374      -8.273  12.773  12.163  1.00 61.08           C
ATOM    692  O   THR A 374      -8.228  12.813  10.934  1.00 61.08           O
ATOM    693  H   THR A 374      -6.982  11.742  14.862  1.00  0.00           H
ATOM    694  HA  THR A 374      -7.491  10.799  12.165  1.00  0.00           H
ATOM    695  HB  THR A 374      -9.282  11.458  14.516  1.00  0.00           H
ATOM    696 HG21 THR A 374     -11.006  10.066  13.319  1.00  0.00           H
ATOM    697 HG22 THR A 374     -10.741  11.657  12.598  1.00  0.00           H
ATOM    698 HG23 THR A 374     -10.033  10.212  11.840  1.00  0.00           H
ATOM    699  HG1 THR A 374      -8.603   9.008  13.262  1.00  0.00           H
ATOM    700  N   PHE A 375      -8.641  13.841  12.875  1.00102.09           N
ATOM    701  CA  PHE A 375      -9.285  15.019  12.281  1.00102.09           C
ATOM    702  CB  PHE A 375     -10.281  15.629  13.277  1.00102.09           C
ATOM    703  CG  PHE A 375     -11.544  14.812  13.430  1.00102.09           C
ATOM    704  CD1 PHE A 375     -12.576  14.944  12.481  1.00102.09           C
ATOM    705  CD2 PHE A 375     -11.684  13.906  14.495  1.00102.09           C
ATOM    706  CE1 PHE A 375     -13.737  14.163  12.592  1.00102.09           C
ATOM    707  CE2 PHE A 375     -12.857  13.141  14.616  1.00102.09           C
ATOM    708  CZ  PHE A 375     -13.877  13.258  13.658  1.00102.09           C
ATOM    709  C   PHE A 375      -8.324  16.085  11.743  1.00102.09           C
ATOM    710  O   PHE A 375      -8.755  16.897  10.920  1.00102.09           O
ATOM    711  H   PHE A 375      -8.582  13.796  13.887  1.00  0.00           H
ATOM    712  HA  PHE A 375      -9.862  14.688  11.416  1.00  0.00           H
ATOM    713  HB2 PHE A 375      -9.811  15.774  14.247  1.00  0.00           H
ATOM    714  HB3 PHE A 375     -10.573  16.614  12.928  1.00  0.00           H
ATOM    715  HD1 PHE A 375     -12.479  15.636  11.658  1.00  0.00           H
ATOM    716  HD2 PHE A 375     -10.890  13.795  15.219  1.00  0.00           H
ATOM    717  HE1 PHE A 375     -14.514  14.249  11.848  1.00  0.00           H
ATOM    718  HE2 PHE A 375     -12.976  12.459  15.443  1.00  0.00           H
ATOM    719  HZ  PHE A 375     -14.764  12.644  13.736  1.00  0.00           H
ATOM    720  N   HIS A 376      -7.043  16.096  12.133  1.00 86.42           N
ATOM    721  CA  HIS A 376      -6.036  16.927  11.455  1.00 86.42           C
ATOM    722  ND1 HIS A 376      -5.107  19.930  11.218  1.00 86.42           N
ATOM    723  CG  HIS A 376      -4.453  18.854  11.819  1.00 86.42           C
ATOM    724  CB  HIS A 376      -5.143  17.675  12.453  1.00 86.42           C
ATOM    725  NE2 HIS A 376      -2.931  20.293  11.157  1.00 86.42           N
ATOM    726  CD2 HIS A 376      -3.109  19.081  11.787  1.00 86.42           C
ATOM    727  CE1 HIS A 376      -4.141  20.778  10.832  1.00 86.42           C
ATOM    728  C   HIS A 376      -5.233  16.140  10.420  1.00 86.42           C
ATOM    729  O   HIS A 376      -5.260  16.494   9.247  1.00 86.42           O
ATOM    730  H   HIS A 376      -6.729  15.419  12.820  1.00  0.00           H
ATOM    731  HA  HIS A 376      -6.548  17.700  10.889  1.00  0.00           H
ATOM    732  HB2 HIS A 376      -5.754  18.051  13.271  1.00  0.00           H
ATOM    733  HB3 HIS A 376      -4.390  17.004  12.864  1.00  0.00           H
ATOM    734  HD2 HIS A 376      -2.346  18.440  12.201  1.00  0.00           H
ATOM    735  HE1 HIS A 376      -4.319  21.740  10.366  1.00  0.00           H
ATOM    736  HE2 HIS A 376      -2.049  20.760  10.989  1.00  0.00           H
ATOM    737  N   HIS A 377      -4.639  15.010  10.815  1.00 75.30           N
ATOM    738  CA  HIS A 377      -3.703  14.268   9.957  1.00 75.30           C
ATOM    739  ND1 HIS A 377      -0.848  15.715  10.887  1.00 75.30           N
ATOM    740  CG  HIS A 377      -1.753  14.874  11.494  1.00 75.30           C
ATOM    741  CB  HIS A 377      -2.533  13.765  10.820  1.00 75.30           C
ATOM    742  NE2 HIS A 377      -0.998  16.374  12.991  1.00 75.30           N
ATOM    743  CD2 HIS A 377      -1.864  15.288  12.796  1.00 75.30           C
ATOM    744  CE1 HIS A 377      -0.404  16.591  11.804  1.00 75.30           C
ATOM    745  C   HIS A 377      -4.338  13.138   9.114  1.00 75.30           C
ATOM    746  O   HIS A 377      -3.777  12.777   8.083  1.00 75.30           O
ATOM    747  H   HIS A 377      -4.695  14.757  11.794  1.00  0.00           H
ATOM    748  HA  HIS A 377      -3.281  14.966   9.232  1.00  0.00           H
ATOM    749  HB2 HIS A 377      -2.909  13.079  11.579  1.00  0.00           H
ATOM    750  HB3 HIS A 377      -1.847  13.206  10.182  1.00  0.00           H
ATOM    751  HD2 HIS A 377      -2.516  14.855  13.540  1.00  0.00           H
ATOM    752  HE1 HIS A 377       0.345  17.353  11.620  1.00  0.00           H
ATOM    753  HD1 HIS A 377      -0.536  15.659   9.927  1.00  0.00           H
ATOM    754  N   GLY A 378      -5.509  12.609   9.490  1.00 34.14           N
ATOM    755  CA  GLY A 378      -6.199  11.522   8.771  1.00 34.14           C
ATOM    756  C   GLY A 378      -7.262  11.968   7.753  1.00 34.14           C
ATOM    757  O   GLY A 378      -7.770  11.146   6.984  1.00 34.14           O
ATOM    758  H   GLY A 378      -5.875  12.866  10.398  1.00  0.00           H
ATOM    759  HA2 GLY A 378      -5.468  10.907   8.246  1.00  0.00           H
ATOM    760  HA3 GLY A 378      -6.698  10.892   9.507  1.00  0.00           H
ATOM    761  N   LYS A 379      -7.630  13.257   7.736  1.00 91.36           N
ATOM    762  CA  LYS A 379      -8.729  13.796   6.916  1.00 91.36           C
ATOM    763  CB  LYS A 379      -9.661  14.614   7.823  1.00 91.36           C
ATOM    764  CG  LYS A 379     -11.017  14.852   7.150  1.00 91.36           C
ATOM    765  CD  LYS A 379     -11.953  15.676   8.044  1.00 91.36           C
ATOM    766  CE  LYS A 379     -13.012  16.377   7.187  1.00 91.36           C
ATOM    767  NZ  LYS A 379     -12.501  17.663   6.649  1.00 91.36           N
ATOM    768  C   LYS A 379      -8.204  14.574   5.698  1.00 91.36           C
ATOM    769  O   LYS A 379      -7.326  15.417   5.825  1.00 91.36           O
ATOM    770  H   LYS A 379      -7.148  13.882   8.367  1.00  0.00           H
ATOM    771  HA  LYS A 379      -9.305  12.952   6.542  1.00  0.00           H
ATOM    772  HB2 LYS A 379      -9.830  14.066   8.753  1.00  0.00           H
ATOM    773  HB3 LYS A 379      -9.188  15.567   8.065  1.00  0.00           H
ATOM    774  HG2 LYS A 379     -11.492  13.893   6.935  1.00  0.00           H
ATOM    775  HG3 LYS A 379     -10.862  15.361   6.202  1.00  0.00           H
ATOM    776  HD2 LYS A 379     -11.389  16.417   8.614  1.00  0.00           H
ATOM    777  HD3 LYS A 379     -12.446  15.005   8.751  1.00  0.00           H
ATOM    778  HE2 LYS A 379     -13.312  15.704   6.379  1.00  0.00           H
ATOM    779  HE3 LYS A 379     -13.895  16.557   7.801  1.00  0.00           H
ATOM    780  HZ1 LYS A 379     -13.153  18.077   5.997  1.00  0.00           H
ATOM    781  HZ2 LYS A 379     -11.601  17.524   6.187  1.00  0.00           H
ATOM    782  HZ3 LYS A 379     -12.314  18.319   7.394  1.00  0.00           H
ATOM    783  N   GLN A 380      -8.765  14.300   4.514  1.00306.66           N
ATOM    784  CA  GLN A 380      -8.161  14.662   3.217  1.00306.66           C
ATOM    785  CB  GLN A 380      -8.977  14.002   2.089  1.00306.66           C
ATOM    786  CG  GLN A 380      -8.472  14.308   0.667  1.00306.66           C
ATOM    787  CD  GLN A 380      -7.073  13.759   0.407  1.00306.66           C
ATOM    788  OE1 GLN A 380      -6.904  12.611   0.039  1.00306.66           O
ATOM    789  NE2 GLN A 380      -6.028  14.498   0.705  1.00306.66           N
ATOM    790  C   GLN A 380      -7.963  16.177   2.985  1.00306.66           C
ATOM    791  O   GLN A 380      -6.910  16.567   2.480  1.00306.66           O
ATOM    792  H   GLN A 380      -9.487  13.604   4.508  1.00  0.00           H
ATOM    793  HA  GLN A 380      -7.160  14.226   3.202  1.00  0.00           H
ATOM    794  HB2 GLN A 380     -10.014  14.330   2.162  1.00  0.00           H
ATOM    795  HB3 GLN A 380      -8.963  12.921   2.233  1.00  0.00           H
ATOM    796  HG2 GLN A 380      -9.152  13.847  -0.049  1.00  0.00           H
ATOM    797  HG3 GLN A 380      -8.482  15.382   0.478  1.00  0.00           H
ATOM    798 HE21 GLN A 380      -6.137  15.408   1.142  1.00  0.00           H
ATOM    799 HE22 GLN A 380      -5.126  14.075   0.577  1.00  0.00           H
ATOM    800  N   PRO A 381      -8.928  17.031   3.359  1.00253.04           N
ATOM    801  CA  PRO A 381      -8.603  18.301   4.005  1.00253.04           C
ATOM    802  CD  PRO A 381     -10.140  17.212   2.578  1.00253.04           C
ATOM    803  CB  PRO A 381      -9.542  19.363   3.413  1.00253.04           C
ATOM    804  CG  PRO A 381     -10.131  18.684   2.177  1.00253.04           C
ATOM    805  C   PRO A 381      -8.809  18.141   5.509  1.00253.04           C
ATOM    806  O   PRO A 381      -9.838  17.589   5.920  1.00253.04           O
ATOM    807  HA  PRO A 381      -7.567  18.578   3.803  1.00  0.00           H
ATOM    808  HD2 PRO A 381     -11.009  16.999   3.201  1.00  0.00           H
ATOM    809  HD3 PRO A 381     -10.154  16.586   1.686  1.00  0.00           H
ATOM    810  HB2 PRO A 381     -10.345  19.600   4.113  1.00  0.00           H
ATOM    811  HB3 PRO A 381      -8.998  20.270   3.146  1.00  0.00           H
ATOM    812  HG2 PRO A 381     -11.133  19.051   1.951  1.00  0.00           H
ATOM    813  HG3 PRO A 381      -9.464  18.829   1.325  1.00  0.00           H
ATOM    814  N   SER A 382      -7.938  18.729   6.326  1.00103.74           N
ATOM    815  CA  SER A 382      -8.091  18.706   7.782  1.00103.74           C
ATOM    816  CB  SER A 382      -6.881  19.349   8.466  1.00103.74           C
ATOM    817  OG  SER A 382      -6.807  20.730   8.184  1.00103.74           O
ATOM    818  C   SER A 382      -9.392  19.381   8.240  1.00103.74           C
ATOM    819  O   SER A 382     -10.066  20.110   7.506  1.00103.74           O
ATOM    820  H   SER A 382      -7.148  19.229   5.947  1.00  0.00           H
ATOM    821  HA  SER A 382      -8.119  17.664   8.101  1.00  0.00           H
ATOM    822  HB2 SER A 382      -6.990  19.226   9.541  1.00  0.00           H
ATOM    823  HB3 SER A 382      -5.963  18.854   8.144  1.00  0.00           H
ATOM    824  HG  SER A 382      -6.218  21.127   8.836  1.00  0.00           H
ATOM    825  N   ALA A 383      -9.848  19.027   9.437  1.00 82.81           N
ATOM    826  CA  ALA A 383     -10.895  19.764  10.130  1.00 82.81           C
ATOM    827  CB  ALA A 383     -11.652  18.773  11.011  1.00 82.81           C
ATOM    828  C   ALA A 383     -10.336  20.917  10.979  1.00 82.81           C
ATOM    829  O   ALA A 383     -11.022  21.925  11.156  1.00 82.81           O
ATOM    830  H   ALA A 383      -9.339  18.318   9.956  1.00  0.00           H
ATOM    831  HA  ALA A 383     -11.591  20.193   9.409  1.00  0.00           H
ATOM    832  HB1 ALA A 383     -12.067  17.964  10.410  1.00  0.00           H
ATOM    833  HB2 ALA A 383     -10.970  18.361  11.747  1.00  0.00           H
ATOM    834  HB3 ALA A 383     -12.459  19.294  11.525  1.00  0.00           H
ATOM    835  N   ILE A 384      -9.177  20.713  11.614  1.00 83.95           N
ATOM    836  CA  ILE A 384      -8.734  21.529  12.748  1.00 83.95           C
ATOM    837  CB  ILE A 384      -7.922  20.690  13.767  1.00 83.95           C
ATOM    838  CG1 ILE A 384      -8.706  19.412  14.172  1.00 83.95           C
ATOM    839  CG2 ILE A 384      -7.627  21.551  15.007  1.00 83.95           C
ATOM    840  CD1 ILE A 384      -8.095  18.590  15.316  1.00 83.95           C
ATOM    841  C   ILE A 384      -8.014  22.804  12.278  1.00 83.95           C
ATOM    842  O   ILE A 384      -6.876  22.779  11.820  1.00 83.95           O
ATOM    843  H   ILE A 384      -8.649  19.880  11.406  1.00  0.00           H
ATOM    844  HA  ILE A 384      -9.628  21.848  13.281  1.00  0.00           H
ATOM    845  HB  ILE A 384      -6.974  20.393  13.316  1.00  0.00           H
ATOM    846 HG12 ILE A 384      -8.776  18.754  13.306  1.00  0.00           H
ATOM    847 HG13 ILE A 384      -9.718  19.693  14.466  1.00  0.00           H
ATOM    848 HD11 ILE A 384      -8.616  17.636  15.395  1.00  0.00           H
ATOM    849 HD12 ILE A 384      -8.200  19.118  16.264  1.00  0.00           H
ATOM    850 HD13 ILE A 384      -7.040  18.403  15.122  1.00  0.00           H
ATOM    851 HG21 ILE A 384      -6.977  21.014  15.696  1.00  0.00           H
ATOM    852 HG22 ILE A 384      -8.555  21.817  15.512  1.00  0.00           H
ATOM    853 HG23 ILE A 384      -7.101  22.463  14.728  1.00  0.00           H
ATOM    854  N   ASP A 385      -8.687  23.938  12.470  1.00165.28           N
ATOM    855  CA  ASP A 385      -8.060  25.244  12.720  1.00165.28           C
ATOM    856  CB  ASP A 385      -8.968  26.310  12.070  1.00165.28           C
ATOM    857  CG  ASP A 385      -8.368  27.711  11.884  1.00165.28           C
ATOM    858  OD1 ASP A 385      -7.463  28.100  12.657  1.00165.28           O
ATOM    859  OD2 ASP A 385      -9.095  28.554  11.316  1.00165.28           O
ATOM    860  C   ASP A 385      -7.916  25.411  14.250  1.00165.28           C
ATOM    861  O   ASP A 385      -8.658  24.753  14.987  1.00165.28           O
ATOM    862  H   ASP A 385      -9.600  23.826  12.877  1.00  0.00           H
ATOM    863  HA  ASP A 385      -7.070  25.282  12.262  1.00  0.00           H
ATOM    864  HB2 ASP A 385      -9.257  25.951  11.079  1.00  0.00           H
ATOM    865  HB3 ASP A 385      -9.881  26.396  12.663  1.00  0.00           H
ATOM    866  N   GLN A 386      -7.143  26.389  14.739  1.00 48.22           N
ATOM    867  CA  GLN A 386      -7.056  26.728  16.171  1.00 48.22           C
ATOM    868  CB  GLN A 386      -6.179  27.984  16.381  1.00 48.22           C
ATOM    869  CG  GLN A 386      -6.348  28.708  17.741  1.00 48.22           C
ATOM    870  CD  GLN A 386      -6.199  27.817  18.975  1.00 48.22           C
ATOM    871  OE1 GLN A 386      -5.777  26.676  18.904  1.00 48.22           O
ATOM    872  NE2 GLN A 386      -6.438  28.305  20.166  1.00 48.22           N
ATOM    873  C   GLN A 386      -8.441  26.906  16.797  1.00 48.22           C
ATOM    874  O   GLN A 386      -8.805  26.111  17.652  1.00 48.22           O
ATOM    875  H   GLN A 386      -6.707  27.017  14.068  1.00  0.00           H
ATOM    876  HA  GLN A 386      -6.587  25.892  16.691  1.00  0.00           H
ATOM    877  HB2 GLN A 386      -5.133  27.696  16.265  1.00  0.00           H
ATOM    878  HB3 GLN A 386      -6.410  28.707  15.598  1.00  0.00           H
ATOM    879  HG2 GLN A 386      -7.330  29.181  17.780  1.00  0.00           H
ATOM    880  HG3 GLN A 386      -5.608  29.506  17.807  1.00  0.00           H
ATOM    881 HE21 GLN A 386      -6.989  29.171  20.259  1.00  0.00           H
ATOM    882 HE22 GLN A 386      -6.587  27.624  20.900  1.00  0.00           H
ATOM    883  N   LYS A 387      -9.324  27.636  16.107  1.00100.26           N
ATOM    884  CA  LYS A 387     -10.704  27.927  16.536  0.61100.26           C
ATOM    885  CB  LYS A 387     -11.391  28.927  15.579  0.61100.26           C
ATOM    886  CG  LYS A 387     -10.653  30.257  15.285  0.61100.26           C
ATOM    887  CD  LYS A 387      -9.422  30.058  14.387  0.61100.26           C
ATOM    888  CE  LYS A 387      -9.014  31.252  13.525  1.00100.26           C
ATOM    889  NZ  LYS A 387      -8.086  30.786  12.464  1.00100.26           N
ATOM    890  C   LYS A 387     -11.560  26.659  16.698  1.00100.26           C
ATOM    891  O   LYS A 387     -12.562  26.667  17.396  1.00100.26           O
ATOM    892  H   LYS A 387      -8.955  28.136  15.317  1.00  0.00           H
ATOM    893  HA  LYS A 387     -10.665  28.399  17.518  0.61  0.00           H
ATOM    894  HB2 LYS A 387     -11.605  28.427  14.634  0.61  0.00           H
ATOM    895  HB3 LYS A 387     -12.354  29.187  16.024  0.61  0.00           H
ATOM    896  HG2 LYS A 387     -10.357  30.735  16.219  0.61  0.00           H
ATOM    897  HG3 LYS A 387     -11.354  30.914  14.768  0.61  0.00           H
ATOM    898  HD2 LYS A 387      -8.563  29.799  15.006  0.61  0.00           H
ATOM    899  HD3 LYS A 387      -9.645  29.228  13.722  0.61  0.00           H
ATOM    900  HE2 LYS A 387      -9.907  31.691  13.070  1.00  0.00           H
ATOM    901  HE3 LYS A 387      -8.536  32.000  14.164  1.00  0.00           H
ATOM    902  HZ1 LYS A 387      -7.661  31.527  11.931  1.00  0.00           H
ATOM    903  HZ2 LYS A 387      -7.380  30.154  12.835  1.00  0.00           H
ATOM    904  HZ3 LYS A 387      -8.576  30.142  11.833  1.00  0.00           H
ATOM    905  N   THR A 388     -11.194  25.573  16.011  1.00 46.08           N
ATOM    906  CA  THR A 388     -11.873  24.264  16.077  1.00 46.08           C
ATOM    907  CB  THR A 388     -11.652  23.499  14.765  1.00 46.08           C
ATOM    908  OG1 THR A 388     -11.916  24.373  13.686  1.00 46.08           O
ATOM    909  CG2 THR A 388     -12.521  22.253  14.616  1.00 46.08           C
ATOM    910  C   THR A 388     -11.362  23.404  17.233  1.00 46.08           C
ATOM    911  O   THR A 388     -12.160  22.765  17.913  1.00 46.08           O
ATOM    912  H   THR A 388     -10.256  25.594  15.626  1.00  0.00           H
ATOM    913  HA  THR A 388     -12.944  24.412  16.225  1.00  0.00           H
ATOM    914  HB  THR A 388     -10.608  23.197  14.706  1.00  0.00           H
ATOM    915  HG1 THR A 388     -11.749  25.249  14.060  1.00  0.00           H
ATOM    916 HG21 THR A 388     -12.399  21.829  13.620  1.00  0.00           H
ATOM    917 HG22 THR A 388     -12.219  21.505  15.350  1.00  0.00           H
ATOM    918 HG23 THR A 388     -13.569  22.501  14.788  1.00  0.00           H
ATOM    919  N   PHE A 389     -10.047  23.413  17.484  1.00102.74           N
ATOM    920  CA  PHE A 389      -9.467  22.819  18.692  1.00102.74           C
ATOM    921  CB  PHE A 389      -7.934  22.849  18.587  1.00102.74           C
ATOM    922  CG  PHE A 389      -7.191  22.175  19.728  1.00102.74           C
ATOM    923  CD1 PHE A 389      -6.930  22.878  20.920  1.00102.74           C
ATOM    924  CD2 PHE A 389      -6.702  20.864  19.575  1.00102.74           C
ATOM    925  CE1 PHE A 389      -6.190  22.273  21.954  1.00102.74           C
ATOM    926  CE2 PHE A 389      -5.957  20.261  20.606  1.00102.74           C
ATOM    927  CZ  PHE A 389      -5.701  20.966  21.795  1.00102.74           C
ATOM    928  C   PHE A 389      -9.942  23.568  19.942  1.00102.74           C
ATOM    929  O   PHE A 389     -10.455  22.949  20.860  1.00102.74           O
ATOM    930  H   PHE A 389      -9.449  24.020  16.932  1.00  0.00           H
ATOM    931  HA  PHE A 389      -9.795  21.783  18.780  1.00  0.00           H
ATOM    932  HB2 PHE A 389      -7.636  22.371  17.657  1.00  0.00           H
ATOM    933  HB3 PHE A 389      -7.604  23.887  18.528  1.00  0.00           H
ATOM    934  HD1 PHE A 389      -7.291  23.890  21.039  1.00  0.00           H
ATOM    935  HD2 PHE A 389      -6.883  20.324  18.658  1.00  0.00           H
ATOM    936  HE1 PHE A 389      -5.992  22.815  22.868  1.00  0.00           H
ATOM    937  HE2 PHE A 389      -5.575  19.258  20.478  1.00  0.00           H
ATOM    938  HZ  PHE A 389      -5.124  20.508  22.586  1.00  0.00           H
ATOM    939  N   GLU A 390      -9.930  24.895  19.882  1.00 82.32           N
ATOM    940  CA  GLU A 390     -10.359  25.870  20.887  1.00 82.32           C
ATOM    941  CB  GLU A 390     -10.036  27.235  20.261  1.00 82.32           C
ATOM    942  CG  GLU A 390     -10.151  28.506  21.103  1.00 82.32           C
ATOM    943  CD  GLU A 390      -9.429  29.663  20.374  1.00 82.32           C
ATOM    944  OE1 GLU A 390      -8.382  30.085  20.912  1.00 82.32           O
ATOM    945  OE2 GLU A 390      -9.609  29.772  19.138  1.00 82.32           O
ATOM    946  C   GLU A 390     -11.843  25.718  21.267  1.00 82.32           C
ATOM    947  O   GLU A 390     -12.135  25.443  22.431  1.00 82.32           O
ATOM    948  H   GLU A 390      -9.501  25.299  19.057  1.00  0.00           H
ATOM    949  HA  GLU A 390      -9.756  25.757  21.789  1.00  0.00           H
ATOM    950  HB2 GLU A 390     -10.667  27.354  19.384  1.00  0.00           H
ATOM    951  HB3 GLU A 390      -8.999  27.188  19.933  1.00  0.00           H
ATOM    952  HG2 GLU A 390     -11.204  28.751  21.257  1.00  0.00           H
ATOM    953  HG3 GLU A 390      -9.688  28.325  22.076  1.00  0.00           H
ATOM    954  N   GLU A 391     -12.749  25.638  20.281  1.00 51.12           N
ATOM    955  CA  GLU A 391     -14.176  25.392  20.534  1.00 51.12           C
ATOM    956  CB  GLU A 391     -14.996  25.645  19.252  1.00 51.12           C
ATOM    957  CG  GLU A 391     -16.522  25.628  19.471  1.00 51.12           C
ATOM    958  CD  GLU A 391     -17.263  24.690  18.511  1.00 51.12           C
ATOM    959  OE1 GLU A 391     -17.207  24.891  17.281  1.00 51.12           O
ATOM    960  OE2 GLU A 391     -17.992  23.804  19.018  1.00 51.12           O
ATOM    961  C   GLU A 391     -14.443  23.985  21.095  1.00 51.12           C
ATOM    962  O   GLU A 391     -15.072  23.858  22.147  1.00 51.12           O
ATOM    963  H   GLU A 391     -12.467  25.884  19.338  1.00  0.00           H
ATOM    964  HA  GLU A 391     -14.504  26.104  21.292  1.00  0.00           H
ATOM    965  HB2 GLU A 391     -14.730  26.622  18.850  1.00  0.00           H
ATOM    966  HB3 GLU A 391     -14.721  24.887  18.515  1.00  0.00           H
ATOM    967  HG2 GLU A 391     -16.745  25.349  20.503  1.00  0.00           H
ATOM    968  HG3 GLU A 391     -16.908  26.640  19.335  1.00  0.00           H
ATOM    969  N   TYR A 392     -13.879  22.927  20.496  1.00 56.46           N
ATOM    970  CA  TYR A 392     -14.066  21.560  21.002  1.00 56.46           C
ATOM    971  CB  TYR A 392     -13.424  20.542  20.046  1.00 56.46           C
ATOM    972  CG  TYR A 392     -13.680  19.110  20.479  1.00 56.46           C
ATOM    973  CD1 TYR A 392     -14.957  18.555  20.282  1.00 56.46           C
ATOM    974  CD2 TYR A 392     -12.693  18.373  21.165  1.00 56.46           C
ATOM    975  CE1 TYR A 392     -15.254  17.278  20.792  1.00 56.46           C
ATOM    976  CE2 TYR A 392     -12.986  17.082  21.654  1.00 56.46           C
ATOM    977  CZ  TYR A 392     -14.274  16.536  21.474  1.00 56.46           C
ATOM    978  OH  TYR A 392     -14.593  15.319  21.982  1.00 56.46           O
ATOM    979  C   TYR A 392     -13.479  21.378  22.408  1.00 56.46           C
ATOM    980  O   TYR A 392     -14.087  20.756  23.285  1.00 56.46           O
ATOM    981  H   TYR A 392     -13.323  23.067  19.660  1.00  0.00           H
ATOM    982  HA  TYR A 392     -15.135  21.358  21.060  1.00  0.00           H
ATOM    983  HB2 TYR A 392     -13.827  20.679  19.045  1.00  0.00           H
ATOM    984  HB3 TYR A 392     -12.349  20.721  19.996  1.00  0.00           H
ATOM    985  HD1 TYR A 392     -15.723  19.133  19.778  1.00  0.00           H
ATOM    986  HD2 TYR A 392     -11.717  18.806  21.336  1.00  0.00           H
ATOM    987  HE1 TYR A 392     -16.239  16.866  20.698  1.00  0.00           H
ATOM    988  HE2 TYR A 392     -12.250  16.511  22.197  1.00  0.00           H
ATOM    989  HH  TYR A 392     -15.539  15.138  21.920  1.00  0.00           H
ATOM    990  N   THR A 393     -12.272  21.898  22.632  1.00126.05           N
ATOM    991  CA  THR A 393     -11.522  21.690  23.868  1.00126.05           C
ATOM    992  CB  THR A 393     -10.014  21.922  23.683  1.00126.05           C
ATOM    993  OG1 THR A 393      -9.356  21.159  24.656  1.00126.05           O
ATOM    994  CG2 THR A 393      -9.539  23.360  23.862  1.00126.05           C
ATOM    995  C   THR A 393     -12.105  22.490  25.028  1.00126.05           C
ATOM    996  O   THR A 393     -12.224  21.943  26.123  1.00126.05           O
ATOM    997  H   THR A 393     -11.828  22.426  21.885  1.00  0.00           H
ATOM    998  HA  THR A 393     -11.626  20.640  24.124  1.00  0.00           H
ATOM    999  HB  THR A 393      -9.702  21.547  22.709  1.00  0.00           H
ATOM   1000 HG21 THR A 393      -9.690  23.679  24.890  1.00  0.00           H
ATOM   1001 HG22 THR A 393     -10.097  24.015  23.201  1.00  0.00           H
ATOM   1002 HG23 THR A 393      -8.483  23.424  23.610  1.00  0.00           H
ATOM   1003  HG1 THR A 393      -9.254  20.271  24.304  1.00  0.00           H
ATOM   1004  N   GLU A 394     -12.616  23.702  24.794  1.00 77.56           N
ATOM   1005  CA  GLU A 394     -13.300  24.464  25.839  1.00 77.56           C
ATOM   1006  CB  GLU A 394     -13.358  25.948  25.464  1.00 77.56           C
ATOM   1007  CG  GLU A 394     -13.810  26.804  26.664  1.00 77.56           C
ATOM   1008  CD  GLU A 394     -12.836  27.955  26.960  1.00 77.56           C
ATOM   1009  OE1 GLU A 394     -11.618  27.675  27.094  1.00 77.56           O
ATOM   1010  OE2 GLU A 394     -13.317  29.079  27.225  1.00 77.56           O
ATOM   1011  C   GLU A 394     -14.696  23.906  26.152  1.00 77.56           C
ATOM   1012  O   GLU A 394     -15.021  23.700  27.322  1.00 77.56           O
ATOM   1013  H   GLU A 394     -12.510  24.129  23.875  1.00  0.00           H
ATOM   1014  HA  GLU A 394     -12.712  24.391  26.753  1.00  0.00           H
ATOM   1015  HB2 GLU A 394     -12.366  26.260  25.137  1.00  0.00           H
ATOM   1016  HB3 GLU A 394     -14.043  26.095  24.627  1.00  0.00           H
ATOM   1017  HG2 GLU A 394     -13.859  26.185  27.565  1.00  0.00           H
ATOM   1018  HG3 GLU A 394     -14.820  27.177  26.471  1.00  0.00           H
ATOM   1019  N   ARG A 395     -15.424  23.411  25.140  1.00116.26           N
ATOM   1020  CA  ARG A 395     -16.693  22.690  25.358  1.00116.26           C
ATOM   1021  CB  ARG A 395     -17.384  22.440  24.013  1.00116.26           C
ATOM   1022  CG  ARG A 395     -17.942  23.736  23.401  1.00116.26           C
ATOM   1023  CD  ARG A 395     -18.524  23.473  22.009  1.00116.26           C
ATOM   1024  NE  ARG A 395     -19.774  22.695  22.080  1.00116.26           N
ATOM   1025  CZ  ARG A 395     -20.588  22.437  21.070  1.00116.26           C
ATOM   1026  NH1 ARG A 395     -20.398  22.824  19.843  1.00116.26           N
ATOM   1027  NH2 ARG A 395     -21.686  21.794  21.313  1.00116.26           N
ATOM   1028  C   ARG A 395     -16.516  21.377  26.130  1.00116.26           C
ATOM   1029  O   ARG A 395     -17.402  21.025  26.901  1.00116.26           O
ATOM   1030  H   ARG A 395     -15.095  23.557  24.187  1.00  0.00           H
ATOM   1031  HA  ARG A 395     -17.339  23.306  25.984  1.00  0.00           H
ATOM   1032  HB2 ARG A 395     -16.670  21.987  23.322  1.00  0.00           H
ATOM   1033  HB3 ARG A 395     -18.204  21.736  24.166  1.00  0.00           H
ATOM   1034  HG2 ARG A 395     -18.715  24.146  24.051  1.00  0.00           H
ATOM   1035  HG3 ARG A 395     -17.152  24.481  23.313  1.00  0.00           H
ATOM   1036  HD2 ARG A 395     -18.729  24.430  21.533  1.00  0.00           H
ATOM   1037  HD3 ARG A 395     -17.774  22.960  21.402  1.00  0.00           H
ATOM   1038  HE  ARG A 395     -20.018  22.334  22.986  1.00  0.00           H
ATOM   1039 HH11 ARG A 395     -19.502  23.265  19.603  1.00  0.00           H
ATOM   1040 HH12 ARG A 395     -21.025  22.567  19.099  1.00  0.00           H
ATOM   1041 HH21 ARG A 395     -21.892  21.498  22.242  1.00  0.00           H
ATOM   1042 HH22 ARG A 395     -22.313  21.639  20.529  1.00  0.00           H
ATOM   1043  N   THR A 396     -15.361  20.720  26.009  1.00101.33           N
ATOM   1044  CA  THR A 396     -14.957  19.536  26.798  1.00101.33           C
ATOM   1045  CB  THR A 396     -14.184  18.523  25.931  1.00101.33           C
ATOM   1046  OG1 THR A 396     -13.108  19.148  25.276  1.00101.33           O
ATOM   1047  CG2 THR A 396     -15.052  17.854  24.870  1.00101.33           C
ATOM   1048  C   THR A 396     -14.145  19.871  28.062  1.00101.33           C
ATOM   1049  O   THR A 396     -13.566  18.975  28.673  1.00101.33           O
ATOM   1050  H   THR A 396     -14.699  21.084  25.336  1.00  0.00           H
ATOM   1051  HA  THR A 396     -15.857  19.030  27.151  1.00  0.00           H
ATOM   1052  HB  THR A 396     -13.773  17.740  26.563  1.00  0.00           H
ATOM   1053 HG21 THR A 396     -14.455  17.119  24.331  1.00  0.00           H
ATOM   1054 HG22 THR A 396     -15.440  18.588  24.166  1.00  0.00           H
ATOM   1055 HG23 THR A 396     -15.880  17.334  25.353  1.00  0.00           H
ATOM   1056  HG1 THR A 396     -13.495  19.598  24.502  1.00  0.00           H
ATOM   1057  N   ALA A 397     -14.050  21.134  28.497  1.00 58.22           N
ATOM   1058  CA  ALA A 397     -13.179  21.504  29.622  1.00 58.22           C
ATOM   1059  CB  ALA A 397     -13.137  23.030  29.739  1.00 58.22           C
ATOM   1060  C   ALA A 397     -13.580  20.860  30.966  1.00 58.22           C
ATOM   1061  O   ALA A 397     -12.714  20.612  31.802  1.00 58.22           O
ATOM   1062  H   ALA A 397     -14.478  21.882  27.960  1.00  0.00           H
ATOM   1063  HA  ALA A 397     -12.170  21.158  29.402  1.00  0.00           H
ATOM   1064  HB1 ALA A 397     -12.757  23.457  28.813  1.00  0.00           H
ATOM   1065  HB2 ALA A 397     -14.137  23.421  29.933  1.00  0.00           H
ATOM   1066  HB3 ALA A 397     -12.476  23.317  30.559  1.00  0.00           H
ATOM   1067  N   PHE A 398     -14.859  20.512  31.149  1.00 77.44           N
ATOM   1068  CA  PHE A 398     -15.350  19.814  32.346  1.00 77.44           C
ATOM   1069  CB  PHE A 398     -16.887  19.884  32.375  1.00 77.44           C
ATOM   1070  CG  PHE A 398     -17.580  19.051  31.309  1.00 77.44           C
ATOM   1071  CD1 PHE A 398     -17.854  17.689  31.548  1.00 77.44           C
ATOM   1072  CD2 PHE A 398     -17.911  19.619  30.064  1.00 77.44           C
ATOM   1073  CE1 PHE A 398     -18.435  16.897  30.543  1.00 77.44           C
ATOM   1074  CE2 PHE A 398     -18.500  18.825  29.064  1.00 77.44           C
ATOM   1075  CZ  PHE A 398     -18.755  17.464  29.300  1.00 77.44           C
ATOM   1076  C   PHE A 398     -14.884  18.351  32.444  1.00 77.44           C
ATOM   1077  O   PHE A 398     -14.855  17.799  33.539  1.00 77.44           O
ATOM   1078  H   PHE A 398     -15.506  20.676  30.394  1.00  0.00           H
ATOM   1079  HA  PHE A 398     -14.966  20.327  33.228  1.00  0.00           H
ATOM   1080  HB2 PHE A 398     -17.224  19.537  33.353  1.00  0.00           H
ATOM   1081  HB3 PHE A 398     -17.199  20.925  32.278  1.00  0.00           H
ATOM   1082  HD1 PHE A 398     -17.584  17.232  32.490  1.00  0.00           H
ATOM   1083  HD2 PHE A 398     -17.703  20.658  29.859  1.00  0.00           H
ATOM   1084  HE1 PHE A 398     -18.602  15.839  30.705  1.00  0.00           H
ATOM   1085  HE2 PHE A 398     -18.731  19.252  28.102  1.00  0.00           H
ATOM   1086  HZ  PHE A 398     -19.164  16.837  28.517  1.00  0.00           H
ATOM   1087  N   GLU A 399     -14.538  17.724  31.315  1.00110.18           N
ATOM   1088  CA  GLU A 399     -14.231  16.290  31.215  0.50110.18           C
ATOM   1089  CB  GLU A 399     -14.026  15.939  29.733  0.50110.18           C
ATOM   1090  CG  GLU A 399     -15.182  16.227  28.750  0.50110.18           C
ATOM   1091  CD  GLU A 399     -16.289  15.165  28.633  0.50110.18           C
ATOM   1092  OE1 GLU A 399     -16.211  14.125  29.328  0.50110.18           O
ATOM   1093  OE2 GLU A 399     -17.069  15.302  27.663  0.50110.18           O
ATOM   1094  C   GLU A 399     -12.945  15.906  31.974  1.00110.18           C
ATOM   1095  O   GLU A 399     -12.813  14.796  32.479  1.00110.18           O
ATOM   1096  H   GLU A 399     -14.586  18.237  30.445  1.00  0.00           H
ATOM   1097  HA  GLU A 399     -15.055  15.692  31.610  0.50  0.00           H
ATOM   1098  HB2 GLU A 399     -13.747  14.900  29.675  0.50  0.00           H
ATOM   1099  HB3 GLU A 399     -13.157  16.499  29.383  0.50  0.00           H
ATOM   1100  HG2 GLU A 399     -14.728  16.301  27.763  0.50  0.00           H
ATOM   1101  HG3 GLU A 399     -15.628  17.199  28.970  0.50  0.00           H
ATOM   1102  N   ARG A 400     -11.992  16.844  32.068  1.00186.48           N
ATOM   1103  CA  ARG A 400     -10.586  16.619  32.452  1.00186.48           C
ATOM   1104  CB  ARG A 400      -9.691  16.777  31.204  1.00186.48           C
ATOM   1105  CG  ARG A 400      -9.921  18.096  30.444  1.00186.48           C
ATOM   1106  CD  ARG A 400      -8.986  18.231  29.241  1.00186.48           C
ATOM   1107  NE  ARG A 400      -9.058  19.600  28.700  1.00186.48           N
ATOM   1108  CZ  ARG A 400      -9.959  20.079  27.865  1.00186.48           C
ATOM   1109  NH1 ARG A 400     -10.869  19.339  27.297  1.00186.48           N
ATOM   1110  NH2 ARG A 400      -9.997  21.348  27.618  1.00186.48           N
ATOM   1111  C   ARG A 400     -10.176  17.481  33.664  1.00186.48           C
ATOM   1112  O   ARG A 400      -9.366  18.400  33.526  1.00186.48           O
ATOM   1113  H   ARG A 400     -12.244  17.756  31.713  1.00  0.00           H
ATOM   1114  HA  ARG A 400     -10.483  15.582  32.777  1.00  0.00           H
ATOM   1115  HB2 ARG A 400      -9.899  15.949  30.526  1.00  0.00           H
ATOM   1116  HB3 ARG A 400      -8.644  16.706  31.505  1.00  0.00           H
ATOM   1117  HG2 ARG A 400     -10.949  18.146  30.083  1.00  0.00           H
ATOM   1118  HG3 ARG A 400      -9.754  18.940  31.113  1.00  0.00           H
ATOM   1119  HD2 ARG A 400      -7.963  18.027  29.561  1.00  0.00           H
ATOM   1120  HD3 ARG A 400      -9.254  17.496  28.481  1.00  0.00           H
ATOM   1121  HE  ARG A 400      -8.436  20.280  29.104  1.00  0.00           H
ATOM   1122 HH11 ARG A 400     -11.575  19.762  26.704  1.00  0.00           H
ATOM   1123 HH12 ARG A 400     -11.010  18.397  27.607  1.00  0.00           H
ATOM   1124 HH21 ARG A 400     -10.705  21.680  26.977  1.00  0.00           H
ATOM   1125 HH22 ARG A 400      -9.325  22.013  27.983  1.00  0.00           H
ATOM   1126  N   PRO A 401     -10.811  17.289  34.836  1.00 97.26           N
ATOM   1127  CA  PRO A 401     -10.905  18.287  35.909  1.00 97.26           C
ATOM   1128  CD  PRO A 401     -11.594  16.112  35.180  1.00 97.26           C
ATOM   1129  CB  PRO A 401     -11.832  17.654  36.958  1.00 97.26           C
ATOM   1130  CG  PRO A 401     -11.721  16.154  36.694  1.00 97.26           C
ATOM   1131  C   PRO A 401      -9.584  18.749  36.548  1.00 97.26           C
ATOM   1132  O   PRO A 401      -9.600  19.728  37.294  1.00 97.26           O
ATOM   1133  HA  PRO A 401     -11.392  19.177  35.510  1.00  0.00           H
ATOM   1134  HD2 PRO A 401     -12.586  16.186  34.732  1.00  0.00           H
ATOM   1135  HD3 PRO A 401     -11.104  15.189  34.868  1.00  0.00           H
ATOM   1136  HB2 PRO A 401     -12.859  17.976  36.775  1.00  0.00           H
ATOM   1137  HB3 PRO A 401     -11.540  17.900  37.980  1.00  0.00           H
ATOM   1138  HG2 PRO A 401     -10.815  15.757  37.154  1.00  0.00           H
ATOM   1139  HG3 PRO A 401     -12.605  15.615  37.030  1.00  0.00           H
ATOM   1140  N   LEU A 402      -8.454  18.066  36.321  1.00115.80           N
ATOM   1141  CA  LEU A 402      -7.158  18.434  36.913  1.00115.80           C
ATOM   1142  CB  LEU A 402      -6.475  17.199  37.526  1.00115.80           C
ATOM   1143  CG  LEU A 402      -7.275  16.471  38.622  1.00115.80           C
ATOM   1144  CD1 LEU A 402      -6.336  15.504  39.340  1.00115.80           C
ATOM   1145  CD2 LEU A 402      -7.848  17.390  39.705  1.00115.80           C
ATOM   1146  C   LEU A 402      -6.208  19.215  35.990  1.00115.80           C
ATOM   1147  O   LEU A 402      -5.100  19.530  36.424  1.00115.80           O
ATOM   1148  H   LEU A 402      -8.494  17.261  35.704  1.00  0.00           H
ATOM   1149  HA  LEU A 402      -7.342  19.126  37.735  1.00  0.00           H
ATOM   1150  HB2 LEU A 402      -6.244  16.490  36.730  1.00  0.00           H
ATOM   1151  HB3 LEU A 402      -5.532  17.524  37.961  1.00  0.00           H
ATOM   1152  HG  LEU A 402      -8.084  15.910  38.156  1.00  0.00           H
ATOM   1153 HD21 LEU A 402      -8.298  16.789  40.493  1.00  0.00           H
ATOM   1154 HD22 LEU A 402      -8.628  18.020  39.279  1.00  0.00           H
ATOM   1155 HD23 LEU A 402      -7.063  18.019  40.121  1.00  0.00           H
ATOM   1156 HD11 LEU A 402      -6.905  14.843  39.993  1.00  0.00           H
ATOM   1157 HD12 LEU A 402      -5.804  14.904  38.606  1.00  0.00           H
ATOM   1158 HD13 LEU A 402      -5.614  16.060  39.929  1.00  0.00           H
ATOM   1159  N   THR A 403      -6.609  19.600  34.771  1.00126.54           N
ATOM   1160  CA  THR A 403      -5.798  20.503  33.928  1.00126.54           C
ATOM   1161  CB  THR A 403      -5.507  19.916  32.539  1.00126.54           C
ATOM   1162  OG1 THR A 403      -4.640  20.772  31.836  1.00126.54           O
ATOM   1163  CG2 THR A 403      -6.724  19.733  31.641  1.00126.54           C
ATOM   1164  C   THR A 403      -6.344  21.931  33.868  1.00126.54           C
ATOM   1165  O   THR A 403      -7.545  22.150  33.737  1.00126.54           O
ATOM   1166  H   THR A 403      -7.558  19.389  34.477  1.00  0.00           H
ATOM   1167  HA  THR A 403      -4.824  20.589  34.396  1.00  0.00           H
ATOM   1168  HB  THR A 403      -5.016  18.951  32.666  1.00  0.00           H
ATOM   1169  HG1 THR A 403      -3.874  20.954  32.404  1.00  0.00           H
ATOM   1170 HG21 THR A 403      -7.221  20.688  31.468  1.00  0.00           H
ATOM   1171 HG22 THR A 403      -7.417  19.041  32.110  1.00  0.00           H
ATOM   1172 HG23 THR A 403      -6.401  19.310  30.694  1.00  0.00           H
ATOM   1173  N   SER A 404      -5.444  22.921  33.908  1.00 47.41           N
ATOM   1174  CA  SER A 404      -5.765  24.329  33.641  1.00 47.41           C
ATOM   1175  CB  SER A 404      -4.733  25.233  34.322  1.00 47.41           C
ATOM   1176  OG  SER A 404      -3.418  24.940  33.881  1.00 47.41           O
ATOM   1177  C   SER A 404      -5.850  24.663  32.145  1.00 47.41           C
ATOM   1178  O   SER A 404      -6.391  25.711  31.790  1.00 47.41           O
ATOM   1179  H   SER A 404      -4.460  22.680  33.960  1.00  0.00           H
ATOM   1180  HA  SER A 404      -6.740  24.555  34.071  1.00  0.00           H
ATOM   1181  HB2 SER A 404      -4.793  25.088  35.401  1.00  0.00           H
ATOM   1182  HB3 SER A 404      -4.964  26.276  34.102  1.00  0.00           H
ATOM   1183  HG  SER A 404      -2.811  25.482  34.395  1.00  0.00           H
ATOM   1184  N   GLY A 405      -5.375  23.785  31.255  1.00 28.96           N
ATOM   1185  CA  GLY A 405      -5.484  23.952  29.807  1.00 28.96           C
ATOM   1186  C   GLY A 405      -4.608  22.980  29.016  1.00 28.96           C
ATOM   1187  O   GLY A 405      -3.594  22.481  29.511  1.00 28.96           O
ATOM   1188  H   GLY A 405      -4.953  22.928  31.591  1.00  0.00           H
ATOM   1189  HA2 GLY A 405      -6.523  23.797  29.521  1.00  0.00           H
ATOM   1190  HA3 GLY A 405      -5.210  24.966  29.528  1.00  0.00           H
ATOM   1191  N   VAL A 406      -5.007  22.732  27.766  1.00 46.01           N
ATOM   1192  CA  VAL A 406      -4.397  21.726  26.878  1.00 46.01           C
ATOM   1193  CB  VAL A 406      -5.324  20.515  26.659  1.00 46.01           C
ATOM   1194  CG1 VAL A 406      -5.725  19.868  27.986  1.00 46.01           C
ATOM   1195  CG2 VAL A 406      -6.602  20.881  25.907  1.00 46.01           C
ATOM   1196  C   VAL A 406      -3.940  22.315  25.541  1.00 46.01           C
ATOM   1197  O   VAL A 406      -4.389  23.386  25.124  1.00 46.01           O
ATOM   1198  H   VAL A 406      -5.816  23.223  27.416  1.00  0.00           H
ATOM   1199  HA  VAL A 406      -3.498  21.349  27.362  1.00  0.00           H
ATOM   1200  HB  VAL A 406      -4.792  19.767  26.072  1.00  0.00           H
ATOM   1201 HG21 VAL A 406      -7.229  19.997  25.809  1.00  0.00           H
ATOM   1202 HG22 VAL A 406      -7.161  21.648  26.445  1.00  0.00           H
ATOM   1203 HG23 VAL A 406      -6.368  21.250  24.909  1.00  0.00           H
ATOM   1204 HG11 VAL A 406      -6.243  18.928  27.797  1.00  0.00           H
ATOM   1205 HG12 VAL A 406      -6.371  20.537  28.552  1.00  0.00           H
ATOM   1206 HG13 VAL A 406      -4.833  19.670  28.574  1.00  0.00           H
ATOM   1207  N   ALA A 407      -3.047  21.588  24.873  1.00 48.60           N
ATOM   1208  CA  ALA A 407      -2.236  22.061  23.755  1.00 48.60           C
ATOM   1209  CB  ALA A 407      -0.885  22.490  24.334  1.00 48.60           C
ATOM   1210  C   ALA A 407      -2.009  20.964  22.710  1.00 48.60           C
ATOM   1211  O   ALA A 407      -1.876  19.799  23.087  1.00 48.60           O
ATOM   1212  H   ALA A 407      -2.751  20.714  25.298  1.00  0.00           H
ATOM   1213  HA  ALA A 407      -2.718  22.914  23.281  1.00  0.00           H
ATOM   1214  HB1 ALA A 407      -0.321  21.612  24.659  1.00  0.00           H
ATOM   1215  HB2 ALA A 407      -1.043  23.132  25.198  1.00  0.00           H
ATOM   1216  HB3 ALA A 407      -0.309  23.020  23.574  1.00  0.00           H
ATOM   1217  N   TYR A 408      -1.690  21.356  21.473  1.00 62.84           N
ATOM   1218  CA  TYR A 408      -1.035  20.496  20.483  1.00 62.84           C
ATOM   1219  CB  TYR A 408      -2.010  20.079  19.380  1.00 62.84           C
ATOM   1220  CG  TYR A 408      -1.365  19.148  18.366  1.00 62.84           C
ATOM   1221  CD1 TYR A 408      -0.921  17.884  18.788  1.00 62.84           C
ATOM   1222  CD2 TYR A 408      -1.148  19.558  17.036  1.00 62.84           C
ATOM   1223  CE1 TYR A 408      -0.271  17.025  17.883  1.00 62.84           C
ATOM   1224  CE2 TYR A 408      -0.525  18.688  16.115  1.00 62.84           C
ATOM   1225  CZ  TYR A 408      -0.099  17.410  16.536  1.00 62.84           C
ATOM   1226  OH  TYR A 408       0.413  16.527  15.647  1.00 62.84           O
ATOM   1227  C   TYR A 408       0.220  21.146  19.888  1.00 62.84           C
ATOM   1228  O   TYR A 408       0.134  22.135  19.153  1.00 62.84           O
ATOM   1229  H   TYR A 408      -1.789  22.342  21.247  1.00  0.00           H
ATOM   1230  HA  TYR A 408      -0.710  19.586  20.982  1.00  0.00           H
ATOM   1231  HB2 TYR A 408      -2.360  20.975  18.874  1.00  0.00           H
ATOM   1232  HB3 TYR A 408      -2.869  19.582  19.831  1.00  0.00           H
ATOM   1233  HD1 TYR A 408      -1.070  17.573  19.812  1.00  0.00           H
ATOM   1234  HD2 TYR A 408      -1.469  20.538  16.714  1.00  0.00           H
ATOM   1235  HE1 TYR A 408       0.089  16.070  18.213  1.00  0.00           H
ATOM   1236  HE2 TYR A 408      -0.370  18.994  15.092  1.00  0.00           H
ATOM   1237  HH  TYR A 408       0.072  16.678  14.752  1.00  0.00           H
ATOM   1238  N   ALA A 409       1.372  20.543  20.176  1.00 36.07           N
ATOM   1239  CA  ALA A 409       2.651  20.858  19.559  1.00 36.07           C
ATOM   1240  CB  ALA A 409       3.746  20.710  20.613  1.00 36.07           C
ATOM   1241  C   ALA A 409       2.902  20.001  18.312  1.00 36.07           C
ATOM   1242  O   ALA A 409       2.892  18.770  18.380  1.00 36.07           O
ATOM   1243  H   ALA A 409       1.335  19.689  20.720  1.00  0.00           H
ATOM   1244  HA  ALA A 409       2.648  21.887  19.233  1.00  0.00           H
ATOM   1245  HB1 ALA A 409       3.634  21.486  21.369  1.00  0.00           H
ATOM   1246  HB2 ALA A 409       3.672  19.733  21.087  1.00  0.00           H
ATOM   1247  HB3 ALA A 409       4.721  20.816  20.138  1.00  0.00           H
ATOM   1248  N   LEU A 410       3.198  20.660  17.194  1.00 88.38           N
ATOM   1249  CA  LEU A 410       3.610  20.036  15.938  1.00 88.38           C
ATOM   1250  CB  LEU A 410       2.992  20.880  14.804  1.00 88.38           C
ATOM   1251  CG  LEU A 410       3.046  20.366  13.352  1.00 88.38           C
ATOM   1252  CD1 LEU A 410       4.421  20.497  12.717  1.00 88.38           C
ATOM   1253  CD2 LEU A 410       2.563  18.921  13.210  1.00 88.38           C
ATOM   1254  C   LEU A 410       5.144  19.945  15.920  1.00 88.38           C
ATOM   1255  O   LEU A 410       5.825  20.892  16.307  1.00 88.38           O
ATOM   1256  H   LEU A 410       3.343  21.664  17.270  1.00  0.00           H
ATOM   1257  HA  LEU A 410       3.200  19.026  15.889  1.00  0.00           H
ATOM   1258  HB2 LEU A 410       3.435  21.876  14.830  1.00  0.00           H
ATOM   1259  HB3 LEU A 410       1.935  20.996  15.039  1.00  0.00           H
ATOM   1260  HG  LEU A 410       2.369  20.994  12.770  1.00  0.00           H
ATOM   1261 HD21 LEU A 410       2.514  18.663  12.153  1.00  0.00           H
ATOM   1262 HD22 LEU A 410       1.579  18.811  13.659  1.00  0.00           H
ATOM   1263 HD23 LEU A 410       3.264  18.243  13.694  1.00  0.00           H
ATOM   1264 HD11 LEU A 410       4.813  21.501  12.870  1.00  0.00           H
ATOM   1265 HD12 LEU A 410       4.358  20.304  11.647  1.00  0.00           H
ATOM   1266 HD13 LEU A 410       5.102  19.777  13.151  1.00  0.00           H
ATOM   1267  N   ARG A 411       5.700  18.765  15.628  1.00 68.08           N
ATOM   1268  CA  ARG A 411       7.154  18.557  15.527  1.00 68.08           C
ATOM   1269  CB  ARG A 411       7.413  17.049  15.549  1.00 68.08           C
ATOM   1270  CG  ARG A 411       8.888  16.652  15.413  1.00 68.08           C
ATOM   1271  CD  ARG A 411       8.898  15.211  14.912  1.00 68.08           C
ATOM   1272  NE  ARG A 411      10.256  14.698  14.740  1.00 68.08           N
ATOM   1273  CZ  ARG A 411      10.589  13.593  14.116  1.00 68.08           C
ATOM   1274  NH1 ARG A 411       9.702  12.798  13.581  1.00 68.08           N
ATOM   1275  NH2 ARG A 411      11.837  13.244  14.146  1.00 68.08           N
ATOM   1276  C   ARG A 411       7.682  19.168  14.226  1.00 68.08           C
ATOM   1277  O   ARG A 411       7.277  18.717  13.163  1.00 68.08           O
ATOM   1278  H   ARG A 411       5.096  18.021  15.291  1.00  0.00           H
ATOM   1279  HA  ARG A 411       7.657  19.041  16.365  1.00  0.00           H
ATOM   1280  HB2 ARG A 411       6.866  16.619  14.710  1.00  0.00           H
ATOM   1281  HB3 ARG A 411       7.007  16.622  16.466  1.00  0.00           H
ATOM   1282  HG2 ARG A 411       9.405  17.274  14.682  1.00  0.00           H
ATOM   1283  HG3 ARG A 411       9.394  16.734  16.377  1.00  0.00           H
ATOM   1284  HD2 ARG A 411       8.361  14.582  15.620  1.00  0.00           H
ATOM   1285  HD3 ARG A 411       8.385  15.180  13.948  1.00  0.00           H
ATOM   1286  HE  ARG A 411      11.036  15.226  15.137  1.00  0.00           H
ATOM   1287 HH11 ARG A 411       8.733  13.096  13.543  1.00  0.00           H
ATOM   1288 HH12 ARG A 411       9.953  11.937  13.116  1.00  0.00           H
ATOM   1289 HH21 ARG A 411      12.121  12.345  13.820  1.00  0.00           H
ATOM   1290 HH22 ARG A 411      12.468  13.901  14.617  1.00  0.00           H
ATOM   1291  N   VAL A 412       8.736  19.977  14.313  1.00 47.10           N
ATOM   1292  CA  VAL A 412       9.377  20.615  13.148  1.00 47.10           C
ATOM   1293  CB  VAL A 412       9.098  22.134  13.155  1.00 47.10           C
ATOM   1294  CG1 VAL A 412       9.767  22.867  11.987  1.00 47.10           C
ATOM   1295  CG2 VAL A 412       7.596  22.432  13.096  1.00 47.10           C
ATOM   1296  C   VAL A 412      10.876  20.344  13.173  1.00 47.10           C
ATOM   1297  O   VAL A 412      11.511  20.601  14.194  1.00 47.10           O
ATOM   1298  H   VAL A 412       9.081  20.217  15.235  1.00  0.00           H
ATOM   1299  HA  VAL A 412       8.975  20.201  12.220  1.00  0.00           H
ATOM   1300  HB  VAL A 412       9.485  22.560  14.083  1.00  0.00           H
ATOM   1301 HG11 VAL A 412       9.477  23.917  11.998  1.00  0.00           H
ATOM   1302 HG12 VAL A 412       9.463  22.419  11.040  1.00  0.00           H
ATOM   1303 HG13 VAL A 412      10.850  22.815  12.079  1.00  0.00           H
ATOM   1304 HG21 VAL A 412       7.436  23.510  13.093  1.00  0.00           H
ATOM   1305 HG22 VAL A 412       7.089  22.021  13.967  1.00  0.00           H
ATOM   1306 HG23 VAL A 412       7.171  22.002  12.189  1.00  0.00           H
ATOM   1307  N   ARG A 413      11.483  19.877  12.079  1.00 78.46           N
ATOM   1308  CA  ARG A 413      12.950  19.831  11.931  0.49 78.46           C
ATOM   1309  CB  ARG A 413      13.359  18.652  11.022  0.49 78.46           C
ATOM   1310  CG  ARG A 413      14.777  18.211  11.406  1.00 78.46           C
ATOM   1311  CD  ARG A 413      15.399  17.062  10.624  1.00 78.46           C
ATOM   1312  NE  ARG A 413      16.799  16.915  11.071  1.00 78.46           N
ATOM   1313  CZ  ARG A 413      17.865  17.490  10.553  1.00 78.46           C
ATOM   1314  NH1 ARG A 413      17.858  18.110   9.403  1.00 78.46           N
ATOM   1315  NH2 ARG A 413      18.995  17.478  11.193  1.00 78.46           N
ATOM   1316  C   ARG A 413      13.506  21.185  11.460  1.00 78.46           C
ATOM   1317  O   ARG A 413      12.881  21.871  10.660  1.00 78.46           O
ATOM   1318  H   ARG A 413      10.895  19.621  11.279  1.00  0.00           H
ATOM   1319  HA  ARG A 413      13.373  19.651  12.919  0.49  0.00           H
ATOM   1320  HB2 ARG A 413      12.680  17.812  11.176  0.49  0.00           H
ATOM   1321  HB3 ARG A 413      13.319  18.950   9.973  0.49  0.00           H
ATOM   1322  HG2 ARG A 413      14.766  17.912  12.454  1.00  0.00           H
ATOM   1323  HG3 ARG A 413      15.447  19.058  11.286  1.00  0.00           H
ATOM   1324  HD2 ARG A 413      14.848  16.147  10.843  1.00  0.00           H
ATOM   1325  HD3 ARG A 413      15.339  17.260   9.554  1.00  0.00           H
ATOM   1326  HE  ARG A 413      16.940  16.667  12.055  1.00  0.00           H
ATOM   1327 HH11 ARG A 413      16.993  18.188   8.878  1.00  0.00           H
ATOM   1328 HH12 ARG A 413      18.689  18.539   9.057  1.00  0.00           H
ATOM   1329 HH21 ARG A 413      19.024  17.148  12.172  1.00  0.00           H
ATOM   1330 HH22 ARG A 413      19.750  18.056  10.908  1.00  0.00           H
ATOM   1331  N   HIS A 414      14.776  21.472  11.742  1.00 42.77           N
ATOM   1332  CA  HIS A 414      15.482  22.634  11.179  1.00 42.77           C
ATOM   1333  ND1 HIS A 414      17.566  25.067  12.073  1.00 42.77           N
ATOM   1334  CG  HIS A 414      17.687  23.868  11.405  1.00 42.77           C
ATOM   1335  CB  HIS A 414      16.923  22.606  11.694  1.00 42.77           C
ATOM   1336  NE2 HIS A 414      18.972  25.401  10.403  1.00 42.77           N
ATOM   1337  CD2 HIS A 414      18.550  24.073  10.364  1.00 42.77           C
ATOM   1338  CE1 HIS A 414      18.346  25.969  11.451  1.00 42.77           C
ATOM   1339  C   HIS A 414      15.453  22.678   9.637  1.00 42.77           C
ATOM   1340  O   HIS A 414      15.004  23.658   9.052  1.00 42.77           O
ATOM   1341  H   HIS A 414      15.251  20.903  12.438  1.00  0.00           H
ATOM   1342  HA  HIS A 414      15.004  23.546  11.539  1.00  0.00           H
ATOM   1343  HB2 HIS A 414      16.900  22.470  12.769  1.00  0.00           H
ATOM   1344  HB3 HIS A 414      17.453  21.755  11.266  1.00  0.00           H
ATOM   1345  HD2 HIS A 414      18.834  23.346   9.621  1.00  0.00           H
ATOM   1346  HE1 HIS A 414      18.453  27.007  11.749  1.00  0.00           H
ATOM   1347  HD1 HIS A 414      17.015  25.250  12.904  1.00  0.00           H
ATOM   1348  N   SER A 415      15.660  21.527   8.982  1.00 37.96           N
ATOM   1349  CA  SER A 415      15.569  21.354   7.517  0.42 37.96           C
ATOM   1350  CB  SER A 415      16.383  20.129   7.092  0.42 37.96           C
ATOM   1351  OG  SER A 415      15.800  18.947   7.616  1.00 37.96           O
ATOM   1352  C   SER A 415      14.136  21.279   6.951  1.00 37.96           C
ATOM   1353  O   SER A 415      13.911  20.608   5.948  1.00 37.96           O
ATOM   1354  H   SER A 415      15.866  20.711   9.535  1.00  0.00           H
ATOM   1355  HA  SER A 415      16.026  22.229   7.056  0.42  0.00           H
ATOM   1356  HB2 SER A 415      17.404  20.231   7.463  0.42  0.00           H
ATOM   1357  HB3 SER A 415      16.417  20.070   6.002  0.42  0.00           H
ATOM   1358  HG  SER A 415      14.943  18.860   7.163  1.00  0.00           H
ATOM   1359  N   GLU A 416      13.164  21.796   7.691  1.00103.15           N
ATOM   1360  CA  GLU A 416      11.715  21.769   7.432  1.00103.15           C
ATOM   1361  CB  GLU A 416      11.179  20.503   8.130  1.00103.15           C
ATOM   1362  CG  GLU A 416       9.666  20.261   8.156  1.00103.15           C
ATOM   1363  CD  GLU A 416       9.372  18.958   8.922  1.00103.15           C
ATOM   1364  OE1 GLU A 416       9.788  18.893  10.105  1.00103.15           O
ATOM   1365  OE2 GLU A 416       9.039  17.954   8.254  1.00103.15           O
ATOM   1366  C   GLU A 416      11.046  23.081   7.917  1.00103.15           C
ATOM   1367  O   GLU A 416       9.958  23.444   7.470  1.00103.15           O
ATOM   1368  H   GLU A 416      13.446  22.187   8.580  1.00  0.00           H
ATOM   1369  HA  GLU A 416      11.522  21.682   6.363  1.00  0.00           H
ATOM   1370  HB2 GLU A 416      11.513  20.522   9.162  1.00  0.00           H
ATOM   1371  HB3 GLU A 416      11.646  19.636   7.660  1.00  0.00           H
ATOM   1372  HG2 GLU A 416       9.291  20.201   7.131  1.00  0.00           H
ATOM   1373  HG3 GLU A 416       9.169  21.092   8.662  1.00  0.00           H
ATOM   1374  N   ARG A 417      11.775  23.886   8.708  1.00168.40           N
ATOM   1375  CA  ARG A 417      11.251  25.029   9.460  1.00168.40           C
ATOM   1376  CB  ARG A 417      12.291  25.418  10.527  1.00168.40           C
ATOM   1377  CG  ARG A 417      11.727  26.404  11.563  1.00168.40           C
ATOM   1378  CD  ARG A 417      12.450  27.758  11.552  1.00168.40           C
ATOM   1379  NE  ARG A 417      13.706  27.749  12.329  1.00168.40           N
ATOM   1380  CZ  ARG A 417      13.787  27.782  13.646  1.00168.40           C
ATOM   1381  NH1 ARG A 417      12.742  27.639  14.397  1.00168.40           N
ATOM   1382  NH2 ARG A 417      14.911  28.039  14.247  1.00168.40           N
ATOM   1383  C   ARG A 417      10.830  26.225   8.610  1.00168.40           C
ATOM   1384  O   ARG A 417       9.775  26.783   8.871  1.00168.40           O
ATOM   1385  H   ARG A 417      12.683  23.550   8.994  1.00  0.00           H
ATOM   1386  HA  ARG A 417      10.346  24.697   9.967  1.00  0.00           H
ATOM   1387  HB2 ARG A 417      12.600  24.518  11.061  1.00  0.00           H
ATOM   1388  HB3 ARG A 417      13.178  25.833  10.045  1.00  0.00           H
ATOM   1389  HG2 ARG A 417      11.805  25.948  12.548  1.00  0.00           H
ATOM   1390  HG3 ARG A 417      10.666  26.576  11.380  1.00  0.00           H
ATOM   1391  HD2 ARG A 417      12.653  28.065  10.525  1.00  0.00           H
ATOM   1392  HD3 ARG A 417      11.781  28.504  11.978  1.00  0.00           H
ATOM   1393  HE  ARG A 417      14.547  28.102  11.866  1.00  0.00           H
ATOM   1394 HH11 ARG A 417      12.856  28.008  15.331  1.00  0.00           H
ATOM   1395 HH12 ARG A 417      11.889  27.893  13.931  1.00  0.00           H
ATOM   1396 HH21 ARG A 417      15.652  28.307  13.594  1.00  0.00           H
ATOM   1397 HH22 ARG A 417      14.868  28.465  15.166  1.00  0.00           H
ATOM   1398  N   GLU A 418      11.606  26.642   7.612  1.00109.79           N
ATOM   1399  CA  GLU A 418      11.324  27.913   6.914  1.00109.79           C
ATOM   1400  CB  GLU A 418      12.556  28.327   6.087  1.00109.79           C
ATOM   1401  CG  GLU A 418      12.647  29.842   5.818  1.00109.79           C
ATOM   1402  CD  GLU A 418      11.788  30.328   4.644  1.00109.79           C
ATOM   1403  OE1 GLU A 418      11.829  29.709   3.555  1.00109.79           O
ATOM   1404  OE2 GLU A 418      11.069  31.347   4.772  1.00109.79           O
ATOM   1405  C   GLU A 418      10.018  27.879   6.089  1.00109.79           C
ATOM   1406  O   GLU A 418       9.257  28.842   6.114  1.00109.79           O
ATOM   1407  H   GLU A 418      12.483  26.174   7.456  1.00  0.00           H
ATOM   1408  HA  GLU A 418      11.175  28.679   7.678  1.00  0.00           H
ATOM   1409  HB2 GLU A 418      12.589  27.765   5.153  1.00  0.00           H
ATOM   1410  HB3 GLU A 418      13.447  28.060   6.660  1.00  0.00           H
ATOM   1411  HG2 GLU A 418      12.393  30.388   6.729  1.00  0.00           H
ATOM   1412  HG3 GLU A 418      13.688  30.079   5.588  1.00  0.00           H
ATOM   1413  N   GLU A 419       9.611  26.702   5.597  1.00 79.45           N
ATOM   1414  CA  GLU A 419       8.268  26.484   5.028  0.54 79.45           C
ATOM   1415  CB  GLU A 419       8.256  25.213   4.157  0.54 79.45           C
ATOM   1416  CG  GLU A 419       9.074  25.316   2.854  0.54 79.45           C
ATOM   1417  CD  GLU A 419       8.387  26.114   1.729  1.00 79.45           C
ATOM   1418  OE1 GLU A 419       7.561  27.006   2.032  1.00 79.45           O
ATOM   1419  OE2 GLU A 419       8.775  25.913   0.557  1.00 79.45           O
ATOM   1420  C   GLU A 419       7.163  26.397   6.097  1.00 79.45           C
ATOM   1421  O   GLU A 419       6.074  26.931   5.892  1.00 79.45           O
ATOM   1422  H   GLU A 419      10.221  25.906   5.692  1.00  0.00           H
ATOM   1423  HA  GLU A 419       8.011  27.331   4.395  0.54  0.00           H
ATOM   1424  HB2 GLU A 419       7.227  24.962   3.898  0.54  0.00           H
ATOM   1425  HB3 GLU A 419       8.655  24.389   4.751  0.54  0.00           H
ATOM   1426  HG2 GLU A 419      10.050  25.756   3.069  0.54  0.00           H
ATOM   1427  HG3 GLU A 419       9.252  24.298   2.499  0.54  0.00           H
ATOM   1428  N   PHE A 420       7.445  25.846   7.285  1.00107.44           N
ATOM   1429  CA  PHE A 420       6.511  25.856   8.420  1.00107.44           C
ATOM   1430  CB  PHE A 420       7.062  24.956   9.542  1.00107.44           C
ATOM   1431  CG  PHE A 420       6.329  25.066  10.865  1.00107.44           C
ATOM   1432  CD1 PHE A 420       6.707  26.050  11.800  1.00107.44           C
ATOM   1433  CD2 PHE A 420       5.261  24.198  11.160  1.00107.44           C
ATOM   1434  CE1 PHE A 420       6.005  26.181  13.010  1.00107.44           C
ATOM   1435  CE2 PHE A 420       4.568  24.322  12.377  1.00107.44           C
ATOM   1436  CZ  PHE A 420       4.935  25.317  13.299  1.00107.44           C
ATOM   1437  C   PHE A 420       6.204  27.282   8.917  1.00107.44           C
ATOM   1438  O   PHE A 420       5.033  27.644   9.045  1.00107.44           O
ATOM   1439  H   PHE A 420       8.376  25.481   7.435  1.00  0.00           H
ATOM   1440  HA  PHE A 420       5.562  25.434   8.088  1.00  0.00           H
ATOM   1441  HB2 PHE A 420       7.039  23.920   9.202  1.00  0.00           H
ATOM   1442  HB3 PHE A 420       8.103  25.203   9.728  1.00  0.00           H
ATOM   1443  HD1 PHE A 420       7.523  26.727  11.582  1.00  0.00           H
ATOM   1444  HD2 PHE A 420       4.964  23.445  10.444  1.00  0.00           H
ATOM   1445  HE1 PHE A 420       6.282  26.961  13.704  1.00  0.00           H
ATOM   1446  HE2 PHE A 420       3.729  23.676  12.586  1.00  0.00           H
ATOM   1447  HZ  PHE A 420       4.386  25.426  14.222  1.00  0.00           H
ATOM   1448  N   GLU A 421       7.227  28.133   9.042  1.00 83.17           N
ATOM   1449  CA  GLU A 421       7.104  29.552   9.418  1.00 83.17           C
ATOM   1450  CB  GLU A 421       8.505  30.195   9.505  1.00 83.17           C
ATOM   1451  CG  GLU A 421       9.497  29.508  10.458  1.00 83.17           C
ATOM   1452  CD  GLU A 421       9.583  30.188  11.821  1.00 83.17           C
ATOM   1453  OE1 GLU A 421      10.275  31.222  11.932  1.00 83.17           O
ATOM   1454  OE2 GLU A 421       9.363  29.496  12.835  1.00 83.17           O
ATOM   1455  C   GLU A 421       6.271  30.328   8.383  1.00 83.17           C
ATOM   1456  O   GLU A 421       5.331  31.049   8.728  1.00 83.17           O
ATOM   1457  H   GLU A 421       8.162  27.763   8.892  1.00  0.00           H
ATOM   1458  HA  GLU A 421       6.611  29.637  10.388  1.00  0.00           H
ATOM   1459  HB2 GLU A 421       8.401  31.245   9.785  1.00  0.00           H
ATOM   1460  HB3 GLU A 421       8.947  30.172   8.508  1.00  0.00           H
ATOM   1461  HG2 GLU A 421       9.230  28.464  10.607  1.00  0.00           H
ATOM   1462  HG3 GLU A 421      10.488  29.531   9.997  1.00  0.00           H
ATOM   1463  N   LYS A 422       6.530  30.058   7.096  1.00 80.50           N
ATOM   1464  CA  LYS A 422       5.843  30.642   5.936  0.50 80.50           C
ATOM   1465  CB  LYS A 422       6.632  30.202   4.695  0.50 80.50           C
ATOM   1466  CG  LYS A 422       6.392  31.037   3.434  0.50 80.50           C
ATOM   1467  CD  LYS A 422       6.999  30.370   2.186  0.50 80.50           C
ATOM   1468  CE  LYS A 422       8.379  29.714   2.366  1.00 80.50           C
ATOM   1469  NZ  LYS A 422       9.450  30.653   2.757  1.00 80.50           N
ATOM   1470  C   LYS A 422       4.370  30.224   5.838  1.00 80.50           C
ATOM   1471  O   LYS A 422       3.531  31.050   5.488  1.00 80.50           O
ATOM   1472  H   LYS A 422       7.315  29.438   6.912  1.00  0.00           H
ATOM   1473  HA  LYS A 422       5.870  31.728   6.023  0.50  0.00           H
ATOM   1474  HB2 LYS A 422       7.691  30.292   4.926  0.50  0.00           H
ATOM   1475  HB3 LYS A 422       6.412  29.154   4.484  0.50  0.00           H
ATOM   1476  HG2 LYS A 422       5.321  31.165   3.272  0.50  0.00           H
ATOM   1477  HG3 LYS A 422       6.841  32.021   3.574  0.50  0.00           H
ATOM   1478  HD2 LYS A 422       7.044  31.097   1.377  0.50  0.00           H
ATOM   1479  HD3 LYS A 422       6.320  29.576   1.871  0.50  0.00           H
ATOM   1480  HE2 LYS A 422       8.297  28.925   3.119  1.00  0.00           H
ATOM   1481  HE3 LYS A 422       8.648  29.209   1.432  1.00  0.00           H
ATOM   1482  HZ1 LYS A 422      10.356  30.172   2.798  1.00  0.00           H
ATOM   1483  HZ2 LYS A 422       9.400  30.961   3.727  1.00  0.00           H
ATOM   1484  HZ3 LYS A 422       9.549  31.450   2.161  1.00  0.00           H
ATOM   1485  N   LEU A 423       4.054  28.974   6.188  1.00 88.23           N
ATOM   1486  CA  LEU A 423       2.696  28.418   6.209  1.00 88.23           C
ATOM   1487  CB  LEU A 423       2.822  26.880   6.242  1.00 88.23           C
ATOM   1488  CG  LEU A 423       1.549  26.058   5.958  1.00 88.23           C
ATOM   1489  CD1 LEU A 423       1.940  24.584   5.817  1.00 88.23           C
ATOM   1490  CD2 LEU A 423       0.474  26.125   7.047  1.00 88.23           C
ATOM   1491  C   LEU A 423       1.879  28.975   7.386  1.00 88.23           C
ATOM   1492  O   LEU A 423       0.756  29.439   7.196  1.00 88.23           O
ATOM   1493  H   LEU A 423       4.825  28.348   6.401  1.00  0.00           H
ATOM   1494  HA  LEU A 423       2.189  28.710   5.288  1.00  0.00           H
ATOM   1495  HB2 LEU A 423       3.239  26.573   7.203  1.00  0.00           H
ATOM   1496  HB3 LEU A 423       3.546  26.606   5.474  1.00  0.00           H
ATOM   1497  HG  LEU A 423       1.115  26.387   5.013  1.00  0.00           H
ATOM   1498 HD21 LEU A 423      -0.286  25.366   6.870  1.00  0.00           H
ATOM   1499 HD22 LEU A 423       0.923  25.966   8.029  1.00  0.00           H
ATOM   1500 HD23 LEU A 423      -0.020  27.092   7.022  1.00  0.00           H
ATOM   1501 HD11 LEU A 423       1.070  23.990   5.539  1.00  0.00           H
ATOM   1502 HD12 LEU A 423       2.347  24.217   6.760  1.00  0.00           H
ATOM   1503 HD13 LEU A 423       2.698  24.476   5.039  1.00  0.00           H
ATOM   1504  N   HIS A 424       2.446  28.959   8.595  1.00 60.46           N
ATOM   1505  CA  HIS A 424       1.775  29.443   9.805  1.00 60.46           C
ATOM   1506  ND1 HIS A 424       0.675  27.128  11.860  1.00 60.46           N
ATOM   1507  CG  HIS A 424       1.897  27.412  11.294  1.00 60.46           C
ATOM   1508  CB  HIS A 424       2.433  28.797  11.032  1.00 60.46           C
ATOM   1509  NE2 HIS A 424       1.524  25.201  11.209  1.00 60.46           N
ATOM   1510  CD2 HIS A 424       2.428  26.223  10.873  1.00 60.46           C
ATOM   1511  CE1 HIS A 424       0.486  25.801  11.806  1.00 60.46           C
ATOM   1512  C   HIS A 424       1.718  30.975   9.923  1.00 60.46           C
ATOM   1513  O   HIS A 424       0.850  31.493  10.630  1.00 60.46           O
ATOM   1514  H   HIS A 424       3.382  28.572   8.685  1.00  0.00           H
ATOM   1515  HA  HIS A 424       0.736  29.114   9.771  1.00  0.00           H
ATOM   1516  HB2 HIS A 424       3.518  28.769  10.917  1.00  0.00           H
ATOM   1517  HB3 HIS A 424       2.217  29.406  11.906  1.00  0.00           H
ATOM   1518  HD2 HIS A 424       3.362  26.105  10.341  1.00  0.00           H
ATOM   1519  HE1 HIS A 424      -0.388  25.282  12.177  1.00  0.00           H
ATOM   1520  HD1 HIS A 424       0.035  27.809  12.231  1.00  0.00           H
ATOM   1521  N   GLY A 425       2.577  31.705   9.204  1.00 23.94           N
ATOM   1522  CA  GLY A 425       2.638  33.169   9.237  1.00 23.94           C
ATOM   1523  C   GLY A 425       3.251  33.737  10.522  1.00 23.94           C
ATOM   1524  O   GLY A 425       3.000  34.895  10.858  1.00 23.94           O
ATOM   1525  H   GLY A 425       3.309  31.218   8.697  1.00  0.00           H
ATOM   1526  HA2 GLY A 425       3.248  33.504   8.399  1.00  0.00           H
ATOM   1527  HA3 GLY A 425       1.634  33.577   9.125  1.00  0.00           H
ATOM   1528  N   TRP A 426       3.991  32.923  11.280  1.00 84.36           N
ATOM   1529  CA  TRP A 426       4.642  33.313  12.530  1.00 84.36           C
ATOM   1530  CB  TRP A 426       3.653  33.241  13.707  1.00 84.36           C
ATOM   1531  CG  TRP A 426       2.874  31.974  13.926  1.00 84.36           C
ATOM   1532  CD2 TRP A 426       3.295  30.662  14.421  1.00 84.36           C
ATOM   1533  CD1 TRP A 426       1.537  31.873  13.732  1.00 84.36           C
ATOM   1534  NE1 TRP A 426       1.095  30.632  14.130  1.00 84.36           N
ATOM   1535  CE2 TRP A 426       2.133  29.843  14.586  1.00 84.36           C
ATOM   1536  CE3 TRP A 426       4.530  30.063  14.785  1.00 84.36           C
ATOM   1537  CZ2 TRP A 426       2.177  28.545  15.098  1.00 84.36           C
ATOM   1538  CZ3 TRP A 426       4.592  28.753  15.284  1.00 84.36           C
ATOM   1539  CH2 TRP A 426       3.421  27.992  15.454  1.00 84.36           C
ATOM   1540  C   TRP A 426       5.901  32.489  12.803  1.00 84.36           C
ATOM   1541  O   TRP A 426       6.088  31.407  12.256  1.00 84.36           O
ATOM   1542  H   TRP A 426       4.209  32.002  10.917  1.00  0.00           H
ATOM   1543  HA  TRP A 426       4.965  34.350  12.431  1.00  0.00           H
ATOM   1544  HB2 TRP A 426       2.937  34.053  13.575  1.00  0.00           H
ATOM   1545  HB3 TRP A 426       4.192  33.460  14.629  1.00  0.00           H
ATOM   1546  HD1 TRP A 426       0.914  32.667  13.337  1.00  0.00           H
ATOM   1547  HE3 TRP A 426       5.441  30.622  14.661  1.00  0.00           H
ATOM   1548  HZ2 TRP A 426       1.274  27.967  15.214  1.00  0.00           H
ATOM   1549  HZ3 TRP A 426       5.552  28.326  15.546  1.00  0.00           H
ATOM   1550  HH2 TRP A 426       3.473  26.991  15.851  1.00  0.00           H
ATOM   1551  HE1 TRP A 426       0.132  30.344  14.068  1.00  0.00           H
ATOM   1552  N   THR A 427       6.749  33.014  13.689  1.00124.11           N
ATOM   1553  CA  THR A 427       8.045  32.432  14.056  0.45124.11           C
ATOM   1554  CB  THR A 427       9.079  33.549  14.255  0.45124.11           C
ATOM   1555  OG1 THR A 427       8.662  34.390  15.312  1.00124.11           O
ATOM   1556  CG2 THR A 427       9.287  34.418  13.015  0.45124.11           C
ATOM   1557  C   THR A 427       7.969  31.564  15.316  1.00124.11           C
ATOM   1558  O   THR A 427       7.306  31.954  16.279  1.00124.11           O
ATOM   1559  H   THR A 427       6.537  33.913  14.088  1.00  0.00           H
ATOM   1560  HA  THR A 427       8.377  31.806  13.240  0.45  0.00           H
ATOM   1561  HB  THR A 427      10.030  33.102  14.522  0.45  0.00           H
ATOM   1562 HG21 THR A 427      10.111  35.106  13.190  0.45  0.00           H
ATOM   1563 HG22 THR A 427       9.539  33.780  12.166  0.45  0.00           H
ATOM   1564 HG23 THR A 427       8.385  34.983  12.783  0.45  0.00           H
ATOM   1565  HG1 THR A 427       8.630  33.822  16.090  1.00  0.00           H
ATOM   1566  N   ILE A 428       8.775  30.508  15.418  1.00 85.12           N
ATOM   1567  CA  ILE A 428       8.935  29.705  16.646  1.00 85.12           C
ATOM   1568  CB  ILE A 428       9.698  28.399  16.310  1.00 85.12           C
ATOM   1569  CG1 ILE A 428       8.830  27.501  15.394  1.00 85.12           C
ATOM   1570  CG2 ILE A 428      10.087  27.631  17.584  1.00 85.12           C
ATOM   1571  CD1 ILE A 428       9.503  26.222  14.876  1.00 85.12           C
ATOM   1572  C   ILE A 428       9.605  30.521  17.778  1.00 85.12           C
ATOM   1573  O   ILE A 428      10.681  31.086  17.597  1.00 85.12           O
ATOM   1574  H   ILE A 428       9.242  30.183  14.566  1.00  0.00           H
ATOM   1575  HA  ILE A 428       7.943  29.422  16.996  1.00  0.00           H
ATOM   1576  HB  ILE A 428      10.613  28.664  15.782  1.00  0.00           H
ATOM   1577 HG12 ILE A 428       8.510  28.063  14.525  1.00  0.00           H
ATOM   1578 HG13 ILE A 428       7.918  27.236  15.914  1.00  0.00           H
ATOM   1579 HD11 ILE A 428       9.672  25.516  15.687  1.00  0.00           H
ATOM   1580 HD12 ILE A 428       8.863  25.753  14.129  1.00  0.00           H
ATOM   1581 HD13 ILE A 428      10.447  26.467  14.403  1.00  0.00           H
ATOM   1582 HG21 ILE A 428      10.626  26.719  17.330  1.00  0.00           H
ATOM   1583 HG22 ILE A 428      10.759  28.228  18.202  1.00  0.00           H
ATOM   1584 HG23 ILE A 428       9.191  27.384  18.153  1.00  0.00           H
ATOM   1585  N   LYS A 429       8.974  30.599  18.960  1.00163.78           N
ATOM   1586  CA  LYS A 429       9.467  31.345  20.141  1.00163.78           C
ATOM   1587  CB  LYS A 429       8.328  32.045  20.911  1.00163.78           C
ATOM   1588  CG  LYS A 429       7.266  32.745  20.058  1.00163.78           C
ATOM   1589  CD  LYS A 429       7.761  34.049  19.426  1.00163.78           C
ATOM   1590  CE  LYS A 429       6.894  34.482  18.240  1.00163.78           C
ATOM   1591  NZ  LYS A 429       5.457  34.526  18.585  1.00163.78           N
ATOM   1592  C   LYS A 429      10.215  30.435  21.115  1.00163.78           C
ATOM   1593  O   LYS A 429       9.784  29.308  21.359  1.00163.78           O
ATOM   1594  H   LYS A 429       8.085  30.116  19.040  1.00  0.00           H
ATOM   1595  HA  LYS A 429      10.166  32.108  19.801  1.00  0.00           H
ATOM   1596  HB2 LYS A 429       8.756  32.769  21.608  1.00  0.00           H
ATOM   1597  HB3 LYS A 429       7.818  31.299  21.510  1.00  0.00           H
ATOM   1598  HG2 LYS A 429       6.408  32.969  20.694  1.00  0.00           H
ATOM   1599  HG3 LYS A 429       6.935  32.067  19.280  1.00  0.00           H
ATOM   1600  HD2 LYS A 429       7.757  34.828  20.190  1.00  0.00           H
ATOM   1601  HD3 LYS A 429       8.781  33.917  19.067  1.00  0.00           H
ATOM   1602  HE2 LYS A 429       7.042  33.768  17.430  1.00  0.00           H
ATOM   1603  HE3 LYS A 429       7.231  35.463  17.895  1.00  0.00           H
ATOM   1604  HZ1 LYS A 429       5.292  35.228  19.305  1.00  0.00           H
ATOM   1605  HZ2 LYS A 429       5.152  33.603  18.884  1.00  0.00           H
ATOM   1606  HZ3 LYS A 429       4.912  34.778  17.778  1.00  0.00           H
ATOM   1607  N   LYS A 430      11.130  31.025  21.889  1.00110.14           N
ATOM   1608  CA  LYS A 430      11.714  30.417  23.095  1.00110.14           C
ATOM   1609  CB  LYS A 430      13.051  31.123  23.377  1.00110.14           C
ATOM   1610  CG  LYS A 430      13.641  30.761  24.745  1.00110.14           C
ATOM   1611  CD  LYS A 430      15.072  31.275  24.911  1.00110.14           C
ATOM   1612  CE  LYS A 430      16.063  30.290  24.283  1.00110.14           C
ATOM   1613  NZ  LYS A 430      17.240  30.114  25.161  1.00110.14           N
ATOM   1614  C   LYS A 430      10.744  30.464  24.290  1.00110.14           C
ATOM   1615  O   LYS A 430      10.203  31.515  24.622  1.00110.14           O
ATOM   1616  H   LYS A 430      11.327  32.000  21.714  1.00  0.00           H
ATOM   1617  HA  LYS A 430      11.922  29.365  22.884  1.00  0.00           H
ATOM   1618  HB2 LYS A 430      12.904  32.204  23.345  1.00  0.00           H
ATOM   1619  HB3 LYS A 430      13.757  30.852  22.590  1.00  0.00           H
ATOM   1620  HG2 LYS A 430      13.618  29.680  24.895  1.00  0.00           H
ATOM   1621  HG3 LYS A 430      13.030  31.220  25.518  1.00  0.00           H
ATOM   1622  HD2 LYS A 430      15.178  32.269  24.468  1.00  0.00           H
ATOM   1623  HD3 LYS A 430      15.273  31.365  25.978  1.00  0.00           H
ATOM   1624  HE2 LYS A 430      16.351  30.651  23.292  1.00  0.00           H
ATOM   1625  HE3 LYS A 430      15.565  29.323  24.163  1.00  0.00           H
ATOM   1626  HZ1 LYS A 430      17.871  29.412  24.816  1.00  0.00           H
ATOM   1627  HZ2 LYS A 430      17.711  30.989  25.321  1.00  0.00           H
ATOM   1628  HZ3 LYS A 430      16.908  29.793  26.080  1.00  0.00           H
ATOM   1629  N   MET A 431      10.670  29.359  25.039  1.00 70.48           N
ATOM   1630  CA  MET A 431       9.832  29.232  26.245  1.00 70.48           C
ATOM   1631  CB  MET A 431       9.712  27.740  26.605  1.00 70.48           C
ATOM   1632  CG  MET A 431       8.768  27.471  27.784  1.00 70.48           C
ATOM   1633  SD  MET A 431       8.865  25.805  28.478  1.00 70.48           S
ATOM   1634  CE  MET A 431       8.082  24.837  27.167  1.00 70.48           C
ATOM   1635  C   MET A 431      10.325  30.043  27.458  1.00 70.48           C
ATOM   1636  O   MET A 431       9.518  30.478  28.271  1.00 70.48           O
ATOM   1637  H   MET A 431      11.112  28.528  24.676  1.00  0.00           H
ATOM   1638  HA  MET A 431       8.837  29.611  26.014  1.00  0.00           H
ATOM   1639  HB2 MET A 431       9.349  27.188  25.738  1.00  0.00           H
ATOM   1640  HB3 MET A 431      10.701  27.366  26.870  1.00  0.00           H
ATOM   1641  HG2 MET A 431       9.022  28.143  28.598  1.00  0.00           H
ATOM   1642  HG3 MET A 431       7.743  27.680  27.480  1.00  0.00           H
ATOM   1643  HE1 MET A 431       8.071  23.784  27.451  1.00  0.00           H
ATOM   1644  HE2 MET A 431       7.057  25.178  27.022  1.00  0.00           H
ATOM   1645  HE3 MET A 431       8.645  24.956  26.243  1.00  0.00           H
ATOM   1646  N   GLU A 432      11.637  30.237  27.612  1.00 63.42           N
ATOM   1647  CA  GLU A 432      12.235  30.905  28.786  1.00 63.42           C
ATOM   1648  CB  GLU A 432      13.762  30.684  28.782  1.00 63.42           C
ATOM   1649  CG  GLU A 432      14.203  29.210  28.820  1.00 63.42           C
ATOM   1650  CD  GLU A 432      15.725  29.073  28.641  1.00 63.42           C
ATOM   1651  OE1 GLU A 432      16.214  29.399  27.530  1.00 63.42           O
ATOM   1652  OE2 GLU A 432      16.405  28.588  29.571  1.00 63.42           O
ATOM   1653  C   GLU A 432      11.935  32.419  28.878  1.00 63.42           C
ATOM   1654  O   GLU A 432      12.358  33.065  29.838  1.00 63.42           O
ATOM   1655  H   GLU A 432      12.263  29.855  26.923  1.00  0.00           H
ATOM   1656  HA  GLU A 432      11.826  30.455  29.690  1.00  0.00           H
ATOM   1657  HB2 GLU A 432      14.200  31.188  29.645  1.00  0.00           H
ATOM   1658  HB3 GLU A 432      14.163  31.152  27.886  1.00  0.00           H
ATOM   1659  HG2 GLU A 432      13.711  28.658  28.015  1.00  0.00           H
ATOM   1660  HG3 GLU A 432      13.890  28.773  29.771  1.00  0.00           H
ATOM   1661  N   SER A 433      11.328  33.001  27.838  1.00 60.59           N
ATOM   1662  CA  SER A 433      11.399  34.441  27.544  1.00 60.59           C
ATOM   1663  CB  SER A 433      12.695  34.696  26.772  1.00 60.59           C
ATOM   1664  OG  SER A 433      12.769  33.809  25.670  1.00 60.59           O
ATOM   1665  C   SER A 433      10.234  35.002  26.717  1.00 60.59           C
ATOM   1666  O   SER A 433       9.977  36.199  26.804  1.00 60.59           O
ATOM   1667  H   SER A 433      11.090  32.404  27.063  1.00  0.00           H
ATOM   1668  HA  SER A 433      11.434  35.005  28.475  1.00  0.00           H
ATOM   1669  HB2 SER A 433      12.716  35.730  26.425  1.00  0.00           H
ATOM   1670  HB3 SER A 433      13.551  34.529  27.425  1.00  0.00           H
ATOM   1671  HG  SER A 433      13.319  34.261  24.972  1.00  0.00           H
ATOM   1672  N   GLU A 434       9.514  34.172  25.948  1.00 74.42           N
ATOM   1673  CA  GLU A 434       8.444  34.600  25.022  1.00 74.42           C
ATOM   1674  CB  GLU A 434       7.184  35.111  25.785  1.00 74.42           C
ATOM   1675  CG  GLU A 434       6.661  34.138  26.875  1.00 74.42           C
ATOM   1676  CD  GLU A 434       5.416  34.617  27.665  1.00 74.42           C
ATOM   1677  OE1 GLU A 434       4.639  35.455  27.149  1.00 74.42           O
ATOM   1678  OE2 GLU A 434       5.174  34.067  28.771  1.00 74.42           O
ATOM   1679  C   GLU A 434       8.950  35.531  23.879  1.00 74.42           C
ATOM   1680  O   GLU A 434       8.166  36.252  23.262  1.00 74.42           O
ATOM   1681  H   GLU A 434       9.816  33.211  25.880  1.00  0.00           H
ATOM   1682  HA  GLU A 434       8.123  33.696  24.506  1.00  0.00           H
ATOM   1683  HB2 GLU A 434       6.387  35.267  25.057  1.00  0.00           H
ATOM   1684  HB3 GLU A 434       7.407  36.071  26.249  1.00  0.00           H
ATOM   1685  HG2 GLU A 434       7.463  33.953  27.593  1.00  0.00           H
ATOM   1686  HG3 GLU A 434       6.428  33.185  26.397  1.00  0.00           H
ATOM   1687  N   ASP A 435      10.247  35.449  23.525  1.00110.71           N
ATOM   1688  CA  ASP A 435      10.958  36.373  22.611  1.00110.71           C
ATOM   1689  CB  ASP A 435      12.395  35.880  22.332  1.00110.71           C
ATOM   1690  CG  ASP A 435      13.352  35.968  23.520  1.00110.71           C
ATOM   1691  OD1 ASP A 435      13.268  36.967  24.264  1.00110.71           O
ATOM   1692  OD2 ASP A 435      14.025  34.948  23.807  1.00110.71           O
ATOM   1693  C   ASP A 435      10.273  36.626  21.252  1.00110.71           C
ATOM   1694  O   ASP A 435      10.129  35.719  20.430  1.00110.71           O
ATOM   1695  H   ASP A 435      10.826  34.856  24.101  1.00  0.00           H
ATOM   1696  HA  ASP A 435      11.037  37.333  23.123  1.00  0.00           H
ATOM   1697  HB2 ASP A 435      12.354  34.852  21.965  1.00  0.00           H
ATOM   1698  HB3 ASP A 435      12.820  36.500  21.541  1.00  0.00           H
ATOM   1699  N   GLN A 436      10.072  37.909  20.918  1.00254.90           N
ATOM   1700  CA  GLN A 436       9.688  38.383  19.577  1.00254.90           C
ATOM   1701  CB  GLN A 436       8.233  37.983  19.253  1.00254.90           C
ATOM   1702  CG  GLN A 436       7.207  38.250  20.365  1.00254.90           C
ATOM   1703  CD  GLN A 436       5.784  38.170  19.833  1.00254.90           C
ATOM   1704  OE1 GLN A 436       5.285  37.124  19.438  1.00254.90           O
ATOM   1705  NE2 GLN A 436       5.115  39.289  19.665  1.00254.90           N
ATOM   1706  C   GLN A 436       9.945  39.896  19.391  1.00254.90           C
ATOM   1707  O   GLN A 436       9.012  40.701  19.347  1.00254.90           O
ATOM   1708  H   GLN A 436      10.248  38.597  21.633  1.00  0.00           H
ATOM   1709  HA  GLN A 436      10.319  37.871  18.853  1.00  0.00           H
ATOM   1710  HB2 GLN A 436       8.213  36.921  19.019  1.00  0.00           H
ATOM   1711  HB3 GLN A 436       7.922  38.510  18.352  1.00  0.00           H
ATOM   1712  HG2 GLN A 436       7.323  37.512  21.157  1.00  0.00           H
ATOM   1713  HG3 GLN A 436       7.375  39.237  20.794  1.00  0.00           H
ATOM   1714 HE21 GLN A 436       4.192  39.212  19.284  1.00  0.00           H
ATOM   1715 HE22 GLN A 436       5.543  40.160  19.923  1.00  0.00           H
ATOM   1716  N   THR A 437      11.216  40.301  19.298  1.00257.70           N
ATOM   1717  CA  THR A 437      11.630  41.693  19.019  1.00257.70           C
ATOM   1718  CB  THR A 437      12.819  42.110  19.902  1.00257.70           C
ATOM   1719  OG1 THR A 437      13.138  43.459  19.645  1.00257.70           O
ATOM   1720  CG2 THR A 437      14.110  41.306  19.724  1.00257.70           C
ATOM   1721  C   THR A 437      11.925  41.912  17.532  1.00257.70           C
ATOM   1722  O   THR A 437      12.744  41.210  16.954  1.00257.70           O
ATOM   1723  H   THR A 437      11.931  39.579  19.231  1.00  0.00           H
ATOM   1724  HA  THR A 437      10.810  42.358  19.288  1.00  0.00           H
ATOM   1725  HB  THR A 437      12.507  42.024  20.944  1.00  0.00           H
ATOM   1726 HG21 THR A 437      14.838  41.619  20.471  1.00  0.00           H
ATOM   1727 HG22 THR A 437      14.536  41.456  18.732  1.00  0.00           H
ATOM   1728 HG23 THR A 437      13.911  40.243  19.863  1.00  0.00           H
ATOM   1729  HG1 THR A 437      13.698  43.480  18.860  1.00  0.00           H
ATOM   1730  N   LEU A 438      11.337  42.932  16.898  1.00309.27           N
ATOM   1731  CA  LEU A 438      11.670  43.259  15.505  1.00309.27           C
ATOM   1732  CB  LEU A 438      10.565  44.133  14.883  1.00309.27           C
ATOM   1733  CG  LEU A 438      10.776  44.450  13.387  1.00309.27           C
ATOM   1734  CD1 LEU A 438      10.792  43.193  12.512  1.00309.27           C
ATOM   1735  CD2 LEU A 438       9.637  45.344  12.893  1.00309.27           C
ATOM   1736  C   LEU A 438      13.070  43.892  15.401  1.00309.27           C
ATOM   1737  O   LEU A 438      13.338  44.911  16.038  1.00309.27           O
ATOM   1738  H   LEU A 438      10.742  43.555  17.418  1.00  0.00           H
ATOM   1739  HA  LEU A 438      11.695  42.322  14.952  1.00  0.00           H
ATOM   1740  HB2 LEU A 438       9.609  43.620  15.000  1.00  0.00           H
ATOM   1741  HB3 LEU A 438      10.518  45.073  15.434  1.00  0.00           H
ATOM   1742  HG  LEU A 438      11.715  44.988  13.254  1.00  0.00           H
ATOM   1743 HD21 LEU A 438       9.801  45.598  11.846  1.00  0.00           H
ATOM   1744 HD22 LEU A 438       9.615  46.264  13.476  1.00  0.00           H
ATOM   1745 HD23 LEU A 438       8.683  44.826  12.993  1.00  0.00           H
ATOM   1746 HD11 LEU A 438      10.849  43.475  11.461  1.00  0.00           H
ATOM   1747 HD12 LEU A 438       9.893  42.600  12.678  1.00  0.00           H
ATOM   1748 HD13 LEU A 438      11.672  42.589  12.732  1.00  0.00           H
ATOM   1749  N   ALA A 439      13.914  43.339  14.530  1.00252.35           N
ATOM   1750  CA  ALA A 439      15.287  43.772  14.275  1.00252.35           C
ATOM   1751  CB  ALA A 439      16.199  42.962  15.211  1.00252.35           C
ATOM   1752  C   ALA A 439      15.637  43.599  12.780  1.00252.35           C
ATOM   1753  O   ALA A 439      14.738  43.476  11.946  1.00252.35           O
ATOM   1754  H   ALA A 439      13.620  42.507  14.038  1.00  0.00           H
ATOM   1755  HA  ALA A 439      15.389  44.829  14.521  1.00  0.00           H
ATOM   1756  HB1 ALA A 439      15.867  43.074  16.244  1.00  0.00           H
ATOM   1757  HB2 ALA A 439      17.226  43.320  15.143  1.00  0.00           H
ATOM   1758  HB3 ALA A 439      16.167  41.904  14.944  1.00  0.00           H
ATOM   1759  N   GLN A 440      16.926  43.654  12.423  1.00125.18           N
ATOM   1760  CA  GLN A 440      17.397  43.058  11.159  1.00125.18           C
ATOM   1761  CB  GLN A 440      18.697  43.749  10.709  1.00125.18           C
ATOM   1762  CG  GLN A 440      19.888  43.563  11.664  1.00125.18           C
ATOM   1763  CD  GLN A 440      21.178  44.120  11.073  1.00125.18           C
ATOM   1764  OE1 GLN A 440      21.284  45.271  10.679  1.00125.18           O
ATOM   1765  NE2 GLN A 440      22.216  43.321  10.965  1.00125.18           N
ATOM   1766  C   GLN A 440      17.560  41.528  11.279  1.00125.18           C
ATOM   1767  O   GLN A 440      17.581  40.819  10.278  1.00125.18           O
ATOM   1768  H   GLN A 440      17.605  43.732  13.167  1.00  0.00           H
ATOM   1769  HA  GLN A 440      16.649  43.229  10.385  1.00  0.00           H
ATOM   1770  HB2 GLN A 440      18.972  43.346   9.732  1.00  0.00           H
ATOM   1771  HB3 GLN A 440      18.505  44.816  10.591  1.00  0.00           H
ATOM   1772  HG2 GLN A 440      20.032  42.503  11.866  1.00  0.00           H
ATOM   1773  HG3 GLN A 440      19.696  44.063  12.614  1.00  0.00           H
ATOM   1774 HE21 GLN A 440      23.044  43.712  10.564  1.00  0.00           H
ATOM   1775 HE22 GLN A 440      22.151  42.374  11.298  1.00  0.00           H
ATOM   1776  N   ASP A 441      17.729  41.051  12.509  1.00142.61           N
ATOM   1777  CA  ASP A 441      17.791  39.666  12.948  1.00142.61           C
ATOM   1778  CB  ASP A 441      18.471  39.582  14.339  1.00142.61           C
ATOM   1779  CG  ASP A 441      19.534  40.641  14.712  1.00142.61           C
ATOM   1780  OD1 ASP A 441      19.298  41.858  14.500  1.00142.61           O
ATOM   1781  OD2 ASP A 441      20.437  40.254  15.489  1.00142.61           O
ATOM   1782  C   ASP A 441      16.392  39.013  13.003  1.00142.61           C
ATOM   1783  O   ASP A 441      15.369  39.701  13.075  1.00142.61           O
ATOM   1784  H   ASP A 441      17.899  41.725  13.248  1.00  0.00           H
ATOM   1785  HA  ASP A 441      18.399  39.110  12.234  1.00  0.00           H
ATOM   1786  HB2 ASP A 441      18.917  38.592  14.413  1.00  0.00           H
ATOM   1787  HB3 ASP A 441      17.696  39.644  15.103  1.00  0.00           H
ATOM   1788  N   TYR A 442      16.343  37.680  13.100  1.00283.16           N
ATOM   1789  CA  TYR A 442      15.093  36.951  13.335  1.00283.16           C
ATOM   1790  CB  TYR A 442      15.290  35.445  13.115  1.00283.16           C
ATOM   1791  CG  TYR A 442      15.458  35.084  11.652  1.00283.16           C
ATOM   1792  CD1 TYR A 442      14.320  34.839  10.858  1.00283.16           C
ATOM   1793  CD2 TYR A 442      16.742  35.021  11.075  1.00283.16           C
ATOM   1794  CE1 TYR A 442      14.462  34.533   9.491  1.00283.16           C
ATOM   1795  CE2 TYR A 442      16.887  34.723   9.707  1.00283.16           C
ATOM   1796  CZ  TYR A 442      15.748  34.477   8.913  1.00283.16           C
ATOM   1797  OH  TYR A 442      15.888  34.175   7.595  1.00283.16           O
ATOM   1798  C   TYR A 442      14.515  37.254  14.724  1.00283.16           C
ATOM   1799  O   TYR A 442      15.204  37.208  15.741  1.00283.16           O
ATOM   1800  H   TYR A 442      17.204  37.158  13.136  1.00  0.00           H
ATOM   1801  HA  TYR A 442      14.369  37.297  12.596  1.00  0.00           H
ATOM   1802  HB2 TYR A 442      14.418  34.915  13.499  1.00  0.00           H
ATOM   1803  HB3 TYR A 442      16.156  35.100  13.682  1.00  0.00           H
ATOM   1804  HD1 TYR A 442      13.334  34.867  11.300  1.00  0.00           H
ATOM   1805  HD2 TYR A 442      17.622  35.177  11.685  1.00  0.00           H
ATOM   1806  HE1 TYR A 442      13.589  34.331   8.890  1.00  0.00           H
ATOM   1807  HE2 TYR A 442      17.869  34.651   9.266  1.00  0.00           H
ATOM   1808  HH  TYR A 442      15.122  33.701   7.270  1.00  0.00           H
ATOM   1809  N   ILE A 443      13.210  37.534  14.776  1.00207.63           N
ATOM   1810  CA  ILE A 443      12.607  38.182  15.951  1.00207.63           C
ATOM   1811  CB  ILE A 443      11.185  38.722  15.645  1.00207.63           C
ATOM   1812  CG1 ILE A 443      10.072  37.652  15.610  1.00207.63           C
ATOM   1813  CG2 ILE A 443      11.197  39.559  14.350  1.00207.63           C
ATOM   1814  CD1 ILE A 443       8.662  38.227  15.433  1.00207.63           C
ATOM   1815  C   ILE A 443      12.698  37.408  17.289  1.00207.63           C
ATOM   1816  O   ILE A 443      12.727  38.077  18.324  1.00207.63           O
ATOM   1817  H   ILE A 443      12.719  37.607  13.901  1.00  0.00           H
ATOM   1818  HA  ILE A 443      13.232  39.057  16.121  1.00  0.00           H
ATOM   1819  HB  ILE A 443      10.931  39.399  16.461  1.00  0.00           H
ATOM   1820 HG12 ILE A 443      10.083  37.096  16.546  1.00  0.00           H
ATOM   1821 HG13 ILE A 443      10.259  36.961  14.789  1.00  0.00           H
ATOM   1822 HD11 ILE A 443       8.539  38.618  14.423  1.00  0.00           H
ATOM   1823 HD12 ILE A 443       7.928  37.436  15.589  1.00  0.00           H
ATOM   1824 HD13 ILE A 443       8.488  39.027  16.153  1.00  0.00           H
ATOM   1825 HG21 ILE A 443      11.201  38.910  13.475  1.00  0.00           H
ATOM   1826 HG22 ILE A 443      12.090  40.185  14.327  1.00  0.00           H
ATOM   1827 HG23 ILE A 443      10.319  40.204  14.312  1.00  0.00           H
ATOM   1828  N   PRO A 444      12.792  36.059  17.330  1.00227.95           N
ATOM   1829  CA  PRO A 444      12.958  35.315  18.585  1.00227.95           C
ATOM   1830  CD  PRO A 444      12.293  35.131  16.333  1.00227.95           C
ATOM   1831  CB  PRO A 444      12.174  34.007  18.406  1.00227.95           C
ATOM   1832  CG  PRO A 444      11.371  34.222  17.127  1.00227.95           C
ATOM   1833  C   PRO A 444      14.415  35.028  18.992  1.00227.95           C
ATOM   1834  O   PRO A 444      14.622  34.515  20.088  1.00227.95           O
ATOM   1835  HA  PRO A 444      12.490  35.877  19.392  1.00  0.00           H
ATOM   1836  HD2 PRO A 444      13.130  34.571  15.917  1.00  0.00           H
ATOM   1837  HD3 PRO A 444      11.738  35.605  15.530  1.00  0.00           H
ATOM   1838  HB2 PRO A 444      12.855  33.172  18.265  1.00  0.00           H
ATOM   1839  HB3 PRO A 444      11.523  33.814  19.256  1.00  0.00           H
ATOM   1840  HG2 PRO A 444      10.443  34.748  17.361  1.00  0.00           H
ATOM   1841  HG3 PRO A 444      11.172  33.297  16.594  1.00  0.00           H
ATOM   1842  N   ALA A 445      15.400  35.191  18.096  1.00253.61           N
ATOM   1843  CA  ALA A 445      16.835  35.064  18.397  1.00253.61           C
ATOM   1844  CB  ALA A 445      17.209  33.602  18.698  1.00253.61           C
ATOM   1845  C   ALA A 445      17.714  35.580  17.243  1.00253.61           C
ATOM   1846  O   ALA A 445      17.392  35.387  16.075  1.00253.61           O
ATOM   1847  H   ALA A 445      15.169  35.610  17.201  1.00  0.00           H
ATOM   1848  HA  ALA A 445      17.051  35.666  19.281  1.00  0.00           H
ATOM   1849  HB1 ALA A 445      18.287  33.523  18.843  1.00  0.00           H
ATOM   1850  HB2 ALA A 445      16.714  33.264  19.606  1.00  0.00           H
ATOM   1851  HB3 ALA A 445      16.920  32.959  17.869  1.00  0.00           H
ATOM   1852  N   ASN A 446      18.941  36.002  17.564  1.00 52.60           N
ATOM   1853  CA  ASN A 446      19.938  36.537  16.617  1.00 52.60           C
ATOM   1854  CB  ASN A 446      21.000  37.326  17.411  1.00 52.60           C
ATOM   1855  CG  ASN A 446      20.417  38.249  18.463  1.00 52.60           C
ATOM   1856  OD1 ASN A 446      20.106  37.832  19.568  1.00 52.60           O
ATOM   1857  ND2 ASN A 446      20.178  39.497  18.144  1.00 52.60           N
ATOM   1858  C   ASN A 446      20.592  35.505  15.655  1.00 52.60           C
ATOM   1859  O   ASN A 446      21.778  35.612  15.343  1.00 52.60           O
ATOM   1860  H   ASN A 446      19.143  36.114  18.550  1.00  0.00           H
ATOM   1861  HA  ASN A 446      19.412  37.251  15.983  1.00  0.00           H
ATOM   1862  HB2 ASN A 446      21.672  36.636  17.920  1.00  0.00           H
ATOM   1863  HB3 ASN A 446      21.593  37.923  16.719  1.00  0.00           H
ATOM   1864 HD21 ASN A 446      20.343  39.819  17.183  1.00  0.00           H
ATOM   1865 HD22 ASN A 446      19.676  40.061  18.798  1.00  0.00           H
ATOM   1866  N   LEU A 447      19.883  34.424  15.324  1.00 93.69           N
ATOM   1867  CA  LEU A 447      20.310  33.346  14.426  1.00 93.69           C
ATOM   1868  CB  LEU A 447      20.692  32.071  15.221  1.00 93.69           C
ATOM   1869  CG  LEU A 447      21.924  32.133  16.146  1.00 93.69           C
ATOM   1870  CD1 LEU A 447      21.620  32.720  17.531  1.00 93.69           C
ATOM   1871  CD2 LEU A 447      22.441  30.715  16.400  1.00 93.69           C
ATOM   1872  C   LEU A 447      19.176  33.006  13.442  1.00 93.69           C
ATOM   1873  O   LEU A 447      19.306  33.177  12.234  1.00 93.69           O
ATOM   1874  H   LEU A 447      18.900  34.452  15.566  1.00  0.00           H
ATOM   1875  HA  LEU A 447      21.168  33.668  13.833  1.00  0.00           H
ATOM   1876  HB2 LEU A 447      19.838  31.725  15.806  1.00  0.00           H
ATOM   1877  HB3 LEU A 447      20.883  31.299  14.472  1.00  0.00           H
ATOM   1878  HG  LEU A 447      22.716  32.709  15.667  1.00  0.00           H
ATOM   1879 HD11 LEU A 447      22.493  32.614  18.172  1.00  0.00           H
ATOM   1880 HD12 LEU A 447      21.391  33.777  17.449  1.00  0.00           H
ATOM   1881 HD13 LEU A 447      20.775  32.198  17.975  1.00  0.00           H
ATOM   1882 HD21 LEU A 447      23.332  30.736  17.022  1.00  0.00           H
ATOM   1883 HD22 LEU A 447      21.666  30.117  16.878  1.00  0.00           H
ATOM   1884 HD23 LEU A 447      22.686  30.233  15.451  1.00  0.00           H
ATOM   1885  N   ASP A 448      18.054  32.579  14.015  1.00237.62           N
ATOM   1886  CA  ASP A 448      16.878  31.946  13.415  1.00237.62           C
ATOM   1887  CB  ASP A 448      17.299  30.530  12.966  1.00237.62           C
ATOM   1888  CG  ASP A 448      16.320  29.791  12.050  1.00237.62           C
ATOM   1889  OD1 ASP A 448      15.207  30.314  11.848  1.00237.62           O
ATOM   1890  OD2 ASP A 448      16.425  28.544  12.054  1.00237.62           O
ATOM   1891  C   ASP A 448      15.783  31.931  14.517  1.00237.62           C
ATOM   1892  O   ASP A 448      16.034  32.366  15.647  1.00237.62           O
ATOM   1893  H   ASP A 448      18.035  32.572  15.023  1.00  0.00           H
ATOM   1894  HA  ASP A 448      16.532  32.520  12.555  1.00  0.00           H
ATOM   1895  HB2 ASP A 448      17.480  29.925  13.857  1.00  0.00           H
ATOM   1896  HB3 ASP A 448      18.240  30.598  12.421  1.00  0.00           H
ATOM   1897  N   SER A 449      14.553  31.492  14.250  1.00136.30           N
ATOM   1898  CA  SER A 449      13.459  31.555  15.231  1.00136.30           C
ATOM   1899  CB  SER A 449      12.108  31.458  14.527  1.00136.30           C
ATOM   1900  OG  SER A 449      11.979  30.319  13.725  1.00136.30           O
ATOM   1901  C   SER A 449      13.638  30.581  16.412  1.00136.30           C
ATOM   1902  O   SER A 449      13.337  29.390  16.348  1.00136.30           O
ATOM   1903  H   SER A 449      14.371  31.089  13.329  1.00  0.00           H
ATOM   1904  HA  SER A 449      13.483  32.551  15.661  1.00  0.00           H
ATOM   1905  HB2 SER A 449      11.996  32.332  13.884  1.00  0.00           H
ATOM   1906  HB3 SER A 449      11.309  31.461  15.263  1.00  0.00           H
ATOM   1907  HG  SER A 449      11.319  30.553  13.026  1.00  0.00           H
ATOM   1908  N   ALA A 450      14.204  31.108  17.500  1.00143.06           N
ATOM   1909  CA  ALA A 450      14.853  30.385  18.595  1.00143.06           C
ATOM   1910  CB  ALA A 450      13.852  29.518  19.375  1.00143.06           C
ATOM   1911  C   ALA A 450      16.135  29.630  18.157  1.00143.06           C
ATOM   1912  O   ALA A 450      16.165  29.048  17.067  1.00143.06           O
ATOM   1913  H   ALA A 450      14.512  32.061  17.377  1.00  0.00           H
ATOM   1914  HA  ALA A 450      15.151  31.177  19.273  1.00  0.00           H
ATOM   1915  HB1 ALA A 450      14.310  29.166  20.299  1.00  0.00           H
ATOM   1916  HB2 ALA A 450      12.964  30.105  19.614  1.00  0.00           H
ATOM   1917  HB3 ALA A 450      13.559  28.651  18.781  1.00  0.00           H
ATOM   1918  N   PRO A 451      17.205  29.624  18.989  1.00165.06           N
ATOM   1919  CA  PRO A 451      18.523  29.153  18.562  1.00165.06           C
ATOM   1920  CD  PRO A 451      17.320  30.215  20.318  1.00165.06           C
ATOM   1921  CB  PRO A 451      19.496  29.452  19.707  1.00165.06           C
ATOM   1922  CG  PRO A 451      18.796  30.564  20.480  1.00165.06           C
ATOM   1923  C   PRO A 451      18.547  27.667  18.190  1.00165.06           C
ATOM   1924  O   PRO A 451      17.952  26.828  18.874  1.00165.06           O
ATOM   1925  HA  PRO A 451      18.820  29.741  17.690  1.00  0.00           H
ATOM   1926  HD2 PRO A 451      17.028  29.476  21.065  1.00  0.00           H
ATOM   1927  HD3 PRO A 451      16.731  31.119  20.444  1.00  0.00           H
ATOM   1928  HB2 PRO A 451      19.606  28.576  20.350  1.00  0.00           H
ATOM   1929  HB3 PRO A 451      20.469  29.774  19.333  1.00  0.00           H
ATOM   1930  HG2 PRO A 451      18.997  31.522  20.001  1.00  0.00           H
ATOM   1931  HG3 PRO A 451      19.099  30.587  21.528  1.00  0.00           H
ATOM   1932  N   ASP A 452      19.397  27.348  17.221  1.00 27.69           N
ATOM   1933  CA  ASP A 452      19.372  26.136  16.405  1.00 27.69           C
ATOM   1934  CB  ASP A 452      20.633  26.063  15.509  1.00 27.69           C
ATOM   1935  CG  ASP A 452      21.155  27.377  14.888  1.00 27.69           C
ATOM   1936  OD1 ASP A 452      20.491  28.431  15.031  1.00 27.69           O
ATOM   1937  OD2 ASP A 452      22.329  27.353  14.462  1.00 27.69           O
ATOM   1938  C   ASP A 452      19.187  24.833  17.213  1.00 27.69           C
ATOM   1939  O   ASP A 452      20.036  24.431  18.014  1.00 27.69           O
ATOM   1940  H   ASP A 452      19.833  28.125  16.726  1.00  0.00           H
ATOM   1941  HA  ASP A 452      18.522  26.238  15.732  1.00  0.00           H
ATOM   1942  HB2 ASP A 452      20.427  25.361  14.700  1.00  0.00           H
ATOM   1943  HB3 ASP A 452      21.447  25.644  16.103  1.00  0.00           H
ATOM   1944  N   GLN A 453      18.076  24.134  16.965  1.00 76.79           N
ATOM   1945  CA  GLN A 453      17.838  22.751  17.392  1.00 76.79           C
ATOM   1946  CB  GLN A 453      16.520  22.618  18.185  1.00 76.79           C
ATOM   1947  CG  GLN A 453      16.346  23.577  19.376  1.00 76.79           C
ATOM   1948  CD  GLN A 453      17.392  23.388  20.469  1.00 76.79           C
ATOM   1949  OE1 GLN A 453      17.362  22.431  21.249  1.00 76.79           O
ATOM   1950  NE2 GLN A 453      18.325  24.306  20.590  1.00 76.79           N
ATOM   1951  C   GLN A 453      17.793  21.861  16.147  1.00 76.79           C
ATOM   1952  O   GLN A 453      17.337  22.308  15.102  1.00 76.79           O
ATOM   1953  H   GLN A 453      17.463  24.487  16.239  1.00  0.00           H
ATOM   1954  HA  GLN A 453      18.659  22.415  18.023  1.00  0.00           H
ATOM   1955  HB2 GLN A 453      15.685  22.775  17.502  1.00  0.00           H
ATOM   1956  HB3 GLN A 453      16.442  21.595  18.556  1.00  0.00           H
ATOM   1957  HG2 GLN A 453      16.369  24.606  19.018  1.00  0.00           H
ATOM   1958  HG3 GLN A 453      15.365  23.409  19.818  1.00  0.00           H
ATOM   1959 HE21 GLN A 453      18.363  25.060  19.904  1.00  0.00           H
ATOM   1960 HE22 GLN A 453      19.110  24.121  21.175  1.00  0.00           H
ATOM   1961  N   ASP A 454      18.103  20.567  16.277  1.00 28.45           N
ATOM   1962  CA  ASP A 454      17.848  19.603  15.194  1.00 28.45           C
ATOM   1963  CB  ASP A 454      18.465  18.240  15.559  1.00 28.45           C
ATOM   1964  CG  ASP A 454      18.574  17.280  14.358  1.00 28.45           C
ATOM   1965  OD1 ASP A 454      17.541  16.906  13.759  1.00 28.45           O
ATOM   1966  OD2 ASP A 454      19.692  17.118  13.823  1.00 28.45           O
ATOM   1967  C   ASP A 454      16.342  19.487  14.891  1.00 28.45           C
ATOM   1968  O   ASP A 454      15.922  19.691  13.752  1.00 28.45           O
ATOM   1969  H   ASP A 454      18.464  20.233  17.152  1.00  0.00           H
ATOM   1970  HA  ASP A 454      18.340  19.966  14.291  1.00  0.00           H
ATOM   1971  HB2 ASP A 454      19.468  18.404  15.962  1.00  0.00           H
ATOM   1972  HB3 ASP A 454      17.870  17.775  16.349  1.00  0.00           H
ATOM   1973  N   GLU A 455      15.527  19.431  15.950  1.00 54.94           N
ATOM   1974  CA  GLU A 455      14.064  19.469  15.896  1.00 54.94           C
ATOM   1975  CB  GLU A 455      13.492  18.039  15.745  1.00 54.94           C
ATOM   1976  CG  GLU A 455      13.722  17.146  16.979  1.00 54.94           C
ATOM   1977  CD  GLU A 455      13.486  15.644  16.744  1.00 54.94           C
ATOM   1978  OE1 GLU A 455      12.726  15.244  15.829  1.00 54.94           O
ATOM   1979  OE2 GLU A 455      13.641  14.887  17.727  1.00 54.94           O
ATOM   1980  C   GLU A 455      13.466  20.226  17.098  1.00 54.94           C
ATOM   1981  O   GLU A 455      14.015  20.205  18.204  1.00 54.94           O
ATOM   1982  H   GLU A 455      15.942  19.449  16.867  1.00  0.00           H
ATOM   1983  HA  GLU A 455      13.785  20.032  15.007  1.00  0.00           H
ATOM   1984  HB2 GLU A 455      12.419  18.103  15.553  1.00  0.00           H
ATOM   1985  HB3 GLU A 455      13.959  17.571  14.878  1.00  0.00           H
ATOM   1986  HG2 GLU A 455      13.066  17.482  17.785  1.00  0.00           H
ATOM   1987  HG3 GLU A 455      14.752  17.269  17.322  1.00  0.00           H
ATOM   1988  N   TYR A 456      12.316  20.857  16.859  1.00107.07           N
ATOM   1989  CA  TYR A 456      11.545  21.720  17.758  1.00107.07           C
ATOM   1990  CB  TYR A 456      11.451  23.145  17.163  1.00107.07           C
ATOM   1991  CG  TYR A 456      12.727  23.764  16.603  1.00107.07           C
ATOM   1992  CD1 TYR A 456      13.452  24.725  17.339  1.00107.07           C
ATOM   1993  CD2 TYR A 456      13.146  23.430  15.300  1.00107.07           C
ATOM   1994  CE1 TYR A 456      14.595  25.335  16.776  1.00107.07           C
ATOM   1995  CE2 TYR A 456      14.310  23.999  14.755  1.00107.07           C
ATOM   1996  CZ  TYR A 456      15.038  24.952  15.490  1.00107.07           C
ATOM   1997  OH  TYR A 456      16.136  25.528  14.932  1.00107.07           O
ATOM   1998  C   TYR A 456      10.129  21.139  17.957  1.00107.07           C
ATOM   1999  O   TYR A 456       9.677  20.284  17.184  1.00107.07           O
ATOM   2000  H   TYR A 456      11.945  20.774  15.919  1.00  0.00           H
ATOM   2001  HA  TYR A 456      12.044  21.777  18.728  1.00  0.00           H
ATOM   2002  HB2 TYR A 456      10.723  23.123  16.351  1.00  0.00           H
ATOM   2003  HB3 TYR A 456      11.049  23.810  17.928  1.00  0.00           H
ATOM   2004  HD1 TYR A 456      13.126  25.009  18.331  1.00  0.00           H
ATOM   2005  HD2 TYR A 456      12.571  22.736  14.709  1.00  0.00           H
ATOM   2006  HE1 TYR A 456      15.146  26.084  17.328  1.00  0.00           H
ATOM   2007  HE2 TYR A 456      14.643  23.731  13.768  1.00  0.00           H
ATOM   2008  HH  TYR A 456      16.049  26.491  14.961  1.00  0.00           H
ATOM   2009  N   ALA A 457       9.356  21.703  18.888  1.00 78.25           N
ATOM   2010  CA  ALA A 457       7.961  21.337  19.144  1.00 78.25           C
ATOM   2011  CB  ALA A 457       7.951  20.359  20.323  1.00 78.25           C
ATOM   2012  C   ALA A 457       7.036  22.557  19.370  1.00 78.25           C
ATOM   2013  O   ALA A 457       6.474  22.700  20.460  1.00 78.25           O
ATOM   2014  H   ALA A 457       9.777  22.398  19.505  1.00  0.00           H
ATOM   2015  HA  ALA A 457       7.564  20.815  18.273  1.00  0.00           H
ATOM   2016  HB1 ALA A 457       8.599  19.511  20.104  1.00  0.00           H
ATOM   2017  HB2 ALA A 457       6.937  20.009  20.499  1.00  0.00           H
ATOM   2018  HB3 ALA A 457       8.305  20.870  21.217  1.00  0.00           H
ATOM   2019  N   PRO A 458       6.889  23.473  18.396  1.00 92.33           N
ATOM   2020  CA  PRO A 458       5.976  24.610  18.509  1.00 92.33           C
ATOM   2021  CD  PRO A 458       7.532  23.486  17.089  1.00 92.33           C
ATOM   2022  CB  PRO A 458       6.161  25.412  17.226  1.00 92.33           C
ATOM   2023  CG  PRO A 458       6.633  24.358  16.222  1.00 92.33           C
ATOM   2024  C   PRO A 458       4.507  24.208  18.697  1.00 92.33           C
ATOM   2025  O   PRO A 458       3.964  23.404  17.934  1.00 92.33           O
ATOM   2026  HA  PRO A 458       6.285  25.227  19.345  1.00  0.00           H
ATOM   2027  HD2 PRO A 458       7.632  22.492  16.656  1.00  0.00           H
ATOM   2028  HD3 PRO A 458       8.515  23.949  17.179  1.00  0.00           H
ATOM   2029  HB2 PRO A 458       6.943  26.145  17.408  1.00  0.00           H
ATOM   2030  HB3 PRO A 458       5.244  25.903  16.902  1.00  0.00           H
ATOM   2031  HG2 PRO A 458       5.784  23.773  15.865  1.00  0.00           H
ATOM   2032  HG3 PRO A 458       7.169  24.796  15.384  1.00  0.00           H
ATOM   2033  N   VAL A 459       3.801  24.902  19.596  1.00 68.03           N
ATOM   2034  CA  VAL A 459       2.340  24.762  19.729  1.00 68.03           C
ATOM   2035  CB  VAL A 459       1.808  25.232  21.090  1.00 68.03           C
ATOM   2036  CG1 VAL A 459       0.304  24.960  21.193  1.00 68.03           C
ATOM   2037  CG2 VAL A 459       2.504  24.493  22.234  1.00 68.03           C
ATOM   2038  C   VAL A 459       1.611  25.457  18.581  1.00 68.03           C
ATOM   2039  O   VAL A 459       1.643  26.684  18.473  1.00 68.03           O
ATOM   2040  H   VAL A 459       4.295  25.551  20.203  1.00  0.00           H
ATOM   2041  HA  VAL A 459       2.099  23.710  19.671  1.00  0.00           H
ATOM   2042  HB  VAL A 459       1.978  26.297  21.192  1.00  0.00           H
ATOM   2043 HG11 VAL A 459      -0.060  25.154  22.196  1.00  0.00           H
ATOM   2044 HG12 VAL A 459      -0.244  25.604  20.506  1.00  0.00           H
ATOM   2045 HG13 VAL A 459       0.099  23.918  20.963  1.00  0.00           H
ATOM   2046 HG21 VAL A 459       2.117  24.834  23.191  1.00  0.00           H
ATOM   2047 HG22 VAL A 459       2.357  23.418  22.142  1.00  0.00           H
ATOM   2048 HG23 VAL A 459       3.567  24.721  22.209  1.00  0.00           H
ATOM   2049  N   ILE A 460       0.823  24.682  17.829  1.00102.44           N
ATOM   2050  CA  ILE A 460      -0.066  25.189  16.773  1.00102.44           C
ATOM   2051  CB  ILE A 460       0.090  24.382  15.463  1.00102.44           C
ATOM   2052  CG1 ILE A 460      -0.408  22.924  15.577  1.00102.44           C
ATOM   2053  CG2 ILE A 460       1.542  24.447  14.957  1.00102.44           C
ATOM   2054  CD1 ILE A 460      -0.626  22.256  14.212  1.00102.44           C
ATOM   2055  C   ILE A 460      -1.535  25.296  17.214  1.00102.44           C
ATOM   2056  O   ILE A 460      -2.244  26.144  16.676  1.00102.44           O
ATOM   2057  H   ILE A 460       0.819  23.687  18.023  1.00  0.00           H
ATOM   2058  HA  ILE A 460       0.238  26.209  16.539  1.00  0.00           H
ATOM   2059  HB  ILE A 460      -0.533  24.881  14.719  1.00  0.00           H
ATOM   2060 HG12 ILE A 460       0.301  22.338  16.163  1.00  0.00           H
ATOM   2061 HG13 ILE A 460      -1.366  22.906  16.093  1.00  0.00           H
ATOM   2062 HG21 ILE A 460       1.626  23.996  13.969  1.00  0.00           H
ATOM   2063 HG22 ILE A 460       2.217  23.931  15.641  1.00  0.00           H
ATOM   2064 HG23 ILE A 460       1.855  25.487  14.868  1.00  0.00           H
ATOM   2065 HD11 ILE A 460       0.314  22.170  13.670  1.00  0.00           H
ATOM   2066 HD12 ILE A 460      -1.329  22.843  13.621  1.00  0.00           H
ATOM   2067 HD13 ILE A 460      -1.038  21.258  14.357  1.00  0.00           H
ATOM   2068  N   PHE A 461      -1.969  24.541  18.237  1.00 80.65           N
ATOM   2069  CA  PHE A 461      -3.335  24.610  18.786  1.00 80.65           C
ATOM   2070  CB  PHE A 461      -4.210  23.441  18.301  1.00 80.65           C
ATOM   2071  CG  PHE A 461      -4.221  23.114  16.816  1.00 80.65           C
ATOM   2072  CD1 PHE A 461      -4.429  24.128  15.862  1.00 80.65           C
ATOM   2073  CD2 PHE A 461      -4.093  21.777  16.387  1.00 80.65           C
ATOM   2074  CE1 PHE A 461      -4.483  23.816  14.493  1.00 80.65           C
ATOM   2075  CE2 PHE A 461      -4.145  21.464  15.016  1.00 80.65           C
ATOM   2076  CZ  PHE A 461      -4.343  22.485  14.072  1.00 80.65           C
ATOM   2077  C   PHE A 461      -3.363  24.664  20.323  1.00 80.65           C
ATOM   2078  O   PHE A 461      -2.546  24.023  20.983  1.00 80.65           O
ATOM   2079  H   PHE A 461      -1.317  23.902  18.672  1.00  0.00           H
ATOM   2080  HA  PHE A 461      -3.787  25.530  18.424  1.00  0.00           H
ATOM   2081  HB2 PHE A 461      -3.931  22.548  18.857  1.00  0.00           H
ATOM   2082  HB3 PHE A 461      -5.233  23.679  18.581  1.00  0.00           H
ATOM   2083  HD1 PHE A 461      -4.535  25.154  16.180  1.00  0.00           H
ATOM   2084  HD2 PHE A 461      -3.966  20.985  17.110  1.00  0.00           H
ATOM   2085  HE1 PHE A 461      -4.639  24.599  13.766  1.00  0.00           H
ATOM   2086  HE2 PHE A 461      -4.049  20.439  14.686  1.00  0.00           H
ATOM   2087  HZ  PHE A 461      -4.410  22.246  13.022  1.00  0.00           H
ATOM   2088  N   SER A 462      -4.365  25.324  20.911  1.00 46.69           N
ATOM   2089  CA  SER A 462      -4.478  25.546  22.362  1.00 46.69           C
ATOM   2090  CB  SER A 462      -3.632  26.766  22.749  1.00 46.69           C
ATOM   2091  OG  SER A 462      -4.219  27.961  22.263  1.00 46.69           O
ATOM   2092  C   SER A 462      -5.922  25.758  22.839  1.00 46.69           C
ATOM   2093  O   SER A 462      -6.776  26.218  22.083  1.00 46.69           O
ATOM   2094  H   SER A 462      -5.058  25.765  20.310  1.00  0.00           H
ATOM   2095  HA  SER A 462      -4.077  24.679  22.884  1.00  0.00           H
ATOM   2096  HB2 SER A 462      -3.562  26.826  23.837  1.00  0.00           H
ATOM   2097  HB3 SER A 462      -2.624  26.659  22.344  1.00  0.00           H
ATOM   2098  HG  SER A 462      -4.381  27.879  21.312  1.00  0.00           H
ATOM   2099  N   GLN A 463      -6.174  25.533  24.129  1.00 53.66           N
ATOM   2100  CA  GLN A 463      -7.327  26.106  24.836  1.00 53.66           C
ATOM   2101  CB  GLN A 463      -7.566  25.289  26.117  1.00 53.66           C
ATOM   2102  CG  GLN A 463      -8.852  25.717  26.839  1.00 53.66           C
ATOM   2103  CD  GLN A 463      -9.277  24.780  27.960  1.00 53.66           C
ATOM   2104  OE1 GLN A 463      -8.693  23.732  28.225  1.00 53.66           O
ATOM   2105  NE2 GLN A 463     -10.389  25.082  28.588  1.00 53.66           N
ATOM   2106  C   GLN A 463      -7.092  27.596  25.154  1.00 53.66           C
ATOM   2107  O   GLN A 463      -5.997  27.927  25.606  1.00 53.66           O
ATOM   2108  H   GLN A 463      -5.437  25.118  24.687  1.00  0.00           H
ATOM   2109  HA  GLN A 463      -8.209  26.027  24.197  1.00  0.00           H
ATOM   2110  HB2 GLN A 463      -6.721  25.405  26.797  1.00  0.00           H
ATOM   2111  HB3 GLN A 463      -7.638  24.235  25.849  1.00  0.00           H
ATOM   2112  HG2 GLN A 463      -8.718  26.708  27.267  1.00  0.00           H
ATOM   2113  HG3 GLN A 463      -9.671  25.771  26.121  1.00  0.00           H
ATOM   2114 HE21 GLN A 463     -10.670  24.505  29.357  1.00  0.00           H
ATOM   2115 HE22 GLN A 463     -10.871  25.944  28.334  1.00  0.00           H
ATOM   2116  N   GLN A 464      -8.151  28.420  25.197  1.00 60.88           N
ATOM   2117  CA  GLN A 464      -8.081  29.861  25.523  1.00 60.88           C
ATOM   2118  CB  GLN A 464      -9.501  30.448  25.611  1.00 60.88           C
ATOM   2119  CG  GLN A 464     -10.324  30.344  24.320  1.00 60.88           C
ATOM   2120  CD  GLN A 464     -11.611  31.162  24.409  1.00 60.88           C
ATOM   2121  OE1 GLN A 464     -11.803  32.147  23.715  1.00 60.88           O
ATOM   2122  NE2 GLN A 464     -12.480  30.919  25.364  1.00 60.88           N
ATOM   2123  C   GLN A 464      -7.377  30.171  26.858  1.00 60.88           C
ATOM   2124  O   GLN A 464      -6.635  31.145  26.981  1.00 60.88           O
ATOM   2125  H   GLN A 464      -9.040  28.071  24.871  1.00  0.00           H
ATOM   2126  HA  GLN A 464      -7.542  30.380  24.731  1.00  0.00           H
ATOM   2127  HB2 GLN A 464      -9.409  31.507  25.865  1.00  0.00           H
ATOM   2128  HB3 GLN A 464     -10.045  29.954  26.416  1.00  0.00           H
ATOM   2129  HG2 GLN A 464      -9.731  30.720  23.485  1.00  0.00           H
ATOM   2130  HG3 GLN A 464     -10.579  29.302  24.128  1.00  0.00           H
ATOM   2131 HE21 GLN A 464     -13.298  31.490  25.386  1.00  0.00           H
ATOM   2132 HE22 GLN A 464     -12.411  30.131  26.013  1.00  0.00           H
ATOM   2133  N   THR A 465      -7.541  29.296  27.854  1.00132.31           N
ATOM   2134  CA  THR A 465      -6.894  29.390  29.174  1.00132.31           C
ATOM   2135  CB  THR A 465      -7.410  28.277  30.099  1.00132.31           C
ATOM   2136  OG1 THR A 465      -7.112  27.011  29.560  1.00132.31           O
ATOM   2137  CG2 THR A 465      -8.919  28.336  30.332  1.00132.31           C
ATOM   2138  C   THR A 465      -5.363  29.292  29.124  1.00132.31           C
ATOM   2139  O   THR A 465      -4.690  29.738  30.057  1.00132.31           O
ATOM   2140  H   THR A 465      -8.140  28.501  27.686  1.00  0.00           H
ATOM   2141  HA  THR A 465      -7.143  30.353  29.619  1.00  0.00           H
ATOM   2142  HB  THR A 465      -6.909  28.371  31.063  1.00  0.00           H
ATOM   2143  HG1 THR A 465      -6.920  26.442  30.331  1.00  0.00           H
ATOM   2144 HG21 THR A 465      -9.204  27.559  31.040  1.00  0.00           H
ATOM   2145 HG22 THR A 465      -9.189  29.307  30.742  1.00  0.00           H
ATOM   2146 HG23 THR A 465      -9.459  28.177  29.399  1.00  0.00           H
ATOM   2147  N   VAL A 466      -4.803  28.743  28.041  1.00197.87           N
ATOM   2148  CA  VAL A 466      -3.385  28.392  27.906  1.00197.87           C
ATOM   2149  CB  VAL A 466      -3.197  26.879  28.163  1.00197.87           C
ATOM   2150  CG1 VAL A 466      -3.451  26.007  26.930  1.00197.87           C
ATOM   2151  CG2 VAL A 466      -1.822  26.541  28.755  1.00197.87           C
ATOM   2152  C   VAL A 466      -2.744  28.896  26.604  1.00197.87           C
ATOM   2153  O   VAL A 466      -1.541  28.740  26.442  1.00197.87           O
ATOM   2154  H   VAL A 466      -5.431  28.429  27.307  1.00  0.00           H
ATOM   2155  HA  VAL A 466      -2.861  28.904  28.706  1.00  0.00           H
ATOM   2156  HB  VAL A 466      -3.917  26.583  28.925  1.00  0.00           H
ATOM   2157 HG21 VAL A 466      -1.709  27.031  29.721  1.00  0.00           H
ATOM   2158 HG22 VAL A 466      -1.743  25.462  28.905  1.00  0.00           H
ATOM   2159 HG23 VAL A 466      -1.027  26.862  28.085  1.00  0.00           H
ATOM   2160 HG11 VAL A 466      -3.312  24.958  27.183  1.00  0.00           H
ATOM   2161 HG12 VAL A 466      -4.471  26.149  26.585  1.00  0.00           H
ATOM   2162 HG13 VAL A 466      -2.762  26.263  26.129  1.00  0.00           H
ATOM   2163  N   SER A 467      -3.443  29.694  25.788  1.00112.15           N
ATOM   2164  CA  SER A 467      -2.977  30.170  24.467  1.00112.15           C
ATOM   2165  CB  SER A 467      -4.113  30.904  23.745  1.00112.15           C
ATOM   2166  OG  SER A 467      -5.261  30.091  23.708  1.00112.15           O
ATOM   2167  C   SER A 467      -1.736  31.076  24.435  1.00112.15           C
ATOM   2168  O   SER A 467      -1.237  31.373  23.355  1.00112.15           O
ATOM   2169  H   SER A 467      -4.442  29.767  25.946  1.00  0.00           H
ATOM   2170  HA  SER A 467      -2.722  29.293  23.877  1.00  0.00           H
ATOM   2171  HB2 SER A 467      -4.347  31.827  24.278  1.00  0.00           H
ATOM   2172  HB3 SER A 467      -3.810  31.147  22.725  1.00  0.00           H
ATOM   2173  HG  SER A 467      -5.064  29.322  23.143  1.00  0.00           H
ATOM   2174  N   HIS A 468      -1.163  31.431  25.587  1.00 69.62           N
ATOM   2175  CA  HIS A 468       0.171  32.049  25.689  1.00 69.62           C
ATOM   2176  ND1 HIS A 468       1.488  30.475  28.548  1.00 69.62           N
ATOM   2177  CG  HIS A 468       0.393  31.207  28.095  1.00 69.62           C
ATOM   2178  CB  HIS A 468       0.452  32.393  27.160  1.00 69.62           C
ATOM   2179  NE2 HIS A 468      -0.339  29.568  29.366  1.00 69.62           N
ATOM   2180  CD2 HIS A 468      -0.743  30.645  28.607  1.00 69.62           C
ATOM   2181  CE1 HIS A 468       1.000  29.489  29.308  1.00 69.62           C
ATOM   2182  C   HIS A 468       1.287  31.155  25.129  1.00 69.62           C
ATOM   2183  O   HIS A 468       2.197  31.660  24.487  1.00 69.62           O
ATOM   2184  H   HIS A 468      -1.530  30.984  26.410  1.00  0.00           H
ATOM   2185  HA  HIS A 468       0.199  32.968  25.099  1.00  0.00           H
ATOM   2186  HB2 HIS A 468      -0.269  33.139  27.492  1.00  0.00           H
ATOM   2187  HB3 HIS A 468       1.447  32.840  27.230  1.00  0.00           H
ATOM   2188  HD2 HIS A 468      -1.756  30.968  28.423  1.00  0.00           H
ATOM   2189  HE1 HIS A 468       1.601  28.727  29.786  1.00  0.00           H
ATOM   2190  HE2 HIS A 468      -0.936  28.900  29.831  1.00  0.00           H
ATOM   2191  N   ILE A 469       1.102  29.832  25.171  1.00135.57           N
ATOM   2192  CA  ILE A 469       2.030  28.860  24.579  1.00135.57           C
ATOM   2193  CB  ILE A 469       1.730  27.442  25.110  1.00135.57           C
ATOM   2194  CG1 ILE A 469       0.399  26.931  24.516  1.00135.57           C
ATOM   2195  CG2 ILE A 469       1.783  27.405  26.646  1.00135.57           C
ATOM   2196  CD1 ILE A 469      -0.120  25.630  25.117  1.00135.57           C
ATOM   2197  C   ILE A 469       2.033  28.847  23.042  1.00135.57           C
ATOM   2198  O   ILE A 469       2.872  28.162  22.465  1.00135.57           O
ATOM   2199  H   ILE A 469       0.317  29.477  25.701  1.00  0.00           H
ATOM   2200  HA  ILE A 469       3.037  29.126  24.888  1.00  0.00           H
ATOM   2201  HB  ILE A 469       2.523  26.782  24.754  1.00  0.00           H
ATOM   2202 HG12 ILE A 469       0.542  26.772  23.452  1.00  0.00           H
ATOM   2203 HG13 ILE A 469      -0.377  27.684  24.609  1.00  0.00           H
ATOM   2204 HG21 ILE A 469       2.686  27.910  26.994  1.00  0.00           H
ATOM   2205 HG22 ILE A 469       1.810  26.372  26.992  1.00  0.00           H
ATOM   2206 HG23 ILE A 469       0.911  27.905  27.061  1.00  0.00           H
ATOM   2207 HD11 ILE A 469       0.643  24.857  25.036  1.00  0.00           H
ATOM   2208 HD12 ILE A 469      -0.382  25.770  26.163  1.00  0.00           H
ATOM   2209 HD13 ILE A 469      -1.014  25.332  24.570  1.00  0.00           H
ATOM   2210  N   VAL A 470       1.016  29.407  22.371  1.00 65.45           N
ATOM   2211  CA  VAL A 470       0.915  29.329  20.902  1.00 65.45           C
ATOM   2212  CB  VAL A 470      -0.368  29.996  20.368  1.00 65.45           C
ATOM   2213  CG1 VAL A 470      -0.408  30.087  18.834  1.00 65.45           C
ATOM   2214  CG2 VAL A 470      -1.597  29.187  20.798  1.00 65.45           C
ATOM   2215  C   VAL A 470       2.164  29.945  20.282  1.00 65.45           C
ATOM   2216  O   VAL A 470       2.628  30.993  20.725  1.00 65.45           O
ATOM   2217  H   VAL A 470       0.407  30.048  22.864  1.00  0.00           H
ATOM   2218  HA  VAL A 470       0.889  28.280  20.613  1.00  0.00           H
ATOM   2219  HB  VAL A 470      -0.445  31.006  20.770  1.00  0.00           H
ATOM   2220 HG11 VAL A 470      -1.369  30.487  18.513  1.00  0.00           H
ATOM   2221 HG12 VAL A 470       0.371  30.759  18.475  1.00  0.00           H
ATOM   2222 HG13 VAL A 470      -0.265  29.099  18.394  1.00  0.00           H
ATOM   2223 HG21 VAL A 470      -2.504  29.703  20.485  1.00  0.00           H
ATOM   2224 HG22 VAL A 470      -1.569  28.194  20.349  1.00  0.00           H
ATOM   2225 HG23 VAL A 470      -1.613  29.089  21.881  1.00  0.00           H
ATOM   2226  N   SER A 471       2.726  29.290  19.264  1.00118.80           N
ATOM   2227  CA  SER A 471       3.993  29.683  18.636  1.00118.80           C
ATOM   2228  CB  SER A 471       3.799  31.060  17.954  1.00118.80           C
ATOM   2229  OG  SER A 471       4.960  31.837  17.761  1.00118.80           O
ATOM   2230  C   SER A 471       5.250  29.522  19.522  1.00118.80           C
ATOM   2231  O   SER A 471       6.348  29.502  18.969  1.00118.80           O
ATOM   2232  H   SER A 471       2.308  28.414  18.968  1.00  0.00           H
ATOM   2233  HA  SER A 471       4.155  28.973  17.830  1.00  0.00           H
ATOM   2234  HB2 SER A 471       3.116  31.679  18.530  1.00  0.00           H
ATOM   2235  HB3 SER A 471       3.309  30.900  16.998  1.00  0.00           H
ATOM   2236  HG  SER A 471       5.593  31.352  17.204  1.00  0.00           H
ATOM   2237  N   ILE A 472       5.133  29.130  20.801  1.00 56.51           N
ATOM   2238  CA  ILE A 472       6.262  28.712  21.653  1.00 56.51           C
ATOM   2239  CB  ILE A 472       5.966  28.937  23.161  1.00 56.51           C
ATOM   2240  CG1 ILE A 472       5.498  30.388  23.441  1.00 56.51           C
ATOM   2241  CG2 ILE A 472       7.204  28.582  24.005  1.00 56.51           C
ATOM   2242  CD1 ILE A 472       5.434  30.798  24.918  1.00 56.51           C
ATOM   2243  C   ILE A 472       6.680  27.262  21.365  1.00 56.51           C
ATOM   2244  O   ILE A 472       5.851  26.352  21.354  1.00 56.51           O
ATOM   2245  H   ILE A 472       4.207  29.052  21.203  1.00  0.00           H
ATOM   2246  HA  ILE A 472       7.116  29.331  21.396  1.00  0.00           H
ATOM   2247  HB  ILE A 472       5.171  28.258  23.466  1.00  0.00           H
ATOM   2248 HG12 ILE A 472       6.161  31.087  22.939  1.00  0.00           H
ATOM   2249 HG13 ILE A 472       4.503  30.521  23.018  1.00  0.00           H
ATOM   2250 HG21 ILE A 472       6.972  28.665  25.064  1.00  0.00           H
ATOM   2251 HG22 ILE A 472       8.027  29.247  23.749  1.00  0.00           H
ATOM   2252 HG23 ILE A 472       7.507  27.551  23.838  1.00  0.00           H
ATOM   2253 HD11 ILE A 472       6.440  30.914  25.321  1.00  0.00           H
ATOM   2254 HD12 ILE A 472       4.899  30.052  25.503  1.00  0.00           H
ATOM   2255 HD13 ILE A 472       4.920  31.754  25.007  1.00  0.00           H
ATOM   2256  N   ASP A 473       7.990  27.025  21.266  1.00 66.62           N
ATOM   2257  CA  ASP A 473       8.620  25.704  21.282  1.00 66.62           C
ATOM   2258  CB  ASP A 473      10.089  25.861  20.863  1.00 66.62           C
ATOM   2259  CG  ASP A 473      10.892  24.569  20.994  1.00 66.62           C
ATOM   2260  OD1 ASP A 473      10.288  23.490  20.797  1.00 66.62           O
ATOM   2261  OD2 ASP A 473      11.953  24.632  21.649  1.00 66.62           O
ATOM   2262  C   ASP A 473       8.527  25.022  22.663  1.00 66.62           C
ATOM   2263  O   ASP A 473       9.146  25.455  23.636  1.00 66.62           O
ATOM   2264  H   ASP A 473       8.624  27.816  21.330  1.00  0.00           H
ATOM   2265  HA  ASP A 473       8.135  25.057  20.553  1.00  0.00           H
ATOM   2266  HB2 ASP A 473      10.557  26.629  21.479  1.00  0.00           H
ATOM   2267  HB3 ASP A 473      10.132  26.188  19.829  1.00  0.00           H
ATOM   2268  N   MET A 474       7.864  23.866  22.726  1.00 69.06           N
ATOM   2269  CA  MET A 474       7.789  23.036  23.929  0.26 69.06           C
ATOM   2270  CB  MET A 474       6.578  22.094  23.853  0.26 69.06           C
ATOM   2271  CG  MET A 474       5.233  22.811  23.690  0.26 69.06           C
ATOM   2272  SD  MET A 474       4.688  23.803  25.111  0.26 69.06           S
ATOM   2273  CE  MET A 474       5.309  25.453  24.676  0.26 69.06           C
ATOM   2274  C   MET A 474       9.079  22.259  24.232  1.00 69.06           C
ATOM   2275  O   MET A 474       9.277  21.862  25.379  1.00 69.06           O
ATOM   2276  H   MET A 474       7.359  23.560  21.900  1.00  0.00           H
ATOM   2277  HA  MET A 474       7.630  23.685  24.784  0.26  0.00           H
ATOM   2278  HB2 MET A 474       6.530  21.507  24.771  0.26  0.00           H
ATOM   2279  HB3 MET A 474       6.713  21.410  23.014  0.26  0.00           H
ATOM   2280  HG2 MET A 474       4.478  22.043  23.530  0.26  0.00           H
ATOM   2281  HG3 MET A 474       5.251  23.428  22.793  0.26  0.00           H
ATOM   2282  HE1 MET A 474       5.013  26.162  25.450  0.26  0.00           H
ATOM   2283  HE2 MET A 474       6.394  25.451  24.598  0.26  0.00           H
ATOM   2284  HE3 MET A 474       4.882  25.768  23.725  0.26  0.00           H
ATOM   2285  N   MET A 475      10.003  22.083  23.276  1.00110.41           N
ATOM   2286  CA  MET A 475      11.319  21.477  23.544  0.50110.41           C
ATOM   2287  CB  MET A 475      11.879  20.762  22.299  0.50110.41           C
ATOM   2288  CG  MET A 475      11.092  19.462  22.058  0.50110.41           C
ATOM   2289  SD  MET A 475      11.570  18.403  20.659  0.50110.41           S
ATOM   2290  CE  MET A 475      13.222  17.887  21.185  0.50110.41           C
ATOM   2291  C   MET A 475      12.320  22.458  24.169  1.00110.41           C
ATOM   2292  O   MET A 475      13.345  22.011  24.676  1.00110.41           O
ATOM   2293  H   MET A 475       9.881  22.554  22.383  1.00  0.00           H
ATOM   2294  HA  MET A 475      11.175  20.715  24.305  0.50  0.00           H
ATOM   2295  HB2 MET A 475      11.806  21.413  21.429  0.50  0.00           H
ATOM   2296  HB3 MET A 475      12.928  20.509  22.469  0.50  0.00           H
ATOM   2297  HG2 MET A 475      10.050  19.730  21.915  0.50  0.00           H
ATOM   2298  HG3 MET A 475      11.140  18.857  22.962  0.50  0.00           H
ATOM   2299  HE1 MET A 475      13.643  17.211  20.441  0.50  0.00           H
ATOM   2300  HE2 MET A 475      13.157  17.381  22.149  0.50  0.00           H
ATOM   2301  HE3 MET A 475      13.863  18.765  21.268  0.50  0.00           H
ATOM   2302  N   SER A 476      11.987  23.741  24.298  1.00120.97           N
ATOM   2303  CA  SER A 476      12.757  24.703  25.093  1.00120.97           C
ATOM   2304  CB  SER A 476      12.370  26.132  24.717  1.00120.97           C
ATOM   2305  OG  SER A 476      12.836  26.444  23.413  1.00120.97           O
ATOM   2306  C   SER A 476      12.568  24.501  26.603  1.00120.97           C
ATOM   2307  O   SER A 476      13.475  24.814  27.370  1.00120.97           O
ATOM   2308  H   SER A 476      11.229  24.085  23.724  1.00  0.00           H
ATOM   2309  HA  SER A 476      13.817  24.586  24.881  1.00  0.00           H
ATOM   2310  HB2 SER A 476      12.817  26.827  25.421  1.00  0.00           H
ATOM   2311  HB3 SER A 476      11.286  26.244  24.747  1.00  0.00           H
ATOM   2312  HG  SER A 476      12.519  25.748  22.779  1.00  0.00           H
ATOM   2313  N   GLY A 477      11.460  23.885  27.026  1.00 33.50           N
ATOM   2314  CA  GLY A 477      11.274  23.411  28.389  1.00 33.50           C
ATOM   2315  C   GLY A 477      12.106  22.158  28.651  1.00 33.50           C
ATOM   2316  O   GLY A 477      12.105  21.223  27.850  1.00 33.50           O
ATOM   2317  H   GLY A 477      10.791  23.581  26.338  1.00  0.00           H
ATOM   2318  HA2 GLY A 477      11.576  24.186  29.095  1.00  0.00           H
ATOM   2319  HA3 GLY A 477      10.231  23.182  28.571  1.00  0.00           H
ATOM   2320  N   LYS A 478      12.844  22.103  29.768  1.00104.75           N
ATOM   2321  CA  LYS A 478      13.645  20.917  30.128  1.00104.75           C
ATOM   2322  CB  LYS A 478      14.680  21.269  31.198  1.00104.75           C
ATOM   2323  CG  LYS A 478      15.567  20.065  31.577  1.00104.75           C
ATOM   2324  CD  LYS A 478      16.118  20.217  32.991  1.00104.75           C
ATOM   2325  CE  LYS A 478      16.862  21.541  33.177  1.00104.75           C
ATOM   2326  NZ  LYS A 478      16.890  21.903  34.612  1.00104.75           N
ATOM   2327  C   LYS A 478      12.751  19.763  30.575  1.00104.75           C
ATOM   2328  O   LYS A 478      12.799  18.687  29.988  1.00104.75           O
ATOM   2329  H   LYS A 478      12.776  22.869  30.420  1.00  0.00           H
ATOM   2330  HA  LYS A 478      14.178  20.585  29.241  1.00  0.00           H
ATOM   2331  HB2 LYS A 478      14.155  21.632  32.079  1.00  0.00           H
ATOM   2332  HB3 LYS A 478      15.312  22.076  30.824  1.00  0.00           H
ATOM   2333  HG2 LYS A 478      14.996  19.139  31.572  1.00  0.00           H
ATOM   2334  HG3 LYS A 478      16.380  19.967  30.862  1.00  0.00           H
ATOM   2335  HD2 LYS A 478      16.776  19.381  33.224  1.00  0.00           H
ATOM   2336  HD3 LYS A 478      15.275  20.180  33.678  1.00  0.00           H
ATOM   2337  HE2 LYS A 478      16.333  22.332  32.635  1.00  0.00           H
ATOM   2338  HE3 LYS A 478      17.871  21.460  32.756  1.00  0.00           H
ATOM   2339  HZ1 LYS A 478      17.327  22.809  34.746  1.00  0.00           H
ATOM   2340  HZ2 LYS A 478      15.928  21.935  34.954  1.00  0.00           H
ATOM   2341  HZ3 LYS A 478      17.381  21.192  35.138  1.00  0.00           H
ATOM   2342  N   GLU A 479      11.916  20.008  31.574  1.00 66.34           N
ATOM   2343  CA  GLU A 479      10.950  19.045  32.091  1.00 66.34           C
ATOM   2344  CB  GLU A 479      10.293  19.657  33.344  1.00 66.34           C
ATOM   2345  CG  GLU A 479      11.222  19.733  34.586  1.00 66.34           C
ATOM   2346  CD  GLU A 479      12.395  20.750  34.533  1.00 66.34           C
ATOM   2347  OE1 GLU A 479      12.340  21.710  33.733  1.00 66.34           O
ATOM   2348  OE2 GLU A 479      13.388  20.573  35.284  1.00 66.34           O
ATOM   2349  C   GLU A 479       9.934  18.629  31.005  1.00 66.34           C
ATOM   2350  O   GLU A 479       9.703  17.434  30.816  1.00 66.34           O
ATOM   2351  H   GLU A 479      11.985  20.903  32.056  1.00  0.00           H
ATOM   2352  HA  GLU A 479      11.483  18.143  32.388  1.00  0.00           H
ATOM   2353  HB2 GLU A 479       9.447  19.028  33.611  1.00  0.00           H
ATOM   2354  HB3 GLU A 479       9.905  20.648  33.111  1.00  0.00           H
ATOM   2355  HG2 GLU A 479      10.596  19.985  35.445  1.00  0.00           H
ATOM   2356  HG3 GLU A 479      11.619  18.732  34.774  1.00  0.00           H
ATOM   2357  N   ASP A 480       9.588  19.551  30.105  1.00 46.61           N
ATOM   2358  CA  ASP A 480       8.784  19.308  28.905  1.00 46.61           C
ATOM   2359  CB  ASP A 480       8.287  20.647  28.341  1.00 46.61           C
ATOM   2360  CG  ASP A 480       7.625  21.493  29.428  1.00 46.61           C
ATOM   2361  OD1 ASP A 480       6.490  21.113  29.791  1.00 46.61           O
ATOM   2362  OD2 ASP A 480       8.412  22.159  30.141  1.00 46.61           O
ATOM   2363  C   ASP A 480       9.499  18.489  27.816  1.00 46.61           C
ATOM   2364  O   ASP A 480       8.924  17.510  27.335  1.00 46.61           O
ATOM   2365  H   ASP A 480       9.697  20.528  30.366  1.00  0.00           H
ATOM   2366  HA  ASP A 480       7.896  18.751  29.205  1.00  0.00           H
ATOM   2367  HB2 ASP A 480       7.573  20.460  27.534  1.00  0.00           H
ATOM   2368  HB3 ASP A 480       9.135  21.195  27.929  1.00  0.00           H
ATOM   2369  N   ARG A 481      10.792  18.717  27.520  1.00162.71           N
ATOM   2370  CA  ARG A 481      11.549  17.860  26.580  1.00162.71           C
ATOM   2371  CB  ARG A 481      12.741  18.603  25.932  1.00162.71           C
ATOM   2372  CG  ARG A 481      14.030  18.683  26.761  1.00162.71           C
ATOM   2373  CD  ARG A 481      15.076  19.648  26.170  1.00162.71           C
ATOM   2374  NE  ARG A 481      15.660  19.193  24.882  1.00162.71           N
ATOM   2375  CZ  ARG A 481      16.063  19.953  23.865  1.00162.71           C
ATOM   2376  NH1 ARG A 481      15.809  21.220  23.749  1.00162.71           N
ATOM   2377  NH2 ARG A 481      16.780  19.456  22.899  1.00162.71           N
ATOM   2378  C   ARG A 481      11.896  16.485  27.166  1.00162.71           C
ATOM   2379  O   ARG A 481      11.825  15.490  26.439  1.00162.71           O
ATOM   2380  H   ARG A 481      11.231  19.552  27.902  1.00  0.00           H
ATOM   2381  HA  ARG A 481      10.868  17.655  25.761  1.00  0.00           H
ATOM   2382  HB2 ARG A 481      12.421  19.616  25.691  1.00  0.00           H
ATOM   2383  HB3 ARG A 481      12.981  18.105  24.991  1.00  0.00           H
ATOM   2384  HG2 ARG A 481      14.466  17.691  26.873  1.00  0.00           H
ATOM   2385  HG3 ARG A 481      13.770  19.049  27.745  1.00  0.00           H
ATOM   2386  HD2 ARG A 481      15.885  19.743  26.894  1.00  0.00           H
ATOM   2387  HD3 ARG A 481      14.628  20.635  26.082  1.00  0.00           H
ATOM   2388  HE  ARG A 481      15.906  18.222  24.833  1.00  0.00           H
ATOM   2389 HH11 ARG A 481      15.062  21.621  24.311  1.00  0.00           H
ATOM   2390 HH12 ARG A 481      16.135  21.744  22.946  1.00  0.00           H
ATOM   2391 HH21 ARG A 481      17.069  20.087  22.163  1.00  0.00           H
ATOM   2392 HH22 ARG A 481      17.052  18.496  22.889  1.00  0.00           H
ATOM   2393  N   GLU A 482      12.038  16.374  28.490  1.00 37.67           N
ATOM   2394  CA  GLU A 482      12.051  15.094  29.218  1.00 37.67           C
ATOM   2395  CB  GLU A 482      12.441  15.291  30.694  1.00 37.67           C
ATOM   2396  CG  GLU A 482      13.946  15.499  30.921  1.00 37.67           C
ATOM   2397  CD  GLU A 482      14.321  15.512  32.417  1.00 37.67           C
ATOM   2398  OE1 GLU A 482      13.586  14.888  33.223  1.00 37.67           O
ATOM   2399  OE2 GLU A 482      15.436  15.998  32.719  1.00 37.67           O
ATOM   2400  C   GLU A 482      10.701  14.361  29.171  1.00 37.67           C
ATOM   2401  O   GLU A 482      10.663  13.138  29.331  1.00 37.67           O
ATOM   2402  H   GLU A 482      12.054  17.235  29.036  1.00  0.00           H
ATOM   2403  HA  GLU A 482      12.783  14.431  28.757  1.00  0.00           H
ATOM   2404  HB2 GLU A 482      11.894  16.129  31.120  1.00  0.00           H
ATOM   2405  HB3 GLU A 482      12.145  14.390  31.232  1.00  0.00           H
ATOM   2406  HG2 GLU A 482      14.488  14.688  30.428  1.00  0.00           H
ATOM   2407  HG3 GLU A 482      14.253  16.438  30.454  1.00  0.00           H
ATOM   2408  N   ASN A 483       9.585  15.068  28.980  1.00 55.41           N
ATOM   2409  CA  ASN A 483       8.282  14.483  28.657  1.00 55.41           C
ATOM   2410  CB  ASN A 483       7.164  15.478  29.037  1.00 55.41           C
ATOM   2411  CG  ASN A 483       6.326  15.024  30.213  1.00 55.41           C
ATOM   2412  OD1 ASN A 483       6.772  14.297  31.091  1.00 55.41           O
ATOM   2413  ND2 ASN A 483       5.055  15.325  30.186  1.00 55.41           N
ATOM   2414  C   ASN A 483       8.205  14.071  27.180  1.00 55.41           C
ATOM   2415  O   ASN A 483       8.009  12.893  26.899  1.00 55.41           O
ATOM   2416  H   ASN A 483       9.658  16.082  28.969  1.00  0.00           H
ATOM   2417  HA  ASN A 483       8.148  13.564  29.228  1.00  0.00           H
ATOM   2418  HB2 ASN A 483       6.507  15.632  28.182  1.00  0.00           H
ATOM   2419  HB3 ASN A 483       7.579  16.449  29.297  1.00  0.00           H
ATOM   2420 HD21 ASN A 483       4.489  15.110  30.993  1.00  0.00           H
ATOM   2421 HD22 ASN A 483       4.691  15.882  29.422  1.00  0.00           H
ATOM   2422  N   ILE A 484       8.504  14.973  26.245  1.00 55.03           N
ATOM   2423  CA  ILE A 484       8.369  14.768  24.794  1.00 55.03           C
ATOM   2424  CB  ILE A 484       8.735  16.081  24.058  1.00 55.03           C
ATOM   2425  CG1 ILE A 484       7.598  17.113  24.244  1.00 55.03           C
ATOM   2426  CG2 ILE A 484       9.035  15.868  22.563  1.00 55.03           C
ATOM   2427  CD1 ILE A 484       8.019  18.558  23.949  1.00 55.03           C
ATOM   2428  C   ILE A 484       9.191  13.570  24.304  1.00 55.03           C
ATOM   2429  O   ILE A 484       8.639  12.654  23.694  1.00 55.03           O
ATOM   2430  H   ILE A 484       8.684  15.920  26.573  1.00  0.00           H
ATOM   2431  HA  ILE A 484       7.326  14.541  24.573  1.00  0.00           H
ATOM   2432  HB  ILE A 484       9.645  16.476  24.509  1.00  0.00           H
ATOM   2433 HG12 ILE A 484       7.249  17.090  25.274  1.00  0.00           H
ATOM   2434 HG13 ILE A 484       6.757  16.847  23.605  1.00  0.00           H
ATOM   2435 HG21 ILE A 484       9.943  15.282  22.433  1.00  0.00           H
ATOM   2436 HG22 ILE A 484       9.190  16.826  22.065  1.00  0.00           H
ATOM   2437 HG23 ILE A 484       8.194  15.362  22.097  1.00  0.00           H
ATOM   2438 HD11 ILE A 484       7.198  19.224  24.211  1.00  0.00           H
ATOM   2439 HD12 ILE A 484       8.893  18.826  24.543  1.00  0.00           H
ATOM   2440 HD13 ILE A 484       8.239  18.684  22.891  1.00  0.00           H
ATOM   2441  N   LEU A 485      10.475  13.484  24.664  1.00 55.29           N
ATOM   2442  CA  LEU A 485      11.346  12.380  24.233  1.00 55.29           C
ATOM   2443  CB  LEU A 485      12.799  12.707  24.627  1.00 55.29           C
ATOM   2444  CG  LEU A 485      13.392  13.951  23.928  1.00 55.29           C
ATOM   2445  CD1 LEU A 485      14.759  14.277  24.531  1.00 55.29           C
ATOM   2446  CD2 LEU A 485      13.567  13.740  22.422  1.00 55.29           C
ATOM   2447  C   LEU A 485      10.899  11.022  24.808  1.00 55.29           C
ATOM   2448  O   LEU A 485      10.875  10.015  24.097  1.00 55.29           O
ATOM   2449  H   LEU A 485      10.871  14.233  25.228  1.00  0.00           H
ATOM   2450  HA  LEU A 485      11.287  12.288  23.150  1.00  0.00           H
ATOM   2451  HB2 LEU A 485      12.835  12.863  25.706  1.00  0.00           H
ATOM   2452  HB3 LEU A 485      13.428  11.848  24.395  1.00  0.00           H
ATOM   2453  HG  LEU A 485      12.740  14.812  24.078  1.00  0.00           H
ATOM   2454 HD11 LEU A 485      15.440  13.438  24.392  1.00  0.00           H
ATOM   2455 HD12 LEU A 485      14.646  14.480  25.596  1.00  0.00           H
ATOM   2456 HD13 LEU A 485      15.171  15.161  24.049  1.00  0.00           H
ATOM   2457 HD21 LEU A 485      14.045  14.615  21.981  1.00  0.00           H
ATOM   2458 HD22 LEU A 485      14.188  12.865  22.234  1.00  0.00           H
ATOM   2459 HD23 LEU A 485      12.599  13.609  21.945  1.00  0.00           H
ATOM   2460  N   ARG A 486      10.410  11.019  26.053  1.00138.08           N
ATOM   2461  CA  ARG A 486       9.909   9.840  26.780  1.00138.08           C
ATOM   2462  CB  ARG A 486       9.955  10.215  28.267  1.00138.08           C
ATOM   2463  CG  ARG A 486       9.545   9.123  29.268  1.00138.08           C
ATOM   2464  CD  ARG A 486       9.891   9.485  30.726  1.00138.08           C
ATOM   2465  NE  ARG A 486       9.824  10.936  30.991  1.00138.08           N
ATOM   2466  CZ  ARG A 486       8.971  11.607  31.735  1.00138.08           C
ATOM   2467  NH1 ARG A 486       8.024  11.073  32.439  1.00138.08           N
ATOM   2468  NH2 ARG A 486       9.055  12.901  31.772  1.00138.08           N
ATOM   2469  C   ARG A 486       8.520   9.388  26.307  1.00138.08           C
ATOM   2470  O   ARG A 486       8.305   8.186  26.136  1.00138.08           O
ATOM   2471  H   ARG A 486      10.366  11.915  26.524  1.00  0.00           H
ATOM   2472  HA  ARG A 486      10.587   9.004  26.606  1.00  0.00           H
ATOM   2473  HB2 ARG A 486      10.979  10.517  28.499  1.00  0.00           H
ATOM   2474  HB3 ARG A 486       9.301  11.075  28.417  1.00  0.00           H
ATOM   2475  HG2 ARG A 486      10.043   8.186  29.014  1.00  0.00           H
ATOM   2476  HG3 ARG A 486       8.474   8.971  29.196  1.00  0.00           H
ATOM   2477  HD2 ARG A 486      10.911   9.154  30.930  1.00  0.00           H
ATOM   2478  HD3 ARG A 486       9.224   8.936  31.392  1.00  0.00           H
ATOM   2479  HE  ARG A 486      10.447  11.527  30.450  1.00  0.00           H
ATOM   2480 HH11 ARG A 486       7.748  10.098  32.400  1.00  0.00           H
ATOM   2481 HH12 ARG A 486       7.397  11.668  32.963  1.00  0.00           H
ATOM   2482 HH21 ARG A 486       9.700  13.331  31.125  1.00  0.00           H
ATOM   2483 HH22 ARG A 486       8.189  13.408  31.950  1.00  0.00           H
ATOM   2484  N   ALA A 487       7.661  10.323  25.901  1.00 47.49           N
ATOM   2485  CA  ALA A 487       6.381  10.063  25.244  1.00 47.49           C
ATOM   2486  CB  ALA A 487       5.616  11.388  25.102  1.00 47.49           C
ATOM   2487  C   ALA A 487       6.591   9.411  23.869  1.00 47.49           C
ATOM   2488  O   ALA A 487       6.075   8.322  23.616  1.00 47.49           O
ATOM   2489  H   ALA A 487       7.904  11.291  26.079  1.00  0.00           H
ATOM   2490  HA  ALA A 487       5.789   9.386  25.864  1.00  0.00           H
ATOM   2491  HB1 ALA A 487       5.558  11.903  26.058  1.00  0.00           H
ATOM   2492  HB2 ALA A 487       4.603  11.185  24.760  1.00  0.00           H
ATOM   2493  HB3 ALA A 487       6.113  12.047  24.390  1.00  0.00           H
ATOM   2494  N   ARG A 488       7.510   9.963  23.061  1.00230.93           N
ATOM   2495  CA  ARG A 488       7.870   9.437  21.732  1.00230.93           C
ATOM   2496  CB  ARG A 488       8.889  10.357  21.049  1.00230.93           C
ATOM   2497  CG  ARG A 488       8.298  11.716  20.682  1.00230.93           C
ATOM   2498  CD  ARG A 488       9.397  12.738  20.373  1.00230.93           C
ATOM   2499  NE  ARG A 488      10.026  12.525  19.056  1.00230.93           N
ATOM   2500  CZ  ARG A 488      11.009  13.266  18.574  1.00230.93           C
ATOM   2501  NH1 ARG A 488      11.491  14.282  19.224  1.00230.93           N
ATOM   2502  NH2 ARG A 488      11.571  13.009  17.433  1.00230.93           N
ATOM   2503  C   ARG A 488       8.439   8.029  21.810  1.00230.93           C
ATOM   2504  O   ARG A 488       7.927   7.140  21.135  1.00230.93           O
ATOM   2505  H   ARG A 488       7.930  10.840  23.364  1.00  0.00           H
ATOM   2506  HA  ARG A 488       6.975   9.380  21.110  1.00  0.00           H
ATOM   2507  HB2 ARG A 488       9.224   9.882  20.127  1.00  0.00           H
ATOM   2508  HB3 ARG A 488       9.749  10.494  21.706  1.00  0.00           H
ATOM   2509  HG2 ARG A 488       7.638  11.591  19.827  1.00  0.00           H
ATOM   2510  HG3 ARG A 488       7.696  12.100  21.502  1.00  0.00           H
ATOM   2511  HD2 ARG A 488       8.963  13.735  20.404  1.00  0.00           H
ATOM   2512  HD3 ARG A 488      10.156  12.696  21.156  1.00  0.00           H
ATOM   2513  HE  ARG A 488       9.628  11.820  18.450  1.00  0.00           H
ATOM   2514 HH11 ARG A 488      12.315  14.737  18.815  1.00  0.00           H
ATOM   2515 HH12 ARG A 488      10.993  14.695  19.984  1.00  0.00           H
ATOM   2516 HH21 ARG A 488      11.247  12.291  16.812  1.00  0.00           H
ATOM   2517 HH22 ARG A 488      12.313  13.662  17.143  1.00  0.00           H
ATOM   2518  N   ALA A 489       9.422   7.806  22.683  1.00 53.60           N
ATOM   2519  CA  ALA A 489      10.096   6.517  22.815  1.00 53.60           C
ATOM   2520  CB  ALA A 489      11.330   6.720  23.700  1.00 53.60           C
ATOM   2521  C   ALA A 489       9.187   5.400  23.364  1.00 53.60           C
ATOM   2522  O   ALA A 489       9.397   4.239  23.019  1.00 53.60           O
ATOM   2523  H   ALA A 489       9.798   8.596  23.195  1.00  0.00           H
ATOM   2524  HA  ALA A 489      10.434   6.202  21.827  1.00  0.00           H
ATOM   2525  HB1 ALA A 489      11.982   7.475  23.259  1.00  0.00           H
ATOM   2526  HB2 ALA A 489      11.027   7.048  24.696  1.00  0.00           H
ATOM   2527  HB3 ALA A 489      11.881   5.781  23.783  1.00  0.00           H
ATOM   2528  N   SER A 490       8.187   5.727  24.194  1.00197.35           N
ATOM   2529  CA  SER A 490       7.357   4.729  24.898  1.00197.35           C
ATOM   2530  CB  SER A 490       7.296   5.056  26.392  1.00197.35           C
ATOM   2531  OG  SER A 490       6.529   6.215  26.637  1.00197.35           O
ATOM   2532  C   SER A 490       5.932   4.555  24.355  1.00197.35           C
ATOM   2533  O   SER A 490       5.356   3.487  24.548  1.00197.35           O
ATOM   2534  H   SER A 490       8.082   6.702  24.447  1.00  0.00           H
ATOM   2535  HA  SER A 490       7.834   3.751  24.813  1.00  0.00           H
ATOM   2536  HB2 SER A 490       6.835   4.217  26.915  1.00  0.00           H
ATOM   2537  HB3 SER A 490       8.304   5.195  26.783  1.00  0.00           H
ATOM   2538  HG  SER A 490       7.103   6.993  26.492  1.00  0.00           H
ATOM   2539  N   GLY A 491       5.354   5.557  23.683  1.00197.27           N
ATOM   2540  CA  GLY A 491       4.022   5.479  23.073  1.00197.27           C
ATOM   2541  C   GLY A 491       2.836   5.520  24.043  1.00197.27           C
ATOM   2542  O   GLY A 491       1.807   4.920  23.745  1.00197.27           O
ATOM   2543  H   GLY A 491       5.854   6.435  23.590  1.00  0.00           H
ATOM   2544  HA2 GLY A 491       3.945   4.567  22.485  1.00  0.00           H
ATOM   2545  HA3 GLY A 491       3.909   6.325  22.396  1.00  0.00           H
ATOM   2546  N   LYS A 492       2.964   6.187  25.198  1.00175.79           N
ATOM   2547  CA  LYS A 492       1.848   6.497  26.119  0.50175.79           C
ATOM   2548  CB  LYS A 492       1.834   5.551  27.339  0.50175.79           C
ATOM   2549  CG  LYS A 492       1.557   4.065  27.049  0.50175.79           C
ATOM   2550  CD  LYS A 492       2.798   3.189  26.815  0.50175.79           C
ATOM   2551  CE  LYS A 492       3.901   3.341  27.877  0.50175.79           C
ATOM   2552  NZ  LYS A 492       3.374   3.243  29.267  0.50175.79           N
ATOM   2553  C   LYS A 492       1.913   7.956  26.598  1.00175.79           C
ATOM   2554  O   LYS A 492       2.882   8.659  26.314  1.00175.79           O
ATOM   2555  H   LYS A 492       3.830   6.691  25.345  1.00  0.00           H
ATOM   2556  HA  LYS A 492       0.899   6.389  25.590  0.50  0.00           H
ATOM   2557  HB2 LYS A 492       2.758   5.683  27.901  0.50  0.00           H
ATOM   2558  HB3 LYS A 492       1.030   5.867  28.005  0.50  0.00           H
ATOM   2559  HG2 LYS A 492       1.021   3.653  27.906  0.50  0.00           H
ATOM   2560  HG3 LYS A 492       0.888   3.980  26.192  0.50  0.00           H
ATOM   2561  HD2 LYS A 492       3.215   3.430  25.841  0.50  0.00           H
ATOM   2562  HD3 LYS A 492       2.479   2.147  26.774  0.50  0.00           H
ATOM   2563  HE2 LYS A 492       4.657   2.572  27.695  0.50  0.00           H
ATOM   2564  HE3 LYS A 492       4.383   4.313  27.731  0.50  0.00           H
ATOM   2565  HZ1 LYS A 492       4.116   3.345  29.945  0.50  0.00           H
ATOM   2566  HZ2 LYS A 492       2.704   3.983  29.444  0.50  0.00           H
ATOM   2567  HZ3 LYS A 492       2.905   2.359  29.416  0.50  0.00           H
ATOM   2568  N   GLY A 493       0.939   8.346  27.420  1.00 31.86           N
ATOM   2569  CA  GLY A 493       1.024   9.504  28.305  1.00 31.86           C
ATOM   2570  C   GLY A 493       2.134   9.346  29.349  1.00 31.86           C
ATOM   2571  O   GLY A 493       2.344   8.246  29.864  1.00 31.86           O
ATOM   2572  H   GLY A 493       0.178   7.710  27.590  1.00  0.00           H
ATOM   2573  HA2 GLY A 493       0.082   9.627  28.837  1.00  0.00           H
ATOM   2574  HA3 GLY A 493       1.192  10.394  27.710  1.00  0.00           H
ATOM   2575  N   VAL A 494       2.855  10.433  29.628  1.00 50.37           N
ATOM   2576  CA  VAL A 494       3.975  10.510  30.588  1.00 50.37           C
ATOM   2577  CB  VAL A 494       5.336  10.267  29.900  1.00 50.37           C
ATOM   2578  CG1 VAL A 494       5.409   8.888  29.230  1.00 50.37           C
ATOM   2579  CG2 VAL A 494       5.671  11.337  28.859  1.00 50.37           C
ATOM   2580  C   VAL A 494       3.969  11.851  31.336  1.00 50.37           C
ATOM   2581  O   VAL A 494       3.369  12.819  30.861  1.00 50.37           O
ATOM   2582  H   VAL A 494       2.676  11.263  29.075  1.00  0.00           H
ATOM   2583  HA  VAL A 494       3.845   9.727  31.333  1.00  0.00           H
ATOM   2584  HB  VAL A 494       6.116  10.299  30.658  1.00  0.00           H
ATOM   2585 HG21 VAL A 494       4.920  11.320  28.073  1.00  0.00           H
ATOM   2586 HG22 VAL A 494       5.683  12.324  29.317  1.00  0.00           H
ATOM   2587 HG23 VAL A 494       6.653  11.142  28.433  1.00  0.00           H
ATOM   2588 HG11 VAL A 494       4.671   8.809  28.433  1.00  0.00           H
ATOM   2589 HG12 VAL A 494       6.388   8.727  28.793  1.00  0.00           H
ATOM   2590 HG13 VAL A 494       5.221   8.116  29.976  1.00  0.00           H
ATOM   2591  N   LEU A 495       4.604  11.908  32.513  1.00 53.87           N
ATOM   2592  CA  LEU A 495       4.519  13.032  33.460  1.00 53.87           C
ATOM   2593  CB  LEU A 495       3.820  12.560  34.746  1.00 53.87           C
ATOM   2594  CG  LEU A 495       2.301  12.393  34.594  1.00 53.87           C
ATOM   2595  CD1 LEU A 495       1.763  11.595  35.776  1.00 53.87           C
ATOM   2596  CD2 LEU A 495       1.594  13.751  34.574  1.00 53.87           C
ATOM   2597  C   LEU A 495       5.875  13.657  33.807  1.00 53.87           C
ATOM   2598  O   LEU A 495       6.855  12.948  34.071  1.00 53.87           O
ATOM   2599  H   LEU A 495       5.074  11.061  32.832  1.00  0.00           H
ATOM   2600  HA  LEU A 495       3.922  13.824  33.014  1.00  0.00           H
ATOM   2601  HB2 LEU A 495       4.261  11.608  35.044  1.00  0.00           H
ATOM   2602  HB3 LEU A 495       4.011  13.277  35.547  1.00  0.00           H
ATOM   2603  HG  LEU A 495       2.071  11.850  33.677  1.00  0.00           H
ATOM   2604 HD21 LEU A 495       1.920  14.333  33.715  1.00  0.00           H
ATOM   2605 HD22 LEU A 495       0.519  13.606  34.503  1.00  0.00           H
ATOM   2606 HD23 LEU A 495       1.818  14.302  35.485  1.00  0.00           H
ATOM   2607 HD11 LEU A 495       0.693  11.449  35.646  1.00  0.00           H
ATOM   2608 HD12 LEU A 495       2.233  10.612  35.806  1.00  0.00           H
ATOM   2609 HD13 LEU A 495       1.948  12.120  36.712  1.00  0.00           H
ATOM   2610  N   THR A 496       5.913  14.983  33.940  1.00 47.50           N
ATOM   2611  CA  THR A 496       7.083  15.695  34.476  1.00 47.50           C
ATOM   2612  CB  THR A 496       7.044  17.206  34.180  1.00 47.50           C
ATOM   2613  OG1 THR A 496       6.047  17.851  34.934  1.00 47.50           O
ATOM   2614  CG2 THR A 496       6.825  17.515  32.704  1.00 47.50           C
ATOM   2615  C   THR A 496       7.230  15.469  35.984  1.00 47.50           C
ATOM   2616  O   THR A 496       6.270  15.142  36.685  1.00 47.50           O
ATOM   2617  H   THR A 496       5.085  15.521  33.711  1.00  0.00           H
ATOM   2618  HA  THR A 496       7.976  15.302  33.992  1.00  0.00           H
ATOM   2619  HB  THR A 496       8.004  17.628  34.471  1.00  0.00           H
ATOM   2620 HG21 THR A 496       6.947  18.585  32.529  1.00  0.00           H
ATOM   2621 HG22 THR A 496       5.830  17.210  32.393  1.00  0.00           H
ATOM   2622 HG23 THR A 496       7.559  16.978  32.108  1.00  0.00           H
ATOM   2623  HG1 THR A 496       6.472  18.104  35.771  1.00  0.00           H
ATOM   2624  N   SER A 497       8.405  15.807  36.517  1.00 90.82           N
ATOM   2625  CA  SER A 497       8.544  16.151  37.936  1.00 90.82           C
ATOM   2626  CB  SER A 497      10.017  16.228  38.387  1.00 90.82           C
ATOM   2627  OG  SER A 497      10.941  15.964  37.334  1.00 90.82           O
ATOM   2628  C   SER A 497       7.825  17.480  38.233  1.00 90.82           C
ATOM   2629  O   SER A 497       7.622  18.269  37.306  1.00 90.82           O
ATOM   2630  H   SER A 497       9.150  16.100  35.908  1.00  0.00           H
ATOM   2631  HA  SER A 497       8.066  15.354  38.507  1.00  0.00           H
ATOM   2632  HB2 SER A 497      10.225  17.213  38.814  1.00  0.00           H
ATOM   2633  HB3 SER A 497      10.168  15.483  39.167  1.00  0.00           H
ATOM   2634  HG  SER A 497      11.270  16.810  36.994  1.00  0.00           H
ATOM   2635  N   PRO A 498       7.459  17.764  39.496  1.00 74.92           N
ATOM   2636  CA  PRO A 498       6.908  19.052  39.910  1.00 74.92           C
ATOM   2637  CD  PRO A 498       7.349  16.803  40.577  1.00 74.92           C
ATOM   2638  CB  PRO A 498       6.687  18.940  41.421  1.00 74.92           C
ATOM   2639  CG  PRO A 498       6.427  17.447  41.610  1.00 74.92           C
ATOM   2640  C   PRO A 498       7.816  20.230  39.537  1.00 74.92           C
ATOM   2641  O   PRO A 498       8.951  20.323  40.009  1.00 74.92           O
ATOM   2642  HA  PRO A 498       5.939  19.177  39.435  1.00  0.00           H
ATOM   2643  HD2 PRO A 498       8.336  16.634  40.997  1.00  0.00           H
ATOM   2644  HD3 PRO A 498       6.912  15.866  40.230  1.00  0.00           H
ATOM   2645  HB2 PRO A 498       7.591  19.216  41.965  1.00  0.00           H
ATOM   2646  HB3 PRO A 498       5.844  19.551  41.745  1.00  0.00           H
ATOM   2647  HG2 PRO A 498       5.393  17.227  41.346  1.00  0.00           H
ATOM   2648  HG3 PRO A 498       6.655  17.115  42.623  1.00  0.00           H
ATOM   2649  N   PHE A 499       7.289  21.164  38.746  1.00 73.25           N
ATOM   2650  CA  PHE A 499       8.007  22.338  38.241  1.00 73.25           C
ATOM   2651  CB  PHE A 499       8.792  21.971  36.967  1.00 73.25           C
ATOM   2652  CG  PHE A 499       8.020  22.005  35.659  1.00 73.25           C
ATOM   2653  CD1 PHE A 499       6.959  21.106  35.434  1.00 73.25           C
ATOM   2654  CD2 PHE A 499       8.402  22.899  34.638  1.00 73.25           C
ATOM   2655  CE1 PHE A 499       6.298  21.091  34.194  1.00 73.25           C
ATOM   2656  CE2 PHE A 499       7.737  22.883  33.400  1.00 73.25           C
ATOM   2657  CZ  PHE A 499       6.691  21.975  33.176  1.00 73.25           C
ATOM   2658  C   PHE A 499       7.057  23.528  38.036  1.00 73.25           C
ATOM   2659  O   PHE A 499       5.896  23.482  38.444  1.00 73.25           O
ATOM   2660  H   PHE A 499       6.325  21.044  38.446  1.00  0.00           H
ATOM   2661  HA  PHE A 499       8.737  22.635  38.995  1.00  0.00           H
ATOM   2662  HB2 PHE A 499       9.227  20.979  37.088  1.00  0.00           H
ATOM   2663  HB3 PHE A 499       9.630  22.664  36.885  1.00  0.00           H
ATOM   2664  HD1 PHE A 499       6.671  20.404  36.200  1.00  0.00           H
ATOM   2665  HD2 PHE A 499       9.236  23.572  34.773  1.00  0.00           H
ATOM   2666  HE1 PHE A 499       5.518  20.373  34.000  1.00  0.00           H
ATOM   2667  HE2 PHE A 499       8.061  23.527  32.591  1.00  0.00           H
ATOM   2668  HZ  PHE A 499       6.225  21.932  32.199  1.00  0.00           H
ATOM   2669  N   LYS A 500       7.607  24.686  37.650  1.00 81.06           N
ATOM   2670  CA  LYS A 500       6.858  25.949  37.583  1.00 81.06           C
ATOM   2671  CB  LYS A 500       7.687  27.093  38.179  1.00 81.06           C
ATOM   2672  CG  LYS A 500       7.602  27.031  39.710  1.00 81.06           C
ATOM   2673  CD  LYS A 500       8.306  28.220  40.378  1.00 81.06           C
ATOM   2674  CE  LYS A 500       7.951  28.309  41.868  1.00 81.06           C
ATOM   2675  NZ  LYS A 500       6.513  28.625  42.066  1.00 81.06           N
ATOM   2676  C   LYS A 500       6.369  26.249  36.169  1.00 81.06           C
ATOM   2677  O   LYS A 500       7.177  26.529  35.294  1.00 81.06           O
ATOM   2678  H   LYS A 500       8.534  24.658  37.248  1.00  0.00           H
ATOM   2679  HA  LYS A 500       5.962  25.850  38.187  1.00  0.00           H
ATOM   2680  HB2 LYS A 500       7.272  28.039  37.835  1.00  0.00           H
ATOM   2681  HB3 LYS A 500       8.724  27.028  37.845  1.00  0.00           H
ATOM   2682  HG2 LYS A 500       6.549  27.026  39.989  1.00  0.00           H
ATOM   2683  HG3 LYS A 500       8.054  26.104  40.068  1.00  0.00           H
ATOM   2684  HD2 LYS A 500       9.385  28.096  40.271  1.00  0.00           H
ATOM   2685  HD3 LYS A 500       8.024  29.151  39.886  1.00  0.00           H
ATOM   2686  HE2 LYS A 500       8.569  29.087  42.325  1.00  0.00           H
ATOM   2687  HE3 LYS A 500       8.200  27.354  42.342  1.00  0.00           H
ATOM   2688  HZ1 LYS A 500       6.257  28.659  43.042  1.00  0.00           H
ATOM   2689  HZ2 LYS A 500       6.264  29.501  41.621  1.00  0.00           H
ATOM   2690  HZ3 LYS A 500       5.921  27.952  41.585  1.00  0.00           H
ATOM   2691  N   LEU A 501       5.047  26.346  36.020  1.00114.86           N
ATOM   2692  CA  LEU A 501       4.382  26.613  34.741  1.00114.86           C
ATOM   2693  CB  LEU A 501       2.874  26.291  34.862  1.00114.86           C
ATOM   2694  CG  LEU A 501       2.454  24.805  34.790  1.00114.86           C
ATOM   2695  CD1 LEU A 501       2.839  24.148  33.465  1.00114.86           C
ATOM   2696  CD2 LEU A 501       2.996  23.939  35.927  1.00114.86           C
ATOM   2697  C   LEU A 501       4.615  28.048  34.220  1.00114.86           C
ATOM   2698  O   LEU A 501       4.907  28.982  34.976  1.00114.86           O
ATOM   2699  H   LEU A 501       4.467  26.111  36.814  1.00  0.00           H
ATOM   2700  HA  LEU A 501       4.821  25.949  33.995  1.00  0.00           H
ATOM   2701  HB2 LEU A 501       2.349  26.802  34.054  1.00  0.00           H
ATOM   2702  HB3 LEU A 501       2.495  26.720  35.792  1.00  0.00           H
ATOM   2703  HG  LEU A 501       1.366  24.781  34.859  1.00  0.00           H
ATOM   2704 HD11 LEU A 501       2.376  23.163  33.397  1.00  0.00           H
ATOM   2705 HD12 LEU A 501       2.489  24.750  32.628  1.00  0.00           H
ATOM   2706 HD13 LEU A 501       3.920  24.020  33.391  1.00  0.00           H
ATOM   2707 HD21 LEU A 501       2.560  22.943  35.854  1.00  0.00           H
ATOM   2708 HD22 LEU A 501       2.721  24.381  36.883  1.00  0.00           H
ATOM   2709 HD23 LEU A 501       4.080  23.844  35.857  1.00  0.00           H
ATOM   2710  N   LEU A 502       4.440  28.208  32.907  1.00114.38           N
ATOM   2711  CA  LEU A 502       4.547  29.468  32.166  1.00114.38           C
ATOM   2712  CB  LEU A 502       4.756  29.180  30.662  1.00114.38           C
ATOM   2713  CG  LEU A 502       5.954  28.290  30.255  1.00114.38           C
ATOM   2714  CD1 LEU A 502       7.255  28.721  30.932  1.00114.38           C
ATOM   2715  CD2 LEU A 502       5.726  26.795  30.516  1.00114.38           C
ATOM   2716  C   LEU A 502       3.327  30.379  32.403  1.00114.38           C
ATOM   2717  O   LEU A 502       2.286  29.914  32.869  1.00114.38           O
ATOM   2718  H   LEU A 502       4.229  27.385  32.365  1.00  0.00           H
ATOM   2719  HA  LEU A 502       5.423  30.005  32.531  1.00  0.00           H
ATOM   2720  HB2 LEU A 502       3.848  28.735  30.256  1.00  0.00           H
ATOM   2721  HB3 LEU A 502       4.886  30.139  30.157  1.00  0.00           H
ATOM   2722  HG  LEU A 502       6.080  28.405  29.178  1.00  0.00           H
ATOM   2723 HD11 LEU A 502       7.186  28.621  32.014  1.00  0.00           H
ATOM   2724 HD12 LEU A 502       8.071  28.088  30.588  1.00  0.00           H
ATOM   2725 HD13 LEU A 502       7.484  29.754  30.664  1.00  0.00           H
ATOM   2726 HD21 LEU A 502       6.458  26.223  29.948  1.00  0.00           H
ATOM   2727 HD22 LEU A 502       5.871  26.545  31.565  1.00  0.00           H
ATOM   2728 HD23 LEU A 502       4.735  26.495  30.180  1.00  0.00           H
ATOM   2729  N   LYS A 503       3.510  31.694  32.201  1.00233.18           N
ATOM   2730  CA  LYS A 503       2.607  32.843  32.482  1.00233.18           C
ATOM   2731  CB  LYS A 503       1.553  33.002  31.372  1.00233.18           C
ATOM   2732  CG  LYS A 503       0.287  32.126  31.448  1.00233.18           C
ATOM   2733  CD  LYS A 503      -0.804  32.467  32.475  1.00233.18           C
ATOM   2734  CE  LYS A 503      -1.266  33.926  32.391  1.00233.18           C
ATOM   2735  NZ  LYS A 503      -1.730  34.271  31.021  1.00233.18           N
ATOM   2736  C   LYS A 503       2.024  32.993  33.896  1.00233.18           C
ATOM   2737  O   LYS A 503       1.524  34.066  34.232  1.00233.18           O
ATOM   2738  H   LYS A 503       4.370  31.935  31.719  1.00  0.00           H
ATOM   2739  HA  LYS A 503       3.248  33.721  32.378  1.00  0.00           H
ATOM   2740  HB2 LYS A 503       2.043  32.795  30.418  1.00  0.00           H
ATOM   2741  HB3 LYS A 503       1.255  34.049  31.336  1.00  0.00           H
ATOM   2742  HG2 LYS A 503       0.564  31.084  31.570  1.00  0.00           H
ATOM   2743  HG3 LYS A 503      -0.187  32.220  30.481  1.00  0.00           H
ATOM   2744  HD2 LYS A 503      -1.657  31.808  32.302  1.00  0.00           H
ATOM   2745  HD3 LYS A 503      -0.449  32.258  33.480  1.00  0.00           H
ATOM   2746  HE2 LYS A 503      -0.427  34.567  32.681  1.00  0.00           H
ATOM   2747  HE3 LYS A 503      -2.070  34.077  33.117  1.00  0.00           H
ATOM   2748  HZ1 LYS A 503      -2.018  35.238  30.966  1.00  0.00           H
ATOM   2749  HZ2 LYS A 503      -2.499  33.673  30.746  1.00  0.00           H
ATOM   2750  HZ3 LYS A 503      -0.973  34.127  30.361  1.00  0.00           H
ATOM   2751  N   SER A 504       2.053  31.955  34.724  1.00182.67           N
ATOM   2752  CA  SER A 504       1.706  31.970  36.146  1.00182.67           C
ATOM   2753  CB  SER A 504       0.186  31.976  36.359  1.00182.67           C
ATOM   2754  OG  SER A 504      -0.459  30.877  35.749  1.00182.67           O
ATOM   2755  C   SER A 504       2.352  30.761  36.820  1.00182.67           C
ATOM   2756  O   SER A 504       2.063  29.615  36.486  1.00182.67           O
ATOM   2757  H   SER A 504       2.310  31.060  34.321  1.00  0.00           H
ATOM   2758  HA  SER A 504       2.109  32.879  36.592  1.00  0.00           H
ATOM   2759  HB2 SER A 504      -0.228  32.896  35.947  1.00  0.00           H
ATOM   2760  HB3 SER A 504      -0.018  31.963  37.430  1.00  0.00           H
ATOM   2761  HG  SER A 504      -0.068  30.060  36.103  1.00  0.00           H
ATOM   2762  N   ASN A 505       3.314  31.018  37.707  1.00169.02           N
ATOM   2763  CA  ASN A 505       4.309  30.022  38.118  1.00169.02           C
ATOM   2764  CB  ASN A 505       5.634  30.736  38.424  1.00169.02           C
ATOM   2765  CG  ASN A 505       6.072  31.728  37.358  1.00169.02           C
ATOM   2766  OD1 ASN A 505       6.277  32.886  37.667  1.00169.02           O
ATOM   2767  ND2 ASN A 505       6.039  31.385  36.092  1.00169.02           N
ATOM   2768  C   ASN A 505       3.829  29.071  39.232  1.00169.02           C
ATOM   2769  O   ASN A 505       4.509  28.877  40.250  1.00169.02           O
ATOM   2770  H   ASN A 505       3.547  31.987  37.862  1.00  0.00           H
ATOM   2771  HA  ASN A 505       4.487  29.370  37.264  1.00  0.00           H
ATOM   2772  HB2 ASN A 505       5.543  31.277  39.365  1.00  0.00           H
ATOM   2773  HB3 ASN A 505       6.419  29.996  38.520  1.00  0.00           H
ATOM   2774 HD21 ASN A 505       6.324  32.081  35.425  1.00  0.00           H
ATOM   2775 HD22 ASN A 505       5.763  30.455  35.782  1.00  0.00           H
ATOM   2776  N   HIS A 506       2.644  28.492  39.052  1.00 66.78           N
ATOM   2777  CA  HIS A 506       2.105  27.384  39.841  1.00 66.78           C
ATOM   2778  ND1 HIS A 506      -0.315  29.219  38.412  1.00 66.78           N
ATOM   2779  CG  HIS A 506      -0.279  28.145  39.304  1.00 66.78           C
ATOM   2780  CB  HIS A 506       0.726  27.015  39.274  1.00 66.78           C
ATOM   2781  NE2 HIS A 506      -2.125  29.282  39.668  1.00 66.78           N
ATOM   2782  CD2 HIS A 506      -1.386  28.205  40.096  1.00 66.78           C
ATOM   2783  CE1 HIS A 506      -1.475  29.852  38.642  1.00 66.78           C
ATOM   2784  C   HIS A 506       3.056  26.177  39.815  1.00 66.78           C
ATOM   2785  O   HIS A 506       3.708  25.927  38.805  1.00 66.78           O
ATOM   2786  H   HIS A 506       2.143  28.719  38.194  1.00  0.00           H
ATOM   2787  HA  HIS A 506       1.976  27.712  40.870  1.00  0.00           H
ATOM   2788  HB2 HIS A 506       0.842  26.694  38.238  1.00  0.00           H
ATOM   2789  HB3 HIS A 506       0.322  26.170  39.823  1.00  0.00           H
ATOM   2790  HD2 HIS A 506      -1.713  27.443  40.783  1.00  0.00           H
ATOM   2791  HE1 HIS A 506      -1.872  30.651  38.027  1.00  0.00           H
ATOM   2792  HE2 HIS A 506      -3.093  29.444  39.896  1.00  0.00           H
ATOM   2793  N   LEU A 507       3.232  25.505  40.959  1.00 64.74           N
ATOM   2794  CA  LEU A 507       4.080  24.311  41.100  1.00 64.74           C
ATOM   2795  CB  LEU A 507       4.585  24.222  42.557  1.00 64.74           C
ATOM   2796  CG  LEU A 507       5.473  22.997  42.872  1.00 64.74           C
ATOM   2797  CD1 LEU A 507       6.760  22.983  42.046  1.00 64.74           C
ATOM   2798  CD2 LEU A 507       5.859  23.038  44.352  1.00 64.74           C
ATOM   2799  C   LEU A 507       3.318  23.052  40.649  1.00 64.74           C
ATOM   2800  O   LEU A 507       2.672  22.409  41.470  1.00 64.74           O
ATOM   2801  H   LEU A 507       2.624  25.722  41.729  1.00  0.00           H
ATOM   2802  HA  LEU A 507       4.946  24.422  40.450  1.00  0.00           H
ATOM   2803  HB2 LEU A 507       5.146  25.128  42.784  1.00  0.00           H
ATOM   2804  HB3 LEU A 507       3.717  24.187  43.218  1.00  0.00           H
ATOM   2805  HG  LEU A 507       4.929  22.073  42.688  1.00  0.00           H
ATOM   2806 HD11 LEU A 507       7.369  22.125  42.336  1.00  0.00           H
ATOM   2807 HD12 LEU A 507       7.327  23.899  42.197  1.00  0.00           H
ATOM   2808 HD13 LEU A 507       6.518  22.868  40.990  1.00  0.00           H
ATOM   2809 HD21 LEU A 507       6.497  22.184  44.579  1.00  0.00           H
ATOM   2810 HD22 LEU A 507       6.392  23.957  44.584  1.00  0.00           H
ATOM   2811 HD23 LEU A 507       4.958  22.963  44.961  1.00  0.00           H
ATOM   2812  N   GLY A 508       3.173  22.880  39.339  1.00 34.01           N
ATOM   2813  CA  GLY A 508       2.385  21.810  38.725  1.00 34.01           C
ATOM   2814  C   GLY A 508       3.244  20.724  38.077  1.00 34.01           C
ATOM   2815  O   GLY A 508       4.452  20.648  38.299  1.00 34.01           O
ATOM   2816  H   GLY A 508       3.796  23.406  38.734  1.00  0.00           H
ATOM   2817  HA2 GLY A 508       1.739  21.335  39.461  1.00  0.00           H
ATOM   2818  HA3 GLY A 508       1.745  22.246  37.959  1.00  0.00           H
ATOM   2819  N   VAL A 509       2.620  19.927  37.211  1.00 38.72           N
ATOM   2820  CA  VAL A 509       3.300  19.008  36.279  1.00 38.72           C
ATOM   2821  CB  VAL A 509       3.297  17.538  36.771  1.00 38.72           C
ATOM   2822  CG1 VAL A 509       4.058  17.369  38.088  1.00 38.72           C
ATOM   2823  CG2 VAL A 509       1.899  16.945  36.951  1.00 38.72           C
ATOM   2824  C   VAL A 509       2.678  19.129  34.887  1.00 38.72           C
ATOM   2825  O   VAL A 509       1.560  19.627  34.750  1.00 38.72           O
ATOM   2826  H   VAL A 509       1.636  20.102  37.033  1.00  0.00           H
ATOM   2827  HA  VAL A 509       4.340  19.318  36.181  1.00  0.00           H
ATOM   2828  HB  VAL A 509       3.806  16.928  36.026  1.00  0.00           H
ATOM   2829 HG11 VAL A 509       4.136  16.310  38.334  1.00  0.00           H
ATOM   2830 HG12 VAL A 509       3.556  17.900  38.895  1.00  0.00           H
ATOM   2831 HG13 VAL A 509       5.058  17.767  37.955  1.00  0.00           H
ATOM   2832 HG21 VAL A 509       1.978  15.923  37.322  1.00  0.00           H
ATOM   2833 HG22 VAL A 509       1.326  17.539  37.663  1.00  0.00           H
ATOM   2834 HG23 VAL A 509       1.389  16.921  35.989  1.00  0.00           H
ATOM   2835  N   VAL A 510       3.363  18.644  33.854  1.00 42.53           N
ATOM   2836  CA  VAL A 510       2.789  18.490  32.508  1.00 42.53           C
ATOM   2837  CB  VAL A 510       3.611  19.256  31.448  1.00 42.53           C
ATOM   2838  CG1 VAL A 510       3.201  18.915  30.010  1.00 42.53           C
ATOM   2839  CG2 VAL A 510       3.416  20.766  31.635  1.00 42.53           C
ATOM   2840  C   VAL A 510       2.595  17.007  32.192  1.00 42.53           C
ATOM   2841  O   VAL A 510       3.476  16.178  32.434  1.00 42.53           O
ATOM   2842  H   VAL A 510       4.288  18.258  34.025  1.00  0.00           H
ATOM   2843  HA  VAL A 510       1.796  18.936  32.490  1.00  0.00           H
ATOM   2844  HB  VAL A 510       4.666  19.020  31.568  1.00  0.00           H
ATOM   2845 HG11 VAL A 510       3.782  19.529  29.319  1.00  0.00           H
ATOM   2846 HG12 VAL A 510       3.421  17.871  29.797  1.00  0.00           H
ATOM   2847 HG13 VAL A 510       2.139  19.110  29.862  1.00  0.00           H
ATOM   2848 HG21 VAL A 510       2.377  21.043  31.453  1.00  0.00           H
ATOM   2849 HG22 VAL A 510       3.699  21.065  32.642  1.00  0.00           H
ATOM   2850 HG23 VAL A 510       4.055  21.302  30.931  1.00  0.00           H
ATOM   2851  N   LEU A 511       1.410  16.669  31.683  1.00 60.66           N
ATOM   2852  CA  LEU A 511       1.115  15.401  31.020  1.00 60.66           C
ATOM   2853  CB  LEU A 511      -0.332  15.001  31.370  1.00 60.66           C
ATOM   2854  CG  LEU A 511      -0.914  13.828  30.562  1.00 60.66           C
ATOM   2855  CD1 LEU A 511      -0.183  12.509  30.818  1.00 60.66           C
ATOM   2856  CD2 LEU A 511      -2.379  13.629  30.934  1.00 60.66           C
ATOM   2857  C   LEU A 511       1.345  15.556  29.510  1.00 60.66           C
ATOM   2858  O   LEU A 511       0.878  16.528  28.914  1.00 60.66           O
ATOM   2859  H   LEU A 511       0.744  17.423  31.533  1.00  0.00           H
ATOM   2860  HA  LEU A 511       1.786  14.629  31.395  1.00  0.00           H
ATOM   2861  HB2 LEU A 511      -0.967  15.869  31.201  1.00  0.00           H
ATOM   2862  HB3 LEU A 511      -0.383  14.762  32.432  1.00  0.00           H
ATOM   2863  HG  LEU A 511      -0.869  14.054  29.496  1.00  0.00           H
ATOM   2864 HD11 LEU A 511      -0.676  11.706  30.273  1.00  0.00           H
ATOM   2865 HD12 LEU A 511      -0.187  12.281  31.884  1.00  0.00           H
ATOM   2866 HD13 LEU A 511       0.846  12.575  30.476  1.00  0.00           H
ATOM   2867 HD21 LEU A 511      -2.804  12.854  30.302  1.00  0.00           H
ATOM   2868 HD22 LEU A 511      -2.937  14.550  30.767  1.00  0.00           H
ATOM   2869 HD23 LEU A 511      -2.473  13.338  31.980  1.00  0.00           H
ATOM   2870  N   THR A 512       1.946  14.553  28.867  1.00 60.72           N
ATOM   2871  CA  THR A 512       2.183  14.551  27.412  1.00 60.72           C
ATOM   2872  CB  THR A 512       3.617  15.007  27.091  1.00 60.72           C
ATOM   2873  OG1 THR A 512       3.896  16.252  27.690  1.00 60.72           O
ATOM   2874  CG2 THR A 512       3.875  15.173  25.595  1.00 60.72           C
ATOM   2875  C   THR A 512       1.947  13.169  26.810  1.00 60.72           C
ATOM   2876  O   THR A 512       2.591  12.215  27.240  1.00 60.72           O
ATOM   2877  H   THR A 512       2.370  13.817  29.423  1.00  0.00           H
ATOM   2878  HA  THR A 512       1.494  15.246  26.937  1.00  0.00           H
ATOM   2879  HB  THR A 512       4.321  14.274  27.487  1.00  0.00           H
ATOM   2880  HG1 THR A 512       3.256  16.894  27.362  1.00  0.00           H
ATOM   2881 HG21 THR A 512       4.866  15.600  25.440  1.00  0.00           H
ATOM   2882 HG22 THR A 512       3.124  15.835  25.162  1.00  0.00           H
ATOM   2883 HG23 THR A 512       3.835  14.205  25.096  1.00  0.00           H
ATOM   2884  N   PHE A 513       1.177  13.083  25.720  1.00160.57           N
ATOM   2885  CA  PHE A 513       1.165  11.928  24.805  1.00160.57           C
ATOM   2886  CB  PHE A 513      -0.264  11.421  24.538  1.00160.57           C
ATOM   2887  CG  PHE A 513      -0.998  10.708  25.658  1.00160.57           C
ATOM   2888  CD1 PHE A 513      -1.450  11.423  26.784  1.00160.57           C
ATOM   2889  CD2 PHE A 513      -1.357   9.352  25.507  1.00160.57           C
ATOM   2890  CE1 PHE A 513      -2.246  10.787  27.752  1.00160.57           C
ATOM   2891  CE2 PHE A 513      -2.134   8.711  26.488  1.00160.57           C
ATOM   2892  CZ  PHE A 513      -2.579   9.430  27.610  1.00160.57           C
ATOM   2893  C   PHE A 513       1.806  12.329  23.468  1.00160.57           C
ATOM   2894  O   PHE A 513       1.495  13.387  22.921  1.00160.57           O
ATOM   2895  H   PHE A 513       0.755  13.942  25.374  1.00  0.00           H
ATOM   2896  HA  PHE A 513       1.743  11.106  25.231  1.00  0.00           H
ATOM   2897  HB2 PHE A 513      -0.226  10.749  23.679  1.00  0.00           H
ATOM   2898  HB3 PHE A 513      -0.878  12.262  24.241  1.00  0.00           H
ATOM   2899  HD1 PHE A 513      -1.223  12.474  26.886  1.00  0.00           H
ATOM   2900  HD2 PHE A 513      -1.064   8.805  24.622  1.00  0.00           H
ATOM   2901  HE1 PHE A 513      -2.640  11.348  28.587  1.00  0.00           H
ATOM   2902  HE2 PHE A 513      -2.439   7.681  26.358  1.00  0.00           H
ATOM   2903  HZ  PHE A 513      -3.222   8.950  28.336  1.00  0.00           H
ATOM   2904  N   ALA A 514       2.598  11.433  22.873  1.00 65.28           N
ATOM   2905  CA  ALA A 514       3.046  11.563  21.486  1.00 65.28           C
ATOM   2906  CB  ALA A 514       4.398  10.856  21.327  1.00 65.28           C
ATOM   2907  C   ALA A 514       1.998  11.012  20.503  1.00 65.28           C
ATOM   2908  O   ALA A 514       1.431   9.943  20.737  1.00 65.28           O
ATOM   2909  H   ALA A 514       2.726  10.539  23.319  1.00  0.00           H
ATOM   2910  HA  ALA A 514       3.190  12.619  21.254  1.00  0.00           H
ATOM   2911  HB1 ALA A 514       5.131  11.315  21.989  1.00  0.00           H
ATOM   2912  HB2 ALA A 514       4.742  10.954  20.295  1.00  0.00           H
ATOM   2913  HB3 ALA A 514       4.296   9.796  21.567  1.00  0.00           H
ATOM   2914  N   VAL A 515       1.882  11.645  19.334  1.00139.15           N
ATOM   2915  CA  VAL A 515       1.159  11.129  18.161  1.00139.15           C
ATOM   2916  CB  VAL A 515       0.012  12.057  17.710  1.00139.15           C
ATOM   2917  CG1 VAL A 515      -1.107  12.108  18.752  1.00139.15           C
ATOM   2918  CG2 VAL A 515       0.463  13.487  17.419  1.00139.15           C
ATOM   2919  C   VAL A 515       2.119  10.834  17.008  1.00139.15           C
ATOM   2920  O   VAL A 515       3.180  11.451  16.867  1.00139.15           O
ATOM   2921  H   VAL A 515       2.427  12.494  19.200  1.00  0.00           H
ATOM   2922  HA  VAL A 515       0.701  10.177  18.431  1.00  0.00           H
ATOM   2923  HB  VAL A 515      -0.414  11.648  16.794  1.00  0.00           H
ATOM   2924 HG11 VAL A 515      -1.910  12.753  18.394  1.00  0.00           H
ATOM   2925 HG12 VAL A 515      -0.731  12.504  19.696  1.00  0.00           H
ATOM   2926 HG13 VAL A 515      -1.506  11.107  18.913  1.00  0.00           H
ATOM   2927 HG21 VAL A 515       1.300  13.494  16.725  1.00  0.00           H
ATOM   2928 HG22 VAL A 515      -0.360  14.049  16.976  1.00  0.00           H
ATOM   2929 HG23 VAL A 515       0.765  13.967  18.347  1.00  0.00           H
ATOM   2930  N   TYR A 516       1.726   9.885  16.162  1.00159.53           N
ATOM   2931  CA  TYR A 516       2.546   9.329  15.088  1.00159.53           C
ATOM   2932  CB  TYR A 516       2.976   7.900  15.447  1.00159.53           C
ATOM   2933  CG  TYR A 516       3.622   7.690  16.808  1.00159.53           C
ATOM   2934  CD1 TYR A 516       5.010   7.874  16.971  1.00159.53           C
ATOM   2935  CD2 TYR A 516       2.851   7.201  17.882  1.00159.53           C
ATOM   2936  CE1 TYR A 516       5.633   7.521  18.184  1.00159.53           C
ATOM   2937  CE2 TYR A 516       3.474   6.822  19.085  1.00159.53           C
ATOM   2938  CZ  TYR A 516       4.870   6.952  19.227  1.00159.53           C
ATOM   2939  OH  TYR A 516       5.470   6.433  20.333  1.00159.53           O
ATOM   2940  C   TYR A 516       1.802   9.327  13.747  1.00159.53           C
ATOM   2941  O   TYR A 516       0.572   9.380  13.700  1.00159.53           O
ATOM   2942  H   TYR A 516       0.809   9.482  16.281  1.00  0.00           H
ATOM   2943  HA  TYR A 516       3.446   9.932  14.969  1.00  0.00           H
ATOM   2944  HB2 TYR A 516       3.676   7.553  14.686  1.00  0.00           H
ATOM   2945  HB3 TYR A 516       2.097   7.257  15.382  1.00  0.00           H
ATOM   2946  HD1 TYR A 516       5.605   8.243  16.148  1.00  0.00           H
ATOM   2947  HD2 TYR A 516       1.784   7.067  17.764  1.00  0.00           H
ATOM   2948  HE1 TYR A 516       6.697   7.649  18.293  1.00  0.00           H
ATOM   2949  HE2 TYR A 516       2.887   6.418  19.897  1.00  0.00           H
ATOM   2950  HH  TYR A 516       6.351   6.810  20.508  1.00  0.00           H
ATOM   2951  N   ASN A 517       2.564   9.186  12.664  1.00 47.53           N
ATOM   2952  CA  ASN A 517       2.059   8.979  11.311  1.00 47.53           C
ATOM   2953  CB  ASN A 517       3.243   9.104  10.335  1.00 47.53           C
ATOM   2954  CG  ASN A 517       3.683  10.539  10.135  1.00 47.53           C
ATOM   2955  OD1 ASN A 517       3.016  11.304   9.468  1.00 47.53           O
ATOM   2956  ND2 ASN A 517       4.783  10.954  10.717  1.00 47.53           N
ATOM   2957  C   ASN A 517       1.366   7.612  11.166  1.00 47.53           C
ATOM   2958  O   ASN A 517       1.775   6.641  11.799  1.00 47.53           O
ATOM   2959  H   ASN A 517       3.567   9.160  12.802  1.00  0.00           H
ATOM   2960  HA  ASN A 517       1.324   9.755  11.082  1.00  0.00           H
ATOM   2961  HB2 ASN A 517       4.083   8.503  10.684  1.00  0.00           H
ATOM   2962  HB3 ASN A 517       2.947   8.739   9.353  1.00  0.00           H
ATOM   2963 HD21 ASN A 517       5.248  10.387  11.405  1.00  0.00           H
ATOM   2964 HD22 ASN A 517       5.028  11.918  10.563  1.00  0.00           H
ATOM   2965  N   THR A 518       0.579   7.466  10.096  1.00 45.81           N
ATOM   2966  CA  THR A 518       0.092   6.173   9.560  1.00 45.81           C
ATOM   2967  CB  THR A 518      -0.854   6.430   8.377  1.00 45.81           C
ATOM   2968  OG1 THR A 518      -0.204   7.257   7.436  1.00 45.81           O
ATOM   2969  CG2 THR A 518      -2.141   7.143   8.792  1.00 45.81           C
ATOM   2970  C   THR A 518       1.210   5.231   9.083  1.00 45.81           C
ATOM   2971  O   THR A 518       0.977   4.043   8.891  1.00 45.81           O
ATOM   2972  H   THR A 518       0.380   8.280   9.529  1.00  0.00           H
ATOM   2973  HA  THR A 518      -0.458   5.645  10.338  1.00  0.00           H
ATOM   2974  HB  THR A 518      -1.116   5.481   7.907  1.00  0.00           H
ATOM   2975  HG1 THR A 518      -0.800   7.381   6.692  1.00  0.00           H
ATOM   2976 HG21 THR A 518      -2.798   7.245   7.928  1.00  0.00           H
ATOM   2977 HG22 THR A 518      -2.656   6.555   9.551  1.00  0.00           H
ATOM   2978 HG23 THR A 518      -1.921   8.133   9.191  1.00  0.00           H
ATOM   2979  N   HIS A 519       2.439   5.741   8.969  1.00 58.45           N
ATOM   2980  CA  HIS A 519       3.684   4.994   8.755  1.00 58.45           C
ATOM   2981  ND1 HIS A 519       6.986   5.746   9.562  1.00 58.45           N
ATOM   2982  CG  HIS A 519       6.177   5.596   8.438  1.00 58.45           C
ATOM   2983  CB  HIS A 519       4.743   6.040   8.361  1.00 58.45           C
ATOM   2984  NE2 HIS A 519       8.172   4.843   7.936  1.00 58.45           N
ATOM   2985  CD2 HIS A 519       6.907   5.039   7.429  1.00 58.45           C
ATOM   2986  CE1 HIS A 519       8.190   5.275   9.210  1.00 58.45           C
ATOM   2987  C   HIS A 519       4.126   4.139   9.962  1.00 58.45           C
ATOM   2988  O   HIS A 519       4.882   3.184   9.779  1.00 58.45           O
ATOM   2989  H   HIS A 519       2.522   6.729   9.132  1.00  0.00           H
ATOM   2990  HA  HIS A 519       3.551   4.297   7.927  1.00  0.00           H
ATOM   2991  HB2 HIS A 519       4.535   6.394   7.351  1.00  0.00           H
ATOM   2992  HB3 HIS A 519       4.656   6.894   9.031  1.00  0.00           H
ATOM   2993  HD2 HIS A 519       6.554   4.819   6.432  1.00  0.00           H
ATOM   2994  HE1 HIS A 519       9.057   5.265   9.857  1.00  0.00           H
ATOM   2995  HE2 HIS A 519       8.968   4.471   7.441  1.00  0.00           H
ATOM   2996  N   LEU A 520       3.628   4.413  11.176  1.00 60.81           N
ATOM   2997  CA  LEU A 520       4.029   3.698  12.390  1.00 60.81           C
ATOM   2998  CB  LEU A 520       3.362   4.346  13.618  1.00 60.81           C
ATOM   2999  CG  LEU A 520       3.849   3.743  14.952  1.00 60.81           C
ATOM   3000  CD1 LEU A 520       5.191   4.344  15.374  1.00 60.81           C
ATOM   3001  CD2 LEU A 520       2.838   3.992  16.070  1.00 60.81           C
ATOM   3002  C   LEU A 520       3.707   2.194  12.303  1.00 60.81           C
ATOM   3003  O   LEU A 520       2.551   1.781  12.385  1.00 60.81           O
ATOM   3004  H   LEU A 520       2.944   5.155  11.267  1.00  0.00           H
ATOM   3005  HA  LEU A 520       5.109   3.810  12.487  1.00  0.00           H
ATOM   3006  HB2 LEU A 520       2.284   4.202  13.532  1.00  0.00           H
ATOM   3007  HB3 LEU A 520       3.553   5.419  13.614  1.00  0.00           H
ATOM   3008  HG  LEU A 520       3.967   2.665  14.861  1.00  0.00           H
ATOM   3009 HD21 LEU A 520       3.210   3.578  17.005  1.00  0.00           H
ATOM   3010 HD22 LEU A 520       1.897   3.503  15.815  1.00  0.00           H
ATOM   3011 HD23 LEU A 520       2.665   5.058  16.181  1.00  0.00           H
ATOM   3012 HD11 LEU A 520       5.094   5.421  15.500  1.00  0.00           H
ATOM   3013 HD12 LEU A 520       5.946   4.139  14.615  1.00  0.00           H
ATOM   3014 HD13 LEU A 520       5.508   3.899  16.313  1.00  0.00           H
ATOM   3015  N   LEU A 521       4.755   1.368  12.342  1.00 65.66           N
ATOM   3016  CA  LEU A 521       4.634  -0.091  12.341  1.00 65.66           C
ATOM   3017  CB  LEU A 521       6.033  -0.731  12.218  1.00 65.66           C
ATOM   3018  CG  LEU A 521       6.900  -0.211  11.051  1.00 65.66           C
ATOM   3019  CD1 LEU A 521       8.246  -0.936  11.048  1.00 65.66           C
ATOM   3020  CD2 LEU A 521       6.237  -0.421   9.688  1.00 65.66           C
ATOM   3021  C   LEU A 521       3.880  -0.600  13.596  1.00 65.66           C
ATOM   3022  O   LEU A 521       4.163  -0.118  14.696  1.00 65.66           O
ATOM   3023  H   LEU A 521       5.668   1.778  12.229  1.00  0.00           H
ATOM   3024  HA  LEU A 521       4.058  -0.352  11.455  1.00  0.00           H
ATOM   3025  HB2 LEU A 521       6.577  -0.553  13.146  1.00  0.00           H
ATOM   3026  HB3 LEU A 521       5.910  -1.809  12.108  1.00  0.00           H
ATOM   3027  HG  LEU A 521       7.094   0.854  11.187  1.00  0.00           H
ATOM   3028 HD11 LEU A 521       8.875  -0.534  10.254  1.00  0.00           H
ATOM   3029 HD12 LEU A 521       8.755  -0.775  12.000  1.00  0.00           H
ATOM   3030 HD13 LEU A 521       8.102  -2.003  10.889  1.00  0.00           H
ATOM   3031 HD21 LEU A 521       6.915  -0.097   8.899  1.00  0.00           H
ATOM   3032 HD22 LEU A 521       5.335   0.189   9.618  1.00  0.00           H
ATOM   3033 HD23 LEU A 521       5.986  -1.471   9.544  1.00  0.00           H
ATOM   3034  N   PRO A 522       3.101  -1.702  13.519  1.00219.72           N
ATOM   3035  CA  PRO A 522       2.319  -2.203  14.662  1.00219.72           C
ATOM   3036  CD  PRO A 522       2.676  -2.371  12.295  1.00219.72           C
ATOM   3037  CB  PRO A 522       1.570  -3.428  14.130  1.00219.72           C
ATOM   3038  CG  PRO A 522       1.384  -3.104  12.650  1.00219.72           C
ATOM   3039  C   PRO A 522       3.140  -2.560  15.912  1.00219.72           C
ATOM   3040  O   PRO A 522       2.713  -2.291  17.032  1.00219.72           O
ATOM   3041  HA  PRO A 522       1.592  -1.437  14.937  1.00  0.00           H
ATOM   3042  HD2 PRO A 522       2.472  -1.663  11.491  1.00  0.00           H
ATOM   3043  HD3 PRO A 522       3.439  -3.087  11.986  1.00  0.00           H
ATOM   3044  HB2 PRO A 522       2.188  -4.323  14.228  1.00  0.00           H
ATOM   3045  HB3 PRO A 522       0.615  -3.568  14.636  1.00  0.00           H
ATOM   3046  HG2 PRO A 522       0.535  -2.429  12.526  1.00  0.00           H
ATOM   3047  HG3 PRO A 522       1.251  -4.004  12.049  1.00  0.00           H
ATOM   3048  N   TYR A 523       4.381  -3.020  15.718  1.00182.60           N
ATOM   3049  CA  TYR A 523       5.363  -3.275  16.780  1.00182.60           C
ATOM   3050  CB  TYR A 523       5.710  -4.774  16.826  1.00182.60           C
ATOM   3051  CG  TYR A 523       4.552  -5.644  17.279  1.00182.60           C
ATOM   3052  CD1 TYR A 523       3.746  -6.316  16.338  1.00182.60           C
ATOM   3053  CD2 TYR A 523       4.271  -5.758  18.655  1.00182.60           C
ATOM   3054  CE1 TYR A 523       2.658  -7.097  16.775  1.00182.60           C
ATOM   3055  CE2 TYR A 523       3.184  -6.537  19.095  1.00182.60           C
ATOM   3056  CZ  TYR A 523       2.374  -7.206  18.152  1.00182.60           C
ATOM   3057  OH  TYR A 523       1.319  -7.953  18.569  1.00182.60           O
ATOM   3058  C   TYR A 523       6.585  -2.343  16.680  1.00182.60           C
ATOM   3059  O   TYR A 523       7.711  -2.760  16.941  1.00182.60           O
ATOM   3060  H   TYR A 523       4.679  -3.153  14.766  1.00  0.00           H
ATOM   3061  HA  TYR A 523       4.904  -3.034  17.740  1.00  0.00           H
ATOM   3062  HB2 TYR A 523       6.530  -4.930  17.528  1.00  0.00           H
ATOM   3063  HB3 TYR A 523       6.055  -5.097  15.843  1.00  0.00           H
ATOM   3064  HD1 TYR A 523       3.958  -6.228  15.283  1.00  0.00           H
ATOM   3065  HD2 TYR A 523       4.887  -5.237  19.374  1.00  0.00           H
ATOM   3066  HE1 TYR A 523       2.028  -7.612  16.066  1.00  0.00           H
ATOM   3067  HE2 TYR A 523       2.969  -6.618  20.149  1.00  0.00           H
ATOM   3068  HH  TYR A 523       1.114  -7.799  19.491  1.00  0.00           H
ATOM   3069  N   ALA A 524       6.366  -1.082  16.285  1.00 59.05           N
ATOM   3070  CA  ALA A 524       7.411  -0.071  16.123  1.00 59.05           C
ATOM   3071  CB  ALA A 524       6.748   1.279  15.820  1.00 59.05           C
ATOM   3072  C   ALA A 524       8.327   0.033  17.355  1.00 59.05           C
ATOM   3073  O   ALA A 524       7.866   0.273  18.480  1.00 59.05           O
ATOM   3074  H   ALA A 524       5.426  -0.820  16.007  1.00  0.00           H
ATOM   3075  HA  ALA A 524       8.029  -0.346  15.266  1.00  0.00           H
ATOM   3076  HB1 ALA A 524       5.970   1.488  16.554  1.00  0.00           H
ATOM   3077  HB2 ALA A 524       6.309   1.262  14.824  1.00  0.00           H
ATOM   3078  HB3 ALA A 524       7.487   2.076  15.854  1.00  0.00           H
ATOM   3079  N   THR A 525       9.629  -0.064  17.100  1.00 35.09           N
ATOM   3080  CA  THR A 525      10.731   0.131  18.045  1.00 35.09           C
ATOM   3081  CB  THR A 525      12.040  -0.437  17.456  1.00 35.09           C
ATOM   3082  OG1 THR A 525      12.544   0.409  16.455  1.00 35.09           O
ATOM   3083  CG2 THR A 525      11.934  -1.856  16.898  1.00 35.09           C
ATOM   3084  C   THR A 525      10.920   1.619  18.391  1.00 35.09           C
ATOM   3085  O   THR A 525      10.309   2.487  17.760  1.00 35.09           O
ATOM   3086  H   THR A 525       9.895  -0.180  16.122  1.00  0.00           H
ATOM   3087  HA  THR A 525      10.500  -0.416  18.956  1.00  0.00           H
ATOM   3088  HB  THR A 525      12.782  -0.469  18.251  1.00  0.00           H
ATOM   3089  HG1 THR A 525      12.029   0.249  15.632  1.00  0.00           H
ATOM   3090 HG21 THR A 525      12.923  -2.197  16.592  1.00  0.00           H
ATOM   3091 HG22 THR A 525      11.546  -2.525  17.665  1.00  0.00           H
ATOM   3092 HG23 THR A 525      11.274  -1.885  16.031  1.00  0.00           H
ATOM   3093  N   PRO A 526      11.802   1.974  19.347  1.00120.89           N
ATOM   3094  CA  PRO A 526      12.070   3.375  19.665  1.00120.89           C
ATOM   3095  CD  PRO A 526      12.415   1.116  20.351  1.00120.89           C
ATOM   3096  CB  PRO A 526      13.051   3.353  20.841  1.00120.89           C
ATOM   3097  CG  PRO A 526      12.714   2.034  21.534  1.00120.89           C
ATOM   3098  C   PRO A 526      12.604   4.208  18.489  1.00120.89           C
ATOM   3099  O   PRO A 526      12.209   5.363  18.374  1.00120.89           O
ATOM   3100  HA  PRO A 526      11.137   3.828  20.007  1.00  0.00           H
ATOM   3101  HD2 PRO A 526      11.750   0.311  20.662  1.00  0.00           H
ATOM   3102  HD3 PRO A 526      13.351   0.711  19.963  1.00  0.00           H
ATOM   3103  HB2 PRO A 526      14.079   3.321  20.476  1.00  0.00           H
ATOM   3104  HB3 PRO A 526      12.904   4.207  21.503  1.00  0.00           H
ATOM   3105  HG2 PRO A 526      11.818   2.155  22.147  1.00  0.00           H
ATOM   3106  HG3 PRO A 526      13.547   1.665  22.133  1.00  0.00           H
ATOM   3107  N   VAL A 527      13.424   3.656  17.582  1.00 81.47           N
ATOM   3108  CA  VAL A 527      13.929   4.428  16.425  1.00 81.47           C
ATOM   3109  CB  VAL A 527      15.225   3.831  15.839  1.00 81.47           C
ATOM   3110  CG1 VAL A 527      15.083   2.420  15.263  1.00 81.47           C
ATOM   3111  CG2 VAL A 527      15.804   4.741  14.749  1.00 81.47           C
ATOM   3112  C   VAL A 527      12.848   4.659  15.364  1.00 81.47           C
ATOM   3113  O   VAL A 527      12.622   5.810  14.989  1.00 81.47           O
ATOM   3114  H   VAL A 527      13.614   2.665  17.623  1.00  0.00           H
ATOM   3115  HA  VAL A 527      14.196   5.421  16.789  1.00  0.00           H
ATOM   3116  HB  VAL A 527      15.956   3.784  16.647  1.00  0.00           H
ATOM   3117 HG11 VAL A 527      16.049   2.069  14.901  1.00  0.00           H
ATOM   3118 HG12 VAL A 527      14.738   1.731  16.031  1.00  0.00           H
ATOM   3119 HG13 VAL A 527      14.379   2.409  14.431  1.00  0.00           H
ATOM   3120 HG21 VAL A 527      16.781   4.369  14.439  1.00  0.00           H
ATOM   3121 HG22 VAL A 527      15.145   4.761  13.879  1.00  0.00           H
ATOM   3122 HG23 VAL A 527      15.920   5.755  15.133  1.00  0.00           H
ATOM   3123  N   ASP A 528      12.000   3.657  15.121  1.00 26.42           N
ATOM   3124  CA  ASP A 528      10.811   3.774  14.267  1.00 26.42           C
ATOM   3125  CB  ASP A 528      10.077   2.422  14.153  1.00 26.42           C
ATOM   3126  CG  ASP A 528      10.941   1.179  13.905  1.00 26.42           C
ATOM   3127  OD1 ASP A 528      12.122   1.339  13.544  1.00 26.42           O
ATOM   3128  OD2 ASP A 528      10.575   0.146  14.510  1.00 26.42           O
ATOM   3129  C   ASP A 528       9.826   4.813  14.821  1.00 26.42           C
ATOM   3130  O   ASP A 528       9.284   5.621  14.074  1.00 26.42           O
ATOM   3131  H   ASP A 528      12.292   2.716  15.365  1.00  0.00           H
ATOM   3132  HA  ASP A 528      11.124   4.082  13.269  1.00  0.00           H
ATOM   3133  HB2 ASP A 528       9.538   2.260  15.085  1.00  0.00           H
ATOM   3134  HB3 ASP A 528       9.336   2.494  13.356  1.00  0.00           H
ATOM   3135  N   ARG A 529       9.703   4.901  16.151  1.00 46.56           N
ATOM   3136  CA  ARG A 529       8.898   5.913  16.854  1.00 46.56           C
ATOM   3137  CB  ARG A 529       8.712   5.470  18.310  1.00 46.56           C
ATOM   3138  CG  ARG A 529       7.683   4.344  18.401  1.00 46.56           C
ATOM   3139  CD  ARG A 529       7.609   3.732  19.801  1.00 46.56           C
ATOM   3140  NE  ARG A 529       6.773   2.524  19.759  1.00 46.56           N
ATOM   3141  CZ  ARG A 529       5.459   2.465  19.687  1.00 46.56           C
ATOM   3142  NH1 ARG A 529       4.692   3.507  19.869  1.00 46.56           N
ATOM   3143  NH2 ARG A 529       4.905   1.334  19.360  1.00 46.56           N
ATOM   3144  C   ARG A 529       9.490   7.319  16.783  1.00 46.56           C
ATOM   3145  O   ARG A 529       8.749   8.258  16.493  1.00 46.56           O
ATOM   3146  H   ARG A 529      10.183   4.189  16.698  1.00  0.00           H
ATOM   3147  HA  ARG A 529       7.921   5.980  16.370  1.00  0.00           H
ATOM   3148  HB2 ARG A 529       8.363   6.313  18.893  1.00  0.00           H
ATOM   3149  HB3 ARG A 529       9.662   5.142  18.728  1.00  0.00           H
ATOM   3150  HG2 ARG A 529       7.949   3.558  17.695  1.00  0.00           H
ATOM   3151  HG3 ARG A 529       6.703   4.735  18.129  1.00  0.00           H
ATOM   3152  HD2 ARG A 529       8.615   3.447  20.117  1.00  0.00           H
ATOM   3153  HD3 ARG A 529       7.223   4.457  20.520  1.00  0.00           H
ATOM   3154  HE  ARG A 529       7.261   1.665  19.520  1.00  0.00           H
ATOM   3155 HH11 ARG A 529       3.698   3.433  19.785  1.00  0.00           H
ATOM   3156 HH12 ARG A 529       5.116   4.401  20.083  1.00  0.00           H
ATOM   3157 HH21 ARG A 529       3.914   1.262  19.224  1.00  0.00           H
ATOM   3158 HH22 ARG A 529       5.509   0.562  19.123  1.00  0.00           H
ATOM   3159  N   ILE A 530      10.799   7.491  16.992  1.00 97.50           N
ATOM   3160  CA  ILE A 530      11.474   8.789  16.813  1.00 97.50           C
ATOM   3161  CB  ILE A 530      12.953   8.724  17.284  1.00 97.50           C
ATOM   3162  CG1 ILE A 530      13.108   8.554  18.817  1.00 97.50           C
ATOM   3163  CG2 ILE A 530      13.760   9.966  16.855  1.00 97.50           C
ATOM   3164  CD1 ILE A 530      12.366   9.564  19.701  1.00 97.50           C
ATOM   3165  C   ILE A 530      11.356   9.279  15.362  1.00 97.50           C
ATOM   3166  O   ILE A 530      11.107  10.468  15.156  1.00 97.50           O
ATOM   3167  H   ILE A 530      11.359   6.678  17.228  1.00  0.00           H
ATOM   3168  HA  ILE A 530      10.950   9.530  17.418  1.00  0.00           H
ATOM   3169  HB  ILE A 530      13.420   7.858  16.805  1.00  0.00           H
ATOM   3170 HG12 ILE A 530      12.763   7.568  19.104  1.00  0.00           H
ATOM   3171 HG13 ILE A 530      14.168   8.601  19.067  1.00  0.00           H
ATOM   3172 HG21 ILE A 530      14.775   9.903  17.244  1.00  0.00           H
ATOM   3173 HG22 ILE A 530      13.841  10.018  15.771  1.00  0.00           H
ATOM   3174 HG23 ILE A 530      13.299  10.883  17.223  1.00  0.00           H
ATOM   3175 HD11 ILE A 530      12.639   9.398  20.743  1.00  0.00           H
ATOM   3176 HD12 ILE A 530      12.614  10.587  19.424  1.00  0.00           H
ATOM   3177 HD13 ILE A 530      11.296   9.407  19.603  1.00  0.00           H
ATOM   3178  N   ASN A 531      11.397   8.369  14.385  1.00 73.16           N
ATOM   3179  CA  ASN A 531      11.167   8.661  12.974  1.00 73.16           C
ATOM   3180  CB  ASN A 531      11.635   7.446  12.155  1.00 73.16           C
ATOM   3181  CG  ASN A 531      11.490   7.665  10.662  1.00 73.16           C
ATOM   3182  OD1 ASN A 531      10.529   7.251  10.046  1.00 73.16           O
ATOM   3183  ND2 ASN A 531      12.410   8.361  10.037  1.00 73.16           N
ATOM   3184  C   ASN A 531       9.703   9.055  12.692  1.00 73.16           C
ATOM   3185  O   ASN A 531       9.451  10.216  12.377  1.00 73.16           O
ATOM   3186  H   ASN A 531      11.609   7.409  14.641  1.00  0.00           H
ATOM   3187  HA  ASN A 531      11.778   9.517  12.686  1.00  0.00           H
ATOM   3188  HB2 ASN A 531      12.679   7.228  12.378  1.00  0.00           H
ATOM   3189  HB3 ASN A 531      11.049   6.566  12.418  1.00  0.00           H
ATOM   3190 HD21 ASN A 531      13.212   8.719  10.518  1.00  0.00           H
ATOM   3191 HD22 ASN A 531      12.241   8.525   9.058  1.00  0.00           H
ATOM   3192  N   ALA A 532       8.741   8.191  13.035  1.00 74.97           N
ATOM   3193  CA  ALA A 532       7.319   8.351  12.717  1.00 74.97           C
ATOM   3194  CB  ALA A 532       6.644   6.981  12.869  1.00 74.97           C
ATOM   3195  C   ALA A 532       6.568   9.415  13.543  1.00 74.97           C
ATOM   3196  O   ALA A 532       5.378   9.628  13.301  1.00 74.97           O
ATOM   3197  H   ALA A 532       9.027   7.263  13.333  1.00  0.00           H
ATOM   3198  HA  ALA A 532       7.243   8.647  11.673  1.00  0.00           H
ATOM   3199  HB1 ALA A 532       7.169   6.239  12.264  1.00  0.00           H
ATOM   3200  HB2 ALA A 532       6.665   6.666  13.913  1.00  0.00           H
ATOM   3201  HB3 ALA A 532       5.608   7.033  12.530  1.00  0.00           H
ATOM   3202  N   THR A 533       7.196  10.037  14.549  1.00 81.58           N
ATOM   3203  CA  THR A 533       6.575  11.075  15.404  1.00 81.58           C
ATOM   3204  CB  THR A 533       7.577  11.621  16.434  1.00 81.58           C
ATOM   3205  OG1 THR A 533       8.044  10.648  17.346  1.00 81.58           O
ATOM   3206  CG2 THR A 533       6.949  12.708  17.293  1.00 81.58           C
ATOM   3207  C   THR A 533       6.065  12.259  14.568  1.00 81.58           C
ATOM   3208  O   THR A 533       6.858  12.881  13.862  1.00 81.58           O
ATOM   3209  H   THR A 533       8.178   9.826  14.676  1.00  0.00           H
ATOM   3210  HA  THR A 533       5.732  10.640  15.947  1.00  0.00           H
ATOM   3211  HB  THR A 533       8.434  12.035  15.912  1.00  0.00           H
ATOM   3212  HG1 THR A 533       8.232   9.820  16.861  1.00  0.00           H
ATOM   3213 HG21 THR A 533       7.677  13.017  18.027  1.00  0.00           H
ATOM   3214 HG22 THR A 533       6.073  12.310  17.803  1.00  0.00           H
ATOM   3215 HG23 THR A 533       6.668  13.583  16.704  1.00  0.00           H
ATOM   3216  N   VAL A 534       4.828  12.697  14.821  1.00 74.93           N
ATOM   3217  CA  VAL A 534       4.234  13.918  14.236  1.00 74.93           C
ATOM   3218  CB  VAL A 534       2.792  13.639  13.764  1.00 74.93           C
ATOM   3219  CG1 VAL A 534       2.121  14.853  13.119  1.00 74.93           C
ATOM   3220  CG2 VAL A 534       2.726  12.528  12.719  1.00 74.93           C
ATOM   3221  C   VAL A 534       4.209  15.086  15.227  1.00 74.93           C
ATOM   3222  O   VAL A 534       4.390  16.236  14.840  1.00 74.93           O
ATOM   3223  H   VAL A 534       4.264  12.170  15.478  1.00  0.00           H
ATOM   3224  HA  VAL A 534       4.818  14.241  13.372  1.00  0.00           H
ATOM   3225  HB  VAL A 534       2.197  13.328  14.621  1.00  0.00           H
ATOM   3226 HG21 VAL A 534       1.687  12.254  12.536  1.00  0.00           H
ATOM   3227 HG22 VAL A 534       3.168  12.879  11.788  1.00  0.00           H
ATOM   3228 HG23 VAL A 534       3.271  11.657  13.064  1.00  0.00           H
ATOM   3229 HG11 VAL A 534       2.702  15.192  12.260  1.00  0.00           H
ATOM   3230 HG12 VAL A 534       2.036  15.672  13.829  1.00  0.00           H
ATOM   3231 HG13 VAL A 534       1.122  14.572  12.792  1.00  0.00           H
ATOM   3232  N   GLY A 535       3.958  14.817  16.509  1.00 41.98           N
ATOM   3233  CA  GLY A 535       3.688  15.876  17.479  1.00 41.98           C
ATOM   3234  C   GLY A 535       3.200  15.348  18.823  1.00 41.98           C
ATOM   3235  O   GLY A 535       3.264  14.144  19.094  1.00 41.98           O
ATOM   3236  H   GLY A 535       3.793  13.864  16.798  1.00  0.00           H
ATOM   3237  HA2 GLY A 535       2.925  16.541  17.074  1.00  0.00           H
ATOM   3238  HA3 GLY A 535       4.590  16.463  17.647  1.00  0.00           H
ATOM   3239  N   TYR A 536       2.715  16.256  19.668  1.00 96.55           N
ATOM   3240  CA  TYR A 536       2.477  16.027  21.096  1.00 96.55           C
ATOM   3241  CB  TYR A 536       3.689  16.510  21.924  1.00 96.55           C
ATOM   3242  CG  TYR A 536       5.012  16.256  21.236  1.00 96.55           C
ATOM   3243  CD1 TYR A 536       5.438  14.933  21.049  1.00 96.55           C
ATOM   3244  CD2 TYR A 536       5.680  17.312  20.587  1.00 96.55           C
ATOM   3245  CE1 TYR A 536       6.489  14.669  20.157  1.00 96.55           C
ATOM   3246  CE2 TYR A 536       6.762  17.048  19.724  1.00 96.55           C
ATOM   3247  CZ  TYR A 536       7.171  15.720  19.504  1.00 96.55           C
ATOM   3248  OH  TYR A 536       8.204  15.459  18.655  1.00 96.55           O
ATOM   3249  C   TYR A 536       1.204  16.738  21.542  1.00 96.55           C
ATOM   3250  O   TYR A 536       1.117  17.959  21.426  1.00 96.55           O
ATOM   3251  H   TYR A 536       2.687  17.220  19.344  1.00  0.00           H
ATOM   3252  HA  TYR A 536       2.359  14.958  21.258  1.00  0.00           H
ATOM   3253  HB2 TYR A 536       3.601  17.581  22.113  1.00  0.00           H
ATOM   3254  HB3 TYR A 536       3.684  16.002  22.887  1.00  0.00           H
ATOM   3255  HD1 TYR A 536       4.882  14.123  21.497  1.00  0.00           H
ATOM   3256  HD2 TYR A 536       5.338  18.326  20.709  1.00  0.00           H
ATOM   3257  HE1 TYR A 536       6.727  13.653  19.928  1.00  0.00           H
ATOM   3258  HE2 TYR A 536       7.246  17.853  19.195  1.00  0.00           H
ATOM   3259  HH  TYR A 536       8.484  16.245  18.162  1.00  0.00           H
ATOM   3260  N   ILE A 537       0.253  16.004  22.121  1.00140.15           N
ATOM   3261  CA  ILE A 537      -0.812  16.631  22.910  0.80140.15           C
ATOM   3262  CB  ILE A 537      -2.156  15.882  22.774  0.80140.15           C
ATOM   3263  CG1 ILE A 537      -3.348  16.688  23.339  1.00140.15           C
ATOM   3264  CG2 ILE A 537      -2.115  14.507  23.436  1.00140.15           C
ATOM   3265  CD1 ILE A 537      -4.030  17.513  22.244  0.80140.15           C
ATOM   3266  C   ILE A 537      -0.309  16.807  24.352  1.00140.15           C
ATOM   3267  O   ILE A 537       0.271  15.884  24.936  1.00140.15           O
ATOM   3268  H   ILE A 537       0.459  15.029  22.306  1.00  0.00           H
ATOM   3269  HA  ILE A 537      -0.988  17.626  22.505  0.80  0.00           H
ATOM   3270  HB  ILE A 537      -2.337  15.711  21.711  0.80  0.00           H
ATOM   3271 HG12 ILE A 537      -4.100  16.015  23.749  1.00  0.00           H
ATOM   3272 HG13 ILE A 537      -3.025  17.345  24.146  1.00  0.00           H
ATOM   3273 HG21 ILE A 537      -3.090  14.040  23.339  1.00  0.00           H
ATOM   3274 HG22 ILE A 537      -1.882  14.582  24.498  1.00  0.00           H
ATOM   3275 HG23 ILE A 537      -1.376  13.894  22.926  1.00  0.00           H
ATOM   3276 HD11 ILE A 537      -4.470  16.849  21.500  0.80  0.00           H
ATOM   3277 HD12 ILE A 537      -4.816  18.121  22.690  0.80  0.00           H
ATOM   3278 HD13 ILE A 537      -3.307  18.161  21.752  0.80  0.00           H
ATOM   3279  N   GLY A 538      -0.421  18.027  24.876  1.00 33.26           N
ATOM   3280  CA  GLY A 538       0.026  18.411  26.214  1.00 33.26           C
ATOM   3281  C   GLY A 538      -1.130  18.875  27.096  1.00 33.26           C
ATOM   3282  O   GLY A 538      -2.097  19.455  26.602  1.00 33.26           O
ATOM   3283  H   GLY A 538      -0.910  18.728  24.327  1.00  0.00           H
ATOM   3284  HA2 GLY A 538       0.744  19.226  26.135  1.00  0.00           H
ATOM   3285  HA3 GLY A 538       0.524  17.572  26.697  1.00  0.00           H
ATOM   3286  N   ALA A 539      -0.999  18.688  28.410  1.00 32.39           N
ATOM   3287  CA  ALA A 539      -1.960  19.147  29.410  1.00 32.39           C
ATOM   3288  CB  ALA A 539      -2.957  18.012  29.684  1.00 32.39           C
ATOM   3289  C   ALA A 539      -1.251  19.615  30.690  1.00 32.39           C
ATOM   3290  O   ALA A 539      -0.539  18.844  31.337  1.00 32.39           O
ATOM   3291  H   ALA A 539      -0.207  18.145  28.740  1.00  0.00           H
ATOM   3292  HA  ALA A 539      -2.518  19.995  29.010  1.00  0.00           H
ATOM   3293  HB1 ALA A 539      -3.457  17.732  28.755  1.00  0.00           H
ATOM   3294  HB2 ALA A 539      -2.436  17.139  30.078  1.00  0.00           H
ATOM   3295  HB3 ALA A 539      -3.704  18.341  30.409  1.00  0.00           H
ATOM   3296  N   SER A 540      -1.468  20.875  31.069  1.00 87.84           N
ATOM   3297  CA  SER A 540      -0.865  21.490  32.256  1.00 87.84           C
ATOM   3298  CB  SER A 540      -0.777  23.010  32.084  1.00 87.84           C
ATOM   3299  OG  SER A 540       0.077  23.296  30.998  1.00 87.84           O
ATOM   3300  C   SER A 540      -1.687  21.150  33.504  1.00 87.84           C
ATOM   3301  O   SER A 540      -2.812  21.629  33.661  1.00 87.84           O
ATOM   3302  H   SER A 540      -2.057  21.462  30.490  1.00  0.00           H
ATOM   3303  HA  SER A 540       0.146  21.105  32.401  1.00  0.00           H
ATOM   3304  HB2 SER A 540      -0.376  23.457  32.995  1.00  0.00           H
ATOM   3305  HB3 SER A 540      -1.772  23.411  31.891  1.00  0.00           H
ATOM   3306  HG  SER A 540      -0.009  24.221  30.761  1.00  0.00           H
ATOM   3307  N   TYR A 541      -1.170  20.298  34.388  1.00201.12           N
ATOM   3308  CA  TYR A 541      -1.790  19.931  35.667  0.46201.12           C
ATOM   3309  CB  TYR A 541      -1.331  18.513  36.034  0.46201.12           C
ATOM   3310  CG  TYR A 541      -1.844  17.814  37.285  0.46201.12           C
ATOM   3311  CD1 TYR A 541      -2.731  18.418  38.200  0.46201.12           C
ATOM   3312  CD2 TYR A 541      -1.399  16.499  37.518  0.46201.12           C
ATOM   3313  CE1 TYR A 541      -3.140  17.715  39.353  0.46201.12           C
ATOM   3314  CE2 TYR A 541      -1.790  15.799  38.667  0.46201.12           C
ATOM   3315  CZ  TYR A 541      -2.654  16.406  39.595  0.46201.12           C
ATOM   3316  OH  TYR A 541      -3.023  15.727  40.715  1.00201.12           O
ATOM   3317  C   TYR A 541      -1.429  20.999  36.709  1.00201.12           C
ATOM   3318  O   TYR A 541      -0.373  20.968  37.341  1.00201.12           O
ATOM   3319  H   TYR A 541      -0.232  19.951  34.226  1.00  0.00           H
ATOM   3320  HA  TYR A 541      -2.868  19.919  35.549  0.46  0.00           H
ATOM   3321  HB2 TYR A 541      -1.574  17.869  35.189  0.46  0.00           H
ATOM   3322  HB3 TYR A 541      -0.249  18.536  36.111  0.46  0.00           H
ATOM   3323  HD1 TYR A 541      -3.123  19.410  38.033  0.46  0.00           H
ATOM   3324  HD2 TYR A 541      -0.752  16.019  36.809  0.46  0.00           H
ATOM   3325  HE1 TYR A 541      -3.825  18.178  40.058  0.46  0.00           H
ATOM   3326  HE2 TYR A 541      -1.462  14.789  38.846  0.46  0.00           H
ATOM   3327  HH  TYR A 541      -3.942  15.893  40.939  1.00  0.00           H
ATOM   3328  N   ASP A 542      -2.290  22.011  36.854  1.00 90.38           N
ATOM   3329  CA  ASP A 542      -2.183  23.048  37.902  1.00 90.38           C
ATOM   3330  CB  ASP A 542      -3.001  24.295  37.524  1.00 90.38           C
ATOM   3331  CG  ASP A 542      -2.869  25.463  38.513  1.00 90.38           C
ATOM   3332  OD1 ASP A 542      -2.293  25.300  39.612  1.00 90.38           O
ATOM   3333  OD2 ASP A 542      -3.530  26.489  38.266  1.00 90.38           O
ATOM   3334  C   ASP A 542      -2.553  22.480  39.284  1.00 90.38           C
ATOM   3335  O   ASP A 542      -3.670  22.652  39.790  1.00 90.38           O
ATOM   3336  H   ASP A 542      -3.136  22.013  36.294  1.00  0.00           H
ATOM   3337  HA  ASP A 542      -1.136  23.374  37.954  1.00  0.00           H
ATOM   3338  HB2 ASP A 542      -2.647  24.657  36.558  1.00  0.00           H
ATOM   3339  HB3 ASP A 542      -4.051  24.016  37.417  1.00  0.00           H
ATOM   3340  N   VAL A 543      -1.596  21.731  39.837  1.00 87.36           N
ATOM   3341  CA  VAL A 543      -1.725  21.080  41.137  1.00 87.36           C
ATOM   3342  CB  VAL A 543      -0.428  20.334  41.516  1.00 87.36           C
ATOM   3343  CG1 VAL A 543      -0.555  19.687  42.898  1.00 87.36           C
ATOM   3344  CG2 VAL A 543      -0.058  19.228  40.521  1.00 87.36           C
ATOM   3345  C   VAL A 543      -2.162  22.060  42.240  1.00 87.36           C
ATOM   3346  O   VAL A 543      -3.180  21.792  42.874  1.00 87.36           O
ATOM   3347  H   VAL A 543      -0.785  21.529  39.261  1.00  0.00           H
ATOM   3348  HA  VAL A 543      -2.508  20.336  41.052  1.00  0.00           H
ATOM   3349  HB  VAL A 543       0.400  21.044  41.544  1.00  0.00           H
ATOM   3350 HG11 VAL A 543       0.341  19.117  43.107  1.00  0.00           H
ATOM   3351 HG12 VAL A 543      -1.407  19.021  42.919  1.00  0.00           H
ATOM   3352 HG13 VAL A 543      -0.654  20.448  43.662  1.00  0.00           H
ATOM   3353 HG21 VAL A 543       0.914  18.816  40.782  1.00  0.00           H
ATOM   3354 HG22 VAL A 543      -0.801  18.439  40.549  1.00  0.00           H
ATOM   3355 HG23 VAL A 543       0.003  19.618  39.511  1.00  0.00           H
ATOM   3356  N   PRO A 544      -1.483  23.194  42.514  1.00135.31           N
ATOM   3357  CA  PRO A 544      -1.835  24.020  43.670  1.00135.31           C
ATOM   3358  CD  PRO A 544      -0.302  23.733  41.869  1.00135.31           C
ATOM   3359  CB  PRO A 544      -0.703  25.039  43.819  1.00135.31           C
ATOM   3360  CG  PRO A 544      -0.161  25.154  42.400  1.00135.31           C
ATOM   3361  C   PRO A 544      -3.202  24.697  43.541  1.00135.31           C
ATOM   3362  O   PRO A 544      -3.894  24.797  44.552  1.00135.31           O
ATOM   3363  HA  PRO A 544      -1.861  23.398  44.563  1.00  0.00           H
ATOM   3364  HD2 PRO A 544       0.558  23.154  42.187  1.00  0.00           H
ATOM   3365  HD3 PRO A 544      -0.384  23.749  40.782  1.00  0.00           H
ATOM   3366  HB2 PRO A 544      -1.056  26.002  44.198  1.00  0.00           H
ATOM   3367  HB3 PRO A 544       0.073  24.634  44.472  1.00  0.00           H
ATOM   3368  HG2 PRO A 544       0.871  25.502  42.386  1.00  0.00           H
ATOM   3369  HG3 PRO A 544      -0.803  25.819  41.829  1.00  0.00           H
ATOM   3370  N   SER A 545      -3.638  25.106  42.342  1.00 54.56           N
ATOM   3371  CA  SER A 545      -4.975  25.690  42.161  1.00 54.56           C
ATOM   3372  CB  SER A 545      -5.051  26.371  40.796  1.00 54.56           C
ATOM   3373  OG  SER A 545      -6.261  27.074  40.599  1.00 54.56           O
ATOM   3374  C   SER A 545      -6.078  24.639  42.270  1.00 54.56           C
ATOM   3375  O   SER A 545      -7.007  24.778  43.072  1.00 54.56           O
ATOM   3376  H   SER A 545      -3.053  24.971  41.514  1.00  0.00           H
ATOM   3377  HA  SER A 545      -5.147  26.444  42.929  1.00  0.00           H
ATOM   3378  HB2 SER A 545      -4.214  27.062  40.689  1.00  0.00           H
ATOM   3379  HB3 SER A 545      -4.979  25.601  40.028  1.00  0.00           H
ATOM   3380  HG  SER A 545      -6.260  27.298  39.660  1.00  0.00           H
ATOM   3381  N   LEU A 546      -5.955  23.541  41.515  1.00 63.71           N
ATOM   3382  CA  LEU A 546      -7.034  22.568  41.336  1.00 63.71           C
ATOM   3383  CB  LEU A 546      -6.929  21.940  39.931  1.00 63.71           C
ATOM   3384  CG  LEU A 546      -6.965  22.977  38.783  1.00 63.71           C
ATOM   3385  CD1 LEU A 546      -6.764  22.293  37.435  1.00 63.71           C
ATOM   3386  CD2 LEU A 546      -8.289  23.748  38.731  1.00 63.71           C
ATOM   3387  C   LEU A 546      -7.084  21.521  42.458  1.00 63.71           C
ATOM   3388  O   LEU A 546      -8.174  21.160  42.902  1.00 63.71           O
ATOM   3389  H   LEU A 546      -5.135  23.448  40.918  1.00  0.00           H
ATOM   3390  HA  LEU A 546      -7.986  23.095  41.385  1.00  0.00           H
ATOM   3391  HB2 LEU A 546      -7.753  21.240  39.794  1.00  0.00           H
ATOM   3392  HB3 LEU A 546      -5.999  21.376  39.865  1.00  0.00           H
ATOM   3393  HG  LEU A 546      -6.155  23.697  38.907  1.00  0.00           H
ATOM   3394 HD11 LEU A 546      -6.772  23.035  36.637  1.00  0.00           H
ATOM   3395 HD12 LEU A 546      -5.800  21.788  37.433  1.00  0.00           H
ATOM   3396 HD13 LEU A 546      -7.562  21.572  37.257  1.00  0.00           H
ATOM   3397 HD21 LEU A 546      -8.294  24.402  37.859  1.00  0.00           H
ATOM   3398 HD22 LEU A 546      -8.400  24.362  39.622  1.00  0.00           H
ATOM   3399 HD23 LEU A 546      -9.119  23.045  38.652  1.00  0.00           H
ATOM   3400  N   VAL A 547      -5.950  21.205  43.091  1.00 45.72           N
ATOM   3401  CA  VAL A 547      -5.917  20.328  44.273  1.00 45.72           C
ATOM   3402  CB  VAL A 547      -4.602  19.527  44.381  1.00 45.72           C
ATOM   3403  CG1 VAL A 547      -4.623  18.520  45.533  1.00 45.72           C
ATOM   3404  CG2 VAL A 547      -4.362  18.744  43.082  1.00 45.72           C
ATOM   3405  C   VAL A 547      -6.271  21.072  45.565  1.00 45.72           C
ATOM   3406  O   VAL A 547      -7.000  20.492  46.366  1.00 45.72           O
ATOM   3407  H   VAL A 547      -5.070  21.573  42.739  1.00  0.00           H
ATOM   3408  HA  VAL A 547      -6.704  19.585  44.142  1.00  0.00           H
ATOM   3409  HB  VAL A 547      -3.769  20.199  44.569  1.00  0.00           H
ATOM   3410 HG11 VAL A 547      -3.724  17.904  45.508  1.00  0.00           H
ATOM   3411 HG12 VAL A 547      -5.505  17.883  45.464  1.00  0.00           H
ATOM   3412 HG13 VAL A 547      -4.633  19.059  46.477  1.00  0.00           H
ATOM   3413 HG21 VAL A 547      -5.222  18.113  42.864  1.00  0.00           H
ATOM   3414 HG22 VAL A 547      -4.215  19.428  42.251  1.00  0.00           H
ATOM   3415 HG23 VAL A 547      -3.471  18.129  43.178  1.00  0.00           H
ATOM   3416  N   GLU A 548      -6.042  22.391  45.678  1.00 59.23           N
ATOM   3417  CA  GLU A 548      -6.780  23.176  46.689  1.00 59.23           C
ATOM   3418  CB  GLU A 548      -6.236  24.604  46.909  1.00 59.23           C
ATOM   3419  CG  GLU A 548      -5.076  24.747  47.912  1.00 59.23           C
ATOM   3420  CD  GLU A 548      -5.475  24.350  49.349  1.00 59.23           C
ATOM   3421  OE1 GLU A 548      -5.633  23.132  49.599  1.00 59.23           O
ATOM   3422  OE2 GLU A 548      -5.520  25.206  50.259  1.00 59.23           O
ATOM   3423  C   GLU A 548      -8.273  23.265  46.361  1.00 59.23           C
ATOM   3424  O   GLU A 548      -9.077  23.005  47.249  1.00 59.23           O
ATOM   3425  H   GLU A 548      -5.504  22.874  44.968  1.00  0.00           H
ATOM   3426  HA  GLU A 548      -6.733  22.636  47.632  1.00  0.00           H
ATOM   3427  HB2 GLU A 548      -5.954  25.040  45.954  1.00  0.00           H
ATOM   3428  HB3 GLU A 548      -7.044  25.223  47.299  1.00  0.00           H
ATOM   3429  HG2 GLU A 548      -4.240  24.129  47.583  1.00  0.00           H
ATOM   3430  HG3 GLU A 548      -4.732  25.786  47.904  1.00  0.00           H
ATOM   3431  N   LYS A 549      -8.674  23.502  45.102  1.00 90.45           N
ATOM   3432  CA  LYS A 549     -10.100  23.589  44.723  1.00 90.45           C
ATOM   3433  CB  LYS A 549     -10.225  23.839  43.207  1.00 90.45           C
ATOM   3434  CG  LYS A 549     -11.652  24.164  42.734  1.00 90.45           C
ATOM   3435  CD  LYS A 549     -12.226  25.471  43.297  1.00 90.45           C
ATOM   3436  CE  LYS A 549     -11.340  26.663  42.911  1.00 90.45           C
ATOM   3437  NZ  LYS A 549     -11.892  27.942  43.414  1.00 90.45           N
ATOM   3438  C   LYS A 549     -10.887  22.337  45.130  1.00 90.45           C
ATOM   3439  O   LYS A 549     -11.943  22.465  45.748  1.00 90.45           O
ATOM   3440  H   LYS A 549      -7.969  23.703  44.397  1.00  0.00           H
ATOM   3441  HA  LYS A 549     -10.533  24.417  45.279  1.00  0.00           H
ATOM   3442  HB2 LYS A 549      -9.903  22.946  42.674  1.00  0.00           H
ATOM   3443  HB3 LYS A 549      -9.556  24.646  42.914  1.00  0.00           H
ATOM   3444  HG2 LYS A 549     -11.640  24.234  41.646  1.00  0.00           H
ATOM   3445  HG3 LYS A 549     -12.317  23.343  43.001  1.00  0.00           H
ATOM   3446  HD2 LYS A 549     -12.310  25.397  44.382  1.00  0.00           H
ATOM   3447  HD3 LYS A 549     -13.226  25.608  42.885  1.00  0.00           H
ATOM   3448  HE2 LYS A 549     -10.336  26.506  43.318  1.00  0.00           H
ATOM   3449  HE3 LYS A 549     -11.253  26.691  41.819  1.00  0.00           H
ATOM   3450  HZ1 LYS A 549     -11.295  28.710  43.135  1.00  0.00           H
ATOM   3451  HZ2 LYS A 549     -11.949  27.922  44.423  1.00  0.00           H
ATOM   3452  HZ3 LYS A 549     -12.818  28.095  43.034  1.00  0.00           H
ATOM   3453  N   LEU A 550     -10.303  21.164  44.888  1.00101.96           N
ATOM   3454  CA  LEU A 550     -10.824  19.856  45.273  1.00101.96           C
ATOM   3455  CB  LEU A 550     -10.014  18.801  44.486  1.00101.96           C
ATOM   3456  CG  LEU A 550     -10.591  17.376  44.434  1.00101.96           C
ATOM   3457  CD1 LEU A 550      -9.676  16.510  43.568  1.00101.96           C
ATOM   3458  CD2 LEU A 550     -10.700  16.700  45.800  1.00101.96           C
ATOM   3459  C   LEU A 550     -10.773  19.663  46.800  1.00101.96           C
ATOM   3460  O   LEU A 550     -11.811  19.512  47.450  1.00101.96           O
ATOM   3461  H   LEU A 550      -9.446  21.185  44.344  1.00  0.00           H
ATOM   3462  HA  LEU A 550     -11.868  19.793  44.964  1.00  0.00           H
ATOM   3463  HB2 LEU A 550      -8.997  18.762  44.878  1.00  0.00           H
ATOM   3464  HB3 LEU A 550      -9.945  19.143  43.451  1.00  0.00           H
ATOM   3465  HG  LEU A 550     -11.581  17.406  43.978  1.00  0.00           H
ATOM   3466 HD21 LEU A 550     -10.999  15.666  45.657  1.00  0.00           H
ATOM   3467 HD22 LEU A 550     -11.480  17.176  46.388  1.00  0.00           H
ATOM   3468 HD23 LEU A 550      -9.744  16.737  46.318  1.00  0.00           H
ATOM   3469 HD11 LEU A 550     -10.079  15.499  43.499  1.00  0.00           H
ATOM   3470 HD12 LEU A 550      -9.629  16.921  42.559  1.00  0.00           H
ATOM   3471 HD13 LEU A 550      -8.672  16.465  43.989  1.00  0.00           H
ATOM   3472  N   LEU A 551      -9.578  19.698  47.403  1.00 52.80           N
ATOM   3473  CA  LEU A 551      -9.402  19.332  48.810  1.00 52.80           C
ATOM   3474  CB  LEU A 551      -7.906  19.217  49.167  1.00 52.80           C
ATOM   3475  CG  LEU A 551      -7.137  18.068  48.483  1.00 52.80           C
ATOM   3476  CD1 LEU A 551      -5.677  18.126  48.928  1.00 52.80           C
ATOM   3477  CD2 LEU A 551      -7.649  16.677  48.865  1.00 52.80           C
ATOM   3478  C   LEU A 551     -10.104  20.299  49.769  1.00 52.80           C
ATOM   3479  O   LEU A 551     -10.565  19.840  50.813  1.00 52.80           O
ATOM   3480  H   LEU A 551      -8.755  19.918  46.847  1.00  0.00           H
ATOM   3481  HA  LEU A 551      -9.879  18.365  48.958  1.00  0.00           H
ATOM   3482  HB2 LEU A 551      -7.422  20.163  48.919  1.00  0.00           H
ATOM   3483  HB3 LEU A 551      -7.814  19.089  50.245  1.00  0.00           H
ATOM   3484  HG  LEU A 551      -7.193  18.170  47.401  1.00  0.00           H
ATOM   3485 HD11 LEU A 551      -5.099  17.359  48.413  1.00  0.00           H
ATOM   3486 HD12 LEU A 551      -5.268  19.099  48.662  1.00  0.00           H
ATOM   3487 HD13 LEU A 551      -5.592  17.993  50.004  1.00  0.00           H
ATOM   3488 HD21 LEU A 551      -7.083  15.931  48.304  1.00  0.00           H
ATOM   3489 HD22 LEU A 551      -7.502  16.498  49.925  1.00  0.00           H
ATOM   3490 HD23 LEU A 551      -8.695  16.567  48.587  1.00  0.00           H
ATOM   3491  N   HIS A 552     -10.184  21.593  49.448  1.00 85.52           N
ATOM   3492  CA  HIS A 552     -10.875  22.624  50.236  1.00 85.52           C
ATOM   3493  ND1 HIS A 552     -12.431  25.629  50.280  1.00 85.52           N
ATOM   3494  CG  HIS A 552     -11.104  25.200  50.323  1.00 85.52           C
ATOM   3495  CB  HIS A 552     -10.552  23.993  49.613  1.00 85.52           C
ATOM   3496  NE2 HIS A 552     -11.236  27.122  51.377  1.00 85.52           N
ATOM   3497  CD2 HIS A 552     -10.361  26.134  50.985  1.00 85.52           C
ATOM   3498  CE1 HIS A 552     -12.466  26.791  50.945  1.00 85.52           C
ATOM   3499  C   HIS A 552     -12.387  22.393  50.313  1.00 85.52           C
ATOM   3500  O   HIS A 552     -12.957  22.511  51.396  1.00 85.52           O
ATOM   3501  H   HIS A 552      -9.765  21.888  48.567  1.00  0.00           H
ATOM   3502  HA  HIS A 552     -10.508  22.608  51.259  1.00  0.00           H
ATOM   3503  HB2 HIS A 552      -9.468  24.104  49.561  1.00  0.00           H
ATOM   3504  HB3 HIS A 552     -10.947  24.014  48.597  1.00  0.00           H
ATOM   3505  HD2 HIS A 552      -9.285  26.116  51.109  1.00  0.00           H
ATOM   3506  HE1 HIS A 552     -13.358  27.386  51.086  1.00  0.00           H
ATOM   3507  HE2 HIS A 552     -10.994  27.979  51.853  1.00  0.00           H
ATOM   3508  N   GLN A 553     -12.994  21.900  49.226  1.00128.94           N
ATOM   3509  CA  GLN A 553     -14.421  21.574  49.179  1.00128.94           C
ATOM   3510  CB  GLN A 553     -14.845  21.424  47.705  1.00128.94           C
ATOM   3511  CG  GLN A 553     -16.314  21.821  47.471  1.00128.94           C
ATOM   3512  CD  GLN A 553     -16.613  23.309  47.687  1.00128.94           C
ATOM   3513  OE1 GLN A 553     -17.726  23.708  47.974  1.00128.94           O
ATOM   3514  NE2 GLN A 553     -15.639  24.196  47.649  1.00128.94           N
ATOM   3515  C   GLN A 553     -14.776  20.313  49.982  1.00128.94           C
ATOM   3516  O   GLN A 553     -15.845  20.239  50.587  1.00128.94           O
ATOM   3517  H   GLN A 553     -12.439  21.740  48.394  1.00  0.00           H
ATOM   3518  HA  GLN A 553     -14.966  22.404  49.632  1.00  0.00           H
ATOM   3519  HB2 GLN A 553     -14.215  22.044  47.066  1.00  0.00           H
ATOM   3520  HB3 GLN A 553     -14.699  20.389  47.391  1.00  0.00           H
ATOM   3521  HG2 GLN A 553     -16.957  21.233  48.127  1.00  0.00           H
ATOM   3522  HG3 GLN A 553     -16.569  21.579  46.440  1.00  0.00           H
ATOM   3523 HE21 GLN A 553     -15.897  25.124  47.924  1.00  0.00           H
ATOM   3524 HE22 GLN A 553     -14.688  23.898  47.523  1.00  0.00           H
ATOM   3525  N   LEU A 554     -13.863  19.338  50.052  1.00 66.91           N
ATOM   3526  CA  LEU A 554     -14.025  18.163  50.909  1.00 66.91           C
ATOM   3527  CB  LEU A 554     -12.991  17.084  50.542  1.00 66.91           C
ATOM   3528  CG  LEU A 554     -13.117  16.492  49.125  1.00 66.91           C
ATOM   3529  CD1 LEU A 554     -11.983  15.486  48.916  1.00 66.91           C
ATOM   3530  CD2 LEU A 554     -14.445  15.766  48.905  1.00 66.91           C
ATOM   3531  C   LEU A 554     -13.940  18.551  52.396  1.00 66.91           C
ATOM   3532  O   LEU A 554     -12.962  19.155  52.845  1.00 66.91           O
ATOM   3533  H   LEU A 554     -12.999  19.462  49.540  1.00  0.00           H
ATOM   3534  HA  LEU A 554     -15.023  17.758  50.736  1.00  0.00           H
ATOM   3535  HB2 LEU A 554     -13.071  16.270  51.263  1.00  0.00           H
ATOM   3536  HB3 LEU A 554     -12.002  17.525  50.634  1.00  0.00           H
ATOM   3537  HG  LEU A 554     -13.021  17.285  48.386  1.00  0.00           H
ATOM   3538 HD11 LEU A 554     -12.056  15.067  47.912  1.00  0.00           H
ATOM   3539 HD12 LEU A 554     -12.057  14.676  49.641  1.00  0.00           H
ATOM   3540 HD13 LEU A 554     -11.024  15.990  49.010  1.00  0.00           H
ATOM   3541 HD21 LEU A 554     -14.445  15.301  47.918  1.00  0.00           H
ATOM   3542 HD22 LEU A 554     -14.589  14.994  49.660  1.00  0.00           H
ATOM   3543 HD23 LEU A 554     -15.270  16.475  48.937  1.00  0.00           H
ATOM   3544  N   ALA A 555     -14.861  18.012  53.199  1.00 33.07           N
ATOM   3545  CA  ALA A 555     -15.020  18.352  54.613  1.00 33.07           C
ATOM   3546  CB  ALA A 555     -16.225  17.581  55.167  1.00 33.07           C
ATOM   3547  C   ALA A 555     -13.755  18.131  55.474  1.00 33.07           C
ATOM   3548  O   ALA A 555     -12.960  17.212  55.254  1.00 33.07           O
ATOM   3549  H   ALA A 555     -15.609  17.496  52.762  1.00  0.00           H
ATOM   3550  HA  ALA A 555     -15.260  19.416  54.660  1.00  0.00           H
ATOM   3551  HB1 ALA A 555     -17.118  17.820  54.586  1.00  0.00           H
ATOM   3552  HB2 ALA A 555     -16.038  16.508  55.115  1.00  0.00           H
ATOM   3553  HB3 ALA A 555     -16.400  17.861  56.207  1.00  0.00           H
ATOM   3554  N   SER A 556     -13.607  18.960  56.512  1.00 53.14           N
ATOM   3555  CA  SER A 556     -12.510  18.929  57.495  1.00 53.14           C
ATOM   3556  CB  SER A 556     -12.553  17.647  58.341  1.00 53.14           C
ATOM   3557  OG  SER A 556     -13.809  17.533  58.983  1.00 53.14           O
ATOM   3558  C   SER A 556     -11.104  19.243  56.946  1.00 53.14           C
ATOM   3559  O   SER A 556     -10.122  19.042  57.662  1.00 53.14           O
ATOM   3560  H   SER A 556     -14.331  19.644  56.668  1.00  0.00           H
ATOM   3561  HA  SER A 556     -12.718  19.731  58.200  1.00  0.00           H
ATOM   3562  HB2 SER A 556     -11.767  17.674  59.098  1.00  0.00           H
ATOM   3563  HB3 SER A 556     -12.400  16.781  57.701  1.00  0.00           H
ATOM   3564  HG  SER A 556     -13.875  16.650  59.358  1.00  0.00           H
ATOM   3565  N   LYS A 557     -10.971  19.903  55.780  1.00141.35           N
ATOM   3566  CA  LYS A 557      -9.671  20.409  55.266  1.00141.35           C
ATOM   3567  CB  LYS A 557      -9.839  20.948  53.833  1.00141.35           C
ATOM   3568  CG  LYS A 557      -8.491  21.128  53.094  1.00141.35           C
ATOM   3569  CD  LYS A 557      -7.953  22.571  53.066  1.00141.35           C
ATOM   3570  CE  LYS A 557      -6.624  22.667  52.302  1.00141.35           C
ATOM   3571  NZ  LYS A 557      -5.503  21.975  52.984  1.00141.35           N
ATOM   3572  C   LYS A 557      -8.998  21.448  56.175  1.00141.35           C
ATOM   3573  O   LYS A 557      -7.779  21.575  56.165  1.00141.35           O
ATOM   3574  H   LYS A 557     -11.809  20.088  55.242  1.00  0.00           H
ATOM   3575  HA  LYS A 557      -8.980  19.569  55.221  1.00  0.00           H
ATOM   3576  HB2 LYS A 557     -10.429  20.219  53.280  1.00  0.00           H
ATOM   3577  HB3 LYS A 557     -10.401  21.884  53.838  1.00  0.00           H
ATOM   3578  HG2 LYS A 557      -8.619  20.822  52.060  1.00  0.00           H
ATOM   3579  HG3 LYS A 557      -7.747  20.460  53.529  1.00  0.00           H
ATOM   3580  HD2 LYS A 557      -8.677  23.206  52.554  1.00  0.00           H
ATOM   3581  HD3 LYS A 557      -7.824  22.960  54.074  1.00  0.00           H
ATOM   3582  HE2 LYS A 557      -6.758  22.245  51.302  1.00  0.00           H
ATOM   3583  HE3 LYS A 557      -6.363  23.721  52.150  1.00  0.00           H
ATOM   3584  HZ1 LYS A 557      -4.668  22.078  52.414  1.00  0.00           H
ATOM   3585  HZ2 LYS A 557      -5.701  20.992  53.092  1.00  0.00           H
ATOM   3586  HZ3 LYS A 557      -5.338  22.373  53.898  1.00  0.00           H
ATOM   3587  N   GLN A 558      -9.761  22.119  57.038  1.00136.59           N
ATOM   3588  CA  GLN A 558      -9.228  22.993  58.090  1.00136.59           C
ATOM   3589  CB  GLN A 558     -10.320  23.962  58.589  1.00136.59           C
ATOM   3590  CG  GLN A 558     -11.559  23.322  59.247  1.00136.59           C
ATOM   3591  CD  GLN A 558     -12.653  22.994  58.234  1.00136.59           C
ATOM   3592  OE1 GLN A 558     -12.547  22.062  57.457  1.00136.59           O
ATOM   3593  NE2 GLN A 558     -13.695  23.786  58.129  1.00136.59           N
ATOM   3594  C   GLN A 558      -8.550  22.236  59.253  1.00136.59           C
ATOM   3595  O   GLN A 558      -7.840  22.869  60.039  1.00136.59           O
ATOM   3596  H   GLN A 558     -10.761  21.957  56.998  1.00  0.00           H
ATOM   3597  HA  GLN A 558      -8.445  23.604  57.640  1.00  0.00           H
ATOM   3598  HB2 GLN A 558      -9.858  24.621  59.325  1.00  0.00           H
ATOM   3599  HB3 GLN A 558     -10.644  24.592  57.759  1.00  0.00           H
ATOM   3600  HG2 GLN A 558     -11.964  24.028  59.972  1.00  0.00           H
ATOM   3601  HG3 GLN A 558     -11.283  22.417  59.788  1.00  0.00           H
ATOM   3602 HE21 GLN A 558     -13.800  24.593  58.716  1.00  0.00           H
ATOM   3603 HE22 GLN A 558     -14.355  23.564  57.402  1.00  0.00           H
ATOM   3604  N   THR A 559      -8.718  20.910  59.350  1.00126.72           N
ATOM   3605  CA  THR A 559      -8.009  20.053  60.320  1.00126.72           C
ATOM   3606  CB  THR A 559      -8.947  19.291  61.284  1.00126.72           C
ATOM   3607  OG1 THR A 559      -9.051  17.917  61.011  1.00126.72           O
ATOM   3608  CG2 THR A 559     -10.375  19.826  61.409  1.00126.72           C
ATOM   3609  C   THR A 559      -6.974  19.133  59.664  1.00126.72           C
ATOM   3610  O   THR A 559      -5.846  19.086  60.152  1.00126.72           O
ATOM   3611  H   THR A 559      -9.306  20.439  58.672  1.00  0.00           H
ATOM   3612  HA  THR A 559      -7.427  20.701  60.973  1.00  0.00           H
ATOM   3613  HB  THR A 559      -8.496  19.388  62.267  1.00  0.00           H
ATOM   3614  HG1 THR A 559      -8.877  17.498  61.885  1.00  0.00           H
ATOM   3615 HG21 THR A 559     -10.910  19.231  62.151  1.00  0.00           H
ATOM   3616 HG22 THR A 559     -10.895  19.744  60.454  1.00  0.00           H
ATOM   3617 HG23 THR A 559     -10.350  20.862  61.741  1.00  0.00           H
ATOM   3618  N   ILE A 560      -7.230  18.595  58.460  1.00 72.82           N
ATOM   3619  CA  ILE A 560      -6.242  17.780  57.729  1.00 72.82           C
ATOM   3620  CB  ILE A 560      -6.903  16.590  56.994  1.00 72.82           C
ATOM   3621  CG1 ILE A 560      -5.841  15.584  56.500  1.00 72.82           C
ATOM   3622  CG2 ILE A 560      -7.830  16.997  55.833  1.00 72.82           C
ATOM   3623  CD1 ILE A 560      -6.419  14.204  56.160  1.00 72.82           C
ATOM   3624  C   ILE A 560      -5.278  18.619  56.868  1.00 72.82           C
ATOM   3625  O   ILE A 560      -5.635  19.183  55.830  1.00 72.82           O
ATOM   3626  H   ILE A 560      -8.169  18.676  58.088  1.00  0.00           H
ATOM   3627  HA  ILE A 560      -5.624  17.310  58.494  1.00  0.00           H
ATOM   3628  HB  ILE A 560      -7.509  16.078  57.741  1.00  0.00           H
ATOM   3629 HG12 ILE A 560      -5.097  15.438  57.284  1.00  0.00           H
ATOM   3630 HG13 ILE A 560      -5.338  15.982  55.621  1.00  0.00           H
ATOM   3631 HG21 ILE A 560      -8.332  16.125  55.423  1.00  0.00           H
ATOM   3632 HG22 ILE A 560      -8.590  17.679  56.200  1.00  0.00           H
ATOM   3633 HG23 ILE A 560      -7.265  17.474  55.034  1.00  0.00           H
ATOM   3634 HD11 ILE A 560      -6.987  13.821  57.007  1.00  0.00           H
ATOM   3635 HD12 ILE A 560      -5.606  13.513  55.943  1.00  0.00           H
ATOM   3636 HD13 ILE A 560      -7.060  14.262  55.283  1.00  0.00           H
ATOM   3637  N   VAL A 561      -3.992  18.534  57.210  1.00 62.37           N
ATOM   3638  CA  VAL A 561      -2.876  18.773  56.290  1.00 62.37           C
ATOM   3639  CB  VAL A 561      -1.546  18.907  57.058  1.00 62.37           C
ATOM   3640  CG1 VAL A 561      -0.305  18.644  56.191  1.00 62.37           C
ATOM   3641  CG2 VAL A 561      -1.476  20.311  57.663  1.00 62.37           C
ATOM   3642  C   VAL A 561      -2.800  17.630  55.289  1.00 62.37           C
ATOM   3643  O   VAL A 561      -2.776  16.461  55.679  1.00 62.37           O
ATOM   3644  H   VAL A 561      -3.781  17.956  58.016  1.00  0.00           H
ATOM   3645  HA  VAL A 561      -3.051  19.698  55.739  1.00  0.00           H
ATOM   3646  HB  VAL A 561      -1.526  18.186  57.872  1.00  0.00           H
ATOM   3647 HG11 VAL A 561      -0.310  19.291  55.316  1.00  0.00           H
ATOM   3648 HG12 VAL A 561      -0.264  17.605  55.870  1.00  0.00           H
ATOM   3649 HG13 VAL A 561       0.596  18.839  56.756  1.00  0.00           H
ATOM   3650 HG21 VAL A 561      -0.602  20.394  58.299  1.00  0.00           H
ATOM   3651 HG22 VAL A 561      -2.362  20.505  58.266  1.00  0.00           H
ATOM   3652 HG23 VAL A 561      -1.406  21.058  56.870  1.00  0.00           H
ATOM   3653  N   VAL A 562      -2.527  17.984  54.035  1.00 63.00           N
ATOM   3654  CA  VAL A 562      -2.153  17.061  52.964  1.00 63.00           C
ATOM   3655  CB  VAL A 562      -3.324  16.863  51.974  1.00 63.00           C
ATOM   3656  CG1 VAL A 562      -2.943  15.929  50.823  1.00 63.00           C
ATOM   3657  CG2 VAL A 562      -4.581  16.293  52.646  1.00 63.00           C
ATOM   3658  C   VAL A 562      -0.901  17.609  52.282  1.00 63.00           C
ATOM   3659  O   VAL A 562      -0.792  18.809  52.054  1.00 63.00           O
ATOM   3660  H   VAL A 562      -2.382  18.967  53.843  1.00  0.00           H
ATOM   3661  HA  VAL A 562      -1.893  16.094  53.387  1.00  0.00           H
ATOM   3662  HB  VAL A 562      -3.598  17.828  51.555  1.00  0.00           H
ATOM   3663 HG11 VAL A 562      -3.804  15.757  50.177  1.00  0.00           H
ATOM   3664 HG12 VAL A 562      -2.153  16.367  50.213  1.00  0.00           H
ATOM   3665 HG13 VAL A 562      -2.604  14.977  51.228  1.00  0.00           H
ATOM   3666 HG21 VAL A 562      -5.361  16.150  51.900  1.00  0.00           H
ATOM   3667 HG22 VAL A 562      -4.950  16.988  53.399  1.00  0.00           H
ATOM   3668 HG23 VAL A 562      -4.358  15.335  53.114  1.00  0.00           H
ATOM   3669  N   ASN A 563       0.059  16.752  51.960  1.00 62.41           N
ATOM   3670  CA  ASN A 563       1.119  17.029  50.997  1.00 62.41           C
ATOM   3671  CB  ASN A 563       2.493  17.102  51.680  1.00 62.41           C
ATOM   3672  CG  ASN A 563       2.794  18.176  52.723  1.00 62.41           C
ATOM   3673  OD1 ASN A 563       3.923  18.211  53.204  1.00 62.41           O
ATOM   3674  ND2 ASN A 563       1.911  19.087  53.063  1.00 62.41           N
ATOM   3675  C   ASN A 563       1.124  15.908  49.941  1.00 62.41           C
ATOM   3676  O   ASN A 563       0.767  14.771  50.249  1.00 62.41           O
ATOM   3677  H   ASN A 563      -0.052  15.776  52.222  1.00  0.00           H
ATOM   3678  HA  ASN A 563       0.926  17.973  50.494  1.00  0.00           H
ATOM   3679  HB2 ASN A 563       2.652  16.136  52.148  1.00  0.00           H
ATOM   3680  HB3 ASN A 563       3.241  17.230  50.900  1.00  0.00           H
ATOM   3681 HD21 ASN A 563       0.974  19.083  52.684  1.00  0.00           H
ATOM   3682 HD22 ASN A 563       2.107  19.753  53.815  1.00  0.00           H
ATOM   3683  N   VAL A 564       1.675  16.179  48.759  1.00 42.47           N
ATOM   3684  CA  VAL A 564       1.962  15.165  47.722  1.00 42.47           C
ATOM   3685  CB  VAL A 564       0.952  15.220  46.551  1.00 42.47           C
ATOM   3686  CG1 VAL A 564       1.203  14.151  45.481  1.00 42.47           C
ATOM   3687  CG2 VAL A 564      -0.489  15.040  47.048  1.00 42.47           C
ATOM   3688  C   VAL A 564       3.398  15.342  47.239  1.00 42.47           C
ATOM   3689  O   VAL A 564       3.883  16.476  47.189  1.00 42.47           O
ATOM   3690  H   VAL A 564       2.065  17.106  48.620  1.00  0.00           H
ATOM   3691  HA  VAL A 564       1.893  14.172  48.164  1.00  0.00           H
ATOM   3692  HB  VAL A 564       1.032  16.190  46.065  1.00  0.00           H
ATOM   3693 HG11 VAL A 564       0.428  14.197  44.716  1.00  0.00           H
ATOM   3694 HG12 VAL A 564       2.160  14.303  44.989  1.00  0.00           H
ATOM   3695 HG13 VAL A 564       1.193  13.165  45.936  1.00  0.00           H
ATOM   3696 HG21 VAL A 564      -1.173  15.074  46.202  1.00  0.00           H
ATOM   3697 HG22 VAL A 564      -0.588  14.078  47.551  1.00  0.00           H
ATOM   3698 HG23 VAL A 564      -0.763  15.839  47.734  1.00  0.00           H
ATOM   3699  N   TYR A 565       4.070  14.250  46.875  1.00 61.28           N
ATOM   3700  CA  TYR A 565       5.453  14.249  46.388  1.00 61.28           C
ATOM   3701  CB  TYR A 565       6.403  13.737  47.484  1.00 61.28           C
ATOM   3702  CG  TYR A 565       6.575  14.671  48.668  1.00 61.28           C
ATOM   3703  CD1 TYR A 565       7.734  15.464  48.771  1.00 61.28           C
ATOM   3704  CD2 TYR A 565       5.590  14.738  49.671  1.00 61.28           C
ATOM   3705  CE1 TYR A 565       7.914  16.326  49.869  1.00 61.28           C
ATOM   3706  CE2 TYR A 565       5.754  15.618  50.756  1.00 61.28           C
ATOM   3707  CZ  TYR A 565       6.920  16.400  50.863  1.00 61.28           C
ATOM   3708  OH  TYR A 565       7.084  17.205  51.946  1.00 61.28           O
ATOM   3709  C   TYR A 565       5.603  13.400  45.124  1.00 61.28           C
ATOM   3710  O   TYR A 565       5.100  12.277  45.083  1.00 61.28           O
ATOM   3711  H   TYR A 565       3.606  13.347  46.956  1.00  0.00           H
ATOM   3712  HA  TYR A 565       5.750  15.265  46.136  1.00  0.00           H
ATOM   3713  HB2 TYR A 565       6.044  12.772  47.846  1.00  0.00           H
ATOM   3714  HB3 TYR A 565       7.384  13.564  47.038  1.00  0.00           H
ATOM   3715  HD1 TYR A 565       8.501  15.390  48.014  1.00  0.00           H
ATOM   3716  HD2 TYR A 565       4.713  14.107  49.604  1.00  0.00           H
ATOM   3717  HE1 TYR A 565       8.822  16.902  49.960  1.00  0.00           H
ATOM   3718  HE2 TYR A 565       4.992  15.691  51.506  1.00  0.00           H
ATOM   3719  HH  TYR A 565       7.024  16.678  52.748  1.00  0.00           H
ATOM   3720  N   ASP A 566       6.457  13.852  44.201  1.00 63.76           N
ATOM   3721  CA  ASP A 566       7.182  12.944  43.306  1.00 63.76           C
ATOM   3722  CB  ASP A 566       7.616  13.670  42.018  1.00 63.76           C
ATOM   3723  CG  ASP A 566       8.483  12.833  41.059  1.00 63.76           C
ATOM   3724  OD1 ASP A 566       8.859  11.694  41.414  1.00 63.76           O
ATOM   3725  OD2 ASP A 566       8.778  13.313  39.941  1.00 63.76           O
ATOM   3726  C   ASP A 566       8.362  12.354  44.095  1.00 63.76           C
ATOM   3727  O   ASP A 566       9.233  13.069  44.592  1.00 63.76           O
ATOM   3728  H   ASP A 566       6.929  14.727  44.410  1.00  0.00           H
ATOM   3729  HA  ASP A 566       6.524  12.126  43.002  1.00  0.00           H
ATOM   3730  HB2 ASP A 566       8.175  14.560  42.291  1.00  0.00           H
ATOM   3731  HB3 ASP A 566       6.717  13.989  41.487  1.00  0.00           H
ATOM   3732  N   THR A 567       8.287  11.050  44.343  1.00163.85           N
ATOM   3733  CA  THR A 567       9.249  10.265  45.127  1.00163.85           C
ATOM   3734  CB  THR A 567       8.533   9.303  46.093  1.00163.85           C
ATOM   3735  OG1 THR A 567       7.950   8.233  45.377  1.00163.85           O
ATOM   3736  CG2 THR A 567       7.440   9.962  46.932  1.00163.85           C
ATOM   3737  C   THR A 567      10.229   9.485  44.245  1.00163.85           C
ATOM   3738  O   THR A 567      10.876   8.561  44.737  1.00163.85           O
ATOM   3739  H   THR A 567       7.561  10.545  43.847  1.00  0.00           H
ATOM   3740  HA  THR A 567       9.846  10.951  45.726  1.00  0.00           H
ATOM   3741  HB  THR A 567       9.277   8.890  46.777  1.00  0.00           H
ATOM   3742  HG1 THR A 567       7.305   8.629  44.767  1.00  0.00           H
ATOM   3743 HG21 THR A 567       7.056   9.241  47.655  1.00  0.00           H
ATOM   3744 HG22 THR A 567       6.617  10.305  46.305  1.00  0.00           H
ATOM   3745 HG23 THR A 567       7.856  10.809  47.477  1.00  0.00           H
ATOM   3746  N   THR A 568      10.238   9.702  42.925  1.00 58.66           N
ATOM   3747  CA  THR A 568      10.964   8.854  41.958  1.00 58.66           C
ATOM   3748  CB  THR A 568      10.739   9.347  40.520  1.00 58.66           C
ATOM   3749  OG1 THR A 568       9.362   9.486  40.291  1.00 58.66           O
ATOM   3750  CG2 THR A 568      11.277   8.377  39.472  1.00 58.66           C
ATOM   3751  C   THR A 568      12.461   8.819  42.263  1.00 58.66           C
ATOM   3752  O   THR A 568      13.027   7.750  42.491  1.00 58.66           O
ATOM   3753  H   THR A 568       9.629  10.430  42.551  1.00  0.00           H
ATOM   3754  HA  THR A 568      10.586   7.835  42.023  1.00  0.00           H
ATOM   3755  HB  THR A 568      11.216  10.319  40.386  1.00  0.00           H
ATOM   3756  HG1 THR A 568       9.112  10.368  40.673  1.00  0.00           H
ATOM   3757 HG21 THR A 568      11.100   8.792  38.480  1.00  0.00           H
ATOM   3758 HG22 THR A 568      12.350   8.232  39.597  1.00  0.00           H
ATOM   3759 HG23 THR A 568      10.767   7.417  39.552  1.00  0.00           H
ATOM   3760  N   ASN A 569      13.034   9.992  42.550  1.00 53.38           N
ATOM   3761  CA  ASN A 569      14.318  10.099  43.227  1.00 53.38           C
ATOM   3762  CB  ASN A 569      14.934  11.471  42.900  1.00 53.38           C
ATOM   3763  CG  ASN A 569      16.368  11.579  43.386  1.00 53.38           C
ATOM   3764  OD1 ASN A 569      16.793  10.903  44.309  1.00 53.38           O
ATOM   3765  ND2 ASN A 569      17.198  12.323  42.697  1.00 53.38           N
ATOM   3766  C   ASN A 569      14.146   9.853  44.740  1.00 53.38           C
ATOM   3767  O   ASN A 569      13.833  10.772  45.494  1.00 53.38           O
ATOM   3768  H   ASN A 569      12.464  10.823  42.481  1.00  0.00           H
ATOM   3769  HA  ASN A 569      14.987   9.331  42.834  1.00  0.00           H
ATOM   3770  HB2 ASN A 569      14.349  12.269  43.358  1.00  0.00           H
ATOM   3771  HB3 ASN A 569      14.923  11.614  41.819  1.00  0.00           H
ATOM   3772 HD21 ASN A 569      16.869  12.857  41.911  1.00  0.00           H
ATOM   3773 HD22 ASN A 569      18.159  12.324  42.986  1.00  0.00           H
ATOM   3774  N   LYS A 570      14.485   8.647  45.211  1.00 83.66           N
ATOM   3775  CA  LYS A 570      14.396   8.271  46.638  1.00 83.66           C
ATOM   3776  CB  LYS A 570      14.550   6.743  46.804  1.00 83.66           C
ATOM   3777  CG  LYS A 570      13.575   5.890  45.971  1.00 83.66           C
ATOM   3778  CD  LYS A 570      12.095   6.076  46.342  1.00 83.66           C
ATOM   3779  CE  LYS A 570      11.224   5.465  45.235  1.00 83.66           C
ATOM   3780  NZ  LYS A 570       9.827   5.956  45.270  1.00 83.66           N
ATOM   3781  C   LYS A 570      15.376   9.019  47.562  1.00 83.66           C
ATOM   3782  O   LYS A 570      15.183   8.988  48.772  1.00 83.66           O
ATOM   3783  H   LYS A 570      14.671   7.924  44.528  1.00  0.00           H
ATOM   3784  HA  LYS A 570      13.410   8.566  46.999  1.00  0.00           H
ATOM   3785  HB2 LYS A 570      15.567   6.466  46.525  1.00  0.00           H
ATOM   3786  HB3 LYS A 570      14.417   6.488  47.857  1.00  0.00           H
ATOM   3787  HG2 LYS A 570      13.831   4.839  46.106  1.00  0.00           H
ATOM   3788  HG3 LYS A 570      13.715   6.127  44.916  1.00  0.00           H
ATOM   3789  HD2 LYS A 570      11.884   5.596  47.299  1.00  0.00           H
ATOM   3790  HD3 LYS A 570      11.874   7.135  46.436  1.00  0.00           H
ATOM   3791  HE2 LYS A 570      11.247   4.375  45.314  1.00  0.00           H
ATOM   3792  HE3 LYS A 570      11.655   5.740  44.267  1.00  0.00           H
ATOM   3793  HZ1 LYS A 570       9.303   5.526  44.511  1.00  0.00           H
ATOM   3794  HZ2 LYS A 570       9.361   5.763  46.143  1.00  0.00           H
ATOM   3795  HZ3 LYS A 570       9.806   6.965  45.122  1.00  0.00           H
ATOM   3796  N   PHE A 571      16.400   9.687  47.022  1.00 46.73           N
ATOM   3797  CA  PHE A 571      17.268  10.607  47.774  1.00 46.73           C
ATOM   3798  CB  PHE A 571      18.672  10.578  47.141  1.00 46.73           C
ATOM   3799  CG  PHE A 571      19.619  11.667  47.612  1.00 46.73           C
ATOM   3800  CD1 PHE A 571      20.342  11.512  48.810  1.00 46.73           C
ATOM   3801  CD2 PHE A 571      19.766  12.846  46.856  1.00 46.73           C
ATOM   3802  CE1 PHE A 571      21.206  12.532  49.250  1.00 46.73           C
ATOM   3803  CE2 PHE A 571      20.626  13.868  47.297  1.00 46.73           C
ATOM   3804  CZ  PHE A 571      21.347  13.710  48.494  1.00 46.73           C
ATOM   3805  C   PHE A 571      16.702  12.040  47.847  1.00 46.73           C
ATOM   3806  O   PHE A 571      16.941  12.741  48.827  1.00 46.73           O
ATOM   3807  H   PHE A 571      16.469   9.712  46.014  1.00  0.00           H
ATOM   3808  HA  PHE A 571      17.360  10.262  48.805  1.00  0.00           H
ATOM   3809  HB2 PHE A 571      19.124   9.607  47.345  1.00  0.00           H
ATOM   3810  HB3 PHE A 571      18.582  10.664  46.059  1.00  0.00           H
ATOM   3811  HD1 PHE A 571      20.224  10.615  49.400  1.00  0.00           H
ATOM   3812  HD2 PHE A 571      19.203  12.976  45.943  1.00  0.00           H
ATOM   3813  HE1 PHE A 571      21.753  12.416  50.174  1.00  0.00           H
ATOM   3814  HE2 PHE A 571      20.726  14.777  46.721  1.00  0.00           H
ATOM   3815  HZ  PHE A 571      22.002  14.498  48.837  1.00  0.00           H
ATOM   3816  N   ALA A 572      15.890  12.449  46.868  1.00 52.73           N
ATOM   3817  CA  ALA A 572      15.342  13.801  46.753  1.00 52.73           C
ATOM   3818  CB  ALA A 572      16.230  14.598  45.784  1.00 52.73           C
ATOM   3819  C   ALA A 572      13.847  13.792  46.356  1.00 52.73           C
ATOM   3820  O   ALA A 572      13.510  14.201  45.241  1.00 52.73           O
ATOM   3821  H   ALA A 572      15.659  11.793  46.134  1.00  0.00           H
ATOM   3822  HA  ALA A 572      15.403  14.297  47.722  1.00  0.00           H
ATOM   3823  HB1 ALA A 572      17.255  14.621  46.155  1.00  0.00           H
ATOM   3824  HB2 ALA A 572      16.210  14.140  44.795  1.00  0.00           H
ATOM   3825  HB3 ALA A 572      15.859  15.620  45.707  1.00  0.00           H
ATOM   3826  N   PRO A 573      12.939  13.327  47.241  1.00 76.52           N
ATOM   3827  CA  PRO A 573      11.498  13.414  47.013  1.00 76.52           C
ATOM   3828  CD  PRO A 573      13.213  12.760  48.556  1.00 76.52           C
ATOM   3829  CB  PRO A 573      10.854  12.631  48.164  1.00 76.52           C
ATOM   3830  CG  PRO A 573      11.876  12.754  49.295  1.00 76.52           C
ATOM   3831  C   PRO A 573      11.055  14.886  46.972  1.00 76.52           C
ATOM   3832  O   PRO A 573      11.159  15.610  47.965  1.00 76.52           O
ATOM   3833  HA  PRO A 573      11.249  12.934  46.066  1.00  0.00           H
ATOM   3834  HD2 PRO A 573      13.572  11.737  48.438  1.00  0.00           H
ATOM   3835  HD3 PRO A 573      13.940  13.353  49.109  1.00  0.00           H
ATOM   3836  HB2 PRO A 573      10.759  11.582  47.879  1.00  0.00           H
ATOM   3837  HB3 PRO A 573       9.882  13.035  48.447  1.00  0.00           H
ATOM   3838  HG2 PRO A 573      11.739  13.703  49.815  1.00  0.00           H
ATOM   3839  HG3 PRO A 573      11.807  11.922  49.996  1.00  0.00           H
ATOM   3840  N   ILE A 574      10.584  15.345  45.813  1.00123.76           N
ATOM   3841  CA  ILE A 574      10.238  16.747  45.553  1.00123.76           C
ATOM   3842  CB  ILE A 574      10.764  17.190  44.166  1.00123.76           C
ATOM   3843  CG1 ILE A 574      10.493  18.676  43.842  1.00123.76           C
ATOM   3844  CG2 ILE A 574      10.171  16.347  43.031  1.00123.76           C
ATOM   3845  CD1 ILE A 574      11.212  19.649  44.785  1.00123.76           C
ATOM   3846  C   ILE A 574       8.739  16.999  45.765  1.00123.76           C
ATOM   3847  O   ILE A 574       7.891  16.194  45.374  1.00123.76           O
ATOM   3848  H   ILE A 574      10.422  14.668  45.073  1.00  0.00           H
ATOM   3849  HA  ILE A 574      10.770  17.349  46.289  1.00  0.00           H
ATOM   3850  HB  ILE A 574      11.845  17.037  44.153  1.00  0.00           H
ATOM   3851 HG12 ILE A 574      10.844  18.885  42.830  1.00  0.00           H
ATOM   3852 HG13 ILE A 574       9.421  18.876  43.867  1.00  0.00           H
ATOM   3853 HG21 ILE A 574       9.091  16.468  43.027  1.00  0.00           H
ATOM   3854 HG22 ILE A 574      10.574  16.670  42.070  1.00  0.00           H
ATOM   3855 HG23 ILE A 574      10.415  15.292  43.164  1.00  0.00           H
ATOM   3856 HD11 ILE A 574      11.041  20.671  44.443  1.00  0.00           H
ATOM   3857 HD12 ILE A 574      12.284  19.449  44.778  1.00  0.00           H
ATOM   3858 HD13 ILE A 574      10.831  19.555  45.801  1.00  0.00           H
ATOM   3859  N   LYS A 575       8.397  18.124  46.406  1.00 92.28           N
ATOM   3860  CA  LYS A 575       7.004  18.520  46.654  0.61 92.28           C
ATOM   3861  CB  LYS A 575       6.930  19.814  47.482  0.61 92.28           C
ATOM   3862  CG  LYS A 575       7.164  19.562  48.976  1.00 92.28           C
ATOM   3863  CD  LYS A 575       6.977  20.857  49.783  1.00 92.28           C
ATOM   3864  CE  LYS A 575       6.961  20.615  51.300  1.00 92.28           C
ATOM   3865  NZ  LYS A 575       5.803  19.782  51.703  1.00 92.28           N
ATOM   3866  C   LYS A 575       6.250  18.712  45.337  1.00 92.28           C
ATOM   3867  O   LYS A 575       6.570  19.615  44.575  1.00 92.28           O
ATOM   3868  H   LYS A 575       9.133  18.763  46.657  1.00  0.00           H
ATOM   3869  HA  LYS A 575       6.503  17.718  47.202  0.61  0.00           H
ATOM   3870  HB2 LYS A 575       7.654  20.539  47.104  0.61  0.00           H
ATOM   3871  HB3 LYS A 575       5.931  20.241  47.367  0.61  0.00           H
ATOM   3872  HG2 LYS A 575       8.174  19.180  49.134  1.00  0.00           H
ATOM   3873  HG3 LYS A 575       6.442  18.817  49.309  1.00  0.00           H
ATOM   3874  HD2 LYS A 575       7.792  21.542  49.542  1.00  0.00           H
ATOM   3875  HD3 LYS A 575       6.041  21.336  49.491  1.00  0.00           H
ATOM   3876  HE2 LYS A 575       6.902  21.587  51.796  1.00  0.00           H
ATOM   3877  HE3 LYS A 575       7.896  20.132  51.597  1.00  0.00           H
ATOM   3878  HZ1 LYS A 575       5.920  18.826  51.387  1.00  0.00           H
ATOM   3879  HZ2 LYS A 575       5.660  19.744  52.704  1.00  0.00           H
ATOM   3880  HZ3 LYS A 575       4.943  20.149  51.296  1.00  0.00           H
ATOM   3881  N   MET A 576       5.120  18.024  45.226  1.00 84.41           N
ATOM   3882  CA  MET A 576       4.057  18.280  44.254  1.00 84.41           C
ATOM   3883  CB  MET A 576       3.549  16.914  43.770  1.00 84.41           C
ATOM   3884  CG  MET A 576       2.530  16.975  42.633  1.00 84.41           C
ATOM   3885  SD  MET A 576       2.177  15.334  41.957  1.00 84.41           S
ATOM   3886  CE  MET A 576       0.925  15.736  40.711  1.00 84.41           C
ATOM   3887  C   MET A 576       2.939  19.156  44.848  1.00 84.41           C
ATOM   3888  O   MET A 576       2.437  20.045  44.174  1.00 84.41           O
ATOM   3889  H   MET A 576       4.932  17.332  45.940  1.00  0.00           H
ATOM   3890  HA  MET A 576       4.465  18.815  43.398  1.00  0.00           H
ATOM   3891  HB2 MET A 576       4.401  16.322  43.430  1.00  0.00           H
ATOM   3892  HB3 MET A 576       3.094  16.387  44.606  1.00  0.00           H
ATOM   3893  HG2 MET A 576       2.917  17.610  41.835  1.00  0.00           H
ATOM   3894  HG3 MET A 576       1.604  17.401  43.010  1.00  0.00           H
ATOM   3895  HE1 MET A 576       0.618  14.823  40.199  1.00  0.00           H
ATOM   3896  HE2 MET A 576       0.053  16.182  41.191  1.00  0.00           H
ATOM   3897  HE3 MET A 576       1.337  16.433  39.981  1.00  0.00           H
ATOM   3898  N   TYR A 577       2.642  19.025  46.148  1.00 83.58           N
ATOM   3899  CA  TYR A 577       1.606  19.812  46.840  1.00 83.58           C
ATOM   3900  CB  TYR A 577       0.239  19.137  46.617  1.00 83.58           C
ATOM   3901  CG  TYR A 577      -0.927  19.712  47.401  1.00 83.58           C
ATOM   3902  CD1 TYR A 577      -1.697  20.793  46.916  1.00 83.58           C
ATOM   3903  CD2 TYR A 577      -1.239  19.141  48.645  1.00 83.58           C
ATOM   3904  CE1 TYR A 577      -2.760  21.314  47.694  1.00 83.58           C
ATOM   3905  CE2 TYR A 577      -2.278  19.671  49.421  1.00 83.58           C
ATOM   3906  CZ  TYR A 577      -3.038  20.757  48.966  1.00 83.58           C
ATOM   3907  OH  TYR A 577      -4.015  21.194  49.805  1.00 83.58           O
ATOM   3908  C   TYR A 577       1.915  20.001  48.339  1.00 83.58           C
ATOM   3909  O   TYR A 577       2.449  19.092  48.980  1.00 83.58           O
ATOM   3910  H   TYR A 577       3.117  18.300  46.674  1.00  0.00           H
ATOM   3911  HA  TYR A 577       1.565  20.805  46.388  1.00  0.00           H
ATOM   3912  HB2 TYR A 577      -0.003  19.157  45.558  1.00  0.00           H
ATOM   3913  HB3 TYR A 577       0.331  18.092  46.901  1.00  0.00           H
ATOM   3914  HD1 TYR A 577      -1.485  21.213  45.939  1.00  0.00           H
ATOM   3915  HD2 TYR A 577      -0.675  18.301  49.015  1.00  0.00           H
ATOM   3916  HE1 TYR A 577      -3.360  22.127  47.315  1.00  0.00           H
ATOM   3917  HE2 TYR A 577      -2.507  19.263  50.385  1.00  0.00           H
ATOM   3918  HH  TYR A 577      -4.556  21.958  49.492  1.00  0.00           H
ATOM   3919  N   GLY A 578       1.428  21.111  48.910  1.00 76.22           N
ATOM   3920  CA  GLY A 578       1.348  21.391  50.353  1.00 76.22           C
ATOM   3921  C   GLY A 578       2.660  21.846  51.014  1.00 76.22           C
ATOM   3922  O   GLY A 578       3.724  21.281  50.760  1.00 76.22           O
ATOM   3923  H   GLY A 578       0.925  21.741  48.306  1.00  0.00           H
ATOM   3924  HA2 GLY A 578       1.000  20.500  50.876  1.00  0.00           H
ATOM   3925  HA3 GLY A 578       0.597  22.165  50.512  1.00  0.00           H
ATOM   3926  N   MET A 579       2.595  22.850  51.897  1.00212.67           N
ATOM   3927  CA  MET A 579       3.682  23.272  52.798  1.00212.67           C
ATOM   3928  CB  MET A 579       4.792  24.034  52.045  1.00212.67           C
ATOM   3929  CG  MET A 579       4.312  25.182  51.142  1.00212.67           C
ATOM   3930  SD  MET A 579       5.652  26.177  50.428  1.00212.67           S
ATOM   3931  CE  MET A 579       6.042  27.247  51.840  1.00212.67           C
ATOM   3932  C   MET A 579       3.118  24.120  53.948  1.00212.67           C
ATOM   3933  O   MET A 579       2.377  25.069  53.712  1.00212.67           O
ATOM   3934  H   MET A 579       1.683  23.241  52.097  1.00  0.00           H
ATOM   3935  HA  MET A 579       4.125  22.378  53.237  1.00  0.00           H
ATOM   3936  HB2 MET A 579       5.491  24.434  52.781  1.00  0.00           H
ATOM   3937  HB3 MET A 579       5.346  23.330  51.422  1.00  0.00           H
ATOM   3938  HG2 MET A 579       3.656  25.845  51.704  1.00  0.00           H
ATOM   3939  HG3 MET A 579       3.736  24.755  50.321  1.00  0.00           H
ATOM   3940  HE1 MET A 579       6.837  27.939  51.564  1.00  0.00           H
ATOM   3941  HE2 MET A 579       6.369  26.644  52.687  1.00  0.00           H
ATOM   3942  HE3 MET A 579       5.155  27.816  52.123  1.00  0.00           H
ATOM   3943  N   ASP A 580       3.317  23.660  55.184  1.00223.06           N
ATOM   3944  CA  ASP A 580       2.382  23.930  56.283  1.00223.06           C
ATOM   3945  CB  ASP A 580       1.064  23.144  56.038  1.00223.06           C
ATOM   3946  CG  ASP A 580       1.146  21.849  55.193  1.00223.06           C
ATOM   3947  OD1 ASP A 580       2.166  21.113  55.232  1.00223.06           O
ATOM   3948  OD2 ASP A 580       0.165  21.585  54.468  1.00223.06           O
ATOM   3949  C   ASP A 580       2.969  23.607  57.678  1.00223.06           C
ATOM   3950  O   ASP A 580       3.866  22.775  57.803  1.00223.06           O
ATOM   3951  H   ASP A 580       3.820  22.790  55.290  1.00  0.00           H
ATOM   3952  HA  ASP A 580       2.144  24.996  56.283  1.00  0.00           H
ATOM   3953  HB2 ASP A 580       0.386  23.828  55.523  1.00  0.00           H
ATOM   3954  HB3 ASP A 580       0.592  22.912  56.992  1.00  0.00           H
ATOM   3955  N   GLU A 581       2.386  24.177  58.742  1.00 74.90           N
ATOM   3956  CA  GLU A 581       2.507  23.639  60.108  1.00 74.90           C
ATOM   3957  CB  GLU A 581       1.925  24.605  61.148  1.00 74.90           C
ATOM   3958  CG  GLU A 581       2.797  25.816  61.480  1.00 74.90           C
ATOM   3959  CD  GLU A 581       2.260  26.503  62.749  1.00 74.90           C
ATOM   3960  OE1 GLU A 581       1.044  26.812  62.760  1.00 74.90           O
ATOM   3961  OE2 GLU A 581       2.970  26.435  63.778  1.00 74.90           O
ATOM   3962  C   GLU A 581       1.725  22.324  60.253  1.00 74.90           C
ATOM   3963  O   GLU A 581       0.634  22.186  59.689  1.00 74.90           O
ATOM   3964  H   GLU A 581       1.637  24.827  58.578  1.00  0.00           H
ATOM   3965  HA  GLU A 581       3.555  23.448  60.340  1.00  0.00           H
ATOM   3966  HB2 GLU A 581       1.789  24.047  62.079  1.00  0.00           H
ATOM   3967  HB3 GLU A 581       0.942  24.943  60.818  1.00  0.00           H
ATOM   3968  HG2 GLU A 581       3.826  25.483  61.642  1.00  0.00           H
ATOM   3969  HG3 GLU A 581       2.791  26.516  60.642  1.00  0.00           H
ATOM   3970  N   ASN A 582       2.238  21.346  61.012  1.00 76.14           N
ATOM   3971  CA  ASN A 582       1.522  20.088  61.236  1.00 76.14           C
ATOM   3972  CB  ASN A 582       1.651  19.116  60.039  1.00 76.14           C
ATOM   3973  CG  ASN A 582       2.549  19.481  58.867  1.00 76.14           C
ATOM   3974  OD1 ASN A 582       3.409  18.681  58.523  1.00 76.14           O
ATOM   3975  ND2 ASN A 582       2.098  20.371  58.026  1.00 76.14           N
ATOM   3976  C   ASN A 582       1.885  19.359  62.542  1.00 76.14           C
ATOM   3977  O   ASN A 582       3.021  19.390  63.011  1.00 76.14           O
ATOM   3978  H   ASN A 582       3.116  21.495  61.487  1.00  0.00           H
ATOM   3979  HA  ASN A 582       0.464  20.342  61.333  1.00  0.00           H
ATOM   3980  HB2 ASN A 582       2.023  18.167  60.417  1.00  0.00           H
ATOM   3981  HB3 ASN A 582       0.652  18.953  59.644  1.00  0.00           H
ATOM   3982 HD21 ASN A 582       1.390  21.024  58.332  1.00  0.00           H
ATOM   3983 HD22 ASN A 582       2.576  20.537  57.142  1.00  0.00           H
ATOM   3984  N   ASP A 583       0.991  18.451  62.935  1.00 57.17           N
ATOM   3985  CA  ASP A 583       1.185  17.421  63.957  1.00 57.17           C
ATOM   3986  CB  ASP A 583      -0.170  16.788  64.291  1.00 57.17           C
ATOM   3987  CG  ASP A 583      -0.144  15.933  65.567  1.00 57.17           C
ATOM   3988  OD1 ASP A 583       0.830  15.914  66.343  1.00 57.17           O
ATOM   3989  OD2 ASP A 583      -1.209  15.394  65.923  1.00 57.17           O
ATOM   3990  C   ASP A 583       2.184  16.337  63.517  1.00 57.17           C
ATOM   3991  O   ASP A 583       1.810  15.245  63.084  1.00 57.17           O
ATOM   3992  H   ASP A 583       0.108  18.420  62.434  1.00  0.00           H
ATOM   3993  HA  ASP A 583       1.571  17.904  64.859  1.00  0.00           H
ATOM   3994  HB2 ASP A 583      -0.908  17.575  64.397  1.00  0.00           H
ATOM   3995  HB3 ASP A 583      -0.501  16.169  63.458  1.00  0.00           H
ATOM   3996  N   THR A 584       3.461  16.585  63.796  1.00113.43           N
ATOM   3997  CA  THR A 584       4.535  15.593  63.632  1.00113.43           C
ATOM   3998  CB  THR A 584       5.878  16.255  63.981  1.00113.43           C
ATOM   3999  OG1 THR A 584       6.941  15.482  63.485  1.00113.43           O
ATOM   4000  CG2 THR A 584       6.113  16.452  65.480  1.00113.43           C
ATOM   4001  C   THR A 584       4.301  14.295  64.436  1.00113.43           C
ATOM   4002  O   THR A 584       4.791  13.232  64.064  1.00113.43           O
ATOM   4003  H   THR A 584       3.700  17.537  64.048  1.00  0.00           H
ATOM   4004  HA  THR A 584       4.572  15.305  62.583  1.00  0.00           H
ATOM   4005  HB  THR A 584       5.919  17.230  63.493  1.00  0.00           H
ATOM   4006 HG21 THR A 584       7.023  17.031  65.634  1.00  0.00           H
ATOM   4007 HG22 THR A 584       5.278  16.996  65.918  1.00  0.00           H
ATOM   4008 HG23 THR A 584       6.217  15.489  65.978  1.00  0.00           H
ATOM   4009  HG1 THR A 584       7.763  15.898  63.758  1.00  0.00           H
ATOM   4010  N   GLY A 585       3.419  14.324  65.449  1.00 40.24           N
ATOM   4011  CA  GLY A 585       3.091  13.175  66.295  1.00 40.24           C
ATOM   4012  C   GLY A 585       2.163  12.117  65.685  1.00 40.24           C
ATOM   4013  O   GLY A 585       1.895  11.129  66.367  1.00 40.24           O
ATOM   4014  H   GLY A 585       2.921  15.189  65.624  1.00  0.00           H
ATOM   4015  HA2 GLY A 585       4.020  12.676  66.567  1.00  0.00           H
ATOM   4016  HA3 GLY A 585       2.620  13.545  67.202  1.00  0.00           H
ATOM   4017  N   LEU A 586       1.599  12.314  64.482  1.00 58.82           N
ATOM   4018  CA  LEU A 586       0.950  11.244  63.701  1.00 58.82           C
ATOM   4019  CB  LEU A 586      -0.420  10.880  64.320  1.00 58.82           C
ATOM   4020  CG  LEU A 586      -1.178   9.756  63.590  1.00 58.82           C
ATOM   4021  CD1 LEU A 586      -0.417   8.429  63.609  1.00 58.82           C
ATOM   4022  CD2 LEU A 586      -2.523   9.541  64.285  1.00 58.82           C
ATOM   4023  C   LEU A 586       0.758  11.642  62.229  1.00 58.82           C
ATOM   4024  O   LEU A 586      -0.065  12.511  61.953  1.00 58.82           O
ATOM   4025  H   LEU A 586       1.821  13.179  63.994  1.00  0.00           H
ATOM   4026  HA  LEU A 586       1.596  10.366  63.742  1.00  0.00           H
ATOM   4027  HB2 LEU A 586      -0.288  10.580  65.358  1.00  0.00           H
ATOM   4028  HB3 LEU A 586      -1.040  11.775  64.298  1.00  0.00           H
ATOM   4029  HG  LEU A 586      -1.368  10.041  62.558  1.00  0.00           H
ATOM   4030 HD21 LEU A 586      -3.077   8.777  63.746  1.00  0.00           H
ATOM   4031 HD22 LEU A 586      -3.099  10.465  64.263  1.00  0.00           H
ATOM   4032 HD23 LEU A 586      -2.371   9.214  65.313  1.00  0.00           H
ATOM   4033 HD11 LEU A 586      -1.018   7.653  63.140  1.00  0.00           H
ATOM   4034 HD12 LEU A 586       0.504   8.517  63.034  1.00  0.00           H
ATOM   4035 HD13 LEU A 586      -0.177   8.141  64.632  1.00  0.00           H
ATOM   4036  N   LEU A 587       1.236  10.794  61.311  1.00113.47           N
ATOM   4037  CA  LEU A 587       0.944  10.854  59.873  1.00113.47           C
ATOM   4038  CB  LEU A 587       2.198  11.317  59.092  1.00113.47           C
ATOM   4039  CG  LEU A 587       3.205  10.221  58.676  1.00113.47           C
ATOM   4040  CD1 LEU A 587       4.338  10.833  57.851  1.00113.47           C
ATOM   4041  CD2 LEU A 587       3.834   9.504  59.872  1.00113.47           C
ATOM   4042  C   LEU A 587       0.347   9.544  59.325  1.00113.47           C
ATOM   4043  O   LEU A 587       0.405   8.493  59.967  1.00113.47           O
ATOM   4044  H   LEU A 587       1.801  10.022  61.625  1.00  0.00           H
ATOM   4045  HA  LEU A 587       0.177  11.613  59.716  1.00  0.00           H
ATOM   4046  HB2 LEU A 587       1.845  11.794  58.176  1.00  0.00           H
ATOM   4047  HB3 LEU A 587       2.712  12.081  59.675  1.00  0.00           H
ATOM   4048  HG  LEU A 587       2.705   9.485  58.050  1.00  0.00           H
ATOM   4049 HD21 LEU A 587       4.612   8.822  59.522  1.00  0.00           H
ATOM   4050 HD22 LEU A 587       3.082   8.913  60.391  1.00  0.00           H
ATOM   4051 HD23 LEU A 587       4.277  10.227  60.558  1.00  0.00           H
ATOM   4052 HD11 LEU A 587       4.946  10.032  57.427  1.00  0.00           H
ATOM   4053 HD12 LEU A 587       4.978  11.450  58.479  1.00  0.00           H
ATOM   4054 HD13 LEU A 587       3.932  11.411  57.019  1.00  0.00           H
ATOM   4055  N   ARG A 588      -0.121   9.604  58.078  1.00101.73           N
ATOM   4056  CA  ARG A 588      -0.647   8.498  57.265  1.00101.73           C
ATOM   4057  CB  ARG A 588      -2.173   8.498  57.487  1.00101.73           C
ATOM   4058  CG  ARG A 588      -3.071   7.625  56.598  1.00101.73           C
ATOM   4059  CD  ARG A 588      -3.202   6.147  56.994  1.00101.73           C
ATOM   4060  NE  ARG A 588      -2.050   5.322  56.597  1.00101.73           N
ATOM   4061  CZ  ARG A 588      -1.798   4.921  55.362  1.00101.73           C
ATOM   4062  NH1 ARG A 588      -2.517   5.259  54.337  1.00101.73           N
ATOM   4063  NH2 ARG A 588      -0.711   4.251  55.119  1.00101.73           N
ATOM   4064  C   ARG A 588      -0.219   8.739  55.807  1.00101.73           C
ATOM   4065  O   ARG A 588      -0.250   9.881  55.356  1.00101.73           O
ATOM   4066  H   ARG A 588      -0.178  10.530  57.655  1.00  0.00           H
ATOM   4067  HA  ARG A 588      -0.226   7.555  57.607  1.00  0.00           H
ATOM   4068  HB2 ARG A 588      -2.375   8.250  58.530  1.00  0.00           H
ATOM   4069  HB3 ARG A 588      -2.505   9.526  57.348  1.00  0.00           H
ATOM   4070  HG2 ARG A 588      -4.071   8.039  56.694  1.00  0.00           H
ATOM   4071  HG3 ARG A 588      -2.781   7.723  55.552  1.00  0.00           H
ATOM   4072  HD2 ARG A 588      -4.094   5.749  56.506  1.00  0.00           H
ATOM   4073  HD3 ARG A 588      -3.361   6.077  58.070  1.00  0.00           H
ATOM   4074  HE  ARG A 588      -1.431   5.001  57.315  1.00  0.00           H
ATOM   4075 HH11 ARG A 588      -3.465   5.645  54.457  1.00  0.00           H
ATOM   4076 HH12 ARG A 588      -2.294   4.935  53.416  1.00  0.00           H
ATOM   4077 HH21 ARG A 588      -0.078   3.972  55.836  1.00  0.00           H
ATOM   4078 HH22 ARG A 588      -0.391   4.285  54.152  1.00  0.00           H
ATOM   4079  N   VAL A 589       0.352   7.715  55.164  1.00 29.13           N
ATOM   4080  CA  VAL A 589       0.930   7.774  53.803  1.00 29.13           C
ATOM   4081  CB  VAL A 589       2.408   7.327  53.779  1.00 29.13           C
ATOM   4082  CG1 VAL A 589       2.969   7.330  52.352  1.00 29.13           C
ATOM   4083  CG2 VAL A 589       3.295   8.235  54.637  1.00 29.13           C
ATOM   4084  C   VAL A 589       0.110   6.904  52.852  1.00 29.13           C
ATOM   4085  O   VAL A 589       0.115   5.678  52.976  1.00 29.13           O
ATOM   4086  H   VAL A 589       0.389   6.827  55.629  1.00  0.00           H
ATOM   4087  HA  VAL A 589       0.901   8.798  53.433  1.00  0.00           H
ATOM   4088  HB  VAL A 589       2.479   6.314  54.178  1.00  0.00           H
ATOM   4089 HG21 VAL A 589       4.316   7.850  54.631  1.00  0.00           H
ATOM   4090 HG22 VAL A 589       2.939   8.276  55.663  1.00  0.00           H
ATOM   4091 HG23 VAL A 589       3.316   9.234  54.205  1.00  0.00           H
ATOM   4092 HG11 VAL A 589       4.039   7.111  52.363  1.00  0.00           H
ATOM   4093 HG12 VAL A 589       2.482   6.577  51.732  1.00  0.00           H
ATOM   4094 HG13 VAL A 589       2.831   8.312  51.897  1.00  0.00           H
ATOM   4095  N   SER A 590      -0.678   7.526  51.984  1.00 33.78           N
ATOM   4096  CA  SER A 590      -1.369   6.830  50.899  1.00 33.78           C
ATOM   4097  CB  SER A 590      -2.661   7.546  50.526  1.00 33.78           C
ATOM   4098  OG  SER A 590      -3.553   7.495  51.617  1.00 33.78           O
ATOM   4099  C   SER A 590      -0.485   6.712  49.663  1.00 33.78           C
ATOM   4100  O   SER A 590       0.194   7.666  49.278  1.00 33.78           O
ATOM   4101  H   SER A 590      -0.541   8.526  51.868  1.00  0.00           H
ATOM   4102  HA  SER A 590      -1.638   5.824  51.221  1.00  0.00           H
ATOM   4103  HB2 SER A 590      -3.118   7.044  49.671  1.00  0.00           H
ATOM   4104  HB3 SER A 590      -2.446   8.582  50.263  1.00  0.00           H
ATOM   4105  HG  SER A 590      -3.263   8.120  52.285  1.00  0.00           H
ATOM   4106  N   ASN A 591      -0.645   5.594  48.959  1.00 35.31           N
ATOM   4107  CA  ASN A 591      -0.168   5.419  47.593  1.00 35.31           C
ATOM   4108  CB  ASN A 591      -0.520   4.002  47.083  1.00 35.31           C
ATOM   4109  CG  ASN A 591      -0.205   2.823  47.995  1.00 35.31           C
ATOM   4110  OD1 ASN A 591       0.292   2.926  49.104  1.00 35.31           O
ATOM   4111  ND2 ASN A 591      -0.662   1.651  47.623  1.00 35.31           N
ATOM   4112  C   ASN A 591      -0.821   6.467  46.675  1.00 35.31           C
ATOM   4113  O   ASN A 591      -1.985   6.816  46.883  1.00 35.31           O
ATOM   4114  H   ASN A 591      -1.217   4.860  49.341  1.00  0.00           H
ATOM   4115  HA  ASN A 591       0.915   5.555  47.573  1.00  0.00           H
ATOM   4116  HB2 ASN A 591      -1.591   3.972  46.879  1.00  0.00           H
ATOM   4117  HB3 ASN A 591      -0.009   3.838  46.134  1.00  0.00           H
ATOM   4118 HD21 ASN A 591      -1.118   1.547  46.734  1.00  0.00           H
ATOM   4119 HD22 ASN A 591      -0.489   0.886  48.246  1.00  0.00           H
ATOM   4120  N   LEU A 592      -0.161   6.771  45.559  1.00 62.69           N
ATOM   4121  CA  LEU A 592      -0.777   7.337  44.361  1.00 62.69           C
ATOM   4122  CB  LEU A 592      -0.507   8.849  44.279  1.00 62.69           C
ATOM   4123  CG  LEU A 592      -1.265   9.711  45.302  1.00 62.69           C
ATOM   4124  CD1 LEU A 592      -0.668  11.116  45.285  1.00 62.69           C
ATOM   4125  CD2 LEU A 592      -2.756   9.816  44.980  1.00 62.69           C
ATOM   4126  C   LEU A 592      -0.200   6.629  43.133  1.00 62.69           C
ATOM   4127  O   LEU A 592       1.009   6.400  43.068  1.00 62.69           O
ATOM   4128  H   LEU A 592       0.789   6.440  45.439  1.00  0.00           H
ATOM   4129  HA  LEU A 592      -1.854   7.159  44.372  1.00  0.00           H
ATOM   4130  HB2 LEU A 592       0.564   9.000  44.414  1.00  0.00           H
ATOM   4131  HB3 LEU A 592      -0.763   9.198  43.277  1.00  0.00           H
ATOM   4132  HG  LEU A 592      -1.139   9.310  46.306  1.00  0.00           H
ATOM   4133 HD11 LEU A 592      -1.215  11.766  45.961  1.00  0.00           H
ATOM   4134 HD12 LEU A 592       0.372  11.061  45.599  1.00  0.00           H
ATOM   4135 HD13 LEU A 592      -0.715  11.524  44.278  1.00  0.00           H
ATOM   4136 HD21 LEU A 592      -2.899  10.198  43.968  1.00  0.00           H
ATOM   4137 HD22 LEU A 592      -3.220   8.832  45.052  1.00  0.00           H
ATOM   4138 HD23 LEU A 592      -3.247  10.479  45.689  1.00  0.00           H
ATOM   4139  N   ASP A 593      -1.047   6.370  42.143  1.00 65.74           N
ATOM   4140  CA  ASP A 593      -0.645   5.977  40.793  1.00 65.74           C
ATOM   4141  CB  ASP A 593      -1.006   4.505  40.534  1.00 65.74           C
ATOM   4142  CG  ASP A 593      -0.450   3.945  39.217  1.00 65.74           C
ATOM   4143  OD1 ASP A 593       0.193   4.710  38.460  1.00 65.74           O
ATOM   4144  OD2 ASP A 593      -0.624   2.725  39.014  1.00 65.74           O
ATOM   4145  C   ASP A 593      -1.250   6.945  39.764  1.00 65.74           C
ATOM   4146  O   ASP A 593      -2.435   7.281  39.819  1.00 65.74           O
ATOM   4147  H   ASP A 593      -2.033   6.569  42.286  1.00  0.00           H
ATOM   4148  HA  ASP A 593       0.440   6.053  40.713  1.00  0.00           H
ATOM   4149  HB2 ASP A 593      -2.089   4.398  40.529  1.00  0.00           H
ATOM   4150  HB3 ASP A 593      -0.613   3.901  41.354  1.00  0.00           H
ATOM   4151  N   PHE A 594      -0.394   7.439  38.871  1.00128.40           N
ATOM   4152  CA  PHE A 594      -0.711   8.393  37.809  1.00128.40           C
ATOM   4153  CB  PHE A 594      -0.090   9.763  38.142  1.00128.40           C
ATOM   4154  CG  PHE A 594      -0.519  10.459  39.430  1.00128.40           C
ATOM   4155  CD1 PHE A 594      -1.884  10.663  39.712  1.00128.40           C
ATOM   4156  CD2 PHE A 594       0.450  11.040  40.272  1.00128.40           C
ATOM   4157  CE1 PHE A 594      -2.277  11.467  40.798  1.00128.40           C
ATOM   4158  CE2 PHE A 594       0.061  11.836  41.365  1.00128.40           C
ATOM   4159  CZ  PHE A 594      -1.304  12.065  41.615  1.00128.40           C
ATOM   4160  C   PHE A 594      -0.309   7.860  36.413  1.00128.40           C
ATOM   4161  O   PHE A 594      -0.012   8.636  35.505  1.00128.40           O
ATOM   4162  H   PHE A 594       0.510   6.985  38.833  1.00  0.00           H
ATOM   4163  HA  PHE A 594      -1.794   8.517  37.767  1.00  0.00           H
ATOM   4164  HB2 PHE A 594       0.995   9.653  38.139  1.00  0.00           H
ATOM   4165  HB3 PHE A 594      -0.351  10.446  37.337  1.00  0.00           H
ATOM   4166  HD1 PHE A 594      -2.636  10.224  39.076  1.00  0.00           H
ATOM   4167  HD2 PHE A 594       1.500  10.899  40.060  1.00  0.00           H
ATOM   4168  HE1 PHE A 594      -3.327  11.645  40.984  1.00  0.00           H
ATOM   4169  HE2 PHE A 594       0.812  12.294  41.992  1.00  0.00           H
ATOM   4170  HZ  PHE A 594      -1.607  12.705  42.430  1.00  0.00           H
ATOM   4171  N   GLY A 595      -0.173   6.538  36.253  1.00 47.46           N
ATOM   4172  CA  GLY A 595      -0.099   5.847  34.957  1.00 47.46           C
ATOM   4173  C   GLY A 595       1.243   5.902  34.210  1.00 47.46           C
ATOM   4174  O   GLY A 595       1.494   5.051  33.353  1.00 47.46           O
ATOM   4175  H   GLY A 595      -0.273   5.942  37.077  1.00  0.00           H
ATOM   4176  HA2 GLY A 595      -0.859   6.272  34.300  1.00  0.00           H
ATOM   4177  HA3 GLY A 595      -0.344   4.797  35.121  1.00  0.00           H
ATOM   4178  N   ASP A 596       2.146   6.822  34.561  1.00 54.26           N
ATOM   4179  CA  ASP A 596       3.523   6.844  34.052  1.00 54.26           C
ATOM   4180  CB  ASP A 596       4.048   8.285  33.960  1.00 54.26           C
ATOM   4181  CG  ASP A 596       5.441   8.357  33.314  1.00 54.26           C
ATOM   4182  OD1 ASP A 596       5.964   7.321  32.839  1.00 54.26           O
ATOM   4183  OD2 ASP A 596       5.955   9.489  33.174  1.00 54.26           O
ATOM   4184  C   ASP A 596       4.464   5.959  34.905  1.00 54.26           C
ATOM   4185  O   ASP A 596       4.910   6.400  35.968  1.00 54.26           O
ATOM   4186  H   ASP A 596       1.864   7.512  35.244  1.00  0.00           H
ATOM   4187  HA  ASP A 596       3.503   6.475  33.029  1.00  0.00           H
ATOM   4188  HB2 ASP A 596       4.092   8.728  34.957  1.00  0.00           H
ATOM   4189  HB3 ASP A 596       3.353   8.878  33.364  1.00  0.00           H
ATOM   4190  N   PRO A 597       4.932   4.795  34.405  1.00 68.13           N
ATOM   4191  CA  PRO A 597       5.873   3.937  35.131  1.00 68.13           C
ATOM   4192  CD  PRO A 597       4.622   4.208  33.110  1.00 68.13           C
ATOM   4193  CB  PRO A 597       5.877   2.616  34.357  1.00 68.13           C
ATOM   4194  CG  PRO A 597       5.617   3.066  32.921  1.00 68.13           C
ATOM   4195  C   PRO A 597       7.290   4.528  35.253  1.00 68.13           C
ATOM   4196  O   PRO A 597       8.127   3.945  35.941  1.00 68.13           O
ATOM   4197  HA  PRO A 597       5.499   3.762  36.140  1.00  0.00           H
ATOM   4198  HD2 PRO A 597       3.609   3.807  33.129  1.00  0.00           H
ATOM   4199  HD3 PRO A 597       4.735   4.934  32.304  1.00  0.00           H
ATOM   4200  HB2 PRO A 597       5.050   1.992  34.699  1.00  0.00           H
ATOM   4201  HB3 PRO A 597       6.821   2.077  34.450  1.00  0.00           H
ATOM   4202  HG2 PRO A 597       6.539   3.449  32.481  1.00  0.00           H
ATOM   4203  HG3 PRO A 597       5.200   2.262  32.313  1.00  0.00           H
ATOM   4204  N   ALA A 598       7.591   5.655  34.595  1.00 48.38           N
ATOM   4205  CA  ALA A 598       8.806   6.431  34.847  1.00 48.38           C
ATOM   4206  CB  ALA A 598       9.129   7.266  33.603  1.00 48.38           C
ATOM   4207  C   ALA A 598       8.727   7.305  36.120  1.00 48.38           C
ATOM   4208  O   ALA A 598       9.685   8.023  36.413  1.00 48.38           O
ATOM   4209  H   ALA A 598       6.872   6.104  34.029  1.00  0.00           H
ATOM   4210  HA  ALA A 598       9.629   5.733  35.002  1.00  0.00           H
ATOM   4211  HB1 ALA A 598       9.132   6.629  32.718  1.00  0.00           H
ATOM   4212  HB2 ALA A 598      10.109   7.729  33.718  1.00  0.00           H
ATOM   4213  HB3 ALA A 598       8.381   8.048  33.486  1.00  0.00           H
ATOM   4214  N   ARG A 599       7.613   7.274  36.871  1.00106.99           N
ATOM   4215  CA  ARG A 599       7.398   8.052  38.103  1.00106.99           C
ATOM   4216  CB  ARG A 599       6.393   9.193  37.842  1.00106.99           C
ATOM   4217  CG  ARG A 599       6.852  10.251  36.823  1.00106.99           C
ATOM   4218  CD  ARG A 599       8.013  11.116  37.335  1.00106.99           C
ATOM   4219  NE  ARG A 599       8.499  12.017  36.278  1.00106.99           N
ATOM   4220  CZ  ARG A 599       9.540  12.823  36.353  1.00106.99           C
ATOM   4221  NH1 ARG A 599      10.102  13.146  37.481  1.00106.99           N
ATOM   4222  NH2 ARG A 599      10.019  13.369  35.268  1.00106.99           N
ATOM   4223  C   ARG A 599       6.940   7.184  39.281  1.00106.99           C
ATOM   4224  O   ARG A 599       6.463   6.064  39.118  1.00106.99           O
ATOM   4225  H   ARG A 599       6.835   6.700  36.554  1.00  0.00           H
ATOM   4226  HA  ARG A 599       8.350   8.487  38.393  1.00  0.00           H
ATOM   4227  HB2 ARG A 599       5.456   8.756  37.492  1.00  0.00           H
ATOM   4228  HB3 ARG A 599       6.186   9.695  38.786  1.00  0.00           H
ATOM   4229  HG2 ARG A 599       7.140   9.760  35.893  1.00  0.00           H
ATOM   4230  HG3 ARG A 599       6.008  10.906  36.608  1.00  0.00           H
ATOM   4231  HD2 ARG A 599       7.676  11.694  38.198  1.00  0.00           H
ATOM   4232  HD3 ARG A 599       8.835  10.470  37.646  1.00  0.00           H
ATOM   4233  HE  ARG A 599       7.988  12.014  35.404  1.00  0.00           H
ATOM   4234 HH11 ARG A 599      10.700  13.959  37.481  1.00  0.00           H
ATOM   4235 HH12 ARG A 599       9.586  12.954  38.346  1.00  0.00           H
ATOM   4236 HH21 ARG A 599       9.640  13.102  34.377  1.00  0.00           H
ATOM   4237 HH22 ARG A 599      10.883  13.890  35.312  1.00  0.00           H
ATOM   4238  N   ASN A 600       7.104   7.690  40.502  1.00 40.71           N
ATOM   4239  CA  ASN A 600       6.498   7.178  41.735  0.54 40.71           C
ATOM   4240  CB  ASN A 600       7.549   6.469  42.616  0.54 40.71           C
ATOM   4241  CG  ASN A 600       8.169   5.159  42.176  0.54 40.71           C
ATOM   4242  OD1 ASN A 600       8.974   4.622  42.926  1.00 40.71           O
ATOM   4243  ND2 ASN A 600       7.807   4.558  41.071  1.00 40.71           N
ATOM   4244  C   ASN A 600       5.952   8.354  42.559  1.00 40.71           C
ATOM   4245  O   ASN A 600       6.750   9.207  42.947  1.00 40.71           O
ATOM   4246  H   ASN A 600       7.570   8.588  40.554  1.00  0.00           H
ATOM   4247  HA  ASN A 600       5.675   6.498  41.507  0.54  0.00           H
ATOM   4248  HB2 ASN A 600       8.377   7.157  42.772  0.54  0.00           H
ATOM   4249  HB3 ASN A 600       7.084   6.273  43.582  0.54  0.00           H
ATOM   4250 HD21 ASN A 600       7.173   5.002  40.410  1.00  0.00           H
ATOM   4251 HD22 ASN A 600       8.257   3.698  40.823  1.00  0.00           H
ATOM   4252  N   HIS A 601       4.767   8.220  43.157  1.00 61.53           N
ATOM   4253  CA  HIS A 601       4.183   9.275  43.998  1.00 61.53           C
ATOM   4254  ND1 HIS A 601       4.131  10.412  40.845  1.00 61.53           N
ATOM   4255  CG  HIS A 601       3.668  10.879  42.077  1.00 61.53           C
ATOM   4256  CB  HIS A 601       3.111  10.034  43.201  1.00 61.53           C
ATOM   4257  NE2 HIS A 601       4.253  12.614  40.864  1.00 61.53           N
ATOM   4258  CD2 HIS A 601       3.756  12.239  42.091  1.00 61.53           C
ATOM   4259  CE1 HIS A 601       4.463  11.504  40.139  1.00 61.53           C
ATOM   4260  C   HIS A 601       3.641   8.762  45.336  1.00 61.53           C
ATOM   4261  O   HIS A 601       3.187   7.625  45.449  1.00 61.53           O
ATOM   4262  H   HIS A 601       4.160   7.454  42.900  1.00  0.00           H
ATOM   4263  HA  HIS A 601       4.948  10.004  44.253  1.00  0.00           H
ATOM   4264  HB2 HIS A 601       2.397   9.321  42.782  1.00  0.00           H
ATOM   4265  HB3 HIS A 601       2.564  10.694  43.876  1.00  0.00           H
ATOM   4266  HD2 HIS A 601       3.459  12.884  42.904  1.00  0.00           H
ATOM   4267  HE1 HIS A 601       4.817  11.494  39.118  1.00  0.00           H
ATOM   4268  HE2 HIS A 601       4.374  13.561  40.532  1.00  0.00           H
ATOM   4269  N   GLU A 602       3.598   9.652  46.329  1.00 93.66           N
ATOM   4270  CA  GLU A 602       2.859   9.437  47.579  1.00 93.66           C
ATOM   4271  CB  GLU A 602       3.780   8.965  48.730  1.00 93.66           C
ATOM   4272  CG  GLU A 602       4.537  10.077  49.486  1.00 93.66           C
ATOM   4273  CD  GLU A 602       5.240   9.560  50.752  1.00 93.66           C
ATOM   4274  OE1 GLU A 602       5.027  10.180  51.823  1.00 93.66           O
ATOM   4275  OE2 GLU A 602       5.980   8.556  50.657  1.00 93.66           O
ATOM   4276  C   GLU A 602       2.049  10.681  47.960  1.00 93.66           C
ATOM   4277  O   GLU A 602       2.471  11.817  47.719  1.00 93.66           O
ATOM   4278  H   GLU A 602       3.951  10.585  46.153  1.00  0.00           H
ATOM   4279  HA  GLU A 602       2.139   8.634  47.411  1.00  0.00           H
ATOM   4280  HB2 GLU A 602       4.492   8.234  48.344  1.00  0.00           H
ATOM   4281  HB3 GLU A 602       3.146   8.451  49.454  1.00  0.00           H
ATOM   4282  HG2 GLU A 602       3.833  10.854  49.792  1.00  0.00           H
ATOM   4283  HG3 GLU A 602       5.268  10.536  48.818  1.00  0.00           H
ATOM   4284  N   MET A 603       0.958  10.458  48.691  1.00 46.84           N
ATOM   4285  CA  MET A 603       0.306  11.471  49.518  1.00 46.84           C
ATOM   4286  CB  MET A 603      -1.203  11.473  49.222  1.00 46.84           C
ATOM   4287  CG  MET A 603      -1.967  12.469  50.101  1.00 46.84           C
ATOM   4288  SD  MET A 603      -3.760  12.555  49.818  1.00 46.84           S
ATOM   4289  CE  MET A 603      -3.797  13.225  48.132  1.00 46.84           C
ATOM   4290  C   MET A 603       0.603  11.172  50.991  1.00 46.84           C
ATOM   4291  O   MET A 603       0.121  10.161  51.503  1.00 46.84           O
ATOM   4292  H   MET A 603       0.706   9.490  48.876  1.00  0.00           H
ATOM   4293  HA  MET A 603       0.702  12.457  49.276  1.00  0.00           H
ATOM   4294  HB2 MET A 603      -1.350  11.738  48.179  1.00  0.00           H
ATOM   4295  HB3 MET A 603      -1.609  10.475  49.380  1.00  0.00           H
ATOM   4296  HG2 MET A 603      -1.543  13.459  49.941  1.00  0.00           H
ATOM   4297  HG3 MET A 603      -1.816  12.202  51.147  1.00  0.00           H
ATOM   4298  HE1 MET A 603      -4.824  13.457  47.852  1.00  0.00           H
ATOM   4299  HE2 MET A 603      -3.399  12.491  47.432  1.00  0.00           H
ATOM   4300  HE3 MET A 603      -3.200  14.135  48.083  1.00  0.00           H
ATOM   4301  N   HIS A 604       1.203  12.114  51.729  1.00132.54           N
ATOM   4302  CA  HIS A 604       1.219  12.054  53.200  1.00132.54           C
ATOM   4303  ND1 HIS A 604       2.918  14.018  55.398  1.00132.54           N
ATOM   4304  CG  HIS A 604       3.217  13.316  54.221  1.00132.54           C
ATOM   4305  CB  HIS A 604       2.632  11.989  53.808  1.00132.54           C
ATOM   4306  NE2 HIS A 604       4.156  15.297  54.085  1.00132.54           N
ATOM   4307  CD2 HIS A 604       3.992  14.098  53.423  1.00132.54           C
ATOM   4308  CE1 HIS A 604       3.486  15.227  55.241  1.00132.54           C
ATOM   4309  C   HIS A 604       0.359  13.153  53.802  1.00132.54           C
ATOM   4310  O   HIS A 604       0.232  14.258  53.271  1.00132.54           O
ATOM   4311  H   HIS A 604       1.416  12.998  51.283  1.00  0.00           H
ATOM   4312  HA  HIS A 604       0.747  11.121  53.495  1.00  0.00           H
ATOM   4313  HB2 HIS A 604       2.577  11.376  54.707  1.00  0.00           H
ATOM   4314  HB3 HIS A 604       3.305  11.493  53.112  1.00  0.00           H
ATOM   4315  HD2 HIS A 604       4.320  13.821  52.429  1.00  0.00           H
ATOM   4316  HE1 HIS A 604       3.371  16.061  55.921  1.00  0.00           H
ATOM   4317  HE2 HIS A 604       4.508  16.164  53.694  1.00  0.00           H
ATOM   4318  N   CYS A 605      -0.281  12.827  54.916  1.00 79.88           N
ATOM   4319  CA  CYS A 605      -1.280  13.679  55.530  1.00 79.88           C
ATOM   4320  CB  CYS A 605      -2.604  13.528  54.763  1.00 79.88           C
ATOM   4321  SG  CYS A 605      -2.956  11.867  54.147  1.00 79.88           S
ATOM   4322  C   CYS A 605      -1.381  13.416  57.030  1.00 79.88           C
ATOM   4323  O   CYS A 605      -0.973  12.367  57.544  1.00 79.88           O
ATOM   4324  H   CYS A 605      -0.222  11.866  55.236  1.00  0.00           H
ATOM   4325  HA  CYS A 605      -0.957  14.715  55.416  1.00  0.00           H
ATOM   4326  HB2 CYS A 605      -2.538  14.163  53.883  1.00  0.00           H
ATOM   4327  HB3 CYS A 605      -3.435  13.890  55.368  1.00  0.00           H
ATOM   4328  N   ARG A 606      -1.703  14.488  57.757  1.00166.85           N
ATOM   4329  CA  ARG A 606      -1.697  14.568  59.220  1.00166.85           C
ATOM   4330  CB  ARG A 606      -0.261  14.720  59.771  1.00166.85           C
ATOM   4331  CG  ARG A 606       0.512  15.991  59.398  1.00166.85           C
ATOM   4332  CD  ARG A 606       1.315  15.924  58.090  1.00166.85           C
ATOM   4333  NE  ARG A 606       2.420  14.946  58.145  1.00166.85           N
ATOM   4334  CZ  ARG A 606       3.588  15.061  58.754  1.00166.85           C
ATOM   4335  NH1 ARG A 606       3.974  16.133  59.381  1.00166.85           N
ATOM   4336  NH2 ARG A 606       4.457  14.095  58.675  1.00166.85           N
ATOM   4337  C   ARG A 606      -2.618  15.690  59.692  1.00166.85           C
ATOM   4338  O   ARG A 606      -3.145  16.452  58.891  1.00166.85           O
ATOM   4339  H   ARG A 606      -2.050  15.301  57.246  1.00  0.00           H
ATOM   4340  HA  ARG A 606      -2.103  13.639  59.624  1.00  0.00           H
ATOM   4341  HB2 ARG A 606       0.328  13.847  59.495  1.00  0.00           H
ATOM   4342  HB3 ARG A 606      -0.330  14.719  60.858  1.00  0.00           H
ATOM   4343  HG2 ARG A 606      -0.180  16.830  59.349  1.00  0.00           H
ATOM   4344  HG3 ARG A 606       1.210  16.179  60.212  1.00  0.00           H
ATOM   4345  HD2 ARG A 606       1.714  16.913  57.866  1.00  0.00           H
ATOM   4346  HD3 ARG A 606       0.646  15.657  57.272  1.00  0.00           H
ATOM   4347  HE  ARG A 606       2.342  14.174  57.494  1.00  0.00           H
ATOM   4348 HH11 ARG A 606       3.506  17.007  59.148  1.00  0.00           H
ATOM   4349 HH12 ARG A 606       4.905  16.204  59.736  1.00  0.00           H
ATOM   4350 HH21 ARG A 606       4.259  13.305  58.082  1.00  0.00           H
ATOM   4351 HH22 ARG A 606       5.348  14.180  59.125  1.00  0.00           H
ATOM   4352  N   PHE A 607      -2.777  15.831  60.998  1.00 67.72           N
ATOM   4353  CA  PHE A 607      -3.510  16.948  61.586  1.00 67.72           C
ATOM   4354  CB  PHE A 607      -3.892  16.569  63.016  1.00 67.72           C
ATOM   4355  CG  PHE A 607      -4.778  15.341  63.018  1.00 67.72           C
ATOM   4356  CD1 PHE A 607      -6.121  15.480  62.636  1.00 67.72           C
ATOM   4357  CD2 PHE A 607      -4.244  14.059  63.247  1.00 67.72           C
ATOM   4358  CE1 PHE A 607      -6.958  14.359  62.553  1.00 67.72           C
ATOM   4359  CE2 PHE A 607      -5.076  12.930  63.141  1.00 67.72           C
ATOM   4360  CZ  PHE A 607      -6.436  13.084  62.811  1.00 67.72           C
ATOM   4361  C   PHE A 607      -2.705  18.254  61.507  1.00 67.72           C
ATOM   4362  O   PHE A 607      -1.485  18.240  61.645  1.00 67.72           O
ATOM   4363  H   PHE A 607      -2.261  15.217  61.607  1.00  0.00           H
ATOM   4364  HA  PHE A 607      -4.433  17.100  61.023  1.00  0.00           H
ATOM   4365  HB2 PHE A 607      -4.428  17.398  63.479  1.00  0.00           H
ATOM   4366  HB3 PHE A 607      -2.995  16.380  63.605  1.00  0.00           H
ATOM   4367  HD1 PHE A 607      -6.512  16.455  62.382  1.00  0.00           H
ATOM   4368  HD2 PHE A 607      -3.193  13.940  63.467  1.00  0.00           H
ATOM   4369  HE1 PHE A 607      -7.995  14.487  62.272  1.00  0.00           H
ATOM   4370  HE2 PHE A 607      -4.676  11.939  63.290  1.00  0.00           H
ATOM   4371  HZ  PHE A 607      -7.082  12.224  62.726  1.00  0.00           H
ATOM   4372  N   LYS A 608      -3.386  19.392  61.384  1.00168.11           N
ATOM   4373  CA  LYS A 608      -2.770  20.732  61.400  1.00168.11           C
ATOM   4374  CB  LYS A 608      -3.770  21.743  60.820  1.00168.11           C
ATOM   4375  CG  LYS A 608      -3.114  23.108  60.538  1.00168.11           C
ATOM   4376  CD  LYS A 608      -4.097  24.132  59.949  1.00168.11           C
ATOM   4377  CE  LYS A 608      -5.257  24.477  60.894  1.00168.11           C
ATOM   4378  NZ  LYS A 608      -4.770  25.089  62.156  1.00168.11           N
ATOM   4379  C   LYS A 608      -2.292  21.131  62.803  1.00168.11           C
ATOM   4380  O   LYS A 608      -1.350  21.895  62.924  1.00168.11           O
ATOM   4381  H   LYS A 608      -4.381  19.323  61.182  1.00  0.00           H
ATOM   4382  HA  LYS A 608      -1.883  20.720  60.764  1.00  0.00           H
ATOM   4383  HB2 LYS A 608      -4.603  21.856  61.514  1.00  0.00           H
ATOM   4384  HB3 LYS A 608      -4.160  21.355  59.877  1.00  0.00           H
ATOM   4385  HG2 LYS A 608      -2.693  23.517  61.455  1.00  0.00           H
ATOM   4386  HG3 LYS A 608      -2.297  22.967  59.830  1.00  0.00           H
ATOM   4387  HD2 LYS A 608      -3.548  25.044  59.707  1.00  0.00           H
ATOM   4388  HD3 LYS A 608      -4.507  23.733  59.019  1.00  0.00           H
ATOM   4389  HE2 LYS A 608      -5.825  23.564  61.101  1.00  0.00           H
ATOM   4390  HE3 LYS A 608      -5.935  25.163  60.378  1.00  0.00           H
ATOM   4391  HZ1 LYS A 608      -5.541  25.275  62.783  1.00  0.00           H
ATOM   4392  HZ2 LYS A 608      -4.112  24.469  62.612  1.00  0.00           H
ATOM   4393  HZ3 LYS A 608      -4.281  25.955  61.964  1.00  0.00           H
ATOM   4394  N   GLN A 609      -2.926  20.617  63.859  1.00111.04           N
ATOM   4395  CA  GLN A 609      -2.436  20.784  65.237  1.00111.04           C
ATOM   4396  CB  GLN A 609      -2.969  22.089  65.854  1.00111.04           C
ATOM   4397  CG  GLN A 609      -2.370  22.399  67.242  1.00111.04           C
ATOM   4398  CD  GLN A 609      -3.275  22.074  68.431  1.00111.04           C
ATOM   4399  OE1 GLN A 609      -4.310  21.438  68.330  1.00111.04           O
ATOM   4400  NE2 GLN A 609      -2.918  22.494  69.621  1.00111.04           N
ATOM   4401  C   GLN A 609      -2.662  19.533  66.090  1.00111.04           C
ATOM   4402  O   GLN A 609      -1.718  18.778  66.293  1.00111.04           O
ATOM   4403  H   GLN A 609      -3.683  19.976  63.687  1.00  0.00           H
ATOM   4404  HA  GLN A 609      -1.351  20.890  65.183  1.00  0.00           H
ATOM   4405  HB2 GLN A 609      -4.056  22.074  65.895  1.00  0.00           H
ATOM   4406  HB3 GLN A 609      -2.683  22.906  65.193  1.00  0.00           H
ATOM   4407  HG2 GLN A 609      -1.420  21.878  67.370  1.00  0.00           H
ATOM   4408  HG3 GLN A 609      -2.154  23.467  67.285  1.00  0.00           H
ATOM   4409 HE21 GLN A 609      -2.102  23.068  69.732  1.00  0.00           H
ATOM   4410 HE22 GLN A 609      -3.573  22.337  70.365  1.00  0.00           H
ATOM   4411  N   LYS A 610      -3.910  19.216  66.467  1.00189.09           N
ATOM   4412  CA  LYS A 610      -4.305  17.947  67.117  1.00189.09           C
ATOM   4413  CB  LYS A 610      -4.179  17.971  68.659  1.00189.09           C
ATOM   4414  CG  LYS A 610      -2.760  18.147  69.223  1.00189.09           C
ATOM   4415  CD  LYS A 610      -2.348  17.094  70.253  1.00189.09           C
ATOM   4416  CE  LYS A 610      -2.129  15.705  69.630  1.00189.09           C
ATOM   4417  NZ  LYS A 610      -1.032  15.683  68.620  1.00189.09           N
ATOM   4418  C   LYS A 610      -5.703  17.463  66.704  1.00189.09           C
ATOM   4419  O   LYS A 610      -5.862  16.246  66.556  1.00189.09           O
ATOM   4420  H   LYS A 610      -4.645  19.878  66.260  1.00  0.00           H
ATOM   4421  HA  LYS A 610      -3.640  17.183  66.737  1.00  0.00           H
ATOM   4422  HB2 LYS A 610      -4.600  17.036  69.031  1.00  0.00           H
ATOM   4423  HB3 LYS A 610      -4.806  18.769  69.050  1.00  0.00           H
ATOM   4424  HG2 LYS A 610      -2.023  18.097  68.443  1.00  0.00           H
ATOM   4425  HG3 LYS A 610      -2.686  19.136  69.669  1.00  0.00           H
ATOM   4426  HD2 LYS A 610      -3.112  17.034  71.026  1.00  0.00           H
ATOM   4427  HD3 LYS A 610      -1.423  17.417  70.726  1.00  0.00           H
ATOM   4428  HE2 LYS A 610      -1.892  15.007  70.437  1.00  0.00           H
ATOM   4429  HE3 LYS A 610      -3.061  15.375  69.166  1.00  0.00           H
ATOM   4430  HZ1 LYS A 610      -0.813  14.759  68.275  1.00  0.00           H
ATOM   4431  HZ2 LYS A 610      -0.169  16.101  68.933  1.00  0.00           H
ATOM   4432  HZ3 LYS A 610      -1.265  16.179  67.760  1.00  0.00           H
ATOM   4433  N   PRO A 611      -6.739  18.317  66.574  1.00142.88           N
ATOM   4434  CA  PRO A 611      -7.953  17.999  65.809  1.00142.88           C
ATOM   4435  CD  PRO A 611      -6.868  19.673  67.072  1.00142.88           C
ATOM   4436  CB  PRO A 611      -8.968  19.123  66.081  1.00142.88           C
ATOM   4437  CG  PRO A 611      -8.372  19.889  67.264  1.00142.88           C
ATOM   4438  C   PRO A 611      -7.656  17.906  64.311  1.00142.88           C
ATOM   4439  O   PRO A 611      -6.702  18.574  63.864  1.00142.88           O
ATOM   4440  OXT PRO A 611      -8.482  17.323  63.587  1.00142.88           O
ATOM   4441  HA  PRO A 611      -8.370  17.052  66.130  1.00  0.00           H
ATOM   4442  HD2 PRO A 611      -6.358  19.818  68.021  1.00  0.00           H
ATOM   4443  HD3 PRO A 611      -6.497  20.382  66.329  1.00  0.00           H
ATOM   4444  HB2 PRO A 611      -9.955  18.723  66.330  1.00  0.00           H
ATOM   4445  HB3 PRO A 611      -9.039  19.797  65.221  1.00  0.00           H
ATOM   4446  HG2 PRO A 611      -8.639  20.953  67.246  1.00  0.00           H
ATOM   4447  HG3 PRO A 611      -8.688  19.425  68.207  1.00  0.00           H
TER    4448      PRO A 611
ATOM   4449  N   LEU B 331     -29.759 -12.986  64.831  1.00 87.00           N
ATOM   4450  CA  LEU B 331     -29.914 -14.019  65.876  1.00 87.00           C
ATOM   4451  CB  LEU B 331     -30.140 -15.422  65.275  1.00 87.00           C
ATOM   4452  CG  LEU B 331     -30.847 -16.415  66.222  1.00 87.00           C
ATOM   4453  CD1 LEU B 331     -31.097 -17.721  65.472  1.00 87.00           C
ATOM   4454  CD2 LEU B 331     -30.062 -16.744  67.493  1.00 87.00           C
ATOM   4455  C   LEU B 331     -28.736 -13.858  66.830  1.00 87.00           C
ATOM   4456  O   LEU B 331     -28.638 -12.755  67.350  1.00 87.00           O
ATOM   4457  HA  LEU B 331     -30.803 -13.767  66.456  1.00  0.00           H
ATOM   4458  HB2 LEU B 331     -30.781 -15.307  64.399  1.00  0.00           H
ATOM   4459  HB3 LEU B 331     -29.197 -15.841  64.929  1.00  0.00           H
ATOM   4460  HG  LEU B 331     -31.808 -15.990  66.511  1.00  0.00           H
ATOM   4461 HD11 LEU B 331     -31.638 -18.418  66.114  1.00  0.00           H
ATOM   4462 HD12 LEU B 331     -30.153 -18.179  65.173  1.00  0.00           H
ATOM   4463 HD13 LEU B 331     -31.703 -17.538  64.584  1.00  0.00           H
ATOM   4464 HD21 LEU B 331     -30.603 -17.500  68.065  1.00  0.00           H
ATOM   4465 HD22 LEU B 331     -29.079 -17.147  67.247  1.00  0.00           H
ATOM   4466 HD23 LEU B 331     -29.966 -15.869  68.134  1.00  0.00           H
ATOM   4467  H1  LEU B 331     -29.613 -12.091  65.285  1.00  0.00           H
ATOM   4468  H2  LEU B 331     -30.582 -12.942  64.246  1.00  0.00           H
ATOM   4469  H3  LEU B 331     -28.943 -13.185  64.268  1.00  0.00           H
ATOM   4470  N   SER B 332     -27.715 -14.723  66.789  1.00113.86           N
ATOM   4471  CA  SER B 332     -26.400 -14.398  67.362  1.00113.86           C
ATOM   4472  CB  SER B 332     -25.511 -15.638  67.479  1.00113.86           C
ATOM   4473  OG  SER B 332     -24.422 -15.308  68.307  1.00113.86           O
ATOM   4474  C   SER B 332     -25.700 -13.295  66.560  1.00113.86           C
ATOM   4475  O   SER B 332     -26.024 -13.087  65.384  1.00113.86           O
ATOM   4476  H   SER B 332     -27.796 -15.587  66.276  1.00  0.00           H
ATOM   4477  HA  SER B 332     -26.556 -14.022  68.375  1.00  0.00           H
ATOM   4478  HB2 SER B 332     -25.157 -15.950  66.494  1.00  0.00           H
ATOM   4479  HB3 SER B 332     -26.071 -16.451  67.941  1.00  0.00           H
ATOM   4480  HG  SER B 332     -23.584 -15.370  67.769  1.00  0.00           H
ATOM   4481  N   ALA B 333     -24.852 -12.513  67.229  1.00 46.95           N
ATOM   4482  CA  ALA B 333     -24.218 -11.321  66.666  1.00 46.95           C
ATOM   4483  CB  ALA B 333     -23.518 -10.567  67.804  1.00 46.95           C
ATOM   4484  C   ALA B 333     -23.230 -11.650  65.537  1.00 46.95           C
ATOM   4485  O   ALA B 333     -23.225 -10.965  64.519  1.00 46.95           O
ATOM   4486  H   ALA B 333     -24.598 -12.792  68.166  1.00  0.00           H
ATOM   4487  HA  ALA B 333     -24.989 -10.674  66.247  1.00  0.00           H
ATOM   4488  HB1 ALA B 333     -24.244 -10.286  68.568  1.00  0.00           H
ATOM   4489  HB2 ALA B 333     -22.745 -11.194  68.251  1.00  0.00           H
ATOM   4490  HB3 ALA B 333     -23.053  -9.662  67.409  1.00  0.00           H
ATOM   4491  N   ASP B 334     -22.496 -12.755  65.658  1.00120.93           N
ATOM   4492  CA  ASP B 334     -21.513 -13.242  64.693  1.00120.93           C
ATOM   4493  CB  ASP B 334     -20.733 -14.429  65.294  1.00120.93           C
ATOM   4494  CG  ASP B 334     -21.636 -15.533  65.861  1.00120.93           C
ATOM   4495  OD1 ASP B 334     -22.353 -15.212  66.837  1.00120.93           O
ATOM   4496  OD2 ASP B 334     -22.012 -16.384  65.034  1.00120.93           O
ATOM   4497  C   ASP B 334     -22.160 -13.568  63.336  1.00120.93           C
ATOM   4498  O   ASP B 334     -21.973 -12.790  62.403  1.00120.93           O
ATOM   4499  H   ASP B 334     -22.640 -13.352  66.469  1.00  0.00           H
ATOM   4500  HA  ASP B 334     -20.793 -12.443  64.508  1.00  0.00           H
ATOM   4501  HB2 ASP B 334     -20.107 -14.053  66.105  1.00  0.00           H
ATOM   4502  HB3 ASP B 334     -20.068 -14.843  64.534  1.00  0.00           H
ATOM   4503  N   ILE B 335     -23.086 -14.532  63.249  1.00154.89           N
ATOM   4504  CA  ILE B 335     -23.770 -14.854  61.983  1.00154.89           C
ATOM   4505  CB  ILE B 335     -24.659 -16.119  62.099  1.00154.89           C
ATOM   4506  CG1 ILE B 335     -25.881 -15.943  63.034  1.00154.89           C
ATOM   4507  CG2 ILE B 335     -23.826 -17.353  62.481  1.00154.89           C
ATOM   4508  CD1 ILE B 335     -26.771 -17.189  63.127  1.00154.89           C
ATOM   4509  C   ILE B 335     -24.574 -13.670  61.422  1.00154.89           C
ATOM   4510  O   ILE B 335     -24.595 -13.469  60.207  1.00154.89           O
ATOM   4511  H   ILE B 335     -23.089 -15.231  63.993  1.00  0.00           H
ATOM   4512  HA  ILE B 335     -22.998 -15.072  61.245  1.00  0.00           H
ATOM   4513  HB  ILE B 335     -25.048 -16.310  61.097  1.00  0.00           H
ATOM   4514 HG12 ILE B 335     -25.541 -15.678  64.036  1.00  0.00           H
ATOM   4515 HG13 ILE B 335     -26.506 -15.134  62.658  1.00  0.00           H
ATOM   4516 HG21 ILE B 335     -24.346 -18.264  62.185  1.00  0.00           H
ATOM   4517 HG22 ILE B 335     -22.856 -17.333  61.984  1.00  0.00           H
ATOM   4518 HG23 ILE B 335     -23.668 -17.385  63.558  1.00  0.00           H
ATOM   4519 HD11 ILE B 335     -27.675 -16.950  63.683  1.00  0.00           H
ATOM   4520 HD12 ILE B 335     -27.051 -17.523  62.127  1.00  0.00           H
ATOM   4521 HD13 ILE B 335     -26.249 -17.992  63.648  1.00  0.00           H
ATOM   4522  N   ALA B 336     -25.200 -12.855  62.281  1.00 55.99           N
ATOM   4523  CA  ALA B 336     -26.065 -11.761  61.840  1.00 55.99           C
ATOM   4524  CB  ALA B 336     -27.003 -11.377  62.986  1.00 55.99           C
ATOM   4525  C   ALA B 336     -25.298 -10.533  61.329  1.00 55.99           C
ATOM   4526  O   ALA B 336     -25.837  -9.806  60.492  1.00 55.99           O
ATOM   4527  H   ALA B 336     -25.086 -13.021  63.274  1.00  0.00           H
ATOM   4528  HA  ALA B 336     -26.673 -12.122  61.009  1.00  0.00           H
ATOM   4529  HB1 ALA B 336     -27.710 -10.622  62.641  1.00  0.00           H
ATOM   4530  HB2 ALA B 336     -27.543 -12.260  63.315  1.00  0.00           H
ATOM   4531  HB3 ALA B 336     -26.423 -10.970  63.817  1.00  0.00           H
ATOM   4532  N   LEU B 337     -24.088 -10.284  61.843  1.00136.90           N
ATOM   4533  CA  LEU B 337     -23.214  -9.191  61.415  1.00136.90           C
ATOM   4534  CB  LEU B 337     -22.549  -8.560  62.660  1.00136.90           C
ATOM   4535  CG  LEU B 337     -21.797  -7.224  62.485  1.00136.90           C
ATOM   4536  CD1 LEU B 337     -20.412  -7.401  61.874  1.00136.90           C
ATOM   4537  CD2 LEU B 337     -22.585  -6.197  61.669  1.00136.90           C
ATOM   4538  C   LEU B 337     -22.228  -9.666  60.340  1.00136.90           C
ATOM   4539  O   LEU B 337     -22.341  -9.232  59.199  1.00136.90           O
ATOM   4540  H   LEU B 337     -23.747 -10.887  62.588  1.00  0.00           H
ATOM   4541  HA  LEU B 337     -23.834  -8.423  60.958  1.00  0.00           H
ATOM   4542  HB2 LEU B 337     -23.336  -8.378  63.393  1.00  0.00           H
ATOM   4543  HB3 LEU B 337     -21.863  -9.281  63.104  1.00  0.00           H
ATOM   4544  HG  LEU B 337     -21.652  -6.808  63.483  1.00  0.00           H
ATOM   4545 HD11 LEU B 337     -19.885  -6.445  61.865  1.00  0.00           H
ATOM   4546 HD12 LEU B 337     -20.480  -7.756  60.850  1.00  0.00           H
ATOM   4547 HD13 LEU B 337     -19.827  -8.108  62.460  1.00  0.00           H
ATOM   4548 HD21 LEU B 337     -22.072  -5.236  61.716  1.00  0.00           H
ATOM   4549 HD22 LEU B 337     -22.644  -6.505  60.625  1.00  0.00           H
ATOM   4550 HD23 LEU B 337     -23.584  -6.083  62.086  1.00  0.00           H
ATOM   4551  N   ARG B 338     -21.464 -10.736  60.592  1.00200.55           N
ATOM   4552  CA  ARG B 338     -20.398 -11.229  59.700  1.00200.55           C
ATOM   4553  CB  ARG B 338     -19.659 -12.383  60.408  1.00200.55           C
ATOM   4554  CG  ARG B 338     -18.397 -12.957  59.735  1.00200.55           C
ATOM   4555  CD  ARG B 338     -17.302 -11.967  59.304  1.00200.55           C
ATOM   4556  NE  ARG B 338     -17.173 -10.792  60.176  1.00200.55           N
ATOM   4557  CZ  ARG B 338     -16.685 -10.628  61.385  1.00200.55           C
ATOM   4558  NH1 ARG B 338     -16.167 -11.602  62.079  1.00200.55           N
ATOM   4559  NH2 ARG B 338     -16.740  -9.441  61.909  1.00200.55           N
ATOM   4560  C   ARG B 338     -20.905 -11.625  58.312  1.00200.55           C
ATOM   4561  O   ARG B 338     -20.327 -11.174  57.329  1.00200.55           O
ATOM   4562  H   ARG B 338     -21.565 -11.185  61.499  1.00  0.00           H
ATOM   4563  HA  ARG B 338     -19.698 -10.406  59.543  1.00  0.00           H
ATOM   4564  HB2 ARG B 338     -20.355 -13.214  60.529  1.00  0.00           H
ATOM   4565  HB3 ARG B 338     -19.379 -12.045  61.407  1.00  0.00           H
ATOM   4566  HG2 ARG B 338     -17.951 -13.663  60.436  1.00  0.00           H
ATOM   4567  HG3 ARG B 338     -18.697 -13.526  58.854  1.00  0.00           H
ATOM   4568  HD2 ARG B 338     -16.345 -12.487  59.230  1.00  0.00           H
ATOM   4569  HD3 ARG B 338     -17.553 -11.603  58.306  1.00  0.00           H
ATOM   4570  HE  ARG B 338     -17.532  -9.915  59.793  1.00  0.00           H
ATOM   4571 HH11 ARG B 338     -16.106 -12.507  61.657  1.00  0.00           H
ATOM   4572 HH12 ARG B 338     -15.807 -11.421  62.995  1.00  0.00           H
ATOM   4573 HH21 ARG B 338     -17.152  -8.704  61.313  1.00  0.00           H
ATOM   4574 HH22 ARG B 338     -16.339  -9.202  62.790  1.00  0.00           H
ATOM   4575  N   ARG B 339     -22.061 -12.301  58.205  1.00 90.96           N
ATOM   4576  CA  ARG B 339     -22.644 -12.675  56.896  1.00 90.96           C
ATOM   4577  CB  ARG B 339     -23.613 -13.872  57.052  1.00 90.96           C
ATOM   4578  CG  ARG B 339     -24.012 -14.544  55.716  1.00 90.96           C
ATOM   4579  CD  ARG B 339     -24.693 -15.911  55.938  1.00 90.96           C
ATOM   4580  NE  ARG B 339     -25.169 -16.570  54.693  1.00 90.96           N
ATOM   4581  CZ  ARG B 339     -24.466 -17.274  53.817  1.00 90.96           C
ATOM   4582  NH1 ARG B 339     -23.165 -17.320  53.836  1.00 90.96           N
ATOM   4583  NH2 ARG B 339     -25.045 -17.988  52.896  1.00 90.96           N
ATOM   4584  C   ARG B 339     -23.259 -11.486  56.142  1.00 90.96           C
ATOM   4585  O   ARG B 339     -23.230 -11.507  54.916  1.00 90.96           O
ATOM   4586  H   ARG B 339     -22.524 -12.588  59.059  1.00  0.00           H
ATOM   4587  HA  ARG B 339     -21.819 -13.001  56.258  1.00  0.00           H
ATOM   4588  HB2 ARG B 339     -24.517 -13.542  57.565  1.00  0.00           H
ATOM   4589  HB3 ARG B 339     -23.125 -14.622  57.676  1.00  0.00           H
ATOM   4590  HG2 ARG B 339     -23.121 -14.687  55.105  1.00  0.00           H
ATOM   4591  HG3 ARG B 339     -24.703 -13.889  55.186  1.00  0.00           H
ATOM   4592  HD2 ARG B 339     -24.001 -16.576  56.459  1.00  0.00           H
ATOM   4593  HD3 ARG B 339     -25.553 -15.762  56.594  1.00  0.00           H
ATOM   4594  HE  ARG B 339     -26.167 -16.623  54.571  1.00  0.00           H
ATOM   4595 HH11 ARG B 339     -22.693 -17.847  53.124  1.00  0.00           H
ATOM   4596 HH12 ARG B 339     -22.668 -16.755  54.494  1.00  0.00           H
ATOM   4597 HH21 ARG B 339     -24.485 -18.476  52.202  1.00  0.00           H
ATOM   4598 HH22 ARG B 339     -26.052 -18.075  52.817  1.00  0.00           H
ATOM   4599  N   LYS B 340     -23.704 -10.406  56.812  1.00132.91           N
ATOM   4600  CA  LYS B 340     -24.095  -9.154  56.119  1.00132.91           C
ATOM   4601  CB  LYS B 340     -25.257  -8.420  56.818  1.00132.91           C
ATOM   4602  CG  LYS B 340     -24.877  -7.628  58.082  1.00132.91           C
ATOM   4603  CD  LYS B 340     -25.950  -6.654  58.591  1.00132.91           C
ATOM   4604  CE  LYS B 340     -27.302  -7.303  58.925  1.00132.91           C
ATOM   4605  NZ  LYS B 340     -28.179  -7.443  57.733  1.00132.91           N
ATOM   4606  C   LYS B 340     -22.920  -8.214  55.839  1.00132.91           C
ATOM   4607  O   LYS B 340     -23.016  -7.409  54.926  1.00132.91           O
ATOM   4608  H   LYS B 340     -23.583 -10.389  57.818  1.00  0.00           H
ATOM   4609  HA  LYS B 340     -24.468  -9.430  55.132  1.00  0.00           H
ATOM   4610  HB2 LYS B 340     -25.675  -7.717  56.095  1.00  0.00           H
ATOM   4611  HB3 LYS B 340     -26.027  -9.151  57.066  1.00  0.00           H
ATOM   4612  HG2 LYS B 340     -23.982  -7.036  57.895  1.00  0.00           H
ATOM   4613  HG3 LYS B 340     -24.650  -8.336  58.870  1.00  0.00           H
ATOM   4614  HD2 LYS B 340     -26.088  -5.847  57.871  1.00  0.00           H
ATOM   4615  HD3 LYS B 340     -25.563  -6.205  59.507  1.00  0.00           H
ATOM   4616  HE2 LYS B 340     -27.115  -8.279  59.389  1.00  0.00           H
ATOM   4617  HE3 LYS B 340     -27.802  -6.675  59.671  1.00  0.00           H
ATOM   4618  HZ1 LYS B 340     -28.364  -6.539  57.318  1.00  0.00           H
ATOM   4619  HZ2 LYS B 340     -29.065  -7.864  57.986  1.00  0.00           H
ATOM   4620  HZ3 LYS B 340     -27.738  -8.027  57.036  1.00  0.00           H
ATOM   4621  N   GLU B 341     -21.847  -8.302  56.613  1.00 76.35           N
ATOM   4622  CA  GLU B 341     -20.642  -7.473  56.516  1.00 76.35           C
ATOM   4623  CB  GLU B 341     -19.920  -7.589  57.861  1.00 76.35           C
ATOM   4624  CG  GLU B 341     -18.596  -6.827  58.013  1.00 76.35           C
ATOM   4625  CD  GLU B 341     -17.967  -7.135  59.383  1.00 76.35           C
ATOM   4626  OE1 GLU B 341     -18.066  -8.303  59.827  1.00 76.35           O
ATOM   4627  OE2 GLU B 341     -17.388  -6.245  60.032  1.00 76.35           O
ATOM   4628  C   GLU B 341     -19.767  -7.894  55.332  1.00 76.35           C
ATOM   4629  O   GLU B 341     -19.593  -7.092  54.421  1.00 76.35           O
ATOM   4630  H   GLU B 341     -21.898  -8.923  57.411  1.00  0.00           H
ATOM   4631  HA  GLU B 341     -20.916  -6.427  56.365  1.00  0.00           H
ATOM   4632  HB2 GLU B 341     -19.736  -8.647  58.038  1.00  0.00           H
ATOM   4633  HB3 GLU B 341     -20.599  -7.227  58.633  1.00  0.00           H
ATOM   4634  HG2 GLU B 341     -17.906  -7.138  57.226  1.00  0.00           H
ATOM   4635  HG3 GLU B 341     -18.788  -5.757  57.912  1.00  0.00           H
ATOM   4636  N   THR B 342     -19.561  -9.205  55.145  1.00106.07           N
ATOM   4637  CA  THR B 342     -18.978  -9.742  53.902  1.00106.07           C
ATOM   4638  CB  THR B 342     -18.718 -11.255  53.994  1.00106.07           C
ATOM   4639  OG1 THR B 342     -19.907 -11.971  54.264  1.00106.07           O
ATOM   4640  CG2 THR B 342     -17.689 -11.613  55.066  1.00106.07           C
ATOM   4641  C   THR B 342     -19.863  -9.472  52.683  1.00106.07           C
ATOM   4642  O   THR B 342     -19.347  -9.273  51.589  1.00106.07           O
ATOM   4643  H   THR B 342     -19.819  -9.861  55.877  1.00  0.00           H
ATOM   4644  HA  THR B 342     -18.028  -9.240  53.715  1.00  0.00           H
ATOM   4645  HB  THR B 342     -18.330 -11.598  53.034  1.00  0.00           H
ATOM   4646  HG1 THR B 342     -20.510 -11.823  53.532  1.00  0.00           H
ATOM   4647 HG21 THR B 342     -17.531 -12.692  55.073  1.00  0.00           H
ATOM   4648 HG22 THR B 342     -16.743 -11.118  54.845  1.00  0.00           H
ATOM   4649 HG23 THR B 342     -18.036 -11.296  56.048  1.00  0.00           H
ATOM   4650  N   LEU B 343     -21.189  -9.422  52.856  1.00 54.36           N
ATOM   4651  CA  LEU B 343     -22.107  -9.041  51.782  1.00 54.36           C
ATOM   4652  CB  LEU B 343     -23.525  -9.509  52.157  1.00 54.36           C
ATOM   4653  CG  LEU B 343     -24.571  -9.416  51.033  1.00 54.36           C
ATOM   4654  CD1 LEU B 343     -24.282 -10.376  49.878  1.00 54.36           C
ATOM   4655  CD2 LEU B 343     -25.947  -9.786  51.590  1.00 54.36           C
ATOM   4656  C   LEU B 343     -22.021  -7.535  51.462  1.00 54.36           C
ATOM   4657  O   LEU B 343     -21.878  -7.194  50.295  1.00 54.36           O
ATOM   4658  H   LEU B 343     -21.554  -9.545  53.788  1.00  0.00           H
ATOM   4659  HA  LEU B 343     -21.799  -9.575  50.882  1.00  0.00           H
ATOM   4660  HB2 LEU B 343     -23.470 -10.546  52.484  1.00  0.00           H
ATOM   4661  HB3 LEU B 343     -23.873  -8.913  53.000  1.00  0.00           H
ATOM   4662  HG  LEU B 343     -24.607  -8.393  50.661  1.00  0.00           H
ATOM   4663 HD11 LEU B 343     -25.067 -10.283  49.127  1.00  0.00           H
ATOM   4664 HD12 LEU B 343     -23.336 -10.121  49.404  1.00  0.00           H
ATOM   4665 HD13 LEU B 343     -24.242 -11.406  50.232  1.00  0.00           H
ATOM   4666 HD21 LEU B 343     -26.699  -9.639  50.814  1.00  0.00           H
ATOM   4667 HD22 LEU B 343     -26.192  -9.153  52.439  1.00  0.00           H
ATOM   4668 HD23 LEU B 343     -25.968 -10.829  51.903  1.00  0.00           H
ATOM   4669  N   THR B 344     -21.874  -6.666  52.473  1.00104.56           N
ATOM   4670  CA  THR B 344     -21.576  -5.228  52.320  1.00104.56           C
ATOM   4671  CB  THR B 344     -21.503  -4.498  53.689  1.00104.56           C
ATOM   4672  OG1 THR B 344     -22.497  -3.508  53.712  1.00104.56           O
ATOM   4673  CG2 THR B 344     -20.211  -3.762  54.068  1.00104.56           C
ATOM   4674  C   THR B 344     -20.318  -5.023  51.482  1.00104.56           C
ATOM   4675  O   THR B 344     -20.408  -4.497  50.377  1.00104.56           O
ATOM   4676  H   THR B 344     -21.926  -7.024  53.417  1.00  0.00           H
ATOM   4677  HA  THR B 344     -22.395  -4.786  51.757  1.00  0.00           H
ATOM   4678  HB  THR B 344     -21.730  -5.205  54.487  1.00  0.00           H
ATOM   4679  HG1 THR B 344     -22.328  -2.944  52.910  1.00  0.00           H
ATOM   4680 HG21 THR B 344     -20.344  -3.238  55.016  1.00  0.00           H
ATOM   4681 HG22 THR B 344     -19.396  -4.471  54.203  1.00  0.00           H
ATOM   4682 HG23 THR B 344     -19.940  -3.034  53.299  1.00  0.00           H
ATOM   4683  N   SER B 345     -19.228  -5.698  51.856  1.00 76.58           N
ATOM   4684  CA  SER B 345     -17.939  -5.577  51.172  0.12 76.58           C
ATOM   4685  CB  SER B 345     -16.824  -6.261  51.970  0.12 76.58           C
ATOM   4686  OG  SER B 345     -16.769  -5.752  53.290  0.12 76.58           O
ATOM   4687  C   SER B 345     -17.937  -6.125  49.747  1.00 76.58           C
ATOM   4688  O   SER B 345     -17.113  -5.677  48.970  1.00 76.58           O
ATOM   4689  H   SER B 345     -19.237  -6.143  52.769  1.00  0.00           H
ATOM   4690  HA  SER B 345     -17.685  -4.519  51.090  0.12  0.00           H
ATOM   4691  HB2 SER B 345     -16.997  -7.337  52.006  0.12  0.00           H
ATOM   4692  HB3 SER B 345     -15.867  -6.076  51.478  0.12  0.00           H
ATOM   4693  HG  SER B 345     -16.467  -4.840  53.250  0.12  0.00           H
ATOM   4694  N   MET B 346     -18.841  -7.041  49.384  1.00 55.86           N
ATOM   4695  CA  MET B 346     -18.969  -7.569  48.017  1.00 55.86           C
ATOM   4696  CB  MET B 346     -19.372  -9.049  48.098  1.00 55.86           C
ATOM   4697  CG  MET B 346     -18.186  -9.934  48.508  1.00 55.86           C
ATOM   4698  SD  MET B 346     -18.525 -11.721  48.597  1.00 55.86           S
ATOM   4699  CE  MET B 346     -19.059 -12.015  46.888  1.00 55.86           C
ATOM   4700  C   MET B 346     -19.971  -6.807  47.132  1.00 55.86           C
ATOM   4701  O   MET B 346     -19.955  -6.998  45.915  1.00 55.86           O
ATOM   4702  H   MET B 346     -19.470  -7.394  50.093  1.00  0.00           H
ATOM   4703  HA  MET B 346     -18.003  -7.505  47.509  1.00  0.00           H
ATOM   4704  HB2 MET B 346     -20.182  -9.167  48.817  1.00  0.00           H
ATOM   4705  HB3 MET B 346     -19.739  -9.373  47.123  1.00  0.00           H
ATOM   4706  HG2 MET B 346     -17.383  -9.776  47.788  1.00  0.00           H
ATOM   4707  HG3 MET B 346     -17.826  -9.612  49.486  1.00  0.00           H
ATOM   4708  HE1 MET B 346     -20.068 -11.633  46.760  1.00  0.00           H
ATOM   4709  HE2 MET B 346     -18.393 -11.501  46.194  1.00  0.00           H
ATOM   4710  HE3 MET B 346     -19.046 -13.080  46.669  1.00  0.00           H
ATOM   4711  N   CYS B 347     -20.884  -6.012  47.705  1.00 52.76           N
ATOM   4712  CA  CYS B 347     -22.038  -5.423  46.988  1.00 52.76           C
ATOM   4713  C   CYS B 347     -21.966  -3.890  46.927  1.00 52.76           C
ATOM   4714  O   CYS B 347     -21.968  -3.330  45.834  1.00 52.76           O
ATOM   4715  H   CYS B 347     -20.847  -5.908  48.712  1.00  0.00           H
ATOM   4716  CB  CYS B 347     -23.355  -5.902  47.616  1.00  0.00           C
ATOM   4717  SG  CYS B 347     -23.355  -7.712  47.686  1.00  0.00           S
ATOM   4718  HA  CYS B 347     -22.042  -5.776  45.957  1.00  0.00           H
ATOM   4719  HB2 CYS B 347     -24.192  -5.551  47.005  1.00  0.00           H
ATOM   4720  HB3 CYS B 347     -23.457  -5.502  48.624  1.00  0.00           H
ATOM   4721  HG  CYS B 347     -22.425  -7.779  48.647  1.00  0.00           H
ATOM   4722  N   ASP B 348     -21.508  -3.278  48.024  1.00 31.38           N
ATOM   4723  CA  ASP B 348     -20.999  -1.900  48.085  1.00 31.38           C
ATOM   4724  CB  ASP B 348     -20.993  -1.421  49.553  1.00 31.38           C
ATOM   4725  CG  ASP B 348     -22.249  -1.742  50.387  1.00 31.38           C
ATOM   4726  OD1 ASP B 348     -23.413  -1.657  49.913  1.00 31.38           O
ATOM   4727  OD2 ASP B 348     -22.074  -2.064  51.585  1.00 31.38           O
ATOM   4728  C   ASP B 348     -19.608  -1.770  47.399  1.00 31.38           C
ATOM   4729  O   ASP B 348     -19.029  -0.686  47.311  1.00 31.38           O
ATOM   4730  H   ASP B 348     -21.357  -3.836  48.856  1.00  0.00           H
ATOM   4731  HA  ASP B 348     -21.690  -1.257  47.540  1.00  0.00           H
ATOM   4732  HB2 ASP B 348     -20.866  -0.345  49.575  1.00  0.00           H
ATOM   4733  HB3 ASP B 348     -20.110  -1.828  50.048  1.00  0.00           H
ATOM   4734  N   GLU B 349     -19.071  -2.892  46.907  1.00 33.24           N
ATOM   4735  CA  GLU B 349     -18.010  -2.998  45.899  1.00 33.24           C
ATOM   4736  CB  GLU B 349     -17.164  -4.244  46.232  1.00 33.24           C
ATOM   4737  CG  GLU B 349     -16.133  -4.716  45.195  1.00 33.24           C
ATOM   4738  CD  GLU B 349     -15.826  -6.222  45.333  1.00 33.24           C
ATOM   4739  OE1 GLU B 349     -16.460  -7.018  44.597  1.00 33.24           O
ATOM   4740  OE2 GLU B 349     -15.175  -6.618  46.320  1.00 33.24           O
ATOM   4741  C   GLU B 349     -18.578  -2.997  44.470  1.00 33.24           C
ATOM   4742  O   GLU B 349     -18.338  -2.058  43.709  1.00 33.24           O
ATOM   4743  H   GLU B 349     -19.591  -3.731  47.105  1.00  0.00           H
ATOM   4744  HA  GLU B 349     -17.366  -2.131  45.962  1.00  0.00           H
ATOM   4745  HB2 GLU B 349     -17.861  -5.065  46.397  1.00  0.00           H
ATOM   4746  HB3 GLU B 349     -16.633  -4.044  47.163  1.00  0.00           H
ATOM   4747  HG2 GLU B 349     -16.525  -4.540  44.199  1.00  0.00           H
ATOM   4748  HG3 GLU B 349     -15.222  -4.122  45.301  1.00  0.00           H
ATOM   4749  N   ARG B 350     -19.397  -4.001  44.129  1.00 96.34           N
ATOM   4750  CA  ARG B 350     -19.909  -4.237  42.766  1.00 96.34           C
ATOM   4751  CB  ARG B 350     -20.610  -5.601  42.721  1.00 96.34           C
ATOM   4752  CG  ARG B 350     -19.564  -6.723  42.721  1.00 96.34           C
ATOM   4753  CD  ARG B 350     -20.232  -8.104  42.764  1.00 96.34           C
ATOM   4754  NE  ARG B 350     -19.237  -9.188  42.641  1.00 96.34           N
ATOM   4755  CZ  ARG B 350     -18.300  -9.483  43.527  1.00 96.34           C
ATOM   4756  NH1 ARG B 350     -18.258  -8.962  44.714  1.00 96.34           N
ATOM   4757  NH2 ARG B 350     -17.371 -10.345  43.238  1.00 96.34           N
ATOM   4758  C   ARG B 350     -20.819  -3.141  42.225  1.00 96.34           C
ATOM   4759  O   ARG B 350     -20.762  -2.873  41.031  1.00 96.34           O
ATOM   4760  H   ARG B 350     -19.557  -4.722  44.819  1.00  0.00           H
ATOM   4761  HA  ARG B 350     -19.079  -4.254  42.063  1.00  0.00           H
ATOM   4762  HB2 ARG B 350     -21.205  -5.673  41.809  1.00  0.00           H
ATOM   4763  HB3 ARG B 350     -21.280  -5.703  43.578  1.00  0.00           H
ATOM   4764  HG2 ARG B 350     -18.949  -6.643  41.825  1.00  0.00           H
ATOM   4765  HG3 ARG B 350     -18.908  -6.603  43.580  1.00  0.00           H
ATOM   4766  HD2 ARG B 350     -20.792  -8.209  43.695  1.00  0.00           H
ATOM   4767  HD3 ARG B 350     -20.937  -8.174  41.933  1.00  0.00           H
ATOM   4768  HE  ARG B 350     -19.156  -9.623  41.736  1.00  0.00           H
ATOM   4769 HH11 ARG B 350     -18.992  -8.299  44.925  1.00  0.00           H
ATOM   4770 HH12 ARG B 350     -17.350  -8.517  44.908  1.00  0.00           H
ATOM   4771 HH21 ARG B 350     -17.272 -10.692  42.304  1.00  0.00           H
ATOM   4772 HH22 ARG B 350     -16.664 -10.552  43.930  1.00  0.00           H
ATOM   4773  N   ALA B 351     -21.564  -2.448  43.083  1.00 25.86           N
ATOM   4774  CA  ALA B 351     -22.414  -1.339  42.660  1.00 25.86           C
ATOM   4775  CB  ALA B 351     -23.333  -0.977  43.828  1.00 25.86           C
ATOM   4776  C   ALA B 351     -21.595  -0.134  42.157  1.00 25.86           C
ATOM   4777  O   ALA B 351     -21.871   0.378  41.074  1.00 25.86           O
ATOM   4778  H   ALA B 351     -21.604  -2.752  44.049  1.00  0.00           H
ATOM   4779  HA  ALA B 351     -23.038  -1.670  41.829  1.00  0.00           H
ATOM   4780  HB1 ALA B 351     -23.901  -1.855  44.135  1.00  0.00           H
ATOM   4781  HB2 ALA B 351     -24.029  -0.208  43.502  1.00  0.00           H
ATOM   4782  HB3 ALA B 351     -22.752  -0.603  44.670  1.00  0.00           H
ATOM   4783  N   ARG B 352     -20.463   0.167  42.815  1.00 85.80           N
ATOM   4784  CA  ARG B 352     -19.535   1.225  42.382  1.00 85.80           C
ATOM   4785  CB  ARG B 352     -18.463   1.501  43.436  1.00 85.80           C
ATOM   4786  CG  ARG B 352     -19.033   2.181  44.687  1.00 85.80           C
ATOM   4787  CD  ARG B 352     -17.915   2.513  45.681  1.00 85.80           C
ATOM   4788  NE  ARG B 352     -17.277   1.291  46.210  1.00 85.80           N
ATOM   4789  CZ  ARG B 352     -16.131   0.753  45.833  1.00 85.80           C
ATOM   4790  NH1 ARG B 352     -15.401   1.232  44.862  1.00 85.80           N
ATOM   4791  NH2 ARG B 352     -15.708  -0.319  46.436  1.00 85.80           N
ATOM   4792  C   ARG B 352     -18.861   0.894  41.057  1.00 85.80           C
ATOM   4793  O   ARG B 352     -19.102   1.620  40.109  1.00 85.80           O
ATOM   4794  H   ARG B 352     -20.209  -0.408  43.603  1.00  0.00           H
ATOM   4795  HA  ARG B 352     -20.096   2.146  42.201  1.00  0.00           H
ATOM   4796  HB2 ARG B 352     -17.981   0.562  43.703  1.00  0.00           H
ATOM   4797  HB3 ARG B 352     -17.712   2.163  42.999  1.00  0.00           H
ATOM   4798  HG2 ARG B 352     -19.764   1.529  45.167  1.00  0.00           H
ATOM   4799  HG3 ARG B 352     -19.529   3.109  44.395  1.00  0.00           H
ATOM   4800  HD2 ARG B 352     -17.182   3.164  45.200  1.00  0.00           H
ATOM   4801  HD3 ARG B 352     -18.352   3.067  46.514  1.00  0.00           H
ATOM   4802  HE  ARG B 352     -17.856   0.724  46.824  1.00  0.00           H
ATOM   4803 HH11 ARG B 352     -15.761   1.993  44.309  1.00  0.00           H
ATOM   4804 HH12 ARG B 352     -14.588   0.746  44.531  1.00  0.00           H
ATOM   4805 HH21 ARG B 352     -14.866  -0.772  46.132  1.00  0.00           H
ATOM   4806 HH22 ARG B 352     -16.286  -0.719  47.157  1.00  0.00           H
ATOM   4807  N   MET B 353     -18.303  -0.313  40.929  1.00 59.19           N
ATOM   4808  CA  MET B 353     -17.601  -0.743  39.705  1.00 59.19           C
ATOM   4809  CB  MET B 353     -16.853  -2.058  39.951  1.00 59.19           C
ATOM   4810  CG  MET B 353     -15.834  -1.967  41.094  1.00 59.19           C
ATOM   4811  SD  MET B 353     -14.871  -3.480  41.389  1.00 59.19           S
ATOM   4812  CE  MET B 353     -16.220  -4.675  41.547  1.00 59.19           C
ATOM   4813  C   MET B 353     -18.516  -0.891  38.476  1.00 59.19           C
ATOM   4814  O   MET B 353     -18.031  -1.130  37.375  1.00 59.19           O
ATOM   4815  H   MET B 353     -18.249  -0.898  41.749  1.00  0.00           H
ATOM   4816  HA  MET B 353     -16.861   0.014  39.450  1.00  0.00           H
ATOM   4817  HB2 MET B 353     -16.316  -2.334  39.043  1.00  0.00           H
ATOM   4818  HB3 MET B 353     -17.589  -2.832  40.168  1.00  0.00           H
ATOM   4819  HG2 MET B 353     -15.137  -1.159  40.870  1.00  0.00           H
ATOM   4820  HG3 MET B 353     -16.355  -1.717  42.017  1.00  0.00           H
ATOM   4821  HE1 MET B 353     -15.862  -5.578  42.036  1.00  0.00           H
ATOM   4822  HE2 MET B 353     -17.009  -4.234  42.148  1.00  0.00           H
ATOM   4823  HE3 MET B 353     -16.612  -4.918  40.560  1.00  0.00           H
ATOM   4824  N   LEU B 354     -19.839  -0.872  38.665  1.00 50.32           N
ATOM   4825  CA  LEU B 354     -20.801  -0.690  37.581  1.00 50.32           C
ATOM   4826  CB  LEU B 354     -22.075  -1.472  37.948  1.00 50.32           C
ATOM   4827  CG  LEU B 354     -23.223  -1.325  36.936  1.00 50.32           C
ATOM   4828  CD1 LEU B 354     -22.820  -1.764  35.530  1.00 50.32           C
ATOM   4829  CD2 LEU B 354     -24.395  -2.198  37.384  1.00 50.32           C
ATOM   4830  C   LEU B 354     -21.065   0.800  37.309  1.00 50.32           C
ATOM   4831  O   LEU B 354     -20.986   1.241  36.166  1.00 50.32           O
ATOM   4832  H   LEU B 354     -20.168  -0.735  39.609  1.00  0.00           H
ATOM   4833  HA  LEU B 354     -20.388  -1.115  36.666  1.00  0.00           H
ATOM   4834  HB2 LEU B 354     -21.814  -2.528  38.042  1.00  0.00           H
ATOM   4835  HB3 LEU B 354     -22.434  -1.131  38.920  1.00  0.00           H
ATOM   4836  HG  LEU B 354     -23.554  -0.290  36.905  1.00  0.00           H
ATOM   4837 HD21 LEU B 354     -25.214  -2.103  36.672  1.00  0.00           H
ATOM   4838 HD22 LEU B 354     -24.739  -1.865  38.364  1.00  0.00           H
ATOM   4839 HD23 LEU B 354     -24.085  -3.242  37.438  1.00  0.00           H
ATOM   4840 HD11 LEU B 354     -23.690  -1.753  34.874  1.00  0.00           H
ATOM   4841 HD12 LEU B 354     -22.392  -2.764  35.564  1.00  0.00           H
ATOM   4842 HD13 LEU B 354     -22.084  -1.071  35.119  1.00  0.00           H
ATOM   4843  N   GLN B 355     -21.355   1.579  38.355  1.00 43.17           N
ATOM   4844  CA  GLN B 355     -21.640   3.013  38.281  1.00 43.17           C
ATOM   4845  CB  GLN B 355     -22.054   3.493  39.682  1.00 43.17           C
ATOM   4846  CG  GLN B 355     -22.271   5.011  39.729  1.00 43.17           C
ATOM   4847  CD  GLN B 355     -22.905   5.471  41.033  1.00 43.17           C
ATOM   4848  OE1 GLN B 355     -22.513   5.097  42.127  1.00 43.17           O
ATOM   4849  NE2 GLN B 355     -23.864   6.360  40.958  1.00 43.17           N
ATOM   4850  C   GLN B 355     -20.477   3.855  37.729  1.00 43.17           C
ATOM   4851  O   GLN B 355     -20.710   4.702  36.872  1.00 43.17           O
ATOM   4852  H   GLN B 355     -21.330   1.165  39.279  1.00  0.00           H
ATOM   4853  HA  GLN B 355     -22.483   3.165  37.607  1.00  0.00           H
ATOM   4854  HB2 GLN B 355     -22.982   2.993  39.962  1.00  0.00           H
ATOM   4855  HB3 GLN B 355     -21.283   3.231  40.406  1.00  0.00           H
ATOM   4856  HG2 GLN B 355     -21.320   5.532  39.619  1.00  0.00           H
ATOM   4857  HG3 GLN B 355     -22.911   5.300  38.896  1.00  0.00           H
ATOM   4858 HE21 GLN B 355     -24.261   6.590  40.051  1.00  0.00           H
ATOM   4859 HE22 GLN B 355     -24.286   6.672  41.811  1.00  0.00           H
ATOM   4860  N   ASP B 356     -19.255   3.691  38.237  1.00118.77           N
ATOM   4861  CA  ASP B 356     -18.094   4.505  37.843  1.00118.77           C
ATOM   4862  CB  ASP B 356     -16.904   4.242  38.800  1.00118.77           C
ATOM   4863  CG  ASP B 356     -16.516   2.769  39.044  1.00118.77           C
ATOM   4864  OD1 ASP B 356     -16.203   2.432  40.212  1.00118.77           O
ATOM   4865  OD2 ASP B 356     -16.535   1.976  38.073  1.00118.77           O
ATOM   4866  C   ASP B 356     -17.730   4.300  36.357  1.00118.77           C
ATOM   4867  O   ASP B 356     -17.685   5.255  35.583  1.00118.77           O
ATOM   4868  H   ASP B 356     -19.116   2.947  38.914  1.00  0.00           H
ATOM   4869  HA  ASP B 356     -18.367   5.558  37.948  1.00  0.00           H
ATOM   4870  HB2 ASP B 356     -17.158   4.690  39.763  1.00  0.00           H
ATOM   4871  HB3 ASP B 356     -16.032   4.775  38.416  1.00  0.00           H
ATOM   4872  N   GLN B 357     -17.809   3.050  35.913  1.00128.97           N
ATOM   4873  CA  GLN B 357     -17.601   2.592  34.546  1.00128.97           C
ATOM   4874  CB  GLN B 357     -17.529   1.055  34.616  1.00128.97           C
ATOM   4875  CG  GLN B 357     -16.292   0.486  33.911  1.00128.97           C
ATOM   4876  CD  GLN B 357     -14.951   0.747  34.604  1.00128.97           C
ATOM   4877  OE1 GLN B 357     -13.909   0.534  34.009  1.00128.97           O
ATOM   4878  NE2 GLN B 357     -14.873   1.189  35.843  1.00128.97           N
ATOM   4879  C   GLN B 357     -18.705   3.064  33.579  1.00128.97           C
ATOM   4880  O   GLN B 357     -18.423   3.446  32.437  1.00128.97           O
ATOM   4881  H   GLN B 357     -17.800   2.340  36.642  1.00  0.00           H
ATOM   4882  HA  GLN B 357     -16.651   2.993  34.190  1.00  0.00           H
ATOM   4883  HB2 GLN B 357     -17.515   0.710  35.649  1.00  0.00           H
ATOM   4884  HB3 GLN B 357     -18.431   0.639  34.172  1.00  0.00           H
ATOM   4885  HG2 GLN B 357     -16.409  -0.594  33.835  1.00  0.00           H
ATOM   4886  HG3 GLN B 357     -16.245   0.893  32.901  1.00  0.00           H
ATOM   4887 HE21 GLN B 357     -15.682   1.362  36.443  1.00  0.00           H
ATOM   4888 HE22 GLN B 357     -13.951   1.348  36.200  1.00  0.00           H
ATOM   4889  N   PHE B 358     -19.958   3.098  34.044  1.00116.16           N
ATOM   4890  CA  PHE B 358     -21.104   3.646  33.311  0.50116.16           C
ATOM   4891  CB  PHE B 358     -22.384   3.185  34.026  0.50116.16           C
ATOM   4892  CG  PHE B 358     -23.686   3.417  33.284  0.50116.16           C
ATOM   4893  CD1 PHE B 358     -24.238   4.709  33.177  0.50116.16           C
ATOM   4894  CD2 PHE B 358     -24.385   2.314  32.754  0.50116.16           C
ATOM   4895  CE1 PHE B 358     -25.473   4.895  32.535  0.50116.16           C
ATOM   4896  CE2 PHE B 358     -25.635   2.497  32.142  0.50116.16           C
ATOM   4897  CZ  PHE B 358     -26.182   3.786  32.041  0.50116.16           C
ATOM   4898  C   PHE B 358     -21.042   5.179  33.206  1.00116.16           C
ATOM   4899  O   PHE B 358     -21.348   5.735  32.154  1.00116.16           O
ATOM   4900  H   PHE B 358     -20.125   2.742  34.980  1.00  0.00           H
ATOM   4901  HA  PHE B 358     -21.108   3.242  32.299  0.50  0.00           H
ATOM   4902  HB2 PHE B 358     -22.301   2.114  34.205  0.50  0.00           H
ATOM   4903  HB3 PHE B 358     -22.449   3.672  35.000  0.50  0.00           H
ATOM   4904  HD1 PHE B 358     -23.728   5.562  33.600  0.50  0.00           H
ATOM   4905  HD2 PHE B 358     -23.973   1.320  32.836  0.50  0.00           H
ATOM   4906  HE1 PHE B 358     -25.898   5.889  32.464  0.50  0.00           H
ATOM   4907  HE2 PHE B 358     -26.173   1.650  31.742  0.50  0.00           H
ATOM   4908  HZ  PHE B 358     -27.144   3.921  31.575  0.50  0.00           H
ATOM   4909  N   ASN B 359     -20.571   5.859  34.254  1.00 34.07           N
ATOM   4910  CA  ASN B 359     -20.393   7.314  34.298  1.00 34.07           C
ATOM   4911  CB  ASN B 359     -20.159   7.697  35.773  1.00 34.07           C
ATOM   4912  CG  ASN B 359     -20.145   9.186  36.058  1.00 34.07           C
ATOM   4913  OD1 ASN B 359     -20.284  10.038  35.202  1.00 34.07           O
ATOM   4914  ND2 ASN B 359     -19.967   9.561  37.302  1.00 34.07           N
ATOM   4915  C   ASN B 359     -19.265   7.783  33.359  1.00 34.07           C
ATOM   4916  O   ASN B 359     -19.521   8.613  32.492  1.00 34.07           O
ATOM   4917  H   ASN B 359     -20.346   5.337  35.095  1.00  0.00           H
ATOM   4918  HA  ASN B 359     -21.315   7.790  33.955  1.00  0.00           H
ATOM   4919  HB2 ASN B 359     -19.221   7.267  36.120  1.00  0.00           H
ATOM   4920  HB3 ASN B 359     -20.964   7.275  36.370  1.00  0.00           H
ATOM   4921 HD21 ASN B 359     -19.992  10.550  37.469  1.00  0.00           H
ATOM   4922 HD22 ASN B 359     -19.875   8.878  38.030  1.00  0.00           H
ATOM   4923  N   VAL B 360     -18.121   7.083  33.339  1.00 30.14           N
ATOM   4924  CA  VAL B 360     -17.052   7.285  32.335  1.00 30.14           C
ATOM   4925  CB  VAL B 360     -15.863   6.339  32.617  1.00 30.14           C
ATOM   4926  CG1 VAL B 360     -14.837   6.288  31.477  1.00 30.14           C
ATOM   4927  CG2 VAL B 360     -15.115   6.783  33.881  1.00 30.14           C
ATOM   4928  C   VAL B 360     -17.578   7.104  30.906  1.00 30.14           C
ATOM   4929  O   VAL B 360     -17.596   8.066  30.141  1.00 30.14           O
ATOM   4930  H   VAL B 360     -17.983   6.368  34.049  1.00  0.00           H
ATOM   4931  HA  VAL B 360     -16.691   8.308  32.406  1.00  0.00           H
ATOM   4932  HB  VAL B 360     -16.243   5.325  32.772  1.00  0.00           H
ATOM   4933 HG11 VAL B 360     -13.984   5.674  31.763  1.00  0.00           H
ATOM   4934 HG12 VAL B 360     -14.489   7.293  31.236  1.00  0.00           H
ATOM   4935 HG13 VAL B 360     -15.279   5.850  30.582  1.00  0.00           H
ATOM   4936 HG21 VAL B 360     -14.672   7.768  33.726  1.00  0.00           H
ATOM   4937 HG22 VAL B 360     -14.326   6.069  34.109  1.00  0.00           H
ATOM   4938 HG23 VAL B 360     -15.795   6.826  34.729  1.00  0.00           H
ATOM   4939  N   SER B 361     -18.283   5.992  30.660  1.00 36.02           N
ATOM   4940  CA  SER B 361     -18.904   5.703  29.359  1.00 36.02           C
ATOM   4941  CB  SER B 361     -19.611   4.342  29.379  1.00 36.02           C
ATOM   4942  OG  SER B 361     -18.747   3.265  29.721  1.00 36.02           O
ATOM   4943  C   SER B 361     -19.945   6.752  28.918  1.00 36.02           C
ATOM   4944  O   SER B 361     -20.041   7.046  27.726  1.00 36.02           O
ATOM   4945  H   SER B 361     -18.328   5.296  31.387  1.00  0.00           H
ATOM   4946  HA  SER B 361     -18.116   5.684  28.602  1.00  0.00           H
ATOM   4947  HB2 SER B 361     -20.019   4.150  28.398  1.00  0.00           H
ATOM   4948  HB3 SER B 361     -20.428   4.369  30.103  1.00  0.00           H
ATOM   4949  HG  SER B 361     -18.549   3.345  30.678  1.00  0.00           H
ATOM   4950  N   MET B 362     -20.669   7.368  29.861  1.00 70.85           N
ATOM   4951  CA  MET B 362     -21.635   8.435  29.601  1.00 70.85           C
ATOM   4952  CB  MET B 362     -22.554   8.591  30.824  1.00 70.85           C
ATOM   4953  CG  MET B 362     -23.572   9.733  30.691  1.00 70.85           C
ATOM   4954  SD  MET B 362     -24.505  10.087  32.205  1.00 70.85           S
ATOM   4955  CE  MET B 362     -23.199  10.848  33.215  1.00 70.85           C
ATOM   4956  C   MET B 362     -20.964   9.769  29.246  1.00 70.85           C
ATOM   4957  O   MET B 362     -21.357  10.401  28.262  1.00 70.85           O
ATOM   4958  H   MET B 362     -20.536   7.080  30.821  1.00  0.00           H
ATOM   4959  HA  MET B 362     -22.240   8.137  28.747  1.00  0.00           H
ATOM   4960  HB2 MET B 362     -23.100   7.661  30.985  1.00  0.00           H
ATOM   4961  HB3 MET B 362     -21.936   8.783  31.700  1.00  0.00           H
ATOM   4962  HG2 MET B 362     -23.059  10.650  30.401  1.00  0.00           H
ATOM   4963  HG3 MET B 362     -24.275   9.482  29.898  1.00  0.00           H
ATOM   4964  HE1 MET B 362     -23.623  11.187  34.160  1.00  0.00           H
ATOM   4965  HE2 MET B 362     -22.409  10.127  33.422  1.00  0.00           H
ATOM   4966  HE3 MET B 362     -22.771  11.702  32.688  1.00  0.00           H
ATOM   4967  N   ASN B 363     -19.918  10.164  29.976  1.00 36.54           N
ATOM   4968  CA  ASN B 363     -19.192  11.415  29.729  1.00 36.54           C
ATOM   4969  CB  ASN B 363     -18.294  11.740  30.931  1.00 36.54           C
ATOM   4970  CG  ASN B 363     -19.078  11.909  32.223  1.00 36.54           C
ATOM   4971  OD1 ASN B 363     -20.179  12.434  32.261  1.00 36.54           O
ATOM   4972  ND2 ASN B 363     -18.606  11.322  33.293  1.00 36.54           N
ATOM   4973  C   ASN B 363     -18.409  11.379  28.407  1.00 36.54           C
ATOM   4974  O   ASN B 363     -18.660  12.214  27.546  1.00 36.54           O
ATOM   4975  H   ASN B 363     -19.620   9.580  30.750  1.00  0.00           H
ATOM   4976  HA  ASN B 363     -19.922  12.219  29.639  1.00  0.00           H
ATOM   4977  HB2 ASN B 363     -17.556  10.945  31.044  1.00  0.00           H
ATOM   4978  HB3 ASN B 363     -17.765  12.674  30.740  1.00  0.00           H
ATOM   4979 HD21 ASN B 363     -19.300  11.140  34.008  1.00  0.00           H
ATOM   4980 HD22 ASN B 363     -17.821  10.716  33.179  1.00  0.00           H
ATOM   4981  N   HIS B 364     -17.823  10.230  28.058  1.00 62.09           N
ATOM   4982  CA  HIS B 364     -17.264  10.009  26.717  1.00 62.09           C
ATOM   4983  ND1 HIS B 364     -14.735   8.936  28.793  1.00 62.09           N
ATOM   4984  CG  HIS B 364     -15.011   9.128  27.440  1.00 62.09           C
ATOM   4985  CB  HIS B 364     -16.312   8.813  26.749  1.00 62.09           C
ATOM   4986  NE2 HIS B 364     -12.872   9.504  27.750  1.00 62.09           N
ATOM   4987  CD2 HIS B 364     -13.868   9.513  26.802  1.00 62.09           C
ATOM   4988  CE1 HIS B 364     -13.416   9.148  28.924  1.00 62.09           C
ATOM   4989  C   HIS B 364     -18.303   9.892  25.583  1.00 62.09           C
ATOM   4990  O   HIS B 364     -17.926   9.994  24.417  1.00 62.09           O
ATOM   4991  H   HIS B 364     -17.667   9.521  28.772  1.00  0.00           H
ATOM   4992  HA  HIS B 364     -16.663  10.887  26.471  1.00  0.00           H
ATOM   4993  HB2 HIS B 364     -16.793   7.976  27.257  1.00  0.00           H
ATOM   4994  HB3 HIS B 364     -16.084   8.506  25.729  1.00  0.00           H
ATOM   4995  HD2 HIS B 364     -13.742   9.653  25.740  1.00  0.00           H
ATOM   4996  HE1 HIS B 364     -12.854   8.994  29.835  1.00  0.00           H
ATOM   4997  HE2 HIS B 364     -11.868   9.458  27.551  1.00  0.00           H
ATOM   4998  N   VAL B 365     -19.605   9.791  25.878  1.00 37.80           N
ATOM   4999  CA  VAL B 365     -20.691   9.995  24.893  1.00 37.80           C
ATOM   5000  CB  VAL B 365     -21.838   8.988  25.126  1.00 37.80           C
ATOM   5001  CG1 VAL B 365     -23.089   9.262  24.275  1.00 37.80           C
ATOM   5002  CG2 VAL B 365     -21.373   7.570  24.762  1.00 37.80           C
ATOM   5003  C   VAL B 365     -21.176  11.454  24.848  1.00 37.80           C
ATOM   5004  O   VAL B 365     -21.481  11.947  23.760  1.00 37.80           O
ATOM   5005  H   VAL B 365     -19.858   9.716  26.856  1.00  0.00           H
ATOM   5006  HA  VAL B 365     -20.301   9.787  23.899  1.00  0.00           H
ATOM   5007  HB  VAL B 365     -22.130   9.006  26.176  1.00  0.00           H
ATOM   5008 HG11 VAL B 365     -22.828   9.274  23.217  1.00  0.00           H
ATOM   5009 HG12 VAL B 365     -23.837   8.490  24.456  1.00  0.00           H
ATOM   5010 HG13 VAL B 365     -23.518  10.224  24.546  1.00  0.00           H
ATOM   5011 HG21 VAL B 365     -21.216   7.483  23.688  1.00  0.00           H
ATOM   5012 HG22 VAL B 365     -20.441   7.341  25.273  1.00  0.00           H
ATOM   5013 HG23 VAL B 365     -22.119   6.848  25.089  1.00  0.00           H
ATOM   5014  N   HIS B 366     -21.033  12.223  25.932  1.00 44.99           N
ATOM   5015  CA  HIS B 366     -21.153  13.692  25.931  1.00 44.99           C
ATOM   5016  ND1 HIS B 366     -22.207  16.066  28.844  1.00 44.99           N
ATOM   5017  CG  HIS B 366     -21.768  15.586  27.608  1.00 44.99           C
ATOM   5018  CB  HIS B 366     -21.201  14.200  27.387  1.00 44.99           C
ATOM   5019  NE2 HIS B 366     -22.237  17.730  27.407  1.00 44.99           N
ATOM   5020  CD2 HIS B 366     -21.797  16.622  26.717  1.00 44.99           C
ATOM   5021  CE1 HIS B 366     -22.460  17.368  28.680  1.00 44.99           C
ATOM   5022  C   HIS B 366     -20.022  14.353  25.118  1.00 44.99           C
ATOM   5023  O   HIS B 366     -20.321  15.125  24.203  1.00 44.99           O
ATOM   5024  H   HIS B 366     -20.699  11.784  26.785  1.00  0.00           H
ATOM   5025  HA  HIS B 366     -22.097  13.953  25.455  1.00  0.00           H
ATOM   5026  HB2 HIS B 366     -20.195  14.193  27.803  1.00  0.00           H
ATOM   5027  HB3 HIS B 366     -21.797  13.508  27.980  1.00  0.00           H
ATOM   5028  HD2 HIS B 366     -21.450  16.596  25.699  1.00  0.00           H
ATOM   5029  HE1 HIS B 366     -22.752  18.036  29.479  1.00  0.00           H
ATOM   5030  HE2 HIS B 366     -22.248  18.677  27.063  1.00  0.00           H
ATOM   5031  N   ALA B 367     -18.799  13.822  25.194  1.00 31.76           N
[truncated: 305,463 more chars]
