# Supplementary material for: Cytokinin perception in potato: new features of canonical players
Source: J Exp Bot. 2018 May 24;69(16):3839–53. doi: 10.1093/jxb/ery199 (PMC6054150; doi:10.1093/jxb/ery199)
Supplement: Supplementary Dataset S1 [file ery199_suppl_supplementary_dataset_s1.zip › Supplementary_File/01_Sensor_module/01_Ligand-free/StHK3_SM.pdb]

EXPDTA    THEORETICAL MODEL, MODELLER 9.19 2018/01/19 01:07:59
REMARK   6 MODELLER OBJECTIVE FUNCTION:      3088.9124
REMARK   6 MODELLER BEST TEMPLATE % SEQ ID:  63.705
REMARK   6 SEQUENCE: StHK3
REMARK   6 ALIGNMENT: alignment.ali
REMARK   6 DOPE score: -63459.46094
REMARK   6 GA341 score: 1.00000
REMARK   6 TEMPLATE: 3T4L 126:A - 393:B MODELS 1:A - 566:B AT 63.7%
HELIX    1   1 SER A  102  ALA A  147  1                                  46
HELIX    2   2 GLN A  155  ARG A  164  1                                  10
HELIX    3   3 ALA A  166  GLU A  168  1                                   3
HELIX    4   4 ARG A  186  HIS A  193  1                                   8
HELIX    5   5 ASP A  236  VAL A  241  1                                   6
HELIX    6   6 MET A  246  SER A  248  1                                   3
HELIX    7   7 LYS A  250  SER A  262  1                                  13
HELIX    8   8 PRO A  298  ALA A  304  1                                   7
HELIX    9   9 ILE A  315  GLN A  325  1                                  11
HELIX   10  10 LYS B  103  ALA B  147  1                                  45
HELIX   11  11 GLN B  155  ARG B  164  1                                  10
HELIX   12  12 ALA B  166  GLU B  168  1                                   3
HELIX   13  13 SER B  184  HIS B  193  1                                  10
HELIX   14  14 ASP B  236  VAL B  241  1                                   6
HELIX   15  15 MET B  246  SER B  248  1                                   3
HELIX   16  16 LYS B  250  SER B  262  1                                  13
HELIX   17  17 PRO B  298  ALA B  304  1                                   7
HELIX   18  18 ILE B  315  GLN B  324  1                                  10
SHEET    1   1 1 THR A 172  VAL A 179  0
SHEET    2   2 1 VAL A 231  ALA A 234  0
SHEET    3   3 1 VAL A 281  TYR A 288  0
SHEET    4   4 1 THR A 305  LEU A 313  0
SHEET    5   5 1 ILE A 332  ASP A 338  0
SHEET    6   6 1 ILE A 346  TYR A 349  0
SHEET    7   7 1 HIS A 360  LEU A 364  0
SHEET    8   8 1 HIS A 373  PHE A 379  0
SHEET    9   9 1 THR B 172  VAL B 179  0
SHEET   10  10 1 VAL B 231  ALA B 234  0
SHEET   11  11 1 GLY B 280  TYR B 288  0
SHEET   12  12 1 THR B 305  ASP B 314  0
SHEET   13  13 1 ILE B 332  ASP B 338  0
SHEET   14  14 1 ILE B 346  TYR B 349  0
SHEET   15  15 1 GLU B 359  LEU B 364  0
SHEET   16  16 1 HIS B 373  PHE B 379  0
SSBOND   1 CYS A   17    CYS A  278                          1555   1555  2.03
SSBOND   2 CYS B  301    CYS B  562                          1555   1555  2.02
ATOM      1  N   MET A 100       6.106  11.684  71.641  1.00 22.55           N
ATOM      2  CA  MET A 100       4.899  11.290  72.413  1.00 22.55           C
ATOM      3  CB  MET A 100       3.629  11.289  71.540  1.00 22.55           C
ATOM      4  CG  MET A 100       3.295  12.648  70.930  1.00 22.55           C
ATOM      5  SD  MET A 100       1.784  12.656  69.927  1.00 22.55           S
ATOM      6  CE  MET A 100       0.513  12.738  71.218  1.00 22.55           C
ATOM      7  C   MET A 100       5.095   9.902  73.034  1.00 22.55           C
ATOM      8  O   MET A 100       6.089   9.252  72.737  1.00 22.55           O
ATOM      9  HA  MET A 100       4.764  12.009  73.221  1.00  0.00           H
ATOM     10  HB2 MET A 100       3.745  10.569  70.732  1.00  0.00           H
ATOM     11  HB3 MET A 100       2.778  10.983  72.147  1.00  0.00           H
ATOM     12  HG2 MET A 100       4.117  12.933  70.282  1.00  0.00           H
ATOM     13  HG3 MET A 100       3.206  13.395  71.720  1.00  0.00           H
ATOM     14  HE1 MET A 100      -0.471  12.800  70.751  1.00  0.00           H
ATOM     15  HE2 MET A 100       0.557  11.847  71.843  1.00  0.00           H
ATOM     16  HE3 MET A 100       0.671  13.625  71.833  1.00  0.00           H
ATOM     17  H1  MET A 100       6.919  11.715  72.237  1.00  0.00           H
ATOM     18  H2  MET A 100       5.996  12.611  71.232  1.00  0.00           H
ATOM     19  H3  MET A 100       6.281  11.042  70.883  1.00  0.00           H
ATOM     20  N   ASN A 101       4.102   9.398  73.782  1.00 40.19           N
ATOM     21  CA  ASN A 101       3.933   7.969  74.113  1.00 40.19           C
ATOM     22  CB  ASN A 101       2.563   7.857  74.828  1.00 40.19           C
ATOM     23  CG  ASN A 101       2.183   6.476  75.348  1.00 40.19           C
ATOM     24  OD1 ASN A 101       2.636   5.446  74.890  1.00 40.19           O
ATOM     25  ND2 ASN A 101       1.273   6.404  76.289  1.00 40.19           N
ATOM     26  C   ASN A 101       3.999   7.100  72.833  1.00 40.19           C
ATOM     27  O   ASN A 101       3.420   7.506  71.822  1.00 40.19           O
ATOM     28  H   ASN A 101       3.305   9.988  73.963  1.00  0.00           H
ATOM     29  HA  ASN A 101       4.728   7.652  74.791  1.00  0.00           H
ATOM     30  HB2 ASN A 101       1.773   8.170  74.144  1.00  0.00           H
ATOM     31  HB3 ASN A 101       2.561   8.537  75.679  1.00  0.00           H
ATOM     32 HD21 ASN A 101       0.875   7.232  76.694  1.00  0.00           H
ATOM     33 HD22 ASN A 101       1.069   5.485  76.638  1.00  0.00           H
ATOM     34  N   SER A 102       4.597   5.898  72.878  1.00 60.61           N
ATOM     35  CA  SER A 102       4.650   4.987  71.716  1.00 60.61           C
ATOM     36  CB  SER A 102       5.356   3.659  72.037  1.00 60.61           C
ATOM     37  OG  SER A 102       4.488   2.726  72.655  1.00 60.61           O
ATOM     38  C   SER A 102       3.257   4.695  71.158  1.00 60.61           C
ATOM     39  O   SER A 102       3.025   4.977  69.988  1.00 60.61           O
ATOM     40  H   SER A 102       4.919   5.541  73.766  1.00  0.00           H
ATOM     41  HA  SER A 102       5.225   5.477  70.931  1.00  0.00           H
ATOM     42  HB2 SER A 102       6.220   3.846  72.676  1.00  0.00           H
ATOM     43  HB3 SER A 102       5.710   3.218  71.104  1.00  0.00           H
ATOM     44  HG  SER A 102       3.979   2.282  71.929  1.00  0.00           H
ATOM     45  N   LYS A 103       2.269   4.536  72.049  1.00 45.74           N
ATOM     46  CA  LYS A 103       0.864   4.251  71.714  1.00 45.74           C
ATOM     47  CB  LYS A 103       0.155   3.638  72.934  1.00 45.74           C
ATOM     48  CG  LYS A 103       0.907   2.392  73.449  1.00 45.74           C
ATOM     49  CD  LYS A 103       0.125   1.585  74.491  1.00 45.74           C
ATOM     50  CE  LYS A 103      -1.034   0.827  73.831  1.00 45.74           C
ATOM     51  NZ  LYS A 103      -1.756  -0.021  74.811  1.00 45.74           N
ATOM     52  C   LYS A 103       0.106   5.429  71.083  1.00 45.74           C
ATOM     53  O   LYS A 103      -1.071   5.305  70.758  1.00 45.74           O
ATOM     54  H   LYS A 103       2.564   4.396  73.010  1.00  0.00           H
ATOM     55  HA  LYS A 103       0.869   3.487  70.938  1.00  0.00           H
ATOM     56  HB2 LYS A 103      -0.855   3.357  72.634  1.00  0.00           H
ATOM     57  HB3 LYS A 103       0.091   4.379  73.732  1.00  0.00           H
ATOM     58  HG2 LYS A 103       1.147   1.736  72.610  1.00  0.00           H
ATOM     59  HG3 LYS A 103       1.843   2.707  73.910  1.00  0.00           H
ATOM     60  HD2 LYS A 103      -0.245   2.255  75.267  1.00  0.00           H
ATOM     61  HD3 LYS A 103       0.810   0.866  74.943  1.00  0.00           H
ATOM     62  HE2 LYS A 103      -1.716   1.551  73.376  1.00  0.00           H
ATOM     63  HE3 LYS A 103      -0.623   0.209  73.024  1.00  0.00           H
ATOM     64  HZ1 LYS A 103      -2.510  -0.519  74.356  1.00  0.00           H
ATOM     65  HZ2 LYS A 103      -1.122  -0.699  75.216  1.00  0.00           H
ATOM     66  HZ3 LYS A 103      -2.142   0.547  75.554  1.00  0.00           H
ATOM     67  N   ALA A 104       0.798   6.548  70.859  1.00 24.63           N
ATOM     68  CA  ALA A 104       0.388   7.649  69.991  1.00 24.63           C
ATOM     69  CB  ALA A 104       0.208   8.894  70.865  1.00 24.63           C
ATOM     70  C   ALA A 104       1.366   7.905  68.818  1.00 24.63           C
ATOM     71  O   ALA A 104       0.914   8.304  67.751  1.00 24.63           O
ATOM     72  H   ALA A 104       1.763   6.529  71.154  1.00  0.00           H
ATOM     73  HA  ALA A 104      -0.580   7.410  69.546  1.00  0.00           H
ATOM     74  HB1 ALA A 104      -0.530   8.692  71.642  1.00  0.00           H
ATOM     75  HB2 ALA A 104      -0.145   9.721  70.249  1.00  0.00           H
ATOM     76  HB3 ALA A 104       1.158   9.165  71.326  1.00  0.00           H
ATOM     77  N   VAL A 105       2.660   7.573  68.933  1.00 30.60           N
ATOM     78  CA  VAL A 105       3.631   7.586  67.811  1.00 30.60           C
ATOM     79  CB  VAL A 105       5.083   7.445  68.317  1.00 30.60           C
ATOM     80  CG1 VAL A 105       6.104   7.391  67.171  1.00 30.60           C
ATOM     81  CG2 VAL A 105       5.476   8.626  69.214  1.00 30.60           C
ATOM     82  C   VAL A 105       3.336   6.499  66.768  1.00 30.60           C
ATOM     83  O   VAL A 105       3.308   6.800  65.576  1.00 30.60           O
ATOM     84  H   VAL A 105       2.969   7.173  69.812  1.00  0.00           H
ATOM     85  HA  VAL A 105       3.551   8.543  67.301  1.00  0.00           H
ATOM     86  HB  VAL A 105       5.172   6.525  68.894  1.00  0.00           H
ATOM     87 HG21 VAL A 105       6.504   8.503  69.555  1.00  0.00           H
ATOM     88 HG22 VAL A 105       5.384   9.562  68.663  1.00  0.00           H
ATOM     89 HG23 VAL A 105       4.834   8.651  70.089  1.00  0.00           H
ATOM     90 HG11 VAL A 105       7.116   7.362  67.574  1.00  0.00           H
ATOM     91 HG12 VAL A 105       5.997   8.266  66.529  1.00  0.00           H
ATOM     92 HG13 VAL A 105       5.961   6.489  66.575  1.00  0.00           H
ATOM     93  N   GLU A 106       2.926   5.310  67.218  1.00 31.68           N
ATOM     94  CA  GLU A 106       2.362   4.227  66.399  1.00 31.68           C
ATOM     95  CB  GLU A 106       1.811   3.121  67.335  1.00 31.68           C
ATOM     96  CG  GLU A 106       2.873   2.344  68.151  1.00 31.68           C
ATOM     97  CD  GLU A 106       2.363   1.821  69.516  1.00 31.68           C
ATOM     98  OE1 GLU A 106       1.147   1.542  69.633  1.00 31.68           O
ATOM     99  OE2 GLU A 106       3.138   1.884  70.506  1.00 31.68           O
ATOM    100  C   GLU A 106       1.224   4.765  65.518  1.00 31.68           C
ATOM    101  O   GLU A 106       1.263   4.674  64.290  1.00 31.68           O
ATOM    102  H   GLU A 106       2.970   5.145  68.219  1.00  0.00           H
ATOM    103  HA  GLU A 106       3.126   3.802  65.747  1.00  0.00           H
ATOM    104  HB2 GLU A 106       1.114   3.597  68.029  1.00  0.00           H
ATOM    105  HB3 GLU A 106       1.242   2.402  66.743  1.00  0.00           H
ATOM    106  HG2 GLU A 106       3.220   1.501  67.549  1.00  0.00           H
ATOM    107  HG3 GLU A 106       3.736   2.989  68.323  1.00  0.00           H
ATOM    108  N   LYS A 107       0.318   5.531  66.141  1.00113.23           N
ATOM    109  CA  LYS A 107      -0.893   6.049  65.497  1.00113.23           C
ATOM    110  CB  LYS A 107      -2.026   6.144  66.536  1.00113.23           C
ATOM    111  CG  LYS A 107      -2.334   4.798  67.237  1.00113.23           C
ATOM    112  CD  LYS A 107      -2.299   3.619  66.249  1.00113.23           C
ATOM    113  CE  LYS A 107      -2.994   2.334  66.690  1.00113.23           C
ATOM    114  NZ  LYS A 107      -4.377   2.302  66.161  1.00113.23           N
ATOM    115  C   LYS A 107      -0.685   7.329  64.689  1.00113.23           C
ATOM    116  O   LYS A 107      -1.254   7.444  63.609  1.00113.23           O
ATOM    117  H   LYS A 107       0.413   5.631  67.140  1.00  0.00           H
ATOM    118  HA  LYS A 107      -1.189   5.328  64.740  1.00  0.00           H
ATOM    119  HB2 LYS A 107      -2.930   6.477  66.021  1.00  0.00           H
ATOM    120  HB3 LYS A 107      -1.773   6.891  67.290  1.00  0.00           H
ATOM    121  HG2 LYS A 107      -3.316   4.867  67.706  1.00  0.00           H
ATOM    122  HG3 LYS A 107      -1.594   4.616  68.017  1.00  0.00           H
ATOM    123  HD2 LYS A 107      -1.262   3.359  66.034  1.00  0.00           H
ATOM    124  HD3 LYS A 107      -2.750   3.949  65.316  1.00  0.00           H
ATOM    125  HE2 LYS A 107      -2.443   1.505  66.230  1.00  0.00           H
ATOM    126  HE3 LYS A 107      -2.948   2.225  67.776  1.00  0.00           H
ATOM    127  HZ1 LYS A 107      -4.804   1.399  66.274  1.00  0.00           H
ATOM    128  HZ2 LYS A 107      -4.952   3.041  66.529  1.00  0.00           H
ATOM    129  HZ3 LYS A 107      -4.315   2.465  65.141  1.00  0.00           H
ATOM    130  N   ARG A 108       0.355   8.100  65.016  1.00 96.59           N
ATOM    131  CA  ARG A 108       0.902   9.168  64.170  0.33 96.59           C
ATOM    132  CB  ARG A 108       1.950   9.944  64.992  0.33 96.59           C
ATOM    133  CG  ARG A 108       2.581  11.126  64.246  0.33 96.59           C
ATOM    134  CD  ARG A 108       3.591  11.892  65.117  0.33 96.59           C
ATOM    135  NE  ARG A 108       4.790  12.305  64.350  0.33 96.59           N
ATOM    136  CZ  ARG A 108       5.084  13.502  63.868  0.33 96.59           C
ATOM    137  NH1 ARG A 108       4.278  14.516  63.982  0.33 96.59           N
ATOM    138  NH2 ARG A 108       6.223  13.707  63.268  0.33 96.59           N
ATOM    139  C   ARG A 108       1.438   8.617  62.840  1.00 96.59           C
ATOM    140  O   ARG A 108       1.196   9.250  61.813  1.00 96.59           O
ATOM    141  H   ARG A 108       0.791   7.922  65.914  1.00  0.00           H
ATOM    142  HA  ARG A 108       0.085   9.844  63.905  0.33  0.00           H
ATOM    143  HB2 ARG A 108       1.473  10.321  65.898  0.33  0.00           H
ATOM    144  HB3 ARG A 108       2.747   9.263  65.282  0.33  0.00           H
ATOM    145  HG2 ARG A 108       1.797  11.812  63.926  0.33  0.00           H
ATOM    146  HG3 ARG A 108       3.093  10.731  63.372  0.33  0.00           H
ATOM    147  HD2 ARG A 108       3.920  11.245  65.933  0.33  0.00           H
ATOM    148  HD3 ARG A 108       3.093  12.752  65.570  0.33  0.00           H
ATOM    149  HE  ARG A 108       5.489  11.593  64.214  0.33  0.00           H
ATOM    150 HH11 ARG A 108       3.354  14.374  64.342  0.33  0.00           H
ATOM    151 HH12 ARG A 108       4.600  15.448  63.739  0.33  0.00           H
ATOM    152 HH21 ARG A 108       6.868  12.950  63.123  0.33  0.00           H
ATOM    153 HH22 ARG A 108       6.380  14.564  62.751  0.33  0.00           H
ATOM    154  N   LYS A 109       2.050   7.420  62.797  1.00 38.05           N
ATOM    155  CA  LYS A 109       2.391   6.785  61.506  1.00 38.05           C
ATOM    156  CB  LYS A 109       3.636   5.878  61.586  1.00 38.05           C
ATOM    157  CG  LYS A 109       4.155   5.648  60.149  1.00 38.05           C
ATOM    158  CD  LYS A 109       5.565   5.049  60.012  1.00 38.05           C
ATOM    159  CE  LYS A 109       6.007   5.237  58.544  1.00 38.05           C
ATOM    160  NZ  LYS A 109       7.480   5.297  58.367  1.00 38.05           N
ATOM    161  C   LYS A 109       1.196   6.106  60.826  1.00 38.05           C
ATOM    162  O   LYS A 109       1.007   6.371  59.645  1.00 38.05           O
ATOM    163  H   LYS A 109       2.192   6.909  63.664  1.00  0.00           H
ATOM    164  HA  LYS A 109       2.653   7.599  60.831  1.00  0.00           H
ATOM    165  HB2 LYS A 109       4.408   6.383  62.170  1.00  0.00           H
ATOM    166  HB3 LYS A 109       3.390   4.928  62.064  1.00  0.00           H
ATOM    167  HG2 LYS A 109       4.164   6.613  59.640  1.00  0.00           H
ATOM    168  HG3 LYS A 109       3.459   4.997  59.621  1.00  0.00           H
ATOM    169  HD2 LYS A 109       6.246   5.563  60.690  1.00  0.00           H
ATOM    170  HD3 LYS A 109       5.548   3.989  60.272  1.00  0.00           H
ATOM    171  HE2 LYS A 109       5.591   6.179  58.171  1.00  0.00           H
ATOM    172  HE3 LYS A 109       5.575   4.434  57.937  1.00  0.00           H
ATOM    173  HZ1 LYS A 109       7.701   5.370  57.381  1.00  0.00           H
ATOM    174  HZ2 LYS A 109       7.944   4.486  58.752  1.00  0.00           H
ATOM    175  HZ3 LYS A 109       7.851   6.151  58.772  1.00  0.00           H
ATOM    176  N   GLU A 110       0.288   5.476  61.576  1.00 70.51           N
ATOM    177  CA  GLU A 110      -0.965   4.888  61.047  1.00 70.51           C
ATOM    178  CB  GLU A 110      -1.757   4.275  62.222  1.00 70.51           C
ATOM    179  CG  GLU A 110      -2.981   3.431  61.830  1.00 70.51           C
ATOM    180  CD  GLU A 110      -3.634   2.761  63.059  1.00 70.51           C
ATOM    181  OE1 GLU A 110      -4.578   3.345  63.642  1.00 70.51           O
ATOM    182  OE2 GLU A 110      -2.988   1.908  63.706  1.00 70.51           O
ATOM    183  C   GLU A 110      -1.822   5.908  60.264  1.00 70.51           C
ATOM    184  O   GLU A 110      -2.221   5.650  59.126  1.00 70.51           O
ATOM    185  H   GLU A 110       0.520   5.296  62.547  1.00  0.00           H
ATOM    186  HA  GLU A 110      -0.710   4.086  60.352  1.00  0.00           H
ATOM    187  HB2 GLU A 110      -1.078   3.650  62.804  1.00  0.00           H
ATOM    188  HB3 GLU A 110      -2.113   5.082  62.859  1.00  0.00           H
ATOM    189  HG2 GLU A 110      -3.707   4.068  61.320  1.00  0.00           H
ATOM    190  HG3 GLU A 110      -2.661   2.660  61.128  1.00  0.00           H
ATOM    191  N   THR A 111      -1.902   7.152  60.753  1.00 98.75           N
ATOM    192  CA  THR A 111      -2.531   8.260  60.015  1.00 98.75           C
ATOM    193  CB  THR A 111      -2.841   9.449  60.939  1.00 98.75           C
ATOM    194  OG1 THR A 111      -1.711   9.892  61.666  1.00 98.75           O
ATOM    195  CG2 THR A 111      -3.936   9.113  61.948  1.00 98.75           C
ATOM    196  C   THR A 111      -1.704   8.766  58.830  1.00 98.75           C
ATOM    197  O   THR A 111      -2.287   9.183  57.831  1.00 98.75           O
ATOM    198  H   THR A 111      -1.583   7.323  61.703  1.00  0.00           H
ATOM    199  HA  THR A 111      -3.476   7.904  59.603  1.00  0.00           H
ATOM    200  HB  THR A 111      -3.196  10.276  60.323  1.00  0.00           H
ATOM    201 HG21 THR A 111      -4.146   9.989  62.560  1.00  0.00           H
ATOM    202 HG22 THR A 111      -4.844   8.820  61.421  1.00  0.00           H
ATOM    203 HG23 THR A 111      -3.617   8.295  62.593  1.00  0.00           H
ATOM    204  HG1 THR A 111      -0.915   9.756  61.141  1.00  0.00           H
ATOM    205  N   LEU A 112      -0.369   8.814  58.943  1.00 44.73           N
ATOM    206  CA  LEU A 112       0.501   9.418  57.925  1.00 44.73           C
ATOM    207  CB  LEU A 112       1.896   9.695  58.504  1.00 44.73           C
ATOM    208  CG  LEU A 112       2.873  10.402  57.535  1.00 44.73           C
ATOM    209  CD1 LEU A 112       2.442  11.831  57.191  1.00 44.73           C
ATOM    210  CD2 LEU A 112       4.265  10.471  58.158  1.00 44.73           C
ATOM    211  C   LEU A 112       0.611   8.574  56.658  1.00 44.73           C
ATOM    212  O   LEU A 112       0.607   9.152  55.575  1.00 44.73           O
ATOM    213  H   LEU A 112       0.065   8.331  59.719  1.00  0.00           H
ATOM    214  HA  LEU A 112       0.061  10.372  57.635  1.00  0.00           H
ATOM    215  HB2 LEU A 112       2.337   8.745  58.809  1.00  0.00           H
ATOM    216  HB3 LEU A 112       1.766  10.311  59.385  1.00  0.00           H
ATOM    217  HG  LEU A 112       2.962   9.831  56.613  1.00  0.00           H
ATOM    218 HD21 LEU A 112       4.952  10.949  57.460  1.00  0.00           H
ATOM    219 HD22 LEU A 112       4.240  11.046  59.080  1.00  0.00           H
ATOM    220 HD23 LEU A 112       4.625   9.462  58.359  1.00  0.00           H
ATOM    221 HD11 LEU A 112       2.313  12.417  58.100  1.00  0.00           H
ATOM    222 HD12 LEU A 112       1.503  11.810  56.638  1.00  0.00           H
ATOM    223 HD13 LEU A 112       3.196  12.301  56.560  1.00  0.00           H
ATOM    224  N   THR A 113       0.716   7.244  56.776  1.00100.87           N
ATOM    225  CA  THR A 113       0.723   6.376  55.584  1.00100.87           C
ATOM    226  CB  THR A 113       1.091   4.906  55.873  1.00100.87           C
ATOM    227  OG1 THR A 113       0.017   4.188  56.433  1.00100.87           O
ATOM    228  CG2 THR A 113       2.255   4.754  56.855  1.00100.87           C
ATOM    229  C   THR A 113      -0.615   6.490  54.860  1.00100.87           C
ATOM    230  O   THR A 113      -0.646   7.061  53.776  1.00100.87           O
ATOM    231  H   THR A 113       0.685   6.815  57.695  1.00  0.00           H
ATOM    232  HA  THR A 113       1.474   6.755  54.898  1.00  0.00           H
ATOM    233  HB  THR A 113       1.368   4.432  54.932  1.00  0.00           H
ATOM    234 HG21 THR A 113       2.707   3.773  56.718  1.00  0.00           H
ATOM    235 HG22 THR A 113       3.003   5.521  56.673  1.00  0.00           H
ATOM    236 HG23 THR A 113       1.893   4.836  57.876  1.00  0.00           H
ATOM    237  HG1 THR A 113      -0.467   3.802  55.693  1.00  0.00           H
ATOM    238  N   SER A 114      -1.709   6.403  55.627  1.00 76.93           N
ATOM    239  CA  SER A 114      -3.082   6.524  55.128  1.00 76.93           C
ATOM    240  CB  SER A 114      -4.072   6.445  56.297  1.00 76.93           C
ATOM    241  OG  SER A 114      -3.904   5.235  57.017  1.00 76.93           O
ATOM    242  C   SER A 114      -3.335   7.797  54.307  1.00 76.93           C
ATOM    243  O   SER A 114      -3.731   7.691  53.145  1.00 76.93           O
ATOM    244  H   SER A 114      -1.584   5.988  56.540  1.00  0.00           H
ATOM    245  HA  SER A 114      -3.278   5.675  54.473  1.00  0.00           H
ATOM    246  HB2 SER A 114      -5.088   6.485  55.905  1.00  0.00           H
ATOM    247  HB3 SER A 114      -3.923   7.288  56.971  1.00  0.00           H
ATOM    248  HG  SER A 114      -3.281   5.368  57.760  1.00  0.00           H
ATOM    249  N   MET A 115      -2.968   8.978  54.828  1.00106.54           N
ATOM    250  CA  MET A 115      -3.173  10.261  54.134  1.00106.54           C
ATOM    251  CB  MET A 115      -3.352  11.394  55.160  1.00106.54           C
ATOM    252  CG  MET A 115      -2.054  11.865  55.831  1.00106.54           C
ATOM    253  SD  MET A 115      -2.211  13.346  56.879  1.00106.54           S
ATOM    254  CE  MET A 115      -3.445  12.791  58.085  1.00106.54           C
ATOM    255  C   MET A 115      -2.101  10.599  53.077  1.00106.54           C
ATOM    256  O   MET A 115      -2.275  11.556  52.320  1.00106.54           O
ATOM    257  H   MET A 115      -2.596   8.993  55.771  1.00  0.00           H
ATOM    258  HA  MET A 115      -4.121  10.195  53.595  1.00  0.00           H
ATOM    259  HB2 MET A 115      -4.058  11.066  55.924  1.00  0.00           H
ATOM    260  HB3 MET A 115      -3.797  12.247  54.652  1.00  0.00           H
ATOM    261  HG2 MET A 115      -1.321  12.088  55.057  1.00  0.00           H
ATOM    262  HG3 MET A 115      -1.651  11.053  56.429  1.00  0.00           H
ATOM    263  HE1 MET A 115      -3.574  13.555  58.851  1.00  0.00           H
ATOM    264  HE2 MET A 115      -3.113  11.862  58.547  1.00  0.00           H
ATOM    265  HE3 MET A 115      -4.402  12.627  57.588  1.00  0.00           H
ATOM    266  N   CYS A 116      -0.973   9.883  53.034  1.00 47.85           N
ATOM    267  CA  CYS A 116       0.054  10.043  51.995  1.00 47.85           C
ATOM    268  CB  CYS A 116       1.432   9.846  52.625  1.00 47.85           C
ATOM    269  SG  CYS A 116       2.820  10.324  51.562  1.00 47.85           S
ATOM    270  C   CYS A 116      -0.161   9.082  50.815  1.00 47.85           C
ATOM    271  O   CYS A 116      -0.282   9.532  49.681  1.00 47.85           O
ATOM    272  H   CYS A 116      -0.863   9.114  53.686  1.00  0.00           H
ATOM    273  HA  CYS A 116       0.016  11.058  51.600  1.00  0.00           H
ATOM    274  HB2 CYS A 116       1.490  10.431  53.541  1.00  0.00           H
ATOM    275  HB3 CYS A 116       1.531   8.796  52.894  1.00  0.00           H
ATOM    276  N   ASP A 117      -0.527   7.832  51.106  1.00 34.28           N
ATOM    277  CA  ASP A 117      -0.978   6.831  50.136  1.00 34.28           C
ATOM    278  CB  ASP A 117      -1.123   5.469  50.845  1.00 34.28           C
ATOM    279  CG  ASP A 117       0.149   4.983  51.555  1.00 34.28           C
ATOM    280  OD1 ASP A 117       1.252   5.172  50.992  1.00 34.28           O
ATOM    281  OD2 ASP A 117       0.023   4.322  52.609  1.00 34.28           O
ATOM    282  C   ASP A 117      -2.301   7.244  49.460  1.00 34.28           C
ATOM    283  O   ASP A 117      -2.491   7.001  48.272  1.00 34.28           O
ATOM    284  H   ASP A 117      -0.472   7.538  52.076  1.00  0.00           H
ATOM    285  HA  ASP A 117      -0.219   6.730  49.359  1.00  0.00           H
ATOM    286  HB2 ASP A 117      -1.405   4.718  50.105  1.00  0.00           H
ATOM    287  HB3 ASP A 117      -1.933   5.538  51.573  1.00  0.00           H
ATOM    288  N   GLU A 118      -3.171   7.972  50.172  1.00 32.60           N
ATOM    289  CA  GLU A 118      -4.314   8.722  49.621  1.00 32.60           C
ATOM    290  CB  GLU A 118      -4.990   9.468  50.790  1.00 32.60           C
ATOM    291  CG  GLU A 118      -6.050  10.522  50.442  1.00 32.60           C
ATOM    292  CD  GLU A 118      -6.499  11.258  51.717  1.00 32.60           C
ATOM    293  OE1 GLU A 118      -5.802  12.223  52.119  1.00 32.60           O
ATOM    294  OE2 GLU A 118      -7.379  10.709  52.409  1.00 32.60           O
ATOM    295  C   GLU A 118      -3.904   9.682  48.498  1.00 32.60           C
ATOM    296  O   GLU A 118      -4.375   9.560  47.366  1.00 32.60           O
ATOM    297  H   GLU A 118      -2.971   8.088  51.161  1.00  0.00           H
ATOM    298  HA  GLU A 118      -5.033   8.039  49.182  1.00  0.00           H
ATOM    299  HB2 GLU A 118      -5.449   8.730  51.447  1.00  0.00           H
ATOM    300  HB3 GLU A 118      -4.207   9.977  51.348  1.00  0.00           H
ATOM    301  HG2 GLU A 118      -6.901  10.029  49.968  1.00  0.00           H
ATOM    302  HG3 GLU A 118      -5.639  11.245  49.735  1.00  0.00           H
ATOM    303  N   ARG A 119      -2.941  10.561  48.785  1.00106.18           N
ATOM    304  CA  ARG A 119      -2.446  11.592  47.866  1.00106.18           C
ATOM    305  CB  ARG A 119      -1.623  12.600  48.675  1.00106.18           C
ATOM    306  CG  ARG A 119      -2.550  13.448  49.549  1.00106.18           C
ATOM    307  CD  ARG A 119      -1.744  14.263  50.561  1.00106.18           C
ATOM    308  NE  ARG A 119      -2.567  15.311  51.196  1.00106.18           N
ATOM    309  CZ  ARG A 119      -3.565  15.101  52.036  1.00106.18           C
ATOM    310  NH1 ARG A 119      -3.788  13.936  52.562  1.00106.18           N
ATOM    311  NH2 ARG A 119      -4.365  16.077  52.345  1.00106.18           N
ATOM    312  C   ARG A 119      -1.631  11.017  46.714  1.00106.18           C
ATOM    313  O   ARG A 119      -1.777  11.486  45.590  1.00106.18           O
ATOM    314  H   ARG A 119      -2.528  10.509  49.707  1.00  0.00           H
ATOM    315  HA  ARG A 119      -3.294  12.104  47.406  1.00  0.00           H
ATOM    316  HB2 ARG A 119      -0.899  12.074  49.299  1.00  0.00           H
ATOM    317  HB3 ARG A 119      -1.082  13.261  47.995  1.00  0.00           H
ATOM    318  HG2 ARG A 119      -3.102  14.121  48.893  1.00  0.00           H
ATOM    319  HG3 ARG A 119      -3.262  12.818  50.082  1.00  0.00           H
ATOM    320  HD2 ARG A 119      -0.921  14.721  50.024  1.00  0.00           H
ATOM    321  HD3 ARG A 119      -1.316  13.602  51.316  1.00  0.00           H
ATOM    322  HE  ARG A 119      -2.484  16.243  50.829  1.00  0.00           H
ATOM    323 HH11 ARG A 119      -3.177  13.170  52.306  1.00  0.00           H
ATOM    324 HH12 ARG A 119      -4.754  13.608  52.674  1.00  0.00           H
ATOM    325 HH21 ARG A 119      -5.105  15.904  53.022  1.00  0.00           H
ATOM    326 HH22 ARG A 119      -4.315  16.978  51.906  1.00  0.00           H
ATOM    327  N   ALA A 120      -0.893   9.935  46.950  1.00 29.39           N
ATOM    328  CA  ALA A 120      -0.147   9.229  45.919  1.00 29.39           C
ATOM    329  CB  ALA A 120       0.826   8.267  46.598  1.00 29.39           C
ATOM    330  C   ALA A 120      -1.071   8.508  44.927  1.00 29.39           C
ATOM    331  O   ALA A 120      -0.904   8.705  43.728  1.00 29.39           O
ATOM    332  H   ALA A 120      -0.783   9.640  47.913  1.00  0.00           H
ATOM    333  HA  ALA A 120       0.436   9.956  45.352  1.00  0.00           H
ATOM    334  HB1 ALA A 120       0.276   7.513  47.162  1.00  0.00           H
ATOM    335  HB2 ALA A 120       1.469   8.830  47.275  1.00  0.00           H
ATOM    336  HB3 ALA A 120       1.445   7.777  45.845  1.00  0.00           H
ATOM    337  N   ARG A 121      -2.157   7.868  45.396  1.00 49.23           N
ATOM    338  CA  ARG A 121      -3.204   7.315  44.511  1.00 49.23           C
ATOM    339  CB  ARG A 121      -4.254   6.532  45.315  1.00 49.23           C
ATOM    340  CG  ARG A 121      -3.735   5.181  45.834  1.00 49.23           C
ATOM    341  CD  ARG A 121      -4.835   4.372  46.542  1.00 49.23           C
ATOM    342  NE  ARG A 121      -5.504   5.112  47.638  1.00 49.23           N
ATOM    343  CZ  ARG A 121      -5.181   5.124  48.921  1.00 49.23           C
ATOM    344  NH1 ARG A 121      -4.133   4.505  49.384  1.00 49.23           N
ATOM    345  NH2 ARG A 121      -5.933   5.748  49.785  1.00 49.23           N
ATOM    346  C   ARG A 121      -3.895   8.405  43.691  1.00 49.23           C
ATOM    347  O   ARG A 121      -3.987   8.266  42.476  1.00 49.23           O
ATOM    348  H   ARG A 121      -2.271   7.786  46.403  1.00  0.00           H
ATOM    349  HA  ARG A 121      -2.742   6.648  43.780  1.00  0.00           H
ATOM    350  HB2 ARG A 121      -4.595   7.146  46.149  1.00  0.00           H
ATOM    351  HB3 ARG A 121      -5.109   6.335  44.665  1.00  0.00           H
ATOM    352  HG2 ARG A 121      -2.899   5.331  46.512  1.00  0.00           H
ATOM    353  HG3 ARG A 121      -3.373   4.596  44.987  1.00  0.00           H
ATOM    354  HD2 ARG A 121      -4.405   3.442  46.916  1.00  0.00           H
ATOM    355  HD3 ARG A 121      -5.587   4.101  45.798  1.00  0.00           H
ATOM    356  HE  ARG A 121      -6.299   5.666  47.367  1.00  0.00           H
ATOM    357 HH11 ARG A 121      -3.466   4.161  48.716  1.00  0.00           H
ATOM    358 HH12 ARG A 121      -3.869   4.595  50.347  1.00  0.00           H
ATOM    359 HH21 ARG A 121      -6.743   6.256  49.477  1.00  0.00           H
ATOM    360 HH22 ARG A 121      -5.634   5.828  50.742  1.00  0.00           H
ATOM    361  N   MET A 122      -4.280   9.515  44.329  1.00 37.08           N
ATOM    362  CA  MET A 122      -4.926  10.640  43.641  1.00 37.08           C
ATOM    363  CB  MET A 122      -5.364  11.714  44.646  1.00 37.08           C
ATOM    364  CG  MET A 122      -6.557  11.264  45.491  1.00 37.08           C
ATOM    365  SD  MET A 122      -7.020  12.474  46.754  1.00 37.08           S
ATOM    366  CE  MET A 122      -8.387  11.594  47.551  1.00 37.08           C
ATOM    367  C   MET A 122      -4.023  11.262  42.572  1.00 37.08           C
ATOM    368  O   MET A 122      -4.441  11.366  41.426  1.00 37.08           O
ATOM    369  H   MET A 122      -4.160   9.559  45.335  1.00  0.00           H
ATOM    370  HA  MET A 122      -5.813  10.272  43.122  1.00  0.00           H
ATOM    371  HB2 MET A 122      -5.657  12.613  44.101  1.00  0.00           H
ATOM    372  HB3 MET A 122      -4.529  11.967  45.300  1.00  0.00           H
ATOM    373  HG2 MET A 122      -7.411  11.098  44.834  1.00  0.00           H
ATOM    374  HG3 MET A 122      -6.318  10.323  45.984  1.00  0.00           H
ATOM    375  HE1 MET A 122      -8.766  12.189  48.382  1.00  0.00           H
ATOM    376  HE2 MET A 122      -9.187  11.429  46.830  1.00  0.00           H
ATOM    377  HE3 MET A 122      -8.033  10.635  47.929  1.00  0.00           H
ATOM    378  N   LEU A 123      -2.763  11.567  42.895  1.00 48.87           N
ATOM    379  CA  LEU A 123      -1.817  12.142  41.936  0.50 48.87           C
ATOM    380  CB  LEU A 123      -0.569  12.616  42.707  0.50 48.87           C
ATOM    381  CG  LEU A 123       0.500  13.290  41.825  0.50 48.87           C
ATOM    382  CD1 LEU A 123      -0.021  14.558  41.154  0.50 48.87           C
ATOM    383  CD2 LEU A 123       1.710  13.678  42.674  0.50 48.87           C
ATOM    384  C   LEU A 123      -1.460  11.163  40.805  1.00 48.87           C
ATOM    385  O   LEU A 123      -1.328  11.578  39.656  1.00 48.87           O
ATOM    386  H   LEU A 123      -2.457  11.435  43.853  1.00  0.00           H
ATOM    387  HA  LEU A 123      -2.297  13.005  41.473  0.50  0.00           H
ATOM    388  HB2 LEU A 123      -0.117  11.753  43.198  0.50  0.00           H
ATOM    389  HB3 LEU A 123      -0.882  13.320  43.480  0.50  0.00           H
ATOM    390  HG  LEU A 123       0.834  12.594  41.059  0.50  0.00           H
ATOM    391 HD11 LEU A 123       0.778  15.029  40.584  0.50  0.00           H
ATOM    392 HD12 LEU A 123      -0.820  14.305  40.461  0.50  0.00           H
ATOM    393 HD13 LEU A 123      -0.400  15.252  41.903  0.50  0.00           H
ATOM    394 HD21 LEU A 123       1.411  14.377  43.455  0.50  0.00           H
ATOM    395 HD22 LEU A 123       2.463  14.149  42.042  0.50  0.00           H
ATOM    396 HD23 LEU A 123       2.140  12.785  43.120  0.50  0.00           H
ATOM    397  N   GLN A 124      -1.341   9.869  41.115  1.00 69.82           N
ATOM    398  CA  GLN A 124      -1.043   8.818  40.144  1.00 69.82           C
ATOM    399  CB  GLN A 124      -0.744   7.516  40.904  1.00 69.82           C
ATOM    400  CG  GLN A 124      -0.393   6.330  39.996  1.00 69.82           C
ATOM    401  CD  GLN A 124      -0.062   5.052  40.766  1.00 69.82           C
ATOM    402  OE1 GLN A 124      -0.303   3.954  40.294  1.00 69.82           O
ATOM    403  NE2 GLN A 124       0.573   5.106  41.918  1.00 69.82           N
ATOM    404  C   GLN A 124      -2.164   8.648  39.112  1.00 69.82           C
ATOM    405  O   GLN A 124      -1.891   8.737  37.915  1.00 69.82           O
ATOM    406  H   GLN A 124      -1.457   9.593  42.083  1.00  0.00           H
ATOM    407  HA  GLN A 124      -0.145   9.102  39.594  1.00  0.00           H
ATOM    408  HB2 GLN A 124      -1.610   7.243  41.508  1.00  0.00           H
ATOM    409  HB3 GLN A 124       0.099   7.704  41.566  1.00  0.00           H
ATOM    410  HG2 GLN A 124       0.474   6.596  39.392  1.00  0.00           H
ATOM    411  HG3 GLN A 124      -1.230   6.118  39.330  1.00  0.00           H
ATOM    412 HE21 GLN A 124       0.862   5.976  42.325  1.00  0.00           H
ATOM    413 HE22 GLN A 124       0.956   4.229  42.230  1.00  0.00           H
ATOM    414  N   ASP A 125      -3.420   8.481  39.541  1.00 82.51           N
ATOM    415  CA  ASP A 125      -4.514   8.275  38.583  0.61 82.51           C
ATOM    416  CB  ASP A 125      -5.682   7.499  39.195  0.61 82.51           C
ATOM    417  CG  ASP A 125      -6.630   7.023  38.083  0.61 82.51           C
ATOM    418  OD1 ASP A 125      -6.120   6.439  37.093  0.61 82.51           O
ATOM    419  OD2 ASP A 125      -7.824   7.375  38.166  0.61 82.51           O
ATOM    420  C   ASP A 125      -5.006   9.576  37.924  1.00 82.51           C
ATOM    421  O   ASP A 125      -5.209   9.621  36.712  1.00 82.51           O
ATOM    422  H   ASP A 125      -3.619   8.428  40.535  1.00  0.00           H
ATOM    423  HA  ASP A 125      -4.117   7.639  37.800  0.61  0.00           H
ATOM    424  HB2 ASP A 125      -5.298   6.625  39.724  0.61  0.00           H
ATOM    425  HB3 ASP A 125      -6.211   8.133  39.909  0.61  0.00           H
ATOM    426  N   GLN A 126      -4.942  10.708  38.635  1.00115.94           N
ATOM    427  CA  GLN A 126      -5.228  12.012  38.031  0.35115.94           C
ATOM    428  CB  GLN A 126      -5.471  13.055  39.136  0.35115.94           C
ATOM    429  CG  GLN A 126      -6.229  14.274  38.607  0.35115.94           C
ATOM    430  CD  GLN A 126      -6.752  15.173  39.719  0.35115.94           C
ATOM    431  OE1 GLN A 126      -6.017  15.815  40.445  0.35115.94           O
ATOM    432  NE2 GLN A 126      -8.051  15.343  39.838  0.35115.94           N
ATOM    433  C   GLN A 126      -4.156  12.440  37.008  1.00115.94           C
ATOM    434  O   GLN A 126      -4.479  13.161  36.063  1.00115.94           O
ATOM    435  H   GLN A 126      -4.713  10.664  39.623  1.00  0.00           H
ATOM    436  HA  GLN A 126      -6.158  11.898  37.472  0.35  0.00           H
ATOM    437  HB2 GLN A 126      -6.093  12.601  39.908  0.35  0.00           H
ATOM    438  HB3 GLN A 126      -4.523  13.366  39.578  0.35  0.00           H
ATOM    439  HG2 GLN A 126      -7.076  13.925  38.017  0.35  0.00           H
ATOM    440  HG3 GLN A 126      -5.577  14.860  37.969  0.35  0.00           H
ATOM    441 HE21 GLN A 126      -8.687  14.825  39.259  0.35  0.00           H
ATOM    442 HE22 GLN A 126      -8.344  15.949  40.579  0.35  0.00           H
ATOM    443  N   PHE A 127      -2.943  11.869  37.069  1.00100.63           N
ATOM    444  CA  PHE A 127      -1.993  11.882  35.953  0.54100.63           C
ATOM    445  CB  PHE A 127      -0.563  11.626  36.450  0.54100.63           C
ATOM    446  CG  PHE A 127       0.442  11.700  35.316  0.54100.63           C
ATOM    447  CD1 PHE A 127       0.721  10.566  34.528  0.54100.63           C
ATOM    448  CD2 PHE A 127       1.010  12.939  34.979  0.54100.63           C
ATOM    449  CE1 PHE A 127       1.527  10.687  33.384  0.54100.63           C
ATOM    450  CE2 PHE A 127       1.811  13.060  33.830  0.54100.63           C
ATOM    451  CZ  PHE A 127       2.052  11.938  33.024  0.54100.63           C
ATOM    452  C   PHE A 127      -2.357  10.885  34.840  1.00100.63           C
ATOM    453  O   PHE A 127      -2.319  11.264  33.674  1.00100.63           O
ATOM    454  H   PHE A 127      -2.724  11.290  37.871  1.00  0.00           H
ATOM    455  HA  PHE A 127      -2.006  12.873  35.501  0.54  0.00           H
ATOM    456  HB2 PHE A 127      -0.506  10.644  36.915  0.54  0.00           H
ATOM    457  HB3 PHE A 127      -0.305  12.369  37.206  0.54  0.00           H
ATOM    458  HD1 PHE A 127       0.282   9.609  34.772  0.54  0.00           H
ATOM    459  HD2 PHE A 127       0.810  13.796  35.602  0.54  0.00           H
ATOM    460  HE1 PHE A 127       1.737   9.821  32.772  0.54  0.00           H
ATOM    461  HE2 PHE A 127       2.246  14.009  33.567  0.54  0.00           H
ATOM    462  HZ  PHE A 127       2.645  12.027  32.130  0.54  0.00           H
ATOM    463  N   ASN A 128      -2.685   9.635  35.180  1.00 42.92           N
ATOM    464  CA  ASN A 128      -3.007   8.549  34.242  1.00 42.92           C
ATOM    465  CB  ASN A 128      -3.314   7.304  35.089  1.00 42.92           C
ATOM    466  CG  ASN A 128      -3.821   6.112  34.304  1.00 42.92           C
ATOM    467  OD1 ASN A 128      -3.262   5.717  33.295  1.00 42.92           O
ATOM    468  ND2 ASN A 128      -4.936   5.549  34.703  1.00 42.92           N
ATOM    469  C   ASN A 128      -4.182   8.889  33.306  1.00 42.92           C
ATOM    470  O   ASN A 128      -4.019   8.864  32.088  1.00 42.92           O
ATOM    471  H   ASN A 128      -2.689   9.404  36.168  1.00  0.00           H
ATOM    472  HA  ASN A 128      -2.141   8.342  33.613  1.00  0.00           H
ATOM    473  HB2 ASN A 128      -2.433   7.001  35.654  1.00  0.00           H
ATOM    474  HB3 ASN A 128      -4.101   7.566  35.783  1.00  0.00           H
ATOM    475 HD21 ASN A 128      -5.404   5.880  35.561  1.00  0.00           H
ATOM    476 HD22 ASN A 128      -5.266   4.744  34.212  1.00  0.00           H
ATOM    477  N   VAL A 129      -5.290   9.403  33.847  1.00 32.77           N
ATOM    478  CA  VAL A 129      -6.416   9.942  33.059  1.00 32.77           C
ATOM    479  CB  VAL A 129      -7.564  10.363  34.002  1.00 32.77           C
ATOM    480  CG1 VAL A 129      -8.733  11.010  33.251  1.00 32.77           C
ATOM    481  CG2 VAL A 129      -8.122   9.155  34.767  1.00 32.77           C
ATOM    482  C   VAL A 129      -5.955  11.111  32.177  1.00 32.77           C
ATOM    483  O   VAL A 129      -5.971  11.004  30.952  1.00 32.77           O
ATOM    484  H   VAL A 129      -5.361   9.412  34.863  1.00  0.00           H
ATOM    485  HA  VAL A 129      -6.791   9.165  32.393  1.00  0.00           H
ATOM    486  HB  VAL A 129      -7.181  11.086  34.724  1.00  0.00           H
ATOM    487 HG21 VAL A 129      -8.921   9.473  35.437  1.00  0.00           H
ATOM    488 HG22 VAL A 129      -8.510   8.412  34.072  1.00  0.00           H
ATOM    489 HG23 VAL A 129      -7.348   8.691  35.381  1.00  0.00           H
ATOM    490 HG11 VAL A 129      -9.528  11.271  33.950  1.00  0.00           H
ATOM    491 HG12 VAL A 129      -8.413  11.923  32.748  1.00  0.00           H
ATOM    492 HG13 VAL A 129      -9.121  10.317  32.506  1.00  0.00           H
ATOM    493  N   SER A 130      -5.169  12.012  32.777  1.00 77.18           N
ATOM    494  CA  SER A 130      -4.475  13.126  32.116  1.00 77.18           C
ATOM    495  CB  SER A 130      -4.063  14.141  33.189  1.00 77.18           C
ATOM    496  OG  SER A 130      -3.650  15.338  32.573  1.00 77.18           O
ATOM    497  C   SER A 130      -3.274  12.737  31.213  1.00 77.18           C
ATOM    498  O   SER A 130      -2.469  13.610  30.850  1.00 77.18           O
ATOM    499  H   SER A 130      -5.045  11.912  33.775  1.00  0.00           H
ATOM    500  HA  SER A 130      -5.208  13.597  31.461  1.00  0.00           H
ATOM    501  HB2 SER A 130      -3.240  13.734  33.777  1.00  0.00           H
ATOM    502  HB3 SER A 130      -4.903  14.350  33.850  1.00  0.00           H
ATOM    503  HG  SER A 130      -3.199  15.033  31.768  1.00  0.00           H
ATOM    504  N   MET A 131      -3.162  11.462  30.835  1.00 72.26           N
ATOM    505  CA  MET A 131      -2.189  10.869  29.912  1.00 72.26           C
ATOM    506  CB  MET A 131      -1.147  10.077  30.723  1.00 72.26           C
ATOM    507  CG  MET A 131      -0.140   9.320  29.846  1.00 72.26           C
ATOM    508  SD  MET A 131       0.874   8.094  30.717  1.00 72.26           S
ATOM    509  CE  MET A 131      -0.363   6.793  31.006  1.00 72.26           C
ATOM    510  C   MET A 131      -2.888   9.979  28.870  1.00 72.26           C
ATOM    511  O   MET A 131      -2.564  10.069  27.689  1.00 72.26           O
ATOM    512  H   MET A 131      -3.857  10.829  31.219  1.00  0.00           H
ATOM    513  HA  MET A 131      -1.673  11.660  29.370  1.00  0.00           H
ATOM    514  HB2 MET A 131      -0.603  10.759  31.377  1.00  0.00           H
ATOM    515  HB3 MET A 131      -1.664   9.354  31.349  1.00  0.00           H
ATOM    516  HG2 MET A 131       0.521  10.047  29.374  1.00  0.00           H
ATOM    517  HG3 MET A 131      -0.670   8.785  29.060  1.00  0.00           H
ATOM    518  HE1 MET A 131       0.115   5.936  31.480  1.00  0.00           H
ATOM    519  HE2 MET A 131      -1.157   7.158  31.657  1.00  0.00           H
ATOM    520  HE3 MET A 131      -0.799   6.477  30.058  1.00  0.00           H
ATOM    521  N   ASN A 132      -3.933   9.243  29.250  1.00 47.08           N
ATOM    522  CA  ASN A 132      -4.744   8.439  28.329  1.00 47.08           C
ATOM    523  CB  ASN A 132      -5.571   7.435  29.145  1.00 47.08           C
ATOM    524  CG  ASN A 132      -4.683   6.483  29.933  1.00 47.08           C
ATOM    525  OD1 ASN A 132      -3.551   6.199  29.567  1.00 47.08           O
ATOM    526  ND2 ASN A 132      -5.092   6.121  31.125  1.00 47.08           N
ATOM    527  C   ASN A 132      -5.581   9.311  27.380  1.00 47.08           C
ATOM    528  O   ASN A 132      -5.299   9.297  26.187  1.00 47.08           O
ATOM    529  H   ASN A 132      -4.150   9.184  30.240  1.00  0.00           H
ATOM    530  HA  ASN A 132      -4.080   7.860  27.686  1.00  0.00           H
ATOM    531  HB2 ASN A 132      -6.187   6.837  28.475  1.00  0.00           H
ATOM    532  HB3 ASN A 132      -6.231   7.976  29.824  1.00  0.00           H
ATOM    533 HD21 ASN A 132      -5.951   6.487  31.485  1.00  0.00           H
ATOM    534 HD22 ASN A 132      -4.374   5.749  31.739  1.00  0.00           H
ATOM    535  N   HIS A 133      -6.159  10.403  27.892  1.00 82.49           N
ATOM    536  CA  HIS A 133      -6.730  11.455  27.038  1.00 82.49           C
ATOM    537  ND1 HIS A 133      -8.947  11.180  29.690  1.00 82.49           N
ATOM    538  CG  HIS A 133      -8.810  11.770  28.434  1.00 82.49           C
ATOM    539  CB  HIS A 133      -7.559  12.406  27.898  1.00 82.49           C
ATOM    540  NE2 HIS A 133     -10.939  11.382  28.759  1.00 82.49           N
ATOM    541  CD2 HIS A 133     -10.035  11.863  27.844  1.00 82.49           C
ATOM    542  CE1 HIS A 133     -10.266  10.992  29.852  1.00 82.49           C
ATOM    543  C   HIS A 133      -5.710  12.239  26.187  1.00 82.49           C
ATOM    544  O   HIS A 133      -6.101  12.947  25.260  1.00 82.49           O
ATOM    545  H   HIS A 133      -6.315  10.458  28.896  1.00  0.00           H
ATOM    546  HA  HIS A 133      -7.409  10.973  26.334  1.00  0.00           H
ATOM    547  HB2 HIS A 133      -7.854  13.269  27.301  1.00  0.00           H
ATOM    548  HB3 HIS A 133      -6.957  12.766  28.734  1.00  0.00           H
ATOM    549  HD2 HIS A 133     -10.265  12.363  26.917  1.00  0.00           H
ATOM    550  HE1 HIS A 133     -10.732  10.638  30.760  1.00  0.00           H
ATOM    551  HE2 HIS A 133     -11.947  11.563  28.739  1.00  0.00           H
ATOM    552  N   VAL A 134      -4.404  12.115  26.449  1.00 41.53           N
ATOM    553  CA  VAL A 134      -3.342  12.658  25.577  1.00 41.53           C
ATOM    554  CB  VAL A 134      -2.098  13.062  26.402  1.00 41.53           C
ATOM    555  CG1 VAL A 134      -1.035  13.776  25.566  1.00 41.53           C
ATOM    556  CG2 VAL A 134      -2.468  14.025  27.543  1.00 41.53           C
ATOM    557  C   VAL A 134      -3.007  11.689  24.425  1.00 41.53           C
ATOM    558  O   VAL A 134      -2.866  12.142  23.287  1.00 41.53           O
ATOM    559  H   VAL A 134      -4.141  11.430  27.146  1.00  0.00           H
ATOM    560  HA  VAL A 134      -3.716  13.567  25.108  1.00  0.00           H
ATOM    561  HB  VAL A 134      -1.637  12.178  26.831  1.00  0.00           H
ATOM    562 HG21 VAL A 134      -2.944  14.918  27.137  1.00  0.00           H
ATOM    563 HG22 VAL A 134      -1.573  14.309  28.093  1.00  0.00           H
ATOM    564 HG23 VAL A 134      -3.156  13.541  28.235  1.00  0.00           H
ATOM    565 HG11 VAL A 134      -1.430  14.717  25.187  1.00  0.00           H
ATOM    566 HG12 VAL A 134      -0.735  13.148  24.728  1.00  0.00           H
ATOM    567 HG13 VAL A 134      -0.153  13.979  26.173  1.00  0.00           H
ATOM    568  N   GLN A 135      -3.163  10.376  24.636  1.00 82.03           N
ATOM    569  CA  GLN A 135      -3.221   9.362  23.570  1.00 82.03           C
ATOM    570  CB  GLN A 135      -3.172   7.931  24.142  1.00 82.03           C
ATOM    571  CG  GLN A 135      -1.884   7.695  24.932  1.00 82.03           C
ATOM    572  CD  GLN A 135      -1.803   6.310  25.560  1.00 82.03           C
ATOM    573  OE1 GLN A 135      -1.405   5.349  24.924  1.00 82.03           O
ATOM    574  NE2 GLN A 135      -1.908   6.202  26.869  1.00 82.03           N
ATOM    575  C   GLN A 135      -4.466   9.531  22.692  1.00 82.03           C
ATOM    576  O   GLN A 135      -4.306   9.711  21.483  1.00 82.03           O
ATOM    577  H   GLN A 135      -3.434  10.073  25.566  1.00  0.00           H
ATOM    578  HA  GLN A 135      -2.352   9.494  22.925  1.00  0.00           H
ATOM    579  HB2 GLN A 135      -4.034   7.740  24.778  1.00  0.00           H
ATOM    580  HB3 GLN A 135      -3.204   7.222  23.314  1.00  0.00           H
ATOM    581  HG2 GLN A 135      -1.057   7.800  24.235  1.00  0.00           H
ATOM    582  HG3 GLN A 135      -1.782   8.440  25.718  1.00  0.00           H
ATOM    583 HE21 GLN A 135      -1.893   5.269  27.239  1.00  0.00           H
ATOM    584 HE22 GLN A 135      -2.249   6.962  27.431  1.00  0.00           H
ATOM    585  N   ALA A 136      -5.628   9.800  23.299  1.00 30.89           N
ATOM    586  CA  ALA A 136      -6.860  10.133  22.582  1.00 30.89           C
ATOM    587  CB  ALA A 136      -7.981  10.389  23.598  1.00 30.89           C
ATOM    588  C   ALA A 136      -6.712  11.349  21.647  1.00 30.89           C
ATOM    589  O   ALA A 136      -7.350  11.380  20.593  1.00 30.89           O
ATOM    590  H   ALA A 136      -5.718   9.517  24.274  1.00  0.00           H
ATOM    591  HA  ALA A 136      -7.142   9.269  21.978  1.00  0.00           H
ATOM    592  HB1 ALA A 136      -8.030   9.577  24.323  1.00  0.00           H
ATOM    593  HB2 ALA A 136      -7.807  11.329  24.118  1.00  0.00           H
ATOM    594  HB3 ALA A 136      -8.938  10.449  23.079  1.00  0.00           H
ATOM    595  N   MET A 137      -5.838  12.312  21.977  1.00 82.69           N
ATOM    596  CA  MET A 137      -5.537  13.488  21.145  1.00 82.69           C
ATOM    597  CB  MET A 137      -5.226  14.701  22.029  1.00 82.69           C
ATOM    598  CG  MET A 137      -6.512  15.210  22.694  1.00 82.69           C
ATOM    599  SD  MET A 137      -6.362  16.783  23.582  1.00 82.69           S
ATOM    600  CE  MET A 137      -5.303  16.259  24.949  1.00 82.69           C
ATOM    601  C   MET A 137      -4.432  13.276  20.096  1.00 82.69           C
ATOM    602  O   MET A 137      -4.596  13.757  18.976  1.00 82.69           O
ATOM    603  H   MET A 137      -5.360  12.217  22.864  1.00  0.00           H
ATOM    604  HA  MET A 137      -6.435  13.733  20.580  1.00  0.00           H
ATOM    605  HB2 MET A 137      -4.488  14.433  22.784  1.00  0.00           H
ATOM    606  HB3 MET A 137      -4.822  15.502  21.407  1.00  0.00           H
ATOM    607  HG2 MET A 137      -7.254  15.351  21.911  1.00  0.00           H
ATOM    608  HG3 MET A 137      -6.893  14.453  23.379  1.00  0.00           H
ATOM    609  HE1 MET A 137      -5.787  15.454  25.501  1.00  0.00           H
ATOM    610  HE2 MET A 137      -4.342  15.918  24.565  1.00  0.00           H
ATOM    611  HE3 MET A 137      -5.146  17.108  25.608  1.00  0.00           H
ATOM    612  N   SER A 138      -3.418  12.440  20.355  1.00 67.64           N
ATOM    613  CA  SER A 138      -2.518  11.945  19.291  1.00 67.64           C
ATOM    614  CB  SER A 138      -1.371  11.109  19.885  1.00 67.64           C
ATOM    615  OG  SER A 138      -0.644  10.473  18.846  1.00 67.64           O
ATOM    616  C   SER A 138      -3.295  11.136  18.241  1.00 67.64           C
ATOM    617  O   SER A 138      -3.214  11.430  17.048  1.00 67.64           O
ATOM    618  H   SER A 138      -3.347  12.036  21.285  1.00  0.00           H
ATOM    619  HA  SER A 138      -2.075  12.799  18.779  1.00  0.00           H
ATOM    620  HB2 SER A 138      -0.706  11.760  20.452  1.00  0.00           H
ATOM    621  HB3 SER A 138      -1.777  10.349  20.554  1.00  0.00           H
ATOM    622  HG  SER A 138       0.312  10.472  19.022  1.00  0.00           H
ATOM    623  N   ILE A 139      -4.258  10.323  18.691  1.00 54.43           N
ATOM    624  CA  ILE A 139      -5.198   9.579  17.843  1.00 54.43           C
ATOM    625  CB  ILE A 139      -5.959   8.545  18.706  1.00 54.43           C
ATOM    626  CG1 ILE A 139      -5.003   7.426  19.184  1.00 54.43           C
ATOM    627  CG2 ILE A 139      -7.126   7.932  17.919  1.00 54.43           C
ATOM    628  CD1 ILE A 139      -5.556   6.603  20.356  1.00 54.43           C
ATOM    629  C   ILE A 139      -6.149  10.513  17.072  1.00 54.43           C
ATOM    630  O   ILE A 139      -6.352  10.306  15.874  1.00 54.43           O
ATOM    631  H   ILE A 139      -4.298  10.162  19.694  1.00  0.00           H
ATOM    632  HA  ILE A 139      -4.623   9.034  17.094  1.00  0.00           H
ATOM    633  HB  ILE A 139      -6.370   9.052  19.580  1.00  0.00           H
ATOM    634 HG12 ILE A 139      -4.774   6.759  18.352  1.00  0.00           H
ATOM    635 HG13 ILE A 139      -4.063   7.864  19.521  1.00  0.00           H
ATOM    636 HD11 ILE A 139      -4.787   5.910  20.698  1.00  0.00           H
ATOM    637 HD12 ILE A 139      -5.828   7.261  21.182  1.00  0.00           H
ATOM    638 HD13 ILE A 139      -6.429   6.029  20.050  1.00  0.00           H
ATOM    639 HG21 ILE A 139      -7.920   8.665  17.790  1.00  0.00           H
ATOM    640 HG22 ILE A 139      -6.775   7.614  16.944  1.00  0.00           H
ATOM    641 HG23 ILE A 139      -7.546   7.083  18.449  1.00  0.00           H
ATOM    642  N   LEU A 140      -6.647  11.580  17.712  1.00122.46           N
ATOM    643  CA  LEU A 140      -7.495  12.611  17.093  1.00122.46           C
ATOM    644  CB  LEU A 140      -7.898  13.638  18.183  1.00122.46           C
ATOM    645  CG  LEU A 140      -9.046  14.630  17.925  1.00122.46           C
ATOM    646  CD1 LEU A 140      -8.822  15.545  16.728  1.00122.46           C
ATOM    647  CD2 LEU A 140     -10.392  13.926  17.791  1.00122.46           C
ATOM    648  C   LEU A 140      -6.767  13.263  15.910  1.00122.46           C
ATOM    649  O   LEU A 140      -7.220  13.158  14.772  1.00122.46           O
ATOM    650  H   LEU A 140      -6.463  11.656  18.705  1.00  0.00           H
ATOM    651  HA  LEU A 140      -8.393  12.131  16.706  1.00  0.00           H
ATOM    652  HB2 LEU A 140      -8.186  13.093  19.077  1.00  0.00           H
ATOM    653  HB3 LEU A 140      -7.022  14.230  18.439  1.00  0.00           H
ATOM    654  HG  LEU A 140      -9.106  15.272  18.803  1.00  0.00           H
ATOM    655 HD11 LEU A 140      -9.566  16.339  16.748  1.00  0.00           H
ATOM    656 HD12 LEU A 140      -8.926  14.990  15.799  1.00  0.00           H
ATOM    657 HD13 LEU A 140      -7.830  15.992  16.792  1.00  0.00           H
ATOM    658 HD21 LEU A 140     -11.180  14.665  17.655  1.00  0.00           H
ATOM    659 HD22 LEU A 140     -10.598  13.365  18.703  1.00  0.00           H
ATOM    660 HD23 LEU A 140     -10.389  13.246  16.945  1.00  0.00           H
ATOM    661  N   ILE A 141      -5.539  13.733  16.132  1.00 39.75           N
ATOM    662  CA  ILE A 141      -4.698  14.333  15.090  1.00 39.75           C
ATOM    663  CB  ILE A 141      -3.445  14.947  15.754  1.00 39.75           C
ATOM    664  CG1 ILE A 141      -3.823  16.146  16.654  1.00 39.75           C
ATOM    665  CG2 ILE A 141      -2.411  15.397  14.715  1.00 39.75           C
ATOM    666  CD1 ILE A 141      -2.765  16.390  17.732  1.00 39.75           C
ATOM    667  C   ILE A 141      -4.368  13.314  13.986  1.00 39.75           C
ATOM    668  O   ILE A 141      -4.732  13.518  12.825  1.00 39.75           O
ATOM    669  H   ILE A 141      -5.179  13.696  17.082  1.00  0.00           H
ATOM    670  HA  ILE A 141      -5.252  15.138  14.611  1.00  0.00           H
ATOM    671  HB  ILE A 141      -2.981  14.177  16.373  1.00  0.00           H
ATOM    672 HG12 ILE A 141      -4.766  15.959  17.167  1.00  0.00           H
ATOM    673 HG13 ILE A 141      -3.946  17.045  16.047  1.00  0.00           H
ATOM    674 HD11 ILE A 141      -1.804  16.612  17.279  1.00  0.00           H
ATOM    675 HD12 ILE A 141      -3.061  17.234  18.349  1.00  0.00           H
ATOM    676 HD13 ILE A 141      -2.665  15.505  18.358  1.00  0.00           H
ATOM    677 HG21 ILE A 141      -1.595  15.950  15.181  1.00  0.00           H
ATOM    678 HG22 ILE A 141      -1.966  14.526  14.241  1.00  0.00           H
ATOM    679 HG23 ILE A 141      -2.872  16.036  13.960  1.00  0.00           H
ATOM    680  N   SER A 142      -3.901  12.122  14.369  1.00 42.83           N
ATOM    681  CA  SER A 142      -3.498  11.025  13.474  1.00 42.83           C
ATOM    682  CB  SER A 142      -2.795   9.952  14.316  1.00 42.83           C
ATOM    683  OG  SER A 142      -2.269   8.899  13.525  1.00 42.83           O
ATOM    684  C   SER A 142      -4.639  10.412  12.634  1.00 42.83           C
ATOM    685  O   SER A 142      -4.373   9.612  11.732  1.00 42.83           O
ATOM    686  H   SER A 142      -3.717  11.999  15.362  1.00  0.00           H
ATOM    687  HA  SER A 142      -2.766  11.423  12.771  1.00  0.00           H
ATOM    688  HB2 SER A 142      -3.517   9.536  15.020  1.00  0.00           H
ATOM    689  HB3 SER A 142      -1.987  10.407  14.890  1.00  0.00           H
ATOM    690  HG  SER A 142      -1.505   9.223  13.025  1.00  0.00           H
ATOM    691  N   THR A 143      -5.902  10.803  12.852  1.00134.07           N
ATOM    692  CA  THR A 143      -7.012  10.442  11.954  1.00134.07           C
ATOM    693  CB  THR A 143      -7.950   9.424  12.618  1.00134.07           C
ATOM    694  OG1 THR A 143      -8.647   8.719  11.618  1.00134.07           O
ATOM    695  CG2 THR A 143      -8.994  10.017  13.553  1.00134.07           C
ATOM    696  C   THR A 143      -7.742  11.635  11.326  1.00134.07           C
ATOM    697  O   THR A 143      -8.011  11.581  10.129  1.00134.07           O
ATOM    698  H   THR A 143      -6.086  11.402  13.649  1.00  0.00           H
ATOM    699  HA  THR A 143      -6.590   9.912  11.102  1.00  0.00           H
ATOM    700  HB  THR A 143      -7.349   8.708  13.179  1.00  0.00           H
ATOM    701  HG1 THR A 143      -9.189   9.356  11.134  1.00  0.00           H
ATOM    702 HG21 THR A 143      -9.505   9.201  14.058  1.00  0.00           H
ATOM    703 HG22 THR A 143      -9.725  10.602  12.996  1.00  0.00           H
ATOM    704 HG23 THR A 143      -8.507  10.644  14.298  1.00  0.00           H
ATOM    705  N   PHE A 144      -7.939  12.754  12.033  1.00 96.79           N
ATOM    706  CA  PHE A 144      -8.625  13.944  11.498  1.00 96.79           C
ATOM    707  CB  PHE A 144      -9.352  14.689  12.628  1.00 96.79           C
ATOM    708  CG  PHE A 144     -10.598  13.972  13.108  1.00 96.79           C
ATOM    709  CD1 PHE A 144     -11.832  14.200  12.469  1.00 96.79           C
ATOM    710  CD2 PHE A 144     -10.522  13.038  14.156  1.00 96.79           C
ATOM    711  CE1 PHE A 144     -12.971  13.475  12.860  1.00 96.79           C
ATOM    712  CE2 PHE A 144     -11.654  12.306  14.540  1.00 96.79           C
ATOM    713  CZ  PHE A 144     -12.872  12.510  13.879  1.00 96.79           C
ATOM    714  C   PHE A 144      -7.719  14.902  10.707  1.00 96.79           C
ATOM    715  O   PHE A 144      -8.239  15.729   9.959  1.00 96.79           O
ATOM    716  H   PHE A 144      -7.655  12.778  13.008  1.00  0.00           H
ATOM    717  HA  PHE A 144      -9.392  13.613  10.797  1.00  0.00           H
ATOM    718  HB2 PHE A 144      -9.649  15.677  12.279  1.00  0.00           H
ATOM    719  HB3 PHE A 144      -8.669  14.844  13.460  1.00  0.00           H
ATOM    720  HD1 PHE A 144     -11.909  14.918  11.666  1.00  0.00           H
ATOM    721  HD2 PHE A 144      -9.589  12.859  14.656  1.00  0.00           H
ATOM    722  HE1 PHE A 144     -13.910  13.646  12.354  1.00  0.00           H
ATOM    723  HE2 PHE A 144     -11.586  11.577  15.333  1.00  0.00           H
ATOM    724  HZ  PHE A 144     -13.723  11.910  14.159  1.00  0.00           H
ATOM    725  N   HIS A 145      -6.391  14.777  10.814  1.00 81.83           N
ATOM    726  CA  HIS A 145      -5.432  15.633  10.097  1.00 81.83           C
ATOM    727  ND1 HIS A 145      -4.539  18.742  10.052  1.00 81.83           N
ATOM    728  CG  HIS A 145      -3.897  17.596  10.507  1.00 81.83           C
ATOM    729  CB  HIS A 145      -4.607  16.423  11.121  1.00 81.83           C
ATOM    730  NE2 HIS A 145      -2.382  18.927   9.647  1.00 81.83           N
ATOM    731  CD2 HIS A 145      -2.562  17.706  10.258  1.00 81.83           C
ATOM    732  CE1 HIS A 145      -3.583  19.519   9.527  1.00 81.83           C
ATOM    733  C   HIS A 145      -4.537  14.865   9.119  1.00 81.83           C
ATOM    734  O   HIS A 145      -4.399  15.270   7.970  1.00 81.83           O
ATOM    735  H   HIS A 145      -6.027  14.138  11.512  1.00  0.00           H
ATOM    736  HA  HIS A 145      -5.972  16.364   9.493  1.00  0.00           H
ATOM    737  HB2 HIS A 145      -5.275  16.813  11.884  1.00  0.00           H
ATOM    738  HB3 HIS A 145      -3.882  15.772  11.605  1.00  0.00           H
ATOM    739  HD2 HIS A 145      -1.807  16.967  10.479  1.00  0.00           H
ATOM    740  HE1 HIS A 145      -3.765  20.485   9.070  1.00  0.00           H
ATOM    741  HE2 HIS A 145      -1.506  19.305   9.318  1.00  0.00           H
ATOM    742  N   HIS A 146      -4.033  13.693   9.519  1.00 70.62           N
ATOM    743  CA  HIS A 146      -3.054  12.928   8.725  1.00 70.62           C
ATOM    744  ND1 HIS A 146      -0.084  14.137  10.049  1.00 70.62           N
ATOM    745  CG  HIS A 146      -1.228  13.465  10.415  1.00 70.62           C
ATOM    746  CB  HIS A 146      -1.949  12.381   9.649  1.00 70.62           C
ATOM    747  NE2 HIS A 146      -0.812  15.106  11.890  1.00 70.62           N
ATOM    748  CD2 HIS A 146      -1.674  14.066  11.555  1.00 70.62           C
ATOM    749  CE1 HIS A 146       0.151  15.093  10.961  1.00 70.62           C
ATOM    750  C   HIS A 146      -3.666  11.824   7.836  1.00 70.62           C
ATOM    751  O   HIS A 146      -2.915  11.158   7.124  1.00 70.62           O
ATOM    752  H   HIS A 146      -4.173  13.431  10.484  1.00  0.00           H
ATOM    753  HA  HIS A 146      -2.568  13.621   8.036  1.00  0.00           H
ATOM    754  HB2 HIS A 146      -2.386  11.673  10.354  1.00  0.00           H
ATOM    755  HB3 HIS A 146      -1.213  11.843   9.050  1.00  0.00           H
ATOM    756  HD2 HIS A 146      -2.558  13.794  12.090  1.00  0.00           H
ATOM    757  HE1 HIS A 146       1.034  15.719  10.978  1.00  0.00           H
ATOM    758  HD1 HIS A 146       0.666  13.793   9.445  1.00  0.00           H
ATOM    759  N   ALA A 147      -4.995  11.630   7.857  1.00 37.13           N
ATOM    760  CA  ALA A 147      -5.690  10.573   7.102  1.00 37.13           C
ATOM    761  CB  ALA A 147      -5.883   9.359   8.022  1.00 37.13           C
ATOM    762  C   ALA A 147      -7.026  11.026   6.472  1.00 37.13           C
ATOM    763  O   ALA A 147      -7.210  10.883   5.263  1.00 37.13           O
ATOM    764  H   ALA A 147      -5.547  12.264   8.412  1.00  0.00           H
ATOM    765  HA  ALA A 147      -5.053  10.259   6.273  1.00  0.00           H
ATOM    766  HB1 ALA A 147      -6.319   8.538   7.452  1.00  0.00           H
ATOM    767  HB2 ALA A 147      -4.919   9.039   8.420  1.00  0.00           H
ATOM    768  HB3 ALA A 147      -6.549   9.613   8.845  1.00  0.00           H
ATOM    769  N   ARG A 148      -7.898  11.702   7.236  1.00109.34           N
ATOM    770  CA  ARG A 148      -9.039  12.479   6.713  1.00109.34           C
ATOM    771  CB  ARG A 148      -9.767  13.123   7.914  1.00109.34           C
ATOM    772  CG  ARG A 148     -10.860  14.167   7.613  1.00109.34           C
ATOM    773  CD  ARG A 148     -12.318  13.673   7.592  1.00109.34           C
ATOM    774  NE  ARG A 148     -12.617  12.637   6.584  1.00109.34           N
ATOM    775  CZ  ARG A 148     -12.632  12.769   5.270  1.00109.34           C
ATOM    776  NH1 ARG A 148     -12.148  13.823   4.674  1.00109.34           N
ATOM    777  NH2 ARG A 148     -13.110  11.828   4.516  1.00109.34           N
ATOM    778  C   ARG A 148      -8.510  13.524   5.719  1.00109.34           C
ATOM    779  O   ARG A 148      -7.726  14.388   6.095  1.00109.34           O
ATOM    780  H   ARG A 148      -7.721  11.749   8.234  1.00  0.00           H
ATOM    781  HA  ARG A 148      -9.724  11.810   6.194  1.00  0.00           H
ATOM    782  HB2 ARG A 148      -9.005  13.637   8.497  1.00  0.00           H
ATOM    783  HB3 ARG A 148     -10.187  12.339   8.547  1.00  0.00           H
ATOM    784  HG2 ARG A 148     -10.638  14.683   6.687  1.00  0.00           H
ATOM    785  HG3 ARG A 148     -10.802  14.915   8.402  1.00  0.00           H
ATOM    786  HD2 ARG A 148     -12.562  13.278   8.577  1.00  0.00           H
ATOM    787  HD3 ARG A 148     -12.973  14.532   7.426  1.00  0.00           H
ATOM    788  HE  ARG A 148     -12.969  11.756   6.949  1.00  0.00           H
ATOM    789 HH11 ARG A 148     -11.780  14.576   5.231  1.00  0.00           H
ATOM    790 HH12 ARG A 148     -12.005  13.840   3.671  1.00  0.00           H
ATOM    791 HH21 ARG A 148     -13.816  11.214   4.950  1.00  0.00           H
ATOM    792 HH22 ARG A 148     -13.206  11.990   3.537  1.00  0.00           H
ATOM    793  N   ASN A 149      -8.970  13.455   4.469  1.00 57.07           N
ATOM    794  CA  ASN A 149      -8.551  14.337   3.375  1.00 57.07           C
ATOM    795  CB  ASN A 149      -7.692  13.512   2.397  1.00 57.07           C
ATOM    796  CG  ASN A 149      -6.954  14.366   1.379  1.00 57.07           C
ATOM    797  OD1 ASN A 149      -7.287  15.506   1.111  1.00 57.07           O
ATOM    798  ND2 ASN A 149      -5.873  13.871   0.828  1.00 57.07           N
ATOM    799  C   ASN A 149      -9.784  14.985   2.691  1.00 57.07           C
ATOM    800  O   ASN A 149     -10.695  14.243   2.303  1.00 57.07           O
ATOM    801  H   ASN A 149      -9.563  12.678   4.232  1.00  0.00           H
ATOM    802  HA  ASN A 149      -7.902  15.113   3.775  1.00  0.00           H
ATOM    803  HB2 ASN A 149      -6.949  12.955   2.968  1.00  0.00           H
ATOM    804  HB3 ASN A 149      -8.317  12.797   1.862  1.00  0.00           H
ATOM    805 HD21 ASN A 149      -5.551  12.951   1.067  1.00  0.00           H
ATOM    806 HD22 ASN A 149      -5.383  14.473   0.190  1.00  0.00           H
ATOM    807  N   PRO A 150      -9.890  16.329   2.604  1.00159.22           N
ATOM    808  CA  PRO A 150      -9.022  17.329   3.239  1.00159.22           C
ATOM    809  CD  PRO A 150     -10.902  17.002   1.808  1.00159.22           C
ATOM    810  CB  PRO A 150      -9.570  18.697   2.811  1.00159.22           C
ATOM    811  CG  PRO A 150     -10.330  18.389   1.523  1.00159.22           C
ATOM    812  C   PRO A 150      -8.991  17.209   4.769  1.00159.22           C
ATOM    813  O   PRO A 150      -9.904  16.634   5.367  1.00159.22           O
ATOM    814  HA  PRO A 150      -8.011  17.222   2.848  1.00  0.00           H
ATOM    815  HD2 PRO A 150     -11.094  16.473   0.873  1.00  0.00           H
ATOM    816  HD3 PRO A 150     -11.821  17.091   2.389  1.00  0.00           H
ATOM    817  HB2 PRO A 150      -8.768  19.417   2.644  1.00  0.00           H
ATOM    818  HB3 PRO A 150     -10.269  19.075   3.560  1.00  0.00           H
ATOM    819  HG2 PRO A 150     -11.114  19.121   1.329  1.00  0.00           H
ATOM    820  HG3 PRO A 150      -9.632  18.336   0.686  1.00  0.00           H
ATOM    821  N   SER A 151      -7.929  17.730   5.383  1.00 99.14           N
ATOM    822  CA  SER A 151      -7.727  17.731   6.835  1.00 99.14           C
ATOM    823  CB  SER A 151      -6.354  18.329   7.158  1.00 99.14           C
ATOM    824  OG  SER A 151      -6.206  19.601   6.549  1.00 99.14           O
ATOM    825  C   SER A 151      -8.824  18.523   7.550  1.00 99.14           C
ATOM    826  O   SER A 151      -9.071  19.686   7.233  1.00 99.14           O
ATOM    827  H   SER A 151      -7.242  18.234   4.842  1.00  0.00           H
ATOM    828  HA  SER A 151      -7.742  16.703   7.198  1.00  0.00           H
ATOM    829  HB2 SER A 151      -5.572  17.661   6.795  1.00  0.00           H
ATOM    830  HB3 SER A 151      -6.259  18.429   8.237  1.00  0.00           H
ATOM    831  HG  SER A 151      -6.856  20.196   6.950  1.00  0.00           H
ATOM    832  N   ALA A 152      -9.417  17.931   8.585  1.00 82.05           N
ATOM    833  CA  ALA A 152     -10.469  18.554   9.388  1.00 82.05           C
ATOM    834  CB  ALA A 152     -11.305  17.421   9.989  1.00 82.05           C
ATOM    835  C   ALA A 152      -9.943  19.503  10.485  1.00 82.05           C
ATOM    836  O   ALA A 152     -10.726  20.261  11.069  1.00 82.05           O
ATOM    837  H   ALA A 152      -9.119  16.996   8.840  1.00  0.00           H
ATOM    838  HA  ALA A 152     -11.111  19.146   8.732  1.00  0.00           H
ATOM    839  HB1 ALA A 152     -11.772  16.842   9.192  1.00  0.00           H
ATOM    840  HB2 ALA A 152     -10.677  16.769  10.591  1.00  0.00           H
ATOM    841  HB3 ALA A 152     -12.086  17.843  10.617  1.00  0.00           H
ATOM    842  N   ILE A 153      -8.664  19.388  10.863  1.00 85.39           N
ATOM    843  CA  ILE A 153      -8.059  20.221  11.907  1.00 85.39           C
ATOM    844  CB  ILE A 153      -7.021  19.455  12.763  1.00 85.39           C
ATOM    845  CG1 ILE A 153      -7.632  18.126  13.271  1.00 85.39           C
ATOM    846  CG2 ILE A 153      -6.560  20.332  13.947  1.00 85.39           C
ATOM    847  CD1 ILE A 153      -6.807  17.391  14.335  1.00 85.39           C
ATOM    848  C   ILE A 153      -7.514  21.528  11.314  1.00 85.39           C
ATOM    849  O   ILE A 153      -6.817  21.551  10.306  1.00 85.39           O
ATOM    850  H   ILE A 153      -8.054  18.793  10.322  1.00  0.00           H
ATOM    851  HA  ILE A 153      -8.856  20.498  12.596  1.00  0.00           H
ATOM    852  HB  ILE A 153      -6.152  19.228  12.147  1.00  0.00           H
ATOM    853 HG12 ILE A 153      -7.750  17.453  12.422  1.00  0.00           H
ATOM    854 HG13 ILE A 153      -8.622  18.318  13.687  1.00  0.00           H
ATOM    855 HD11 ILE A 153      -5.761  17.347  14.037  1.00  0.00           H
ATOM    856 HD12 ILE A 153      -7.189  16.379  14.447  1.00  0.00           H
ATOM    857 HD13 ILE A 153      -6.888  17.902  15.294  1.00  0.00           H
ATOM    858 HG21 ILE A 153      -5.783  19.826  14.517  1.00  0.00           H
ATOM    859 HG22 ILE A 153      -7.400  20.565  14.601  1.00  0.00           H
ATOM    860 HG23 ILE A 153      -6.113  21.259  13.590  1.00  0.00           H
ATOM    861  N   ASP A 154      -7.793  22.599  12.044  1.00160.06           N
ATOM    862  CA  ASP A 154      -7.247  23.951  11.952  1.00160.06           C
ATOM    863  CB  ASP A 154      -8.244  24.828  11.174  1.00160.06           C
ATOM    864  CG  ASP A 154      -7.918  26.318  11.289  1.00160.06           C
ATOM    865  OD1 ASP A 154      -8.670  26.936  12.075  1.00160.06           O
ATOM    866  OD2 ASP A 154      -6.714  26.623  11.162  1.00160.06           O
ATOM    867  C   ASP A 154      -7.027  24.430  13.407  1.00160.06           C
ATOM    868  O   ASP A 154      -7.588  23.820  14.324  1.00160.06           O
ATOM    869  H   ASP A 154      -8.263  22.429  12.916  1.00  0.00           H
ATOM    870  HA  ASP A 154      -6.292  23.948  11.426  1.00  0.00           H
ATOM    871  HB2 ASP A 154      -8.235  24.539  10.122  1.00  0.00           H
ATOM    872  HB3 ASP A 154      -9.251  24.653  11.560  1.00  0.00           H
ATOM    873  N   GLN A 155      -6.309  25.529  13.656  1.00 49.69           N
ATOM    874  CA  GLN A 155      -6.161  26.104  15.000  1.00 49.69           C
ATOM    875  CB  GLN A 155      -5.236  27.337  14.944  1.00 49.69           C
ATOM    876  CG  GLN A 155      -5.168  28.150  16.257  1.00 49.69           C
ATOM    877  CD  GLN A 155      -4.787  27.332  17.493  1.00 49.69           C
ATOM    878  OE1 GLN A 155      -4.131  26.303  17.413  1.00 49.69           O
ATOM    879  NE2 GLN A 155      -5.126  27.774  18.684  1.00 49.69           N
ATOM    880  C   GLN A 155      -7.517  26.439  15.648  1.00 49.69           C
ATOM    881  O   GLN A 155      -7.729  26.084  16.806  1.00 49.69           O
ATOM    882  H   GLN A 155      -6.044  26.095  12.848  1.00  0.00           H
ATOM    883  HA  GLN A 155      -5.682  25.355  15.631  1.00  0.00           H
ATOM    884  HB2 GLN A 155      -5.587  28.003  14.154  1.00  0.00           H
ATOM    885  HB3 GLN A 155      -4.229  27.008  14.677  1.00  0.00           H
ATOM    886  HG2 GLN A 155      -4.432  28.945  16.138  1.00  0.00           H
ATOM    887  HG3 GLN A 155      -6.132  28.625  16.434  1.00  0.00           H
ATOM    888 HE21 GLN A 155      -5.731  28.566  18.848  1.00  0.00           H
ATOM    889 HE22 GLN A 155      -4.937  27.160  19.470  1.00  0.00           H
ATOM    890  N   CYS A 156      -8.506  26.922  14.884  1.00 35.25           N
ATOM    891  CA  CYS A 156      -9.875  27.106  15.376  0.61 35.25           C
ATOM    892  CB  CYS A 156     -10.707  27.819  14.294  0.61 35.25           C
ATOM    893  SG  CYS A 156     -12.456  27.971  14.775  1.00 35.25           S
ATOM    894  C   CYS A 156     -10.511  25.772  15.792  1.00 35.25           C
ATOM    895  O   CYS A 156     -11.145  25.692  16.844  1.00 35.25           O
ATOM    896  H   CYS A 156      -8.326  27.078  13.890  1.00  0.00           H
ATOM    897  HA  CYS A 156      -9.848  27.739  16.265  0.61  0.00           H
ATOM    898  HB2 CYS A 156     -10.649  27.266  13.356  0.61  0.00           H
ATOM    899  HB3 CYS A 156     -10.284  28.811  14.123  0.61  0.00           H
ATOM    900  HG  CYS A 156     -12.668  29.164  14.199  1.00  0.00           H
ATOM    901  N   THR A 157     -10.335  24.705  15.006  1.00 43.81           N
ATOM    902  CA  THR A 157     -10.854  23.369  15.351  1.00 43.81           C
ATOM    903  CB  THR A 157     -10.739  22.393  14.169  1.00 43.81           C
ATOM    904  OG1 THR A 157     -11.365  22.909  13.013  1.00 43.81           O
ATOM    905  CG2 THR A 157     -11.416  21.055  14.454  1.00 43.81           C
ATOM    906  C   THR A 157     -10.141  22.781  16.571  1.00 43.81           C
ATOM    907  O   THR A 157     -10.797  22.213  17.442  1.00 43.81           O
ATOM    908  H   THR A 157      -9.735  24.803  14.195  1.00  0.00           H
ATOM    909  HA  THR A 157     -11.908  23.460  15.610  1.00  0.00           H
ATOM    910  HB  THR A 157      -9.687  22.216  13.951  1.00  0.00           H
ATOM    911  HG1 THR A 157     -11.118  22.319  12.282  1.00  0.00           H
ATOM    912 HG21 THR A 157     -11.400  20.440  13.558  1.00  0.00           H
ATOM    913 HG22 THR A 157     -10.886  20.522  15.244  1.00  0.00           H
ATOM    914 HG23 THR A 157     -12.450  21.215  14.758  1.00  0.00           H
ATOM    915  N   PHE A 158      -8.822  22.964  16.680  1.00101.52           N
ATOM    916  CA  PHE A 158      -8.016  22.438  17.778  1.00101.52           C
ATOM    917  CB  PHE A 158      -6.530  22.494  17.404  1.00101.52           C
ATOM    918  CG  PHE A 158      -5.643  21.727  18.368  1.00101.52           C
ATOM    919  CD1 PHE A 158      -4.910  22.405  19.360  1.00101.52           C
ATOM    920  CD2 PHE A 158      -5.546  20.327  18.266  1.00101.52           C
ATOM    921  CE1 PHE A 158      -4.059  21.689  20.223  1.00101.52           C
ATOM    922  CE2 PHE A 158      -4.717  19.610  19.146  1.00101.52           C
ATOM    923  CZ  PHE A 158      -3.958  20.291  20.113  1.00101.52           C
ATOM    924  C   PHE A 158      -8.294  23.162  19.101  1.00101.52           C
ATOM    925  O   PHE A 158      -8.595  22.491  20.085  1.00101.52           O
ATOM    926  H   PHE A 158      -8.339  23.467  15.940  1.00  0.00           H
ATOM    927  HA  PHE A 158      -8.280  21.391  17.925  1.00  0.00           H
ATOM    928  HB2 PHE A 158      -6.393  22.071  16.407  1.00  0.00           H
ATOM    929  HB3 PHE A 158      -6.210  23.536  17.363  1.00  0.00           H
ATOM    930  HD1 PHE A 158      -4.993  23.479  19.446  1.00  0.00           H
ATOM    931  HD2 PHE A 158      -6.110  19.802  17.509  1.00  0.00           H
ATOM    932  HE1 PHE A 158      -3.492  22.207  20.982  1.00  0.00           H
ATOM    933  HE2 PHE A 158      -4.665  18.535  19.077  1.00  0.00           H
ATOM    934  HZ  PHE A 158      -3.312  19.741  20.783  1.00  0.00           H
ATOM    935  N   ALA A 159      -8.435  24.489  19.091  1.00 33.12           N
ATOM    936  CA  ALA A 159      -8.906  25.262  20.242  1.00 33.12           C
ATOM    937  CB  ALA A 159      -8.771  26.752  19.913  1.00 33.12           C
ATOM    938  C   ALA A 159     -10.351  24.889  20.633  1.00 33.12           C
ATOM    939  O   ALA A 159     -10.582  24.459  21.766  1.00 33.12           O
ATOM    940  H   ALA A 159      -8.171  25.006  18.257  1.00  0.00           H
ATOM    941  HA  ALA A 159      -8.266  25.050  21.100  1.00  0.00           H
ATOM    942  HB1 ALA A 159      -7.728  26.994  19.706  1.00  0.00           H
ATOM    943  HB2 ALA A 159      -9.375  27.011  19.043  1.00  0.00           H
ATOM    944  HB3 ALA A 159      -9.100  27.350  20.765  1.00  0.00           H
ATOM    945  N   SER A 160     -11.254  24.788  19.643  1.00 74.86           N
ATOM    946  CA  SER A 160     -12.659  24.394  19.859  1.00 74.86           C
ATOM    947  CB  SER A 160     -13.464  24.371  18.552  1.00 74.86           C
ATOM    948  OG  SER A 160     -13.546  25.645  17.940  1.00 74.86           O
ATOM    949  C   SER A 160     -12.795  23.010  20.496  1.00 74.86           C
ATOM    950  O   SER A 160     -13.650  22.824  21.358  1.00 74.86           O
ATOM    951  H   SER A 160     -10.980  25.109  18.723  1.00  0.00           H
ATOM    952  HA  SER A 160     -13.127  25.110  20.532  1.00  0.00           H
ATOM    953  HB2 SER A 160     -12.996  23.674  17.856  1.00  0.00           H
ATOM    954  HB3 SER A 160     -14.471  24.020  18.765  1.00  0.00           H
ATOM    955  HG  SER A 160     -12.655  25.862  17.596  1.00  0.00           H
ATOM    956  N   TYR A 161     -11.998  22.026  20.073  1.00 73.77           N
ATOM    957  CA  TYR A 161     -12.036  20.684  20.649  1.00 73.77           C
ATOM    958  CB  TYR A 161     -11.460  19.676  19.645  1.00 73.77           C
ATOM    959  CG  TYR A 161     -11.442  18.259  20.182  1.00 73.77           C
ATOM    960  CD1 TYR A 161     -12.656  17.565  20.359  1.00 73.77           C
ATOM    961  CD2 TYR A 161     -10.227  17.670  20.583  1.00 73.77           C
ATOM    962  CE1 TYR A 161     -12.659  16.286  20.949  1.00 73.77           C
ATOM    963  CE2 TYR A 161     -10.228  16.384  21.157  1.00 73.77           C
ATOM    964  CZ  TYR A 161     -11.442  15.690  21.340  1.00 73.77           C
ATOM    965  OH  TYR A 161     -11.433  14.457  21.905  1.00 73.77           O
ATOM    966  C   TYR A 161     -11.304  20.609  21.996  1.00 73.77           C
ATOM    967  O   TYR A 161     -11.865  20.132  22.985  1.00 73.77           O
ATOM    968  H   TYR A 161     -11.349  22.215  19.318  1.00  0.00           H
ATOM    969  HA  TYR A 161     -13.075  20.407  20.837  1.00  0.00           H
ATOM    970  HB2 TYR A 161     -12.058  19.695  18.733  1.00  0.00           H
ATOM    971  HB3 TYR A 161     -10.445  19.974  19.380  1.00  0.00           H
ATOM    972  HD1 TYR A 161     -13.588  18.033  20.074  1.00  0.00           H
ATOM    973  HD2 TYR A 161      -9.296  18.209  20.470  1.00  0.00           H
ATOM    974  HE1 TYR A 161     -13.586  15.767  21.127  1.00  0.00           H
ATOM    975  HE2 TYR A 161      -9.310  15.924  21.480  1.00  0.00           H
ATOM    976  HH  TYR A 161     -12.317  14.151  22.121  1.00  0.00           H
ATOM    977  N   THR A 162     -10.056  21.089  22.054  1.00 50.56           N
ATOM    978  CA  THR A 162      -9.195  20.917  23.233  1.00 50.56           C
ATOM    979  CB  THR A 162      -7.731  21.321  23.004  1.00 50.56           C
ATOM    980  OG1 THR A 162      -7.602  22.651  22.573  1.00 50.56           O
ATOM    981  CG2 THR A 162      -7.017  20.399  22.022  1.00 50.56           C
ATOM    982  C   THR A 162      -9.736  21.653  24.450  1.00 50.56           C
ATOM    983  O   THR A 162      -9.812  21.035  25.513  1.00 50.56           O
ATOM    984  H   THR A 162      -9.672  21.548  21.235  1.00  0.00           H
ATOM    985  HA  THR A 162      -9.184  19.858  23.480  1.00  0.00           H
ATOM    986  HB  THR A 162      -7.209  21.236  23.957  1.00  0.00           H
ATOM    987  HG1 THR A 162      -7.916  22.686  21.652  1.00  0.00           H
ATOM    988 HG21 THR A 162      -7.044  19.377  22.395  1.00  0.00           H
ATOM    989 HG22 THR A 162      -5.980  20.715  21.936  1.00  0.00           H
ATOM    990 HG23 THR A 162      -7.485  20.428  21.041  1.00  0.00           H
ATOM    991  N   GLU A 163     -10.170  22.909  24.325  1.00113.16           N
ATOM    992  CA  GLU A 163     -10.647  23.700  25.468  1.00113.16           C
ATOM    993  CB  GLU A 163     -10.671  25.194  25.093  1.00113.16           C
ATOM    994  CG  GLU A 163     -10.722  26.127  26.316  1.00113.16           C
ATOM    995  CD  GLU A 163      -9.464  26.011  27.195  1.00113.16           C
ATOM    996  OE1 GLU A 163      -8.360  26.320  26.693  1.00113.16           O
ATOM    997  OE2 GLU A 163      -9.500  25.210  28.150  1.00113.16           O
ATOM    998  C   GLU A 163     -12.016  23.208  25.974  1.00113.16           C
ATOM    999  O   GLU A 163     -12.163  22.899  27.156  1.00113.16           O
ATOM   1000  H   GLU A 163     -10.078  23.377  23.425  1.00  0.00           H
ATOM   1001  HA  GLU A 163      -9.939  23.575  26.287  1.00  0.00           H
ATOM   1002  HB2 GLU A 163      -9.777  25.435  24.516  1.00  0.00           H
ATOM   1003  HB3 GLU A 163     -11.538  25.389  24.460  1.00  0.00           H
ATOM   1004  HG2 GLU A 163     -10.822  27.156  25.965  1.00  0.00           H
ATOM   1005  HG3 GLU A 163     -11.615  25.897  26.903  1.00  0.00           H
ATOM   1006  N   ARG A 164     -12.912  22.805  25.056  1.00129.35           N
ATOM   1007  CA  ARG A 164     -14.170  22.118  25.418  1.00129.35           C
ATOM   1008  CB  ARG A 164     -15.055  21.900  24.184  1.00129.35           C
ATOM   1009  CG  ARG A 164     -15.679  23.207  23.670  1.00129.35           C
ATOM   1010  CD  ARG A 164     -16.599  22.947  22.468  1.00129.35           C
ATOM   1011  NE  ARG A 164     -17.798  22.175  22.855  1.00129.35           N
ATOM   1012  CZ  ARG A 164     -18.379  21.210  22.164  1.00129.35           C
ATOM   1013  NH1 ARG A 164     -17.961  20.790  21.006  1.00129.35           N
ATOM   1014  NH2 ARG A 164     -19.422  20.598  22.638  1.00129.35           N
ATOM   1015  C   ARG A 164     -13.949  20.781  26.126  1.00129.35           C
ATOM   1016  O   ARG A 164     -14.804  20.391  26.915  1.00129.35           O
ATOM   1017  H   ARG A 164     -12.693  22.958  24.079  1.00  0.00           H
ATOM   1018  HA  ARG A 164     -14.707  22.735  26.140  1.00  0.00           H
ATOM   1019  HB2 ARG A 164     -15.861  21.219  24.459  1.00  0.00           H
ATOM   1020  HB3 ARG A 164     -14.470  21.425  23.395  1.00  0.00           H
ATOM   1021  HG2 ARG A 164     -16.258  23.675  24.467  1.00  0.00           H
ATOM   1022  HG3 ARG A 164     -14.889  23.896  23.371  1.00  0.00           H
ATOM   1023  HD2 ARG A 164     -16.033  22.421  21.699  1.00  0.00           H
ATOM   1024  HD3 ARG A 164     -16.906  23.907  22.050  1.00  0.00           H
ATOM   1025  HE  ARG A 164     -18.206  22.409  23.744  1.00  0.00           H
ATOM   1026 HH11 ARG A 164     -17.111  21.150  20.595  1.00  0.00           H
ATOM   1027 HH12 ARG A 164     -18.422  20.001  20.572  1.00  0.00           H
ATOM   1028 HH21 ARG A 164     -19.844  19.883  22.057  1.00  0.00           H
ATOM   1029 HH22 ARG A 164     -19.820  20.854  23.520  1.00  0.00           H
ATOM   1030  N   THR A 165     -12.824  20.105  25.886  1.00198.86           N
ATOM   1031  CA  THR A 165     -12.453  18.835  26.536  1.00198.86           C
ATOM   1032  CB  THR A 165     -12.176  17.754  25.465  1.00198.86           C
ATOM   1033  OG1 THR A 165     -12.610  16.498  25.922  1.00198.86           O
ATOM   1034  CG2 THR A 165     -10.730  17.596  24.994  1.00198.86           C
ATOM   1035  C   THR A 165     -11.378  18.997  27.629  1.00198.86           C
ATOM   1036  O   THR A 165     -10.735  18.026  28.019  1.00198.86           O
ATOM   1037  H   THR A 165     -12.204  20.478  25.176  1.00  0.00           H
ATOM   1038  HA  THR A 165     -13.332  18.483  27.074  1.00  0.00           H
ATOM   1039  HB  THR A 165     -12.775  17.995  24.587  1.00  0.00           H
ATOM   1040 HG21 THR A 165     -10.719  17.005  24.078  1.00  0.00           H
ATOM   1041 HG22 THR A 165     -10.314  18.573  24.779  1.00  0.00           H
ATOM   1042 HG23 THR A 165     -10.123  17.092  25.745  1.00  0.00           H
ATOM   1043  HG1 THR A 165     -12.053  16.228  26.662  1.00  0.00           H
ATOM   1044  N   ALA A 166     -11.129  20.217  28.131  1.00 64.74           N
ATOM   1045  CA  ALA A 166     -10.029  20.508  29.065  1.00 64.74           C
ATOM   1046  CB  ALA A 166      -9.941  22.023  29.263  1.00 64.74           C
ATOM   1047  C   ALA A 166     -10.117  19.783  30.420  1.00 64.74           C
ATOM   1048  O   ALA A 166      -9.089  19.370  30.959  1.00 64.74           O
ATOM   1049  H   ALA A 166     -11.625  21.016  27.745  1.00  0.00           H
ATOM   1050  HA  ALA A 166      -9.097  20.184  28.616  1.00  0.00           H
ATOM   1051  HB1 ALA A 166      -9.739  22.513  28.311  1.00  0.00           H
ATOM   1052  HB2 ALA A 166     -10.877  22.411  29.668  1.00  0.00           H
ATOM   1053  HB3 ALA A 166      -9.129  22.264  29.952  1.00  0.00           H
ATOM   1054  N   PHE A 167     -11.331  19.501  30.900  1.00152.82           N
ATOM   1055  CA  PHE A 167     -11.572  18.773  32.153  1.00152.82           C
ATOM   1056  CB  PHE A 167     -13.080  18.773  32.451  1.00152.82           C
ATOM   1057  CG  PHE A 167     -13.930  18.049  31.421  1.00152.82           C
ATOM   1058  CD1 PHE A 167     -14.428  18.740  30.299  1.00152.82           C
ATOM   1059  CD2 PHE A 167     -14.190  16.672  31.557  1.00152.82           C
ATOM   1060  CE1 PHE A 167     -15.137  18.048  29.304  1.00152.82           C
ATOM   1061  CE2 PHE A 167     -14.916  15.987  30.567  1.00152.82           C
ATOM   1062  CZ  PHE A 167     -15.358  16.665  29.422  1.00152.82           C
ATOM   1063  C   PHE A 167     -11.009  17.339  32.156  1.00152.82           C
ATOM   1064  O   PHE A 167     -10.607  16.860  33.212  1.00152.82           O
ATOM   1065  H   PHE A 167     -12.129  19.804  30.365  1.00  0.00           H
ATOM   1066  HA  PHE A 167     -11.066  19.304  32.959  1.00  0.00           H
ATOM   1067  HB2 PHE A 167     -13.239  18.307  33.425  1.00  0.00           H
ATOM   1068  HB3 PHE A 167     -13.422  19.806  32.530  1.00  0.00           H
ATOM   1069  HD1 PHE A 167     -14.251  19.800  30.183  1.00  0.00           H
ATOM   1070  HD2 PHE A 167     -13.791  16.115  32.395  1.00  0.00           H
ATOM   1071  HE1 PHE A 167     -15.492  18.579  28.436  1.00  0.00           H
ATOM   1072  HE2 PHE A 167     -15.064  14.917  30.661  1.00  0.00           H
ATOM   1073  HZ  PHE A 167     -15.844  16.117  28.628  1.00  0.00           H
ATOM   1074  N   GLU A 168     -10.813  16.742  30.976  1.00117.86           N
ATOM   1075  CA  GLU A 168     -10.259  15.393  30.789  0.50117.86           C
ATOM   1076  CB  GLU A 168     -10.460  14.985  29.324  0.50117.86           C
ATOM   1077  CG  GLU A 168     -11.907  14.917  28.812  0.50117.86           C
ATOM   1078  CD  GLU A 168     -12.732  13.816  29.489  0.50117.86           C
ATOM   1079  OE1 GLU A 168     -12.793  13.794  30.736  0.50117.86           O
ATOM   1080  OE2 GLU A 168     -13.214  12.917  28.763  0.50117.86           O
ATOM   1081  C   GLU A 168      -8.763  15.273  31.107  1.00117.86           C
ATOM   1082  O   GLU A 168      -8.235  14.178  31.289  1.00117.86           O
ATOM   1083  H   GLU A 168     -11.154  17.208  30.147  1.00  0.00           H
ATOM   1084  HA  GLU A 168     -10.770  14.689  31.446  0.50  0.00           H
ATOM   1085  HB2 GLU A 168      -9.904  15.677  28.691  0.50  0.00           H
ATOM   1086  HB3 GLU A 168     -10.006  14.014  29.192  0.50  0.00           H
ATOM   1087  HG2 GLU A 168     -12.393  15.885  28.948  0.50  0.00           H
ATOM   1088  HG3 GLU A 168     -11.865  14.725  27.738  0.50  0.00           H
ATOM   1089  N   ARG A 169      -8.048  16.399  31.190  1.00182.63           N
ATOM   1090  CA  ARG A 169      -6.607  16.433  31.472  1.00182.63           C
ATOM   1091  CB  ARG A 169      -5.842  16.808  30.193  1.00182.63           C
ATOM   1092  CG  ARG A 169      -6.264  18.150  29.577  1.00182.63           C
ATOM   1093  CD  ARG A 169      -5.504  18.382  28.271  1.00182.63           C
ATOM   1094  NE  ARG A 169      -5.907  19.647  27.638  1.00182.63           N
ATOM   1095  CZ  ARG A 169      -7.036  19.880  26.997  1.00182.63           C
ATOM   1096  NH1 ARG A 169      -7.917  18.967  26.703  1.00182.63           N
ATOM   1097  NH2 ARG A 169      -7.353  21.095  26.706  1.00182.63           N
ATOM   1098  C   ARG A 169      -6.303  17.246  32.738  1.00182.63           C
ATOM   1099  O   ARG A 169      -5.571  18.229  32.668  1.00182.63           O
ATOM   1100  H   ARG A 169      -8.553  17.276  31.098  1.00  0.00           H
ATOM   1101  HA  ARG A 169      -6.286  15.424  31.716  1.00  0.00           H
ATOM   1102  HB2 ARG A 169      -6.022  16.021  29.457  1.00  0.00           H
ATOM   1103  HB3 ARG A 169      -4.774  16.815  30.403  1.00  0.00           H
ATOM   1104  HG2 ARG A 169      -7.331  18.131  29.359  1.00  0.00           H
ATOM   1105  HG3 ARG A 169      -6.059  18.969  30.266  1.00  0.00           H
ATOM   1106  HD2 ARG A 169      -5.696  17.547  27.597  1.00  0.00           H
ATOM   1107  HD3 ARG A 169      -4.435  18.411  28.486  1.00  0.00           H
ATOM   1108  HE  ARG A 169      -5.353  20.466  27.839  1.00  0.00           H
ATOM   1109 HH11 ARG A 169      -8.798  19.265  26.311  1.00  0.00           H
ATOM   1110 HH12 ARG A 169      -7.796  18.023  27.016  1.00  0.00           H
ATOM   1111 HH21 ARG A 169      -6.713  21.855  26.910  1.00  0.00           H
ATOM   1112 HH22 ARG A 169      -8.281  21.303  26.362  1.00  0.00           H
ATOM   1113  N   PRO A 170      -6.833  16.844  33.911  1.00103.95           N
ATOM   1114  CA  PRO A 170      -6.954  17.691  35.107  1.00103.95           C
ATOM   1115  CD  PRO A 170      -7.523  15.580  34.136  1.00103.95           C
ATOM   1116  CB  PRO A 170      -7.744  16.845  36.118  1.00103.95           C
ATOM   1117  CG  PRO A 170      -7.545  15.408  35.640  1.00103.95           C
ATOM   1118  C   PRO A 170      -5.650  18.227  35.728  1.00103.95           C
ATOM   1119  O   PRO A 170      -5.717  19.169  36.515  1.00103.95           O
ATOM   1120  HA  PRO A 170      -7.558  18.561  34.844  1.00  0.00           H
ATOM   1121  HD2 PRO A 170      -7.016  14.736  33.670  1.00  0.00           H
ATOM   1122  HD3 PRO A 170      -8.547  15.640  33.772  1.00  0.00           H
ATOM   1123  HB2 PRO A 170      -8.803  17.101  36.053  1.00  0.00           H
ATOM   1124  HB3 PRO A 170      -7.389  16.978  37.141  1.00  0.00           H
ATOM   1125  HG2 PRO A 170      -6.573  15.035  35.956  1.00  0.00           H
ATOM   1126  HG3 PRO A 170      -8.351  14.748  35.963  1.00  0.00           H
ATOM   1127  N   LEU A 171      -4.476  17.683  35.379  1.00110.54           N
ATOM   1128  CA  LEU A 171      -3.160  18.219  35.782  1.00110.54           C
ATOM   1129  CB  LEU A 171      -2.280  17.088  36.347  1.00110.54           C
ATOM   1130  CG  LEU A 171      -2.871  16.293  37.521  1.00110.54           C
ATOM   1131  CD1 LEU A 171      -1.890  15.194  37.924  1.00110.54           C
ATOM   1132  CD2 LEU A 171      -3.141  17.167  38.746  1.00110.54           C
ATOM   1133  C   LEU A 171      -2.431  18.981  34.653  1.00110.54           C
ATOM   1134  O   LEU A 171      -1.229  19.219  34.739  1.00110.54           O
ATOM   1135  H   LEU A 171      -4.493  16.910  34.731  1.00  0.00           H
ATOM   1136  HA  LEU A 171      -3.304  18.952  36.577  1.00  0.00           H
ATOM   1137  HB2 LEU A 171      -2.060  16.393  35.536  1.00  0.00           H
ATOM   1138  HB3 LEU A 171      -1.342  17.527  36.688  1.00  0.00           H
ATOM   1139  HG  LEU A 171      -3.796  15.824  37.199  1.00  0.00           H
ATOM   1140 HD11 LEU A 171      -0.971  15.633  38.312  1.00  0.00           H
ATOM   1141 HD12 LEU A 171      -1.656  14.576  37.060  1.00  0.00           H
ATOM   1142 HD13 LEU A 171      -2.345  14.562  38.686  1.00  0.00           H
ATOM   1143 HD21 LEU A 171      -2.232  17.688  39.047  1.00  0.00           H
ATOM   1144 HD22 LEU A 171      -3.917  17.897  38.520  1.00  0.00           H
ATOM   1145 HD23 LEU A 171      -3.492  16.544  39.568  1.00  0.00           H
ATOM   1146  N   THR A 172      -3.093  19.228  33.522  1.00 63.77           N
ATOM   1147  CA  THR A 172      -2.463  19.733  32.294  1.00 63.77           C
ATOM   1148  CB  THR A 172      -2.711  18.766  31.127  1.00 63.77           C
ATOM   1149  OG1 THR A 172      -2.321  17.461  31.488  1.00 63.77           O
ATOM   1150  CG2 THR A 172      -1.953  19.108  29.851  1.00 63.77           C
ATOM   1151  C   THR A 172      -2.977  21.129  31.963  1.00 63.77           C
ATOM   1152  O   THR A 172      -4.053  21.265  31.383  1.00 63.77           O
ATOM   1153  H   THR A 172      -4.088  19.029  33.487  1.00  0.00           H
ATOM   1154  HA  THR A 172      -1.392  19.794  32.440  1.00  0.00           H
ATOM   1155  HB  THR A 172      -3.773  18.753  30.897  1.00  0.00           H
ATOM   1156  HG1 THR A 172      -2.981  17.185  32.147  1.00  0.00           H
ATOM   1157 HG21 THR A 172      -2.092  18.318  29.113  1.00  0.00           H
ATOM   1158 HG22 THR A 172      -2.348  20.036  29.446  1.00  0.00           H
ATOM   1159 HG23 THR A 172      -0.891  19.223  30.057  1.00  0.00           H
ATOM   1160  N   SER A 173      -2.181  22.165  32.243  1.00 58.27           N
ATOM   1161  CA  SER A 173      -2.546  23.564  31.950  1.00 58.27           C
ATOM   1162  CB  SER A 173      -1.597  24.525  32.674  1.00 58.27           C
ATOM   1163  OG  SER A 173      -0.259  24.312  32.278  1.00 58.27           O
ATOM   1164  C   SER A 173      -2.621  23.881  30.447  1.00 58.27           C
ATOM   1165  O   SER A 173      -3.341  24.798  30.055  1.00 58.27           O
ATOM   1166  H   SER A 173      -1.272  21.994  32.653  1.00  0.00           H
ATOM   1167  HA  SER A 173      -3.546  23.740  32.349  1.00  0.00           H
ATOM   1168  HB2 SER A 173      -1.882  25.555  32.453  1.00  0.00           H
ATOM   1169  HB3 SER A 173      -1.678  24.364  33.750  1.00  0.00           H
ATOM   1170  HG  SER A 173       0.299  24.702  32.965  1.00  0.00           H
ATOM   1171  N   GLY A 174      -2.104  22.986  29.597  1.00 32.59           N
ATOM   1172  CA  GLY A 174      -2.660  22.748  28.268  1.00 32.59           C
ATOM   1173  C   GLY A 174      -1.792  21.912  27.328  1.00 32.59           C
ATOM   1174  O   GLY A 174      -0.832  21.264  27.752  1.00 32.59           O
ATOM   1175  H   GLY A 174      -1.516  22.266  29.987  1.00  0.00           H
ATOM   1176  HA2 GLY A 174      -2.896  23.696  27.789  1.00  0.00           H
ATOM   1177  HA3 GLY A 174      -3.594  22.209  28.408  1.00  0.00           H
ATOM   1178  N   VAL A 175      -2.208  21.845  26.060  1.00 44.04           N
ATOM   1179  CA  VAL A 175      -1.652  20.948  25.026  1.00 44.04           C
ATOM   1180  CB  VAL A 175      -2.556  19.720  24.786  1.00 44.04           C
ATOM   1181  CG1 VAL A 175      -2.578  18.813  26.020  1.00 44.04           C
ATOM   1182  CG2 VAL A 175      -3.994  20.094  24.400  1.00 44.04           C
ATOM   1183  C   VAL A 175      -1.375  21.658  23.700  1.00 44.04           C
ATOM   1184  O   VAL A 175      -1.989  22.682  23.391  1.00 44.04           O
ATOM   1185  H   VAL A 175      -3.010  22.403  25.798  1.00  0.00           H
ATOM   1186  HA  VAL A 175      -0.688  20.582  25.371  1.00  0.00           H
ATOM   1187  HB  VAL A 175      -2.134  19.136  23.968  1.00  0.00           H
ATOM   1188 HG21 VAL A 175      -4.562  19.190  24.182  1.00  0.00           H
ATOM   1189 HG22 VAL A 175      -3.989  20.717  23.506  1.00  0.00           H
ATOM   1190 HG23 VAL A 175      -4.482  20.637  25.207  1.00  0.00           H
ATOM   1191 HG11 VAL A 175      -3.047  19.325  26.857  1.00  0.00           H
ATOM   1192 HG12 VAL A 175      -1.558  18.546  26.284  1.00  0.00           H
ATOM   1193 HG13 VAL A 175      -3.116  17.898  25.792  1.00  0.00           H
ATOM   1194  N   ALA A 176      -0.488  21.072  22.896  1.00 38.83           N
ATOM   1195  CA  ALA A 176      -0.073  21.579  21.591  1.00 38.83           C
ATOM   1196  CB  ALA A 176       1.036  22.613  21.808  1.00 38.83           C
ATOM   1197  C   ALA A 176       0.403  20.451  20.658  1.00 38.83           C
ATOM   1198  O   ALA A 176       1.001  19.478  21.115  1.00 38.83           O
ATOM   1199  H   ALA A 176      -0.027  20.224  23.219  1.00  0.00           H
ATOM   1200  HA  ALA A 176      -0.921  22.063  21.111  1.00  0.00           H
ATOM   1201  HB1 ALA A 176       1.859  22.168  22.368  1.00  0.00           H
ATOM   1202  HB2 ALA A 176       0.645  23.471  22.355  1.00  0.00           H
ATOM   1203  HB3 ALA A 176       1.411  22.943  20.843  1.00  0.00           H
ATOM   1204  N   TYR A 177       0.208  20.620  19.348  1.00 58.70           N
ATOM   1205  CA  TYR A 177       0.818  19.781  18.317  1.00 58.70           C
ATOM   1206  CB  TYR A 177      -0.232  19.290  17.313  1.00 58.70           C
ATOM   1207  CG  TYR A 177       0.338  18.300  16.310  1.00 58.70           C
ATOM   1208  CD1 TYR A 177       0.850  17.074  16.772  1.00 58.70           C
ATOM   1209  CD2 TYR A 177       0.400  18.608  14.936  1.00 58.70           C
ATOM   1210  CE1 TYR A 177       1.422  16.162  15.872  1.00 58.70           C
ATOM   1211  CE2 TYR A 177       0.967  17.689  14.027  1.00 58.70           C
ATOM   1212  CZ  TYR A 177       1.483  16.461  14.497  1.00 58.70           C
ATOM   1213  OH  TYR A 177       2.045  15.559  13.653  1.00 58.70           O
ATOM   1214  C   TYR A 177       1.955  20.517  17.603  1.00 58.70           C
ATOM   1215  O   TYR A 177       1.720  21.462  16.839  1.00 58.70           O
ATOM   1216  H   TYR A 177      -0.218  21.489  19.045  1.00  0.00           H
ATOM   1217  HA  TYR A 177       1.246  18.898  18.790  1.00  0.00           H
ATOM   1218  HB2 TYR A 177      -0.645  20.147  16.782  1.00  0.00           H
ATOM   1219  HB3 TYR A 177      -1.045  18.811  17.856  1.00  0.00           H
ATOM   1220  HD1 TYR A 177       0.823  16.839  17.825  1.00  0.00           H
ATOM   1221  HD2 TYR A 177       0.019  19.553  14.580  1.00  0.00           H
ATOM   1222  HE1 TYR A 177       1.836  15.234  16.228  1.00  0.00           H
ATOM   1223  HE2 TYR A 177       1.006  17.915  12.973  1.00  0.00           H
ATOM   1224  HH  TYR A 177       2.288  15.921  12.797  1.00  0.00           H
ATOM   1225  N   ALA A 178       3.172  20.007  17.779  1.00 37.46           N
ATOM   1226  CA  ALA A 178       4.281  20.273  16.879  1.00 37.46           C
ATOM   1227  CB  ALA A 178       5.590  20.210  17.661  1.00 37.46           C
ATOM   1228  C   ALA A 178       4.254  19.290  15.711  1.00 37.46           C
ATOM   1229  O   ALA A 178       4.311  18.080  15.916  1.00 37.46           O
ATOM   1230  H   ALA A 178       3.256  19.172  18.352  1.00  0.00           H
ATOM   1231  HA  ALA A 178       4.187  21.268  16.466  1.00  0.00           H
ATOM   1232  HB1 ALA A 178       5.652  21.072  18.323  1.00  0.00           H
ATOM   1233  HB2 ALA A 178       6.424  20.232  16.963  1.00  0.00           H
ATOM   1234  HB3 ALA A 178       5.640  19.293  18.246  1.00  0.00           H
ATOM   1235  N   VAL A 179       4.256  19.804  14.484  1.00 93.48           N
ATOM   1236  CA  VAL A 179       4.553  18.980  13.305  1.00 93.48           C
ATOM   1237  CB  VAL A 179       3.764  19.477  12.084  1.00 93.48           C
ATOM   1238  CG1 VAL A 179       4.306  20.782  11.507  1.00 93.48           C
ATOM   1239  CG2 VAL A 179       3.693  18.443  10.957  1.00 93.48           C
ATOM   1240  C   VAL A 179       6.067  18.931  13.091  1.00 93.48           C
ATOM   1241  O   VAL A 179       6.784  19.856  13.477  1.00 93.48           O
ATOM   1242  H   VAL A 179       4.395  20.805  14.401  1.00  0.00           H
ATOM   1243  HA  VAL A 179       4.219  17.961  13.497  1.00  0.00           H
ATOM   1244  HB  VAL A 179       2.740  19.658  12.409  1.00  0.00           H
ATOM   1245 HG21 VAL A 179       3.062  18.812  10.151  1.00  0.00           H
ATOM   1246 HG22 VAL A 179       3.268  17.511  11.328  1.00  0.00           H
ATOM   1247 HG23 VAL A 179       4.686  18.239  10.554  1.00  0.00           H
ATOM   1248 HG11 VAL A 179       3.602  21.142  10.762  1.00  0.00           H
ATOM   1249 HG12 VAL A 179       4.419  21.524  12.297  1.00  0.00           H
ATOM   1250 HG13 VAL A 179       5.276  20.614  11.036  1.00  0.00           H
ATOM   1251  N   ARG A 180       6.567  17.832  12.534  1.00 74.58           N
ATOM   1252  CA  ARG A 180       7.950  17.710  12.064  1.00 74.58           C
ATOM   1253  CB  ARG A 180       8.158  16.230  11.738  1.00 74.58           C
ATOM   1254  CG  ARG A 180       9.579  15.863  11.310  1.00 74.58           C
ATOM   1255  CD  ARG A 180       9.536  14.382  10.942  1.00 74.58           C
ATOM   1256  NE  ARG A 180      10.848  13.848  10.571  1.00 74.58           N
ATOM   1257  CZ  ARG A 180      11.081  12.818   9.786  1.00 74.58           C
ATOM   1258  NH1 ARG A 180      10.109  12.124   9.266  1.00 74.58           N
ATOM   1259  NH2 ARG A 180      12.311  12.448   9.591  1.00 74.58           N
ATOM   1260  C   ARG A 180       8.173  18.596  10.832  1.00 74.58           C
ATOM   1261  O   ARG A 180       7.290  18.682   9.984  1.00 74.58           O
ATOM   1262  H   ARG A 180       5.910  17.120  12.224  1.00  0.00           H
ATOM   1263  HA  ARG A 180       8.640  18.028  12.848  1.00  0.00           H
ATOM   1264  HB2 ARG A 180       7.466  15.954  10.939  1.00  0.00           H
ATOM   1265  HB3 ARG A 180       7.904  15.643  12.623  1.00  0.00           H
ATOM   1266  HG2 ARG A 180       9.886  16.442  10.439  1.00  0.00           H
ATOM   1267  HG3 ARG A 180      10.264  16.040  12.137  1.00  0.00           H
ATOM   1268  HD2 ARG A 180       8.845  14.269  10.104  1.00  0.00           H
ATOM   1269  HD3 ARG A 180       9.160  13.817  11.793  1.00  0.00           H
ATOM   1270  HE  ARG A 180      11.662  14.247  11.028  1.00  0.00           H
ATOM   1271 HH11 ARG A 180       9.158  12.349   9.532  1.00  0.00           H
ATOM   1272 HH12 ARG A 180      10.273  11.241   8.802  1.00  0.00           H
ATOM   1273 HH21 ARG A 180      12.541  11.683   8.988  1.00  0.00           H
ATOM   1274 HH22 ARG A 180      13.038  12.975  10.082  1.00  0.00           H
ATOM   1275  N   VAL A 181       9.365  19.182  10.696  1.00 53.77           N
ATOM   1276  CA  VAL A 181       9.773  19.947   9.500  1.00 53.77           C
ATOM   1277  CB  VAL A 181       9.472  21.452   9.680  1.00 53.77           C
ATOM   1278  CG1 VAL A 181       9.889  22.287   8.464  1.00 53.77           C
ATOM   1279  CG2 VAL A 181       7.986  21.732   9.919  1.00 53.77           C
ATOM   1280  C   VAL A 181      11.258  19.730   9.212  1.00 53.77           C
ATOM   1281  O   VAL A 181      12.099  20.124  10.018  1.00 53.77           O
ATOM   1282  H   VAL A 181      10.012  19.135  11.475  1.00  0.00           H
ATOM   1283  HA  VAL A 181       9.212  19.588   8.633  1.00  0.00           H
ATOM   1284  HB  VAL A 181      10.021  21.824  10.546  1.00  0.00           H
ATOM   1285 HG21 VAL A 181       7.813  22.804   9.962  1.00  0.00           H
ATOM   1286 HG22 VAL A 181       7.671  21.300  10.868  1.00  0.00           H
ATOM   1287 HG23 VAL A 181       7.392  21.299   9.114  1.00  0.00           H
ATOM   1288 HG11 VAL A 181       9.618  23.329   8.625  1.00  0.00           H
ATOM   1289 HG12 VAL A 181       9.392  21.913   7.568  1.00  0.00           H
ATOM   1290 HG13 VAL A 181      10.968  22.234   8.326  1.00  0.00           H
ATOM   1291  N   LEU A 182      11.604  19.148   8.063  1.00 66.07           N
ATOM   1292  CA  LEU A 182      12.994  19.008   7.609  0.49 66.07           C
ATOM   1293  CB  LEU A 182      13.066  17.939   6.499  0.49 66.07           C
ATOM   1294  CG  LEU A 182      12.831  16.505   7.014  1.00 66.07           C
ATOM   1295  CD1 LEU A 182      12.453  15.578   5.861  1.00 66.07           C
ATOM   1296  CD2 LEU A 182      14.102  15.948   7.662  1.00 66.07           C
ATOM   1297  C   LEU A 182      13.608  20.345   7.151  1.00 66.07           C
ATOM   1298  O   LEU A 182      12.914  21.316   6.844  1.00 66.07           O
ATOM   1299  H   LEU A 182      10.862  18.826   7.436  1.00  0.00           H
ATOM   1300  HA  LEU A 182      13.593  18.668   8.454  0.49  0.00           H
ATOM   1301  HB2 LEU A 182      14.038  17.975   6.006  0.49  0.00           H
ATOM   1302  HB3 LEU A 182      12.314  18.178   5.750  0.49  0.00           H
ATOM   1303  HG  LEU A 182      12.023  16.494   7.746  1.00  0.00           H
ATOM   1304 HD21 LEU A 182      14.893  15.845   6.918  1.00  0.00           H
ATOM   1305 HD22 LEU A 182      14.448  16.613   8.449  1.00  0.00           H
ATOM   1306 HD23 LEU A 182      13.894  14.971   8.097  1.00  0.00           H
ATOM   1307 HD11 LEU A 182      12.310  14.565   6.236  1.00  0.00           H
ATOM   1308 HD12 LEU A 182      13.234  15.579   5.102  1.00  0.00           H
ATOM   1309 HD13 LEU A 182      11.514  15.919   5.421  1.00  0.00           H
ATOM   1310  N   HIS A 183      14.935  20.362   7.012  1.00 95.75           N
ATOM   1311  CA  HIS A 183      15.726  21.535   6.610  1.00 95.75           C
ATOM   1312  ND1 HIS A 183      17.541  19.723   4.422  1.00 95.75           N
ATOM   1313  CG  HIS A 183      17.565  19.870   5.812  1.00 95.75           C
ATOM   1314  CB  HIS A 183      17.206  21.120   6.585  1.00 95.75           C
ATOM   1315  NE2 HIS A 183      18.349  17.876   5.321  1.00 95.75           N
ATOM   1316  CD2 HIS A 183      18.063  18.725   6.363  1.00 95.75           C
ATOM   1317  CE1 HIS A 183      18.036  18.500   4.174  1.00 95.75           C
ATOM   1318  C   HIS A 183      15.286  22.171   5.281  1.00 95.75           C
ATOM   1319  O   HIS A 183      14.959  23.358   5.240  1.00 95.75           O
ATOM   1320  H   HIS A 183      15.445  19.530   7.271  1.00  0.00           H
ATOM   1321  HA  HIS A 183      15.610  22.310   7.368  1.00  0.00           H
ATOM   1322  HB2 HIS A 183      17.805  21.944   6.210  1.00  0.00           H
ATOM   1323  HB3 HIS A 183      17.498  20.944   7.610  1.00  0.00           H
ATOM   1324  HD2 HIS A 183      18.252  18.540   7.412  1.00  0.00           H
ATOM   1325  HE1 HIS A 183      18.186  18.088   3.185  1.00  0.00           H
ATOM   1326  HE2 HIS A 183      18.784  16.966   5.406  1.00  0.00           H
ATOM   1327  N   SER A 184      15.079  21.346   4.256  1.00 42.82           N
ATOM   1328  CA  SER A 184      14.569  21.744   2.941  0.42 42.82           C
ATOM   1329  CB  SER A 184      14.798  20.583   1.967  0.42 42.82           C
ATOM   1330  OG  SER A 184      14.154  19.407   2.429  1.00 42.82           O
ATOM   1331  C   SER A 184      13.087  22.140   2.973  1.00 42.82           C
ATOM   1332  O   SER A 184      12.715  23.184   2.430  1.00 42.82           O
ATOM   1333  H   SER A 184      15.407  20.394   4.359  1.00  0.00           H
ATOM   1334  HA  SER A 184      15.137  22.606   2.591  0.42  0.00           H
ATOM   1335  HB2 SER A 184      14.410  20.850   0.983  0.42  0.00           H
ATOM   1336  HB3 SER A 184      15.870  20.395   1.886  0.42  0.00           H
ATOM   1337  HG  SER A 184      14.435  18.656   1.899  1.00  0.00           H
ATOM   1338  N   GLU A 185      12.266  21.403   3.727  1.00 73.42           N
ATOM   1339  CA  GLU A 185      10.840  21.687   3.918  1.00 73.42           C
ATOM   1340  CB  GLU A 185      10.178  20.603   4.774  1.00 73.42           C
ATOM   1341  CG  GLU A 185      10.118  19.231   4.096  1.00 73.42           C
ATOM   1342  CD  GLU A 185       9.364  18.236   4.989  1.00 73.42           C
ATOM   1343  OE1 GLU A 185       9.685  18.202   6.202  1.00 73.42           O
ATOM   1344  OE2 GLU A 185       8.357  17.684   4.495  1.00 73.42           O
ATOM   1345  C   GLU A 185      10.594  23.030   4.604  1.00 73.42           C
ATOM   1346  O   GLU A 185       9.646  23.724   4.241  1.00 73.42           O
ATOM   1347  H   GLU A 185      12.650  20.573   4.158  1.00  0.00           H
ATOM   1348  HA  GLU A 185      10.344  21.716   2.947  1.00  0.00           H
ATOM   1349  HB2 GLU A 185       9.155  20.914   4.990  1.00  0.00           H
ATOM   1350  HB3 GLU A 185      10.712  20.523   5.719  1.00  0.00           H
ATOM   1351  HG2 GLU A 185       9.612  19.336   3.133  1.00  0.00           H
ATOM   1352  HG3 GLU A 185      11.131  18.868   3.908  1.00  0.00           H
ATOM   1353  N   ARG A 186      11.498  23.477   5.486  1.00 98.98           N
ATOM   1354  CA  ARG A 186      11.361  24.717   6.265  1.00 98.98           C
ATOM   1355  CB  ARG A 186      12.669  24.952   7.034  1.00 98.98           C
ATOM   1356  CG  ARG A 186      12.515  26.065   8.078  1.00 98.98           C
ATOM   1357  CD  ARG A 186      13.821  26.830   8.296  1.00 98.98           C
ATOM   1358  NE  ARG A 186      13.552  28.067   9.037  1.00 98.98           N
ATOM   1359  CZ  ARG A 186      14.124  28.526  10.129  1.00 98.98           C
ATOM   1360  NH1 ARG A 186      15.081  27.913  10.755  1.00 98.98           N
ATOM   1361  NH2 ARG A 186      13.737  29.667  10.604  1.00 98.98           N
ATOM   1362  C   ARG A 186      11.023  25.933   5.399  1.00 98.98           C
ATOM   1363  O   ARG A 186      10.096  26.679   5.709  1.00 98.98           O
ATOM   1364  H   ARG A 186      12.235  22.823   5.749  1.00  0.00           H
ATOM   1365  HA  ARG A 186      10.551  24.592   6.979  1.00  0.00           H
ATOM   1366  HB2 ARG A 186      13.452  25.216   6.322  1.00  0.00           H
ATOM   1367  HB3 ARG A 186      12.967  24.033   7.539  1.00  0.00           H
ATOM   1368  HG2 ARG A 186      12.185  25.626   9.017  1.00  0.00           H
ATOM   1369  HG3 ARG A 186      11.761  26.781   7.757  1.00  0.00           H
ATOM   1370  HD2 ARG A 186      14.534  26.196   8.810  1.00  0.00           H
ATOM   1371  HD3 ARG A 186      14.243  27.100   7.327  1.00  0.00           H
ATOM   1372  HE  ARG A 186      12.879  28.699   8.602  1.00  0.00           H
ATOM   1373 HH11 ARG A 186      15.622  28.406  11.453  1.00  0.00           H
ATOM   1374 HH12 ARG A 186      15.414  27.011  10.441  1.00  0.00           H
ATOM   1375 HH21 ARG A 186      14.214  30.052  11.404  1.00  0.00           H
ATOM   1376 HH22 ARG A 186      12.869  30.051  10.236  1.00  0.00           H
ATOM   1377  N   LYS A 187      11.708  26.099   4.265  1.00141.20           N
ATOM   1378  CA  LYS A 187      11.544  27.258   3.368  1.00141.20           C
ATOM   1379  CB  LYS A 187      12.822  27.357   2.522  1.00141.20           C
ATOM   1380  CG  LYS A 187      12.965  28.618   1.656  1.00141.20           C
ATOM   1381  CD  LYS A 187      12.880  29.958   2.423  1.00141.20           C
ATOM   1382  CE  LYS A 187      11.512  30.660   2.381  1.00141.20           C
ATOM   1383  NZ  LYS A 187      11.011  30.808   0.993  1.00141.20           N
ATOM   1384  C   LYS A 187      10.253  27.210   2.530  1.00141.20           C
ATOM   1385  O   LYS A 187       9.845  28.243   1.989  1.00141.20           O
ATOM   1386  H   LYS A 187      12.379  25.374   4.032  1.00  0.00           H
ATOM   1387  HA  LYS A 187      11.464  28.140   4.005  1.00  0.00           H
ATOM   1388  HB2 LYS A 187      13.681  27.321   3.194  1.00  0.00           H
ATOM   1389  HB3 LYS A 187      12.879  26.483   1.870  1.00  0.00           H
ATOM   1390  HG2 LYS A 187      12.237  28.578   0.848  1.00  0.00           H
ATOM   1391  HG3 LYS A 187      13.949  28.569   1.188  1.00  0.00           H
ATOM   1392  HD2 LYS A 187      13.158  29.799   3.467  1.00  0.00           H
ATOM   1393  HD3 LYS A 187      13.620  30.639   1.999  1.00  0.00           H
ATOM   1394  HE2 LYS A 187      10.794  30.076   2.966  1.00  0.00           H
ATOM   1395  HE3 LYS A 187      11.609  31.639   2.861  1.00  0.00           H
ATOM   1396  HZ1 LYS A 187      10.163  31.355   0.973  1.00  0.00           H
ATOM   1397  HZ2 LYS A 187      11.713  31.230   0.401  1.00  0.00           H
ATOM   1398  HZ3 LYS A 187      10.784  29.881   0.642  1.00  0.00           H
ATOM   1399  N   GLU A 188       9.600  26.053   2.472  1.00 59.09           N
ATOM   1400  CA  GLU A 188       8.224  25.851   1.997  0.54 59.09           C
ATOM   1401  CB  GLU A 188       8.119  24.418   1.426  0.54 59.09           C
ATOM   1402  CG  GLU A 188       7.873  24.395  -0.086  0.54 59.09           C
ATOM   1403  CD  GLU A 188       6.401  24.675  -0.400  1.00 59.09           C
ATOM   1404  OE1 GLU A 188       5.630  23.693  -0.290  1.00 59.09           O
ATOM   1405  OE2 GLU A 188       6.008  25.855  -0.252  1.00 59.09           O
ATOM   1406  C   GLU A 188       7.208  26.066   3.136  1.00 59.09           C
ATOM   1407  O   GLU A 188       6.369  26.962   3.070  1.00 59.09           O
ATOM   1408  H   GLU A 188      10.015  25.266   2.960  1.00  0.00           H
ATOM   1409  HA  GLU A 188       7.986  26.571   1.212  0.54  0.00           H
ATOM   1410  HB2 GLU A 188       9.045  23.871   1.621  0.54  0.00           H
ATOM   1411  HB3 GLU A 188       7.319  23.869   1.924  0.54  0.00           H
ATOM   1412  HG2 GLU A 188       8.145  23.406  -0.466  0.54  0.00           H
ATOM   1413  HG3 GLU A 188       8.519  25.128  -0.573  0.54  0.00           H
ATOM   1414  N   PHE A 189       7.439  25.427   4.283  1.00105.76           N
ATOM   1415  CA  PHE A 189       6.620  25.471   5.495  1.00105.76           C
ATOM   1416  CB  PHE A 189       7.310  24.577   6.537  1.00105.76           C
ATOM   1417  CG  PHE A 189       6.665  24.587   7.904  1.00105.76           C
ATOM   1418  CD1 PHE A 189       7.059  25.540   8.863  1.00105.76           C
ATOM   1419  CD2 PHE A 189       5.686  23.631   8.226  1.00105.76           C
ATOM   1420  CE1 PHE A 189       6.464  25.544  10.134  1.00105.76           C
ATOM   1421  CE2 PHE A 189       5.106  23.629   9.505  1.00105.76           C
ATOM   1422  CZ  PHE A 189       5.490  24.586  10.459  1.00105.76           C
ATOM   1423  C   PHE A 189       6.391  26.893   6.031  1.00105.76           C
ATOM   1424  O   PHE A 189       5.246  27.339   6.110  1.00105.76           O
ATOM   1425  H   PHE A 189       8.209  24.765   4.288  1.00  0.00           H
ATOM   1426  HA  PHE A 189       5.642  25.045   5.277  1.00  0.00           H
ATOM   1427  HB2 PHE A 189       7.335  23.552   6.165  1.00  0.00           H
ATOM   1428  HB3 PHE A 189       8.343  24.899   6.654  1.00  0.00           H
ATOM   1429  HD1 PHE A 189       7.822  26.267   8.629  1.00  0.00           H
ATOM   1430  HD2 PHE A 189       5.407  22.874   7.507  1.00  0.00           H
ATOM   1431  HE1 PHE A 189       6.768  26.275  10.864  1.00  0.00           H
ATOM   1432  HE2 PHE A 189       4.378  22.880   9.758  1.00  0.00           H
ATOM   1433  HZ  PHE A 189       5.049  24.577  11.445  1.00  0.00           H
ATOM   1434  N   GLU A 190       7.459  27.680   6.192  1.00 51.71           N
ATOM   1435  CA  GLU A 190       7.385  29.085   6.619  1.00 51.71           C
ATOM   1436  CB  GLU A 190       8.800  29.626   6.892  1.00 51.71           C
ATOM   1437  CG  GLU A 190       9.489  28.990   8.109  1.00 51.71           C
ATOM   1438  CD  GLU A 190      10.871  29.612   8.348  1.00 51.71           C
ATOM   1439  OE1 GLU A 190      11.166  30.035   9.494  1.00 51.71           O
ATOM   1440  OE2 GLU A 190      11.739  29.540   7.455  1.00 51.71           O
ATOM   1441  C   GLU A 190       6.703  29.983   5.575  1.00 51.71           C
ATOM   1442  O   GLU A 190       6.080  30.986   5.922  1.00 51.71           O
ATOM   1443  H   GLU A 190       8.381  27.268   6.062  1.00  0.00           H
ATOM   1444  HA  GLU A 190       6.798  29.152   7.537  1.00  0.00           H
ATOM   1445  HB2 GLU A 190       8.732  30.700   7.076  1.00  0.00           H
ATOM   1446  HB3 GLU A 190       9.416  29.475   6.004  1.00  0.00           H
ATOM   1447  HG2 GLU A 190       9.600  27.916   7.958  1.00  0.00           H
ATOM   1448  HG3 GLU A 190       8.860  29.132   8.989  1.00  0.00           H
ATOM   1449  N   LYS A 191       6.744  29.619   4.285  1.00 88.48           N
ATOM   1450  CA  LYS A 191       6.003  30.339   3.240  0.50 88.48           C
ATOM   1451  CB  LYS A 191       6.726  30.175   1.888  0.50 88.48           C
ATOM   1452  CG  LYS A 191       6.042  30.908   0.717  0.50 88.48           C
ATOM   1453  CD  LYS A 191       5.966  32.443   0.865  0.50 88.48           C
ATOM   1454  CE  LYS A 191       4.701  33.019   0.209  1.00 88.48           C
ATOM   1455  NZ  LYS A 191       3.500  32.831   1.066  1.00 88.48           N
ATOM   1456  C   LYS A 191       4.527  29.928   3.182  1.00 88.48           C
ATOM   1457  O   LYS A 191       3.705  30.769   2.810  1.00 88.48           O
ATOM   1458  H   LYS A 191       7.149  28.713   4.065  1.00  0.00           H
ATOM   1459  HA  LYS A 191       6.007  31.391   3.520  0.50  0.00           H
ATOM   1460  HB2 LYS A 191       6.776  29.114   1.638  0.50  0.00           H
ATOM   1461  HB3 LYS A 191       7.748  30.540   1.987  0.50  0.00           H
ATOM   1462  HG2 LYS A 191       6.593  30.682  -0.196  0.50  0.00           H
ATOM   1463  HG3 LYS A 191       5.042  30.494   0.585  0.50  0.00           H
ATOM   1464  HD2 LYS A 191       6.843  32.875   0.380  0.50  0.00           H
ATOM   1465  HD3 LYS A 191       5.991  32.750   1.909  0.50  0.00           H
ATOM   1466  HE2 LYS A 191       4.855  34.087   0.027  1.00  0.00           H
ATOM   1467  HE3 LYS A 191       4.559  32.529  -0.759  1.00  0.00           H
ATOM   1468  HZ1 LYS A 191       2.643  33.056   0.581  1.00  0.00           H
ATOM   1469  HZ2 LYS A 191       3.435  31.867   1.398  1.00  0.00           H
ATOM   1470  HZ3 LYS A 191       3.559  33.384   1.910  1.00  0.00           H
ATOM   1471  N   ARG A 192       4.184  28.688   3.531  1.00127.45           N
ATOM   1472  CA  ARG A 192       2.813  28.146   3.532  1.00127.45           C
ATOM   1473  CB  ARG A 192       2.886  26.617   3.379  1.00127.45           C
ATOM   1474  CG  ARG A 192       3.112  26.269   1.898  1.00127.45           C
ATOM   1475  CD  ARG A 192       3.672  24.871   1.643  1.00127.45           C
ATOM   1476  NE  ARG A 192       2.901  23.770   2.253  1.00127.45           N
ATOM   1477  CZ  ARG A 192       3.224  22.492   2.133  1.00127.45           C
ATOM   1478  NH1 ARG A 192       4.214  22.078   1.395  1.00127.45           N
ATOM   1479  NH2 ARG A 192       2.537  21.579   2.766  1.00127.45           N
ATOM   1480  C   ARG A 192       2.008  28.580   4.755  1.00127.45           C
ATOM   1481  O   ARG A 192       0.937  29.145   4.570  1.00127.45           O
ATOM   1482  H   ARG A 192       4.947  28.049   3.746  1.00  0.00           H
ATOM   1483  HA  ARG A 192       2.264  28.551   2.680  1.00  0.00           H
ATOM   1484  HB2 ARG A 192       1.948  26.167   3.707  1.00  0.00           H
ATOM   1485  HB3 ARG A 192       3.698  26.220   3.993  1.00  0.00           H
ATOM   1486  HG2 ARG A 192       2.170  26.381   1.360  1.00  0.00           H
ATOM   1487  HG3 ARG A 192       3.829  26.970   1.465  1.00  0.00           H
ATOM   1488  HD2 ARG A 192       4.701  24.838   2.006  1.00  0.00           H
ATOM   1489  HD3 ARG A 192       3.689  24.733   0.562  1.00  0.00           H
ATOM   1490  HE  ARG A 192       2.108  24.009   2.818  1.00  0.00           H
ATOM   1491 HH11 ARG A 192       4.474  21.117   1.334  1.00  0.00           H
ATOM   1492 HH12 ARG A 192       4.726  22.752   0.802  1.00  0.00           H
ATOM   1493 HH21 ARG A 192       1.768  21.835   3.354  1.00  0.00           H
ATOM   1494 HH22 ARG A 192       2.822  20.620   2.693  1.00  0.00           H
ATOM   1495  N   HIS A 193       2.623  28.578   5.938  1.00 63.08           N
ATOM   1496  CA  HIS A 193       2.079  29.230   7.140  1.00 63.08           C
ATOM   1497  ND1 HIS A 193       1.092  26.950   9.219  1.00 63.08           N
ATOM   1498  CG  HIS A 193       2.352  27.284   8.721  1.00 63.08           C
ATOM   1499  CB  HIS A 193       2.797  28.675   8.371  1.00 63.08           C
ATOM   1500  NE2 HIS A 193       2.314  25.123   9.073  1.00 63.08           N
ATOM   1501  CD2 HIS A 193       3.106  26.156   8.626  1.00 63.08           C
ATOM   1502  CE1 HIS A 193       1.120  25.627   9.429  1.00 63.08           C
ATOM   1503  C   HIS A 193       2.196  30.759   7.117  1.00 63.08           C
ATOM   1504  O   HIS A 193       1.499  31.450   7.855  1.00 63.08           O
ATOM   1505  H   HIS A 193       3.526  28.120   6.008  1.00  0.00           H
ATOM   1506  HA  HIS A 193       1.014  29.001   7.234  1.00  0.00           H
ATOM   1507  HB2 HIS A 193       3.878  28.695   8.223  1.00  0.00           H
ATOM   1508  HB3 HIS A 193       2.568  29.312   9.217  1.00  0.00           H
ATOM   1509  HD2 HIS A 193       4.138  26.106   8.305  1.00  0.00           H
ATOM   1510  HE1 HIS A 193       0.301  25.057   9.849  1.00  0.00           H
ATOM   1511  HE2 HIS A 193       2.611  24.167   9.197  1.00  0.00           H
ATOM   1512  N   GLY A 194       3.150  31.302   6.357  1.00 23.16           N
ATOM   1513  CA  GLY A 194       3.461  32.735   6.308  1.00 23.16           C
ATOM   1514  C   GLY A 194       4.283  33.256   7.495  1.00 23.16           C
ATOM   1515  O   GLY A 194       5.004  34.243   7.339  1.00 23.16           O
ATOM   1516  H   GLY A 194       3.793  30.673   5.898  1.00  0.00           H
ATOM   1517  HA2 GLY A 194       4.018  32.941   5.396  1.00  0.00           H
ATOM   1518  HA3 GLY A 194       2.526  33.294   6.281  1.00  0.00           H
ATOM   1519  N   TRP A 195       4.246  32.579   8.646  1.00 79.64           N
ATOM   1520  CA  TRP A 195       5.134  32.829   9.779  1.00 79.64           C
ATOM   1521  CB  TRP A 195       4.387  32.624  11.108  1.00 79.64           C
ATOM   1522  CG  TRP A 195       3.610  31.352  11.328  1.00 79.64           C
ATOM   1523  CD2 TRP A 195       4.078  30.015  11.707  1.00 79.64           C
ATOM   1524  CD1 TRP A 195       2.261  31.253  11.261  1.00 79.64           C
ATOM   1525  NE1 TRP A 195       1.863  29.984  11.629  1.00 79.64           N
ATOM   1526  CE2 TRP A 195       2.939  29.188  11.954  1.00 79.64           C
ATOM   1527  CE3 TRP A 195       5.342  29.418  11.920  1.00 79.64           C
ATOM   1528  CZ2 TRP A 195       3.040  27.871  12.416  1.00 79.64           C
ATOM   1529  CZ3 TRP A 195       5.457  28.103  12.408  1.00 79.64           C
ATOM   1530  CH2 TRP A 195       4.311  27.329  12.667  1.00 79.64           C
ATOM   1531  C   TRP A 195       6.438  32.023   9.693  1.00 79.64           C
ATOM   1532  O   TRP A 195       6.457  30.855   9.319  1.00 79.64           O
ATOM   1533  H   TRP A 195       3.626  31.783   8.707  1.00  0.00           H
ATOM   1534  HA  TRP A 195       5.422  33.879   9.745  1.00  0.00           H
ATOM   1535  HB2 TRP A 195       5.107  32.717  11.922  1.00  0.00           H
ATOM   1536  HB3 TRP A 195       3.687  33.455  11.215  1.00  0.00           H
ATOM   1537  HD1 TRP A 195       1.591  32.057  10.978  1.00  0.00           H
ATOM   1538  HE3 TRP A 195       6.233  29.999  11.746  1.00  0.00           H
ATOM   1539  HZ2 TRP A 195       2.149  27.282  12.577  1.00  0.00           H
ATOM   1540  HZ3 TRP A 195       6.434  27.691  12.612  1.00  0.00           H
ATOM   1541  HH2 TRP A 195       4.403  26.324  13.054  1.00  0.00           H
ATOM   1542  HE1 TRP A 195       0.903  29.664  11.601  1.00  0.00           H
ATOM   1543  N   SER A 196       7.531  32.643  10.149  1.00 93.30           N
ATOM   1544  CA  SER A 196       8.819  31.977  10.386  0.45 93.30           C
ATOM   1545  CB  SER A 196       9.955  32.986  10.195  0.45 93.30           C
ATOM   1546  OG  SER A 196      11.204  32.420  10.511  1.00 93.30           O
ATOM   1547  C   SER A 196       8.871  31.291  11.761  1.00 93.30           C
ATOM   1548  O   SER A 196       8.314  31.824  12.725  1.00 93.30           O
ATOM   1549  H   SER A 196       7.434  33.599  10.438  1.00  0.00           H
ATOM   1550  HA  SER A 196       8.941  31.210   9.629  0.45  0.00           H
ATOM   1551  HB2 SER A 196       9.966  33.322   9.157  0.45  0.00           H
ATOM   1552  HB3 SER A 196       9.791  33.848  10.842  0.45  0.00           H
ATOM   1553  HG  SER A 196      11.265  31.543  10.060  1.00  0.00           H
ATOM   1554  N   ILE A 197       9.569  30.156  11.865  1.00 78.14           N
ATOM   1555  CA  ILE A 197       9.792  29.379  13.100  1.00 78.14           C
ATOM   1556  CB  ILE A 197      10.443  28.013  12.755  1.00 78.14           C
ATOM   1557  CG1 ILE A 197       9.592  27.196  11.754  1.00 78.14           C
ATOM   1558  CG2 ILE A 197      10.688  27.186  14.027  1.00 78.14           C
ATOM   1559  CD1 ILE A 197      10.234  25.874  11.307  1.00 78.14           C
ATOM   1560  C   ILE A 197      10.679  30.164  14.085  1.00 78.14           C
ATOM   1561  O   ILE A 197      11.660  30.770  13.656  1.00 78.14           O
ATOM   1562  H   ILE A 197      10.090  29.866  11.040  1.00  0.00           H
ATOM   1563  HA  ILE A 197       8.827  29.194  13.574  1.00  0.00           H
ATOM   1564  HB  ILE A 197      11.412  28.210  12.291  1.00  0.00           H
ATOM   1565 HG12 ILE A 197       9.432  27.787  10.854  1.00  0.00           H
ATOM   1566 HG13 ILE A 197       8.621  26.983  12.197  1.00  0.00           H
ATOM   1567 HG21 ILE A 197      11.162  26.236  13.781  1.00  0.00           H
ATOM   1568 HG22 ILE A 197       9.748  26.997  14.547  1.00  0.00           H
ATOM   1569 HG23 ILE A 197      11.368  27.703  14.701  1.00  0.00           H
ATOM   1570 HD11 ILE A 197      11.277  26.042  11.040  1.00  0.00           H
ATOM   1571 HD12 ILE A 197       9.698  25.482  10.442  1.00  0.00           H
ATOM   1572 HD13 ILE A 197      10.184  25.134  12.104  1.00  0.00           H
ATOM   1573  N   LYS A 198      10.401  30.106  15.397  1.00130.18           N
ATOM   1574  CA  LYS A 198      11.190  30.756  16.471  1.00130.18           C
ATOM   1575  CB  LYS A 198      10.298  31.655  17.335  1.00130.18           C
ATOM   1576  CG  LYS A 198       9.611  32.792  16.583  1.00130.18           C
ATOM   1577  CD  LYS A 198       8.189  32.436  16.136  1.00130.18           C
ATOM   1578  CE  LYS A 198       7.495  33.666  15.552  1.00130.18           C
ATOM   1579  NZ  LYS A 198       8.160  34.068  14.297  1.00130.18           N
ATOM   1580  C   LYS A 198      11.888  29.771  17.410  1.00130.18           C
ATOM   1581  O   LYS A 198      11.285  28.750  17.735  1.00130.18           O
ATOM   1582  H   LYS A 198       9.596  29.548  15.675  1.00  0.00           H
ATOM   1583  HA  LYS A 198      11.972  31.369  16.029  1.00  0.00           H
ATOM   1584  HB2 LYS A 198      10.940  32.105  18.088  1.00  0.00           H
ATOM   1585  HB3 LYS A 198       9.555  31.053  17.859  1.00  0.00           H
ATOM   1586  HG2 LYS A 198      10.231  33.104  15.741  1.00  0.00           H
ATOM   1587  HG3 LYS A 198       9.516  33.629  17.263  1.00  0.00           H
ATOM   1588  HD2 LYS A 198       8.213  31.643  15.391  1.00  0.00           H
ATOM   1589  HD3 LYS A 198       7.612  32.082  16.992  1.00  0.00           H
ATOM   1590  HE2 LYS A 198       7.523  34.476  16.285  1.00  0.00           H
ATOM   1591  HE3 LYS A 198       6.448  33.411  15.356  1.00  0.00           H
ATOM   1592  HZ1 LYS A 198       7.695  34.847  13.861  1.00  0.00           H
ATOM   1593  HZ2 LYS A 198       8.146  33.266  13.667  1.00  0.00           H
ATOM   1594  HZ3 LYS A 198       9.131  34.283  14.476  1.00  0.00           H
ATOM   1595  N   ARG A 199      12.963  30.209  18.088  1.00101.75           N
ATOM   1596  CA  ARG A 199      13.442  29.533  19.313  1.00101.75           C
ATOM   1597  CB  ARG A 199      14.917  29.812  19.634  1.00101.75           C
ATOM   1598  CG  ARG A 199      15.947  29.377  18.589  1.00101.75           C
ATOM   1599  CD  ARG A 199      17.367  29.357  19.197  1.00101.75           C
ATOM   1600  NE  ARG A 199      17.825  27.987  19.528  1.00101.75           N
ATOM   1601  CZ  ARG A 199      17.654  27.332  20.666  1.00101.75           C
ATOM   1602  NH1 ARG A 199      17.123  27.837  21.737  1.00101.75           N
ATOM   1603  NH2 ARG A 199      17.923  26.060  20.729  1.00101.75           N
ATOM   1604  C   ARG A 199      12.595  29.895  20.539  1.00101.75           C
ATOM   1605  O   ARG A 199      12.049  30.993  20.634  1.00101.75           O
ATOM   1606  H   ARG A 199      13.301  31.143  17.878  1.00  0.00           H
ATOM   1607  HA  ARG A 199      13.332  28.457  19.168  1.00  0.00           H
ATOM   1608  HB2 ARG A 199      15.049  30.875  19.841  1.00  0.00           H
ATOM   1609  HB3 ARG A 199      15.139  29.254  20.541  1.00  0.00           H
ATOM   1610  HG2 ARG A 199      15.920  30.098  17.774  1.00  0.00           H
ATOM   1611  HG3 ARG A 199      15.690  28.390  18.202  1.00  0.00           H
ATOM   1612  HD2 ARG A 199      17.409  30.002  20.079  1.00  0.00           H
ATOM   1613  HD3 ARG A 199      18.057  29.777  18.464  1.00  0.00           H
ATOM   1614  HE  ARG A 199      18.255  27.467  18.784  1.00  0.00           H
ATOM   1615 HH11 ARG A 199      16.987  27.256  22.545  1.00  0.00           H
ATOM   1616 HH12 ARG A 199      17.149  28.849  21.913  1.00  0.00           H
ATOM   1617 HH21 ARG A 199      17.582  25.562  21.546  1.00  0.00           H
ATOM   1618 HH22 ARG A 199      18.250  25.551  19.930  1.00  0.00           H
ATOM   1619  N   MET A 200      12.594  28.993  21.515  1.00 65.08           N
ATOM   1620  CA  MET A 200      11.859  29.050  22.782  1.00 65.08           C
ATOM   1621  CB  MET A 200      11.890  27.614  23.320  1.00 65.08           C
ATOM   1622  CG  MET A 200      11.174  27.385  24.647  1.00 65.08           C
ATOM   1623  SD  MET A 200      11.530  25.756  25.348  1.00 65.08           S
ATOM   1624  CE  MET A 200      10.819  24.659  24.089  1.00 65.08           C
ATOM   1625  C   MET A 200      12.411  30.052  23.810  1.00 65.08           C
ATOM   1626  O   MET A 200      11.646  30.574  24.619  1.00 65.08           O
ATOM   1627  H   MET A 200      13.056  28.113  21.311  1.00  0.00           H
ATOM   1628  HA  MET A 200      10.829  29.331  22.596  1.00  0.00           H
ATOM   1629  HB2 MET A 200      12.933  27.315  23.447  1.00  0.00           H
ATOM   1630  HB3 MET A 200      11.436  26.961  22.575  1.00  0.00           H
ATOM   1631  HG2 MET A 200      10.099  27.493  24.500  1.00  0.00           H
ATOM   1632  HG3 MET A 200      11.505  28.128  25.370  1.00  0.00           H
ATOM   1633  HE1 MET A 200      11.350  24.767  23.143  1.00  0.00           H
ATOM   1634  HE2 MET A 200      10.914  23.627  24.420  1.00  0.00           H
ATOM   1635  HE3 MET A 200       9.765  24.891  23.951  1.00  0.00           H
ATOM   1636  N   ASP A 201      13.718  30.306  23.785  1.00 69.38           N
ATOM   1637  CA  ASP A 201      14.447  31.194  24.701  1.00 69.38           C
ATOM   1638  CB  ASP A 201      15.948  30.808  24.733  1.00 69.38           C
ATOM   1639  CG  ASP A 201      16.646  30.610  23.372  1.00 69.38           C
ATOM   1640  OD1 ASP A 201      15.973  30.718  22.324  1.00 69.38           O
ATOM   1641  OD2 ASP A 201      17.714  29.968  23.357  1.00 69.38           O
ATOM   1642  C   ASP A 201      14.267  32.685  24.362  1.00 69.38           C
ATOM   1643  O   ASP A 201      13.935  33.479  25.240  1.00 69.38           O
ATOM   1644  H   ASP A 201      14.264  29.920  23.024  1.00  0.00           H
ATOM   1645  HA  ASP A 201      14.052  31.056  25.709  1.00  0.00           H
ATOM   1646  HB2 ASP A 201      16.492  31.566  25.297  1.00  0.00           H
ATOM   1647  HB3 ASP A 201      16.034  29.870  25.285  1.00  0.00           H
ATOM   1648  N   THR A 202      14.440  33.063  23.091  1.00142.26           N
ATOM   1649  CA  THR A 202      14.336  34.461  22.620  1.00142.26           C
ATOM   1650  CB  THR A 202      15.480  34.793  21.633  1.00142.26           C
ATOM   1651  OG1 THR A 202      15.156  35.965  20.939  1.00142.26           O
ATOM   1652  CG2 THR A 202      15.766  33.731  20.567  1.00142.26           C
ATOM   1653  C   THR A 202      12.961  34.816  22.028  1.00142.26           C
ATOM   1654  O   THR A 202      12.425  35.900  22.269  1.00142.26           O
ATOM   1655  H   THR A 202      14.805  32.356  22.458  1.00  0.00           H
ATOM   1656  HA  THR A 202      14.470  35.130  23.470  1.00  0.00           H
ATOM   1657  HB  THR A 202      16.394  34.961  22.202  1.00  0.00           H
ATOM   1658 HG21 THR A 202      16.182  32.842  21.033  1.00  0.00           H
ATOM   1659 HG22 THR A 202      16.520  34.110  19.876  1.00  0.00           H
ATOM   1660 HG23 THR A 202      14.863  33.474  20.017  1.00  0.00           H
ATOM   1661  HG1 THR A 202      15.963  36.321  20.488  1.00  0.00           H
ATOM   1662  N   ARG A 203      12.348  33.899  21.268  1.00147.78           N
ATOM   1663  CA  ARG A 203      11.271  34.174  20.293  1.00147.78           C
ATOM   1664  CB  ARG A 203       9.965  34.599  21.000  1.00147.78           C
ATOM   1665  CG  ARG A 203       8.705  34.167  20.224  1.00147.78           C
ATOM   1666  CD  ARG A 203       7.407  34.711  20.829  1.00147.78           C
ATOM   1667  NE  ARG A 203       7.073  34.071  22.118  1.00147.78           N
ATOM   1668  CZ  ARG A 203       6.738  34.670  23.245  1.00147.78           C
ATOM   1669  NH1 ARG A 203       6.656  35.971  23.348  1.00147.78           N
ATOM   1670  NH2 ARG A 203       6.454  33.965  24.302  1.00147.78           N
ATOM   1671  C   ARG A 203      11.682  35.068  19.097  1.00147.78           C
ATOM   1672  O   ARG A 203      10.840  35.374  18.252  1.00147.78           O
ATOM   1673  H   ARG A 203      12.776  32.981  21.226  1.00  0.00           H
ATOM   1674  HA  ARG A 203      11.072  33.205  19.848  1.00  0.00           H
ATOM   1675  HB2 ARG A 203       9.968  35.683  21.128  1.00  0.00           H
ATOM   1676  HB3 ARG A 203       9.929  34.139  21.989  1.00  0.00           H
ATOM   1677  HG2 ARG A 203       8.755  34.546  19.208  1.00  0.00           H
ATOM   1678  HG3 ARG A 203       8.658  33.078  20.181  1.00  0.00           H
ATOM   1679  HD2 ARG A 203       7.505  35.793  20.926  1.00  0.00           H
ATOM   1680  HD3 ARG A 203       6.595  34.515  20.126  1.00  0.00           H
ATOM   1681  HE  ARG A 203       7.081  33.061  22.129  1.00  0.00           H
ATOM   1682 HH11 ARG A 203       6.921  36.523  22.553  1.00  0.00           H
ATOM   1683 HH12 ARG A 203       6.445  36.410  24.222  1.00  0.00           H
ATOM   1684 HH21 ARG A 203       6.485  32.957  24.244  1.00  0.00           H
ATOM   1685 HH22 ARG A 203       6.296  34.410  25.183  1.00  0.00           H
ATOM   1686  N   GLU A 204      12.976  35.288  18.868  1.00 59.66           N
ATOM   1687  CA  GLU A 204      13.523  35.524  17.521  1.00 59.66           C
ATOM   1688  CB  GLU A 204      14.976  36.017  17.605  1.00 59.66           C
ATOM   1689  CG  GLU A 204      15.082  37.466  18.099  1.00 59.66           C
ATOM   1690  CD  GLU A 204      16.509  37.788  18.563  1.00 59.66           C
ATOM   1691  OE1 GLU A 204      16.992  37.075  19.477  1.00 59.66           O
ATOM   1692  OE2 GLU A 204      17.111  38.708  17.968  1.00 59.66           O
ATOM   1693  C   GLU A 204      13.453  34.257  16.634  1.00 59.66           C
ATOM   1694  O   GLU A 204      13.290  33.142  17.149  1.00 59.66           O
ATOM   1695  H   GLU A 204      13.637  35.130  19.618  1.00  0.00           H
ATOM   1696  HA  GLU A 204      12.932  36.307  17.050  1.00  0.00           H
ATOM   1697  HB2 GLU A 204      15.527  35.344  18.256  1.00  0.00           H
ATOM   1698  HB3 GLU A 204      15.444  35.969  16.622  1.00  0.00           H
ATOM   1699  HG2 GLU A 204      14.775  38.134  17.290  1.00  0.00           H
ATOM   1700  HG3 GLU A 204      14.395  37.626  18.932  1.00  0.00           H
ATOM   1701  N   PRO A 205      13.557  34.391  15.293  1.00 65.41           N
ATOM   1702  CA  PRO A 205      13.554  33.254  14.373  1.00 65.41           C
ATOM   1703  CD  PRO A 205      13.562  35.634  14.532  1.00 65.41           C
ATOM   1704  CB  PRO A 205      13.680  33.848  12.966  1.00 65.41           C
ATOM   1705  CG  PRO A 205      13.100  35.250  13.128  1.00 65.41           C
ATOM   1706  C   PRO A 205      14.669  32.232  14.645  1.00 65.41           C
ATOM   1707  O   PRO A 205      15.818  32.605  14.876  1.00 65.41           O
ATOM   1708  HA  PRO A 205      12.585  32.774  14.464  1.00  0.00           H
ATOM   1709  HD2 PRO A 205      14.578  36.032  14.488  1.00  0.00           H
ATOM   1710  HD3 PRO A 205      12.884  36.377  14.949  1.00  0.00           H
ATOM   1711  HB2 PRO A 205      13.130  33.261  12.232  1.00  0.00           H
ATOM   1712  HB3 PRO A 205      14.731  33.925  12.683  1.00  0.00           H
ATOM   1713  HG2 PRO A 205      12.011  35.206  13.097  1.00  0.00           H
ATOM   1714  HG3 PRO A 205      13.483  35.938  12.373  1.00  0.00           H
ATOM   1715  N   THR A 206      14.383  30.939  14.471  1.00 41.23           N
ATOM   1716  CA  THR A 206      15.392  29.878  14.636  1.00 41.23           C
ATOM   1717  CB  THR A 206      14.765  28.472  14.656  1.00 41.23           C
ATOM   1718  OG1 THR A 206      13.757  28.420  15.626  1.00 41.23           O
ATOM   1719  CG2 THR A 206      15.755  27.377  15.055  1.00 41.23           C
ATOM   1720  C   THR A 206      16.454  29.954  13.527  1.00 41.23           C
ATOM   1721  O   THR A 206      16.059  30.003  12.357  1.00 41.23           O
ATOM   1722  H   THR A 206      13.430  30.674  14.244  1.00  0.00           H
ATOM   1723  HA  THR A 206      15.857  30.041  15.601  1.00  0.00           H
ATOM   1724  HB  THR A 206      14.336  28.240  13.680  1.00  0.00           H
ATOM   1725  HG1 THR A 206      13.521  27.494  15.758  1.00  0.00           H
ATOM   1726 HG21 THR A 206      15.238  26.419  15.127  1.00  0.00           H
ATOM   1727 HG22 THR A 206      16.538  27.284  14.307  1.00  0.00           H
ATOM   1728 HG23 THR A 206      16.207  27.608  16.018  1.00  0.00           H
ATOM   1729  N   PRO A 207      17.761  29.812  13.836  1.00 82.38           N
ATOM   1730  CA  PRO A 207      18.825  29.649  12.836  1.00 82.38           C
ATOM   1731  CD  PRO A 207      18.321  30.049  15.159  1.00 82.38           C
ATOM   1732  CB  PRO A 207      20.158  29.703  13.602  1.00 82.38           C
ATOM   1733  CG  PRO A 207      19.801  29.707  15.088  1.00 82.38           C
ATOM   1734  C   PRO A 207      18.688  28.394  11.942  1.00 82.38           C
ATOM   1735  O   PRO A 207      17.738  27.624  12.057  1.00 82.38           O
ATOM   1736  HA  PRO A 207      18.792  30.513  12.172  1.00  0.00           H
ATOM   1737  HD2 PRO A 207      18.200  31.102  15.419  1.00  0.00           H
ATOM   1738  HD3 PRO A 207      17.845  29.422  15.913  1.00  0.00           H
ATOM   1739  HB2 PRO A 207      20.801  28.852  13.372  1.00  0.00           H
ATOM   1740  HB3 PRO A 207      20.678  30.630  13.355  1.00  0.00           H
ATOM   1741  HG2 PRO A 207      19.946  28.719  15.508  1.00  0.00           H
ATOM   1742  HG3 PRO A 207      20.402  30.431  15.640  1.00  0.00           H
ATOM   1743  N   VAL A 208      19.579  28.282  10.951  1.00147.00           N
ATOM   1744  CA  VAL A 208      19.509  27.393   9.766  1.00147.00           C
ATOM   1745  CB  VAL A 208      18.982  28.190   8.543  1.00147.00           C
ATOM   1746  CG1 VAL A 208      17.536  28.656   8.715  1.00147.00           C
ATOM   1747  CG2 VAL A 208      19.856  29.407   8.196  1.00147.00           C
ATOM   1748  C   VAL A 208      20.891  26.769   9.472  1.00147.00           C
ATOM   1749  O   VAL A 208      21.818  27.011  10.239  1.00147.00           O
ATOM   1750  H   VAL A 208      20.384  28.888  10.996  1.00  0.00           H
ATOM   1751  HA  VAL A 208      18.819  26.571   9.963  1.00  0.00           H
ATOM   1752  HB  VAL A 208      18.976  27.532   7.676  1.00  0.00           H
ATOM   1753 HG21 VAL A 208      19.481  29.878   7.287  1.00  0.00           H
ATOM   1754 HG22 VAL A 208      20.887  29.100   8.024  1.00  0.00           H
ATOM   1755 HG23 VAL A 208      19.827  30.138   9.004  1.00  0.00           H
ATOM   1756 HG11 VAL A 208      17.200  29.173   7.817  1.00  0.00           H
ATOM   1757 HG12 VAL A 208      16.907  27.781   8.863  1.00  0.00           H
ATOM   1758 HG13 VAL A 208      17.440  29.327   9.568  1.00  0.00           H
ATOM   1759  N   HIS A 209      21.098  26.232   8.258  1.00 77.05           N
ATOM   1760  CA  HIS A 209      22.321  25.599   7.701  1.00 77.05           C
ATOM   1761  ND1 HIS A 209      19.813  26.084   5.419  1.00 77.05           N
ATOM   1762  CG  HIS A 209      20.601  25.026   5.824  1.00 77.05           C
ATOM   1763  CB  HIS A 209      22.048  25.110   6.256  1.00 77.05           C
ATOM   1764  NE2 HIS A 209      18.535  24.298   5.396  1.00 77.05           N
ATOM   1765  CD2 HIS A 209      19.813  23.909   5.813  1.00 77.05           C
ATOM   1766  CE1 HIS A 209      18.583  25.612   5.159  1.00 77.05           C
ATOM   1767  C   HIS A 209      23.653  26.396   7.734  1.00 77.05           C
ATOM   1768  O   HIS A 209      24.656  26.003   7.142  1.00 77.05           O
ATOM   1769  H   HIS A 209      20.269  26.051   7.710  1.00  0.00           H
ATOM   1770  HA  HIS A 209      22.509  24.721   8.310  1.00  0.00           H
ATOM   1771  HB2 HIS A 209      22.544  25.781   5.554  1.00  0.00           H
ATOM   1772  HB3 HIS A 209      22.510  24.128   6.137  1.00  0.00           H
ATOM   1773  HD2 HIS A 209      20.125  22.906   6.076  1.00  0.00           H
ATOM   1774  HE1 HIS A 209      17.746  26.192   4.791  1.00  0.00           H
ATOM   1775  HD1 HIS A 209      20.135  27.020   5.234  1.00  0.00           H
ATOM   1776  N   LYS A 210      23.679  27.566   8.377  1.00129.12           N
ATOM   1777  CA  LYS A 210      24.911  28.206   8.857  1.00129.12           C
ATOM   1778  CB  LYS A 210      24.565  29.671   9.218  1.00129.12           C
ATOM   1779  CG  LYS A 210      25.559  30.269  10.219  1.00129.12           C
ATOM   1780  CD  LYS A 210      25.396  31.761  10.526  1.00129.12           C
ATOM   1781  CE  LYS A 210      26.011  32.092  11.901  1.00129.12           C
ATOM   1782  NZ  LYS A 210      27.278  31.357  12.171  1.00129.12           N
ATOM   1783  C   LYS A 210      25.518  27.431  10.048  1.00129.12           C
ATOM   1784  O   LYS A 210      26.723  27.521  10.280  1.00129.12           O
ATOM   1785  H   LYS A 210      22.838  27.767   8.899  1.00  0.00           H
ATOM   1786  HA  LYS A 210      25.658  28.195   8.061  1.00  0.00           H
ATOM   1787  HB2 LYS A 210      24.544  30.272   8.307  1.00  0.00           H
ATOM   1788  HB3 LYS A 210      23.576  29.707   9.679  1.00  0.00           H
ATOM   1789  HG2 LYS A 210      26.574  30.108   9.849  1.00  0.00           H
ATOM   1790  HG3 LYS A 210      25.428  29.733  11.159  1.00  0.00           H
ATOM   1791  HD2 LYS A 210      24.336  32.019  10.552  1.00  0.00           H
ATOM   1792  HD3 LYS A 210      25.877  32.347   9.740  1.00  0.00           H
ATOM   1793  HE2 LYS A 210      26.166  33.173  11.969  1.00  0.00           H
ATOM   1794  HE3 LYS A 210      25.281  31.805  12.668  1.00  0.00           H
ATOM   1795  HZ1 LYS A 210      27.656  31.607  13.074  1.00  0.00           H
ATOM   1796  HZ2 LYS A 210      27.964  31.523  11.448  1.00  0.00           H
ATOM   1797  HZ3 LYS A 210      27.078  30.359  12.202  1.00  0.00           H
ATOM   1798  N   ASP A 211      24.666  26.903  10.926  1.00156.49           N
ATOM   1799  CA  ASP A 211      24.957  26.633  12.347  1.00156.49           C
ATOM   1800  CB  ASP A 211      23.733  27.044  13.202  1.00156.49           C
ATOM   1801  CG  ASP A 211      23.996  28.131  14.246  1.00156.49           C
ATOM   1802  OD1 ASP A 211      24.651  29.136  13.868  1.00156.49           O
ATOM   1803  OD2 ASP A 211      23.221  28.114  15.239  1.00156.49           O
ATOM   1804  C   ASP A 211      25.422  25.183  12.631  1.00156.49           C
ATOM   1805  O   ASP A 211      25.299  24.728  13.763  1.00156.49           O
ATOM   1806  H   ASP A 211      23.691  26.847  10.656  1.00  0.00           H
ATOM   1807  HA  ASP A 211      25.792  27.268  12.643  1.00  0.00           H
ATOM   1808  HB2 ASP A 211      22.947  27.429  12.552  1.00  0.00           H
ATOM   1809  HB3 ASP A 211      23.335  26.171  13.713  1.00  0.00           H
ATOM   1810  N   ASN A 212      26.044  24.527  11.637  1.00 39.87           N
ATOM   1811  CA  ASN A 212      26.384  23.088  11.507  1.00 39.87           C
ATOM   1812  CB  ASN A 212      27.429  22.934  10.373  1.00 39.87           C
ATOM   1813  CG  ASN A 212      27.100  23.612   9.053  1.00 39.87           C
ATOM   1814  OD1 ASN A 212      26.838  22.982   8.047  1.00 39.87           O
ATOM   1815  ND2 ASN A 212      27.309  24.906   8.932  1.00 39.87           N
ATOM   1816  C   ASN A 212      26.942  22.346  12.749  1.00 39.87           C
ATOM   1817  O   ASN A 212      26.953  21.119  12.773  1.00 39.87           O
ATOM   1818  H   ASN A 212      26.070  25.030  10.765  1.00  0.00           H
ATOM   1819  HA  ASN A 212      25.479  22.550  11.213  1.00  0.00           H
ATOM   1820  HB2 ASN A 212      28.390  23.311  10.721  1.00  0.00           H
ATOM   1821  HB3 ASN A 212      27.552  21.870  10.166  1.00  0.00           H
ATOM   1822 HD21 ASN A 212      27.675  25.460   9.686  1.00  0.00           H
ATOM   1823 HD22 ASN A 212      27.093  25.276   8.021  1.00  0.00           H
ATOM   1824  N   GLU A 213      27.457  23.068  13.743  1.00132.10           N
ATOM   1825  CA  GLU A 213      27.898  22.541  15.044  1.00132.10           C
ATOM   1826  CB  GLU A 213      28.557  23.713  15.801  1.00132.10           C
ATOM   1827  CG  GLU A 213      29.540  23.308  16.914  1.00132.10           C
ATOM   1828  CD  GLU A 213      30.982  23.094  16.419  1.00132.10           C
ATOM   1829  OE1 GLU A 213      31.172  22.864  15.203  1.00132.10           O
ATOM   1830  OE2 GLU A 213      31.900  23.304  17.246  1.00132.10           O
ATOM   1831  C   GLU A 213      26.733  21.954  15.880  1.00132.10           C
ATOM   1832  O   GLU A 213      26.959  21.202  16.827  1.00132.10           O
ATOM   1833  H   GLU A 213      27.318  24.062  13.685  1.00  0.00           H
ATOM   1834  HA  GLU A 213      28.640  21.756  14.884  1.00  0.00           H
ATOM   1835  HB2 GLU A 213      27.763  24.315  16.245  1.00  0.00           H
ATOM   1836  HB3 GLU A 213      29.076  24.370  15.100  1.00  0.00           H
ATOM   1837  HG2 GLU A 213      29.187  22.410  17.422  1.00  0.00           H
ATOM   1838  HG3 GLU A 213      29.547  24.114  17.652  1.00  0.00           H
ATOM   1839  N   TYR A 214      25.484  22.340  15.577  1.00238.89           N
ATOM   1840  CA  TYR A 214      24.300  22.063  16.398  1.00238.89           C
ATOM   1841  CB  TYR A 214      24.058  23.240  17.352  1.00238.89           C
ATOM   1842  CG  TYR A 214      25.096  23.433  18.436  1.00238.89           C
ATOM   1843  CD1 TYR A 214      25.952  24.550  18.414  1.00238.89           C
ATOM   1844  CD2 TYR A 214      25.198  22.478  19.465  1.00238.89           C
ATOM   1845  CE1 TYR A 214      26.932  24.700  19.415  1.00238.89           C
ATOM   1846  CE2 TYR A 214      26.186  22.616  20.457  1.00238.89           C
ATOM   1847  CZ  TYR A 214      27.059  23.726  20.428  1.00238.89           C
ATOM   1848  OH  TYR A 214      28.047  23.831  21.350  1.00238.89           O
ATOM   1849  C   TYR A 214      23.024  21.824  15.578  1.00238.89           C
ATOM   1850  O   TYR A 214      22.837  22.385  14.503  1.00238.89           O
ATOM   1851  H   TYR A 214      25.358  22.947  14.774  1.00  0.00           H
ATOM   1852  HA  TYR A 214      24.480  21.162  16.986  1.00  0.00           H
ATOM   1853  HB2 TYR A 214      23.991  24.144  16.750  1.00  0.00           H
ATOM   1854  HB3 TYR A 214      23.104  23.092  17.856  1.00  0.00           H
ATOM   1855  HD1 TYR A 214      25.904  25.258  17.599  1.00  0.00           H
ATOM   1856  HD2 TYR A 214      24.554  21.607  19.459  1.00  0.00           H
ATOM   1857  HE1 TYR A 214      27.635  25.517  19.381  1.00  0.00           H
ATOM   1858  HE2 TYR A 214      26.299  21.861  21.216  1.00  0.00           H
ATOM   1859  HH  TYR A 214      28.545  23.011  21.392  1.00  0.00           H
ATOM   1860  N   ASP A 215      22.027  21.257  16.258  1.00189.75           N
ATOM   1861  CA  ASP A 215      20.686  20.915  15.781  1.00189.75           C
ATOM   1862  CB  ASP A 215      19.847  20.260  16.930  1.00189.75           C
ATOM   1863  CG  ASP A 215      20.545  19.520  18.104  1.00189.75           C
ATOM   1864  OD1 ASP A 215      21.591  20.009  18.590  1.00189.75           O
ATOM   1865  OD2 ASP A 215      19.852  18.713  18.773  1.00189.75           O
ATOM   1866  C   ASP A 215      19.935  22.124  15.147  1.00189.75           C
ATOM   1867  O   ASP A 215      19.329  22.928  15.862  1.00189.75           O
ATOM   1868  H   ASP A 215      22.253  20.885  17.180  1.00  0.00           H
ATOM   1869  HA  ASP A 215      20.808  20.160  15.004  1.00  0.00           H
ATOM   1870  HB2 ASP A 215      19.262  21.042  17.411  1.00  0.00           H
ATOM   1871  HB3 ASP A 215      19.136  19.578  16.461  1.00  0.00           H
ATOM   1872  N   ARG A 216      19.987  22.294  13.813  1.00196.19           N
ATOM   1873  CA  ARG A 216      19.147  23.245  13.032  1.00196.19           C
ATOM   1874  CB  ARG A 216      19.917  24.500  12.578  1.00196.19           C
ATOM   1875  CG  ARG A 216      20.753  25.244  13.600  1.00196.19           C
ATOM   1876  CD  ARG A 216      19.990  25.887  14.751  1.00196.19           C
ATOM   1877  NE  ARG A 216      20.975  26.412  15.710  1.00196.19           N
ATOM   1878  CZ  ARG A 216      21.482  25.786  16.747  1.00196.19           C
ATOM   1879  NH1 ARG A 216      20.972  24.693  17.246  1.00196.19           N
ATOM   1880  NH2 ARG A 216      22.543  26.307  17.285  1.00196.19           N
ATOM   1881  C   ARG A 216      18.598  22.650  11.742  1.00196.19           C
ATOM   1882  O   ARG A 216      17.660  23.202  11.181  1.00196.19           O
ATOM   1883  H   ARG A 216      20.666  21.729  13.315  1.00  0.00           H
ATOM   1884  HA  ARG A 216      18.281  23.536  13.627  1.00  0.00           H
ATOM   1885  HB2 ARG A 216      20.603  24.217  11.777  1.00  0.00           H
ATOM   1886  HB3 ARG A 216      19.203  25.208  12.154  1.00  0.00           H
ATOM   1887  HG2 ARG A 216      21.237  26.049  13.057  1.00  0.00           H
ATOM   1888  HG3 ARG A 216      21.520  24.575  13.989  1.00  0.00           H
ATOM   1889  HD2 ARG A 216      19.321  25.171  15.221  1.00  0.00           H
ATOM   1890  HD3 ARG A 216      19.377  26.700  14.363  1.00  0.00           H
ATOM   1891  HE  ARG A 216      21.565  27.180  15.392  1.00  0.00           H
ATOM   1892 HH11 ARG A 216      21.476  24.154  17.922  1.00  0.00           H
ATOM   1893 HH12 ARG A 216      20.275  24.195  16.691  1.00  0.00           H
ATOM   1894 HH21 ARG A 216      23.068  25.805  17.973  1.00  0.00           H
ATOM   1895 HH22 ARG A 216      22.985  27.056  16.742  1.00  0.00           H
ATOM   1896  N   ASP A 217      19.418  21.859  11.073  1.00156.95           N
ATOM   1897  CA  ASP A 217      19.161  21.286   9.756  1.00156.95           C
ATOM   1898  CB  ASP A 217      20.322  21.614   8.792  1.00156.95           C
ATOM   1899  CG  ASP A 217      21.731  21.635   9.415  1.00156.95           C
ATOM   1900  OD1 ASP A 217      21.913  20.995  10.478  1.00156.95           O
ATOM   1901  OD2 ASP A 217      22.478  22.552   9.017  1.00156.95           O
ATOM   1902  C   ASP A 217      18.913  19.782   9.901  1.00156.95           C
ATOM   1903  O   ASP A 217      17.789  19.315   9.696  1.00156.95           O
ATOM   1904  H   ASP A 217      20.335  21.659  11.457  1.00  0.00           H
ATOM   1905  HA  ASP A 217      18.253  21.726   9.352  1.00  0.00           H
ATOM   1906  HB2 ASP A 217      20.125  22.606   8.382  1.00  0.00           H
ATOM   1907  HB3 ASP A 217      20.310  20.910   7.958  1.00  0.00           H
ATOM   1908  N   GLY A 218      19.855  19.117  10.566  1.00 78.58           N
ATOM   1909  CA  GLY A 218      19.738  17.753  11.042  1.00 78.58           C
ATOM   1910  C   GLY A 218      20.501  16.748  10.202  1.00 78.58           C
ATOM   1911  O   GLY A 218      20.483  16.798   8.971  1.00 78.58           O
ATOM   1912  H   GLY A 218      20.743  19.600  10.709  1.00  0.00           H
ATOM   1913  HA2 GLY A 218      20.114  17.716  12.064  1.00  0.00           H
ATOM   1914  HA3 GLY A 218      18.696  17.452  11.027  1.00  0.00           H
ATOM   1915  N   LEU A 219      21.116  15.789  10.892  1.00160.49           N
ATOM   1916  CA  LEU A 219      21.917  14.735  10.285  1.00160.49           C
ATOM   1917  CB  LEU A 219      23.357  14.789  10.832  1.00160.49           C
ATOM   1918  CG  LEU A 219      24.049  16.169  10.798  1.00160.49           C
ATOM   1919  CD1 LEU A 219      25.463  16.042  11.369  1.00160.49           C
ATOM   1920  CD2 LEU A 219      24.174  16.735   9.381  1.00160.49           C
ATOM   1921  C   LEU A 219      21.236  13.369  10.482  1.00160.49           C
ATOM   1922  O   LEU A 219      20.787  13.032  11.578  1.00160.49           O
ATOM   1923  H   LEU A 219      21.015  15.776  11.900  1.00  0.00           H
ATOM   1924  HA  LEU A 219      21.978  14.913   9.211  1.00  0.00           H
ATOM   1925  HB2 LEU A 219      23.963  14.098  10.249  1.00  0.00           H
ATOM   1926  HB3 LEU A 219      23.340  14.440  11.866  1.00  0.00           H
ATOM   1927  HG  LEU A 219      23.496  16.875  11.416  1.00  0.00           H
ATOM   1928 HD21 LEU A 219      24.698  17.691   9.416  1.00  0.00           H
ATOM   1929 HD22 LEU A 219      24.718  16.043   8.740  1.00  0.00           H
ATOM   1930 HD23 LEU A 219      23.184  16.917   8.963  1.00  0.00           H
ATOM   1931 HD11 LEU A 219      25.926  17.029  11.407  1.00  0.00           H
ATOM   1932 HD12 LEU A 219      26.064  15.386  10.742  1.00  0.00           H
ATOM   1933 HD13 LEU A 219      25.412  15.648  12.384  1.00  0.00           H
ATOM   1934  N   GLU A 220      21.042  12.664   9.367  1.00108.52           N
ATOM   1935  CA  GLU A 220      20.538  11.284   9.298  1.00108.52           C
ATOM   1936  CB  GLU A 220      19.674  11.147   8.032  1.00108.52           C
ATOM   1937  CG  GLU A 220      18.923   9.811   7.954  1.00108.52           C
ATOM   1938  CD  GLU A 220      17.833   9.841   6.870  1.00108.52           C
ATOM   1939  OE1 GLU A 220      18.155  10.261   5.735  1.00108.52           O
ATOM   1940  OE2 GLU A 220      16.683   9.459   7.190  1.00108.52           O
ATOM   1941  C   GLU A 220      21.658  10.216   9.386  1.00108.52           C
ATOM   1942  O   GLU A 220      21.522   9.291  10.188  1.00108.52           O
ATOM   1943  H   GLU A 220      21.351  13.079   8.506  1.00  0.00           H
ATOM   1944  HA  GLU A 220      19.888  11.116  10.157  1.00  0.00           H
ATOM   1945  HB2 GLU A 220      18.936  11.952   8.039  1.00  0.00           H
ATOM   1946  HB3 GLU A 220      20.298  11.267   7.146  1.00  0.00           H
ATOM   1947  HG2 GLU A 220      19.636   9.011   7.738  1.00  0.00           H
ATOM   1948  HG3 GLU A 220      18.467   9.608   8.926  1.00  0.00           H
ATOM   1949  N   PRO A 221      22.851  10.417   8.774  1.00 79.60           N
ATOM   1950  CA  PRO A 221      24.115   9.958   9.367  1.00 79.60           C
ATOM   1951  CD  PRO A 221      23.128  11.207   7.577  1.00 79.60           C
ATOM   1952  CB  PRO A 221      25.186  10.272   8.314  1.00 79.60           C
ATOM   1953  CG  PRO A 221      24.624  11.508   7.613  1.00 79.60           C
ATOM   1954  C   PRO A 221      24.395  10.686  10.698  1.00 79.60           C
ATOM   1955  O   PRO A 221      23.787  11.716  10.967  1.00 79.60           O
ATOM   1956  HA  PRO A 221      24.078   8.885   9.554  1.00  0.00           H
ATOM   1957  HD2 PRO A 221      22.897  10.605   6.697  1.00  0.00           H
ATOM   1958  HD3 PRO A 221      22.572  12.139   7.530  1.00  0.00           H
ATOM   1959  HB2 PRO A 221      26.165  10.470   8.752  1.00  0.00           H
ATOM   1960  HB3 PRO A 221      25.250   9.448   7.602  1.00  0.00           H
ATOM   1961  HG2 PRO A 221      25.037  11.632   6.612  1.00  0.00           H
ATOM   1962  HG3 PRO A 221      24.808  12.396   8.221  1.00  0.00           H
ATOM   1963  N   SER A 222      25.454  10.291  11.422  1.00175.42           N
ATOM   1964  CA  SER A 222      25.766  10.794  12.784  1.00175.42           C
ATOM   1965  CB  SER A 222      26.049  12.315  12.747  1.00175.42           C
ATOM   1966  OG  SER A 222      27.109  12.596  11.852  1.00175.42           O
ATOM   1967  C   SER A 222      24.676  10.405  13.813  1.00175.42           C
ATOM   1968  O   SER A 222      23.705   9.741  13.447  1.00175.42           O
ATOM   1969  H   SER A 222      25.945   9.474  11.108  1.00  0.00           H
ATOM   1970  HA  SER A 222      26.687  10.316  13.110  1.00  0.00           H
ATOM   1971  HB2 SER A 222      26.325  12.692  13.725  1.00  0.00           H
ATOM   1972  HB3 SER A 222      25.160  12.867  12.448  1.00  0.00           H
ATOM   1973  HG  SER A 222      26.976  13.489  11.520  1.00  0.00           H
ATOM   1974  N   PRO A 223      24.868  10.589  15.138  1.00 77.35           N
ATOM   1975  CA  PRO A 223      23.765  10.404  16.082  1.00 77.35           C
ATOM   1976  CD  PRO A 223      26.075  10.960  15.865  1.00 77.35           C
ATOM   1977  CB  PRO A 223      24.340  10.668  17.478  1.00 77.35           C
ATOM   1978  CG  PRO A 223      25.581  11.516  17.199  1.00 77.35           C
ATOM   1979  C   PRO A 223      22.589  11.331  15.733  1.00 77.35           C
ATOM   1980  O   PRO A 223      22.765  12.534  15.561  1.00 77.35           O
ATOM   1981  HA  PRO A 223      23.421   9.370  16.033  1.00  0.00           H
ATOM   1982  HD2 PRO A 223      26.685  11.701  15.362  1.00  0.00           H
ATOM   1983  HD3 PRO A 223      26.669  10.062  16.043  1.00  0.00           H
ATOM   1984  HB2 PRO A 223      23.633  11.187  18.127  1.00  0.00           H
ATOM   1985  HB3 PRO A 223      24.642   9.721  17.928  1.00  0.00           H
ATOM   1986  HG2 PRO A 223      26.329  11.410  17.985  1.00  0.00           H
ATOM   1987  HG3 PRO A 223      25.293  12.562  17.078  1.00  0.00           H
ATOM   1988  N   ILE A 224      21.392  10.746  15.674  1.00120.29           N
ATOM   1989  CA  ILE A 224      20.155  11.307  15.108  1.00120.29           C
ATOM   1990  CB  ILE A 224      19.103  10.173  15.002  1.00120.29           C
ATOM   1991  CG1 ILE A 224      18.941   9.370  16.322  1.00120.29           C
ATOM   1992  CG2 ILE A 224      19.483   9.228  13.848  1.00120.29           C
ATOM   1993  CD1 ILE A 224      17.533   8.800  16.521  1.00120.29           C
ATOM   1994  C   ILE A 224      19.601  12.531  15.867  1.00120.29           C
ATOM   1995  O   ILE A 224      18.681  12.423  16.678  1.00120.29           O
ATOM   1996  H   ILE A 224      21.389   9.746  15.794  1.00  0.00           H
ATOM   1997  HA  ILE A 224      20.374  11.652  14.094  1.00  0.00           H
ATOM   1998  HB  ILE A 224      18.145  10.631  14.746  1.00  0.00           H
ATOM   1999 HG12 ILE A 224      19.147  10.012  17.178  1.00  0.00           H
ATOM   2000 HG13 ILE A 224      19.663   8.553  16.352  1.00  0.00           H
ATOM   2001 HG21 ILE A 224      18.763   8.417  13.770  1.00  0.00           H
ATOM   2002 HG22 ILE A 224      20.475   8.801  14.000  1.00  0.00           H
ATOM   2003 HG23 ILE A 224      19.490   9.779  12.906  1.00  0.00           H
ATOM   2004 HD11 ILE A 224      17.478   8.303  17.490  1.00  0.00           H
ATOM   2005 HD12 ILE A 224      16.800   9.607  16.499  1.00  0.00           H
ATOM   2006 HD13 ILE A 224      17.310   8.074  15.742  1.00  0.00           H
ATOM   2007  N   GLN A 225      20.156  13.718  15.628  1.00263.82           N
ATOM   2008  CA  GLN A 225      19.647  15.000  16.136  1.00263.82           C
ATOM   2009  CB  GLN A 225      20.680  15.683  17.064  1.00263.82           C
ATOM   2010  CG  GLN A 225      21.490  14.818  18.058  1.00263.82           C
ATOM   2011  CD  GLN A 225      20.729  14.271  19.266  1.00263.82           C
ATOM   2012  OE1 GLN A 225      21.021  14.582  20.414  1.00263.82           O
ATOM   2013  NE2 GLN A 225      19.782  13.380  19.097  1.00263.82           N
ATOM   2014  C   GLN A 225      19.282  15.888  14.929  1.00263.82           C
ATOM   2015  O   GLN A 225      20.158  16.215  14.126  1.00263.82           O
ATOM   2016  H   GLN A 225      20.954  13.744  15.000  1.00  0.00           H
ATOM   2017  HA  GLN A 225      18.739  14.834  16.717  1.00  0.00           H
ATOM   2018  HB2 GLN A 225      20.164  16.460  17.625  1.00  0.00           H
ATOM   2019  HB3 GLN A 225      21.415  16.180  16.430  1.00  0.00           H
ATOM   2020  HG2 GLN A 225      21.949  13.984  17.533  1.00  0.00           H
ATOM   2021  HG3 GLN A 225      22.302  15.436  18.441  1.00  0.00           H
ATOM   2022 HE21 GLN A 225      19.334  13.017  19.916  1.00  0.00           H
ATOM   2023 HE22 GLN A 225      19.493  13.078  18.171  1.00  0.00           H
ATOM   2024  N   ALA A 226      17.983  16.112  14.678  1.00297.37           N
ATOM   2025  CA  ALA A 226      17.514  16.600  13.377  1.00297.37           C
ATOM   2026  CB  ALA A 226      17.492  15.404  12.404  1.00297.37           C
ATOM   2027  C   ALA A 226      16.148  17.307  13.384  1.00297.37           C
ATOM   2028  O   ALA A 226      15.331  17.043  14.265  1.00297.37           O
ATOM   2029  H   ALA A 226      17.281  15.802  15.331  1.00  0.00           H
ATOM   2030  HA  ALA A 226      18.225  17.345  13.039  1.00  0.00           H
ATOM   2031  HB1 ALA A 226      16.775  14.659  12.750  1.00  0.00           H
ATOM   2032  HB2 ALA A 226      18.480  14.945  12.340  1.00  0.00           H
ATOM   2033  HB3 ALA A 226      17.199  15.728  11.405  1.00  0.00           H
ATOM   2034  N   GLU A 227      15.839  17.946  12.243  1.00212.13           N
ATOM   2035  CA  GLU A 227      14.583  18.652  11.918  1.00212.13           C
ATOM   2036  CB  GLU A 227      13.369  17.694  12.002  1.00212.13           C
ATOM   2037  CG  GLU A 227      13.515  16.382  11.208  1.00212.13           C
ATOM   2038  CD  GLU A 227      13.338  15.119  12.058  1.00212.13           C
ATOM   2039  OE1 GLU A 227      12.457  15.128  12.945  1.00212.13           O
ATOM   2040  OE2 GLU A 227      13.530  14.018  11.494  1.00212.13           O
ATOM   2041  C   GLU A 227      14.363  19.944  12.729  1.00212.13           C
ATOM   2042  O   GLU A 227      15.275  20.462  13.367  1.00212.13           O
ATOM   2043  H   GLU A 227      16.588  18.080  11.579  1.00  0.00           H
ATOM   2044  HA  GLU A 227      14.651  18.975  10.880  1.00  0.00           H
ATOM   2045  HB2 GLU A 227      13.161  17.491  13.052  1.00  0.00           H
ATOM   2046  HB3 GLU A 227      12.483  18.196  11.619  1.00  0.00           H
ATOM   2047  HG2 GLU A 227      14.490  16.342  10.722  1.00  0.00           H
ATOM   2048  HG3 GLU A 227      12.761  16.376  10.418  1.00  0.00           H
ATOM   2049  N   TYR A 228      13.158  20.506  12.626  1.00103.47           N
ATOM   2050  CA  TYR A 228      12.508  21.322  13.651  1.00103.47           C
ATOM   2051  CB  TYR A 228      12.114  22.695  13.085  1.00103.47           C
ATOM   2052  CG  TYR A 228      13.192  23.447  12.344  1.00103.47           C
ATOM   2053  CD1 TYR A 228      14.096  24.266  13.047  1.00103.47           C
ATOM   2054  CD2 TYR A 228      13.301  23.290  10.949  1.00103.47           C
ATOM   2055  CE1 TYR A 228      15.124  24.923  12.347  1.00103.47           C
ATOM   2056  CE2 TYR A 228      14.338  23.928  10.253  1.00103.47           C
ATOM   2057  CZ  TYR A 228      15.238  24.750  10.953  1.00103.47           C
ATOM   2058  OH  TYR A 228      16.300  25.278  10.299  1.00103.47           O
ATOM   2059  C   TYR A 228      11.248  20.597  14.153  1.00103.47           C
ATOM   2060  O   TYR A 228      10.644  19.807  13.417  1.00103.47           O
ATOM   2061  H   TYR A 228      12.538  20.109  11.929  1.00  0.00           H
ATOM   2062  HA  TYR A 228      13.190  21.469  14.490  1.00  0.00           H
ATOM   2063  HB2 TYR A 228      11.761  23.322  13.905  1.00  0.00           H
ATOM   2064  HB3 TYR A 228      11.285  22.551  12.392  1.00  0.00           H
ATOM   2065  HD1 TYR A 228      14.038  24.330  14.127  1.00  0.00           H
ATOM   2066  HD2 TYR A 228      12.635  22.616  10.426  1.00  0.00           H
ATOM   2067  HE1 TYR A 228      15.874  25.491  12.871  1.00  0.00           H
ATOM   2068  HE2 TYR A 228      14.492  23.735   9.204  1.00  0.00           H
ATOM   2069  HH  TYR A 228      17.019  24.638  10.472  1.00  0.00           H
ATOM   2070  N   ALA A 229      10.715  21.048  15.288  1.00 75.42           N
ATOM   2071  CA  ALA A 229       9.408  20.656  15.818  1.00 75.42           C
ATOM   2072  CB  ALA A 229       9.661  19.767  17.045  1.00 75.42           C
ATOM   2073  C   ALA A 229       8.501  21.883  16.094  1.00 75.42           C
ATOM   2074  O   ALA A 229       8.179  22.158  17.255  1.00 75.42           O
ATOM   2075  H   ALA A 229      11.240  21.736  15.828  1.00  0.00           H
ATOM   2076  HA  ALA A 229       8.883  20.050  15.079  1.00  0.00           H
ATOM   2077  HB1 ALA A 229      10.230  18.885  16.749  1.00  0.00           H
ATOM   2078  HB2 ALA A 229      10.231  20.321  17.790  1.00  0.00           H
ATOM   2079  HB3 ALA A 229       8.713  19.451  17.479  1.00  0.00           H
ATOM   2080  N   PRO A 230       8.148  22.700  15.079  1.00 89.73           N
ATOM   2081  CA  PRO A 230       7.308  23.882  15.252  1.00 89.73           C
ATOM   2082  CD  PRO A 230       8.545  22.592  13.685  1.00 89.73           C
ATOM   2083  CB  PRO A 230       7.346  24.624  13.915  1.00 89.73           C
ATOM   2084  CG  PRO A 230       7.603  23.503  12.911  1.00 89.73           C
ATOM   2085  C   PRO A 230       5.868  23.531  15.648  1.00 89.73           C
ATOM   2086  O   PRO A 230       5.174  22.806  14.927  1.00 89.73           O
ATOM   2087  HA  PRO A 230       7.747  24.517  16.013  1.00  0.00           H
ATOM   2088  HD2 PRO A 230       8.498  21.573  13.308  1.00  0.00           H
ATOM   2089  HD3 PRO A 230       9.553  22.980  13.592  1.00  0.00           H
ATOM   2090  HB2 PRO A 230       8.188  25.315  13.912  1.00  0.00           H
ATOM   2091  HB3 PRO A 230       6.417  25.153  13.705  1.00  0.00           H
ATOM   2092  HG2 PRO A 230       8.066  23.879  12.000  1.00  0.00           H
ATOM   2093  HG3 PRO A 230       6.676  22.973  12.689  1.00  0.00           H
ATOM   2094  N   VAL A 231       5.337  24.218  16.664  1.00 67.72           N
ATOM   2095  CA  VAL A 231       3.906  24.144  16.995  1.00 67.72           C
ATOM   2096  CB  VAL A 231       3.578  24.647  18.408  1.00 67.72           C
ATOM   2097  CG1 VAL A 231       2.061  24.586  18.634  1.00 67.72           C
ATOM   2098  CG2 VAL A 231       4.255  23.757  19.457  1.00 67.72           C
ATOM   2099  C   VAL A 231       3.052  24.840  15.936  1.00 67.72           C
ATOM   2100  O   VAL A 231       3.106  26.065  15.790  1.00 67.72           O
ATOM   2101  H   VAL A 231       5.947  24.823  17.210  1.00  0.00           H
ATOM   2102  HA  VAL A 231       3.623  23.098  16.987  1.00  0.00           H
ATOM   2103  HB  VAL A 231       3.916  25.675  18.529  1.00  0.00           H
ATOM   2104 HG21 VAL A 231       3.967  22.715  19.315  1.00  0.00           H
ATOM   2105 HG22 VAL A 231       5.339  23.846  19.375  1.00  0.00           H
ATOM   2106 HG23 VAL A 231       3.961  24.065  20.458  1.00  0.00           H
ATOM   2107 HG11 VAL A 231       1.820  24.764  19.674  1.00  0.00           H
ATOM   2108 HG12 VAL A 231       1.549  25.340  18.036  1.00  0.00           H
ATOM   2109 HG13 VAL A 231       1.693  23.598  18.367  1.00  0.00           H
ATOM   2110  N   ILE A 232       2.154  24.062  15.323  1.00104.08           N
ATOM   2111  CA  ILE A 232       1.129  24.538  14.379  1.00104.08           C
ATOM   2112  CB  ILE A 232       1.103  23.671  13.100  1.00104.08           C
ATOM   2113  CG1 ILE A 232       0.788  22.180  13.368  1.00104.08           C
ATOM   2114  CG2 ILE A 232       2.426  23.839  12.334  1.00104.08           C
ATOM   2115  CD1 ILE A 232       0.353  21.424  12.104  1.00104.08           C
ATOM   2116  C   ILE A 232      -0.269  24.644  15.003  1.00104.08           C
ATOM   2117  O   ILE A 232      -1.044  25.491  14.569  1.00104.08           O
ATOM   2118  H   ILE A 232       2.169  23.074  15.549  1.00  0.00           H
ATOM   2119  HA  ILE A 232       1.387  25.551  14.072  1.00  0.00           H
ATOM   2120  HB  ILE A 232       0.309  24.069  12.465  1.00  0.00           H
ATOM   2121 HG12 ILE A 232       1.661  21.689  13.800  1.00  0.00           H
ATOM   2122 HG13 ILE A 232      -0.029  22.103  14.083  1.00  0.00           H
ATOM   2123 HD11 ILE A 232       1.162  21.394  11.376  1.00  0.00           H
ATOM   2124 HD12 ILE A 232      -0.516  21.912  11.662  1.00  0.00           H
ATOM   2125 HD13 ILE A 232       0.085  20.401  12.366  1.00  0.00           H
ATOM   2126 HG21 ILE A 232       2.396  23.290  11.397  1.00  0.00           H
ATOM   2127 HG22 ILE A 232       2.587  24.894  12.111  1.00  0.00           H
ATOM   2128 HG23 ILE A 232       3.260  23.474  12.934  1.00  0.00           H
ATOM   2129  N   PHE A 233      -0.553  23.892  16.074  1.00 81.10           N
ATOM   2130  CA  PHE A 233      -1.828  23.937  16.801  1.00 81.10           C
ATOM   2131  CB  PHE A 233      -2.704  22.721  16.448  1.00 81.10           C
ATOM   2132  CG  PHE A 233      -2.973  22.435  14.979  1.00 81.10           C
ATOM   2133  CD1 PHE A 233      -3.420  23.459  14.124  1.00 81.10           C
ATOM   2134  CD2 PHE A 233      -2.855  21.120  14.482  1.00 81.10           C
ATOM   2135  CE1 PHE A 233      -3.731  23.178  12.782  1.00 81.10           C
ATOM   2136  CE2 PHE A 233      -3.177  20.836  13.142  1.00 81.10           C
ATOM   2137  CZ  PHE A 233      -3.621  21.865  12.294  1.00 81.10           C
ATOM   2138  C   PHE A 233      -1.589  23.984  18.316  1.00 81.10           C
ATOM   2139  O   PHE A 233      -0.798  23.196  18.833  1.00 81.10           O
ATOM   2140  H   PHE A 233       0.152  23.249  16.411  1.00  0.00           H
ATOM   2141  HA  PHE A 233      -2.369  24.840  16.518  1.00  0.00           H
ATOM   2142  HB2 PHE A 233      -2.260  21.834  16.901  1.00  0.00           H
ATOM   2143  HB3 PHE A 233      -3.670  22.873  16.922  1.00  0.00           H
ATOM   2144  HD1 PHE A 233      -3.525  24.469  14.494  1.00  0.00           H
ATOM   2145  HD2 PHE A 233      -2.536  20.320  15.135  1.00  0.00           H
ATOM   2146  HE1 PHE A 233      -4.065  23.972  12.130  1.00  0.00           H
ATOM   2147  HE2 PHE A 233      -3.105  19.824  12.766  1.00  0.00           H
ATOM   2148  HZ  PHE A 233      -3.896  21.648  11.272  1.00  0.00           H
ATOM   2149  N   ALA A 234      -2.350  24.789  19.056  1.00 45.31           N
ATOM   2150  CA  ALA A 234      -2.264  24.887  20.515  1.00 45.31           C
ATOM   2151  CB  ALA A 234      -1.253  25.978  20.888  1.00 45.31           C
ATOM   2152  C   ALA A 234      -3.631  25.154  21.159  1.00 45.31           C
ATOM   2153  O   ALA A 234      -4.479  25.828  20.586  1.00 45.31           O
ATOM   2154  H   ALA A 234      -3.033  25.379  18.583  1.00  0.00           H
ATOM   2155  HA  ALA A 234      -1.897  23.944  20.915  1.00  0.00           H
ATOM   2156  HB1 ALA A 234      -1.619  26.943  20.541  1.00  0.00           H
ATOM   2157  HB2 ALA A 234      -0.290  25.766  20.424  1.00  0.00           H
ATOM   2158  HB3 ALA A 234      -1.129  26.012  21.971  1.00  0.00           H
ATOM   2159  N   GLN A 235      -3.812  24.714  22.402  1.00 56.63           N
ATOM   2160  CA  GLN A 235      -4.864  25.240  23.271  1.00 56.63           C
ATOM   2161  CB  GLN A 235      -4.917  24.353  24.519  1.00 56.63           C
ATOM   2162  CG  GLN A 235      -6.007  24.762  25.514  1.00 56.63           C
ATOM   2163  CD  GLN A 235      -5.979  23.916  26.779  1.00 56.63           C
ATOM   2164  OE1 GLN A 235      -5.285  22.910  26.880  1.00 56.63           O
ATOM   2165  NE2 GLN A 235      -6.904  24.110  27.681  1.00 56.63           N
ATOM   2166  C   GLN A 235      -4.569  26.715  23.607  1.00 56.63           C
ATOM   2167  O   GLN A 235      -3.418  27.050  23.888  1.00 56.63           O
ATOM   2168  H   GLN A 235      -3.075  24.165  22.829  1.00  0.00           H
ATOM   2169  HA  GLN A 235      -5.823  25.182  22.752  1.00  0.00           H
ATOM   2170  HB2 GLN A 235      -5.100  23.323  24.206  1.00  0.00           H
ATOM   2171  HB3 GLN A 235      -3.948  24.396  25.020  1.00  0.00           H
ATOM   2172  HG2 GLN A 235      -6.986  24.663  25.042  1.00  0.00           H
ATOM   2173  HG3 GLN A 235      -5.870  25.801  25.810  1.00  0.00           H
ATOM   2174 HE21 GLN A 235      -6.873  23.647  28.567  1.00  0.00           H
ATOM   2175 HE22 GLN A 235      -7.597  24.867  27.545  1.00  0.00           H
ATOM   2176  N   ASP A 236      -5.584  27.576  23.694  1.00 49.25           N
ATOM   2177  CA  ASP A 236      -5.382  29.037  23.734  1.00 49.25           C
ATOM   2178  CB  ASP A 236      -6.720  29.753  23.498  1.00 49.25           C
ATOM   2179  CG  ASP A 236      -7.299  29.523  22.091  1.00 49.25           C
ATOM   2180  OD1 ASP A 236      -6.534  29.119  21.182  1.00 49.25           O
ATOM   2181  OD2 ASP A 236      -8.503  29.804  21.922  1.00 49.25           O
ATOM   2182  C   ASP A 236      -4.651  29.570  24.986  1.00 49.25           C
ATOM   2183  O   ASP A 236      -3.779  30.433  24.858  1.00 49.25           O
ATOM   2184  H   ASP A 236      -6.501  27.258  23.414  1.00  0.00           H
ATOM   2185  HA  ASP A 236      -4.749  29.296  22.890  1.00  0.00           H
ATOM   2186  HB2 ASP A 236      -7.438  29.421  24.250  1.00  0.00           H
ATOM   2187  HB3 ASP A 236      -6.568  30.826  23.630  1.00  0.00           H
ATOM   2188  N   THR A 237      -4.742  28.869  26.124  1.00 63.21           N
ATOM   2189  CA  THR A 237      -3.881  29.096  27.311  1.00 63.21           C
ATOM   2190  CB  THR A 237      -4.238  28.073  28.410  1.00 63.21           C
ATOM   2191  OG1 THR A 237      -5.582  28.257  28.784  1.00 63.21           O
ATOM   2192  CG2 THR A 237      -3.418  28.226  29.691  1.00 63.21           C
ATOM   2193  C   THR A 237      -2.379  28.999  26.983  1.00 63.21           C
ATOM   2194  O   THR A 237      -1.552  29.781  27.474  1.00 63.21           O
ATOM   2195  H   THR A 237      -5.482  28.182  26.190  1.00  0.00           H
ATOM   2196  HA  THR A 237      -4.076  30.095  27.700  1.00  0.00           H
ATOM   2197  HB  THR A 237      -4.107  27.061  28.022  1.00  0.00           H
ATOM   2198 HG21 THR A 237      -3.785  27.520  30.437  1.00  0.00           H
ATOM   2199 HG22 THR A 237      -3.520  29.240  30.079  1.00  0.00           H
ATOM   2200 HG23 THR A 237      -2.369  28.005  29.504  1.00  0.00           H
ATOM   2201  HG1 THR A 237      -6.061  27.428  28.666  1.00  0.00           H
ATOM   2202  N   ILE A 238      -2.039  28.085  26.072  1.00265.70           N
ATOM   2203  CA  ILE A 238      -0.691  27.728  25.621  1.00265.70           C
ATOM   2204  CB  ILE A 238      -0.568  26.181  25.544  1.00265.70           C
ATOM   2205  CG1 ILE A 238      -1.024  25.476  26.840  1.00265.70           C
ATOM   2206  CG2 ILE A 238       0.853  25.699  25.207  1.00265.70           C
ATOM   2207  CD1 ILE A 238      -0.280  25.893  28.117  1.00265.70           C
ATOM   2208  C   ILE A 238      -0.304  28.419  24.300  1.00265.70           C
ATOM   2209  O   ILE A 238       0.881  28.466  23.995  1.00265.70           O
ATOM   2210  H   ILE A 238      -2.804  27.608  25.602  1.00  0.00           H
ATOM   2211  HA  ILE A 238       0.023  28.074  26.367  1.00  0.00           H
ATOM   2212  HB  ILE A 238      -1.219  25.829  24.742  1.00  0.00           H
ATOM   2213 HG12 ILE A 238      -2.091  25.647  26.987  1.00  0.00           H
ATOM   2214 HG13 ILE A 238      -0.887  24.405  26.704  1.00  0.00           H
ATOM   2215 HD11 ILE A 238       0.784  25.682  28.025  1.00  0.00           H
ATOM   2216 HD12 ILE A 238      -0.429  26.953  28.317  1.00  0.00           H
ATOM   2217 HD13 ILE A 238      -0.671  25.328  28.960  1.00  0.00           H
ATOM   2218 HG21 ILE A 238       1.584  26.141  25.882  1.00  0.00           H
ATOM   2219 HG22 ILE A 238       1.102  25.984  24.191  1.00  0.00           H
ATOM   2220 HG23 ILE A 238       0.912  24.610  25.268  1.00  0.00           H
ATOM   2221  N   ALA A 239      -1.193  29.183  23.649  1.00 76.92           N
ATOM   2222  CA  ALA A 239      -0.979  29.773  22.313  1.00 76.92           C
ATOM   2223  CB  ALA A 239      -2.267  30.487  21.891  1.00 76.92           C
ATOM   2224  C   ALA A 239       0.227  30.730  22.151  1.00 76.92           C
ATOM   2225  O   ALA A 239       0.681  30.963  21.033  1.00 76.92           O
ATOM   2226  H   ALA A 239      -2.149  29.176  23.988  1.00  0.00           H
ATOM   2227  HA  ALA A 239      -0.822  28.948  21.618  1.00  0.00           H
ATOM   2228  HB1 ALA A 239      -3.059  29.756  21.745  1.00  0.00           H
ATOM   2229  HB2 ALA A 239      -2.113  31.009  20.948  1.00  0.00           H
ATOM   2230  HB3 ALA A 239      -2.563  31.215  22.646  1.00  0.00           H
ATOM   2231  N   HIS A 240       0.873  31.151  23.245  1.00 75.32           N
ATOM   2232  CA  HIS A 240       2.200  31.798  23.236  1.00 75.32           C
ATOM   2233  ND1 HIS A 240       4.180  30.803  25.990  1.00 75.32           N
ATOM   2234  CG  HIS A 240       2.881  31.138  25.616  1.00 75.32           C
ATOM   2235  CB  HIS A 240       2.529  32.259  24.663  1.00 75.32           C
ATOM   2236  NE2 HIS A 240       2.781  29.404  26.964  1.00 75.32           N
ATOM   2237  CD2 HIS A 240       2.011  30.285  26.236  1.00 75.32           C
ATOM   2238  CE1 HIS A 240       4.073  29.727  26.786  1.00 75.32           C
ATOM   2239  C   HIS A 240       3.340  30.907  22.687  1.00 75.32           C
ATOM   2240  O   HIS A 240       4.414  31.423  22.374  1.00 75.32           O
ATOM   2241  H   HIS A 240       0.547  30.749  24.108  1.00  0.00           H
ATOM   2242  HA  HIS A 240       2.147  32.670  22.582  1.00  0.00           H
ATOM   2243  HB2 HIS A 240       3.387  32.931  24.611  1.00  0.00           H
ATOM   2244  HB3 HIS A 240       1.687  32.821  25.064  1.00  0.00           H
ATOM   2245  HD2 HIS A 240       0.936  30.261  26.131  1.00  0.00           H
ATOM   2246  HE1 HIS A 240       4.908  29.196  27.228  1.00  0.00           H
ATOM   2247  HE2 HIS A 240       2.457  28.599  27.486  1.00  0.00           H
ATOM   2248  N   VAL A 241       3.088  29.596  22.576  1.00115.33           N
ATOM   2249  CA  VAL A 241       3.937  28.567  21.953  1.00115.33           C
ATOM   2250  CB  VAL A 241       3.566  27.185  22.555  1.00115.33           C
ATOM   2251  CG1 VAL A 241       2.365  26.553  21.834  1.00115.33           C
ATOM   2252  CG2 VAL A 241       4.719  26.179  22.494  1.00115.33           C
ATOM   2253  C   VAL A 241       3.832  28.532  20.411  1.00115.33           C
ATOM   2254  O   VAL A 241       4.663  27.903  19.766  1.00115.33           O
ATOM   2255  H   VAL A 241       2.209  29.270  22.961  1.00  0.00           H
ATOM   2256  HA  VAL A 241       4.972  28.787  22.215  1.00  0.00           H
ATOM   2257  HB  VAL A 241       3.316  27.310  23.615  1.00  0.00           H
ATOM   2258 HG21 VAL A 241       5.596  26.581  23.000  1.00  0.00           H
ATOM   2259 HG22 VAL A 241       4.964  25.946  21.460  1.00  0.00           H
ATOM   2260 HG23 VAL A 241       4.430  25.250  22.985  1.00  0.00           H
ATOM   2261 HG11 VAL A 241       2.606  26.375  20.791  1.00  0.00           H
ATOM   2262 HG12 VAL A 241       2.140  25.581  22.261  1.00  0.00           H
ATOM   2263 HG13 VAL A 241       1.492  27.201  21.902  1.00  0.00           H
ATOM   2264  N   ILE A 242       2.767  29.078  19.804  1.00 80.73           N
ATOM   2265  CA  ILE A 242       2.496  28.917  18.365  1.00 80.73           C
ATOM   2266  CB  ILE A 242       1.118  29.494  17.967  1.00 80.73           C
ATOM   2267  CG1 ILE A 242      -0.024  28.673  18.610  1.00 80.73           C
ATOM   2268  CG2 ILE A 242       0.939  29.516  16.436  1.00 80.73           C
ATOM   2269  CD1 ILE A 242      -1.410  29.326  18.489  1.00 80.73           C
ATOM   2270  C   ILE A 242       3.632  29.530  17.548  1.00 80.73           C
ATOM   2271  O   ILE A 242       4.075  30.641  17.839  1.00 80.73           O
ATOM   2272  H   ILE A 242       2.094  29.592  20.355  1.00  0.00           H
ATOM   2273  HA  ILE A 242       2.499  27.852  18.146  1.00  0.00           H
ATOM   2274  HB  ILE A 242       1.071  30.521  18.333  1.00  0.00           H
ATOM   2275 HG12 ILE A 242      -0.063  27.673  18.170  1.00  0.00           H
ATOM   2276 HG13 ILE A 242       0.188  28.551  19.669  1.00  0.00           H
ATOM   2277 HD11 ILE A 242      -2.122  28.796  19.121  1.00  0.00           H
ATOM   2278 HD12 ILE A 242      -1.362  30.367  18.810  1.00  0.00           H
ATOM   2279 HD13 ILE A 242      -1.766  29.278  17.461  1.00  0.00           H
ATOM   2280 HG21 ILE A 242      -0.029  29.938  16.177  1.00  0.00           H
ATOM   2281 HG22 ILE A 242       1.013  28.506  16.015  1.00  0.00           H
ATOM   2282 HG23 ILE A 242       1.677  30.166  15.967  1.00  0.00           H
ATOM   2283  N   SER A 243       4.107  28.807  16.528  1.00 83.11           N
ATOM   2284  CA  SER A 243       5.316  29.096  15.737  1.00 83.11           C
ATOM   2285  CB  SER A 243       5.130  30.373  14.903  1.00 83.11           C
ATOM   2286  OG  SER A 243       5.213  31.516  15.711  1.00 83.11           O
ATOM   2287  C   SER A 243       6.667  28.984  16.475  1.00 83.11           C
ATOM   2288  O   SER A 243       7.714  29.099  15.832  1.00 83.11           O
ATOM   2289  H   SER A 243       3.675  27.905  16.347  1.00  0.00           H
ATOM   2290  HA  SER A 243       5.369  28.305  15.005  1.00  0.00           H
ATOM   2291  HB2 SER A 243       4.175  30.321  14.359  1.00  0.00           H
ATOM   2292  HB3 SER A 243       5.940  30.495  14.191  1.00  0.00           H
ATOM   2293  HG  SER A 243       4.754  31.275  16.546  1.00  0.00           H
ATOM   2294  N   VAL A 244       6.682  28.598  17.758  1.00 93.64           N
ATOM   2295  CA  VAL A 244       7.926  28.189  18.434  1.00 93.64           C
ATOM   2296  CB  VAL A 244       7.863  28.394  19.965  1.00 93.64           C
ATOM   2297  CG1 VAL A 244       7.656  27.111  20.779  1.00 93.64           C
ATOM   2298  CG2 VAL A 244       9.148  29.048  20.475  1.00 93.64           C
ATOM   2299  C   VAL A 244       8.287  26.756  18.038  1.00 93.64           C
ATOM   2300  O   VAL A 244       7.409  25.908  17.877  1.00 93.64           O
ATOM   2301  H   VAL A 244       5.802  28.405  18.227  1.00  0.00           H
ATOM   2302  HA  VAL A 244       8.715  28.836  18.057  1.00  0.00           H
ATOM   2303  HB  VAL A 244       7.051  29.079  20.206  1.00  0.00           H
ATOM   2304 HG21 VAL A 244       9.032  29.264  21.534  1.00  0.00           H
ATOM   2305 HG22 VAL A 244       9.998  28.380  20.324  1.00  0.00           H
ATOM   2306 HG23 VAL A 244       9.331  29.988  19.959  1.00  0.00           H
ATOM   2307 HG11 VAL A 244       6.801  26.565  20.382  1.00  0.00           H
ATOM   2308 HG12 VAL A 244       7.471  27.357  21.824  1.00  0.00           H
ATOM   2309 HG13 VAL A 244       8.538  26.468  20.723  1.00  0.00           H
ATOM   2310  N   ASP A 245       9.577  26.504  17.862  1.00 60.00           N
ATOM   2311  CA  ASP A 245      10.185  25.181  17.761  1.00 60.00           C
ATOM   2312  CB  ASP A 245      11.551  25.370  17.089  1.00 60.00           C
ATOM   2313  CG  ASP A 245      12.379  24.098  17.022  1.00 60.00           C
ATOM   2314  OD1 ASP A 245      11.769  23.005  16.974  1.00 60.00           O
ATOM   2315  OD2 ASP A 245      13.599  24.228  17.239  1.00 60.00           O
ATOM   2316  C   ASP A 245      10.342  24.536  19.150  1.00 60.00           C
ATOM   2317  O   ASP A 245      11.043  25.079  20.009  1.00 60.00           O
ATOM   2318  H   ASP A 245      10.226  27.275  17.988  1.00  0.00           H
ATOM   2319  HA  ASP A 245       9.578  24.525  17.137  1.00  0.00           H
ATOM   2320  HB2 ASP A 245      12.115  26.128  17.634  1.00  0.00           H
ATOM   2321  HB3 ASP A 245      11.400  25.723  16.075  1.00  0.00           H
ATOM   2322  N   MET A 246       9.796  23.333  19.347  1.00 69.90           N
ATOM   2323  CA  MET A 246       9.993  22.552  20.573  0.26 69.90           C
ATOM   2324  CB  MET A 246       8.976  21.398  20.657  0.26 69.90           C
ATOM   2325  CG  MET A 246       7.500  21.811  20.533  0.26 69.90           C
ATOM   2326  SD  MET A 246       6.566  22.102  22.066  0.26 69.90           S
ATOM   2327  CE  MET A 246       7.579  23.356  22.891  0.26 69.90           C
ATOM   2328  C   MET A 246      11.418  21.995  20.691  1.00 69.90           C
ATOM   2329  O   MET A 246      11.969  22.011  21.786  1.00 69.90           O
ATOM   2330  H   MET A 246       9.253  22.918  18.597  1.00  0.00           H
ATOM   2331  HA  MET A 246       9.840  23.210  21.425  0.26  0.00           H
ATOM   2332  HB2 MET A 246       9.194  20.701  19.849  0.26  0.00           H
ATOM   2333  HB3 MET A 246       9.114  20.861  21.598  0.26  0.00           H
ATOM   2334  HG2 MET A 246       7.404  22.683  19.888  0.26  0.00           H
ATOM   2335  HG3 MET A 246       6.995  20.989  20.030  0.26  0.00           H
ATOM   2336  HE1 MET A 246       8.529  22.915  23.197  0.26  0.00           H
ATOM   2337  HE2 MET A 246       7.758  24.193  22.217  0.26  0.00           H
ATOM   2338  HE3 MET A 246       7.064  23.708  23.785  0.26  0.00           H
ATOM   2339  N   LEU A 247      12.092  21.680  19.573  1.00137.06           N
ATOM   2340  CA  LEU A 247      13.474  21.172  19.558  0.50137.06           C
ATOM   2341  CB  LEU A 247      13.824  20.837  18.093  0.50137.06           C
ATOM   2342  CG  LEU A 247      15.067  19.970  17.824  0.50137.06           C
ATOM   2343  CD1 LEU A 247      15.029  19.522  16.372  1.00137.06           C
ATOM   2344  CD2 LEU A 247      16.412  20.678  18.001  1.00137.06           C
ATOM   2345  C   LEU A 247      14.452  22.176  20.192  1.00137.06           C
ATOM   2346  O   LEU A 247      15.357  21.795  20.932  1.00137.06           O
ATOM   2347  H   LEU A 247      11.675  21.909  18.675  1.00  0.00           H
ATOM   2348  HA  LEU A 247      13.505  20.261  20.152  0.50  0.00           H
ATOM   2349  HB2 LEU A 247      13.944  21.762  17.535  0.50  0.00           H
ATOM   2350  HB3 LEU A 247      12.968  20.309  17.668  0.50  0.00           H
ATOM   2351  HG  LEU A 247      15.033  19.078  18.440  0.50  0.00           H
ATOM   2352 HD11 LEU A 247      14.135  18.936  16.167  1.00  0.00           H
ATOM   2353 HD12 LEU A 247      15.904  18.920  16.132  1.00  0.00           H
ATOM   2354 HD13 LEU A 247      15.031  20.408  15.743  1.00  0.00           H
ATOM   2355 HD21 LEU A 247      17.209  19.980  17.758  1.00  0.00           H
ATOM   2356 HD22 LEU A 247      16.475  21.544  17.339  1.00  0.00           H
ATOM   2357 HD23 LEU A 247      16.568  20.998  19.023  1.00  0.00           H
ATOM   2358  N   SER A 248      14.157  23.470  20.058  1.00 75.64           N
ATOM   2359  CA  SER A 248      14.960  24.554  20.619  1.00 75.64           C
ATOM   2360  CB  SER A 248      14.443  25.893  20.082  1.00 75.64           C
ATOM   2361  OG  SER A 248      13.258  26.314  20.719  1.00 75.64           O
ATOM   2362  C   SER A 248      15.079  24.572  22.159  1.00 75.64           C
ATOM   2363  O   SER A 248      16.056  25.146  22.658  1.00 75.64           O
ATOM   2364  H   SER A 248      13.476  23.699  19.343  1.00  0.00           H
ATOM   2365  HA  SER A 248      15.965  24.411  20.229  1.00  0.00           H
ATOM   2366  HB2 SER A 248      15.194  26.656  20.258  1.00  0.00           H
ATOM   2367  HB3 SER A 248      14.282  25.829  19.007  1.00  0.00           H
ATOM   2368  HG  SER A 248      12.509  25.740  20.438  1.00  0.00           H
ATOM   2369  N   GLY A 249      14.192  23.888  22.896  1.00 35.91           N
ATOM   2370  CA  GLY A 249      14.330  23.606  24.332  1.00 35.91           C
ATOM   2371  C   GLY A 249      14.957  22.232  24.579  1.00 35.91           C
ATOM   2372  O   GLY A 249      14.497  21.237  24.032  1.00 35.91           O
ATOM   2373  H   GLY A 249      13.495  23.338  22.401  1.00  0.00           H
ATOM   2374  HA2 GLY A 249      14.932  24.377  24.813  1.00  0.00           H
ATOM   2375  HA3 GLY A 249      13.346  23.601  24.799  1.00  0.00           H
ATOM   2376  N   LYS A 250      16.011  22.141  25.401  1.00 63.69           N
ATOM   2377  CA  LYS A 250      16.791  20.893  25.550  1.00 63.69           C
ATOM   2378  CB  LYS A 250      17.979  21.098  26.484  1.00 63.69           C
ATOM   2379  CG  LYS A 250      19.097  22.011  25.971  1.00 63.69           C
ATOM   2380  CD  LYS A 250      20.088  22.277  27.114  1.00 63.69           C
ATOM   2381  CE  LYS A 250      20.703  20.978  27.664  1.00 63.69           C
ATOM   2382  NZ  LYS A 250      21.262  21.175  29.017  1.00 63.69           N
ATOM   2383  C   LYS A 250      15.978  19.737  26.129  1.00 63.69           C
ATOM   2384  O   LYS A 250      16.188  18.592  25.742  1.00 63.69           O
ATOM   2385  H   LYS A 250      16.289  22.959  25.921  1.00  0.00           H
ATOM   2386  HA  LYS A 250      17.142  20.566  24.571  1.00  0.00           H
ATOM   2387  HB2 LYS A 250      18.391  20.108  26.673  1.00  0.00           H
ATOM   2388  HB3 LYS A 250      17.615  21.498  27.427  1.00  0.00           H
ATOM   2389  HG2 LYS A 250      18.674  22.962  25.645  1.00  0.00           H
ATOM   2390  HG3 LYS A 250      19.605  21.537  25.130  1.00  0.00           H
ATOM   2391  HD2 LYS A 250      20.880  22.936  26.754  1.00  0.00           H
ATOM   2392  HD3 LYS A 250      19.548  22.790  27.913  1.00  0.00           H
ATOM   2393  HE2 LYS A 250      21.458  20.614  26.960  1.00  0.00           H
ATOM   2394  HE3 LYS A 250      19.924  20.216  27.745  1.00  0.00           H
ATOM   2395  HZ1 LYS A 250      21.675  20.315  29.349  1.00  0.00           H
ATOM   2396  HZ2 LYS A 250      20.501  21.418  29.646  1.00  0.00           H
ATOM   2397  HZ3 LYS A 250      21.953  21.912  29.013  1.00  0.00           H
ATOM   2398  N   GLU A 251      15.180  20.016  27.150  1.00 68.09           N
ATOM   2399  CA  GLU A 251      14.389  19.024  27.873  1.00 68.09           C
ATOM   2400  CB  GLU A 251      13.960  19.631  29.223  1.00 68.09           C
ATOM   2401  CG  GLU A 251      15.127  19.839  30.224  1.00 68.09           C
ATOM   2402  CD  GLU A 251      16.246  20.815  29.779  1.00 68.09           C
ATOM   2403  OE1 GLU A 251      15.912  21.859  29.173  1.00 68.09           O
ATOM   2404  OE2 GLU A 251      17.452  20.488  29.938  1.00 68.09           O
ATOM   2405  C   GLU A 251      13.206  18.538  27.010  1.00 68.09           C
ATOM   2406  O   GLU A 251      13.047  17.333  26.811  1.00 68.09           O
ATOM   2407  H   GLU A 251      15.211  20.959  27.533  1.00  0.00           H
ATOM   2408  HA  GLU A 251      15.009  18.150  28.078  1.00  0.00           H
ATOM   2409  HB2 GLU A 251      13.242  18.953  29.688  1.00  0.00           H
ATOM   2410  HB3 GLU A 251      13.450  20.580  29.050  1.00  0.00           H
ATOM   2411  HG2 GLU A 251      14.697  20.212  31.158  1.00  0.00           H
ATOM   2412  HG3 GLU A 251      15.561  18.860  30.441  1.00  0.00           H
ATOM   2413  N   ASP A 252      12.634  19.429  26.202  1.00 46.55           N
ATOM   2414  CA  ASP A 252      11.773  19.104  25.062  1.00 46.55           C
ATOM   2415  CB  ASP A 252      11.147  20.392  24.494  1.00 46.55           C
ATOM   2416  CG  ASP A 252      10.491  21.309  25.541  1.00 46.55           C
ATOM   2417  OD1 ASP A 252       9.308  21.664  25.342  1.00 46.55           O
ATOM   2418  OD2 ASP A 252      11.209  21.767  26.461  1.00 46.55           O
ATOM   2419  C   ASP A 252      12.491  18.274  23.976  1.00 46.55           C
ATOM   2420  O   ASP A 252      11.921  17.297  23.484  1.00 46.55           O
ATOM   2421  H   ASP A 252      12.715  20.419  26.427  1.00  0.00           H
ATOM   2422  HA  ASP A 252      10.963  18.488  25.419  1.00  0.00           H
ATOM   2423  HB2 ASP A 252      10.417  20.122  23.729  1.00  0.00           H
ATOM   2424  HB3 ASP A 252      11.939  20.962  24.017  1.00  0.00           H
ATOM   2425  N   ARG A 253      13.809  18.456  23.816  1.00129.40           N
ATOM   2426  CA  ARG A 253      14.707  17.638  22.976  1.00129.40           C
ATOM   2427  CB  ARG A 253      15.887  18.507  22.487  1.00129.40           C
ATOM   2428  CG  ARG A 253      16.027  18.515  20.960  1.00129.40           C
ATOM   2429  CD  ARG A 253      16.766  17.328  20.338  1.00129.40           C
ATOM   2430  NE  ARG A 253      18.210  17.428  20.576  1.00129.40           N
ATOM   2431  CZ  ARG A 253      18.940  16.789  21.460  1.00129.40           C
ATOM   2432  NH1 ARG A 253      18.449  15.918  22.301  1.00129.40           N
ATOM   2433  NH2 ARG A 253      20.219  17.005  21.472  1.00129.40           N
ATOM   2434  C   ARG A 253      15.184  16.312  23.590  1.00129.40           C
ATOM   2435  O   ARG A 253      15.660  15.466  22.833  1.00129.40           O
ATOM   2436  H   ARG A 253      14.183  19.314  24.211  1.00  0.00           H
ATOM   2437  HA  ARG A 253      14.123  17.343  22.107  1.00  0.00           H
ATOM   2438  HB2 ARG A 253      15.718  19.541  22.773  1.00  0.00           H
ATOM   2439  HB3 ARG A 253      16.819  18.199  22.960  1.00  0.00           H
ATOM   2440  HG2 ARG A 253      16.564  19.419  20.677  1.00  0.00           H
ATOM   2441  HG3 ARG A 253      15.030  18.571  20.531  1.00  0.00           H
ATOM   2442  HD2 ARG A 253      16.358  16.387  20.702  1.00  0.00           H
ATOM   2443  HD3 ARG A 253      16.613  17.358  19.259  1.00  0.00           H
ATOM   2444  HE  ARG A 253      18.737  18.016  19.922  1.00  0.00           H
ATOM   2445 HH11 ARG A 253      17.447  15.752  22.318  1.00  0.00           H
ATOM   2446 HH12 ARG A 253      19.046  15.505  22.987  1.00  0.00           H
ATOM   2447 HH21 ARG A 253      20.540  17.647  20.753  1.00  0.00           H
ATOM   2448 HH22 ARG A 253      20.784  16.177  21.607  1.00  0.00           H
ATOM   2449  N   GLU A 254      14.960  16.031  24.878  1.00 41.67           N
ATOM   2450  CA  GLU A 254      14.814  14.636  25.342  1.00 41.67           C
ATOM   2451  CB  GLU A 254      14.799  14.500  26.888  1.00 41.67           C
ATOM   2452  CG  GLU A 254      16.142  14.359  27.626  1.00 41.67           C
ATOM   2453  CD  GLU A 254      15.930  13.827  29.066  1.00 41.67           C
ATOM   2454  OE1 GLU A 254      16.304  14.496  30.054  1.00 41.67           O
ATOM   2455  OE2 GLU A 254      15.214  12.807  29.240  1.00 41.67           O
ATOM   2456  C   GLU A 254      13.484  14.066  24.829  1.00 41.67           C
ATOM   2457  O   GLU A 254      13.404  12.910  24.416  1.00 41.67           O
ATOM   2458  H   GLU A 254      14.601  16.782  25.459  1.00  0.00           H
ATOM   2459  HA  GLU A 254      15.613  14.014  24.938  1.00  0.00           H
ATOM   2460  HB2 GLU A 254      14.229  13.596  27.104  1.00  0.00           H
ATOM   2461  HB3 GLU A 254      14.252  15.319  27.341  1.00  0.00           H
ATOM   2462  HG2 GLU A 254      16.768  13.649  27.081  1.00  0.00           H
ATOM   2463  HG3 GLU A 254      16.654  15.323  27.641  1.00  0.00           H
ATOM   2464  N   ASN A 255      12.408  14.836  24.991  1.00 67.05           N
ATOM   2465  CA  ASN A 255      11.040  14.335  24.965  1.00 67.05           C
ATOM   2466  CB  ASN A 255      10.155  15.386  25.661  1.00 67.05           C
ATOM   2467  CG  ASN A 255       9.034  14.783  26.480  1.00 67.05           C
ATOM   2468  OD1 ASN A 255       7.865  15.066  26.304  1.00 67.05           O
ATOM   2469  ND2 ASN A 255       9.329  13.911  27.409  1.00 67.05           N
ATOM   2470  C   ASN A 255      10.541  13.973  23.556  1.00 67.05           C
ATOM   2471  O   ASN A 255      10.028  12.871  23.370  1.00 67.05           O
ATOM   2472  H   ASN A 255      12.553  15.788  25.317  1.00  0.00           H
ATOM   2473  HA  ASN A 255      11.023  13.409  25.540  1.00  0.00           H
ATOM   2474  HB2 ASN A 255      10.758  15.976  26.351  1.00  0.00           H
ATOM   2475  HB3 ASN A 255       9.738  16.070  24.921  1.00  0.00           H
ATOM   2476 HD21 ASN A 255      10.278  13.637  27.568  1.00  0.00           H
ATOM   2477 HD22 ASN A 255       8.526  13.490  27.861  1.00  0.00           H
ATOM   2478  N   VAL A 256      10.787  14.814  22.544  1.00100.60           N
ATOM   2479  CA  VAL A 256      10.351  14.545  21.157  1.00100.60           C
ATOM   2480  CB  VAL A 256      10.463  15.793  20.253  1.00100.60           C
ATOM   2481  CG1 VAL A 256       9.556  16.923  20.754  1.00100.60           C
ATOM   2482  CG2 VAL A 256      11.890  16.325  20.071  1.00100.60           C
ATOM   2483  C   VAL A 256      11.085  13.354  20.527  1.00100.60           C
ATOM   2484  O   VAL A 256      10.455  12.538  19.852  1.00100.60           O
ATOM   2485  H   VAL A 256      11.205  15.716  22.764  1.00  0.00           H
ATOM   2486  HA  VAL A 256       9.298  14.268  21.187  1.00  0.00           H
ATOM   2487  HB  VAL A 256      10.106  15.514  19.266  1.00  0.00           H
ATOM   2488 HG21 VAL A 256      11.867  17.221  19.450  1.00  0.00           H
ATOM   2489 HG22 VAL A 256      12.511  15.585  19.569  1.00  0.00           H
ATOM   2490 HG23 VAL A 256      12.325  16.580  21.034  1.00  0.00           H
ATOM   2491 HG11 VAL A 256       9.555  17.738  20.031  1.00  0.00           H
ATOM   2492 HG12 VAL A 256       9.906  17.304  21.714  1.00  0.00           H
ATOM   2493 HG13 VAL A 256       8.535  16.557  20.863  1.00  0.00           H
ATOM   2494  N   LEU A 257      12.365  13.158  20.866  1.00 59.74           N
ATOM   2495  CA  LEU A 257      13.157  12.010  20.409  1.00 59.74           C
ATOM   2496  CB  LEU A 257      14.661  12.295  20.558  1.00 59.74           C
ATOM   2497  CG  LEU A 257      15.184  13.491  19.737  1.00 59.74           C
ATOM   2498  CD1 LEU A 257      16.704  13.544  19.856  1.00 59.74           C
ATOM   2499  CD2 LEU A 257      14.837  13.404  18.247  1.00 59.74           C
ATOM   2500  C   LEU A 257      12.749  10.710  21.116  1.00 59.74           C
ATOM   2501  O   LEU A 257      12.204   9.818  20.463  1.00 59.74           O
ATOM   2502  H   LEU A 257      12.796  13.819  21.495  1.00  0.00           H
ATOM   2503  HA  LEU A 257      12.958  11.849  19.352  1.00  0.00           H
ATOM   2504  HB2 LEU A 257      14.888  12.468  21.611  1.00  0.00           H
ATOM   2505  HB3 LEU A 257      15.201  11.398  20.248  1.00  0.00           H
ATOM   2506  HG  LEU A 257      14.772  14.417  20.138  1.00  0.00           H
ATOM   2507 HD21 LEU A 257      15.338  14.206  17.703  1.00  0.00           H
ATOM   2508 HD22 LEU A 257      13.764  13.519  18.108  1.00  0.00           H
ATOM   2509 HD23 LEU A 257      15.169  12.446  17.843  1.00  0.00           H
ATOM   2510 HD11 LEU A 257      17.092  14.402  19.307  1.00  0.00           H
ATOM   2511 HD12 LEU A 257      16.988  13.629  20.904  1.00  0.00           H
ATOM   2512 HD13 LEU A 257      17.131  12.631  19.437  1.00  0.00           H
ATOM   2513  N   ARG A 258      12.665  10.724  22.454  1.00152.98           N
ATOM   2514  CA  ARG A 258      12.261   9.517  23.190  1.00152.98           C
ATOM   2515  CB  ARG A 258      12.500   9.708  24.696  1.00152.98           C
ATOM   2516  CG  ARG A 258      12.900   8.386  25.372  1.00152.98           C
ATOM   2517  CD  ARG A 258      12.748   8.409  26.900  1.00152.98           C
ATOM   2518  NE  ARG A 258      13.232   9.665  27.512  1.00152.98           N
ATOM   2519  CZ  ARG A 258      12.570  10.380  28.402  1.00152.98           C
ATOM   2520  NH1 ARG A 258      11.506   9.953  29.004  1.00152.98           N
ATOM   2521  NH2 ARG A 258      12.915  11.584  28.718  1.00152.98           N
ATOM   2522  C   ARG A 258      10.821   9.094  22.874  1.00152.98           C
ATOM   2523  O   ARG A 258      10.537   7.895  22.876  1.00152.98           O
ATOM   2524  H   ARG A 258      13.054  11.511  22.963  1.00  0.00           H
ATOM   2525  HA  ARG A 258      12.914   8.714  22.832  1.00  0.00           H
ATOM   2526  HB2 ARG A 258      11.605  10.123  25.159  1.00  0.00           H
ATOM   2527  HB3 ARG A 258      13.322  10.409  24.845  1.00  0.00           H
ATOM   2528  HG2 ARG A 258      13.940   8.171  25.121  1.00  0.00           H
ATOM   2529  HG3 ARG A 258      12.285   7.571  24.988  1.00  0.00           H
ATOM   2530  HD2 ARG A 258      11.691   8.265  27.124  1.00  0.00           H
ATOM   2531  HD3 ARG A 258      13.294   7.563  27.318  1.00  0.00           H
ATOM   2532  HE  ARG A 258      14.057  10.090  27.119  1.00  0.00           H
ATOM   2533 HH11 ARG A 258      11.206   8.992  28.938  1.00  0.00           H
ATOM   2534 HH12 ARG A 258      11.063  10.496  29.733  1.00  0.00           H
ATOM   2535 HH21 ARG A 258      12.342  12.073  29.385  1.00  0.00           H
ATOM   2536 HH22 ARG A 258      13.869  11.925  28.565  1.00  0.00           H
ATOM   2537  N   ALA A 259       9.946  10.032  22.493  1.00 35.37           N
ATOM   2538  CA  ALA A 259       8.583   9.756  22.035  1.00 35.37           C
ATOM   2539  CB  ALA A 259       7.798  11.073  21.953  1.00 35.37           C
ATOM   2540  C   ALA A 259       8.544   9.026  20.681  1.00 35.37           C
ATOM   2541  O   ALA A 259       7.888   7.984  20.570  1.00 35.37           O
ATOM   2542  H   ALA A 259      10.244  11.000  22.543  1.00  0.00           H
ATOM   2543  HA  ALA A 259       8.094   9.114  22.770  1.00  0.00           H
ATOM   2544  HB1 ALA A 259       7.784  11.570  22.921  1.00  0.00           H
ATOM   2545  HB2 ALA A 259       6.773  10.863  21.655  1.00  0.00           H
ATOM   2546  HB3 ALA A 259       8.251  11.741  21.221  1.00  0.00           H
ATOM   2547  N   ARG A 260       9.235   9.551  19.653  1.00138.15           N
ATOM   2548  CA  ARG A 260       9.268   8.941  18.308  1.00138.15           C
ATOM   2549  CB  ARG A 260       9.779   9.928  17.237  1.00138.15           C
ATOM   2550  CG  ARG A 260      11.264  10.282  17.387  1.00138.15           C
ATOM   2551  CD  ARG A 260      11.784  11.481  16.596  1.00138.15           C
ATOM   2552  NE  ARG A 260      11.680  11.355  15.131  1.00138.15           N
ATOM   2553  CZ  ARG A 260      12.290  12.174  14.290  1.00138.15           C
ATOM   2554  NH1 ARG A 260      13.020  13.161  14.707  1.00138.15           N
ATOM   2555  NH2 ARG A 260      12.174  12.070  13.003  1.00138.15           N
ATOM   2556  C   ARG A 260      10.028   7.619  18.287  1.00138.15           C
ATOM   2557  O   ARG A 260       9.484   6.662  17.743  1.00138.15           O
ATOM   2558  H   ARG A 260       9.790  10.386  19.824  1.00  0.00           H
ATOM   2559  HA  ARG A 260       8.245   8.684  18.036  1.00  0.00           H
ATOM   2560  HB2 ARG A 260       9.630   9.471  16.262  1.00  0.00           H
ATOM   2561  HB3 ARG A 260       9.179  10.836  17.289  1.00  0.00           H
ATOM   2562  HG2 ARG A 260      11.876   9.409  17.171  1.00  0.00           H
ATOM   2563  HG3 ARG A 260      11.416  10.555  18.416  1.00  0.00           H
ATOM   2564  HD2 ARG A 260      12.836  11.600  16.860  1.00  0.00           H
ATOM   2565  HD3 ARG A 260      11.262  12.377  16.924  1.00  0.00           H
ATOM   2566  HE  ARG A 260      10.962  10.755  14.742  1.00  0.00           H
ATOM   2567 HH11 ARG A 260      12.975  13.403  15.673  1.00  0.00           H
ATOM   2568 HH12 ARG A 260      13.113  13.926  14.036  1.00  0.00           H
ATOM   2569 HH21 ARG A 260      11.681  11.313  12.552  1.00  0.00           H
ATOM   2570 HH22 ARG A 260      12.681  12.762  12.444  1.00  0.00           H
ATOM   2571  N   GLU A 261      11.108   7.494  19.061  1.00 64.82           N
ATOM   2572  CA  GLU A 261      11.840   6.234  19.256  1.00 64.82           C
ATOM   2573  CB  GLU A 261      13.077   6.471  20.136  1.00 64.82           C
ATOM   2574  CG  GLU A 261      14.175   7.334  19.501  1.00 64.82           C
ATOM   2575  CD  GLU A 261      15.226   7.688  20.563  1.00 64.82           C
ATOM   2576  OE1 GLU A 261      15.023   8.722  21.241  1.00 64.82           O
ATOM   2577  OE2 GLU A 261      15.993   6.766  20.916  1.00 64.82           O
ATOM   2578  C   GLU A 261      10.970   5.164  19.937  1.00 64.82           C
ATOM   2579  O   GLU A 261      10.801   4.062  19.414  1.00 64.82           O
ATOM   2580  H   GLU A 261      11.475   8.327  19.518  1.00  0.00           H
ATOM   2581  HA  GLU A 261      12.164   5.844  18.290  1.00  0.00           H
ATOM   2582  HB2 GLU A 261      13.510   5.502  20.391  1.00  0.00           H
ATOM   2583  HB3 GLU A 261      12.752   6.944  21.065  1.00  0.00           H
ATOM   2584  HG2 GLU A 261      13.746   8.245  19.081  1.00  0.00           H
ATOM   2585  HG3 GLU A 261      14.636   6.777  18.681  1.00  0.00           H
ATOM   2586  N   SER A 262      10.338   5.511  21.065  1.00107.97           N
ATOM   2587  CA  SER A 262       9.566   4.554  21.866  1.00107.97           C
ATOM   2588  CB  SER A 262       9.259   5.107  23.263  1.00107.97           C
ATOM   2589  OG  SER A 262      10.444   5.425  23.952  1.00107.97           O
ATOM   2590  C   SER A 262       8.232   4.165  21.229  1.00107.97           C
ATOM   2591  O   SER A 262       7.715   3.084  21.529  1.00107.97           O
ATOM   2592  H   SER A 262      10.517   6.434  21.446  1.00  0.00           H
ATOM   2593  HA  SER A 262      10.164   3.649  21.979  1.00  0.00           H
ATOM   2594  HB2 SER A 262       8.626   5.997  23.190  1.00  0.00           H
ATOM   2595  HB3 SER A 262       8.736   4.346  23.834  1.00  0.00           H
ATOM   2596  HG  SER A 262      10.718   6.304  23.627  1.00  0.00           H
ATOM   2597  N   GLY A 263       7.576   5.097  20.531  1.00 38.44           N
ATOM   2598  CA  GLY A 263       6.158   4.998  20.167  1.00 38.44           C
ATOM   2599  C   GLY A 263       5.218   5.011  21.371  1.00 38.44           C
ATOM   2600  O   GLY A 263       4.286   4.211  21.416  1.00 38.44           O
ATOM   2601  H   GLY A 263       8.050   5.977  20.346  1.00  0.00           H
ATOM   2602  HA2 GLY A 263       5.978   4.093  19.582  1.00  0.00           H
ATOM   2603  HA3 GLY A 263       5.899   5.864  19.564  1.00  0.00           H
ATOM   2604  N   LYS A 264       5.597   5.737  22.431  1.00 77.27           N
ATOM   2605  CA  LYS A 264       4.965   5.736  23.766  0.50 77.27           C
ATOM   2606  CB  LYS A 264       5.659   4.717  24.700  0.50 77.27           C
ATOM   2607  CG  LYS A 264       5.522   3.265  24.219  0.50 77.27           C
ATOM   2608  CD  LYS A 264       6.332   2.274  25.065  0.50 77.27           C
ATOM   2609  CE  LYS A 264       6.411   0.913  24.356  0.50 77.27           C
ATOM   2610  NZ  LYS A 264       7.327   0.950  23.185  0.50 77.27           N
ATOM   2611  C   LYS A 264       5.030   7.139  24.376  1.00 77.27           C
ATOM   2612  O   LYS A 264       5.792   7.980  23.904  1.00 77.27           O
ATOM   2613  H   LYS A 264       6.359   6.393  22.290  1.00  0.00           H
ATOM   2614  HA  LYS A 264       3.911   5.468  23.668  0.50  0.00           H
ATOM   2615  HB2 LYS A 264       5.227   4.786  25.699  0.50  0.00           H
ATOM   2616  HB3 LYS A 264       6.714   4.978  24.779  0.50  0.00           H
ATOM   2617  HG2 LYS A 264       4.469   2.977  24.231  0.50  0.00           H
ATOM   2618  HG3 LYS A 264       5.878   3.197  23.199  0.50  0.00           H
ATOM   2619  HD2 LYS A 264       7.339   2.657  25.239  0.50  0.00           H
ATOM   2620  HD3 LYS A 264       5.836   2.151  26.029  0.50  0.00           H
ATOM   2621  HE2 LYS A 264       6.755   0.161  25.072  0.50  0.00           H
ATOM   2622  HE3 LYS A 264       5.402   0.633  24.035  0.50  0.00           H
ATOM   2623  HZ1 LYS A 264       7.295   0.094  22.650  0.50  0.00           H
ATOM   2624  HZ2 LYS A 264       8.281   1.124  23.468  0.50  0.00           H
ATOM   2625  HZ3 LYS A 264       7.088   1.717  22.551  0.50  0.00           H
ATOM   2626  N   GLY A 265       4.274   7.355  25.450  1.00 29.36           N
ATOM   2627  CA  GLY A 265       4.351   8.573  26.256  1.00 29.36           C
ATOM   2628  C   GLY A 265       5.637   8.626  27.077  1.00 29.36           C
ATOM   2629  O   GLY A 265       6.036   7.617  27.658  1.00 29.36           O
ATOM   2630  H   GLY A 265       3.720   6.595  25.806  1.00  0.00           H
ATOM   2631  HA2 GLY A 265       4.294   9.443  25.604  1.00  0.00           H
ATOM   2632  HA3 GLY A 265       3.514   8.612  26.950  1.00  0.00           H
ATOM   2633  N   VAL A 266       6.265   9.800  27.134  1.00 51.65           N
ATOM   2634  CA  VAL A 266       7.578  10.012  27.769  1.00 51.65           C
ATOM   2635  CB  VAL A 266       8.716   9.923  26.734  1.00 51.65           C
ATOM   2636  CG1 VAL A 266       8.926   8.488  26.234  1.00 51.65           C
ATOM   2637  CG2 VAL A 266       8.492  10.840  25.532  1.00 51.65           C
ATOM   2638  C   VAL A 266       7.638  11.346  28.516  1.00 51.65           C
ATOM   2639  O   VAL A 266       7.007  12.321  28.104  1.00 51.65           O
ATOM   2640  H   VAL A 266       5.902  10.555  26.563  1.00  0.00           H
ATOM   2641  HA  VAL A 266       7.745   9.228  28.504  1.00  0.00           H
ATOM   2642  HB  VAL A 266       9.638  10.239  27.215  1.00  0.00           H
ATOM   2643 HG11 VAL A 266       9.794   8.444  25.582  1.00  0.00           H
ATOM   2644 HG12 VAL A 266       9.082   7.820  27.083  1.00  0.00           H
ATOM   2645 HG13 VAL A 266       8.054   8.151  25.673  1.00  0.00           H
ATOM   2646 HG21 VAL A 266       7.663  10.469  24.929  1.00  0.00           H
ATOM   2647 HG22 VAL A 266       8.270  11.857  25.848  1.00  0.00           H
ATOM   2648 HG23 VAL A 266       9.393  10.866  24.928  1.00  0.00           H
ATOM   2649  N   LEU A 267       8.476  11.431  29.555  1.00 52.52           N
ATOM   2650  CA  LEU A 267       8.581  12.569  30.481  1.00 52.52           C
ATOM   2651  CB  LEU A 267       8.083  12.143  31.874  1.00 52.52           C
ATOM   2652  CG  LEU A 267       6.665  11.564  31.939  1.00 52.52           C
ATOM   2653  CD1 LEU A 267       6.336  11.177  33.378  1.00 52.52           C
ATOM   2654  CD2 LEU A 267       5.619  12.562  31.470  1.00 52.52           C
ATOM   2655  C   LEU A 267      10.007  13.128  30.598  1.00 52.52           C
ATOM   2656  O   LEU A 267      10.995  12.386  30.555  1.00 52.52           O
ATOM   2657  H   LEU A 267       8.922  10.566  29.858  1.00  0.00           H
ATOM   2658  HA  LEU A 267       7.949  13.382  30.125  1.00  0.00           H
ATOM   2659  HB2 LEU A 267       8.750  11.369  32.241  1.00  0.00           H
ATOM   2660  HB3 LEU A 267       8.148  13.000  32.546  1.00  0.00           H
ATOM   2661  HG  LEU A 267       6.600  10.672  31.318  1.00  0.00           H
ATOM   2662 HD11 LEU A 267       5.324  10.777  33.412  1.00  0.00           H
ATOM   2663 HD12 LEU A 267       6.405  12.045  34.033  1.00  0.00           H
ATOM   2664 HD13 LEU A 267       7.025  10.403  33.715  1.00  0.00           H
ATOM   2665 HD21 LEU A 267       5.832  12.865  30.448  1.00  0.00           H
ATOM   2666 HD22 LEU A 267       4.654  12.068  31.480  1.00  0.00           H
ATOM   2667 HD23 LEU A 267       5.608  13.441  32.112  1.00  0.00           H
ATOM   2668  N   THR A 268      10.113  14.439  30.811  1.00 55.16           N
ATOM   2669  CA  THR A 268      11.364  15.138  31.161  1.00 55.16           C
ATOM   2670  CB  THR A 268      11.263  16.635  30.807  1.00 55.16           C
ATOM   2671  OG1 THR A 268      10.231  17.262  31.535  1.00 55.16           O
ATOM   2672  CG2 THR A 268      11.010  16.823  29.317  1.00 55.16           C
ATOM   2673  C   THR A 268      11.715  14.981  32.645  1.00 55.16           C
ATOM   2674  O   THR A 268      10.901  14.521  33.448  1.00 55.16           O
ATOM   2675  H   THR A 268       9.263  14.986  30.859  1.00  0.00           H
ATOM   2676  HA  THR A 268      12.186  14.716  30.582  1.00  0.00           H
ATOM   2677  HB  THR A 268      12.206  17.126  31.049  1.00  0.00           H
ATOM   2678 HG21 THR A 268      11.799  16.325  28.756  1.00  0.00           H
ATOM   2679 HG22 THR A 268      10.053  16.394  29.035  1.00  0.00           H
ATOM   2680 HG23 THR A 268      11.021  17.886  29.076  1.00  0.00           H
ATOM   2681  HG1 THR A 268      10.633  17.552  32.374  1.00  0.00           H
ATOM   2682  N   ALA A 269      12.885  15.493  33.038  1.00 47.43           N
ATOM   2683  CA  ALA A 269      13.115  15.910  34.422  1.00 47.43           C
ATOM   2684  CB  ALA A 269      14.586  16.325  34.567  1.00 47.43           C
ATOM   2685  C   ALA A 269      12.176  17.080  34.804  1.00 47.43           C
ATOM   2686  O   ALA A 269      11.707  17.791  33.905  1.00 47.43           O
ATOM   2687  H   ALA A 269      13.487  15.897  32.337  1.00  0.00           H
ATOM   2688  HA  ALA A 269      12.916  15.062  35.077  1.00  0.00           H
ATOM   2689  HB1 ALA A 269      15.243  15.520  34.248  1.00  0.00           H
ATOM   2690  HB2 ALA A 269      14.800  16.564  35.609  1.00  0.00           H
ATOM   2691  HB3 ALA A 269      14.783  17.209  33.957  1.00  0.00           H
ATOM   2692  N   PRO A 270      11.972  17.364  36.106  1.00 73.90           N
ATOM   2693  CA  PRO A 270      11.307  18.584  36.558  1.00 73.90           C
ATOM   2694  CD  PRO A 270      12.239  16.492  37.238  1.00 73.90           C
ATOM   2695  CB  PRO A 270      11.208  18.473  38.084  1.00 73.90           C
ATOM   2696  CG  PRO A 270      11.293  16.968  38.337  1.00 73.90           C
ATOM   2697  C   PRO A 270      12.066  19.841  36.110  1.00 73.90           C
ATOM   2698  O   PRO A 270      13.233  20.021  36.460  1.00 73.90           O
ATOM   2699  HA  PRO A 270      10.302  18.598  36.150  1.00  0.00           H
ATOM   2700  HD2 PRO A 270      13.275  16.609  37.556  1.00  0.00           H
ATOM   2701  HD3 PRO A 270      12.030  15.450  36.998  1.00  0.00           H
ATOM   2702  HB2 PRO A 270      12.055  18.967  38.561  1.00  0.00           H
ATOM   2703  HB3 PRO A 270      10.272  18.897  38.447  1.00  0.00           H
ATOM   2704  HG2 PRO A 270      10.311  16.515  38.191  1.00  0.00           H
ATOM   2705  HG3 PRO A 270      11.678  16.742  39.332  1.00  0.00           H
ATOM   2706  N   PHE A 271      11.393  20.735  35.384  1.00 70.46           N
ATOM   2707  CA  PHE A 271      11.970  21.971  34.847  1.00 70.46           C
ATOM   2708  CB  PHE A 271      12.621  21.712  33.473  1.00 70.46           C
ATOM   2709  CG  PHE A 271      11.715  21.682  32.250  1.00 70.46           C
ATOM   2710  CD1 PHE A 271      10.766  20.654  32.086  1.00 70.46           C
ATOM   2711  CD2 PHE A 271      11.903  22.619  31.212  1.00 70.46           C
ATOM   2712  CE1 PHE A 271      10.028  20.553  30.892  1.00 70.46           C
ATOM   2713  CE2 PHE A 271      11.165  22.516  30.020  1.00 70.46           C
ATOM   2714  CZ  PHE A 271      10.235  21.478  29.854  1.00 70.46           C
ATOM   2715  C   PHE A 271      10.963  23.133  34.836  1.00 70.46           C
ATOM   2716  O   PHE A 271       9.825  22.994  35.289  1.00 70.46           O
ATOM   2717  H   PHE A 271      10.420  20.540  35.164  1.00  0.00           H
ATOM   2718  HA  PHE A 271      12.774  22.273  35.519  1.00  0.00           H
ATOM   2719  HB2 PHE A 271      13.371  22.488  33.317  1.00  0.00           H
ATOM   2720  HB3 PHE A 271      13.168  20.769  33.514  1.00  0.00           H
ATOM   2721  HD1 PHE A 271      10.632  19.914  32.860  1.00  0.00           H
ATOM   2722  HD2 PHE A 271      12.653  23.392  31.297  1.00  0.00           H
ATOM   2723  HE1 PHE A 271       9.333  19.742  30.750  1.00  0.00           H
ATOM   2724  HE2 PHE A 271      11.347  23.199  29.199  1.00  0.00           H
ATOM   2725  HZ  PHE A 271       9.711  21.381  28.910  1.00  0.00           H
ATOM   2726  N   ARG A 272      11.473  24.343  34.579  1.00102.76           N
ATOM   2727  CA  ARG A 272      10.720  25.603  34.676  1.00102.76           C
ATOM   2728  CB  ARG A 272      11.674  26.743  35.085  1.00102.76           C
ATOM   2729  CG  ARG A 272      12.092  26.642  36.565  1.00102.76           C
ATOM   2730  CD  ARG A 272      10.970  27.154  37.476  1.00102.76           C
ATOM   2731  NE  ARG A 272      11.109  26.725  38.880  1.00102.76           N
ATOM   2732  CZ  ARG A 272      10.168  26.897  39.795  1.00102.76           C
ATOM   2733  NH1 ARG A 272       9.136  27.650  39.584  1.00102.76           N
ATOM   2734  NH2 ARG A 272      10.213  26.270  40.932  1.00102.76           N
ATOM   2735  C   ARG A 272       9.992  25.885  33.360  1.00102.76           C
ATOM   2736  O   ARG A 272      10.619  26.247  32.371  1.00102.76           O
ATOM   2737  H   ARG A 272      12.396  24.379  34.170  1.00  0.00           H
ATOM   2738  HA  ARG A 272       9.946  25.495  35.434  1.00  0.00           H
ATOM   2739  HB2 ARG A 272      11.188  27.706  34.916  1.00  0.00           H
ATOM   2740  HB3 ARG A 272      12.565  26.706  34.455  1.00  0.00           H
ATOM   2741  HG2 ARG A 272      12.981  27.252  36.730  1.00  0.00           H
ATOM   2742  HG3 ARG A 272      12.333  25.607  36.812  1.00  0.00           H
ATOM   2743  HD2 ARG A 272      10.955  28.244  37.426  1.00  0.00           H
ATOM   2744  HD3 ARG A 272      10.014  26.782  37.103  1.00  0.00           H
ATOM   2745  HE  ARG A 272      11.877  26.125  39.115  1.00  0.00           H
ATOM   2746 HH11 ARG A 272       8.297  27.486  40.148  1.00  0.00           H
ATOM   2747 HH12 ARG A 272       9.017  28.112  38.691  1.00  0.00           H
ATOM   2748 HH21 ARG A 272      10.900  25.573  41.114  1.00  0.00           H
ATOM   2749 HH22 ARG A 272       9.344  26.263  41.487  1.00  0.00           H
ATOM   2750  N   LEU A 273       8.682  25.656  33.353  1.00 65.57           N
ATOM   2751  CA  LEU A 273       7.830  25.732  32.168  1.00 65.57           C
ATOM   2752  CB  LEU A 273       6.488  25.035  32.453  1.00 65.57           C
ATOM   2753  CG  LEU A 273       6.597  23.541  32.831  1.00 65.57           C
ATOM   2754  CD1 LEU A 273       5.192  22.994  33.077  1.00 65.57           C
ATOM   2755  CD2 LEU A 273       7.248  22.704  31.727  1.00 65.57           C
ATOM   2756  C   LEU A 273       7.630  27.176  31.680  1.00 65.57           C
ATOM   2757  O   LEU A 273       7.544  28.123  32.461  1.00 65.57           O
ATOM   2758  H   LEU A 273       8.246  25.390  34.229  1.00  0.00           H
ATOM   2759  HA  LEU A 273       8.334  25.194  31.363  1.00  0.00           H
ATOM   2760  HB2 LEU A 273       5.860  25.125  31.566  1.00  0.00           H
ATOM   2761  HB3 LEU A 273       5.991  25.565  33.268  1.00  0.00           H
ATOM   2762  HG  LEU A 273       7.176  23.427  33.747  1.00  0.00           H
ATOM   2763 HD21 LEU A 273       7.203  21.646  31.985  1.00  0.00           H
ATOM   2764 HD22 LEU A 273       6.745  22.866  30.775  1.00  0.00           H
ATOM   2765 HD23 LEU A 273       8.300  22.973  31.626  1.00  0.00           H
ATOM   2766 HD11 LEU A 273       4.759  23.483  33.949  1.00  0.00           H
ATOM   2767 HD12 LEU A 273       5.230  21.919  33.254  1.00  0.00           H
ATOM   2768 HD13 LEU A 273       4.569  23.191  32.210  1.00  0.00           H
ATOM   2769  N   LEU A 274       7.542  27.336  30.360  1.00105.81           N
ATOM   2770  CA  LEU A 274       7.633  28.624  29.675  1.00105.81           C
ATOM   2771  CB  LEU A 274       7.757  28.391  28.152  1.00105.81           C
ATOM   2772  CG  LEU A 274       8.947  27.547  27.639  1.00105.81           C
ATOM   2773  CD1 LEU A 274      10.287  28.072  28.155  1.00105.81           C
ATOM   2774  CD2 LEU A 274       8.836  26.050  27.950  1.00105.81           C
ATOM   2775  C   LEU A 274       6.452  29.556  30.005  1.00105.81           C
ATOM   2776  O   LEU A 274       5.307  29.113  30.109  1.00105.81           O
ATOM   2777  H   LEU A 274       7.625  26.509  29.789  1.00  0.00           H
ATOM   2778  HA  LEU A 274       8.541  29.120  30.023  1.00  0.00           H
ATOM   2779  HB2 LEU A 274       7.828  29.368  27.672  1.00  0.00           H
ATOM   2780  HB3 LEU A 274       6.837  27.927  27.795  1.00  0.00           H
ATOM   2781  HG  LEU A 274       8.944  27.645  26.554  1.00  0.00           H
ATOM   2782 HD21 LEU A 274       9.512  25.497  27.297  1.00  0.00           H
ATOM   2783 HD22 LEU A 274       9.139  25.830  28.972  1.00  0.00           H
ATOM   2784 HD23 LEU A 274       7.826  25.690  27.757  1.00  0.00           H
ATOM   2785 HD11 LEU A 274      10.356  27.962  29.237  1.00  0.00           H
ATOM   2786 HD12 LEU A 274      10.412  29.118  27.876  1.00  0.00           H
ATOM   2787 HD13 LEU A 274      11.097  27.496  27.706  1.00  0.00           H
ATOM   2788  N   LYS A 275       6.711  30.874  30.001  1.00112.43           N
ATOM   2789  CA  LYS A 275       5.775  31.990  30.292  1.00112.43           C
ATOM   2790  CB  LYS A 275       4.655  32.037  29.230  1.00112.43           C
ATOM   2791  CG  LYS A 275       3.596  33.141  29.419  1.00112.43           C
ATOM   2792  CD  LYS A 275       2.454  32.937  28.412  1.00112.43           C
ATOM   2793  CE  LYS A 275       1.237  33.823  28.698  1.00112.43           C
ATOM   2794  NZ  LYS A 275       0.043  33.368  27.930  1.00112.43           N
ATOM   2795  C   LYS A 275       5.230  32.032  31.726  1.00112.43           C
ATOM   2796  O   LYS A 275       5.069  33.131  32.247  1.00112.43           O
ATOM   2797  H   LYS A 275       7.689  31.119  29.920  1.00  0.00           H
ATOM   2798  HA  LYS A 275       6.344  32.916  30.197  1.00  0.00           H
ATOM   2799  HB2 LYS A 275       4.129  31.084  29.244  1.00  0.00           H
ATOM   2800  HB3 LYS A 275       5.115  32.155  28.248  1.00  0.00           H
ATOM   2801  HG2 LYS A 275       4.052  34.122  29.278  1.00  0.00           H
ATOM   2802  HG3 LYS A 275       3.174  33.081  30.421  1.00  0.00           H
ATOM   2803  HD2 LYS A 275       2.832  33.146  27.412  1.00  0.00           H
ATOM   2804  HD3 LYS A 275       2.137  31.895  28.468  1.00  0.00           H
ATOM   2805  HE2 LYS A 275       1.490  34.859  28.449  1.00  0.00           H
ATOM   2806  HE3 LYS A 275       1.023  33.780  29.770  1.00  0.00           H
ATOM   2807  HZ1 LYS A 275      -0.761  33.949  28.132  1.00  0.00           H
ATOM   2808  HZ2 LYS A 275      -0.201  32.411  28.169  1.00  0.00           H
ATOM   2809  HZ3 LYS A 275       0.216  33.402  26.934  1.00  0.00           H
ATOM   2810  N   THR A 276       4.890  30.901  32.345  1.00 60.38           N
ATOM   2811  CA  THR A 276       4.487  30.869  33.766  1.00 60.38           C
ATOM   2812  CB  THR A 276       3.544  29.701  34.084  1.00 60.38           C
ATOM   2813  OG1 THR A 276       4.214  28.465  34.060  1.00 60.38           O
ATOM   2814  CG2 THR A 276       2.353  29.596  33.133  1.00 60.38           C
ATOM   2815  C   THR A 276       5.684  30.804  34.714  1.00 60.38           C
ATOM   2816  O   THR A 276       5.595  31.270  35.848  1.00 60.38           O
ATOM   2817  H   THR A 276       4.994  30.022  31.848  1.00  0.00           H
ATOM   2818  HA  THR A 276       3.951  31.787  34.005  1.00  0.00           H
ATOM   2819  HB  THR A 276       3.162  29.868  35.088  1.00  0.00           H
ATOM   2820  HG1 THR A 276       3.659  27.856  34.567  1.00  0.00           H
ATOM   2821 HG21 THR A 276       1.672  28.826  33.497  1.00  0.00           H
ATOM   2822 HG22 THR A 276       1.826  30.548  33.100  1.00  0.00           H
ATOM   2823 HG23 THR A 276       2.691  29.326  32.132  1.00  0.00           H
ATOM   2824  N   ASN A 277       6.804  30.239  34.250  1.00 54.76           N
ATOM   2825  CA  ASN A 277       8.001  29.914  35.025  1.00 54.76           C
ATOM   2826  CB  ASN A 277       8.792  31.193  35.372  1.00 54.76           C
ATOM   2827  CG  ASN A 277       9.224  32.023  34.168  1.00 54.76           C
ATOM   2828  OD1 ASN A 277       8.960  31.741  33.010  1.00 54.76           O
ATOM   2829  ND2 ASN A 277      10.004  33.052  34.404  1.00 54.76           N
ATOM   2830  C   ASN A 277       7.719  28.970  36.215  1.00 54.76           C
ATOM   2831  O   ASN A 277       8.523  28.885  37.145  1.00 54.76           O
ATOM   2832  H   ASN A 277       6.770  29.829  33.324  1.00  0.00           H
ATOM   2833  HA  ASN A 277       8.641  29.331  34.361  1.00  0.00           H
ATOM   2834  HB2 ASN A 277       8.189  31.821  36.026  1.00  0.00           H
ATOM   2835  HB3 ASN A 277       9.691  30.908  35.917  1.00  0.00           H
ATOM   2836 HD21 ASN A 277      10.322  33.555  33.595  1.00  0.00           H
ATOM   2837 HD22 ASN A 277      10.256  33.297  35.341  1.00  0.00           H
ATOM   2838  N   HIS A 278       6.603  28.233  36.184  1.00 44.88           N
ATOM   2839  CA  HIS A 278       6.235  27.211  37.173  1.00 44.88           C
ATOM   2840  ND1 HIS A 278       2.486  28.101  36.868  1.00 44.88           N
ATOM   2841  CG  HIS A 278       3.806  28.033  37.310  1.00 44.88           C
ATOM   2842  CB  HIS A 278       4.741  26.878  37.044  1.00 44.88           C
ATOM   2843  NE2 HIS A 278       2.903  29.869  38.114  1.00 44.88           N
ATOM   2844  CD2 HIS A 278       4.064  29.130  38.081  1.00 44.88           C
ATOM   2845  CE1 HIS A 278       1.971  29.217  37.398  1.00 44.88           C
ATOM   2846  C   HIS A 278       7.073  25.940  37.024  1.00 44.88           C
ATOM   2847  O   HIS A 278       7.505  25.595  35.925  1.00 44.88           O
ATOM   2848  H   HIS A 278       6.005  28.329  35.371  1.00  0.00           H
ATOM   2849  HA  HIS A 278       6.412  27.602  38.174  1.00  0.00           H
ATOM   2850  HB2 HIS A 278       4.492  26.084  37.748  1.00  0.00           H
ATOM   2851  HB3 HIS A 278       4.546  26.493  36.042  1.00  0.00           H
ATOM   2852  HD2 HIS A 278       4.992  29.354  38.588  1.00  0.00           H
ATOM   2853  HE1 HIS A 278       0.948  29.541  37.260  1.00  0.00           H
ATOM   2854  HE2 HIS A 278       2.763  30.733  38.615  1.00  0.00           H
ATOM   2855  N   LEU A 279       7.284  25.216  38.122  1.00 55.25           N
ATOM   2856  CA  LEU A 279       7.862  23.873  38.087  1.00 55.25           C
ATOM   2857  CB  LEU A 279       8.315  23.479  39.502  1.00 55.25           C
ATOM   2858  CG  LEU A 279       9.145  22.188  39.604  1.00 55.25           C
ATOM   2859  CD1 LEU A 279      10.450  22.264  38.807  1.00 55.25           C
ATOM   2860  CD2 LEU A 279       9.509  21.971  41.072  1.00 55.25           C
ATOM   2861  C   LEU A 279       6.871  22.858  37.491  1.00 55.25           C
ATOM   2862  O   LEU A 279       5.711  22.784  37.906  1.00 55.25           O
ATOM   2863  H   LEU A 279       6.914  25.569  39.002  1.00  0.00           H
ATOM   2864  HA  LEU A 279       8.738  23.909  37.438  1.00  0.00           H
ATOM   2865  HB2 LEU A 279       7.433  23.365  40.131  1.00  0.00           H
ATOM   2866  HB3 LEU A 279       8.903  24.294  39.910  1.00  0.00           H
ATOM   2867  HG  LEU A 279       8.558  21.339  39.253  1.00  0.00           H
ATOM   2868 HD21 LEU A 279      10.061  21.040  41.173  1.00  0.00           H
ATOM   2869 HD22 LEU A 279      10.116  22.796  41.442  1.00  0.00           H
ATOM   2870 HD23 LEU A 279       8.597  21.895  41.664  1.00  0.00           H
ATOM   2871 HD11 LEU A 279      11.066  21.391  39.024  1.00  0.00           H
ATOM   2872 HD12 LEU A 279      11.003  23.165  39.067  1.00  0.00           H
ATOM   2873 HD13 LEU A 279      10.234  22.262  37.741  1.00  0.00           H
ATOM   2874  N   GLY A 280       7.365  21.989  36.614  1.00 27.82           N
ATOM   2875  CA  GLY A 280       6.577  20.917  36.017  1.00 27.82           C
ATOM   2876  C   GLY A 280       7.409  19.975  35.151  1.00 27.82           C
ATOM   2877  O   GLY A 280       8.637  20.018  35.169  1.00 27.82           O
ATOM   2878  H   GLY A 280       8.304  22.136  36.254  1.00  0.00           H
ATOM   2879  HA2 GLY A 280       5.803  21.366  35.399  1.00  0.00           H
ATOM   2880  HA3 GLY A 280       6.094  20.332  36.798  1.00  0.00           H
ATOM   2881  N   VAL A 281       6.733  19.145  34.360  1.00 37.89           N
ATOM   2882  CA  VAL A 281       7.334  18.389  33.243  1.00 37.89           C
ATOM   2883  CB  VAL A 281       7.560  16.889  33.561  1.00 37.89           C
ATOM   2884  CG1 VAL A 281       8.415  16.686  34.814  1.00 37.89           C
ATOM   2885  CG2 VAL A 281       6.275  16.079  33.737  1.00 37.89           C
ATOM   2886  C   VAL A 281       6.458  18.563  32.007  1.00 37.89           C
ATOM   2887  O   VAL A 281       5.291  18.934  32.124  1.00 37.89           O
ATOM   2888  H   VAL A 281       5.722  19.242  34.352  1.00  0.00           H
ATOM   2889  HA  VAL A 281       8.307  18.820  33.004  1.00  0.00           H
ATOM   2890  HB  VAL A 281       8.096  16.442  32.725  1.00  0.00           H
ATOM   2891 HG21 VAL A 281       6.522  15.036  33.937  1.00  0.00           H
ATOM   2892 HG22 VAL A 281       5.672  16.121  32.830  1.00  0.00           H
ATOM   2893 HG23 VAL A 281       5.720  16.486  34.573  1.00  0.00           H
ATOM   2894 HG11 VAL A 281       8.670  15.632  34.923  1.00  0.00           H
ATOM   2895 HG12 VAL A 281       9.333  17.252  34.699  1.00  0.00           H
ATOM   2896 HG13 VAL A 281       7.888  17.033  35.701  1.00  0.00           H
ATOM   2897  N   ILE A 282       6.946  18.170  30.837  1.00 99.58           N
ATOM   2898  CA  ILE A 282       6.070  17.878  29.694  1.00 99.58           C
ATOM   2899  CB  ILE A 282       6.584  18.528  28.397  1.00 99.58           C
ATOM   2900  CG1 ILE A 282       8.000  18.047  28.066  1.00 99.58           C
ATOM   2901  CG2 ILE A 282       6.503  20.059  28.498  1.00 99.58           C
ATOM   2902  CD1 ILE A 282       8.427  18.392  26.647  1.00 99.58           C
ATOM   2903  C   ILE A 282       5.858  16.368  29.551  1.00 99.58           C
ATOM   2904  O   ILE A 282       6.674  15.561  30.003  1.00 99.58           O
ATOM   2905  H   ILE A 282       7.893  17.811  30.805  1.00  0.00           H
ATOM   2906  HA  ILE A 282       5.085  18.307  29.873  1.00  0.00           H
ATOM   2907  HB  ILE A 282       5.921  18.218  27.587  1.00  0.00           H
ATOM   2908 HG12 ILE A 282       8.711  18.487  28.764  1.00  0.00           H
ATOM   2909 HG13 ILE A 282       8.042  16.964  28.162  1.00  0.00           H
ATOM   2910 HD11 ILE A 282       9.373  17.900  26.472  1.00  0.00           H
ATOM   2911 HD12 ILE A 282       8.558  19.466  26.541  1.00  0.00           H
ATOM   2912 HD13 ILE A 282       7.695  18.030  25.924  1.00  0.00           H
ATOM   2913 HG21 ILE A 282       6.798  20.516  27.552  1.00  0.00           H
ATOM   2914 HG22 ILE A 282       5.480  20.354  28.714  1.00  0.00           H
ATOM   2915 HG23 ILE A 282       7.167  20.428  29.281  1.00  0.00           H
ATOM   2916  N   LYS A 283       4.751  16.004  28.901  1.00158.77           N
ATOM   2917  CA  LYS A 283       4.493  14.674  28.347  1.00158.77           C
ATOM   2918  CB  LYS A 283       3.316  13.949  29.040  1.00158.77           C
ATOM   2919  CG  LYS A 283       2.017  14.743  29.285  1.00158.77           C
ATOM   2920  CD  LYS A 283       2.054  15.525  30.609  1.00158.77           C
ATOM   2921  CE  LYS A 283       0.767  16.317  30.845  1.00158.77           C
ATOM   2922  NZ  LYS A 283      -0.349  15.461  31.311  1.00158.77           N
ATOM   2923  C   LYS A 283       4.284  14.801  26.844  1.00158.77           C
ATOM   2924  O   LYS A 283       3.397  15.544  26.429  1.00158.77           O
ATOM   2925  H   LYS A 283       4.134  16.753  28.599  1.00  0.00           H
ATOM   2926  HA  LYS A 283       5.384  14.064  28.487  1.00  0.00           H
ATOM   2927  HB2 LYS A 283       3.067  13.077  28.432  1.00  0.00           H
ATOM   2928  HB3 LYS A 283       3.655  13.571  29.999  1.00  0.00           H
ATOM   2929  HG2 LYS A 283       1.821  15.423  28.456  1.00  0.00           H
ATOM   2930  HG3 LYS A 283       1.192  14.031  29.336  1.00  0.00           H
ATOM   2931  HD2 LYS A 283       2.228  14.839  31.436  1.00  0.00           H
ATOM   2932  HD3 LYS A 283       2.877  16.236  30.596  1.00  0.00           H
ATOM   2933  HE2 LYS A 283       0.496  16.834  29.920  1.00  0.00           H
ATOM   2934  HE3 LYS A 283       0.968  17.087  31.596  1.00  0.00           H
ATOM   2935  HZ1 LYS A 283      -1.156  16.056  31.481  1.00  0.00           H
ATOM   2936  HZ2 LYS A 283      -0.122  14.978  32.168  1.00  0.00           H
ATOM   2937  HZ3 LYS A 283      -0.633  14.768  30.626  1.00  0.00           H
ATOM   2938  N   THR A 284       4.999  13.999  26.060  1.00 53.67           N
ATOM   2939  CA  THR A 284       4.858  13.945  24.597  1.00 53.67           C
ATOM   2940  CB  THR A 284       6.119  14.449  23.875  1.00 53.67           C
ATOM   2941  OG1 THR A 284       6.356  15.777  24.259  1.00 53.67           O
ATOM   2942  CG2 THR A 284       6.021  14.427  22.350  1.00 53.67           C
ATOM   2943  C   THR A 284       4.505  12.536  24.147  1.00 53.67           C
ATOM   2944  O   THR A 284       5.092  11.563  24.621  1.00 53.67           O
ATOM   2945  H   THR A 284       5.726  13.437  26.486  1.00  0.00           H
ATOM   2946  HA  THR A 284       4.044  14.599  24.293  1.00  0.00           H
ATOM   2947  HB  THR A 284       6.974  13.840  24.169  1.00  0.00           H
ATOM   2948  HG1 THR A 284       6.869  15.711  25.087  1.00  0.00           H
ATOM   2949 HG21 THR A 284       6.918  14.880  21.929  1.00  0.00           H
ATOM   2950 HG22 THR A 284       5.141  14.979  22.016  1.00  0.00           H
ATOM   2951 HG23 THR A 284       5.966  13.400  21.998  1.00  0.00           H
ATOM   2952  N   PHE A 285       3.608  12.449  23.166  1.00 58.89           N
ATOM   2953  CA  PHE A 285       3.384  11.275  22.326  1.00 58.89           C
ATOM   2954  CB  PHE A 285       1.931  10.794  22.459  1.00 58.89           C
ATOM   2955  CG  PHE A 285       1.598  10.199  23.814  1.00 58.89           C
ATOM   2956  CD1 PHE A 285       1.583   8.802  23.981  1.00 58.89           C
ATOM   2957  CD2 PHE A 285       1.306  11.036  24.907  1.00 58.89           C
ATOM   2958  CE1 PHE A 285       1.266   8.246  25.233  1.00 58.89           C
ATOM   2959  CE2 PHE A 285       0.981  10.480  26.157  1.00 58.89           C
ATOM   2960  CZ  PHE A 285       0.955   9.084  26.316  1.00 58.89           C
ATOM   2961  C   PHE A 285       3.708  11.639  20.875  1.00 58.89           C
ATOM   2962  O   PHE A 285       3.323  12.707  20.398  1.00 58.89           O
ATOM   2963  H   PHE A 285       3.181  13.316  22.847  1.00  0.00           H
ATOM   2964  HA  PHE A 285       4.045  10.463  22.635  1.00  0.00           H
ATOM   2965  HB2 PHE A 285       1.743  10.039  21.694  1.00  0.00           H
ATOM   2966  HB3 PHE A 285       1.255  11.628  22.261  1.00  0.00           H
ATOM   2967  HD1 PHE A 285       1.800   8.152  23.145  1.00  0.00           H
ATOM   2968  HD2 PHE A 285       1.336  12.109  24.784  1.00  0.00           H
ATOM   2969  HE1 PHE A 285       1.226   7.172  25.354  1.00  0.00           H
ATOM   2970  HE2 PHE A 285       0.745  11.124  26.991  1.00  0.00           H
ATOM   2971  HZ  PHE A 285       0.694   8.647  27.268  1.00  0.00           H
ATOM   2972  N   ALA A 286       4.364  10.739  20.145  1.00 47.47           N
ATOM   2973  CA  ALA A 286       4.546  10.900  18.706  1.00 47.47           C
ATOM   2974  CB  ALA A 286       5.537   9.840  18.208  1.00 47.47           C
ATOM   2975  C   ALA A 286       3.199  10.843  17.956  1.00 47.47           C
ATOM   2976  O   ALA A 286       2.251  10.175  18.384  1.00 47.47           O
ATOM   2977  H   ALA A 286       4.623   9.860  20.560  1.00  0.00           H
ATOM   2978  HA  ALA A 286       4.987  11.881  18.517  1.00  0.00           H
ATOM   2979  HB1 ALA A 286       6.480   9.952  18.741  1.00  0.00           H
ATOM   2980  HB2 ALA A 286       5.721   9.975  17.141  1.00  0.00           H
ATOM   2981  HB3 ALA A 286       5.139   8.839  18.377  1.00  0.00           H
ATOM   2982  N   VAL A 287       3.182  11.448  16.772  1.00 54.59           N
ATOM   2983  CA  VAL A 287       2.246  11.170  15.680  1.00 54.59           C
ATOM   2984  CB  VAL A 287       1.415  12.415  15.314  1.00 54.59           C
ATOM   2985  CG1 VAL A 287       0.563  12.196  14.058  1.00 54.59           C
ATOM   2986  CG2 VAL A 287       0.464  12.788  16.461  1.00 54.59           C
ATOM   2987  C   VAL A 287       3.067  10.663  14.496  1.00 54.59           C
ATOM   2988  O   VAL A 287       4.065  11.273  14.107  1.00 54.59           O
ATOM   2989  H   VAL A 287       4.006  11.990  16.519  1.00  0.00           H
ATOM   2990  HA  VAL A 287       1.556  10.383  15.983  1.00  0.00           H
ATOM   2991  HB  VAL A 287       2.095  13.244  15.130  1.00  0.00           H
ATOM   2992 HG11 VAL A 287      -0.048  13.081  13.876  1.00  0.00           H
ATOM   2993 HG12 VAL A 287       1.200  12.057  13.185  1.00  0.00           H
ATOM   2994 HG13 VAL A 287      -0.078  11.327  14.182  1.00  0.00           H
ATOM   2995 HG21 VAL A 287      -0.105  13.679  16.194  1.00  0.00           H
ATOM   2996 HG22 VAL A 287       1.031  12.999  17.367  1.00  0.00           H
ATOM   2997 HG23 VAL A 287      -0.230  11.970  16.653  1.00  0.00           H
ATOM   2998  N   TYR A 288       2.693   9.497  13.977  1.00159.29           N
ATOM   2999  CA  TYR A 288       3.326   8.885  12.811  1.00159.29           C
ATOM   3000  CB  TYR A 288       3.597   7.399  13.065  1.00159.29           C
ATOM   3001  CG  TYR A 288       4.501   7.108  14.244  1.00159.29           C
ATOM   3002  CD1 TYR A 288       5.900   7.200  14.100  1.00159.29           C
ATOM   3003  CD2 TYR A 288       3.943   6.663  15.459  1.00159.29           C
ATOM   3004  CE1 TYR A 288       6.743   6.810  15.158  1.00159.29           C
ATOM   3005  CE2 TYR A 288       4.785   6.260  16.511  1.00159.29           C
ATOM   3006  CZ  TYR A 288       6.185   6.322  16.354  1.00159.29           C
ATOM   3007  OH  TYR A 288       6.979   5.815  17.330  1.00159.29           O
ATOM   3008  C   TYR A 288       2.474   9.069  11.555  1.00159.29           C
ATOM   3009  O   TYR A 288       1.243   9.168  11.626  1.00159.29           O
ATOM   3010  H   TYR A 288       1.849   9.069  14.319  1.00  0.00           H
ATOM   3011  HA  TYR A 288       4.288   9.363  12.629  1.00  0.00           H
ATOM   3012  HB2 TYR A 288       2.646   6.883  13.212  1.00  0.00           H
ATOM   3013  HB3 TYR A 288       4.063   6.969  12.177  1.00  0.00           H
ATOM   3014  HD1 TYR A 288       6.335   7.534  13.165  1.00  0.00           H
ATOM   3015  HD2 TYR A 288       2.869   6.596  15.571  1.00  0.00           H
ATOM   3016  HE1 TYR A 288       7.814   6.851  15.042  1.00  0.00           H
ATOM   3017  HE2 TYR A 288       4.368   5.893  17.434  1.00  0.00           H
ATOM   3018  HH  TYR A 288       7.886   6.181  17.334  1.00  0.00           H
ATOM   3019  N   LYS A 289       3.140   8.946  10.407  1.00140.32           N
ATOM   3020  CA  LYS A 289       2.534   8.710   9.097  1.00140.32           C
ATOM   3021  CB  LYS A 289       3.668   8.792   8.053  1.00140.32           C
ATOM   3022  CG  LYS A 289       3.246   9.104   6.610  1.00140.32           C
ATOM   3023  CD  LYS A 289       2.857  10.568   6.363  1.00140.32           C
ATOM   3024  CE  LYS A 289       1.350  10.806   6.503  1.00140.32           C
ATOM   3025  NZ  LYS A 289       1.054  12.254   6.520  1.00140.32           N
ATOM   3026  C   LYS A 289       1.828   7.342   9.075  1.00140.32           C
ATOM   3027  O   LYS A 289       2.246   6.421   9.776  1.00140.32           O
ATOM   3028  H   LYS A 289       4.147   8.822  10.478  1.00  0.00           H
ATOM   3029  HA  LYS A 289       1.798   9.490   8.930  1.00  0.00           H
ATOM   3030  HB2 LYS A 289       4.387   9.555   8.357  1.00  0.00           H
ATOM   3031  HB3 LYS A 289       4.204   7.841   8.053  1.00  0.00           H
ATOM   3032  HG2 LYS A 289       2.431   8.451   6.308  1.00  0.00           H
ATOM   3033  HG3 LYS A 289       4.107   8.890   5.978  1.00  0.00           H
ATOM   3034  HD2 LYS A 289       3.150  10.828   5.344  1.00  0.00           H
ATOM   3035  HD3 LYS A 289       3.410  11.212   7.048  1.00  0.00           H
ATOM   3036  HE2 LYS A 289       0.834  10.309   5.675  1.00  0.00           H
ATOM   3037  HE3 LYS A 289       1.003  10.367   7.438  1.00  0.00           H
ATOM   3038  HZ1 LYS A 289       0.063  12.424   6.597  1.00  0.00           H
ATOM   3039  HZ2 LYS A 289       1.504  12.654   7.351  1.00  0.00           H
ATOM   3040  HZ3 LYS A 289       1.441  12.716   5.712  1.00  0.00           H
ATOM   3041  N   THR A 290       0.868   7.165   8.164  1.00 45.55           N
ATOM   3042  CA  THR A 290       0.262   5.855   7.834  1.00 45.55           C
ATOM   3043  CB  THR A 290      -0.720   6.029   6.663  1.00 45.55           C
ATOM   3044  OG1 THR A 290      -1.649   7.048   6.963  1.00 45.55           O
ATOM   3045  CG2 THR A 290      -1.526   4.771   6.337  1.00 45.55           C
ATOM   3046  C   THR A 290       1.312   4.818   7.424  1.00 45.55           C
ATOM   3047  O   THR A 290       1.194   3.643   7.746  1.00 45.55           O
ATOM   3048  H   THR A 290       0.579   7.948   7.605  1.00  0.00           H
ATOM   3049  HA  THR A 290      -0.274   5.469   8.699  1.00  0.00           H
ATOM   3050  HB  THR A 290      -0.164   6.327   5.773  1.00  0.00           H
ATOM   3051 HG21 THR A 290      -2.251   4.987   5.552  1.00  0.00           H
ATOM   3052 HG22 THR A 290      -0.860   3.987   5.977  1.00  0.00           H
ATOM   3053 HG23 THR A 290      -2.043   4.418   7.229  1.00  0.00           H
ATOM   3054  HG1 THR A 290      -2.136   7.223   6.153  1.00  0.00           H
ATOM   3055  N   ASP A 291       2.378   5.305   6.797  1.00119.37           N
ATOM   3056  CA  ASP A 291       3.464   4.569   6.158  1.00119.37           C
ATOM   3057  CB  ASP A 291       4.242   5.548   5.239  1.00119.37           C
ATOM   3058  CG  ASP A 291       3.431   6.546   4.367  1.00119.37           C
ATOM   3059  OD1 ASP A 291       2.194   6.678   4.548  1.00119.37           O
ATOM   3060  OD2 ASP A 291       4.098   7.415   3.769  1.00119.37           O
ATOM   3061  C   ASP A 291       4.413   3.864   7.156  1.00119.37           C
ATOM   3062  O   ASP A 291       5.315   3.141   6.737  1.00119.37           O
ATOM   3063  H   ASP A 291       2.259   6.235   6.411  1.00  0.00           H
ATOM   3064  HA  ASP A 291       3.023   3.796   5.528  1.00  0.00           H
ATOM   3065  HB2 ASP A 291       4.883   4.960   4.580  1.00  0.00           H
ATOM   3066  HB3 ASP A 291       4.899   6.142   5.878  1.00  0.00           H
ATOM   3067  N   LEU A 292       4.212   4.041   8.470  1.00 64.89           N
ATOM   3068  CA  LEU A 292       4.937   3.321   9.523  1.00 64.89           C
ATOM   3069  CB  LEU A 292       4.512   3.894  10.889  1.00 64.89           C
ATOM   3070  CG  LEU A 292       5.180   3.203  12.095  1.00 64.89           C
ATOM   3071  CD1 LEU A 292       6.586   3.743  12.364  1.00 64.89           C
ATOM   3072  CD2 LEU A 292       4.343   3.413  13.356  1.00 64.89           C
ATOM   3073  C   LEU A 292       4.657   1.799   9.441  1.00 64.89           C
ATOM   3074  O   LEU A 292       3.527   1.380   9.712  1.00 64.89           O
ATOM   3075  H   LEU A 292       3.405   4.585   8.743  1.00  0.00           H
ATOM   3076  HA  LEU A 292       5.999   3.514   9.385  1.00  0.00           H
ATOM   3077  HB2 LEU A 292       3.430   3.773  10.970  1.00  0.00           H
ATOM   3078  HB3 LEU A 292       4.723   4.963  10.919  1.00  0.00           H
ATOM   3079  HG  LEU A 292       5.248   2.129  11.934  1.00  0.00           H
ATOM   3080 HD11 LEU A 292       7.026   3.235  13.218  1.00  0.00           H
ATOM   3081 HD12 LEU A 292       6.543   4.813  12.563  1.00  0.00           H
ATOM   3082 HD13 LEU A 292       7.220   3.570  11.493  1.00  0.00           H
ATOM   3083 HD21 LEU A 292       3.341   3.015  13.190  1.00  0.00           H
ATOM   3084 HD22 LEU A 292       4.275   4.475  13.578  1.00  0.00           H
ATOM   3085 HD23 LEU A 292       4.802   2.885  14.184  1.00  0.00           H
ATOM   3086  N   PRO A 293       5.678   0.940   9.251  1.00146.83           N
ATOM   3087  CA  PRO A 293       5.466  -0.501   9.148  1.00146.83           C
ATOM   3088  CD  PRO A 293       7.059   1.282   8.942  1.00146.83           C
ATOM   3089  CB  PRO A 293       6.760  -1.084   8.567  1.00146.83           C
ATOM   3090  CG  PRO A 293       7.826  -0.035   8.871  1.00146.83           C
ATOM   3091  C   PRO A 293       5.047  -1.163  10.472  1.00146.83           C
ATOM   3092  O   PRO A 293       5.321  -0.690  11.581  1.00146.83           O
ATOM   3093  HA  PRO A 293       4.666  -0.677   8.428  1.00  0.00           H
ATOM   3094  HD2 PRO A 293       7.106   1.781   7.974  1.00  0.00           H
ATOM   3095  HD3 PRO A 293       7.490   1.919   9.714  1.00  0.00           H
ATOM   3096  HB2 PRO A 293       7.020  -2.048   9.007  1.00  0.00           H
ATOM   3097  HB3 PRO A 293       6.656  -1.181   7.486  1.00  0.00           H
ATOM   3098  HG2 PRO A 293       8.585  -0.004   8.089  1.00  0.00           H
ATOM   3099  HG3 PRO A 293       8.284  -0.253   9.833  1.00  0.00           H
ATOM   3100  N   SER A 294       4.475  -2.367  10.356  1.00 69.71           N
ATOM   3101  CA  SER A 294       4.257  -3.255  11.503  1.00 69.71           C
ATOM   3102  CB  SER A 294       3.637  -4.579  11.054  1.00 69.71           C
ATOM   3103  OG  SER A 294       3.513  -5.463  12.156  1.00 69.71           O
ATOM   3104  C   SER A 294       5.571  -3.513  12.243  1.00 69.71           C
ATOM   3105  O   SER A 294       6.596  -3.754  11.618  1.00 69.71           O
ATOM   3106  H   SER A 294       4.363  -2.736   9.425  1.00  0.00           H
ATOM   3107  HA  SER A 294       3.562  -2.766  12.186  1.00  0.00           H
ATOM   3108  HB2 SER A 294       2.651  -4.387  10.627  1.00  0.00           H
ATOM   3109  HB3 SER A 294       4.272  -5.039  10.294  1.00  0.00           H
ATOM   3110  HG  SER A 294       2.964  -6.208  11.883  1.00  0.00           H
ATOM   3111  N   ASN A 295       5.534  -3.477  13.579  1.00115.05           N
ATOM   3112  CA  ASN A 295       6.675  -3.693  14.482  1.00115.05           C
ATOM   3113  CB  ASN A 295       6.906  -5.201  14.740  1.00115.05           C
ATOM   3114  CG  ASN A 295       7.396  -6.032  13.561  1.00115.05           C
ATOM   3115  OD1 ASN A 295       8.497  -6.533  13.557  1.00115.05           O
ATOM   3116  ND2 ASN A 295       6.485  -6.521  12.741  1.00115.05           N
ATOM   3117  C   ASN A 295       7.951  -2.848  14.210  1.00115.05           C
ATOM   3118  O   ASN A 295       8.931  -3.042  14.921  1.00115.05           O
ATOM   3119  H   ASN A 295       4.633  -3.316  13.998  1.00  0.00           H
ATOM   3120  HA  ASN A 295       6.346  -3.305  15.444  1.00  0.00           H
ATOM   3121  HB2 ASN A 295       5.983  -5.646  15.106  1.00  0.00           H
ATOM   3122  HB3 ASN A 295       7.652  -5.306  15.530  1.00  0.00           H
ATOM   3123 HD21 ASN A 295       5.586  -6.081  12.686  1.00  0.00           H
ATOM   3124 HD22 ASN A 295       6.880  -7.035  11.974  1.00  0.00           H
ATOM   3125  N   ALA A 296       7.811  -1.725  13.483  1.00 39.01           N
ATOM   3126  CA  ALA A 296       8.877  -0.792  13.081  1.00 39.01           C
ATOM   3127  CB  ALA A 296       8.203   0.533  12.696  1.00 39.01           C
ATOM   3128  C   ALA A 296       9.984  -0.522  14.126  1.00 39.01           C
ATOM   3129  O   ALA A 296       9.697  -0.014  15.220  1.00 39.01           O
ATOM   3130  H   ALA A 296       6.973  -1.662  12.922  1.00  0.00           H
ATOM   3131  HA  ALA A 296       9.356  -1.197  12.185  1.00  0.00           H
ATOM   3132  HB1 ALA A 296       8.957   1.278  12.450  1.00  0.00           H
ATOM   3133  HB2 ALA A 296       7.601   0.905  13.521  1.00  0.00           H
ATOM   3134  HB3 ALA A 296       7.563   0.392  11.830  1.00  0.00           H
ATOM   3135  N   THR A 297      11.235  -0.655  13.675  1.00 32.48           N
ATOM   3136  CA  THR A 297      12.499  -0.308  14.352  1.00 32.48           C
ATOM   3137  CB  THR A 297      13.712  -0.794  13.529  1.00 32.48           C
ATOM   3138  OG1 THR A 297      13.825  -0.070  12.329  1.00 32.48           O
ATOM   3139  CG2 THR A 297      13.699  -2.288  13.206  1.00 32.48           C
ATOM   3140  C   THR A 297      12.667   1.206  14.556  1.00 32.48           C
ATOM   3141  O   THR A 297      12.034   1.986  13.843  1.00 32.48           O
ATOM   3142  H   THR A 297      11.329  -0.934  12.697  1.00  0.00           H
ATOM   3143  HA  THR A 297      12.513  -0.802  15.320  1.00  0.00           H
ATOM   3144  HB  THR A 297      14.617  -0.603  14.103  1.00  0.00           H
ATOM   3145  HG1 THR A 297      13.080  -0.380  11.751  1.00  0.00           H
ATOM   3146 HG21 THR A 297      14.600  -2.540  12.647  1.00  0.00           H
ATOM   3147 HG22 THR A 297      13.677  -2.864  14.130  1.00  0.00           H
ATOM   3148 HG23 THR A 297      12.831  -2.546  12.601  1.00  0.00           H
ATOM   3149  N   PRO A 298      13.615   1.669  15.402  1.00120.30           N
ATOM   3150  CA  PRO A 298      13.881   3.099  15.595  1.00120.30           C
ATOM   3151  CD  PRO A 298      14.389   0.895  16.364  1.00120.30           C
ATOM   3152  CB  PRO A 298      15.048   3.170  16.584  1.00120.30           C
ATOM   3153  CG  PRO A 298      14.863   1.901  17.411  1.00120.30           C
ATOM   3154  C   PRO A 298      14.184   3.888  14.310  1.00120.30           C
ATOM   3155  O   PRO A 298      13.750   5.030  14.199  1.00120.30           O
ATOM   3156  HA  PRO A 298      13.009   3.542  16.074  1.00  0.00           H
ATOM   3157  HD2 PRO A 298      13.789   0.119  16.839  1.00  0.00           H
ATOM   3158  HD3 PRO A 298      15.256   0.457  15.869  1.00  0.00           H
ATOM   3159  HB2 PRO A 298      16.000   3.124  16.051  1.00  0.00           H
ATOM   3160  HB3 PRO A 298      14.998   4.067  17.203  1.00  0.00           H
ATOM   3161  HG2 PRO A 298      14.081   2.056  18.157  1.00  0.00           H
ATOM   3162  HG3 PRO A 298      15.794   1.585  17.884  1.00  0.00           H
ATOM   3163  N   ASN A 299      14.781   3.266  13.288  1.00 38.06           N
ATOM   3164  CA  ASN A 299      15.040   3.906  11.995  1.00 38.06           C
ATOM   3165  CB  ASN A 299      16.058   3.058  11.216  1.00 38.06           C
ATOM   3166  CG  ASN A 299      17.386   2.979  11.946  1.00 38.06           C
ATOM   3167  OD1 ASN A 299      17.563   2.207  12.873  1.00 38.06           O
ATOM   3168  ND2 ASN A 299      18.292   3.889  11.675  1.00 38.06           N
ATOM   3169  C   ASN A 299      13.753   4.155  11.187  1.00 38.06           C
ATOM   3170  O   ASN A 299      13.450   5.301  10.861  1.00 38.06           O
ATOM   3171  H   ASN A 299      15.095   2.313  13.411  1.00  0.00           H
ATOM   3172  HA  ASN A 299      15.491   4.882  12.176  1.00  0.00           H
ATOM   3173  HB2 ASN A 299      15.675   2.046  11.078  1.00  0.00           H
ATOM   3174  HB3 ASN A 299      16.217   3.498  10.231  1.00  0.00           H
ATOM   3175 HD21 ASN A 299      18.133   4.580  10.962  1.00  0.00           H
ATOM   3176 HD22 ASN A 299      19.129   3.869  12.227  1.00  0.00           H
ATOM   3177  N   GLU A 300      12.885   3.148  11.071  1.00 42.33           N
ATOM   3178  CA  GLU A 300      11.550   3.304  10.467  1.00 42.33           C
ATOM   3179  CB  GLU A 300      10.877   1.928  10.364  1.00 42.33           C
ATOM   3180  CG  GLU A 300      11.560   0.953   9.387  1.00 42.33           C
ATOM   3181  CD  GLU A 300      11.368  -0.505   9.824  1.00 42.33           C
ATOM   3182  OE1 GLU A 300      11.772  -0.811  10.971  1.00 42.33           O
ATOM   3183  OE2 GLU A 300      10.654  -1.255   9.130  1.00 42.33           O
ATOM   3184  C   GLU A 300      10.654   4.250  11.290  1.00 42.33           C
ATOM   3185  O   GLU A 300       9.866   5.016  10.735  1.00 42.33           O
ATOM   3186  H   GLU A 300      13.138   2.240  11.439  1.00  0.00           H
ATOM   3187  HA  GLU A 300      11.647   3.722   9.462  1.00  0.00           H
ATOM   3188  HB2 GLU A 300      10.875   1.499  11.365  1.00  0.00           H
ATOM   3189  HB3 GLU A 300       9.840   2.056  10.055  1.00  0.00           H
ATOM   3190  HG2 GLU A 300      12.633   1.154   9.354  1.00  0.00           H
ATOM   3191  HG3 GLU A 300      11.161   1.116   8.383  1.00  0.00           H
ATOM   3192  N   ARG A 301      10.846   4.298  12.616  1.00103.35           N
ATOM   3193  CA  ARG A 301      10.135   5.201  13.535  1.00103.35           C
ATOM   3194  CB  ARG A 301      10.433   4.822  14.994  1.00103.35           C
ATOM   3195  CG  ARG A 301       9.942   3.424  15.388  1.00103.35           C
ATOM   3196  CD  ARG A 301       8.605   3.482  16.105  1.00103.35           C
ATOM   3197  NE  ARG A 301       8.005   2.145  16.151  1.00103.35           N
ATOM   3198  CZ  ARG A 301       6.723   1.900  16.279  1.00103.35           C
ATOM   3199  NH1 ARG A 301       5.883   2.831  16.646  1.00103.35           N
ATOM   3200  NH2 ARG A 301       6.272   0.715  15.986  1.00103.35           N
ATOM   3201  C   ARG A 301      10.498   6.665  13.302  1.00103.35           C
ATOM   3202  O   ARG A 301       9.593   7.493  13.185  1.00103.35           O
ATOM   3203  H   ARG A 301      11.511   3.631  13.002  1.00  0.00           H
ATOM   3204  HA  ARG A 301       9.064   5.117  13.346  1.00  0.00           H
ATOM   3205  HB2 ARG A 301       9.975   5.562  15.640  1.00  0.00           H
ATOM   3206  HB3 ARG A 301      11.502   4.876  15.168  1.00  0.00           H
ATOM   3207  HG2 ARG A 301       9.820   2.808  14.499  1.00  0.00           H
ATOM   3208  HG3 ARG A 301      10.668   2.954  16.052  1.00  0.00           H
ATOM   3209  HD2 ARG A 301       7.952   4.153  15.545  1.00  0.00           H
ATOM   3210  HD3 ARG A 301       8.756   3.867  17.117  1.00  0.00           H
ATOM   3211  HE  ARG A 301       8.613   1.372  15.883  1.00  0.00           H
ATOM   3212 HH11 ARG A 301       4.896   2.671  16.662  1.00  0.00           H
ATOM   3213 HH12 ARG A 301       6.258   3.754  16.829  1.00  0.00           H
ATOM   3214 HH21 ARG A 301       5.288   0.552  15.918  1.00  0.00           H
ATOM   3215 HH22 ARG A 301       6.935   0.055  15.603  1.00  0.00           H
ATOM   3216  N   ILE A 302      11.790   7.009  13.262  1.00126.74           N
ATOM   3217  CA  ILE A 302      12.216   8.390  12.986  1.00126.74           C
ATOM   3218  CB  ILE A 302      13.698   8.663  13.334  1.00126.74           C
ATOM   3219  CG1 ILE A 302      14.689   7.901  12.431  1.00126.74           C
ATOM   3220  CG2 ILE A 302      13.939   8.428  14.835  1.00126.74           C
ATOM   3221  CD1 ILE A 302      16.163   8.160  12.744  1.00126.74           C
ATOM   3222  C   ILE A 302      11.876   8.801  11.549  1.00126.74           C
ATOM   3223  O   ILE A 302      11.317   9.884  11.370  1.00126.74           O
ATOM   3224  H   ILE A 302      12.494   6.286  13.385  1.00  0.00           H
ATOM   3225  HA  ILE A 302      11.631   9.036  13.635  1.00  0.00           H
ATOM   3226  HB  ILE A 302      13.869   9.726  13.157  1.00  0.00           H
ATOM   3227 HG12 ILE A 302      14.524   8.186  11.393  1.00  0.00           H
ATOM   3228 HG13 ILE A 302      14.509   6.837  12.532  1.00  0.00           H
ATOM   3229 HD11 ILE A 302      16.780   7.719  11.961  1.00  0.00           H
ATOM   3230 HD12 ILE A 302      16.423   7.694  13.692  1.00  0.00           H
ATOM   3231 HD13 ILE A 302      16.356   9.233  12.789  1.00  0.00           H
ATOM   3232 HG21 ILE A 302      14.909   8.832  15.123  1.00  0.00           H
ATOM   3233 HG22 ILE A 302      13.178   8.939  15.417  1.00  0.00           H
ATOM   3234 HG23 ILE A 302      13.915   7.366  15.071  1.00  0.00           H
ATOM   3235  N   GLN A 303      11.968   7.871  10.593  1.00 44.42           N
ATOM   3236  CA  GLN A 303      11.608   8.085   9.191  1.00 44.42           C
ATOM   3237  CB  GLN A 303      12.024   6.845   8.387  1.00 44.42           C
ATOM   3238  CG  GLN A 303      11.752   6.974   6.880  1.00 44.42           C
ATOM   3239  CD  GLN A 303      12.044   5.683   6.118  1.00 44.42           C
ATOM   3240  OE1 GLN A 303      12.100   4.592   6.658  1.00 44.42           O
ATOM   3241  NE2 GLN A 303      12.148   5.744   4.810  1.00 44.42           N
ATOM   3242  C   GLN A 303      10.115   8.403   9.016  1.00 44.42           C
ATOM   3243  O   GLN A 303       9.785   9.470   8.504  1.00 44.42           O
ATOM   3244  H   GLN A 303      12.406   6.982  10.824  1.00  0.00           H
ATOM   3245  HA  GLN A 303      12.177   8.936   8.815  1.00  0.00           H
ATOM   3246  HB2 GLN A 303      11.478   5.984   8.771  1.00  0.00           H
ATOM   3247  HB3 GLN A 303      13.091   6.668   8.529  1.00  0.00           H
ATOM   3248  HG2 GLN A 303      10.707   7.228   6.705  1.00  0.00           H
ATOM   3249  HG3 GLN A 303      12.373   7.774   6.476  1.00  0.00           H
ATOM   3250 HE21 GLN A 303      12.321   4.870   4.349  1.00  0.00           H
ATOM   3251 HE22 GLN A 303      12.120   6.626   4.334  1.00  0.00           H
ATOM   3252  N   ALA A 304       9.224   7.586   9.589  1.00 73.93           N
ATOM   3253  CA  ALA A 304       7.770   7.762   9.527  1.00 73.93           C
ATOM   3254  CB  ALA A 304       7.114   6.376   9.581  1.00 73.93           C
ATOM   3255  C   ALA A 304       7.196   8.719  10.597  1.00 73.93           C
ATOM   3256  O   ALA A 304       5.981   8.747  10.814  1.00 73.93           O
ATOM   3257  H   ALA A 304       9.566   6.724  10.007  1.00  0.00           H
ATOM   3258  HA  ALA A 304       7.528   8.199   8.557  1.00  0.00           H
ATOM   3259  HB1 ALA A 304       7.531   5.732   8.805  1.00  0.00           H
ATOM   3260  HB2 ALA A 304       6.039   6.467   9.420  1.00  0.00           H
ATOM   3261  HB3 ALA A 304       7.296   5.925  10.555  1.00  0.00           H
ATOM   3262  N   THR A 305       8.034   9.471  11.322  1.00 83.17           N
ATOM   3263  CA  THR A 305       7.560  10.530  12.233  1.00 83.17           C
ATOM   3264  CB  THR A 305       8.708  11.118  13.066  1.00 83.17           C
ATOM   3265  OG1 THR A 305       9.338  10.124  13.845  1.00 83.17           O
ATOM   3266  CG2 THR A 305       8.241  12.173  14.071  1.00 83.17           C
ATOM   3267  C   THR A 305       6.895  11.648  11.426  1.00 83.17           C
ATOM   3268  O   THR A 305       7.502  12.168  10.492  1.00 83.17           O
ATOM   3269  H   THR A 305       9.017   9.443  11.083  1.00  0.00           H
ATOM   3270  HA  THR A 305       6.822  10.111  12.917  1.00  0.00           H
ATOM   3271  HB  THR A 305       9.444  11.566  12.396  1.00  0.00           H
ATOM   3272 HG21 THR A 305       9.080  12.486  14.690  1.00  0.00           H
ATOM   3273 HG22 THR A 305       7.462  11.763  14.715  1.00  0.00           H
ATOM   3274 HG23 THR A 305       7.850  13.050  13.557  1.00  0.00           H
ATOM   3275  HG1 THR A 305       9.290   9.271  13.375  1.00  0.00           H
ATOM   3276  N   ASP A 306       5.712  12.088  11.856  1.00109.04           N
ATOM   3277  CA  ASP A 306       4.957  13.213  11.274  1.00109.04           C
ATOM   3278  CB  ASP A 306       3.622  12.640  10.754  1.00109.04           C
ATOM   3279  CG  ASP A 306       2.938  13.464   9.658  1.00109.04           C
ATOM   3280  OD1 ASP A 306       2.843  14.694   9.808  1.00109.04           O
ATOM   3281  OD2 ASP A 306       2.130  12.860   8.907  1.00109.04           O
ATOM   3282  C   ASP A 306       4.802  14.371  12.291  1.00109.04           C
ATOM   3283  O   ASP A 306       4.899  15.543  11.930  1.00109.04           O
ATOM   3284  H   ASP A 306       5.280  11.614  12.640  1.00  0.00           H
ATOM   3285  HA  ASP A 306       5.499  13.616  10.416  1.00  0.00           H
ATOM   3286  HB2 ASP A 306       3.813  11.652  10.331  1.00  0.00           H
ATOM   3287  HB3 ASP A 306       2.935  12.511  11.591  1.00  0.00           H
ATOM   3288  N   GLY A 307       4.893  14.072  13.594  1.00 38.13           N
ATOM   3289  CA  GLY A 307       5.121  15.080  14.632  1.00 38.13           C
ATOM   3290  C   GLY A 307       4.919  14.580  16.060  1.00 38.13           C
ATOM   3291  O   GLY A 307       5.159  13.413  16.376  1.00 38.13           O
ATOM   3292  H   GLY A 307       4.840  13.102  13.878  1.00  0.00           H
ATOM   3293  HA2 GLY A 307       6.140  15.458  14.550  1.00  0.00           H
ATOM   3294  HA3 GLY A 307       4.449  15.920  14.465  1.00  0.00           H
ATOM   3295  N   TYR A 308       4.520  15.499  16.939  1.00 85.15           N
ATOM   3296  CA  TYR A 308       4.629  15.400  18.392  1.00 85.15           C
ATOM   3297  CB  TYR A 308       5.970  16.027  18.829  1.00 85.15           C
ATOM   3298  CG  TYR A 308       7.177  15.658  17.983  1.00 85.15           C
ATOM   3299  CD1 TYR A 308       7.784  14.400  18.140  1.00 85.15           C
ATOM   3300  CD2 TYR A 308       7.668  16.557  17.012  1.00 85.15           C
ATOM   3301  CE1 TYR A 308       8.889  14.052  17.344  1.00 85.15           C
ATOM   3302  CE2 TYR A 308       8.781  16.213  16.217  1.00 85.15           C
ATOM   3303  CZ  TYR A 308       9.403  14.957  16.389  1.00 85.15           C
ATOM   3304  OH  TYR A 308      10.495  14.610  15.655  1.00 85.15           O
ATOM   3305  C   TYR A 308       3.444  16.114  19.066  1.00 85.15           C
ATOM   3306  O   TYR A 308       3.314  17.338  18.993  1.00 85.15           O
ATOM   3307  H   TYR A 308       4.347  16.431  16.573  1.00  0.00           H
ATOM   3308  HA  TYR A 308       4.626  14.351  18.685  1.00  0.00           H
ATOM   3309  HB2 TYR A 308       5.876  17.111  18.816  1.00  0.00           H
ATOM   3310  HB3 TYR A 308       6.166  15.744  19.860  1.00  0.00           H
ATOM   3311  HD1 TYR A 308       7.401  13.699  18.867  1.00  0.00           H
ATOM   3312  HD2 TYR A 308       7.184  17.515  16.872  1.00  0.00           H
ATOM   3313  HE1 TYR A 308       9.358  13.094  17.476  1.00  0.00           H
ATOM   3314  HE2 TYR A 308       9.162  16.909  15.483  1.00  0.00           H
ATOM   3315  HH  TYR A 308      10.740  15.263  14.987  1.00  0.00           H
ATOM   3316  N   LEU A 309       2.554  15.357  19.713  1.00110.97           N
ATOM   3317  CA  LEU A 309       1.477  15.898  20.546  0.80110.97           C
ATOM   3318  CB  LEU A 309       0.208  15.043  20.345  0.80110.97           C
ATOM   3319  CG  LEU A 309      -1.095  15.540  21.010  0.80110.97           C
ATOM   3320  CD1 LEU A 309      -1.194  15.205  22.492  0.80110.97           C
ATOM   3321  CD2 LEU A 309      -1.340  17.042  20.853  0.80110.97           C
ATOM   3322  C   LEU A 309       1.962  15.995  21.997  1.00110.97           C
ATOM   3323  O   LEU A 309       2.188  14.977  22.657  1.00110.97           O
ATOM   3324  H   LEU A 309       2.751  14.365  19.799  1.00  0.00           H
ATOM   3325  HA  LEU A 309       1.250  16.909  20.207  0.80  0.00           H
ATOM   3326  HB2 LEU A 309       0.408  14.025  20.680  0.80  0.00           H
ATOM   3327  HB3 LEU A 309       0.015  14.992  19.273  0.80  0.00           H
ATOM   3328  HG  LEU A 309      -1.916  15.019  20.519  0.80  0.00           H
ATOM   3329 HD21 LEU A 309      -0.691  17.601  21.525  0.80  0.00           H
ATOM   3330 HD22 LEU A 309      -1.137  17.348  19.829  0.80  0.00           H
ATOM   3331 HD23 LEU A 309      -2.377  17.270  21.098  0.80  0.00           H
ATOM   3332 HD11 LEU A 309      -0.461  15.766  23.069  0.80  0.00           H
ATOM   3333 HD12 LEU A 309      -2.190  15.453  22.855  0.80  0.00           H
ATOM   3334 HD13 LEU A 309      -1.025  14.137  22.627  0.80  0.00           H
ATOM   3335  N   GLY A 310       2.189  17.226  22.455  1.00 32.22           N
ATOM   3336  CA  GLY A 310       2.718  17.555  23.778  1.00 32.22           C
ATOM   3337  C   GLY A 310       1.660  18.113  24.734  1.00 32.22           C
ATOM   3338  O   GLY A 310       0.694  18.760  24.319  1.00 32.22           O
ATOM   3339  H   GLY A 310       1.956  18.007  21.849  1.00  0.00           H
ATOM   3340  HA2 GLY A 310       3.171  16.671  24.222  1.00  0.00           H
ATOM   3341  HA3 GLY A 310       3.504  18.302  23.669  1.00  0.00           H
ATOM   3342  N   GLY A 311       1.907  17.973  26.037  1.00 25.20           N
ATOM   3343  CA  GLY A 311       1.137  18.621  27.100  1.00 25.20           C
ATOM   3344  C   GLY A 311       1.986  18.968  28.320  1.00 25.20           C
ATOM   3345  O   GLY A 311       2.739  18.127  28.813  1.00 25.20           O
ATOM   3346  H   GLY A 311       2.677  17.367  26.303  1.00  0.00           H
ATOM   3347  HA2 GLY A 311       0.333  17.962  27.420  1.00  0.00           H
ATOM   3348  HA3 GLY A 311       0.699  19.540  26.715  1.00  0.00           H
ATOM   3349  N   VAL A 312       1.798  20.169  28.869  1.00106.90           N
ATOM   3350  CA  VAL A 312       2.490  20.646  30.081  1.00106.90           C
ATOM   3351  CB  VAL A 312       2.586  22.187  30.124  1.00106.90           C
ATOM   3352  CG1 VAL A 312       3.760  22.680  29.274  1.00106.90           C
ATOM   3353  CG2 VAL A 312       1.329  22.927  29.657  1.00106.90           C
ATOM   3354  C   VAL A 312       1.823  20.115  31.353  1.00106.90           C
ATOM   3355  O   VAL A 312       0.683  20.461  31.656  1.00106.90           O
ATOM   3356  H   VAL A 312       1.089  20.773  28.464  1.00  0.00           H
ATOM   3357  HA  VAL A 312       3.510  20.260  30.076  1.00  0.00           H
ATOM   3358  HB  VAL A 312       2.774  22.483  31.154  1.00  0.00           H
ATOM   3359 HG11 VAL A 312       3.812  23.769  29.305  1.00  0.00           H
ATOM   3360 HG12 VAL A 312       4.692  22.285  29.674  1.00  0.00           H
ATOM   3361 HG13 VAL A 312       3.644  22.356  28.240  1.00  0.00           H
ATOM   3362 HG21 VAL A 312       1.176  22.800  28.586  1.00  0.00           H
ATOM   3363 HG22 VAL A 312       0.466  22.556  30.202  1.00  0.00           H
ATOM   3364 HG23 VAL A 312       1.434  23.990  29.873  1.00  0.00           H
ATOM   3365  N   LEU A 313       2.533  19.281  32.116  1.00 63.91           N
ATOM   3366  CA  LEU A 313       2.187  18.936  33.496  0.46 63.91           C
ATOM   3367  CB  LEU A 313       2.800  17.570  33.862  0.46 63.91           C
ATOM   3368  CG  LEU A 313       2.329  17.043  35.230  0.46 63.91           C
ATOM   3369  CD1 LEU A 313       0.907  16.500  35.133  0.46 63.91           C
ATOM   3370  CD2 LEU A 313       3.237  15.914  35.712  0.46 63.91           C
ATOM   3371  C   LEU A 313       2.666  20.048  34.439  1.00 63.91           C
ATOM   3372  O   LEU A 313       3.786  20.010  34.951  1.00 63.91           O
ATOM   3373  H   LEU A 313       3.499  19.115  31.848  1.00  0.00           H
ATOM   3374  HA  LEU A 313       1.103  18.871  33.580  0.46  0.00           H
ATOM   3375  HB2 LEU A 313       2.562  16.837  33.095  0.46  0.00           H
ATOM   3376  HB3 LEU A 313       3.882  17.678  33.886  0.46  0.00           H
ATOM   3377  HG  LEU A 313       2.349  17.838  35.974  0.46  0.00           H
ATOM   3378 HD21 LEU A 313       2.774  15.376  36.539  0.46  0.00           H
ATOM   3379 HD22 LEU A 313       4.163  16.356  36.069  0.46  0.00           H
ATOM   3380 HD23 LEU A 313       3.465  15.222  34.908  0.46  0.00           H
ATOM   3381 HD11 LEU A 313       0.600  16.114  36.106  0.46  0.00           H
ATOM   3382 HD12 LEU A 313       0.237  17.309  34.867  0.46  0.00           H
ATOM   3383 HD13 LEU A 313       0.841  15.726  34.376  0.46  0.00           H
ATOM   3384  N   ASP A 314       1.828  21.064  34.605  1.00 49.38           N
ATOM   3385  CA  ASP A 314       2.004  22.133  35.589  1.00 49.38           C
ATOM   3386  CB  ASP A 314       1.023  23.255  35.223  1.00 49.38           C
ATOM   3387  CG  ASP A 314       0.902  24.404  36.226  1.00 49.38           C
ATOM   3388  OD1 ASP A 314       1.540  24.360  37.306  1.00 49.38           O
ATOM   3389  OD2 ASP A 314       0.057  25.276  35.925  1.00 49.38           O
ATOM   3390  C   ASP A 314       1.808  21.574  37.008  1.00 49.38           C
ATOM   3391  O   ASP A 314       0.689  21.293  37.440  1.00 49.38           O
ATOM   3392  H   ASP A 314       0.927  20.999  34.156  1.00  0.00           H
ATOM   3393  HA  ASP A 314       3.014  22.538  35.521  1.00  0.00           H
ATOM   3394  HB2 ASP A 314       0.031  22.824  35.080  1.00  0.00           H
ATOM   3395  HB3 ASP A 314       1.344  23.673  34.268  1.00  0.00           H
ATOM   3396  N   ILE A 315       2.920  21.252  37.670  1.00 91.68           N
ATOM   3397  CA  ILE A 315       2.911  20.705  39.028  1.00 91.68           C
ATOM   3398  CB  ILE A 315       4.223  19.932  39.292  1.00 91.68           C
ATOM   3399  CG1 ILE A 315       4.356  18.637  38.457  1.00 91.68           C
ATOM   3400  CG2 ILE A 315       4.390  19.611  40.781  1.00 91.68           C
ATOM   3401  CD1 ILE A 315       3.410  17.498  38.862  1.00 91.68           C
ATOM   3402  C   ILE A 315       2.684  21.822  40.053  1.00 91.68           C
ATOM   3403  O   ILE A 315       1.877  21.666  40.971  1.00 91.68           O
ATOM   3404  H   ILE A 315       3.809  21.503  37.258  1.00  0.00           H
ATOM   3405  HA  ILE A 315       2.077  20.012  39.124  1.00  0.00           H
ATOM   3406  HB  ILE A 315       5.060  20.573  39.017  1.00  0.00           H
ATOM   3407 HG12 ILE A 315       4.197  18.865  37.403  1.00  0.00           H
ATOM   3408 HG13 ILE A 315       5.380  18.276  38.553  1.00  0.00           H
ATOM   3409 HD11 ILE A 315       3.513  17.263  39.920  1.00  0.00           H
ATOM   3410 HD12 ILE A 315       2.380  17.771  38.636  1.00  0.00           H
ATOM   3411 HD13 ILE A 315       3.667  16.599  38.312  1.00  0.00           H
ATOM   3412 HG21 ILE A 315       5.161  18.855  40.895  1.00  0.00           H
ATOM   3413 HG22 ILE A 315       3.462  19.227  41.199  1.00  0.00           H
ATOM   3414 HG23 ILE A 315       4.694  20.506  41.324  1.00  0.00           H
ATOM   3415  N   GLU A 316       3.434  22.919  39.938  1.00 54.56           N
ATOM   3416  CA  GLU A 316       3.531  23.940  40.988  1.00 54.56           C
ATOM   3417  CB  GLU A 316       4.687  24.897  40.655  1.00 54.56           C
ATOM   3418  CG  GLU A 316       5.429  25.410  41.902  1.00 54.56           C
ATOM   3419  CD  GLU A 316       6.712  26.164  41.529  1.00 54.56           C
ATOM   3420  OE1 GLU A 316       6.743  26.806  40.454  1.00 54.56           O
ATOM   3421  OE2 GLU A 316       7.784  25.920  42.136  1.00 54.56           O
ATOM   3422  C   GLU A 316       2.220  24.705  41.227  1.00 54.56           C
ATOM   3423  O   GLU A 316       1.927  25.036  42.374  1.00 54.56           O
ATOM   3424  H   GLU A 316       4.058  22.991  39.141  1.00  0.00           H
ATOM   3425  HA  GLU A 316       3.767  23.430  41.922  1.00  0.00           H
ATOM   3426  HB2 GLU A 316       5.413  24.365  40.046  1.00  0.00           H
ATOM   3427  HB3 GLU A 316       4.311  25.739  40.072  1.00  0.00           H
ATOM   3428  HG2 GLU A 316       5.685  24.558  42.537  1.00  0.00           H
ATOM   3429  HG3 GLU A 316       4.769  26.073  42.466  1.00  0.00           H
ATOM   3430  N   SER A 317       1.365  24.842  40.205  1.00 50.76           N
ATOM   3431  CA  SER A 317      -0.017  25.311  40.364  1.00 50.76           C
ATOM   3432  CB  SER A 317      -0.444  26.042  39.088  1.00 50.76           C
ATOM   3433  OG  SER A 317      -1.730  26.621  39.195  1.00 50.76           O
ATOM   3434  C   SER A 317      -0.988  24.164  40.672  1.00 50.76           C
ATOM   3435  O   SER A 317      -1.702  24.193  41.678  1.00 50.76           O
ATOM   3436  H   SER A 317       1.660  24.555  39.270  1.00  0.00           H
ATOM   3437  HA  SER A 317      -0.065  26.024  41.187  1.00  0.00           H
ATOM   3438  HB2 SER A 317      -0.484  25.321  38.279  1.00  0.00           H
ATOM   3439  HB3 SER A 317       0.288  26.812  38.839  1.00  0.00           H
ATOM   3440  HG  SER A 317      -1.961  26.884  38.298  1.00  0.00           H
ATOM   3441  N   LEU A 318      -1.056  23.141  39.808  1.00 60.86           N
ATOM   3442  CA  LEU A 318      -2.204  22.221  39.800  1.00 60.86           C
ATOM   3443  CB  LEU A 318      -2.464  21.678  38.382  1.00 60.86           C
ATOM   3444  CG  LEU A 318      -2.613  22.765  37.296  1.00 60.86           C
ATOM   3445  CD1 LEU A 318      -2.825  22.113  35.932  1.00 60.86           C
ATOM   3446  CD2 LEU A 318      -3.806  23.689  37.564  1.00 60.86           C
ATOM   3447  C   LEU A 318      -2.113  21.094  40.839  1.00 60.86           C
ATOM   3448  O   LEU A 318      -3.143  20.719  41.406  1.00 60.86           O
ATOM   3449  H   LEU A 318      -0.425  23.140  39.014  1.00  0.00           H
ATOM   3450  HA  LEU A 318      -3.083  22.799  40.079  1.00  0.00           H
ATOM   3451  HB2 LEU A 318      -1.654  21.006  38.107  1.00  0.00           H
ATOM   3452  HB3 LEU A 318      -3.377  21.083  38.405  1.00  0.00           H
ATOM   3453  HG  LEU A 318      -1.707  23.367  37.245  1.00  0.00           H
ATOM   3454 HD21 LEU A 318      -3.903  24.397  36.741  1.00  0.00           H
ATOM   3455 HD22 LEU A 318      -3.634  24.258  38.477  1.00  0.00           H
ATOM   3456 HD23 LEU A 318      -4.719  23.103  37.649  1.00  0.00           H
ATOM   3457 HD11 LEU A 318      -2.941  22.881  35.170  1.00  0.00           H
ATOM   3458 HD12 LEU A 318      -1.941  21.523  35.694  1.00  0.00           H
ATOM   3459 HD13 LEU A 318      -3.709  21.475  35.948  1.00  0.00           H
ATOM   3460  N   VAL A 319      -0.908  20.656  41.221  1.00 41.56           N
ATOM   3461  CA  VAL A 319      -0.728  19.710  42.340  1.00 41.56           C
ATOM   3462  CB  VAL A 319       0.553  18.870  42.189  1.00 41.56           C
ATOM   3463  CG1 VAL A 319       0.759  17.890  43.352  1.00 41.56           C
ATOM   3464  CG2 VAL A 319       0.481  18.051  40.896  1.00 41.56           C
ATOM   3465  C   VAL A 319      -0.782  20.416  43.694  1.00 41.56           C
ATOM   3466  O   VAL A 319      -1.435  19.899  44.600  1.00 41.56           O
ATOM   3467  H   VAL A 319      -0.083  21.066  40.793  1.00  0.00           H
ATOM   3468  HA  VAL A 319      -1.563  19.009  42.329  1.00  0.00           H
ATOM   3469  HB  VAL A 319       1.418  19.525  42.156  1.00  0.00           H
ATOM   3470 HG21 VAL A 319       1.347  17.399  40.825  1.00  0.00           H
ATOM   3471 HG22 VAL A 319       0.470  18.713  40.031  1.00  0.00           H
ATOM   3472 HG23 VAL A 319      -0.427  17.449  40.885  1.00  0.00           H
ATOM   3473 HG11 VAL A 319       1.624  17.257  43.155  1.00  0.00           H
ATOM   3474 HG12 VAL A 319      -0.128  17.269  43.481  1.00  0.00           H
ATOM   3475 HG13 VAL A 319       0.953  18.444  44.269  1.00  0.00           H
ATOM   3476  N   GLU A 320      -0.338  21.675  43.782  1.00 36.76           N
ATOM   3477  CA  GLU A 320      -0.616  22.511  44.960  1.00 36.76           C
ATOM   3478  CB  GLU A 320       0.132  23.853  44.867  1.00 36.76           C
ATOM   3479  CG  GLU A 320      -0.070  24.794  46.075  1.00 36.76           C
ATOM   3480  CD  GLU A 320       0.302  24.183  47.440  1.00 36.76           C
ATOM   3481  OE1 GLU A 320       1.129  23.245  47.475  1.00 36.76           O
ATOM   3482  OE2 GLU A 320      -0.216  24.669  48.477  1.00 36.76           O
ATOM   3483  C   GLU A 320      -2.123  22.731  45.143  1.00 36.76           C
ATOM   3484  O   GLU A 320      -2.651  22.418  46.206  1.00 36.76           O
ATOM   3485  H   GLU A 320       0.143  22.085  42.991  1.00  0.00           H
ATOM   3486  HA  GLU A 320      -0.258  21.978  45.842  1.00  0.00           H
ATOM   3487  HB2 GLU A 320       1.197  23.656  44.755  1.00  0.00           H
ATOM   3488  HB3 GLU A 320      -0.203  24.377  43.971  1.00  0.00           H
ATOM   3489  HG2 GLU A 320       0.536  25.692  45.911  1.00  0.00           H
ATOM   3490  HG3 GLU A 320      -1.118  25.101  46.101  1.00  0.00           H
ATOM   3491  N   LYS A 321      -2.861  23.020  44.063  1.00 65.35           N
ATOM   3492  CA  LYS A 321      -4.332  23.104  44.061  1.00 65.35           C
ATOM   3493  CB  LYS A 321      -4.781  23.553  42.661  1.00 65.35           C
ATOM   3494  CG  LYS A 321      -6.304  23.598  42.480  1.00 65.35           C
ATOM   3495  CD  LYS A 321      -6.650  23.974  41.030  1.00 65.35           C
ATOM   3496  CE  LYS A 321      -8.153  23.879  40.742  1.00 65.35           C
ATOM   3497  NZ  LYS A 321      -8.655  22.489  40.879  1.00 65.35           N
ATOM   3498  C   LYS A 321      -5.010  21.797  44.500  1.00 65.35           C
ATOM   3499  O   LYS A 321      -5.911  21.847  45.337  1.00 65.35           O
ATOM   3500  H   LYS A 321      -2.362  23.268  43.209  1.00  0.00           H
ATOM   3501  HA  LYS A 321      -4.633  23.866  44.780  1.00  0.00           H
ATOM   3502  HB2 LYS A 321      -4.368  24.544  42.460  1.00  0.00           H
ATOM   3503  HB3 LYS A 321      -4.372  22.864  41.926  1.00  0.00           H
ATOM   3504  HG2 LYS A 321      -6.737  24.328  43.166  1.00  0.00           H
ATOM   3505  HG3 LYS A 321      -6.719  22.615  42.699  1.00  0.00           H
ATOM   3506  HD2 LYS A 321      -6.112  23.316  40.344  1.00  0.00           H
ATOM   3507  HD3 LYS A 321      -6.317  24.998  40.844  1.00  0.00           H
ATOM   3508  HE2 LYS A 321      -8.688  24.542  41.428  1.00  0.00           H
ATOM   3509  HE3 LYS A 321      -8.325  24.236  39.722  1.00  0.00           H
ATOM   3510  HZ1 LYS A 321      -9.610  22.415  40.563  1.00  0.00           H
ATOM   3511  HZ2 LYS A 321      -8.077  21.842  40.359  1.00  0.00           H
ATOM   3512  HZ3 LYS A 321      -8.650  22.207  41.862  1.00  0.00           H
ATOM   3513  N   LEU A 322      -4.572  20.637  44.001  1.00106.57           N
ATOM   3514  CA  LEU A 322      -5.089  19.320  44.412  1.00106.57           C
ATOM   3515  CB  LEU A 322      -4.348  18.231  43.598  1.00106.57           C
ATOM   3516  CG  LEU A 322      -4.969  16.818  43.548  1.00106.57           C
ATOM   3517  CD1 LEU A 322      -3.960  15.861  42.907  1.00106.57           C
ATOM   3518  CD2 LEU A 322      -5.349  16.211  44.900  1.00106.57           C
ATOM   3519  C   LEU A 322      -4.911  19.120  45.929  1.00106.57           C
ATOM   3520  O   LEU A 322      -5.874  18.893  46.665  1.00106.57           O
ATOM   3521  H   LEU A 322      -3.841  20.672  43.297  1.00  0.00           H
ATOM   3522  HA  LEU A 322      -6.155  19.273  44.185  1.00  0.00           H
ATOM   3523  HB2 LEU A 322      -3.328  18.150  43.975  1.00  0.00           H
ATOM   3524  HB3 LEU A 322      -4.277  18.572  42.564  1.00  0.00           H
ATOM   3525  HG  LEU A 322      -5.867  16.858  42.933  1.00  0.00           H
ATOM   3526 HD21 LEU A 322      -5.656  15.174  44.763  1.00  0.00           H
ATOM   3527 HD22 LEU A 322      -4.503  16.249  45.583  1.00  0.00           H
ATOM   3528 HD23 LEU A 322      -6.198  16.748  45.319  1.00  0.00           H
ATOM   3529 HD11 LEU A 322      -3.082  15.747  43.541  1.00  0.00           H
ATOM   3530 HD12 LEU A 322      -3.657  16.251  41.935  1.00  0.00           H
ATOM   3531 HD13 LEU A 322      -4.426  14.889  42.745  1.00  0.00           H
ATOM   3532  N   LEU A 323      -3.693  19.351  46.418  1.00 61.46           N
ATOM   3533  CA  LEU A 323      -3.317  19.161  47.818  1.00 61.46           C
ATOM   3534  CB  LEU A 323      -1.790  18.969  47.878  1.00 61.46           C
ATOM   3535  CG  LEU A 323      -1.277  17.758  47.063  1.00 61.46           C
ATOM   3536  CD1 LEU A 323       0.246  17.721  47.100  1.00 61.46           C
ATOM   3537  CD2 LEU A 323      -1.792  16.428  47.614  1.00 61.46           C
ATOM   3538  C   LEU A 323      -3.823  20.281  48.750  1.00 61.46           C
ATOM   3539  O   LEU A 323      -3.928  20.053  49.956  1.00 61.46           O
ATOM   3540  H   LEU A 323      -2.964  19.628  45.763  1.00  0.00           H
ATOM   3541  HA  LEU A 323      -3.795  18.249  48.174  1.00  0.00           H
ATOM   3542  HB2 LEU A 323      -1.313  19.874  47.497  1.00  0.00           H
ATOM   3543  HB3 LEU A 323      -1.489  18.848  48.918  1.00  0.00           H
ATOM   3544  HG  LEU A 323      -1.589  17.828  46.024  1.00  0.00           H
ATOM   3545 HD21 LEU A 323      -1.337  15.606  47.061  1.00  0.00           H
ATOM   3546 HD22 LEU A 323      -1.537  16.353  48.665  1.00  0.00           H
ATOM   3547 HD23 LEU A 323      -2.871  16.364  47.482  1.00  0.00           H
ATOM   3548 HD11 LEU A 323       0.618  16.876  46.521  1.00  0.00           H
ATOM   3549 HD12 LEU A 323       0.599  17.659  48.126  1.00  0.00           H
ATOM   3550 HD13 LEU A 323       0.628  18.637  46.651  1.00  0.00           H
ATOM   3551  N   GLN A 324      -4.268  21.416  48.201  1.00 52.88           N
ATOM   3552  CA  GLN A 324      -5.024  22.463  48.894  1.00 52.88           C
ATOM   3553  CB  GLN A 324      -4.906  23.805  48.148  1.00 52.88           C
ATOM   3554  CG  GLN A 324      -3.518  24.467  48.270  1.00 52.88           C
ATOM   3555  CD  GLN A 324      -3.443  25.681  49.198  1.00 52.88           C
ATOM   3556  OE1 GLN A 324      -4.341  25.994  49.965  1.00 52.88           O
ATOM   3557  NE2 GLN A 324      -2.259  26.189  49.435  1.00 52.88           N
ATOM   3558  C   GLN A 324      -6.500  22.110  49.097  1.00 52.88           C
ATOM   3559  O   GLN A 324      -7.031  22.357  50.178  1.00 52.88           O
ATOM   3560  H   GLN A 324      -4.027  21.579  47.227  1.00  0.00           H
ATOM   3561  HA  GLN A 324      -4.605  22.582  49.881  1.00  0.00           H
ATOM   3562  HB2 GLN A 324      -5.116  23.634  47.093  1.00  0.00           H
ATOM   3563  HB3 GLN A 324      -5.675  24.489  48.509  1.00  0.00           H
ATOM   3564  HG2 GLN A 324      -2.777  23.732  48.586  1.00  0.00           H
ATOM   3565  HG3 GLN A 324      -3.224  24.813  47.279  1.00  0.00           H
ATOM   3566 HE21 GLN A 324      -2.211  27.053  49.935  1.00  0.00           H
ATOM   3567 HE22 GLN A 324      -1.446  25.796  48.939  1.00  0.00           H
ATOM   3568  N   GLN A 325      -7.148  21.471  48.118  1.00 62.07           N
ATOM   3569  CA  GLN A 325      -8.551  21.051  48.245  1.00 62.07           C
ATOM   3570  CB  GLN A 325      -9.088  20.614  46.871  1.00 62.07           C
ATOM   3571  CG  GLN A 325      -9.279  21.783  45.884  1.00 62.07           C
ATOM   3572  CD  GLN A 325      -9.789  21.333  44.514  1.00 62.07           C
ATOM   3573  OE1 GLN A 325      -9.326  21.758  43.461  1.00 62.07           O
ATOM   3574  NE2 GLN A 325     -10.760  20.446  44.451  1.00 62.07           N
ATOM   3575  C   GLN A 325      -8.759  19.920  49.272  1.00 62.07           C
ATOM   3576  O   GLN A 325      -9.874  19.729  49.754  1.00 62.07           O
ATOM   3577  H   GLN A 325      -6.659  21.288  47.247  1.00  0.00           H
ATOM   3578  HA  GLN A 325      -9.139  21.900  48.596  1.00  0.00           H
ATOM   3579  HB2 GLN A 325      -8.410  19.879  46.434  1.00  0.00           H
ATOM   3580  HB3 GLN A 325     -10.054  20.134  47.024  1.00  0.00           H
ATOM   3581  HG2 GLN A 325      -8.340  22.316  45.752  1.00  0.00           H
ATOM   3582  HG3 GLN A 325     -10.005  22.477  46.306  1.00  0.00           H
ATOM   3583 HE21 GLN A 325     -11.067  20.148  43.545  1.00  0.00           H
ATOM   3584 HE22 GLN A 325     -11.150  20.065  45.295  1.00  0.00           H
ATOM   3585  N   LEU A 326      -7.728  19.114  49.547  1.00173.61           N
ATOM   3586  CA  LEU A 326      -7.839  17.885  50.335  1.00173.61           C
ATOM   3587  CB  LEU A 326      -6.914  16.843  49.695  1.00173.61           C
ATOM   3588  CG  LEU A 326      -7.022  15.422  50.274  1.00173.61           C
ATOM   3589  CD1 LEU A 326      -8.404  14.793  50.095  1.00173.61           C
ATOM   3590  CD2 LEU A 326      -5.999  14.568  49.537  1.00173.61           C
ATOM   3591  C   LEU A 326      -7.576  18.097  51.841  1.00173.61           C
ATOM   3592  O   LEU A 326      -6.564  18.675  52.242  1.00173.61           O
ATOM   3593  H   LEU A 326      -6.852  19.303  49.080  1.00  0.00           H
ATOM   3594  HA  LEU A 326      -8.863  17.525  50.229  1.00  0.00           H
ATOM   3595  HB2 LEU A 326      -5.886  17.191  49.803  1.00  0.00           H
ATOM   3596  HB3 LEU A 326      -7.136  16.795  48.627  1.00  0.00           H
ATOM   3597  HG  LEU A 326      -6.779  15.434  51.335  1.00  0.00           H
ATOM   3598 HD21 LEU A 326      -6.236  14.540  48.474  1.00  0.00           H
ATOM   3599 HD22 LEU A 326      -6.011  13.555  49.933  1.00  0.00           H
ATOM   3600 HD23 LEU A 326      -5.011  14.994  49.663  1.00  0.00           H
ATOM   3601 HD11 LEU A 326      -9.154  15.342  50.659  1.00  0.00           H
ATOM   3602 HD12 LEU A 326      -8.382  13.768  50.469  1.00  0.00           H
ATOM   3603 HD13 LEU A 326      -8.676  14.781  49.039  1.00  0.00           H
ATOM   3604  N   ALA A 327      -8.405  17.476  52.686  1.00 35.88           N
ATOM   3605  CA  ALA A 327      -8.368  17.614  54.145  1.00 35.88           C
ATOM   3606  CB  ALA A 327      -9.476  16.734  54.740  1.00 35.88           C
ATOM   3607  C   ALA A 327      -6.995  17.294  54.780  1.00 35.88           C
ATOM   3608  O   ALA A 327      -6.256  16.430  54.314  1.00 35.88           O
ATOM   3609  H   ALA A 327      -9.179  16.968  52.289  1.00  0.00           H
ATOM   3610  HA  ALA A 327      -8.604  18.653  54.380  1.00  0.00           H
ATOM   3611  HB1 ALA A 327     -10.443  17.016  54.319  1.00  0.00           H
ATOM   3612  HB2 ALA A 327      -9.279  15.684  54.513  1.00  0.00           H
ATOM   3613  HB3 ALA A 327      -9.515  16.862  55.822  1.00  0.00           H
ATOM   3614  N   SER A 328      -6.693  17.926  55.921  1.00 51.88           N
ATOM   3615  CA  SER A 328      -5.403  17.839  56.640  1.00 51.88           C
ATOM   3616  CB  SER A 328      -5.118  16.424  57.175  1.00 51.88           C
ATOM   3617  OG  SER A 328      -6.187  15.970  57.981  1.00 51.88           O
ATOM   3618  C   SER A 328      -4.179  18.418  55.906  1.00 51.88           C
ATOM   3619  O   SER A 328      -3.053  18.221  56.367  1.00 51.88           O
ATOM   3620  H   SER A 328      -7.376  18.567  56.294  1.00  0.00           H
ATOM   3621  HA  SER A 328      -5.514  18.467  57.523  1.00  0.00           H
ATOM   3622  HB2 SER A 328      -4.216  16.445  57.785  1.00  0.00           H
ATOM   3623  HB3 SER A 328      -4.956  15.729  56.351  1.00  0.00           H
ATOM   3624  HG  SER A 328      -6.851  15.580  57.401  1.00  0.00           H
ATOM   3625  N   LYS A 329      -4.371  19.307  54.914  1.00139.75           N
ATOM   3626  CA  LYS A 329      -3.288  20.037  54.212  1.00139.75           C
ATOM   3627  CB  LYS A 329      -3.886  20.900  53.083  1.00139.75           C
ATOM   3628  CG  LYS A 329      -4.486  22.251  53.552  1.00139.75           C
ATOM   3629  CD  LYS A 329      -4.429  23.388  52.521  1.00139.75           C
ATOM   3630  CE  LYS A 329      -3.123  23.510  51.710  1.00139.75           C
ATOM   3631  NZ  LYS A 329      -1.890  23.649  52.518  1.00139.75           N
ATOM   3632  C   LYS A 329      -2.356  20.894  55.096  1.00139.75           C
ATOM   3633  O   LYS A 329      -1.499  21.603  54.563  1.00139.75           O
ATOM   3634  H   LYS A 329      -5.316  19.431  54.573  1.00  0.00           H
ATOM   3635  HA  LYS A 329      -2.650  19.288  53.742  1.00  0.00           H
ATOM   3636  HB2 LYS A 329      -4.649  20.341  52.542  1.00  0.00           H
ATOM   3637  HB3 LYS A 329      -3.076  21.068  52.378  1.00  0.00           H
ATOM   3638  HG2 LYS A 329      -5.524  22.090  53.846  1.00  0.00           H
ATOM   3639  HG3 LYS A 329      -3.973  22.629  54.430  1.00  0.00           H
ATOM   3640  HD2 LYS A 329      -5.253  23.251  51.824  1.00  0.00           H
ATOM   3641  HD3 LYS A 329      -4.616  24.333  53.032  1.00  0.00           H
ATOM   3642  HE2 LYS A 329      -3.030  22.640  51.053  1.00  0.00           H
ATOM   3643  HE3 LYS A 329      -3.218  24.384  51.070  1.00  0.00           H
ATOM   3644  HZ1 LYS A 329      -1.096  23.715  51.889  1.00  0.00           H
ATOM   3645  HZ2 LYS A 329      -1.927  24.491  53.069  1.00  0.00           H
ATOM   3646  HZ3 LYS A 329      -1.750  22.846  53.128  1.00  0.00           H
ATOM   3647  N   GLN A 330      -2.761  21.117  56.346  1.00 78.90           N
ATOM   3648  CA  GLN A 330      -2.075  21.893  57.383  1.00 78.90           C
ATOM   3649  CB  GLN A 330      -3.124  22.541  58.315  1.00 78.90           C
ATOM   3650  CG  GLN A 330      -4.279  23.293  57.621  1.00 78.90           C
ATOM   3651  CD  GLN A 330      -5.478  22.421  57.226  1.00 78.90           C
ATOM   3652  OE1 GLN A 330      -5.427  21.200  57.160  1.00 78.90           O
ATOM   3653  NE2 GLN A 330      -6.584  23.021  56.849  1.00 78.90           N
ATOM   3654  C   GLN A 330      -1.147  20.998  58.223  1.00 78.90           C
ATOM   3655  O   GLN A 330      -0.047  21.397  58.598  1.00 78.90           O
ATOM   3656  H   GLN A 330      -3.631  20.670  56.612  1.00  0.00           H
ATOM   3657  HA  GLN A 330      -1.473  22.677  56.922  1.00  0.00           H
ATOM   3658  HB2 GLN A 330      -2.594  23.254  58.948  1.00  0.00           H
ATOM   3659  HB3 GLN A 330      -3.549  21.784  58.976  1.00  0.00           H
ATOM   3660  HG2 GLN A 330      -4.647  24.048  58.317  1.00  0.00           H
ATOM   3661  HG3 GLN A 330      -3.906  23.816  56.741  1.00  0.00           H
ATOM   3662 HE21 GLN A 330      -7.358  22.433  56.591  1.00  0.00           H
ATOM   3663 HE22 GLN A 330      -6.673  24.021  56.889  1.00  0.00           H
ATOM   3664  N   THR A 331      -1.594  19.767  58.485  1.00 50.31           N
ATOM   3665  CA  THR A 331      -0.927  18.748  59.310  1.00 50.31           C
ATOM   3666  CB  THR A 331      -1.934  17.610  59.570  1.00 50.31           C
ATOM   3667  OG1 THR A 331      -3.110  18.144  60.132  1.00 50.31           O
ATOM   3668  CG2 THR A 331      -1.433  16.527  60.520  1.00 50.31           C
ATOM   3669  C   THR A 331       0.319  18.172  58.633  1.00 50.31           C
ATOM   3670  O   THR A 331       1.269  17.764  59.306  1.00 50.31           O
ATOM   3671  H   THR A 331      -2.512  19.521  58.140  1.00  0.00           H
ATOM   3672  HA  THR A 331      -0.633  19.187  60.263  1.00  0.00           H
ATOM   3673  HB  THR A 331      -2.190  17.140  58.621  1.00  0.00           H
ATOM   3674 HG21 THR A 331      -2.245  15.839  60.758  1.00  0.00           H
ATOM   3675 HG22 THR A 331      -1.060  16.980  61.438  1.00  0.00           H
ATOM   3676 HG23 THR A 331      -0.639  15.961  60.035  1.00  0.00           H
ATOM   3677  HG1 THR A 331      -3.757  17.436  60.211  1.00  0.00           H
ATOM   3678  N   ILE A 332       0.300  18.127  57.300  1.00 75.34           N
ATOM   3679  CA  ILE A 332       1.258  17.437  56.430  1.00 75.34           C
ATOM   3680  CB  ILE A 332       0.451  16.489  55.504  1.00 75.34           C
ATOM   3681  CG1 ILE A 332       1.312  15.354  54.909  1.00 75.34           C
ATOM   3682  CG2 ILE A 332      -0.309  17.257  54.405  1.00 75.34           C
ATOM   3683  CD1 ILE A 332       0.470  14.323  54.142  1.00 75.34           C
ATOM   3684  C   ILE A 332       2.155  18.433  55.667  1.00 75.34           C
ATOM   3685  O   ILE A 332       1.735  19.540  55.333  1.00 75.34           O
ATOM   3686  H   ILE A 332      -0.516  18.513  56.846  1.00  0.00           H
ATOM   3687  HA  ILE A 332       1.903  16.820  57.054  1.00  0.00           H
ATOM   3688  HB  ILE A 332      -0.300  16.002  56.131  1.00  0.00           H
ATOM   3689 HG12 ILE A 332       2.071  15.759  54.239  1.00  0.00           H
ATOM   3690 HG13 ILE A 332       1.814  14.836  55.727  1.00  0.00           H
ATOM   3691 HD11 ILE A 332      -0.427  14.086  54.708  1.00  0.00           H
ATOM   3692 HD12 ILE A 332       0.179  14.717  53.170  1.00  0.00           H
ATOM   3693 HD13 ILE A 332       1.036  13.406  53.996  1.00  0.00           H
ATOM   3694 HG21 ILE A 332      -1.031  16.602  53.918  1.00  0.00           H
ATOM   3695 HG22 ILE A 332      -0.856  18.091  54.840  1.00  0.00           H
ATOM   3696 HG23 ILE A 332       0.385  17.645  53.659  1.00  0.00           H
ATOM   3697  N   LEU A 333       3.350  17.989  55.279  1.00123.34           N
ATOM   3698  CA  LEU A 333       4.103  18.506  54.135  1.00123.34           C
ATOM   3699  CB  LEU A 333       5.442  19.114  54.606  1.00123.34           C
ATOM   3700  CG  LEU A 333       6.118  20.112  53.634  1.00123.34           C
ATOM   3701  CD1 LEU A 333       7.625  20.142  53.884  1.00123.34           C
ATOM   3702  CD2 LEU A 333       5.963  19.821  52.148  1.00123.34           C
ATOM   3703  C   LEU A 333       4.315  17.339  53.159  1.00123.34           C
ATOM   3704  O   LEU A 333       4.977  16.355  53.499  1.00123.34           O
ATOM   3705  H   LEU A 333       3.630  17.072  55.616  1.00  0.00           H
ATOM   3706  HA  LEU A 333       3.518  19.283  53.640  1.00  0.00           H
ATOM   3707  HB2 LEU A 333       6.124  18.290  54.817  1.00  0.00           H
ATOM   3708  HB3 LEU A 333       5.277  19.643  55.546  1.00  0.00           H
ATOM   3709  HG  LEU A 333       5.708  21.106  53.820  1.00  0.00           H
ATOM   3710 HD21 LEU A 333       6.508  20.555  51.553  1.00  0.00           H
ATOM   3711 HD22 LEU A 333       4.920  19.882  51.845  1.00  0.00           H
ATOM   3712 HD23 LEU A 333       6.366  18.837  51.915  1.00  0.00           H
ATOM   3713 HD11 LEU A 333       8.123  20.754  53.133  1.00  0.00           H
ATOM   3714 HD12 LEU A 333       8.041  19.138  53.816  1.00  0.00           H
ATOM   3715 HD13 LEU A 333       7.831  20.563  54.861  1.00  0.00           H
ATOM   3716  N   VAL A 334       3.666  17.407  51.999  1.00 65.07           N
ATOM   3717  CA  VAL A 334       3.862  16.477  50.879  1.00 65.07           C
ATOM   3718  CB  VAL A 334       2.598  16.419  50.003  1.00 65.07           C
ATOM   3719  CG1 VAL A 334       2.740  15.452  48.821  1.00 65.07           C
ATOM   3720  CG2 VAL A 334       1.360  16.005  50.801  1.00 65.07           C
ATOM   3721  C   VAL A 334       5.050  16.951  50.042  1.00 65.07           C
ATOM   3722  O   VAL A 334       5.167  18.140  49.771  1.00 65.07           O
ATOM   3723  H   VAL A 334       3.175  18.263  51.785  1.00  0.00           H
ATOM   3724  HA  VAL A 334       4.071  15.476  51.257  1.00  0.00           H
ATOM   3725  HB  VAL A 334       2.403  17.416  49.617  1.00  0.00           H
ATOM   3726 HG21 VAL A 334       0.489  16.198  50.182  1.00  0.00           H
ATOM   3727 HG22 VAL A 334       1.256  16.601  51.704  1.00  0.00           H
ATOM   3728 HG23 VAL A 334       1.415  14.948  51.063  1.00  0.00           H
ATOM   3729 HG11 VAL A 334       1.791  15.363  48.291  1.00  0.00           H
ATOM   3730 HG12 VAL A 334       3.035  14.466  49.179  1.00  0.00           H
ATOM   3731 HG13 VAL A 334       3.481  15.819  48.112  1.00  0.00           H
ATOM   3732  N   ASN A 335       5.869  16.031  49.547  1.00 57.32           N
ATOM   3733  CA  ASN A 335       6.906  16.306  48.553  1.00 57.32           C
ATOM   3734  CB  ASN A 335       8.301  16.328  49.211  1.00 57.32           C
ATOM   3735  CG  ASN A 335       8.389  17.089  50.525  1.00 57.32           C
ATOM   3736  OD1 ASN A 335       8.880  18.201  50.620  1.00 57.32           O
ATOM   3737  ND2 ASN A 335       8.083  16.433  51.623  1.00 57.32           N
ATOM   3738  C   ASN A 335       6.813  15.237  47.455  1.00 57.32           C
ATOM   3739  O   ASN A 335       6.384  14.118  47.743  1.00 57.32           O
ATOM   3740  H   ASN A 335       5.714  15.059  49.773  1.00  0.00           H
ATOM   3741  HA  ASN A 335       6.727  17.282  48.097  1.00  0.00           H
ATOM   3742  HB2 ASN A 335       9.012  16.765  48.510  1.00  0.00           H
ATOM   3743  HB3 ASN A 335       8.598  15.300  49.406  1.00  0.00           H
ATOM   3744 HD21 ASN A 335       7.657  15.516  51.533  1.00  0.00           H
ATOM   3745 HD22 ASN A 335       8.092  16.955  52.474  1.00  0.00           H
ATOM   3746  N   VAL A 336       7.270  15.534  46.240  1.00 48.35           N
ATOM   3747  CA  VAL A 336       7.415  14.557  45.145  1.00 48.35           C
ATOM   3748  CB  VAL A 336       6.286  14.667  44.093  1.00 48.35           C
ATOM   3749  CG1 VAL A 336       6.400  13.612  42.987  1.00 48.35           C
ATOM   3750  CG2 VAL A 336       4.893  14.521  44.725  1.00 48.35           C
ATOM   3751  C   VAL A 336       8.782  14.743  44.498  1.00 48.35           C
ATOM   3752  O   VAL A 336       9.198  15.884  44.300  1.00 48.35           O
ATOM   3753  H   VAL A 336       7.654  16.465  46.085  1.00  0.00           H
ATOM   3754  HA  VAL A 336       7.383  13.557  45.566  1.00  0.00           H
ATOM   3755  HB  VAL A 336       6.349  15.639  43.611  1.00  0.00           H
ATOM   3756 HG21 VAL A 336       4.131  14.601  43.951  1.00  0.00           H
ATOM   3757 HG22 VAL A 336       4.809  13.553  45.219  1.00  0.00           H
ATOM   3758 HG23 VAL A 336       4.720  15.315  45.449  1.00  0.00           H
ATOM   3759 HG11 VAL A 336       5.557  13.693  42.301  1.00  0.00           H
ATOM   3760 HG12 VAL A 336       6.411  12.620  43.427  1.00  0.00           H
ATOM   3761 HG13 VAL A 336       7.313  13.747  42.410  1.00  0.00           H
ATOM   3762  N   TYR A 337       9.446  13.656  44.105  1.00 62.63           N
ATOM   3763  CA  TYR A 337      10.771  13.698  43.475  1.00 62.63           C
ATOM   3764  CB  TYR A 337      11.864  13.278  44.473  1.00 62.63           C
ATOM   3765  CG  TYR A 337      11.896  14.093  45.752  1.00 62.63           C
ATOM   3766  CD1 TYR A 337      12.745  15.210  45.871  1.00 62.63           C
ATOM   3767  CD2 TYR A 337      11.061  13.732  46.825  1.00 62.63           C
ATOM   3768  CE1 TYR A 337      12.730  15.991  47.045  1.00 62.63           C
ATOM   3769  CE2 TYR A 337      11.056  14.493  48.003  1.00 62.63           C
ATOM   3770  CZ  TYR A 337      11.874  15.633  48.109  1.00 62.63           C
ATOM   3771  OH  TYR A 337      11.905  16.317  49.283  1.00 62.63           O
ATOM   3772  C   TYR A 337      10.829  12.825  42.220  1.00 62.63           C
ATOM   3773  O   TYR A 337      10.331  11.701  42.239  1.00 62.63           O
ATOM   3774  H   TYR A 337       9.035  12.745  44.284  1.00  0.00           H
ATOM   3775  HA  TYR A 337      10.981  14.719  43.169  1.00  0.00           H
ATOM   3776  HB2 TYR A 337      11.718  12.228  44.732  1.00  0.00           H
ATOM   3777  HB3 TYR A 337      12.834  13.356  43.980  1.00  0.00           H
ATOM   3778  HD1 TYR A 337      13.406  15.466  45.053  1.00  0.00           H
ATOM   3779  HD2 TYR A 337      10.429  12.857  46.744  1.00  0.00           H
ATOM   3780  HE1 TYR A 337      13.383  16.845  47.130  1.00  0.00           H
ATOM   3781  HE2 TYR A 337      10.434  14.189  48.826  1.00  0.00           H
ATOM   3782  HH  TYR A 337      11.883  17.265  49.112  1.00  0.00           H
ATOM   3783  N   ASP A 338      11.525  13.301  41.185  1.00 62.94           N
ATOM   3784  CA  ASP A 338      12.107  12.446  40.144  1.00 62.94           C
ATOM   3785  CB  ASP A 338      12.356  13.268  38.859  1.00 62.94           C
ATOM   3786  CG  ASP A 338      13.032  12.472  37.728  1.00 62.94           C
ATOM   3787  OD1 ASP A 338      13.272  11.261  37.912  1.00 62.94           O
ATOM   3788  OD2 ASP A 338      13.225  13.021  36.619  1.00 62.94           O
ATOM   3789  C   ASP A 338      13.400  11.821  40.694  1.00 62.94           C
ATOM   3790  O   ASP A 338      14.371  12.526  40.966  1.00 62.94           O
ATOM   3791  H   ASP A 338      11.992  14.192  41.328  1.00  0.00           H
ATOM   3792  HA  ASP A 338      11.416  11.640  39.895  1.00  0.00           H
ATOM   3793  HB2 ASP A 338      12.984  14.125  39.102  1.00  0.00           H
ATOM   3794  HB3 ASP A 338      11.398  13.646  38.498  1.00  0.00           H
ATOM   3795  N   MET A 339      13.376  10.511  40.947  1.00162.68           N
ATOM   3796  CA  MET A 339      14.506   9.728  41.466  1.00162.68           C
ATOM   3797  CB  MET A 339      14.008   8.741  42.542  1.00162.68           C
ATOM   3798  CG  MET A 339      13.092   7.643  41.981  1.00162.68           C
ATOM   3799  SD  MET A 339      12.950   6.135  42.978  1.00162.68           S
ATOM   3800  CE  MET A 339      11.996   6.764  44.380  1.00162.68           C
ATOM   3801  C   MET A 339      15.315   9.022  40.359  1.00162.68           C
ATOM   3802  O   MET A 339      16.085   8.111  40.661  1.00162.68           O
ATOM   3803  H   MET A 339      12.563  10.002  40.612  1.00  0.00           H
ATOM   3804  HA  MET A 339      15.200  10.413  41.954  1.00  0.00           H
ATOM   3805  HB2 MET A 339      13.477   9.289  43.322  1.00  0.00           H
ATOM   3806  HB3 MET A 339      14.877   8.268  43.002  1.00  0.00           H
ATOM   3807  HG2 MET A 339      12.097   8.060  41.834  1.00  0.00           H
ATOM   3808  HG3 MET A 339      13.477   7.336  41.012  1.00  0.00           H
ATOM   3809  HE1 MET A 339      11.797   5.954  45.081  1.00  0.00           H
ATOM   3810  HE2 MET A 339      11.050   7.166  44.019  1.00  0.00           H
ATOM   3811  HE3 MET A 339      12.556   7.548  44.890  1.00  0.00           H
ATOM   3812  N   THR A 340      15.069   9.330  39.077  1.00 64.94           N
ATOM   3813  CA  THR A 340      15.559   8.533  37.931  1.00 64.94           C
ATOM   3814  CB  THR A 340      15.102   9.141  36.598  1.00 64.94           C
ATOM   3815  OG1 THR A 340      13.699   9.180  36.583  1.00 64.94           O
ATOM   3816  CG2 THR A 340      15.549   8.334  35.380  1.00 64.94           C
ATOM   3817  C   THR A 340      17.077   8.361  37.914  1.00 64.94           C
ATOM   3818  O   THR A 340      17.553   7.250  37.683  1.00 64.94           O
ATOM   3819  H   THR A 340      14.377  10.053  38.884  1.00  0.00           H
ATOM   3820  HA  THR A 340      15.130   7.535  38.000  1.00  0.00           H
ATOM   3821  HB  THR A 340      15.485  10.158  36.507  1.00  0.00           H
ATOM   3822 HG21 THR A 340      15.095   8.741  34.478  1.00  0.00           H
ATOM   3823 HG22 THR A 340      15.247   7.294  35.494  1.00  0.00           H
ATOM   3824 HG23 THR A 340      16.631   8.385  35.265  1.00  0.00           H
ATOM   3825  HG1 THR A 340      13.464   9.995  37.103  1.00  0.00           H
ATOM   3826  N   ASN A 341      17.824   9.391  38.327  1.00 55.05           N
ATOM   3827  CA  ASN A 341      19.175   9.203  38.847  1.00 55.05           C
ATOM   3828  CB  ASN A 341      20.134  10.245  38.252  1.00 55.05           C
ATOM   3829  CG  ASN A 341      21.566   9.990  38.697  1.00 55.05           C
ATOM   3830  OD1 ASN A 341      21.884   9.010  39.355  1.00 55.05           O
ATOM   3831  ND2 ASN A 341      22.452  10.926  38.491  1.00 55.05           N
ATOM   3832  C   ASN A 341      19.156   9.224  40.384  1.00 55.05           C
ATOM   3833  O   ASN A 341      18.949  10.271  40.997  1.00 55.05           O
ATOM   3834  H   ASN A 341      17.339  10.232  38.606  1.00  0.00           H
ATOM   3835  HA  ASN A 341      19.544   8.224  38.536  1.00  0.00           H
ATOM   3836  HB2 ASN A 341      20.101  10.195  37.164  1.00  0.00           H
ATOM   3837  HB3 ASN A 341      19.833  11.243  38.568  1.00  0.00           H
ATOM   3838 HD21 ASN A 341      23.305  10.815  39.023  1.00  0.00           H
ATOM   3839 HD22 ASN A 341      22.192  11.831  38.138  1.00  0.00           H
ATOM   3840  N   ILE A 342      19.580   8.114  40.988  1.00129.90           N
ATOM   3841  CA  ILE A 342      19.666   7.927  42.441  1.00129.90           C
ATOM   3842  CB  ILE A 342      19.950   6.426  42.704  1.00129.90           C
ATOM   3843  CG1 ILE A 342      19.418   5.880  44.049  1.00129.90           C
ATOM   3844  CG2 ILE A 342      21.423   6.046  42.462  1.00129.90           C
ATOM   3845  CD1 ILE A 342      20.108   6.325  45.344  1.00129.90           C
ATOM   3846  C   ILE A 342      20.671   8.889  43.111  1.00129.90           C
ATOM   3847  O   ILE A 342      20.430   9.320  44.236  1.00129.90           O
ATOM   3848  H   ILE A 342      19.801   7.326  40.399  1.00  0.00           H
ATOM   3849  HA  ILE A 342      18.683   8.161  42.853  1.00  0.00           H
ATOM   3850  HB  ILE A 342      19.375   5.876  41.955  1.00  0.00           H
ATOM   3851 HG12 ILE A 342      19.486   4.792  44.006  1.00  0.00           H
ATOM   3852 HG13 ILE A 342      18.358   6.126  44.126  1.00  0.00           H
ATOM   3853 HG21 ILE A 342      21.543   4.967  42.560  1.00  0.00           H
ATOM   3854 HG22 ILE A 342      22.078   6.540  43.180  1.00  0.00           H
ATOM   3855 HG23 ILE A 342      21.723   6.336  41.454  1.00  0.00           H
ATOM   3856 HD11 ILE A 342      19.755   5.700  46.165  1.00  0.00           H
ATOM   3857 HD12 ILE A 342      21.189   6.218  45.268  1.00  0.00           H
ATOM   3858 HD13 ILE A 342      19.849   7.354  45.578  1.00  0.00           H
ATOM   3859  N   SER A 343      21.710   9.369  42.406  1.00 33.81           N
ATOM   3860  CA  SER A 343      22.622  10.388  42.962  1.00 33.81           C
ATOM   3861  CB  SER A 343      23.983  10.382  42.250  1.00 33.81           C
ATOM   3862  OG  SER A 343      23.934  10.936  40.949  1.00 33.81           O
ATOM   3863  C   SER A 343      22.042  11.808  42.960  1.00 33.81           C
ATOM   3864  O   SER A 343      22.598  12.683  43.620  1.00 33.81           O
ATOM   3865  H   SER A 343      21.835   9.076  41.441  1.00  0.00           H
ATOM   3866  HA  SER A 343      22.811  10.134  44.005  1.00  0.00           H
ATOM   3867  HB2 SER A 343      24.346   9.355  42.186  1.00  0.00           H
ATOM   3868  HB3 SER A 343      24.693  10.957  42.845  1.00  0.00           H
ATOM   3869  HG  SER A 343      23.762  11.888  41.004  1.00  0.00           H
ATOM   3870  N   HIS A 344      20.991  12.072  42.175  1.00107.27           N
ATOM   3871  CA  HIS A 344      20.453  13.414  41.909  1.00107.27           C
ATOM   3872  ND1 HIS A 344      23.326  13.656  39.431  1.00107.27           N
ATOM   3873  CG  HIS A 344      22.546  14.049  40.519  1.00107.27           C
ATOM   3874  CB  HIS A 344      21.040  13.950  40.585  1.00107.27           C
ATOM   3875  NE2 HIS A 344      24.649  14.523  40.961  1.00107.27           N
ATOM   3876  CD2 HIS A 344      23.367  14.600  41.459  1.00107.27           C
ATOM   3877  CE1 HIS A 344      24.592  13.968  39.739  1.00107.27           C
ATOM   3878  C   HIS A 344      18.908  13.432  41.912  1.00107.27           C
ATOM   3879  O   HIS A 344      18.308  13.770  40.892  1.00107.27           O
ATOM   3880  H   HIS A 344      20.537  11.293  41.709  1.00  0.00           H
ATOM   3881  HA  HIS A 344      20.765  14.088  42.706  1.00  0.00           H
ATOM   3882  HB2 HIS A 344      20.706  13.308  39.769  1.00  0.00           H
ATOM   3883  HB3 HIS A 344      20.639  14.948  40.404  1.00  0.00           H
ATOM   3884  HD2 HIS A 344      23.060  15.006  42.413  1.00  0.00           H
ATOM   3885  HE1 HIS A 344      25.443  13.795  39.091  1.00  0.00           H
ATOM   3886  HE2 HIS A 344      25.487  14.859  41.414  1.00  0.00           H
ATOM   3887  N   PRO A 345      18.240  13.082  43.032  1.00 73.08           N
ATOM   3888  CA  PRO A 345      16.780  13.102  43.126  1.00 73.08           C
ATOM   3889  CD  PRO A 345      18.820  12.633  44.290  1.00 73.08           C
ATOM   3890  CB  PRO A 345      16.449  12.388  44.442  1.00 73.08           C
ATOM   3891  CG  PRO A 345      17.682  12.651  45.307  1.00 73.08           C
ATOM   3892  C   PRO A 345      16.230  14.540  43.071  1.00 73.08           C
ATOM   3893  O   PRO A 345      16.292  15.289  44.050  1.00 73.08           O
ATOM   3894  HA  PRO A 345      16.365  12.528  42.301  1.00  0.00           H
ATOM   3895  HD2 PRO A 345      19.630  13.286  44.617  1.00  0.00           H
ATOM   3896  HD3 PRO A 345      19.183  11.611  44.174  1.00  0.00           H
ATOM   3897  HB2 PRO A 345      16.358  11.316  44.256  1.00  0.00           H
ATOM   3898  HB3 PRO A 345      15.536  12.769  44.903  1.00  0.00           H
ATOM   3899  HG2 PRO A 345      17.813  11.885  46.071  1.00  0.00           H
ATOM   3900  HG3 PRO A 345      17.613  13.640  45.762  1.00  0.00           H
ATOM   3901  N   ILE A 346      15.702  14.939  41.914  1.00 91.77           N
ATOM   3902  CA  ILE A 346      15.183  16.289  41.656  1.00 91.77           C
ATOM   3903  CB  ILE A 346      15.091  16.563  40.133  1.00 91.77           C
ATOM   3904  CG1 ILE A 346      16.386  16.240  39.351  1.00 91.77           C
ATOM   3905  CG2 ILE A 346      14.661  18.016  39.862  1.00 91.77           C
ATOM   3906  CD1 ILE A 346      17.646  16.981  39.820  1.00 91.77           C
ATOM   3907  C   ILE A 346      13.818  16.453  42.331  1.00 91.77           C
ATOM   3908  O   ILE A 346      12.932  15.626  42.122  1.00 91.77           O
ATOM   3909  H   ILE A 346      15.605  14.238  41.186  1.00  0.00           H
ATOM   3910  HA  ILE A 346      15.873  17.011  42.093  1.00  0.00           H
ATOM   3911  HB  ILE A 346      14.314  15.916  39.726  1.00  0.00           H
ATOM   3912 HG12 ILE A 346      16.574  15.168  39.405  1.00  0.00           H
ATOM   3913 HG13 ILE A 346      16.224  16.474  38.298  1.00  0.00           H
ATOM   3914 HD11 ILE A 346      18.491  16.670  39.205  1.00  0.00           H
ATOM   3915 HD12 ILE A 346      17.516  18.058  39.716  1.00  0.00           H
ATOM   3916 HD13 ILE A 346      17.866  16.736  40.859  1.00  0.00           H
ATOM   3917 HG21 ILE A 346      14.651  18.210  38.788  1.00  0.00           H
ATOM   3918 HG22 ILE A 346      13.654  18.190  40.237  1.00  0.00           H
ATOM   3919 HG23 ILE A 346      15.345  18.718  40.339  1.00  0.00           H
ATOM   3920  N   SER A 347      13.589  17.546  43.073  1.00104.45           N
ATOM   3921  CA  SER A 347      12.231  17.860  43.551  0.61104.45           C
ATOM   3922  CB  SER A 347      12.196  18.989  44.587  0.61104.45           C
ATOM   3923  OG  SER A 347      10.867  19.116  45.069  1.00104.45           O
ATOM   3924  C   SER A 347      11.319  18.190  42.371  1.00104.45           C
ATOM   3925  O   SER A 347      11.600  19.098  41.594  1.00104.45           O
ATOM   3926  H   SER A 347      14.308  18.247  43.132  1.00  0.00           H
ATOM   3927  HA  SER A 347      11.830  16.974  44.043  0.61  0.00           H
ATOM   3928  HB2 SER A 347      12.516  19.926  44.128  0.61  0.00           H
ATOM   3929  HB3 SER A 347      12.861  18.743  45.416  0.61  0.00           H
ATOM   3930  HG  SER A 347      10.819  19.692  45.846  1.00  0.00           H
ATOM   3931  N   MET A 348      10.261  17.399  42.217  1.00 80.70           N
ATOM   3932  CA  MET A 348       9.157  17.636  41.291  1.00 80.70           C
ATOM   3933  CB  MET A 348       8.601  16.269  40.871  1.00 80.70           C
ATOM   3934  CG  MET A 348       7.538  16.344  39.774  1.00 80.70           C
ATOM   3935  SD  MET A 348       6.814  14.723  39.409  1.00 80.70           S
ATOM   3936  CE  MET A 348       6.335  14.965  37.680  1.00 80.70           C
ATOM   3937  C   MET A 348       8.073  18.513  41.930  1.00 80.70           C
ATOM   3938  O   MET A 348       7.513  19.369  41.257  1.00 80.70           O
ATOM   3939  H   MET A 348      10.124  16.688  42.926  1.00  0.00           H
ATOM   3940  HA  MET A 348       9.527  18.157  40.410  1.00  0.00           H
ATOM   3941  HB2 MET A 348       8.163  15.788  41.744  1.00  0.00           H
ATOM   3942  HB3 MET A 348       9.420  15.642  40.513  1.00  0.00           H
ATOM   3943  HG2 MET A 348       6.737  17.016  40.080  1.00  0.00           H
ATOM   3944  HG3 MET A 348       7.998  16.744  38.871  1.00  0.00           H
ATOM   3945  HE1 MET A 348       7.228  15.032  37.059  1.00  0.00           H
ATOM   3946  HE2 MET A 348       5.762  15.885  37.588  1.00  0.00           H
ATOM   3947  HE3 MET A 348       5.728  14.121  37.349  1.00  0.00           H
ATOM   3948  N   TYR A 349       7.851  18.370  43.242  1.00 81.57           N
ATOM   3949  CA  TYR A 349       6.939  19.192  44.040  1.00 81.57           C
ATOM   3950  CB  TYR A 349       5.539  18.556  44.079  1.00 81.57           C
ATOM   3951  CG  TYR A 349       4.560  19.194  45.047  1.00 81.57           C
ATOM   3952  CD1 TYR A 349       3.855  20.370  44.713  1.00 81.57           C
ATOM   3953  CD2 TYR A 349       4.376  18.601  46.309  1.00 81.57           C
ATOM   3954  CE1 TYR A 349       2.980  20.958  45.654  1.00 81.57           C
ATOM   3955  CE2 TYR A 349       3.502  19.184  47.237  1.00 81.57           C
ATOM   3956  CZ  TYR A 349       2.806  20.364  46.923  1.00 81.57           C
ATOM   3957  OH  TYR A 349       1.964  20.875  47.857  1.00 81.57           O
ATOM   3958  C   TYR A 349       7.476  19.367  45.464  1.00 81.57           C
ATOM   3959  O   TYR A 349       7.766  18.381  46.145  1.00 81.57           O
ATOM   3960  H   TYR A 349       8.408  17.684  43.740  1.00  0.00           H
ATOM   3961  HA  TYR A 349       6.857  20.178  43.578  1.00  0.00           H
ATOM   3962  HB2 TYR A 349       5.651  17.517  44.374  1.00  0.00           H
ATOM   3963  HB3 TYR A 349       5.104  18.557  43.087  1.00  0.00           H
ATOM   3964  HD1 TYR A 349       3.974  20.819  43.735  1.00  0.00           H
ATOM   3965  HD2 TYR A 349       4.914  17.702  46.568  1.00  0.00           H
ATOM   3966  HE1 TYR A 349       2.437  21.859  45.408  1.00  0.00           H
ATOM   3967  HE2 TYR A 349       3.357  18.747  48.205  1.00  0.00           H
ATOM   3968  HH  TYR A 349       1.671  21.799  47.647  1.00  0.00           H
ATOM   3969  N   GLY A 350       7.317  20.582  45.988  1.00 74.20           N
ATOM   3970  CA  GLY A 350       7.454  20.897  47.408  1.00 74.20           C
ATOM   3971  C   GLY A 350       8.877  21.255  47.854  1.00 74.20           C
ATOM   3972  O   GLY A 350       9.867  20.612  47.500  1.00 74.20           O
ATOM   3973  H   GLY A 350       6.948  21.300  45.384  1.00  0.00           H
ATOM   3974  HA2 GLY A 350       6.789  21.730  47.633  1.00  0.00           H
ATOM   3975  HA3 GLY A 350       7.119  20.047  48.003  1.00  0.00           H
ATOM   3976  N   SER A 351       8.957  22.264  48.725  1.00246.54           N
ATOM   3977  CA  SER A 351      10.093  22.526  49.616  1.00246.54           C
ATOM   3978  CB  SER A 351      11.259  23.185  48.859  1.00246.54           C
ATOM   3979  OG  SER A 351      10.931  24.469  48.373  1.00246.54           O
ATOM   3980  C   SER A 351       9.630  23.395  50.796  1.00246.54           C
ATOM   3981  O   SER A 351       8.934  24.394  50.606  1.00246.54           O
ATOM   3982  H   SER A 351       8.113  22.782  48.916  1.00  0.00           H
ATOM   3983  HA  SER A 351      10.451  21.572  50.002  1.00  0.00           H
ATOM   3984  HB2 SER A 351      12.108  23.281  49.535  1.00  0.00           H
ATOM   3985  HB3 SER A 351      11.560  22.555  48.023  1.00  0.00           H
ATOM   3986  HG  SER A 351      10.303  24.385  47.648  1.00  0.00           H
ATOM   3987  N   ASN A 352       9.773  22.899  52.033  1.00338.57           N
ATOM   3988  CA  ASN A 352       9.282  23.592  53.233  1.00338.57           C
ATOM   3989  CB  ASN A 352       7.732  23.596  53.229  1.00338.57           C
ATOM   3990  CG  ASN A 352       7.186  24.984  53.469  1.00338.57           C
ATOM   3991  OD1 ASN A 352       6.693  25.268  54.552  1.00338.57           O
ATOM   3992  ND2 ASN A 352       7.422  25.901  52.566  1.00338.57           N
ATOM   3993  C   ASN A 352       9.799  22.979  54.549  1.00338.57           C
ATOM   3994  O   ASN A 352      10.249  21.835  54.586  1.00338.57           O
ATOM   3995  H   ASN A 352      10.266  22.027  52.163  1.00  0.00           H
ATOM   3996  HA  ASN A 352       9.651  24.620  53.188  1.00  0.00           H
ATOM   3997  HB2 ASN A 352       7.335  23.247  52.276  1.00  0.00           H
ATOM   3998  HB3 ASN A 352       7.349  22.932  54.000  1.00  0.00           H
ATOM   3999 HD21 ASN A 352       7.883  25.636  51.696  1.00  0.00           H
ATOM   4000 HD22 ASN A 352       7.096  26.839  52.718  1.00  0.00           H
ATOM   4001  N   VAL A 353       9.509  23.655  55.668  1.00 88.80           N
ATOM   4002  CA  VAL A 353       9.673  23.101  57.025  1.00 88.80           C
ATOM   4003  CB  VAL A 353       9.519  24.198  58.101  1.00 88.80           C
ATOM   4004  CG1 VAL A 353       9.664  23.645  59.526  1.00 88.80           C
ATOM   4005  CG2 VAL A 353      10.576  25.296  57.918  1.00 88.80           C
ATOM   4006  C   VAL A 353       8.695  21.942  57.270  1.00 88.80           C
ATOM   4007  O   VAL A 353       7.505  22.045  56.947  1.00 88.80           O
ATOM   4008  H   VAL A 353       9.092  24.570  55.578  1.00  0.00           H
ATOM   4009  HA  VAL A 353      10.686  22.704  57.104  1.00  0.00           H
ATOM   4010  HB  VAL A 353       8.531  24.649  58.006  1.00  0.00           H
ATOM   4011 HG21 VAL A 353      10.465  26.052  58.696  1.00  0.00           H
ATOM   4012 HG22 VAL A 353      10.457  25.789  56.953  1.00  0.00           H
ATOM   4013 HG23 VAL A 353      11.578  24.869  57.979  1.00  0.00           H
ATOM   4014 HG11 VAL A 353       9.618  24.463  60.246  1.00  0.00           H
ATOM   4015 HG12 VAL A 353       8.849  22.958  59.758  1.00  0.00           H
ATOM   4016 HG13 VAL A 353      10.618  23.129  59.637  1.00  0.00           H
ATOM   4017  N   SER A 354       9.198  20.864  57.875  1.00 46.89           N
ATOM   4018  CA  SER A 354       8.469  19.666  58.314  1.00 46.89           C
ATOM   4019  CB  SER A 354       8.237  18.722  57.129  1.00 46.89           C
ATOM   4020  OG  SER A 354       9.438  18.414  56.445  1.00 46.89           O
ATOM   4021  C   SER A 354       9.237  18.945  59.433  1.00 46.89           C
ATOM   4022  O   SER A 354      10.382  19.293  59.721  1.00 46.89           O
ATOM   4023  H   SER A 354      10.171  20.884  58.151  1.00  0.00           H
ATOM   4024  HA  SER A 354       7.499  19.954  58.714  1.00  0.00           H
ATOM   4025  HB2 SER A 354       7.526  19.178  56.447  1.00  0.00           H
ATOM   4026  HB3 SER A 354       7.806  17.796  57.493  1.00  0.00           H
ATOM   4027  HG  SER A 354       9.735  19.214  55.991  1.00  0.00           H
ATOM   4028  N   SER A 355       8.613  17.966  60.094  1.00 94.07           N
ATOM   4029  CA  SER A 355       9.260  17.157  61.128  1.00 94.07           C
ATOM   4030  CB  SER A 355       8.239  16.313  61.898  1.00 94.07           C
ATOM   4031  OG  SER A 355       7.579  15.344  61.102  1.00 94.07           O
ATOM   4032  C   SER A 355      10.344  16.251  60.545  1.00 94.07           C
ATOM   4033  O   SER A 355      10.023  15.312  59.818  1.00 94.07           O
ATOM   4034  H   SER A 355       7.685  17.693  59.793  1.00  0.00           H
ATOM   4035  HA  SER A 355       9.730  17.841  61.836  1.00  0.00           H
ATOM   4036  HB2 SER A 355       8.755  15.796  62.706  1.00  0.00           H
ATOM   4037  HB3 SER A 355       7.497  16.982  62.324  1.00  0.00           H
ATOM   4038  HG  SER A 355       8.257  14.962  60.510  1.00  0.00           H
ATOM   4039  N   ASP A 356      11.534  16.342  61.128  1.00102.44           N
ATOM   4040  CA  ASP A 356      12.649  15.408  60.977  1.00102.44           C
ATOM   4041  CB  ASP A 356      13.826  15.900  61.852  1.00102.44           C
ATOM   4042  CG  ASP A 356      13.495  16.036  63.353  1.00102.44           C
ATOM   4043  OD1 ASP A 356      12.451  16.654  63.664  1.00102.44           O
ATOM   4044  OD2 ASP A 356      13.930  15.149  64.121  1.00102.44           O
ATOM   4045  C   ASP A 356      12.260  13.980  61.385  1.00102.44           C
ATOM   4046  O   ASP A 356      12.416  13.044  60.613  1.00102.44           O
ATOM   4047  H   ASP A 356      11.664  17.044  61.850  1.00  0.00           H
ATOM   4048  HA  ASP A 356      12.966  15.386  59.934  1.00  0.00           H
ATOM   4049  HB2 ASP A 356      14.664  15.213  61.727  1.00  0.00           H
ATOM   4050  HB3 ASP A 356      14.146  16.876  61.484  1.00  0.00           H
ATOM   4051  N   GLY A 357      11.639  13.825  62.556  1.00 37.45           N
ATOM   4052  CA  GLY A 357      11.523  12.523  63.215  1.00 37.45           C
ATOM   4053  C   GLY A 357      10.409  11.595  62.720  1.00 37.45           C
ATOM   4054  O   GLY A 357       9.971  10.777  63.525  1.00 37.45           O
ATOM   4055  H   GLY A 357      11.614  14.655  63.136  1.00  0.00           H
ATOM   4056  HA2 GLY A 357      12.465  11.988  63.086  1.00  0.00           H
ATOM   4057  HA3 GLY A 357      11.381  12.679  64.281  1.00  0.00           H
ATOM   4058  N   LEU A 358       9.791  11.861  61.559  1.00 58.04           N
ATOM   4059  CA  LEU A 358       8.920  10.901  60.851  1.00 58.04           C
ATOM   4060  CB  LEU A 358       7.621  10.616  61.652  1.00 58.04           C
ATOM   4061  CG  LEU A 358       6.628   9.668  60.959  1.00 58.04           C
ATOM   4062  CD1 LEU A 358       7.193   8.266  60.750  1.00 58.04           C
ATOM   4063  CD2 LEU A 358       5.365   9.544  61.812  1.00 58.04           C
ATOM   4064  C   LEU A 358       8.545  11.373  59.429  1.00 58.04           C
ATOM   4065  O   LEU A 358       7.737  12.299  59.298  1.00 58.04           O
ATOM   4066  H   LEU A 358      10.276  12.533  60.972  1.00  0.00           H
ATOM   4067  HA  LEU A 358       9.481   9.971  60.755  1.00  0.00           H
ATOM   4068  HB2 LEU A 358       7.119  11.564  61.824  1.00  0.00           H
ATOM   4069  HB3 LEU A 358       7.861  10.177  62.616  1.00  0.00           H
ATOM   4070  HG  LEU A 358       6.338  10.076  59.996  1.00  0.00           H
ATOM   4071 HD21 LEU A 358       4.639   8.920  61.294  1.00  0.00           H
ATOM   4072 HD22 LEU A 358       4.935  10.531  61.956  1.00  0.00           H
ATOM   4073 HD23 LEU A 358       5.602   9.094  62.776  1.00  0.00           H
ATOM   4074 HD11 LEU A 358       6.462   7.697  60.187  1.00  0.00           H
ATOM   4075 HD12 LEU A 358       8.109   8.312  60.163  1.00  0.00           H
ATOM   4076 HD13 LEU A 358       7.403   7.790  61.708  1.00  0.00           H
ATOM   4077  N   GLU A 359       8.734  10.458  58.476  1.00125.93           N
ATOM   4078  CA  GLU A 359       8.102  10.410  57.151  1.00125.93           C
ATOM   4079  CB  GLU A 359       9.127  10.693  56.027  1.00125.93           C
ATOM   4080  CG  GLU A 359      10.321   9.729  55.954  1.00125.93           C
ATOM   4081  CD  GLU A 359      11.371  10.086  57.010  1.00125.93           C
ATOM   4082  OE1 GLU A 359      11.280   9.464  58.092  1.00125.93           O
ATOM   4083  OE2 GLU A 359      11.870  11.235  56.904  1.00125.93           O
ATOM   4084  C   GLU A 359       7.350   9.095  56.850  1.00125.93           C
ATOM   4085  O   GLU A 359       7.520   8.048  57.492  1.00125.93           O
ATOM   4086  H   GLU A 359       9.523   9.822  58.608  1.00  0.00           H
ATOM   4087  HA  GLU A 359       7.357  11.201  57.110  1.00  0.00           H
ATOM   4088  HB2 GLU A 359       8.615  10.662  55.065  1.00  0.00           H
ATOM   4089  HB3 GLU A 359       9.505  11.703  56.131  1.00  0.00           H
ATOM   4090  HG2 GLU A 359       9.980   8.697  56.069  1.00  0.00           H
ATOM   4091  HG3 GLU A 359      10.775   9.822  54.964  1.00  0.00           H
ATOM   4092  N   HIS A 360       6.606   9.136  55.744  1.00 44.27           N
ATOM   4093  CA  HIS A 360       6.218   7.984  54.935  1.00 44.27           C
ATOM   4094  ND1 HIS A 360       4.724   5.176  54.635  1.00 44.27           N
ATOM   4095  CG  HIS A 360       4.287   6.479  54.385  1.00 44.27           C
ATOM   4096  CB  HIS A 360       4.731   7.695  55.142  1.00 44.27           C
ATOM   4097  NE2 HIS A 360       3.307   5.170  52.933  1.00 44.27           N
ATOM   4098  CD2 HIS A 360       3.453   6.479  53.312  1.00 44.27           C
ATOM   4099  CE1 HIS A 360       4.093   4.415  53.717  1.00 44.27           C
ATOM   4100  C   HIS A 360       6.559   8.226  53.457  1.00 44.27           C
ATOM   4101  O   HIS A 360       6.676   9.378  53.032  1.00 44.27           O
ATOM   4102  H   HIS A 360       6.532  10.036  55.276  1.00  0.00           H
ATOM   4103  HA  HIS A 360       6.780   7.105  55.252  1.00  0.00           H
ATOM   4104  HB2 HIS A 360       4.143   8.554  54.813  1.00  0.00           H
ATOM   4105  HB3 HIS A 360       4.539   7.530  56.201  1.00  0.00           H
ATOM   4106  HD2 HIS A 360       3.002   7.334  52.833  1.00  0.00           H
ATOM   4107  HE1 HIS A 360       4.195   3.342  53.624  1.00  0.00           H
ATOM   4108  HE2 HIS A 360       2.678   4.840  52.190  1.00  0.00           H
ATOM   4109  N   VAL A 361       6.732   7.144  52.696  1.00 33.27           N
ATOM   4110  CA  VAL A 361       7.018   7.167  51.256  1.00 33.27           C
ATOM   4111  CB  VAL A 361       8.458   6.697  50.958  1.00 33.27           C
ATOM   4112  CG1 VAL A 361       8.731   6.572  49.455  1.00 33.27           C
ATOM   4113  CG2 VAL A 361       9.496   7.675  51.528  1.00 33.27           C
ATOM   4114  C   VAL A 361       5.983   6.312  50.530  1.00 33.27           C
ATOM   4115  O   VAL A 361       5.776   5.152  50.886  1.00 33.27           O
ATOM   4116  H   VAL A 361       6.481   6.240  53.079  1.00  0.00           H
ATOM   4117  HA  VAL A 361       6.923   8.186  50.886  1.00  0.00           H
ATOM   4118  HB  VAL A 361       8.616   5.721  51.419  1.00  0.00           H
ATOM   4119 HG11 VAL A 361       9.783   6.337  49.283  1.00  0.00           H
ATOM   4120 HG12 VAL A 361       8.500   7.515  48.961  1.00  0.00           H
ATOM   4121 HG13 VAL A 361       8.131   5.775  49.021  1.00  0.00           H
ATOM   4122 HG21 VAL A 361      10.500   7.301  51.322  1.00  0.00           H
ATOM   4123 HG22 VAL A 361       9.376   7.779  52.604  1.00  0.00           H
ATOM   4124 HG23 VAL A 361       9.384   8.645  51.046  1.00  0.00           H
ATOM   4125  N   SER A 362       5.409   6.868  49.468  1.00 35.47           N
ATOM   4126  CA  SER A 362       4.349   6.276  48.659  1.00 35.47           C
ATOM   4127  CB  SER A 362       3.047   7.056  48.877  1.00 35.47           C
ATOM   4128  OG  SER A 362       2.663   7.149  50.242  1.00 35.47           O
ATOM   4129  C   SER A 362       4.748   6.292  47.176  1.00 35.47           C
ATOM   4130  O   SER A 362       5.308   7.273  46.679  1.00 35.47           O
ATOM   4131  H   SER A 362       5.666   7.823  49.240  1.00  0.00           H
ATOM   4132  HA  SER A 362       4.196   5.241  48.959  1.00  0.00           H
ATOM   4133  HB2 SER A 362       3.184   8.062  48.490  1.00  0.00           H
ATOM   4134  HB3 SER A 362       2.247   6.578  48.317  1.00  0.00           H
ATOM   4135  HG  SER A 362       2.117   6.353  50.489  1.00  0.00           H
ATOM   4136  N   ALA A 363       4.524   5.178  46.475  1.00 37.80           N
ATOM   4137  CA  ALA A 363       4.993   4.983  45.102  1.00 37.80           C
ATOM   4138  CB  ALA A 363       4.867   3.496  44.749  1.00 37.80           C
ATOM   4139  C   ALA A 363       4.271   5.876  44.074  1.00 37.80           C
ATOM   4140  O   ALA A 363       3.061   6.102  44.168  1.00 37.80           O
ATOM   4141  H   ALA A 363       4.068   4.405  46.927  1.00  0.00           H
ATOM   4142  HA  ALA A 363       6.052   5.244  45.068  1.00  0.00           H
ATOM   4143  HB1 ALA A 363       5.433   2.896  45.463  1.00  0.00           H
ATOM   4144  HB2 ALA A 363       3.819   3.192  44.767  1.00  0.00           H
ATOM   4145  HB3 ALA A 363       5.266   3.319  43.748  1.00  0.00           H
ATOM   4146  N   LEU A 364       4.995   6.255  43.016  1.00 73.66           N
ATOM   4147  CA  LEU A 364       4.461   6.925  41.831  1.00 73.66           C
ATOM   4148  CB  LEU A 364       4.712   8.439  41.929  1.00 73.66           C
ATOM   4149  CG  LEU A 364       3.917   9.199  43.006  1.00 73.66           C
ATOM   4150  CD1 LEU A 364       4.433  10.633  43.056  1.00 73.66           C
ATOM   4151  CD2 LEU A 364       2.417   9.233  42.712  1.00 73.66           C
ATOM   4152  C   LEU A 364       5.092   6.351  40.552  1.00 73.66           C
ATOM   4153  O   LEU A 364       6.266   5.986  40.521  1.00 73.66           O
ATOM   4154  H   LEU A 364       5.981   6.022  42.985  1.00  0.00           H
ATOM   4155  HA  LEU A 364       3.389   6.737  41.771  1.00  0.00           H
ATOM   4156  HB2 LEU A 364       4.498   8.890  40.958  1.00  0.00           H
ATOM   4157  HB3 LEU A 364       5.773   8.577  42.134  1.00  0.00           H
ATOM   4158  HG  LEU A 364       4.079   8.749  43.984  1.00  0.00           H
ATOM   4159 HD11 LEU A 364       3.845  11.226  43.751  1.00  0.00           H
ATOM   4160 HD12 LEU A 364       4.388  11.090  42.071  1.00  0.00           H
ATOM   4161 HD13 LEU A 364       5.468  10.618  43.389  1.00  0.00           H
ATOM   4162 HD21 LEU A 364       1.910   9.863  43.441  1.00  0.00           H
ATOM   4163 HD22 LEU A 364       2.011   8.227  42.801  1.00  0.00           H
ATOM   4164 HD23 LEU A 364       2.233   9.618  41.710  1.00  0.00           H
ATOM   4165  N   ASN A 365       4.298   6.286  39.483  1.00110.35           N
ATOM   4166  CA  ASN A 365       4.629   5.536  38.270  1.00110.35           C
ATOM   4167  CB  ASN A 365       4.352   4.032  38.504  1.00110.35           C
ATOM   4168  CG  ASN A 365       3.062   3.735  39.253  1.00110.35           C
ATOM   4169  OD1 ASN A 365       3.040   3.631  40.469  1.00110.35           O
ATOM   4170  ND2 ASN A 365       1.943   3.718  38.572  1.00110.35           N
ATOM   4171  C   ASN A 365       3.898   6.122  37.049  1.00110.35           C
ATOM   4172  O   ASN A 365       2.911   5.566  36.569  1.00110.35           O
ATOM   4173  H   ASN A 365       3.345   6.594  39.592  1.00  0.00           H
ATOM   4174  HA  ASN A 365       5.697   5.643  38.070  1.00  0.00           H
ATOM   4175  HB2 ASN A 365       5.165   3.622  39.103  1.00  0.00           H
ATOM   4176  HB3 ASN A 365       4.344   3.502  37.552  1.00  0.00           H
ATOM   4177 HD21 ASN A 365       1.944   3.987  37.600  1.00  0.00           H
ATOM   4178 HD22 ASN A 365       1.083   3.579  39.097  1.00  0.00           H
ATOM   4179  N   PHE A 366       4.309   7.324  36.637  1.00123.91           N
ATOM   4180  CA  PHE A 366       3.655   8.165  35.621  1.00123.91           C
ATOM   4181  CB  PHE A 366       4.147   9.612  35.811  1.00123.91           C
ATOM   4182  CG  PHE A 366       3.866  10.242  37.166  1.00123.91           C
ATOM   4183  CD1 PHE A 366       2.550  10.300  37.664  1.00123.91           C
ATOM   4184  CD2 PHE A 366       4.907  10.850  37.893  1.00123.91           C
ATOM   4185  CE1 PHE A 366       2.273  10.982  38.862  1.00123.91           C
ATOM   4186  CE2 PHE A 366       4.634  11.522  39.098  1.00123.91           C
ATOM   4187  CZ  PHE A 366       3.314  11.600  39.574  1.00123.91           C
ATOM   4188  C   PHE A 366       3.811   7.662  34.162  1.00123.91           C
ATOM   4189  O   PHE A 366       4.161   8.423  33.262  1.00123.91           O
ATOM   4190  H   PHE A 366       5.104   7.731  37.107  1.00  0.00           H
ATOM   4191  HA  PHE A 366       2.583   8.152  35.816  1.00  0.00           H
ATOM   4192  HB2 PHE A 366       5.221   9.635  35.623  1.00  0.00           H
ATOM   4193  HB3 PHE A 366       3.672  10.246  35.063  1.00  0.00           H
ATOM   4194  HD1 PHE A 366       1.741   9.854  37.108  1.00  0.00           H
ATOM   4195  HD2 PHE A 366       5.917  10.830  37.513  1.00  0.00           H
ATOM   4196  HE1 PHE A 366       1.254  11.057  39.213  1.00  0.00           H
ATOM   4197  HE2 PHE A 366       5.438  12.002  39.639  1.00  0.00           H
ATOM   4198  HZ  PHE A 366       3.099  12.149  40.477  1.00  0.00           H
ATOM   4199  N   GLY A 367       3.565   6.371  33.922  1.00 45.02           N
ATOM   4200  CA  GLY A 367       3.511   5.732  32.597  1.00 45.02           C
ATOM   4201  C   GLY A 367       4.867   5.465  31.928  1.00 45.02           C
ATOM   4202  O   GLY A 367       5.127   4.342  31.502  1.00 45.02           O
ATOM   4203  H   GLY A 367       3.264   5.814  34.712  1.00  0.00           H
ATOM   4204  HA2 GLY A 367       2.983   4.783  32.682  1.00  0.00           H
ATOM   4205  HA3 GLY A 367       2.940   6.374  31.927  1.00  0.00           H
ATOM   4206  N   ASP A 368       5.743   6.466  31.879  1.00 63.76           N
ATOM   4207  CA  ASP A 368       7.055   6.411  31.225  1.00 63.76           C
ATOM   4208  CB  ASP A 368       7.589   7.847  31.140  1.00 63.76           C
ATOM   4209  CG  ASP A 368       9.007   7.960  30.580  1.00 63.76           C
ATOM   4210  OD1 ASP A 368       9.536   6.991  29.992  1.00 63.76           O
ATOM   4211  OD2 ASP A 368       9.540   9.089  30.632  1.00 63.76           O
ATOM   4212  C   ASP A 368       8.052   5.491  31.972  1.00 63.76           C
ATOM   4213  O   ASP A 368       8.513   5.862  33.053  1.00 63.76           O
ATOM   4214  H   ASP A 368       5.448   7.356  32.265  1.00  0.00           H
ATOM   4215  HA  ASP A 368       6.917   6.060  30.204  1.00  0.00           H
ATOM   4216  HB2 ASP A 368       7.580   8.292  32.137  1.00  0.00           H
ATOM   4217  HB3 ASP A 368       6.916   8.429  30.509  1.00  0.00           H
ATOM   4218  N   PRO A 369       8.513   4.366  31.382  1.00 67.53           N
ATOM   4219  CA  PRO A 369       9.459   3.450  32.028  1.00 67.53           C
ATOM   4220  CD  PRO A 369       8.153   3.869  30.060  1.00 67.53           C
ATOM   4221  CB  PRO A 369       9.411   2.177  31.176  1.00 67.53           C
ATOM   4222  CG  PRO A 369       9.103   2.707  29.777  1.00 67.53           C
ATOM   4223  C   PRO A 369      10.895   3.995  32.139  1.00 67.53           C
ATOM   4224  O   PRO A 369      11.720   3.384  32.829  1.00 67.53           O
ATOM   4225  HA  PRO A 369       9.113   3.223  33.037  1.00  0.00           H
ATOM   4226  HD2 PRO A 369       7.124   3.509  30.075  1.00  0.00           H
ATOM   4227  HD3 PRO A 369       8.275   4.640  29.298  1.00  0.00           H
ATOM   4228  HB2 PRO A 369       8.588   1.545  31.515  1.00  0.00           H
ATOM   4229  HB3 PRO A 369      10.349   1.620  31.201  1.00  0.00           H
ATOM   4230  HG2 PRO A 369      10.017   3.083  29.315  1.00  0.00           H
ATOM   4231  HG3 PRO A 369       8.637   1.948  29.149  1.00  0.00           H
ATOM   4232  N   PHE A 370      11.225   5.085  31.433  1.00 79.66           N
ATOM   4233  CA  PHE A 370      12.504   5.784  31.575  1.00 79.66           C
ATOM   4234  CB  PHE A 370      12.669   6.748  30.387  1.00 79.66           C
ATOM   4235  CG  PHE A 370      14.009   7.450  30.254  1.00 79.66           C
ATOM   4236  CD1 PHE A 370      14.982   6.957  29.363  1.00 79.66           C
ATOM   4237  CD2 PHE A 370      14.247   8.655  30.942  1.00 79.66           C
ATOM   4238  CE1 PHE A 370      16.174   7.674  29.150  1.00 79.66           C
ATOM   4239  CE2 PHE A 370      15.440   9.370  30.733  1.00 79.66           C
ATOM   4240  CZ  PHE A 370      16.400   8.882  29.831  1.00 79.66           C
ATOM   4241  C   PHE A 370      12.588   6.536  32.911  1.00 79.66           C
ATOM   4242  O   PHE A 370      13.658   6.567  33.517  1.00 79.66           O
ATOM   4243  H   PHE A 370      10.501   5.551  30.885  1.00  0.00           H
ATOM   4244  HA  PHE A 370      13.318   5.059  31.547  1.00  0.00           H
ATOM   4245  HB2 PHE A 370      12.474   6.200  29.464  1.00  0.00           H
ATOM   4246  HB3 PHE A 370      11.910   7.523  30.468  1.00  0.00           H
ATOM   4247  HD1 PHE A 370      14.805   6.041  28.818  1.00  0.00           H
ATOM   4248  HD2 PHE A 370      13.509   9.036  31.628  1.00  0.00           H
ATOM   4249  HE1 PHE A 370      16.912   7.302  28.453  1.00  0.00           H
ATOM   4250  HE2 PHE A 370      15.621  10.298  31.255  1.00  0.00           H
ATOM   4251  HZ  PHE A 370      17.312   9.438  29.661  1.00  0.00           H
ATOM   4252  N   ARG A 371      11.470   7.102  33.396  1.00115.92           N
ATOM   4253  CA  ARG A 371      11.414   7.929  34.614  1.00115.92           C
ATOM   4254  CB  ARG A 371      10.637   9.234  34.350  1.00115.92           C
ATOM   4255  CG  ARG A 371      11.299  10.192  33.341  1.00115.92           C
ATOM   4256  CD  ARG A 371      12.606  10.814  33.844  1.00115.92           C
ATOM   4257  NE  ARG A 371      13.238  11.664  32.815  1.00115.92           N
ATOM   4258  CZ  ARG A 371      14.247  12.494  33.011  1.00115.92           C
ATOM   4259  NH1 ARG A 371      14.649  12.827  34.207  1.00115.92           N
ATOM   4260  NH2 ARG A 371      14.870  13.025  31.995  1.00115.92           N
ATOM   4261  C   ARG A 371      10.872   7.175  35.837  1.00115.92           C
ATOM   4262  O   ARG A 371      10.275   6.106  35.723  1.00115.92           O
ATOM   4263  H   ARG A 371      10.595   6.898  32.924  1.00  0.00           H
ATOM   4264  HA  ARG A 371      12.435   8.192  34.870  1.00  0.00           H
ATOM   4265  HB2 ARG A 371       9.638   8.980  33.990  1.00  0.00           H
ATOM   4266  HB3 ARG A 371      10.530   9.770  35.292  1.00  0.00           H
ATOM   4267  HG2 ARG A 371      11.470   9.669  32.402  1.00  0.00           H
ATOM   4268  HG3 ARG A 371      10.615  11.013  33.153  1.00  0.00           H
ATOM   4269  HD2 ARG A 371      13.301  10.021  34.110  1.00  0.00           H
ATOM   4270  HD3 ARG A 371      12.391  11.402  34.738  1.00  0.00           H
ATOM   4271  HE  ARG A 371      12.899  11.580  31.871  1.00  0.00           H
ATOM   4272 HH11 ARG A 371      14.044  12.648  35.018  1.00  0.00           H
ATOM   4273 HH12 ARG A 371      15.379  13.497  34.311  1.00  0.00           H
ATOM   4274 HH21 ARG A 371      15.637  13.676  32.074  1.00  0.00           H
ATOM   4275 HH22 ARG A 371      14.723  12.755  31.021  1.00  0.00           H
ATOM   4276  N   ARG A 372      11.195   7.671  37.038  1.00 52.84           N
ATOM   4277  CA  ARG A 372      10.913   7.029  38.339  0.54 52.84           C
ATOM   4278  CB  ARG A 372      12.116   6.165  38.772  0.54 52.84           C
ATOM   4279  CG  ARG A 372      12.453   5.087  37.738  0.54 52.84           C
ATOM   4280  CD  ARG A 372      13.619   4.180  38.135  0.54 52.84           C
ATOM   4281  NE  ARG A 372      13.955   3.309  36.991  1.00 52.84           N
ATOM   4282  CZ  ARG A 372      13.217   2.311  36.538  1.00 52.84           C
ATOM   4283  NH1 ARG A 372      12.305   1.737  37.274  1.00 52.84           N
ATOM   4284  NH2 ARG A 372      13.354   1.895  35.313  1.00 52.84           N
ATOM   4285  C   ARG A 372      10.618   8.089  39.397  1.00 52.84           C
ATOM   4286  O   ARG A 372      11.409   9.018  39.541  1.00 52.84           O
ATOM   4287  H   ARG A 372      11.781   8.501  37.046  1.00  0.00           H
ATOM   4288  HA  ARG A 372      10.027   6.399  38.240  0.54  0.00           H
ATOM   4289  HB2 ARG A 372      12.989   6.806  38.900  0.54  0.00           H
ATOM   4290  HB3 ARG A 372      11.888   5.688  39.727  0.54  0.00           H
ATOM   4291  HG2 ARG A 372      11.565   4.479  37.563  0.54  0.00           H
ATOM   4292  HG3 ARG A 372      12.738   5.567  36.802  0.54  0.00           H
ATOM   4293  HD2 ARG A 372      14.484   4.802  38.380  0.54  0.00           H
ATOM   4294  HD3 ARG A 372      13.356   3.594  39.018  0.54  0.00           H
ATOM   4295  HE  ARG A 372      14.652   3.671  36.360  1.00  0.00           H
ATOM   4296 HH11 ARG A 372      11.727   1.013  36.897  1.00  0.00           H
ATOM   4297 HH12 ARG A 372      12.158   2.086  38.203  1.00  0.00           H
ATOM   4298 HH21 ARG A 372      13.868   2.470  34.665  1.00  0.00           H
ATOM   4299 HH22 ARG A 372      12.674   1.271  34.924  1.00  0.00           H
ATOM   4300  N   HIS A 373       9.628   7.859  40.265  1.00 62.98           N
ATOM   4301  CA  HIS A 373       9.179   8.873  41.230  1.00 62.98           C
ATOM   4302  ND1 HIS A 373       8.342   9.911  38.072  1.00 62.98           N
ATOM   4303  CG  HIS A 373       8.357  10.441  39.365  1.00 62.98           C
ATOM   4304  CB  HIS A 373       8.018   9.688  40.629  1.00 62.98           C
ATOM   4305  NE2 HIS A 373       8.985  12.021  37.974  1.00 62.98           N
ATOM   4306  CD2 HIS A 373       8.746  11.746  39.301  1.00 62.98           C
ATOM   4307  CE1 HIS A 373       8.734  10.909  37.264  1.00 62.98           C
ATOM   4308  C   HIS A 373       8.795   8.306  42.603  1.00 62.98           C
ATOM   4309  O   HIS A 373       8.219   7.225  42.710  1.00 62.98           O
ATOM   4310  H   HIS A 373       9.033   7.055  40.135  1.00  0.00           H
ATOM   4311  HA  HIS A 373      10.004   9.558  41.407  1.00  0.00           H
ATOM   4312  HB2 HIS A 373       7.664  10.406  41.370  1.00  0.00           H
ATOM   4313  HB3 HIS A 373       7.198   9.008  40.398  1.00  0.00           H
ATOM   4314  HD2 HIS A 373       8.866  12.417  40.140  1.00  0.00           H
ATOM   4315  HE1 HIS A 373       8.821  10.832  36.189  1.00  0.00           H
ATOM   4316  HE2 HIS A 373       9.328  12.893  37.594  1.00  0.00           H
ATOM   4317  N   GLU A 374       8.939   9.134  43.640  1.00 98.13           N
ATOM   4318  CA  GLU A 374       8.307   8.933  44.954  1.00 98.13           C
ATOM   4319  CB  GLU A 374       9.339   8.621  46.060  1.00 98.13           C
ATOM   4320  CG  GLU A 374      10.461   9.663  46.242  1.00 98.13           C
ATOM   4321  CD  GLU A 374      10.958   9.766  47.694  1.00 98.13           C
ATOM   4322  OE1 GLU A 374      11.304   8.742  48.317  1.00 98.13           O
ATOM   4323  OE2 GLU A 374      11.159  10.904  48.170  1.00 98.13           O
ATOM   4324  C   GLU A 374       7.450  10.143  45.343  1.00 98.13           C
ATOM   4325  O   GLU A 374       7.833  11.287  45.093  1.00 98.13           O
ATOM   4326  H   GLU A 374       9.353  10.043  43.463  1.00  0.00           H
ATOM   4327  HA  GLU A 374       7.634   8.076  44.902  1.00  0.00           H
ATOM   4328  HB2 GLU A 374       9.780   7.641  45.882  1.00  0.00           H
ATOM   4329  HB3 GLU A 374       8.783   8.556  46.993  1.00  0.00           H
ATOM   4330  HG2 GLU A 374      11.294   9.413  45.584  1.00  0.00           H
ATOM   4331  HG3 GLU A 374      10.100  10.645  45.938  1.00  0.00           H
ATOM   4332  N   MET A 375       6.363   9.899  46.079  1.00 42.62           N
ATOM   4333  CA  MET A 375       5.788  10.881  46.997  1.00 42.62           C
ATOM   4334  CB  MET A 375       4.253  10.818  46.960  1.00 42.62           C
ATOM   4335  CG  MET A 375       3.619  11.880  47.867  1.00 42.62           C
ATOM   4336  SD  MET A 375       1.812  12.017  47.771  1.00 42.62           S
ATOM   4337  CE  MET A 375       1.605  12.689  46.099  1.00 42.62           C
ATOM   4338  C   MET A 375       6.336  10.623  48.404  1.00 42.62           C
ATOM   4339  O   MET A 375       6.257   9.502  48.901  1.00 42.62           O
ATOM   4340  H   MET A 375       6.128   8.927  46.267  1.00  0.00           H
ATOM   4341  HA  MET A 375       6.087  11.880  46.683  1.00  0.00           H
ATOM   4342  HB2 MET A 375       3.923  10.985  45.940  1.00  0.00           H
ATOM   4343  HB3 MET A 375       3.917   9.830  47.273  1.00  0.00           H
ATOM   4344  HG2 MET A 375       4.046  12.851  47.617  1.00  0.00           H
ATOM   4345  HG3 MET A 375       3.879  11.653  48.901  1.00  0.00           H
ATOM   4346  HE1 MET A 375       0.553  12.912  45.922  1.00  0.00           H
ATOM   4347  HE2 MET A 375       2.188  13.604  45.993  1.00  0.00           H
ATOM   4348  HE3 MET A 375       1.937  11.958  45.362  1.00  0.00           H
ATOM   4349  N   ARG A 376       6.788  11.667  49.102  1.00137.26           N
ATOM   4350  CA  ARG A 376       7.365  11.568  50.451  1.00137.26           C
ATOM   4351  CB  ARG A 376       8.891  11.660  50.336  1.00137.26           C
ATOM   4352  CG  ARG A 376       9.622  11.560  51.683  1.00137.26           C
ATOM   4353  CD  ARG A 376      11.128  11.351  51.476  1.00137.26           C
ATOM   4354  NE  ARG A 376      11.809  12.550  50.932  1.00137.26           N
ATOM   4355  CZ  ARG A 376      12.863  12.538  50.129  1.00137.26           C
ATOM   4356  NH1 ARG A 376      13.334  11.445  49.609  1.00137.26           N
ATOM   4357  NH2 ARG A 376      13.476  13.651  49.835  1.00137.26           N
ATOM   4358  C   ARG A 376       6.748  12.599  51.380  1.00137.26           C
ATOM   4359  O   ARG A 376       6.998  13.800  51.255  1.00137.26           O
ATOM   4360  H   ARG A 376       6.803  12.567  48.630  1.00  0.00           H
ATOM   4361  HA  ARG A 376       7.137  10.583  50.861  1.00  0.00           H
ATOM   4362  HB2 ARG A 376       9.210  10.827  49.711  1.00  0.00           H
ATOM   4363  HB3 ARG A 376       9.165  12.591  49.841  1.00  0.00           H
ATOM   4364  HG2 ARG A 376       9.230  10.706  52.237  1.00  0.00           H
ATOM   4365  HG3 ARG A 376       9.452  12.462  52.272  1.00  0.00           H
ATOM   4366  HD2 ARG A 376      11.578  11.102  52.439  1.00  0.00           H
ATOM   4367  HD3 ARG A 376      11.269  10.490  50.817  1.00  0.00           H
ATOM   4368  HE  ARG A 376      11.468  13.447  51.221  1.00  0.00           H
ATOM   4369 HH11 ARG A 376      12.575  10.803  49.339  1.00  0.00           H
ATOM   4370 HH12 ARG A 376      14.062  11.495  48.931  1.00  0.00           H
ATOM   4371 HH21 ARG A 376      12.982  14.519  49.972  1.00  0.00           H
ATOM   4372 HH22 ARG A 376      14.162  13.616  49.105  1.00  0.00           H
ATOM   4373  N   CYS A 377       5.929  12.131  52.314  1.00 45.40           N
ATOM   4374  CA  CYS A 377       5.199  12.981  53.247  1.00 45.40           C
ATOM   4375  CB  CYS A 377       3.746  12.522  53.365  1.00 45.40           C
ATOM   4376  SG  CYS A 377       2.856  12.344  51.798  1.00 45.40           S
ATOM   4377  C   CYS A 377       5.860  13.005  54.626  1.00 45.40           C
ATOM   4378  O   CYS A 377       6.153  11.953  55.192  1.00 45.40           O
ATOM   4379  H   CYS A 377       5.838  11.124  52.404  1.00  0.00           H
ATOM   4380  HA  CYS A 377       5.182  13.997  52.856  1.00  0.00           H
ATOM   4381  HB2 CYS A 377       3.718  11.565  53.891  1.00  0.00           H
ATOM   4382  HB3 CYS A 377       3.220  13.252  53.978  1.00  0.00           H
ATOM   4383  N   ARG A 378       5.858  14.175  55.266  1.00 90.38           N
ATOM   4384  CA  ARG A 378       6.183  14.377  56.691  1.00 90.38           C
ATOM   4385  CB  ARG A 378       7.518  15.137  56.810  1.00 90.38           C
ATOM   4386  CG  ARG A 378       8.712  14.226  56.501  1.00 90.38           C
ATOM   4387  CD  ARG A 378      10.049  14.969  56.483  1.00 90.38           C
ATOM   4388  NE  ARG A 378      11.183  14.025  56.385  1.00 90.38           N
ATOM   4389  CZ  ARG A 378      12.400  14.279  55.953  1.00 90.38           C
ATOM   4390  NH1 ARG A 378      12.755  15.456  55.514  1.00 90.38           N
ATOM   4391  NH2 ARG A 378      13.281  13.328  55.937  1.00 90.38           N
ATOM   4392  C   ARG A 378       5.037  15.112  57.381  1.00 90.38           C
ATOM   4393  O   ARG A 378       4.235  15.768  56.720  1.00 90.38           O
ATOM   4394  H   ARG A 378       5.509  14.981  54.751  1.00  0.00           H
ATOM   4395  HA  ARG A 378       6.286  13.412  57.193  1.00  0.00           H
ATOM   4396  HB2 ARG A 378       7.514  15.983  56.120  1.00  0.00           H
ATOM   4397  HB3 ARG A 378       7.636  15.511  57.828  1.00  0.00           H
ATOM   4398  HG2 ARG A 378       8.756  13.459  57.271  1.00  0.00           H
ATOM   4399  HG3 ARG A 378       8.570  13.752  55.529  1.00  0.00           H
ATOM   4400  HD2 ARG A 378      10.049  15.655  55.634  1.00  0.00           H
ATOM   4401  HD3 ARG A 378      10.148  15.556  57.396  1.00  0.00           H
ATOM   4402  HE  ARG A 378      11.064  13.077  56.747  1.00  0.00           H
ATOM   4403 HH11 ARG A 378      12.089  16.203  55.582  1.00  0.00           H
ATOM   4404 HH12 ARG A 378      13.697  15.613  55.216  1.00  0.00           H
ATOM   4405 HH21 ARG A 378      14.229  13.465  55.659  1.00  0.00           H
ATOM   4406 HH22 ARG A 378      12.974  12.424  56.327  1.00  0.00           H
ATOM   4407  N   PHE A 379       4.995  15.100  58.711  1.00 61.07           N
ATOM   4408  CA  PHE A 379       4.172  16.070  59.446  1.00 61.07           C
ATOM   4409  CB  PHE A 379       4.013  15.646  60.905  1.00 61.07           C
ATOM   4410  CG  PHE A 379       3.025  14.523  61.083  1.00 61.07           C
ATOM   4411  CD1 PHE A 379       1.676  14.822  61.351  1.00 61.07           C
ATOM   4412  CD2 PHE A 379       3.445  13.188  60.970  1.00 61.07           C
ATOM   4413  CE1 PHE A 379       0.741  13.785  61.495  1.00 61.07           C
ATOM   4414  CE2 PHE A 379       2.510  12.156  61.127  1.00 61.07           C
ATOM   4415  CZ  PHE A 379       1.157  12.451  61.372  1.00 61.07           C
ATOM   4416  C   PHE A 379       4.778  17.472  59.374  1.00 61.07           C
ATOM   4417  O   PHE A 379       5.985  17.621  59.195  1.00 61.07           O
ATOM   4418  H   PHE A 379       5.741  14.629  59.200  1.00  0.00           H
ATOM   4419  HA  PHE A 379       3.179  16.116  58.994  1.00  0.00           H
ATOM   4420  HB2 PHE A 379       4.981  15.353  61.304  1.00  0.00           H
ATOM   4421  HB3 PHE A 379       3.663  16.494  61.495  1.00  0.00           H
ATOM   4422  HD1 PHE A 379       1.352  15.851  61.424  1.00  0.00           H
ATOM   4423  HD2 PHE A 379       4.477  12.955  60.749  1.00  0.00           H
ATOM   4424  HE1 PHE A 379      -0.301  14.008  61.682  1.00  0.00           H
ATOM   4425  HE2 PHE A 379       2.828  11.128  61.049  1.00  0.00           H
ATOM   4426  HZ  PHE A 379       0.434  11.654  61.470  1.00  0.00           H
ATOM   4427  N   LYS A 380       3.994  18.496  59.718  1.00133.20           N
ATOM   4428  CA  LYS A 380       4.501  19.866  59.853  1.00133.20           C
ATOM   4429  CB  LYS A 380       3.310  20.846  59.819  1.00133.20           C
ATOM   4430  CG  LYS A 380       3.686  22.250  59.315  1.00133.20           C
ATOM   4431  CD  LYS A 380       4.036  22.254  57.818  1.00133.20           C
ATOM   4432  CE  LYS A 380       4.510  23.638  57.371  1.00133.20           C
ATOM   4433  NZ  LYS A 380       5.253  23.531  56.096  1.00133.20           N
ATOM   4434  C   LYS A 380       5.418  20.073  61.073  1.00133.20           C
ATOM   4435  O   LYS A 380       6.368  20.841  60.970  1.00133.20           O
ATOM   4436  H   LYS A 380       2.992  18.329  59.789  1.00  0.00           H
ATOM   4437  HA  LYS A 380       5.139  20.046  58.992  1.00  0.00           H
ATOM   4438  HB2 LYS A 380       2.531  20.455  59.161  1.00  0.00           H
ATOM   4439  HB3 LYS A 380       2.885  20.929  60.821  1.00  0.00           H
ATOM   4440  HG2 LYS A 380       4.531  22.628  59.892  1.00  0.00           H
ATOM   4441  HG3 LYS A 380       2.836  22.916  59.475  1.00  0.00           H
ATOM   4442  HD2 LYS A 380       4.837  21.543  57.626  1.00  0.00           H
ATOM   4443  HD3 LYS A 380       3.161  21.956  57.236  1.00  0.00           H
ATOM   4444  HE2 LYS A 380       5.169  24.049  58.141  1.00  0.00           H
ATOM   4445  HE3 LYS A 380       3.646  24.302  57.268  1.00  0.00           H
ATOM   4446  HZ1 LYS A 380       5.597  24.436  55.772  1.00  0.00           H
ATOM   4447  HZ2 LYS A 380       4.680  23.133  55.368  1.00  0.00           H
ATOM   4448  HZ3 LYS A 380       6.074  22.944  56.236  1.00  0.00           H
ATOM   4449  N   GLN A 381       5.244  19.296  62.152  1.00268.10           N
ATOM   4450  CA  GLN A 381       6.039  19.399  63.392  1.00268.10           C
ATOM   4451  CB  GLN A 381       5.479  20.569  64.228  1.00268.10           C
ATOM   4452  CG  GLN A 381       6.455  21.133  65.279  1.00268.10           C
ATOM   4453  CD  GLN A 381       6.046  22.521  65.776  1.00268.10           C
ATOM   4454  OE1 GLN A 381       4.944  22.992  65.562  1.00268.10           O
ATOM   4455  NE2 GLN A 381       6.914  23.235  66.457  1.00268.10           N
ATOM   4456  C   GLN A 381       6.104  18.068  64.187  1.00268.10           C
ATOM   4457  O   GLN A 381       5.441  17.086  63.827  1.00268.10           O
ATOM   4458  H   GLN A 381       4.478  18.644  62.138  1.00  0.00           H
ATOM   4459  HA  GLN A 381       7.061  19.653  63.106  1.00  0.00           H
ATOM   4460  HB2 GLN A 381       5.242  21.384  63.542  1.00  0.00           H
ATOM   4461  HB3 GLN A 381       4.552  20.265  64.715  1.00  0.00           H
ATOM   4462  HG2 GLN A 381       7.447  21.218  64.834  1.00  0.00           H
ATOM   4463  HG3 GLN A 381       6.512  20.464  66.137  1.00  0.00           H
ATOM   4464 HE21 GLN A 381       6.589  24.138  66.760  1.00  0.00           H
ATOM   4465 HE22 GLN A 381       7.831  22.892  66.672  1.00  0.00           H
ATOM   4466  N   LYS A 382       7.034  17.977  65.152  1.00243.81           N
ATOM   4467  CA  LYS A 382       7.460  16.763  65.883  1.00243.81           C
ATOM   4468  CB  LYS A 382       8.994  16.687  65.779  1.00243.81           C
ATOM   4469  CG  LYS A 382       9.639  15.524  66.555  1.00243.81           C
ATOM   4470  CD  LYS A 382      11.128  15.479  66.194  1.00243.81           C
ATOM   4471  CE  LYS A 382      11.963  14.519  67.042  1.00243.81           C
ATOM   4472  NZ  LYS A 382      13.397  14.648  66.680  1.00243.81           N
ATOM   4473  C   LYS A 382       7.012  16.780  67.367  1.00243.81           C
ATOM   4474  O   LYS A 382       7.417  17.708  68.063  1.00243.81           O
ATOM   4475  H   LYS A 382       7.520  18.827  65.402  1.00  0.00           H
ATOM   4476  HA  LYS A 382       7.062  15.877  65.395  1.00  0.00           H
ATOM   4477  HB2 LYS A 382       9.420  17.621  66.153  1.00  0.00           H
ATOM   4478  HB3 LYS A 382       9.267  16.602  64.726  1.00  0.00           H
ATOM   4479  HG2 LYS A 382       9.165  14.581  66.280  1.00  0.00           H
ATOM   4480  HG3 LYS A 382       9.529  15.689  67.627  1.00  0.00           H
ATOM   4481  HD2 LYS A 382      11.207  15.167  65.154  1.00  0.00           H
ATOM   4482  HD3 LYS A 382      11.547  16.484  66.289  1.00  0.00           H
ATOM   4483  HE2 LYS A 382      11.616  13.497  66.861  1.00  0.00           H
ATOM   4484  HE3 LYS A 382      11.816  14.754  68.100  1.00  0.00           H
ATOM   4485  HZ1 LYS A 382      13.978  13.941  67.103  1.00  0.00           H
ATOM   4486  HZ2 LYS A 382      13.752  15.567  66.902  1.00  0.00           H
ATOM   4487  HZ3 LYS A 382      13.519  14.595  65.662  1.00  0.00           H
ATOM   4488  N   PRO A 383       6.297  15.743  67.857  1.00 68.16           N
ATOM   4489  CA  PRO A 383       5.833  15.634  69.250  1.00 68.16           C
ATOM   4490  CD  PRO A 383       5.372  14.980  67.031  1.00 68.16           C
ATOM   4491  CB  PRO A 383       4.311  15.620  69.097  1.00 68.16           C
ATOM   4492  CG  PRO A 383       4.122  14.718  67.876  1.00 68.16           C
ATOM   4493  C   PRO A 383       6.346  14.391  70.017  1.00 68.16           C
ATOM   4494  O   PRO A 383       6.107  14.359  71.243  1.00 68.16           O
ATOM   4495  OXT PRO A 383       6.496  13.306  69.406  1.00 68.16           O
ATOM   4496  HA  PRO A 383       6.123  16.511  69.830  1.00  0.00           H
ATOM   4497  HD2 PRO A 383       5.826  14.038  66.721  1.00  0.00           H
ATOM   4498  HD3 PRO A 383       5.079  15.574  66.168  1.00  0.00           H
ATOM   4499  HB2 PRO A 383       3.806  15.240  69.983  1.00  0.00           H
ATOM   4500  HB3 PRO A 383       3.959  16.628  68.870  1.00  0.00           H
ATOM   4501  HG2 PRO A 383       3.211  14.971  67.334  1.00  0.00           H
ATOM   4502  HG3 PRO A 383       4.104  13.671  68.173  1.00  0.00           H
TER    4503      PRO A 383
ATOM   4504  N   MET B 100     -13.906 -10.108  67.681  1.00 96.51           N
ATOM   4505  CA  MET B 100     -13.898 -11.071  68.803  1.00 96.51           C
ATOM   4506  CB  MET B 100     -14.855 -10.668  69.939  1.00 96.51           C
ATOM   4507  CG  MET B 100     -16.344 -10.690  69.558  1.00 96.51           C
ATOM   4508  SD  MET B 100     -17.465 -10.534  70.969  1.00 96.51           S
ATOM   4509  CE  MET B 100     -17.454 -12.244  71.584  1.00 96.51           C
ATOM   4510  C   MET B 100     -14.247 -12.449  68.263  1.00 96.51           C
ATOM   4511  O   MET B 100     -14.938 -12.512  67.249  1.00 96.51           O
ATOM   4512  HA  MET B 100     -12.881 -11.122  69.192  1.00  0.00           H
ATOM   4513  HB2 MET B 100     -14.594  -9.671  70.298  1.00  0.00           H
ATOM   4514  HB3 MET B 100     -14.702 -11.359  70.767  1.00  0.00           H
ATOM   4515  HG2 MET B 100     -16.541  -9.864  68.875  1.00  0.00           H
ATOM   4516  HG3 MET B 100     -16.593 -11.623  69.050  1.00  0.00           H
ATOM   4517  HE1 MET B 100     -18.128 -12.328  72.437  1.00  0.00           H
ATOM   4518  HE2 MET B 100     -17.791 -12.919  70.796  1.00  0.00           H
ATOM   4519  HE3 MET B 100     -16.448 -12.526  71.894  1.00  0.00           H
ATOM   4520  H1  MET B 100     -13.169 -10.391  67.037  1.00  0.00           H
ATOM   4521  H2  MET B 100     -14.785 -10.172  67.188  1.00  0.00           H
ATOM   4522  H3  MET B 100     -13.737  -9.167  67.998  1.00  0.00           H
ATOM   4523  N   ASN B 101     -13.942 -13.502  69.031  1.00148.71           N
ATOM   4524  CA  ASN B 101     -14.224 -14.885  68.643  1.00148.71           C
ATOM   4525  CB  ASN B 101     -13.866 -15.844  69.799  1.00148.71           C
ATOM   4526  CG  ASN B 101     -12.526 -16.528  69.598  1.00148.71           C
ATOM   4527  OD1 ASN B 101     -12.301 -17.213  68.613  1.00148.71           O
ATOM   4528  ND2 ASN B 101     -11.668 -16.515  70.590  1.00148.71           N
ATOM   4529  C   ASN B 101     -15.690 -15.082  68.192  1.00148.71           C
ATOM   4530  O   ASN B 101     -16.600 -14.517  68.790  1.00148.71           O
ATOM   4531  H   ASN B 101     -13.363 -13.358  69.839  1.00  0.00           H
ATOM   4532  HA  ASN B 101     -13.573 -15.092  67.798  1.00  0.00           H
ATOM   4533  HB2 ASN B 101     -13.882 -15.314  70.751  1.00  0.00           H
ATOM   4534  HB3 ASN B 101     -14.615 -16.633  69.866  1.00  0.00           H
ATOM   4535 HD21 ASN B 101     -11.881 -16.044  71.449  1.00  0.00           H
ATOM   4536 HD22 ASN B 101     -10.830 -17.053  70.467  1.00  0.00           H
ATOM   4537  N   SER B 102     -15.983 -15.996  67.264  1.00222.46           N
ATOM   4538  CA  SER B 102     -15.065 -16.974  66.657  1.00222.46           C
ATOM   4539  CB  SER B 102     -15.885 -18.029  65.908  1.00222.46           C
ATOM   4540  OG  SER B 102     -15.037 -19.016  65.352  1.00222.46           O
ATOM   4541  C   SER B 102     -14.005 -16.371  65.719  1.00222.46           C
ATOM   4542  O   SER B 102     -14.348 -15.679  64.761  1.00222.46           O
ATOM   4543  H   SER B 102     -16.964 -16.061  67.038  1.00  0.00           H
ATOM   4544  HA  SER B 102     -14.546 -17.496  67.460  1.00  0.00           H
ATOM   4545  HB2 SER B 102     -16.577 -18.503  66.605  1.00  0.00           H
ATOM   4546  HB3 SER B 102     -16.458 -17.553  65.110  1.00  0.00           H
ATOM   4547  HG  SER B 102     -15.552 -19.827  65.247  1.00  0.00           H
ATOM   4548  N   LYS B 103     -12.788 -16.931  65.791  1.00 93.82           N
ATOM   4549  CA  LYS B 103     -11.695 -16.766  64.812  1.00 93.82           C
ATOM   4550  CB  LYS B 103     -10.449 -17.491  65.364  1.00 93.82           C
ATOM   4551  CG  LYS B 103      -9.138 -17.160  64.623  1.00 93.82           C
ATOM   4552  CD  LYS B 103      -7.931 -17.853  65.276  1.00 93.82           C
ATOM   4553  CE  LYS B 103      -6.645 -17.516  64.507  1.00 93.82           C
ATOM   4554  NZ  LYS B 103      -5.456 -18.209  65.070  1.00 93.82           N
ATOM   4555  C   LYS B 103     -12.079 -17.227  63.391  1.00 93.82           C
ATOM   4556  O   LYS B 103     -11.352 -16.956  62.432  1.00 93.82           O
ATOM   4557  H   LYS B 103     -12.574 -17.424  66.654  1.00  0.00           H
ATOM   4558  HA  LYS B 103     -11.474 -15.698  64.756  1.00  0.00           H
ATOM   4559  HB2 LYS B 103     -10.619 -18.569  65.331  1.00  0.00           H
ATOM   4560  HB3 LYS B 103     -10.322 -17.201  66.409  1.00  0.00           H
ATOM   4561  HG2 LYS B 103      -9.203 -17.496  63.589  1.00  0.00           H
ATOM   4562  HG3 LYS B 103      -8.984 -16.080  64.636  1.00  0.00           H
ATOM   4563  HD2 LYS B 103      -8.095 -18.933  65.264  1.00  0.00           H
ATOM   4564  HD3 LYS B 103      -7.841 -17.517  66.311  1.00  0.00           H
ATOM   4565  HE2 LYS B 103      -6.496 -16.431  64.539  1.00  0.00           H
ATOM   4566  HE3 LYS B 103      -6.781 -17.801  63.459  1.00  0.00           H
ATOM   4567  HZ1 LYS B 103      -4.622 -17.968  64.548  1.00  0.00           H
ATOM   4568  HZ2 LYS B 103      -5.572 -19.215  65.032  1.00  0.00           H
ATOM   4569  HZ3 LYS B 103      -5.309 -17.940  66.035  1.00  0.00           H
ATOM   4570  N   ALA B 104     -13.217 -17.903  63.213  1.00 35.28           N
ATOM   4571  CA  ALA B 104     -13.876 -18.045  61.915  1.00 35.28           C
ATOM   4572  CB  ALA B 104     -15.042 -19.035  62.031  1.00 35.28           C
ATOM   4573  C   ALA B 104     -14.337 -16.686  61.351  1.00 35.28           C
ATOM   4574  O   ALA B 104     -13.760 -16.236  60.357  1.00 35.28           O
ATOM   4575  H   ALA B 104     -13.765 -18.111  64.039  1.00  0.00           H
ATOM   4576  HA  ALA B 104     -13.166 -18.469  61.208  1.00  0.00           H
ATOM   4577  HB1 ALA B 104     -14.679 -20.005  62.370  1.00  0.00           H
ATOM   4578  HB2 ALA B 104     -15.516 -19.155  61.054  1.00  0.00           H
ATOM   4579  HB3 ALA B 104     -15.795 -18.665  62.728  1.00  0.00           H
ATOM   4580  N   VAL B 105     -15.230 -15.991  62.068  1.00107.95           N
ATOM   4581  CA  VAL B 105     -16.033 -14.862  61.568  1.00107.95           C
ATOM   4582  CB  VAL B 105     -17.387 -14.741  62.312  1.00107.95           C
ATOM   4583  CG1 VAL B 105     -18.145 -16.071  62.343  1.00107.95           C
ATOM   4584  CG2 VAL B 105     -17.304 -14.233  63.760  1.00107.95           C
ATOM   4585  C   VAL B 105     -15.318 -13.509  61.587  1.00107.95           C
ATOM   4586  O   VAL B 105     -15.547 -12.708  60.687  1.00107.95           O
ATOM   4587  H   VAL B 105     -15.504 -16.373  62.961  1.00  0.00           H
ATOM   4588  HA  VAL B 105     -16.275 -15.073  60.526  1.00  0.00           H
ATOM   4589  HB  VAL B 105     -17.999 -14.030  61.756  1.00  0.00           H
ATOM   4590 HG21 VAL B 105     -18.306 -14.182  64.187  1.00  0.00           H
ATOM   4591 HG22 VAL B 105     -16.879 -13.231  63.795  1.00  0.00           H
ATOM   4592 HG23 VAL B 105     -16.703 -14.904  64.368  1.00  0.00           H
ATOM   4593 HG11 VAL B 105     -19.159 -15.914  62.707  1.00  0.00           H
ATOM   4594 HG12 VAL B 105     -17.647 -16.796  62.984  1.00  0.00           H
ATOM   4595 HG13 VAL B 105     -18.208 -16.477  61.336  1.00  0.00           H
ATOM   4596  N   GLU B 106     -14.462 -13.226  62.576  1.00 96.44           N
ATOM   4597  CA  GLU B 106     -13.960 -11.853  62.794  1.00 96.44           C
ATOM   4598  CB  GLU B 106     -13.340 -11.706  64.195  1.00 96.44           C
ATOM   4599  CG  GLU B 106     -12.137 -12.614  64.512  1.00 96.44           C
ATOM   4600  CD  GLU B 106     -11.834 -12.653  66.019  1.00 96.44           C
ATOM   4601  OE1 GLU B 106     -11.939 -11.583  66.668  1.00 96.44           O
ATOM   4602  OE2 GLU B 106     -11.778 -13.772  66.574  1.00 96.44           O
ATOM   4603  C   GLU B 106     -13.036 -11.365  61.668  1.00 96.44           C
ATOM   4604  O   GLU B 106     -13.486 -10.560  60.850  1.00 96.44           O
ATOM   4605  H   GLU B 106     -14.345 -13.908  63.318  1.00  0.00           H
ATOM   4606  HA  GLU B 106     -14.819 -11.182  62.770  1.00  0.00           H
ATOM   4607  HB2 GLU B 106     -13.044 -10.666  64.338  1.00  0.00           H
ATOM   4608  HB3 GLU B 106     -14.131 -11.922  64.911  1.00  0.00           H
ATOM   4609  HG2 GLU B 106     -11.257 -12.253  63.976  1.00  0.00           H
ATOM   4610  HG3 GLU B 106     -12.345 -13.625  64.159  1.00  0.00           H
ATOM   4611  N   LYS B 107     -12.003 -12.167  61.370  1.00111.39           N
ATOM   4612  CA  LYS B 107     -11.140 -11.989  60.190  1.00111.39           C
ATOM   4613  CB  LYS B 107      -9.975 -12.992  60.227  1.00111.39           C
ATOM   4614  CG  LYS B 107     -10.449 -14.393  59.818  1.00111.39           C
ATOM   4615  CD  LYS B 107      -9.375 -15.473  59.937  1.00111.39           C
ATOM   4616  CE  LYS B 107      -9.842 -16.739  59.204  1.00111.39           C
ATOM   4617  NZ  LYS B 107     -11.168 -17.201  59.688  1.00111.39           N
ATOM   4618  C   LYS B 107     -11.898 -12.060  58.863  1.00111.39           C
ATOM   4619  O   LYS B 107     -11.379 -11.721  57.801  1.00111.39           O
ATOM   4620  H   LYS B 107     -11.719 -12.827  62.077  1.00  0.00           H
ATOM   4621  HA  LYS B 107     -10.718 -10.994  60.251  1.00  0.00           H
ATOM   4622  HB2 LYS B 107      -9.204 -12.658  59.529  1.00  0.00           H
ATOM   4623  HB3 LYS B 107      -9.541 -13.014  61.228  1.00  0.00           H
ATOM   4624  HG2 LYS B 107     -11.302 -14.669  60.439  1.00  0.00           H
ATOM   4625  HG3 LYS B 107     -10.767 -14.367  58.775  1.00  0.00           H
ATOM   4626  HD2 LYS B 107      -9.188 -15.687  60.991  1.00  0.00           H
ATOM   4627  HD3 LYS B 107      -8.450 -15.118  59.478  1.00  0.00           H
ATOM   4628  HE2 LYS B 107      -9.894 -16.518  58.134  1.00  0.00           H
ATOM   4629  HE3 LYS B 107      -9.092 -17.521  59.351  1.00  0.00           H
ATOM   4630  HZ1 LYS B 107     -11.454 -18.066  59.258  1.00  0.00           H
ATOM   4631  HZ2 LYS B 107     -11.151 -17.305  60.700  1.00  0.00           H
ATOM   4632  HZ3 LYS B 107     -11.897 -16.507  59.528  1.00  0.00           H
ATOM   4633  N   ARG B 108     -13.050 -12.735  58.878  1.00125.43           N
ATOM   4634  CA  ARG B 108     -13.883 -12.946  57.699  1.00125.43           C
ATOM   4635  CB  ARG B 108     -14.680 -14.242  57.870  1.00125.43           C
ATOM   4636  CG  ARG B 108     -15.234 -14.714  56.532  1.00125.43           C
ATOM   4637  CD  ARG B 108     -16.049 -15.989  56.694  1.00125.43           C
ATOM   4638  NE  ARG B 108     -15.930 -16.896  55.538  1.00125.43           N
ATOM   4639  CZ  ARG B 108     -16.390 -18.137  55.491  1.00125.43           C
ATOM   4640  NH1 ARG B 108     -16.877 -18.767  56.521  1.00125.43           N
ATOM   4641  NH2 ARG B 108     -16.316 -18.817  54.383  1.00125.43           N
ATOM   4642  C   ARG B 108     -14.735 -11.718  57.369  1.00125.43           C
ATOM   4643  O   ARG B 108     -15.027 -11.533  56.197  1.00125.43           O
ATOM   4644  H   ARG B 108     -13.443 -12.942  59.787  1.00  0.00           H
ATOM   4645  HA  ARG B 108     -13.233 -13.082  56.835  1.00  0.00           H
ATOM   4646  HB2 ARG B 108     -14.010 -15.018  58.234  1.00  0.00           H
ATOM   4647  HB3 ARG B 108     -15.498 -14.100  58.574  1.00  0.00           H
ATOM   4648  HG2 ARG B 108     -14.415 -14.869  55.829  1.00  0.00           H
ATOM   4649  HG3 ARG B 108     -15.905 -13.945  56.167  1.00  0.00           H
ATOM   4650  HD2 ARG B 108     -17.077 -15.655  56.775  1.00  0.00           H
ATOM   4651  HD3 ARG B 108     -15.763 -16.505  57.612  1.00  0.00           H
ATOM   4652  HE  ARG B 108     -15.617 -16.481  54.674  1.00  0.00           H
ATOM   4653 HH11 ARG B 108     -17.580 -19.476  56.399  1.00  0.00           H
ATOM   4654 HH12 ARG B 108     -16.932 -18.291  57.430  1.00  0.00           H
ATOM   4655 HH21 ARG B 108     -15.912 -18.403  53.564  1.00  0.00           H
ATOM   4656 HH22 ARG B 108     -16.604 -19.775  54.399  1.00  0.00           H
ATOM   4657  N   LYS B 109     -14.925 -10.773  58.301  1.00 81.79           N
ATOM   4658  CA  LYS B 109     -15.396  -9.419  57.969  1.00 81.79           C
ATOM   4659  CB  LYS B 109     -16.052  -8.753  59.190  1.00 81.79           C
ATOM   4660  CG  LYS B 109     -16.642  -7.387  58.787  1.00 81.79           C
ATOM   4661  CD  LYS B 109     -17.465  -6.694  59.880  1.00 81.79           C
ATOM   4662  CE  LYS B 109     -18.812  -7.394  60.105  1.00 81.79           C
ATOM   4663  NZ  LYS B 109     -19.739  -6.545  60.896  1.00 81.79           N
ATOM   4664  C   LYS B 109     -14.291  -8.554  57.354  1.00 81.79           C
ATOM   4665  O   LYS B 109     -14.527  -7.976  56.298  1.00 81.79           O
ATOM   4666  H   LYS B 109     -14.609 -10.960  59.249  1.00  0.00           H
ATOM   4667  HA  LYS B 109     -16.160  -9.509  57.193  1.00  0.00           H
ATOM   4668  HB2 LYS B 109     -16.847  -9.403  59.558  1.00  0.00           H
ATOM   4669  HB3 LYS B 109     -15.313  -8.616  59.981  1.00  0.00           H
ATOM   4670  HG2 LYS B 109     -17.271  -7.511  57.904  1.00  0.00           H
ATOM   4671  HG3 LYS B 109     -15.823  -6.717  58.523  1.00  0.00           H
ATOM   4672  HD2 LYS B 109     -17.647  -5.669  59.548  1.00  0.00           H
ATOM   4673  HD3 LYS B 109     -16.891  -6.662  60.807  1.00  0.00           H
ATOM   4674  HE2 LYS B 109     -19.258  -7.608  59.128  1.00  0.00           H
ATOM   4675  HE3 LYS B 109     -18.634  -8.348  60.610  1.00  0.00           H
ATOM   4676  HZ1 LYS B 109     -20.623  -7.019  61.042  1.00  0.00           H
ATOM   4677  HZ2 LYS B 109     -19.338  -6.314  61.796  1.00  0.00           H
ATOM   4678  HZ3 LYS B 109     -19.929  -5.682  60.399  1.00  0.00           H
ATOM   4679  N   GLU B 110     -13.089  -8.504  57.936  1.00 95.24           N
ATOM   4680  CA  GLU B 110     -12.027  -7.615  57.420  1.00 95.24           C
ATOM   4681  CB  GLU B 110     -10.938  -7.376  58.483  1.00 95.24           C
ATOM   4682  CG  GLU B 110     -10.000  -8.571  58.733  1.00 95.24           C
ATOM   4683  CD  GLU B 110      -9.644  -8.815  60.210  1.00 95.24           C
ATOM   4684  OE1 GLU B 110     -10.585  -8.689  61.027  1.00 95.24           O
ATOM   4685  OE2 GLU B 110      -8.706  -9.622  60.402  1.00 95.24           O
ATOM   4686  C   GLU B 110     -11.456  -8.070  56.060  1.00 95.24           C
ATOM   4687  O   GLU B 110     -11.300  -7.245  55.158  1.00 95.24           O
ATOM   4688  H   GLU B 110     -12.946  -8.963  58.828  1.00  0.00           H
ATOM   4689  HA  GLU B 110     -12.478  -6.639  57.244  1.00  0.00           H
ATOM   4690  HB2 GLU B 110     -11.442  -7.076  59.401  1.00  0.00           H
ATOM   4691  HB3 GLU B 110     -10.328  -6.528  58.168  1.00  0.00           H
ATOM   4692  HG2 GLU B 110     -10.481  -9.473  58.363  1.00  0.00           H
ATOM   4693  HG3 GLU B 110      -9.091  -8.430  58.143  1.00  0.00           H
ATOM   4694  N   THR B 111     -11.404  -9.384  55.806  1.00100.17           N
ATOM   4695  CA  THR B 111     -11.143  -9.928  54.456  1.00100.17           C
ATOM   4696  CB  THR B 111     -10.708 -11.401  54.475  1.00100.17           C
ATOM   4697  OG1 THR B 111     -11.617 -12.213  55.179  1.00100.17           O
ATOM   4698  CG2 THR B 111      -9.334 -11.600  55.110  1.00100.17           C
ATOM   4699  C   THR B 111     -12.320  -9.768  53.490  1.00100.17           C
ATOM   4700  O   THR B 111     -12.089  -9.708  52.288  1.00100.17           O
ATOM   4701  H   THR B 111     -11.534 -10.027  56.576  1.00  0.00           H
ATOM   4702  HA  THR B 111     -10.319  -9.369  54.014  1.00  0.00           H
ATOM   4703  HB  THR B 111     -10.653 -11.760  53.446  1.00  0.00           H
ATOM   4704 HG21 THR B 111      -9.079 -12.660  55.105  1.00  0.00           H
ATOM   4705 HG22 THR B 111      -9.325 -11.231  56.136  1.00  0.00           H
ATOM   4706 HG23 THR B 111      -8.587 -11.054  54.534  1.00  0.00           H
ATOM   4707  HG1 THR B 111     -11.472 -12.015  56.122  1.00  0.00           H
ATOM   4708  N   LEU B 112     -13.567  -9.642  53.964  1.00 53.71           N
ATOM   4709  CA  LEU B 112     -14.702  -9.372  53.080  1.00 53.71           C
ATOM   4710  CB  LEU B 112     -16.020  -9.814  53.729  1.00 53.71           C
ATOM   4711  CG  LEU B 112     -17.252  -9.764  52.807  1.00 53.71           C
ATOM   4712  CD1 LEU B 112     -17.112 -10.643  51.560  1.00 53.71           C
ATOM   4713  CD2 LEU B 112     -18.484 -10.251  53.573  1.00 53.71           C
ATOM   4714  C   LEU B 112     -14.735  -7.916  52.624  1.00 53.71           C
ATOM   4715  O   LEU B 112     -14.644  -7.695  51.424  1.00 53.71           O
ATOM   4716  H   LEU B 112     -13.723  -9.649  54.961  1.00  0.00           H
ATOM   4717  HA  LEU B 112     -14.561  -9.975  52.182  1.00  0.00           H
ATOM   4718  HB2 LEU B 112     -16.212  -9.199  54.608  1.00  0.00           H
ATOM   4719  HB3 LEU B 112     -15.888 -10.835  54.047  1.00  0.00           H
ATOM   4720  HG  LEU B 112     -17.412  -8.735  52.501  1.00  0.00           H
ATOM   4721 HD11 LEU B 112     -18.047 -10.622  51.001  1.00  0.00           H
ATOM   4722 HD12 LEU B 112     -16.879 -11.668  51.837  1.00  0.00           H
ATOM   4723 HD13 LEU B 112     -16.329 -10.250  50.912  1.00  0.00           H
ATOM   4724 HD21 LEU B 112     -19.367 -10.145  52.942  1.00  0.00           H
ATOM   4725 HD22 LEU B 112     -18.373 -11.294  53.857  1.00  0.00           H
ATOM   4726 HD23 LEU B 112     -18.628  -9.645  54.467  1.00  0.00           H
ATOM   4727  N   THR B 113     -14.743  -6.940  53.542  1.00102.21           N
ATOM   4728  CA  THR B 113     -14.818  -5.502  53.185  1.00102.21           C
ATOM   4729  CB  THR B 113     -14.873  -4.603  54.438  1.00102.21           C
ATOM   4730  OG1 THR B 113     -15.181  -3.247  54.185  1.00102.21           O
ATOM   4731  CG2 THR B 113     -13.602  -4.595  55.286  1.00102.21           C
ATOM   4732  C   THR B 113     -13.683  -5.103  52.243  1.00102.21           C
ATOM   4733  O   THR B 113     -13.966  -4.718  51.116  1.00102.21           O
ATOM   4734  H   THR B 113     -14.761  -7.204  54.521  1.00  0.00           H
ATOM   4735  HA  THR B 113     -15.748  -5.339  52.641  1.00  0.00           H
ATOM   4736  HB  THR B 113     -15.671  -4.995  55.070  1.00  0.00           H
ATOM   4737  HG1 THR B 113     -14.804  -2.902  53.341  1.00  0.00           H
ATOM   4738 HG21 THR B 113     -13.805  -4.083  56.226  1.00  0.00           H
ATOM   4739 HG22 THR B 113     -13.300  -5.616  55.494  1.00  0.00           H
ATOM   4740 HG23 THR B 113     -12.798  -4.067  54.774  1.00  0.00           H
ATOM   4741  N   SER B 114     -12.455  -5.560  52.515  1.00 34.67           N
ATOM   4742  CA  SER B 114     -11.305  -5.341  51.627  0.12 34.67           C
ATOM   4743  CB  SER B 114     -10.014  -5.850  52.276  0.12 34.67           C
ATOM   4744  OG  SER B 114     -10.139  -7.185  52.724  0.12 34.67           O
ATOM   4745  C   SER B 114     -11.494  -5.921  50.216  1.00 34.67           C
ATOM   4746  O   SER B 114     -11.448  -5.142  49.266  1.00 34.67           O
ATOM   4747  H   SER B 114     -12.302  -6.036  53.391  1.00  0.00           H
ATOM   4748  HA  SER B 114     -11.196  -4.263  51.499  0.12  0.00           H
ATOM   4749  HB2 SER B 114      -9.201  -5.783  51.552  0.12  0.00           H
ATOM   4750  HB3 SER B 114      -9.771  -5.216  53.130  0.12  0.00           H
ATOM   4751  HG  SER B 114     -10.534  -7.172  53.616  0.12  0.00           H
ATOM   4752  N   MET B 115     -11.932  -7.179  50.071  1.00 81.71           N
ATOM   4753  CA  MET B 115     -12.234  -7.782  48.759  1.00 81.71           C
ATOM   4754  CB  MET B 115     -12.464  -9.294  48.909  1.00 81.71           C
ATOM   4755  CG  MET B 115     -11.177 -10.089  49.162  1.00 81.71           C
ATOM   4756  SD  MET B 115     -11.369 -11.896  49.012  1.00 81.71           S
ATOM   4757  CE  MET B 115     -12.532 -12.247  50.358  1.00 81.71           C
ATOM   4758  C   MET B 115     -13.453  -7.174  48.038  1.00 81.71           C
ATOM   4759  O   MET B 115     -13.530  -7.270  46.811  1.00 81.71           O
ATOM   4760  H   MET B 115     -12.010  -7.758  50.898  1.00  0.00           H
ATOM   4761  HA  MET B 115     -11.375  -7.624  48.104  1.00  0.00           H
ATOM   4762  HB2 MET B 115     -12.900  -9.674  47.985  1.00  0.00           H
ATOM   4763  HB3 MET B 115     -13.178  -9.471  49.715  1.00  0.00           H
ATOM   4764  HG2 MET B 115     -10.790  -9.846  50.151  1.00  0.00           H
ATOM   4765  HG3 MET B 115     -10.432  -9.773  48.431  1.00  0.00           H
ATOM   4766  HE1 MET B 115     -12.071 -11.993  51.312  1.00  0.00           H
ATOM   4767  HE2 MET B 115     -12.780 -13.307  50.352  1.00  0.00           H
ATOM   4768  HE3 MET B 115     -13.444 -11.666  50.227  1.00  0.00           H
ATOM   4769  N   CYS B 116     -14.443  -6.644  48.761  1.00 73.28           N
ATOM   4770  CA  CYS B 116     -15.620  -5.996  48.171  1.00 73.28           C
ATOM   4771  C   CYS B 116     -15.296  -4.578  47.701  1.00 73.28           C
ATOM   4772  O   CYS B 116     -15.477  -4.249  46.534  1.00 73.28           O
ATOM   4773  CB  CYS B 116     -16.757  -5.910  49.194  1.00  0.00           C
ATOM   4774  SG  CYS B 116     -17.238  -7.514  49.860  1.00  0.00           S
ATOM   4775  H   CYS B 116     -14.334  -6.611  49.769  1.00  0.00           H
ATOM   4776  HA  CYS B 116     -15.964  -6.563  47.306  1.00  0.00           H
ATOM   4777  HB2 CYS B 116     -16.452  -5.257  50.015  1.00  0.00           H
ATOM   4778  HB3 CYS B 116     -17.626  -5.469  48.704  1.00  0.00           H
ATOM   4779  HG  CYS B 116     -16.042  -7.794  50.388  1.00  0.00           H
ATOM   4780  N   ASP B 117     -14.687  -3.780  48.576  1.00 35.54           N
ATOM   4781  CA  ASP B 117     -14.351  -2.385  48.320  1.00 35.54           C
ATOM   4782  CB  ASP B 117     -13.982  -1.683  49.643  1.00 35.54           C
ATOM   4783  CG  ASP B 117     -14.896  -1.956  50.855  1.00 35.54           C
ATOM   4784  OD1 ASP B 117     -16.138  -2.046  50.694  1.00 35.54           O
ATOM   4785  OD2 ASP B 117     -14.345  -1.943  51.981  1.00 35.54           O
ATOM   4786  C   ASP B 117     -13.222  -2.263  47.276  1.00 35.54           C
ATOM   4787  O   ASP B 117     -13.149  -1.275  46.551  1.00 35.54           O
ATOM   4788  H   ASP B 117     -14.540  -4.135  49.516  1.00  0.00           H
ATOM   4789  HA  ASP B 117     -15.235  -1.890  47.918  1.00  0.00           H
ATOM   4790  HB2 ASP B 117     -12.963  -1.971  49.910  1.00  0.00           H
ATOM   4791  HB3 ASP B 117     -13.984  -0.610  49.459  1.00  0.00           H
ATOM   4792  N   GLU B 118     -12.341  -3.265  47.166  1.00 51.64           N
ATOM   4793  CA  GLU B 118     -11.419  -3.471  46.034  1.00 51.64           C
ATOM   4794  CB  GLU B 118     -10.638  -4.777  46.305  1.00 51.64           C
ATOM   4795  CG  GLU B 118      -9.802  -5.357  45.152  1.00 51.64           C
ATOM   4796  CD  GLU B 118      -9.326  -6.787  45.484  1.00 51.64           C
ATOM   4797  OE1 GLU B 118      -9.905  -7.749  44.917  1.00 51.64           O
ATOM   4798  OE2 GLU B 118      -8.623  -6.945  46.504  1.00 51.64           O
ATOM   4799  C   GLU B 118     -12.173  -3.526  44.697  1.00 51.64           C
ATOM   4800  O   GLU B 118     -11.931  -2.710  43.807  1.00 51.64           O
ATOM   4801  H   GLU B 118     -12.408  -4.023  47.842  1.00  0.00           H
ATOM   4802  HA  GLU B 118     -10.709  -2.648  45.969  1.00  0.00           H
ATOM   4803  HB2 GLU B 118      -9.978  -4.606  47.156  1.00  0.00           H
ATOM   4804  HB3 GLU B 118     -11.363  -5.541  46.585  1.00  0.00           H
ATOM   4805  HG2 GLU B 118      -8.946  -4.702  44.978  1.00  0.00           H
ATOM   4806  HG3 GLU B 118     -10.398  -5.385  44.238  1.00  0.00           H
ATOM   4807  N   ARG B 119     -13.183  -4.395  44.615  1.00100.51           N
ATOM   4808  CA  ARG B 119     -13.974  -4.648  43.404  1.00100.51           C
ATOM   4809  CB  ARG B 119     -14.752  -5.954  43.588  1.00100.51           C
ATOM   4810  CG  ARG B 119     -13.781  -7.133  43.560  1.00100.51           C
ATOM   4811  CD  ARG B 119     -14.502  -8.455  43.846  1.00100.51           C
ATOM   4812  NE  ARG B 119     -13.611  -9.603  43.602  1.00100.51           N
ATOM   4813  CZ  ARG B 119     -12.470  -9.841  44.228  1.00100.51           C
ATOM   4814  NH1 ARG B 119     -12.107  -9.227  45.312  1.00100.51           N
ATOM   4815  NH2 ARG B 119     -11.657 -10.734  43.757  1.00100.51           N
ATOM   4816  C   ARG B 119     -14.924  -3.511  43.060  1.00100.51           C
ATOM   4817  O   ARG B 119     -15.070  -3.195  41.883  1.00100.51           O
ATOM   4818  H   ARG B 119     -13.400  -4.935  45.444  1.00  0.00           H
ATOM   4819  HA  ARG B 119     -13.300  -4.744  42.551  1.00  0.00           H
ATOM   4820  HB2 ARG B 119     -15.476  -6.064  42.780  1.00  0.00           H
ATOM   4821  HB3 ARG B 119     -15.289  -5.939  44.537  1.00  0.00           H
ATOM   4822  HG2 ARG B 119     -12.996  -6.978  44.297  1.00  0.00           H
ATOM   4823  HG3 ARG B 119     -13.308  -7.175  42.582  1.00  0.00           H
ATOM   4824  HD2 ARG B 119     -14.858  -8.461  44.879  1.00  0.00           H
ATOM   4825  HD3 ARG B 119     -15.369  -8.527  43.187  1.00  0.00           H
ATOM   4826  HE  ARG B 119     -13.781 -10.132  42.764  1.00  0.00           H
ATOM   4827 HH11 ARG B 119     -12.733  -8.517  45.671  1.00  0.00           H
ATOM   4828 HH12 ARG B 119     -11.122  -8.929  45.336  1.00  0.00           H
ATOM   4829 HH21 ARG B 119     -11.826 -11.180  42.877  1.00  0.00           H
ATOM   4830 HH22 ARG B 119     -10.797 -10.923  44.252  1.00  0.00           H
ATOM   4831  N   ALA B 120     -15.493  -2.854  44.068  1.00 27.81           N
ATOM   4832  CA  ALA B 120     -16.378  -1.713  43.883  1.00 27.81           C
ATOM   4833  CB  ALA B 120     -17.003  -1.350  45.233  1.00 27.81           C
ATOM   4834  C   ALA B 120     -15.636  -0.533  43.243  1.00 27.81           C
ATOM   4835  O   ALA B 120     -16.047  -0.093  42.173  1.00 27.81           O
ATOM   4836  H   ALA B 120     -15.381  -3.236  44.999  1.00  0.00           H
ATOM   4837  HA  ALA B 120     -17.177  -2.005  43.203  1.00  0.00           H
ATOM   4838  HB1 ALA B 120     -17.534  -2.217  45.623  1.00  0.00           H
ATOM   4839  HB2 ALA B 120     -17.712  -0.531  45.103  1.00  0.00           H
ATOM   4840  HB3 ALA B 120     -16.231  -1.047  45.940  1.00  0.00           H
ATOM   4841  N   ARG B 121     -14.428  -0.220  43.742  1.00120.43           N
ATOM   4842  CA  ARG B 121     -13.496   0.753  43.141  1.00120.43           C
ATOM   4843  CB  ARG B 121     -12.241   0.893  44.015  1.00120.43           C
ATOM   4844  CG  ARG B 121     -12.525   1.596  45.349  1.00120.43           C
ATOM   4845  CD  ARG B 121     -11.298   1.481  46.263  1.00120.43           C
ATOM   4846  NE  ARG B 121     -11.658   1.644  47.690  1.00120.43           N
ATOM   4847  CZ  ARG B 121     -11.520   0.743  48.650  1.00120.43           C
ATOM   4848  NH1 ARG B 121     -11.026  -0.441  48.432  1.00120.43           N
ATOM   4849  NH2 ARG B 121     -11.903   1.009  49.868  1.00120.43           N
ATOM   4850  C   ARG B 121     -13.104   0.363  41.718  1.00120.43           C
ATOM   4851  O   ARG B 121     -13.513   1.039  40.784  1.00120.43           O
ATOM   4852  H   ARG B 121     -14.121  -0.721  44.568  1.00  0.00           H
ATOM   4853  HA  ARG B 121     -13.971   1.733  43.052  1.00  0.00           H
ATOM   4854  HB2 ARG B 121     -11.485   1.467  43.478  1.00  0.00           H
ATOM   4855  HB3 ARG B 121     -11.834  -0.101  44.204  1.00  0.00           H
ATOM   4856  HG2 ARG B 121     -12.755   2.647  45.170  1.00  0.00           H
ATOM   4857  HG3 ARG B 121     -13.384   1.133  45.832  1.00  0.00           H
ATOM   4858  HD2 ARG B 121     -10.573   2.244  45.972  1.00  0.00           H
ATOM   4859  HD3 ARG B 121     -10.830   0.509  46.100  1.00  0.00           H
ATOM   4860  HE  ARG B 121     -12.115   2.507  47.929  1.00  0.00           H
ATOM   4861 HH11 ARG B 121     -11.045  -0.746  47.470  1.00  0.00           H
ATOM   4862 HH12 ARG B 121     -11.037  -1.140  49.150  1.00  0.00           H
ATOM   4863 HH21 ARG B 121     -12.405   1.857  50.052  1.00  0.00           H
ATOM   4864 HH22 ARG B 121     -11.933   0.267  50.546  1.00  0.00           H
ATOM   4865  N   MET B 122     -12.589  -0.857  41.525  1.00 41.51           N
ATOM   4866  CA  MET B 122     -12.189  -1.343  40.195  1.00 41.51           C
ATOM   4867  CB  MET B 122     -11.666  -2.783  40.288  1.00 41.51           C
ATOM   4868  CG  MET B 122     -10.289  -2.861  40.949  1.00 41.51           C
ATOM   4869  SD  MET B 122      -9.707  -4.561  41.175  1.00 41.51           S
ATOM   4870  CE  MET B 122      -8.074  -4.231  41.880  1.00 41.51           C
ATOM   4871  C   MET B 122     -13.316  -1.277  39.156  1.00 41.51           C
ATOM   4872  O   MET B 122     -13.052  -0.921  38.011  1.00 41.51           O
ATOM   4873  H   MET B 122     -12.382  -1.426  42.337  1.00  0.00           H
ATOM   4874  HA  MET B 122     -11.386  -0.705  39.821  1.00  0.00           H
ATOM   4875  HB2 MET B 122     -11.576  -3.196  39.283  1.00  0.00           H
ATOM   4876  HB3 MET B 122     -12.377  -3.393  40.846  1.00  0.00           H
ATOM   4877  HG2 MET B 122     -10.323  -2.372  41.922  1.00  0.00           H
ATOM   4878  HG3 MET B 122      -9.573  -2.325  40.325  1.00  0.00           H
ATOM   4879  HE1 MET B 122      -7.571  -5.176  42.086  1.00  0.00           H
ATOM   4880  HE2 MET B 122      -8.183  -3.669  42.808  1.00  0.00           H
ATOM   4881  HE3 MET B 122      -7.480  -3.652  41.172  1.00  0.00           H
ATOM   4882  N   LEU B 123     -14.566  -1.547  39.545  1.00116.62           N
ATOM   4883  CA  LEU B 123     -15.717  -1.422  38.655  1.00116.62           C
ATOM   4884  CB  LEU B 123     -16.857  -2.311  39.185  1.00116.62           C
ATOM   4885  CG  LEU B 123     -17.976  -2.586  38.159  1.00116.62           C
ATOM   4886  CD1 LEU B 123     -18.750  -3.831  38.589  1.00116.62           C
ATOM   4887  CD2 LEU B 123     -18.986  -1.446  38.040  1.00116.62           C
ATOM   4888  C   LEU B 123     -16.114   0.046  38.424  1.00116.62           C
ATOM   4889  O   LEU B 123     -16.158   0.468  37.270  1.00116.62           O
ATOM   4890  H   LEU B 123     -14.726  -1.832  40.505  1.00  0.00           H
ATOM   4891  HA  LEU B 123     -15.421  -1.817  37.682  1.00  0.00           H
ATOM   4892  HB2 LEU B 123     -17.279  -1.879  40.094  1.00  0.00           H
ATOM   4893  HB3 LEU B 123     -16.415  -3.271  39.454  1.00  0.00           H
ATOM   4894  HG  LEU B 123     -17.537  -2.780  37.181  1.00  0.00           H
ATOM   4895 HD21 LEU B 123     -19.822  -1.754  37.412  1.00  0.00           H
ATOM   4896 HD22 LEU B 123     -18.527  -0.581  37.567  1.00  0.00           H
ATOM   4897 HD23 LEU B 123     -19.356  -1.173  39.028  1.00  0.00           H
ATOM   4898 HD11 LEU B 123     -18.090  -4.694  38.558  1.00  0.00           H
ATOM   4899 HD12 LEU B 123     -19.582  -4.013  37.909  1.00  0.00           H
ATOM   4900 HD13 LEU B 123     -19.132  -3.695  39.599  1.00  0.00           H
ATOM   4901  N   GLN B 124     -16.394   0.836  39.470  1.00 96.76           N
ATOM   4902  CA  GLN B 124     -16.879   2.217  39.302  1.00 96.76           C
ATOM   4903  CB  GLN B 124     -17.516   2.772  40.589  1.00 96.76           C
ATOM   4904  CG  GLN B 124     -16.578   2.993  41.790  1.00 96.76           C
ATOM   4905  CD  GLN B 124     -16.774   4.358  42.436  1.00 96.76           C
ATOM   4906  OE1 GLN B 124     -17.871   4.738  42.830  1.00 96.76           O
ATOM   4907  NE2 GLN B 124     -15.732   5.138  42.596  1.00 96.76           N
ATOM   4908  C   GLN B 124     -15.821   3.178  38.739  1.00 96.76           C
ATOM   4909  O   GLN B 124     -16.160   4.018  37.911  1.00 96.76           O
ATOM   4910  H   GLN B 124     -16.250   0.480  40.409  1.00  0.00           H
ATOM   4911  HA  GLN B 124     -17.676   2.190  38.562  1.00  0.00           H
ATOM   4912  HB2 GLN B 124     -18.336   2.126  40.895  1.00  0.00           H
ATOM   4913  HB3 GLN B 124     -17.960   3.732  40.323  1.00  0.00           H
ATOM   4914  HG2 GLN B 124     -16.787   2.246  42.553  1.00  0.00           H
ATOM   4915  HG3 GLN B 124     -15.538   2.882  41.493  1.00  0.00           H
ATOM   4916 HE21 GLN B 124     -15.864   6.039  43.004  1.00  0.00           H
ATOM   4917 HE22 GLN B 124     -14.831   4.871  42.171  1.00  0.00           H
ATOM   4918  N   ASP B 125     -14.538   2.961  39.018  1.00 49.58           N
ATOM   4919  CA  ASP B 125     -13.444   3.807  38.532  1.00 49.58           C
ATOM   4920  CB  ASP B 125     -12.186   3.596  39.403  1.00 49.58           C
ATOM   4921  CG  ASP B 125     -12.393   3.835  40.914  1.00 49.58           C
ATOM   4922  OD1 ASP B 125     -13.382   4.506  41.297  1.00 49.58           O
ATOM   4923  OD2 ASP B 125     -11.577   3.317  41.711  1.00 49.58           O
ATOM   4924  C   ASP B 125     -13.167   3.554  37.037  1.00 49.58           C
ATOM   4925  O   ASP B 125     -13.145   4.494  36.240  1.00 49.58           O
ATOM   4926  H   ASP B 125     -14.308   2.253  39.710  1.00  0.00           H
ATOM   4927  HA  ASP B 125     -13.742   4.850  38.642  1.00  0.00           H
ATOM   4928  HB2 ASP B 125     -11.410   4.277  39.049  1.00  0.00           H
ATOM   4929  HB3 ASP B 125     -11.825   2.577  39.252  1.00  0.00           H
ATOM   4930  N   GLN B 126     -13.229   2.291  36.595  1.00 43.26           N
ATOM   4931  CA  GLN B 126     -13.213   1.934  35.169  1.00 43.26           C
ATOM   4932  CB  GLN B 126     -12.925   0.435  35.012  1.00 43.26           C
ATOM   4933  CG  GLN B 126     -11.532   0.002  35.495  1.00 43.26           C
ATOM   4934  CD  GLN B 126     -10.450   0.317  34.473  1.00 43.26           C
ATOM   4935  OE1 GLN B 126     -10.166  -0.464  33.582  1.00 43.26           O
ATOM   4936  NE2 GLN B 126      -9.855   1.489  34.504  1.00 43.26           N
ATOM   4937  C   GLN B 126     -14.521   2.299  34.440  1.00 43.26           C
ATOM   4938  O   GLN B 126     -14.489   2.672  33.264  1.00 43.26           O
ATOM   4939  H   GLN B 126     -13.341   1.550  37.278  1.00  0.00           H
ATOM   4940  HA  GLN B 126     -12.415   2.492  34.679  1.00  0.00           H
ATOM   4941  HB2 GLN B 126     -13.009   0.170  33.959  1.00  0.00           H
ATOM   4942  HB3 GLN B 126     -13.684  -0.124  35.561  1.00  0.00           H
ATOM   4943  HG2 GLN B 126     -11.543  -1.078  35.644  1.00  0.00           H
ATOM   4944  HG3 GLN B 126     -11.289   0.469  36.449  1.00  0.00           H
ATOM   4945 HE21 GLN B 126     -10.045   2.149  35.237  1.00  0.00           H
ATOM   4946 HE22 GLN B 126      -9.159   1.648  33.797  1.00  0.00           H
ATOM   4947  N   PHE B 127     -15.668   2.286  35.129  1.00115.23           N
ATOM   4948  CA  PHE B 127     -16.945   2.774  34.596  0.50115.23           C
ATOM   4949  CB  PHE B 127     -18.101   2.335  35.510  0.50115.23           C
ATOM   4950  CG  PHE B 127     -19.490   2.562  34.940  0.50115.23           C
ATOM   4951  CD1 PHE B 127     -20.067   3.848  34.955  0.50115.23           C
ATOM   4952  CD2 PHE B 127     -20.230   1.475  34.435  0.50115.23           C
ATOM   4953  CE1 PHE B 127     -21.369   4.041  34.465  0.50115.23           C
ATOM   4954  CE2 PHE B 127     -21.543   1.665  33.972  0.50115.23           C
ATOM   4955  CZ  PHE B 127     -22.118   2.945  34.001  0.50115.23           C
ATOM   4956  C   PHE B 127     -16.951   4.300  34.408  1.00115.23           C
ATOM   4957  O   PHE B 127     -17.516   4.767  33.420  1.00115.23           O
ATOM   4958  H   PHE B 127     -15.658   1.899  36.069  1.00  0.00           H
ATOM   4959  HA  PHE B 127     -17.098   2.319  33.619  0.50  0.00           H
ATOM   4960  HB2 PHE B 127     -17.997   1.272  35.724  0.50  0.00           H
ATOM   4961  HB3 PHE B 127     -18.030   2.865  36.457  0.50  0.00           H
ATOM   4962  HD1 PHE B 127     -19.526   4.686  35.373  0.50  0.00           H
ATOM   4963  HD2 PHE B 127     -19.810   0.479  34.448  0.50  0.00           H
ATOM   4964  HE1 PHE B 127     -21.814   5.029  34.489  0.50  0.00           H
ATOM   4965  HE2 PHE B 127     -22.126   0.820  33.631  0.50  0.00           H
ATOM   4966  HZ  PHE B 127     -23.142   3.082  33.685  0.50  0.00           H
ATOM   4967  N   ASN B 128     -16.305   5.048  35.308  1.00 38.52           N
ATOM   4968  CA  ASN B 128     -16.103   6.500  35.275  1.00 38.52           C
ATOM   4969  CB  ASN B 128     -15.598   6.919  36.671  1.00 38.52           C
ATOM   4970  CG  ASN B 128     -15.049   8.334  36.739  1.00 38.52           C
ATOM   4971  OD1 ASN B 128     -15.565   9.265  36.149  1.00 38.52           O
ATOM   4972  ND2 ASN B 128     -13.907   8.526  37.356  1.00 38.52           N
ATOM   4973  C   ASN B 128     -15.142   6.927  34.152  1.00 38.52           C
ATOM   4974  O   ASN B 128     -15.532   7.721  33.302  1.00 38.52           O
ATOM   4975  H   ASN B 128     -15.943   4.569  36.127  1.00  0.00           H
ATOM   4976  HA  ASN B 128     -17.054   7.002  35.088  1.00  0.00           H
ATOM   4977  HB2 ASN B 128     -16.411   6.831  37.391  1.00  0.00           H
ATOM   4978  HB3 ASN B 128     -14.810   6.240  36.985  1.00  0.00           H
ATOM   4979 HD21 ASN B 128     -13.535   9.458  37.338  1.00  0.00           H
ATOM   4980 HD22 ASN B 128     -13.424   7.761  37.795  1.00  0.00           H
ATOM   4981  N   VAL B 129     -14.034   6.204  33.959  1.00 34.14           N
ATOM   4982  CA  VAL B 129     -13.193   6.339  32.751  1.00 34.14           C
ATOM   4983  CB  VAL B 129     -11.960   5.418  32.866  1.00 34.14           C
ATOM   4984  CG1 VAL B 129     -11.185   5.285  31.556  1.00 34.14           C
ATOM   4985  CG2 VAL B 129     -10.991   5.957  33.926  1.00 34.14           C
ATOM   4986  C   VAL B 129     -14.009   6.072  31.472  1.00 34.14           C
ATOM   4987  O   VAL B 129     -14.184   6.972  30.655  1.00 34.14           O
ATOM   4988  H   VAL B 129     -13.755   5.542  34.679  1.00  0.00           H
ATOM   4989  HA  VAL B 129     -12.837   7.367  32.681  1.00  0.00           H
ATOM   4990  HB  VAL B 129     -12.285   4.422  33.165  1.00  0.00           H
ATOM   4991 HG21 VAL B 129     -10.623   6.941  33.633  1.00  0.00           H
ATOM   4992 HG22 VAL B 129     -11.487   6.040  34.893  1.00  0.00           H
ATOM   4993 HG23 VAL B 129     -10.144   5.280  34.035  1.00  0.00           H
ATOM   4994 HG11 VAL B 129     -10.273   4.708  31.709  1.00  0.00           H
ATOM   4995 HG12 VAL B 129     -11.791   4.764  30.818  1.00  0.00           H
ATOM   4996 HG13 VAL B 129     -10.926   6.270  31.168  1.00  0.00           H
ATOM   4997  N   SER B 130     -14.834   5.019  31.500  1.00 35.39           N
ATOM   4998  CA  SER B 130     -15.807   4.704  30.440  1.00 35.39           C
ATOM   4999  CB  SER B 130     -16.291   3.247  30.562  1.00 35.39           C
ATOM   5000  OG  SER B 130     -15.232   2.317  30.687  1.00 35.39           O
ATOM   5001  C   SER B 130     -17.029   5.657  30.354  1.00 35.39           C
ATOM   5002  O   SER B 130     -17.987   5.326  29.655  1.00 35.39           O
ATOM   5003  H   SER B 130     -14.728   4.372  32.269  1.00  0.00           H
ATOM   5004  HA  SER B 130     -15.281   4.788  29.488  1.00  0.00           H
ATOM   5005  HB2 SER B 130     -16.946   3.149  31.428  1.00  0.00           H
ATOM   5006  HB3 SER B 130     -16.860   2.988  29.669  1.00  0.00           H
ATOM   5007  HG  SER B 130     -14.820   2.438  31.565  1.00  0.00           H
ATOM   5008  N   MET B 131     -17.168   6.679  31.210  1.00104.21           N
ATOM   5009  CA  MET B 131     -18.117   7.801  31.035  1.00104.21           C
ATOM   5010  CB  MET B 131     -18.655   8.343  32.382  1.00104.21           C
ATOM   5011  CG  MET B 131     -19.722   7.468  33.043  1.00104.21           C
ATOM   5012  SD  MET B 131     -21.358   7.556  32.265  1.00104.21           S
ATOM   5013  CE  MET B 131     -22.004   9.093  32.978  1.00104.21           C
ATOM   5014  C   MET B 131     -17.436   8.965  30.314  1.00104.21           C
ATOM   5015  O   MET B 131     -17.984   9.508  29.357  1.00104.21           O
ATOM   5016  H   MET B 131     -16.383   6.855  31.831  1.00  0.00           H
ATOM   5017  HA  MET B 131     -18.964   7.497  30.419  1.00  0.00           H
ATOM   5018  HB2 MET B 131     -19.090   9.330  32.220  1.00  0.00           H
ATOM   5019  HB3 MET B 131     -17.838   8.481  33.085  1.00  0.00           H
ATOM   5020  HG2 MET B 131     -19.378   6.438  33.040  1.00  0.00           H
ATOM   5021  HG3 MET B 131     -19.828   7.776  34.084  1.00  0.00           H
ATOM   5022  HE1 MET B 131     -23.014   9.273  32.607  1.00  0.00           H
ATOM   5023  HE2 MET B 131     -22.040   9.004  34.064  1.00  0.00           H
ATOM   5024  HE3 MET B 131     -21.364   9.930  32.704  1.00  0.00           H
ATOM   5025  N   ASN B 132     -16.245   9.342  30.776  1.00 43.02           N
ATOM   5026  CA  ASN B 132     -15.624  10.621  30.444  1.00 43.02           C
ATOM   5027  CB  ASN B 132     -14.477  10.852  31.438  1.00 43.02           C
ATOM   5028  CG  ASN B 132     -14.984  11.013  32.866  1.00 43.02           C
ATOM   5029  OD1 ASN B 132     -16.111  11.415  33.115  1.00 43.02           O
ATOM   5030  ND2 ASN B 132     -14.285  10.456  33.825  1.00 43.02           N
ATOM   5031  C   ASN B 132     -15.218  10.724  28.966  1.00 43.02           C
[truncated: 314,153 more chars]
