# Supplementary material for: Cytokinin perception in potato: new features of canonical players
Source: J Exp Bot. 2018 May 24;69(16):3839–53. doi: 10.1093/jxb/ery199 (PMC6054150; doi:10.1093/jxb/ery199)
Supplement: Supplementary Dataset S1 [file ery199_suppl_supplementary_dataset_s1.zip › Supplementary_File/01_Sensor_module/01_Ligand-free/StHK4_SM.pdb]

EXPDTA    THEORETICAL MODEL, MODELLER 9.19 2018/01/19 10:02:17
REMARK   6 MODELLER OBJECTIVE FUNCTION:      2895.5759
REMARK   6 MODELLER BEST TEMPLATE % SEQ ID:  79.962
REMARK   6 SEQUENCE: StHK4
REMARK   6 ALIGNMENT: alignment.ali
REMARK   6 DOPE score: -62122.04297
REMARK   6 GA341 score: 1.00000
REMARK   6 TEMPLATE: 3T4L 126:A - 393:B MODELS 1:A - 538:B AT 80.0%
HELIX    1   1 ALA A   58  GLU A  103  1                                  46
HELIX    2   2 GLN A  111  ARG A  120  1                                  10
HELIX    3   3 ALA A  122  GLU A  124  1                                   3
HELIX    4   4 ASN A  139  HIS A  149  1                                  11
HELIX    5   5 GLU A  175  ILE A  180  1                                   6
HELIX    6   6 MET A  185  SER A  187  1                                   3
HELIX    7   7 GLU A  189  ALA A  200  1                                  12
HELIX    8   8 GLU A  237  ALA A  243  1                                   7
HELIX    9   9 VAL A  254  GLN A  264  1                                  11
HELIX   10  10 ASP B   57  GLU B  103  1                                  47
HELIX   11  11 GLN B  111  ARG B  120  1                                  10
HELIX   12  12 ALA B  122  GLU B  124  1                                   3
HELIX   13  13 ASN B  139  HIS B  149  1                                  11
HELIX   14  14 GLU B  175  ILE B  180  1                                   6
HELIX   15  15 MET B  185  SER B  187  1                                   3
HELIX   16  16 GLU B  189  SER B  201  1                                  13
HELIX   17  17 GLU B  237  ALA B  243  1                                   7
HELIX   18  18 VAL B  254  GLY B  263  1                                  10
SHEET    1   1 1 LEU A 128  GLU A 135  0
SHEET    2   2 1 VAL A 170  SER A 173  0
SHEET    3   3 1 VAL A 220  TYR A 227  0
SHEET    4   4 1 THR A 244  PHE A 252  0
SHEET    5   5 1 ILE A 271  ASP A 277  0
SHEET    6   6 1 LEU A 285  TYR A 288  0
SHEET    7   7 1 GLN A 301  LEU A 305  0
SHEET    8   8 1 HIS A 314  TYR A 320  0
SHEET    9   9 1 LEU B 128  GLU B 135  0
SHEET   10  10 1 VAL B 170  SER B 173  0
SHEET   11  11 1 GLY B 219  TYR B 227  0
SHEET   12  12 1 THR B 244  ASP B 253  0
SHEET   13  13 1 ILE B 271  ASP B 277  0
SHEET   14  14 1 LEU B 285  TYR B 288  0
SHEET   15  15 1 LYS B 300  LEU B 305  0
SHEET   16  16 1 HIS B 314  TYR B 320  0
SSBOND   1 CYS A   17    CYS A  263                          1555   1555  2.04
SSBOND   2 CYS B  286    CYS B  532                          1555   1555  2.04
ATOM      1  N   MET A  56      -3.815  13.561  71.868  1.00101.18           N
ATOM      2  CA  MET A  56      -2.399  13.313  71.508  1.00101.18           C
ATOM      3  CB  MET A  56      -1.452  14.119  72.430  1.00101.18           C
ATOM      4  CG  MET A  56      -0.637  15.121  71.608  1.00101.18           C
ATOM      5  SD  MET A  56       0.304  14.409  70.226  1.00101.18           S
ATOM      6  CE  MET A  56       1.620  13.534  71.118  1.00101.18           C
ATOM      7  C   MET A  56      -2.101  11.808  71.511  1.00101.18           C
ATOM      8  O   MET A  56      -1.029  11.372  71.915  1.00101.18           O
ATOM      9  HA  MET A  56      -2.238  13.657  70.487  1.00  0.00           H
ATOM     10  HB2 MET A  56      -0.768  13.479  72.984  1.00  0.00           H
ATOM     11  HB3 MET A  56      -2.031  14.672  73.171  1.00  0.00           H
ATOM     12  HG2 MET A  56       0.056  15.637  72.275  1.00  0.00           H
ATOM     13  HG3 MET A  56      -1.322  15.865  71.201  1.00  0.00           H
ATOM     14  HE1 MET A  56       2.335  13.131  70.402  1.00  0.00           H
ATOM     15  HE2 MET A  56       1.198  12.715  71.699  1.00  0.00           H
ATOM     16  HE3 MET A  56       2.136  14.226  71.785  1.00  0.00           H
ATOM     17  H1  MET A  56      -3.984  14.539  72.041  1.00  0.00           H
ATOM     18  H2  MET A  56      -4.068  13.007  72.685  1.00  0.00           H
ATOM     19  H3  MET A  56      -4.421  13.248  71.119  1.00  0.00           H
ATOM     20  N   ASP A  57      -3.096  10.989  71.179  1.00 71.22           N
ATOM     21  CA  ASP A  57      -3.182   9.624  71.694  1.00 71.22           C
ATOM     22  CB  ASP A  57      -4.631   9.302  72.123  1.00 71.22           C
ATOM     23  CG  ASP A  57      -5.374  10.368  72.965  1.00 71.22           C
ATOM     24  OD1 ASP A  57      -4.808  11.459  73.235  1.00 71.22           O
ATOM     25  OD2 ASP A  57      -6.609  10.218  73.053  1.00 71.22           O
ATOM     26  C   ASP A  57      -2.643   8.627  70.659  1.00 71.22           C
ATOM     27  O   ASP A  57      -2.498   8.969  69.482  1.00 71.22           O
ATOM     28  H   ASP A  57      -3.962  11.360  70.807  1.00  0.00           H
ATOM     29  HA  ASP A  57      -2.561   9.544  72.588  1.00  0.00           H
ATOM     30  HB2 ASP A  57      -4.620   8.367  72.686  1.00  0.00           H
ATOM     31  HB3 ASP A  57      -5.214   9.123  71.219  1.00  0.00           H
ATOM     32  N   ALA A  58      -2.458   7.362  71.055  1.00 24.35           N
ATOM     33  CA  ALA A  58      -1.990   6.310  70.149  1.00 24.35           C
ATOM     34  CB  ALA A  58      -1.904   4.987  70.921  1.00 24.35           C
ATOM     35  C   ALA A  58      -2.878   6.194  68.895  1.00 24.35           C
ATOM     36  O   ALA A  58      -2.410   6.518  67.807  1.00 24.35           O
ATOM     37  H   ALA A  58      -2.603   7.129  72.024  1.00  0.00           H
ATOM     38  HA  ALA A  58      -0.986   6.569  69.807  1.00  0.00           H
ATOM     39  HB1 ALA A  58      -1.208   5.086  71.755  1.00  0.00           H
ATOM     40  HB2 ALA A  58      -1.540   4.202  70.255  1.00  0.00           H
ATOM     41  HB3 ALA A  58      -2.886   4.699  71.299  1.00  0.00           H
ATOM     42  N   ASN A  59      -4.202   6.112  69.089  1.00 74.48           N
ATOM     43  CA  ASN A  59      -5.164   6.085  67.983  1.00 74.48           C
ATOM     44  CB  ASN A  59      -6.542   5.625  68.502  1.00 74.48           C
ATOM     45  CG  ASN A  59      -7.499   5.243  67.376  1.00 74.48           C
ATOM     46  OD1 ASN A  59      -8.584   5.796  67.230  1.00 74.48           O
ATOM     47  ND2 ASN A  59      -7.158   4.274  66.562  1.00 74.48           N
ATOM     48  C   ASN A  59      -5.242   7.405  67.178  1.00 74.48           C
ATOM     49  O   ASN A  59      -5.724   7.388  66.051  1.00 74.48           O
ATOM     50  H   ASN A  59      -4.537   5.916  70.018  1.00  0.00           H
ATOM     51  HA  ASN A  59      -4.824   5.318  67.295  1.00  0.00           H
ATOM     52  HB2 ASN A  59      -6.999   6.408  69.105  1.00  0.00           H
ATOM     53  HB3 ASN A  59      -6.411   4.735  69.118  1.00  0.00           H
ATOM     54 HD21 ASN A  59      -6.234   3.823  66.631  1.00  0.00           H
ATOM     55 HD22 ASN A  59      -7.727   4.043  65.775  1.00  0.00           H
ATOM     56  N   HIS A  60      -4.728   8.538  67.685  1.00 49.16           N
ATOM     57  CA  HIS A  60      -4.663   9.802  66.926  1.00 49.16           C
ATOM     58  ND1 HIS A  60      -5.553  12.248  69.874  1.00 49.16           N
ATOM     59  CG  HIS A  60      -5.610  11.240  68.902  1.00 49.16           C
ATOM     60  CB  HIS A  60      -4.553  11.038  67.842  1.00 49.16           C
ATOM     61  NE2 HIS A  60      -7.329  10.989  70.246  1.00 49.16           N
ATOM     62  CD2 HIS A  60      -6.710  10.465  69.134  1.00 49.16           C
ATOM     63  CE1 HIS A  60      -6.635  12.061  70.652  1.00 49.16           C
ATOM     64  C   HIS A  60      -3.488   9.809  65.942  1.00 49.16           C
ATOM     65  O   HIS A  60      -3.694   9.993  64.746  1.00 49.16           O
ATOM     66  H   HIS A  60      -4.207   8.479  68.552  1.00  0.00           H
ATOM     67  HA  HIS A  60      -5.571   9.907  66.327  1.00  0.00           H
ATOM     68  HB2 HIS A  60      -3.587  11.023  68.343  1.00  0.00           H
ATOM     69  HB3 HIS A  60      -4.565  11.924  67.206  1.00  0.00           H
ATOM     70  HD2 HIS A  60      -7.008   9.584  68.585  1.00  0.00           H
ATOM     71  HE1 HIS A  60      -6.849  12.601  71.567  1.00  0.00           H
ATOM     72  HE2 HIS A  60      -8.032  10.536  70.819  1.00  0.00           H
ATOM     73  N   LYS A  61      -2.256   9.561  66.414  1.00123.94           N
ATOM     74  CA  LYS A  61      -1.061   9.508  65.539  1.00123.94           C
ATOM     75  CB  LYS A  61       0.212   9.969  66.285  1.00123.94           C
ATOM     76  CG  LYS A  61       0.133  11.351  66.987  1.00123.94           C
ATOM     77  CD  LYS A  61       0.054  12.640  66.126  1.00123.94           C
ATOM     78  CE  LYS A  61       1.424  13.171  65.641  1.00123.94           C
ATOM     79  NZ  LYS A  61       1.401  14.602  65.207  1.00123.94           N
ATOM     80  C   LYS A  61      -0.915   8.150  64.811  1.00123.94           C
ATOM     81  O   LYS A  61      -0.060   8.002  63.940  1.00123.94           O
ATOM     82  H   LYS A  61      -2.160   9.337  67.402  1.00  0.00           H
ATOM     83  HA  LYS A  61      -1.219  10.226  64.739  1.00  0.00           H
ATOM     84  HB2 LYS A  61       0.439   9.220  67.046  1.00  0.00           H
ATOM     85  HB3 LYS A  61       1.046   9.984  65.582  1.00  0.00           H
ATOM     86  HG2 LYS A  61       1.003  11.441  67.638  1.00  0.00           H
ATOM     87  HG3 LYS A  61      -0.734  11.341  67.648  1.00  0.00           H
ATOM     88  HD2 LYS A  61      -0.612  12.486  65.276  1.00  0.00           H
ATOM     89  HD3 LYS A  61      -0.393  13.413  66.754  1.00  0.00           H
ATOM     90  HE2 LYS A  61       1.780  12.545  64.819  1.00  0.00           H
ATOM     91  HE3 LYS A  61       2.141  13.073  66.461  1.00  0.00           H
ATOM     92  HZ1 LYS A  61       1.145  15.266  65.925  1.00  0.00           H
ATOM     93  HZ2 LYS A  61       2.278  14.933  64.815  1.00  0.00           H
ATOM     94  HZ3 LYS A  61       0.731  14.830  64.468  1.00  0.00           H
ATOM     95  N   GLU A  62      -1.839   7.222  65.057  1.00 72.93           N
ATOM     96  CA  GLU A  62      -2.188   6.061  64.225  1.00 72.93           C
ATOM     97  CB  GLU A  62      -2.799   5.016  65.160  1.00 72.93           C
ATOM     98  CG  GLU A  62      -3.281   3.697  64.557  1.00 72.93           C
ATOM     99  CD  GLU A  62      -3.678   2.759  65.709  1.00 72.93           C
ATOM    100  OE1 GLU A  62      -4.682   3.098  66.379  1.00 72.93           O
ATOM    101  OE2 GLU A  62      -2.761   2.043  66.175  1.00 72.93           O
ATOM    102  C   GLU A  62      -3.150   6.431  63.081  1.00 72.93           C
ATOM    103  O   GLU A  62      -2.741   6.346  61.924  1.00 72.93           O
ATOM    104  H   GLU A  62      -2.384   7.341  65.901  1.00  0.00           H
ATOM    105  HA  GLU A  62      -1.290   5.635  63.778  1.00  0.00           H
ATOM    106  HB2 GLU A  62      -3.651   5.484  65.640  1.00  0.00           H
ATOM    107  HB3 GLU A  62      -2.054   4.778  65.920  1.00  0.00           H
ATOM    108  HG2 GLU A  62      -4.140   3.879  63.906  1.00  0.00           H
ATOM    109  HG3 GLU A  62      -2.478   3.254  63.963  1.00  0.00           H
ATOM    110  N   LYS A  63      -4.263   7.127  63.381  1.00 34.91           N
ATOM    111  CA  LYS A  63      -5.184   7.684  62.365  1.00 34.91           C
ATOM    112  CB  LYS A  63      -6.462   8.218  63.024  1.00 34.91           C
ATOM    113  CG  LYS A  63      -7.412   7.036  63.216  1.00 34.91           C
ATOM    114  CD  LYS A  63      -8.621   7.351  64.085  1.00 34.91           C
ATOM    115  CE  LYS A  63      -9.528   6.121  64.003  1.00 34.91           C
ATOM    116  NZ  LYS A  63     -10.445   6.062  65.161  1.00 34.91           N
ATOM    117  C   LYS A  63      -4.564   8.750  61.463  1.00 34.91           C
ATOM    118  O   LYS A  63      -4.862   8.789  60.275  1.00 34.91           O
ATOM    119  H   LYS A  63      -4.558   7.175  64.351  1.00  0.00           H
ATOM    120  HA  LYS A  63      -5.476   6.867  61.707  1.00  0.00           H
ATOM    121  HB2 LYS A  63      -6.234   8.710  63.968  1.00  0.00           H
ATOM    122  HB3 LYS A  63      -6.949   8.939  62.365  1.00  0.00           H
ATOM    123  HG2 LYS A  63      -7.769   6.744  62.232  1.00  0.00           H
ATOM    124  HG3 LYS A  63      -6.876   6.195  63.662  1.00  0.00           H
ATOM    125  HD2 LYS A  63      -9.144   8.230  63.704  1.00  0.00           H
ATOM    126  HD3 LYS A  63      -8.285   7.525  65.108  1.00  0.00           H
ATOM    127  HE2 LYS A  63     -10.073   6.146  63.052  1.00  0.00           H
ATOM    128  HE3 LYS A  63      -8.895   5.229  63.982  1.00  0.00           H
ATOM    129  HZ1 LYS A  63     -11.031   5.243  65.101  1.00  0.00           H
ATOM    130  HZ2 LYS A  63      -9.886   6.001  66.015  1.00  0.00           H
ATOM    131  HZ3 LYS A  63     -11.014   6.894  65.201  1.00  0.00           H
ATOM    132  N   ARG A  64      -3.502   9.406  61.936  1.00109.34           N
ATOM    133  CA  ARG A  64      -2.573  10.203  61.117  0.33109.34           C
ATOM    134  CB  ARG A  64      -1.405  10.635  62.013  0.33109.34           C
ATOM    135  CG  ARG A  64      -0.373  11.497  61.285  0.33109.34           C
ATOM    136  CD  ARG A  64       0.850  11.762  62.166  0.33109.34           C
ATOM    137  NE  ARG A  64       1.595  12.964  61.747  0.33109.34           N
ATOM    138  CZ  ARG A  64       1.227  14.197  62.020  0.33109.34           C
ATOM    139  NH1 ARG A  64       0.034  14.494  62.420  0.33109.34           N
ATOM    140  NH2 ARG A  64       2.141  15.100  62.143  0.33109.34           N
ATOM    141  C   ARG A  64      -2.048   9.429  59.903  1.00109.34           C
ATOM    142  O   ARG A  64      -1.905  10.010  58.831  1.00109.34           O
ATOM    143  H   ARG A  64      -3.371   9.368  62.940  1.00  0.00           H
ATOM    144  HA  ARG A  64      -3.097  11.084  60.739  0.33  0.00           H
ATOM    145  HB2 ARG A  64      -0.907   9.745  62.388  0.33  0.00           H
ATOM    146  HB3 ARG A  64      -1.804  11.206  62.852  0.33  0.00           H
ATOM    147  HG2 ARG A  64      -0.865  12.429  61.022  0.33  0.00           H
ATOM    148  HG3 ARG A  64      -0.024  11.001  60.383  0.33  0.00           H
ATOM    149  HD2 ARG A  64       0.514  11.907  63.193  0.33  0.00           H
ATOM    150  HD3 ARG A  64       1.512  10.895  62.142  0.33  0.00           H
ATOM    151  HE  ARG A  64       2.545  12.893  61.385  0.33  0.00           H
ATOM    152 HH11 ARG A  64      -0.086  15.517  62.545  0.33  0.00           H
ATOM    153 HH12 ARG A  64      -0.704  14.068  61.898  0.33  0.00           H
ATOM    154 HH21 ARG A  64       3.025  14.927  61.669  0.33  0.00           H
ATOM    155 HH22 ARG A  64       1.828  16.065  62.291  0.33  0.00           H
ATOM    156  N   LYS A  65      -1.638   8.173  60.101  1.00 70.33           N
ATOM    157  CA  LYS A  65      -1.047   7.312  59.065  1.00 70.33           C
ATOM    158  CB  LYS A  65      -0.266   6.157  59.709  1.00 70.33           C
ATOM    159  CG  LYS A  65       0.881   6.646  60.603  1.00 70.33           C
ATOM    160  CD  LYS A  65       1.554   5.461  61.300  1.00 70.33           C
ATOM    161  CE  LYS A  65       2.668   5.979  62.212  1.00 70.33           C
ATOM    162  NZ  LYS A  65       3.363   4.860  62.891  1.00 70.33           N
ATOM    163  C   LYS A  65      -2.115   6.758  58.129  1.00 70.33           C
ATOM    164  O   LYS A  65      -1.939   6.862  56.926  1.00 70.33           O
ATOM    165  H   LYS A  65      -1.870   7.748  60.992  1.00  0.00           H
ATOM    166  HA  LYS A  65      -0.368   7.907  58.453  1.00  0.00           H
ATOM    167  HB2 LYS A  65      -0.947   5.542  60.298  1.00  0.00           H
ATOM    168  HB3 LYS A  65       0.147   5.530  58.918  1.00  0.00           H
ATOM    169  HG2 LYS A  65       0.498   7.326  61.364  1.00  0.00           H
ATOM    170  HG3 LYS A  65       1.614   7.173  59.992  1.00  0.00           H
ATOM    171  HD2 LYS A  65       1.967   4.788  60.546  1.00  0.00           H
ATOM    172  HD3 LYS A  65       0.810   4.927  61.895  1.00  0.00           H
ATOM    173  HE2 LYS A  65       3.377   6.553  61.606  1.00  0.00           H
ATOM    174  HE3 LYS A  65       2.225   6.658  62.949  1.00  0.00           H
ATOM    175  HZ1 LYS A  65       4.108   5.214  63.478  1.00  0.00           H
ATOM    176  HZ2 LYS A  65       3.763   4.231  62.206  1.00  0.00           H
ATOM    177  HZ3 LYS A  65       2.710   4.342  63.466  1.00  0.00           H
ATOM    178  N   GLU A  66      -3.240   6.313  58.685  1.00 76.21           N
ATOM    179  CA  GLU A  66      -4.452   5.864  57.977  1.00 76.21           C
ATOM    180  CB  GLU A  66      -5.451   5.491  59.090  1.00 76.21           C
ATOM    181  CG  GLU A  66      -6.906   5.142  58.747  1.00 76.21           C
ATOM    182  CD  GLU A  66      -7.760   5.048  60.037  1.00 76.21           C
ATOM    183  OE1 GLU A  66      -7.240   4.533  61.056  1.00 76.21           O
ATOM    184  OE2 GLU A  66      -8.832   5.692  60.093  1.00 76.21           O
ATOM    185  C   GLU A  66      -4.994   6.940  57.015  1.00 76.21           C
ATOM    186  O   GLU A  66      -5.035   6.722  55.802  1.00 76.21           O
ATOM    187  H   GLU A  66      -3.280   6.305  59.695  1.00  0.00           H
ATOM    188  HA  GLU A  66      -4.235   4.975  57.385  1.00  0.00           H
ATOM    189  HB2 GLU A  66      -5.021   4.666  59.660  1.00  0.00           H
ATOM    190  HB3 GLU A  66      -5.506   6.352  59.744  1.00  0.00           H
ATOM    191  HG2 GLU A  66      -6.929   4.190  58.212  1.00  0.00           H
ATOM    192  HG3 GLU A  66      -7.314   5.915  58.092  1.00  0.00           H
ATOM    193  N   GLY A  67      -5.112   8.176  57.511  1.00 23.06           N
ATOM    194  CA  GLY A  67      -5.468   9.351  56.719  1.00 23.06           C
ATOM    195  C   GLY A  67      -4.397   9.752  55.703  1.00 23.06           C
ATOM    196  O   GLY A  67      -4.720   9.903  54.531  1.00 23.06           O
ATOM    197  H   GLY A  67      -5.036   8.293  58.516  1.00  0.00           H
ATOM    198  HA2 GLY A  67      -5.629  10.193  57.390  1.00  0.00           H
ATOM    199  HA3 GLY A  67      -6.396   9.155  56.181  1.00  0.00           H
ATOM    200  N   LEU A  68      -3.115   9.805  56.091  1.00 47.58           N
ATOM    201  CA  LEU A  68      -2.039  10.226  55.181  1.00 47.58           C
ATOM    202  CB  LEU A  68      -0.767  10.550  55.988  1.00 47.58           C
ATOM    203  CG  LEU A  68       0.395  11.170  55.183  1.00 47.58           C
ATOM    204  CD1 LEU A  68       0.034  12.538  54.612  1.00 47.58           C
ATOM    205  CD2 LEU A  68       1.623  11.362  56.076  1.00 47.58           C
ATOM    206  C   LEU A  68      -1.769   9.217  54.053  1.00 47.58           C
ATOM    207  O   LEU A  68      -1.491   9.647  52.941  1.00 47.58           O
ATOM    208  H   LEU A  68      -2.893   9.642  57.063  1.00  0.00           H
ATOM    209  HA  LEU A  68      -2.372  11.145  54.697  1.00  0.00           H
ATOM    210  HB2 LEU A  68      -0.418   9.633  56.462  1.00  0.00           H
ATOM    211  HB3 LEU A  68      -1.044  11.257  56.763  1.00  0.00           H
ATOM    212  HG  LEU A  68       0.671  10.505  54.366  1.00  0.00           H
ATOM    213 HD21 LEU A  68       1.469  12.185  56.768  1.00  0.00           H
ATOM    214 HD22 LEU A  68       1.828  10.453  56.634  1.00  0.00           H
ATOM    215 HD23 LEU A  68       2.487  11.593  55.456  1.00  0.00           H
ATOM    216 HD11 LEU A  68       0.908  12.990  54.147  1.00  0.00           H
ATOM    217 HD12 LEU A  68      -0.327  13.200  55.400  1.00  0.00           H
ATOM    218 HD13 LEU A  68      -0.737  12.420  53.855  1.00  0.00           H
ATOM    219  N   VAL A  69      -1.937   7.909  54.289  1.00 29.38           N
ATOM    220  CA  VAL A  69      -1.908   6.887  53.223  1.00 29.38           C
ATOM    221  CB  VAL A  69      -1.944   5.450  53.788  1.00 29.38           C
ATOM    222  CG1 VAL A  69      -2.165   4.373  52.720  1.00 29.38           C
ATOM    223  CG2 VAL A  69      -0.617   5.108  54.471  1.00 29.38           C
ATOM    224  C   VAL A  69      -3.063   7.109  52.254  1.00 29.38           C
ATOM    225  O   VAL A  69      -2.816   7.386  51.089  1.00 29.38           O
ATOM    226  H   VAL A  69      -2.211   7.617  55.221  1.00  0.00           H
ATOM    227  HA  VAL A  69      -0.991   7.000  52.642  1.00  0.00           H
ATOM    228  HB  VAL A  69      -2.747   5.374  54.522  1.00  0.00           H
ATOM    229 HG21 VAL A  69      -0.669   4.109  54.903  1.00  0.00           H
ATOM    230 HG22 VAL A  69       0.198   5.147  53.747  1.00  0.00           H
ATOM    231 HG23 VAL A  69      -0.432   5.820  55.262  1.00  0.00           H
ATOM    232 HG11 VAL A  69      -2.121   3.381  53.167  1.00  0.00           H
ATOM    233 HG12 VAL A  69      -3.142   4.483  52.249  1.00  0.00           H
ATOM    234 HG13 VAL A  69      -1.398   4.447  51.947  1.00  0.00           H
ATOM    235  N   SER A  70      -4.296   7.215  52.759  1.00 29.13           N
ATOM    236  CA  SER A  70      -5.483   7.418  51.916  1.00 29.13           C
ATOM    237  CB  SER A  70      -6.724   7.390  52.812  1.00 29.13           C
ATOM    238  OG  SER A  70      -7.897   7.525  52.038  1.00 29.13           O
ATOM    239  C   SER A  70      -5.425   8.718  51.095  1.00 29.13           C
ATOM    240  O   SER A  70      -5.555   8.694  49.870  1.00 29.13           O
ATOM    241  H   SER A  70      -4.429   7.069  53.754  1.00  0.00           H
ATOM    242  HA  SER A  70      -5.554   6.590  51.211  1.00  0.00           H
ATOM    243  HB2 SER A  70      -6.671   8.204  53.537  1.00  0.00           H
ATOM    244  HB3 SER A  70      -6.756   6.441  53.350  1.00  0.00           H
ATOM    245  HG  SER A  70      -8.662   7.459  52.617  1.00  0.00           H
ATOM    246  N   MET A  71      -5.015   9.821  51.730  1.00 40.97           N
ATOM    247  CA  MET A  71      -4.863  11.134  51.100  1.00 40.97           C
ATOM    248  CB  MET A  71      -4.666  12.210  52.179  1.00 40.97           C
ATOM    249  CG  MET A  71      -5.944  12.486  52.979  1.00 40.97           C
ATOM    250  SD  MET A  71      -5.735  13.620  54.383  1.00 40.97           S
ATOM    251  CE  MET A  71      -5.260  15.153  53.537  1.00 40.97           C
ATOM    252  C   MET A  71      -3.706  11.214  50.097  1.00 40.97           C
ATOM    253  O   MET A  71      -3.794  12.046  49.191  1.00 40.97           O
ATOM    254  H   MET A  71      -4.847   9.752  52.728  1.00  0.00           H
ATOM    255  HA  MET A  71      -5.775  11.357  50.545  1.00  0.00           H
ATOM    256  HB2 MET A  71      -4.365  13.138  51.697  1.00  0.00           H
ATOM    257  HB3 MET A  71      -3.867  11.906  52.857  1.00  0.00           H
ATOM    258  HG2 MET A  71      -6.699  12.897  52.308  1.00  0.00           H
ATOM    259  HG3 MET A  71      -6.326  11.543  53.369  1.00  0.00           H
ATOM    260  HE1 MET A  71      -4.304  15.021  53.038  1.00  0.00           H
ATOM    261  HE2 MET A  71      -6.016  15.422  52.800  1.00  0.00           H
ATOM    262  HE3 MET A  71      -5.166  15.959  54.264  1.00  0.00           H
ATOM    263  N   CYS A  72      -2.632  10.437  50.281  1.00 46.42           N
ATOM    264  CA  CYS A  72      -1.475  10.412  49.382  1.00 46.42           C
ATOM    265  CB  CYS A  72      -0.199  10.117  50.174  1.00 46.42           C
ATOM    266  SG  CYS A  72       1.307  10.667  49.338  1.00 46.42           S
ATOM    267  C   CYS A  72      -1.646   9.414  48.230  1.00 46.42           C
ATOM    268  O   CYS A  72      -1.614   9.829  47.079  1.00 46.42           O
ATOM    269  H   CYS A  72      -2.620   9.798  51.068  1.00  0.00           H
ATOM    270  HA  CYS A  72      -1.364  11.402  48.937  1.00  0.00           H
ATOM    271  HB2 CYS A  72      -0.132   9.046  50.369  1.00  0.00           H
ATOM    272  HB3 CYS A  72      -0.246  10.638  51.127  1.00  0.00           H
ATOM    273  N   ASP A  73      -2.143   8.206  48.508  1.00 32.43           N
ATOM    274  CA  ASP A  73      -2.497   7.212  47.489  1.00 32.43           C
ATOM    275  CB  ASP A  73      -2.914   5.879  48.137  1.00 32.43           C
ATOM    276  CG  ASP A  73      -1.793   5.119  48.855  1.00 32.43           C
ATOM    277  OD1 ASP A  73      -0.607   5.423  48.589  1.00 32.43           O
ATOM    278  OD2 ASP A  73      -2.130   4.057  49.420  1.00 32.43           O
ATOM    279  C   ASP A  73      -3.625   7.693  46.571  1.00 32.43           C
ATOM    280  O   ASP A  73      -3.632   7.357  45.391  1.00 32.43           O
ATOM    281  H   ASP A  73      -2.214   7.923  49.480  1.00  0.00           H
ATOM    282  HA  ASP A  73      -1.624   7.027  46.863  1.00  0.00           H
ATOM    283  HB2 ASP A  73      -3.729   6.065  48.839  1.00  0.00           H
ATOM    284  HB3 ASP A  73      -3.300   5.226  47.353  1.00  0.00           H
ATOM    285  N   GLN A  74      -4.568   8.503  47.064  1.00 45.89           N
ATOM    286  CA  GLN A  74      -5.560   9.155  46.205  1.00 45.89           C
ATOM    287  CB  GLN A  74      -6.645   9.811  47.073  1.00 45.89           C
ATOM    288  CG  GLN A  74      -7.673  10.578  46.223  1.00 45.89           C
ATOM    289  CD  GLN A  74      -8.911  10.994  47.007  1.00 45.89           C
ATOM    290  OE1 GLN A  74      -9.403  10.298  47.878  1.00 45.89           O
ATOM    291  NE2 GLN A  74      -9.516  12.110  46.671  1.00 45.89           N
ATOM    292  C   GLN A  74      -4.929  10.155  45.230  1.00 45.89           C
ATOM    293  O   GLN A  74      -5.315  10.176  44.066  1.00 45.89           O
ATOM    294  H   GLN A  74      -4.565   8.708  48.059  1.00  0.00           H
ATOM    295  HA  GLN A  74      -6.033   8.397  45.586  1.00  0.00           H
ATOM    296  HB2 GLN A  74      -6.185  10.502  47.781  1.00  0.00           H
ATOM    297  HB3 GLN A  74      -7.152   9.025  47.632  1.00  0.00           H
ATOM    298  HG2 GLN A  74      -7.999   9.955  45.389  1.00  0.00           H
ATOM    299  HG3 GLN A  74      -7.204  11.472  45.815  1.00  0.00           H
ATOM    300 HE21 GLN A  74      -9.192  12.644  45.883  1.00  0.00           H
ATOM    301 HE22 GLN A  74     -10.386  12.296  47.136  1.00  0.00           H
ATOM    302  N   ARG A  75      -3.958  10.952  45.689  1.00 94.77           N
ATOM    303  CA  ARG A  75      -3.247  11.952  44.875  1.00 94.77           C
ATOM    304  CB  ARG A  75      -2.578  12.970  45.818  1.00 94.77           C
ATOM    305  CG  ARG A  75      -3.631  13.889  46.468  1.00 94.77           C
ATOM    306  CD  ARG A  75      -3.032  14.768  47.578  1.00 94.77           C
ATOM    307  NE  ARG A  75      -3.937  15.870  47.985  1.00 94.77           N
ATOM    308  CZ  ARG A  75      -4.932  15.811  48.855  1.00 94.77           C
ATOM    309  NH1 ARG A  75      -5.252  14.696  49.450  1.00 94.77           N
ATOM    310  NH2 ARG A  75      -5.642  16.874  49.128  1.00 94.77           N
ATOM    311  C   ARG A  75      -2.256  11.306  43.896  1.00 94.77           C
ATOM    312  O   ARG A  75      -2.241  11.677  42.728  1.00 94.77           O
ATOM    313  H   ARG A  75      -3.612  10.776  46.624  1.00  0.00           H
ATOM    314  HA  ARG A  75      -3.963  12.486  44.248  1.00  0.00           H
ATOM    315  HB2 ARG A  75      -2.012  12.445  46.590  1.00  0.00           H
ATOM    316  HB3 ARG A  75      -1.882  13.587  45.246  1.00  0.00           H
ATOM    317  HG2 ARG A  75      -4.047  14.525  45.689  1.00  0.00           H
ATOM    318  HG3 ARG A  75      -4.441  13.295  46.892  1.00  0.00           H
ATOM    319  HD2 ARG A  75      -2.765  14.152  48.437  1.00  0.00           H
ATOM    320  HD3 ARG A  75      -2.106  15.195  47.205  1.00  0.00           H
ATOM    321  HE  ARG A  75      -3.752  16.772  47.576  1.00  0.00           H
ATOM    322 HH11 ARG A  75      -4.716  13.861  49.232  1.00  0.00           H
ATOM    323 HH12 ARG A  75      -6.027  14.680  50.082  1.00  0.00           H
ATOM    324 HH21 ARG A  75      -5.445  17.749  48.670  1.00  0.00           H
ATOM    325 HH22 ARG A  75      -6.412  16.849  49.789  1.00  0.00           H
ATOM    326  N   ALA A  76      -1.605  10.219  44.309  1.00 27.22           N
ATOM    327  CA  ALA A  76      -0.725   9.402  43.477  1.00 27.22           C
ATOM    328  CB  ALA A  76       0.117   8.516  44.395  1.00 27.22           C
ATOM    329  C   ALA A  76      -1.477   8.541  42.453  1.00 27.22           C
ATOM    330  O   ALA A  76      -0.932   8.279  41.387  1.00 27.22           O
ATOM    331  H   ALA A  76      -1.654   9.997  45.294  1.00  0.00           H
ATOM    332  HA  ALA A  76      -0.058  10.061  42.922  1.00  0.00           H
ATOM    333  HB1 ALA A  76      -0.529   7.802  44.906  1.00  0.00           H
ATOM    334  HB2 ALA A  76       0.853   7.976  43.800  1.00  0.00           H
ATOM    335  HB3 ALA A  76       0.636   9.132  45.127  1.00  0.00           H
ATOM    336  N   ARG A  77      -2.736   8.165  42.723  1.00 39.08           N
ATOM    337  CA  ARG A  77      -3.661   7.713  41.676  1.00 39.08           C
ATOM    338  CB  ARG A  77      -4.915   7.047  42.249  1.00 39.08           C
ATOM    339  CG  ARG A  77      -4.638   5.618  42.729  1.00 39.08           C
ATOM    340  CD  ARG A  77      -5.943   4.865  43.028  1.00 39.08           C
ATOM    341  NE  ARG A  77      -6.881   5.625  43.883  1.00 39.08           N
ATOM    342  CZ  ARG A  77      -6.821   5.795  45.192  1.00 39.08           C
ATOM    343  NH1 ARG A  77      -5.828   5.349  45.905  1.00 39.08           N
ATOM    344  NH2 ARG A  77      -7.766   6.440  45.817  1.00 39.08           N
ATOM    345  C   ARG A  77      -4.015   8.857  40.738  1.00 39.08           C
ATOM    346  O   ARG A  77      -3.358   8.983  39.723  1.00 39.08           O
ATOM    347  H   ARG A  77      -3.104   8.347  43.648  1.00  0.00           H
ATOM    348  HA  ARG A  77      -3.163   6.989  41.025  1.00  0.00           H
ATOM    349  HB2 ARG A  77      -5.319   7.655  43.059  1.00  0.00           H
ATOM    350  HB3 ARG A  77      -5.663   6.986  41.461  1.00  0.00           H
ATOM    351  HG2 ARG A  77      -4.108   5.073  41.945  1.00  0.00           H
ATOM    352  HG3 ARG A  77      -4.006   5.637  43.613  1.00  0.00           H
ATOM    353  HD2 ARG A  77      -6.434   4.665  42.072  1.00  0.00           H
ATOM    354  HD3 ARG A  77      -5.704   3.904  43.487  1.00  0.00           H
ATOM    355  HE  ARG A  77      -7.611   6.108  43.384  1.00  0.00           H
ATOM    356 HH11 ARG A  77      -5.750   5.582  46.876  1.00  0.00           H
ATOM    357 HH12 ARG A  77      -4.995   5.091  45.401  1.00  0.00           H
ATOM    358 HH21 ARG A  77      -8.531   6.829  45.295  1.00  0.00           H
ATOM    359 HH22 ARG A  77      -7.704   6.592  46.808  1.00  0.00           H
ATOM    360  N   MET A  78      -4.735   9.882  41.189  1.00128.33           N
ATOM    361  CA  MET A  78      -5.336  10.820  40.229  1.00128.33           C
ATOM    362  CB  MET A  78      -6.441  11.631  40.905  1.00128.33           C
ATOM    363  CG  MET A  78      -5.945  12.628  41.954  1.00128.33           C
ATOM    364  SD  MET A  78      -7.233  13.130  43.136  1.00128.33           S
ATOM    365  CE  MET A  78      -8.443  13.833  41.978  1.00128.33           C
ATOM    366  C   MET A  78      -4.359  11.685  39.409  1.00128.33           C
ATOM    367  O   MET A  78      -4.707  12.043  38.290  1.00128.33           O
ATOM    368  H   MET A  78      -5.149   9.802  42.106  1.00  0.00           H
ATOM    369  HA  MET A  78      -5.847  10.211  39.488  1.00  0.00           H
ATOM    370  HB2 MET A  78      -6.990  12.173  40.134  1.00  0.00           H
ATOM    371  HB3 MET A  78      -7.130  10.932  41.381  1.00  0.00           H
ATOM    372  HG2 MET A  78      -5.132  12.171  42.511  1.00  0.00           H
ATOM    373  HG3 MET A  78      -5.544  13.504  41.447  1.00  0.00           H
ATOM    374  HE1 MET A  78      -9.315  14.183  42.529  1.00  0.00           H
ATOM    375  HE2 MET A  78      -8.765  13.075  41.265  1.00  0.00           H
ATOM    376  HE3 MET A  78      -7.993  14.667  41.439  1.00  0.00           H
ATOM    377  N   LEU A  79      -3.102  11.866  39.834  1.00 45.77           N
ATOM    378  CA  LEU A  79      -2.027  12.403  38.981  0.50 45.77           C
ATOM    379  CB  LEU A  79      -0.837  12.743  39.900  0.50 45.77           C
ATOM    380  CG  LEU A  79       0.376  13.358  39.178  0.50 45.77           C
ATOM    381  CD1 LEU A  79       0.029  14.714  38.571  0.50 45.77           C
ATOM    382  CD2 LEU A  79       1.523  13.560  40.169  0.50 45.77           C
ATOM    383  C   LEU A  79      -1.602  11.437  37.850  1.00 45.77           C
ATOM    384  O   LEU A  79      -1.385  11.846  36.714  1.00 45.77           O
ATOM    385  H   LEU A  79      -2.852  11.514  40.750  1.00  0.00           H
ATOM    386  HA  LEU A  79      -2.390  13.316  38.508  0.50  0.00           H
ATOM    387  HB2 LEU A  79      -0.512  11.826  40.395  0.50  0.00           H
ATOM    388  HB3 LEU A  79      -1.176  13.438  40.671  0.50  0.00           H
ATOM    389  HG  LEU A  79       0.725  12.689  38.393  0.50  0.00           H
ATOM    390 HD21 LEU A  79       2.381  13.988  39.650  0.50  0.00           H
ATOM    391 HD22 LEU A  79       1.213  14.235  40.967  0.50  0.00           H
ATOM    392 HD23 LEU A  79       1.815  12.598  40.587  0.50  0.00           H
ATOM    393 HD11 LEU A  79       0.925  15.169  38.156  0.50  0.00           H
ATOM    394 HD12 LEU A  79      -0.691  14.589  37.762  0.50  0.00           H
ATOM    395 HD13 LEU A  79      -0.393  15.372  39.329  0.50  0.00           H
ATOM    396  N   GLN A  80      -1.439  10.160  38.180  1.00 54.90           N
ATOM    397  CA  GLN A  80      -1.110   9.044  37.285  1.00 54.90           C
ATOM    398  CB  GLN A  80      -0.643   7.922  38.222  1.00 54.90           C
ATOM    399  CG  GLN A  80      -0.271   6.538  37.679  1.00 54.90           C
ATOM    400  CD  GLN A  80       0.310   5.649  38.794  1.00 54.90           C
ATOM    401  OE1 GLN A  80       1.227   4.869  38.599  1.00 54.90           O
ATOM    402  NE2 GLN A  80       0.025   5.911  40.056  1.00 54.90           N
ATOM    403  C   GLN A  80      -2.307   8.636  36.405  1.00 54.90           C
ATOM    404  O   GLN A  80      -2.144   8.507  35.195  1.00 54.90           O
ATOM    405  H   GLN A  80      -1.767   9.892  39.100  1.00  0.00           H
ATOM    406  HA  GLN A  80      -0.286   9.326  36.629  1.00  0.00           H
ATOM    407  HB2 GLN A  80       0.226   8.304  38.756  1.00  0.00           H
ATOM    408  HB3 GLN A  80      -1.436   7.749  38.941  1.00  0.00           H
ATOM    409  HG2 GLN A  80      -1.164   6.059  37.277  1.00  0.00           H
ATOM    410  HG3 GLN A  80       0.465   6.647  36.884  1.00  0.00           H
ATOM    411 HE21 GLN A  80       0.659   5.547  40.748  1.00  0.00           H
ATOM    412 HE22 GLN A  80      -0.538   6.725  40.278  1.00  0.00           H
ATOM    413  N   ASP A  81      -3.529   8.680  36.946  1.00 41.15           N
ATOM    414  CA  ASP A  81      -4.788   8.490  36.216  0.61 41.15           C
ATOM    415  CB  ASP A  81      -6.006   8.447  37.176  0.61 41.15           C
ATOM    416  CG  ASP A  81      -5.936   7.582  38.456  0.61 41.15           C
ATOM    417  OD1 ASP A  81      -4.988   6.779  38.629  0.61 41.15           O
ATOM    418  OD2 ASP A  81      -6.688   7.917  39.401  0.61 41.15           O
ATOM    419  C   ASP A  81      -4.995   9.605  35.164  1.00 41.15           C
ATOM    420  O   ASP A  81      -5.183   9.320  33.980  1.00 41.15           O
ATOM    421  H   ASP A  81      -3.587   8.695  37.958  1.00  0.00           H
ATOM    422  HA  ASP A  81      -4.743   7.535  35.693  0.61  0.00           H
ATOM    423  HB2 ASP A  81      -6.867   8.101  36.603  0.61  0.00           H
ATOM    424  HB3 ASP A  81      -6.230   9.474  37.470  0.61  0.00           H
ATOM    425  N   GLN A  82      -4.783  10.877  35.538  1.00 75.92           N
ATOM    426  CA  GLN A  82      -4.863  12.007  34.600  0.35 75.92           C
ATOM    427  CB  GLN A  82      -4.943  13.341  35.357  0.35 75.92           C
ATOM    428  CG  GLN A  82      -6.355  13.586  35.912  0.35 75.92           C
ATOM    429  CD  GLN A  82      -6.540  15.007  36.433  0.35 75.92           C
ATOM    430  OE1 GLN A  82      -5.677  15.612  37.041  0.35 75.92           O
ATOM    431  NE2 GLN A  82      -7.693  15.607  36.231  0.35 75.92           N
ATOM    432  C   GLN A  82      -3.721  12.040  33.575  1.00 75.92           C
ATOM    433  O   GLN A  82      -3.957  12.427  32.429  1.00 75.92           O
ATOM    434  H   GLN A  82      -4.602  11.073  36.516  1.00  0.00           H
ATOM    435  HA  GLN A  82      -5.779  11.896  34.019  0.35  0.00           H
ATOM    436  HB2 GLN A  82      -4.200  13.376  36.155  0.35  0.00           H
ATOM    437  HB3 GLN A  82      -4.718  14.147  34.662  0.35  0.00           H
ATOM    438  HG2 GLN A  82      -7.076  13.419  35.112  0.35  0.00           H
ATOM    439  HG3 GLN A  82      -6.573  12.882  36.713  0.35  0.00           H
ATOM    440 HE21 GLN A  82      -8.406  15.166  35.681  0.35  0.00           H
ATOM    441 HE22 GLN A  82      -7.730  16.569  36.516  0.35  0.00           H
ATOM    442  N   PHE A  83      -2.528  11.536  33.909  1.00126.50           N
ATOM    443  CA  PHE A  83      -1.488  11.326  32.900  0.54126.50           C
ATOM    444  CB  PHE A  83      -0.113  11.140  33.553  0.54126.50           C
ATOM    445  CG  PHE A  83       1.005  11.256  32.532  0.54126.50           C
ATOM    446  CD1 PHE A  83       1.519  10.108  31.899  0.54126.50           C
ATOM    447  CD2 PHE A  83       1.469  12.529  32.147  0.54126.50           C
ATOM    448  CE1 PHE A  83       2.487  10.235  30.887  0.54126.50           C
ATOM    449  CE2 PHE A  83       2.428  12.655  31.126  0.54126.50           C
ATOM    450  CZ  PHE A  83       2.931  11.508  30.491  0.54126.50           C
ATOM    451  C   PHE A  83      -1.824  10.165  31.954  1.00126.50           C
ATOM    452  O   PHE A  83      -1.581  10.280  30.758  1.00126.50           O
ATOM    453  H   PHE A  83      -2.349  11.259  34.868  1.00  0.00           H
ATOM    454  HA  PHE A  83      -1.432  12.222  32.283  0.54  0.00           H
ATOM    455  HB2 PHE A  83      -0.070  10.165  34.041  0.54  0.00           H
ATOM    456  HB3 PHE A  83       0.037  11.905  34.316  0.54  0.00           H
ATOM    457  HD1 PHE A  83       1.151   9.128  32.167  0.54  0.00           H
ATOM    458  HD2 PHE A  83       1.071  13.417  32.619  0.54  0.00           H
ATOM    459  HE1 PHE A  83       2.870   9.351  30.398  0.54  0.00           H
ATOM    460  HE2 PHE A  83       2.765  13.635  30.821  0.54  0.00           H
ATOM    461  HZ  PHE A  83       3.664  11.604  29.705  0.54  0.00           H
ATOM    462  N   SER A  84      -2.511   9.127  32.437  1.00 82.76           N
ATOM    463  CA  SER A  84      -2.884   7.947  31.643  1.00 82.76           C
ATOM    464  CB  SER A  84      -3.403   6.823  32.544  1.00 82.76           C
ATOM    465  OG  SER A  84      -2.408   6.440  33.477  1.00 82.76           O
ATOM    466  C   SER A  84      -3.916   8.252  30.551  1.00 82.76           C
ATOM    467  O   SER A  84      -3.761   7.765  29.435  1.00 82.76           O
ATOM    468  H   SER A  84      -2.713   9.110  33.429  1.00  0.00           H
ATOM    469  HA  SER A  84      -1.992   7.572  31.142  1.00  0.00           H
ATOM    470  HB2 SER A  84      -3.659   5.962  31.927  1.00  0.00           H
ATOM    471  HB3 SER A  84      -4.296   7.150  33.076  1.00  0.00           H
ATOM    472  HG  SER A  84      -2.291   7.169  34.115  1.00  0.00           H
ATOM    473  N   VAL A  85      -4.859   9.175  30.784  1.00111.26           N
ATOM    474  CA  VAL A  85      -5.684   9.718  29.682  1.00111.26           C
ATOM    475  CB  VAL A  85      -7.014  10.340  30.161  1.00111.26           C
ATOM    476  CG1 VAL A  85      -7.845   9.308  30.935  1.00111.26           C
ATOM    477  CG2 VAL A  85      -6.870  11.587  31.043  1.00111.26           C
ATOM    478  C   VAL A  85      -4.879  10.684  28.804  1.00111.26           C
ATOM    479  O   VAL A  85      -4.734  10.444  27.608  1.00111.26           O
ATOM    480  H   VAL A  85      -4.966   9.537  31.724  1.00  0.00           H
ATOM    481  HA  VAL A  85      -5.960   8.889  29.028  1.00  0.00           H
ATOM    482  HB  VAL A  85      -7.586  10.625  29.278  1.00  0.00           H
ATOM    483 HG21 VAL A  85      -7.856  11.927  31.358  1.00  0.00           H
ATOM    484 HG22 VAL A  85      -6.407  12.396  30.480  1.00  0.00           H
ATOM    485 HG23 VAL A  85      -6.275  11.351  31.921  1.00  0.00           H
ATOM    486 HG11 VAL A  85      -8.831   9.717  31.151  1.00  0.00           H
ATOM    487 HG12 VAL A  85      -7.964   8.408  30.333  1.00  0.00           H
ATOM    488 HG13 VAL A  85      -7.356   9.047  31.874  1.00  0.00           H
ATOM    489  N   SER A  86      -4.108  11.590  29.418  1.00 86.00           N
ATOM    490  CA  SER A  86      -3.376  12.630  28.685  1.00 86.00           C
ATOM    491  CB  SER A  86      -2.775  13.632  29.672  1.00 86.00           C
ATOM    492  OG  SER A  86      -2.268  14.749  28.969  1.00 86.00           O
ATOM    493  C   SER A  86      -2.267  12.102  27.762  1.00 86.00           C
ATOM    494  O   SER A  86      -1.862  12.823  26.850  1.00 86.00           O
ATOM    495  H   SER A  86      -4.181  11.675  30.425  1.00  0.00           H
ATOM    496  HA  SER A  86      -4.097  13.159  28.059  1.00  0.00           H
ATOM    497  HB2 SER A  86      -1.969  13.153  30.230  1.00  0.00           H
ATOM    498  HB3 SER A  86      -3.540  13.968  30.370  1.00  0.00           H
ATOM    499  HG  SER A  86      -1.759  14.407  28.219  1.00  0.00           H
ATOM    500  N   VAL A  87      -1.693  10.926  28.035  1.00106.12           N
ATOM    501  CA  VAL A  87      -0.684  10.275  27.183  1.00106.12           C
ATOM    502  CB  VAL A  87       0.250   9.380  28.027  1.00106.12           C
ATOM    503  CG1 VAL A  87      -0.392   8.091  28.545  1.00106.12           C
ATOM    504  CG2 VAL A  87       1.503   8.975  27.246  1.00106.12           C
ATOM    505  C   VAL A  87      -1.325   9.523  26.013  1.00106.12           C
ATOM    506  O   VAL A  87      -0.871   9.682  24.879  1.00106.12           O
ATOM    507  H   VAL A  87      -1.976  10.451  28.887  1.00  0.00           H
ATOM    508  HA  VAL A  87      -0.066  11.058  26.748  1.00  0.00           H
ATOM    509  HB  VAL A  87       0.578   9.964  28.885  1.00  0.00           H
ATOM    510 HG21 VAL A  87       2.177   8.419  27.898  1.00  0.00           H
ATOM    511 HG22 VAL A  87       1.230   8.349  26.397  1.00  0.00           H
ATOM    512 HG23 VAL A  87       2.014   9.866  26.892  1.00  0.00           H
ATOM    513 HG11 VAL A  87       0.278   7.601  29.250  1.00  0.00           H
ATOM    514 HG12 VAL A  87      -1.318   8.325  29.058  1.00  0.00           H
ATOM    515 HG13 VAL A  87      -0.610   7.404  27.726  1.00  0.00           H
ATOM    516  N   ASN A  88      -2.487   8.901  26.232  1.00 51.24           N
ATOM    517  CA  ASN A  88      -3.271   8.226  25.197  1.00 51.24           C
ATOM    518  CB  ASN A  88      -4.367   7.385  25.867  1.00 51.24           C
ATOM    519  CG  ASN A  88      -3.863   6.175  26.632  1.00 51.24           C
ATOM    520  OD1 ASN A  88      -2.679   5.899  26.760  1.00 51.24           O
ATOM    521  ND2 ASN A  88      -4.770   5.340  27.078  1.00 51.24           N
ATOM    522  C   ASN A  88      -3.872   9.221  24.194  1.00 51.24           C
ATOM    523  O   ASN A  88      -3.511   9.187  23.020  1.00 51.24           O
ATOM    524  H   ASN A  88      -2.849   8.874  27.177  1.00  0.00           H
ATOM    525  HA  ASN A  88      -2.623   7.553  24.631  1.00  0.00           H
ATOM    526  HB2 ASN A  88      -4.954   8.003  26.544  1.00  0.00           H
ATOM    527  HB3 ASN A  88      -5.035   7.021  25.092  1.00  0.00           H
ATOM    528 HD21 ASN A  88      -5.729   5.483  26.812  1.00  0.00           H
ATOM    529 HD22 ASN A  88      -4.435   4.526  27.549  1.00  0.00           H
ATOM    530  N   HIS A  89      -4.447  10.325  24.682  1.00 83.74           N
ATOM    531  CA  HIS A  89      -4.903  11.422  23.819  1.00 83.74           C
ATOM    532  ND1 HIS A  89      -7.378  11.449  26.372  1.00 83.74           N
ATOM    533  CG  HIS A  89      -7.055  11.876  25.085  1.00 83.74           C
ATOM    534  CB  HIS A  89      -5.718  12.414  24.650  1.00 83.74           C
ATOM    535  NE2 HIS A  89      -9.231  11.626  25.187  1.00 83.74           N
ATOM    536  CD2 HIS A  89      -8.198  11.971  24.348  1.00 83.74           C
ATOM    537  CE1 HIS A  89      -8.714  11.333  26.390  1.00 83.74           C
ATOM    538  C   HIS A  89      -3.777  12.144  23.056  1.00 83.74           C
ATOM    539  O   HIS A  89      -4.042  12.752  22.019  1.00 83.74           O
ATOM    540  H   HIS A  89      -4.684  10.353  25.672  1.00  0.00           H
ATOM    541  HA  HIS A  89      -5.564  10.996  23.063  1.00  0.00           H
ATOM    542  HB2 HIS A  89      -5.903  13.308  24.055  1.00  0.00           H
ATOM    543  HB3 HIS A  89      -5.149  12.710  25.533  1.00  0.00           H
ATOM    544  HD2 HIS A  89      -8.292  12.388  23.359  1.00  0.00           H
ATOM    545  HE1 HIS A  89      -9.301  11.116  27.271  1.00  0.00           H
ATOM    546  HE2 HIS A  89     -10.217  11.848  25.024  1.00  0.00           H
ATOM    547  N   VAL A  90      -2.513  12.035  23.482  1.00 42.04           N
ATOM    548  CA  VAL A  90      -1.351  12.484  22.688  1.00 42.04           C
ATOM    549  CB  VAL A  90      -0.209  12.952  23.611  1.00 42.04           C
ATOM    550  CG1 VAL A  90       1.097  13.224  22.861  1.00 42.04           C
ATOM    551  CG2 VAL A  90      -0.591  14.284  24.270  1.00 42.04           C
ATOM    552  C   VAL A  90      -0.891  11.436  21.661  1.00 42.04           C
ATOM    553  O   VAL A  90      -0.544  11.816  20.541  1.00 42.04           O
ATOM    554  H   VAL A  90      -2.345  11.481  24.313  1.00  0.00           H
ATOM    555  HA  VAL A  90      -1.651  13.351  22.101  1.00  0.00           H
ATOM    556  HB  VAL A  90      -0.024  12.204  24.380  1.00  0.00           H
ATOM    557 HG21 VAL A  90      -0.682  15.067  23.518  1.00  0.00           H
ATOM    558 HG22 VAL A  90      -1.540  14.183  24.792  1.00  0.00           H
ATOM    559 HG23 VAL A  90       0.175  14.562  24.990  1.00  0.00           H
ATOM    560 HG11 VAL A  90       0.912  13.958  22.083  1.00  0.00           H
ATOM    561 HG12 VAL A  90       1.858  13.597  23.546  1.00  0.00           H
ATOM    562 HG13 VAL A  90       1.460  12.313  22.396  1.00  0.00           H
ATOM    563  N   HIS A  91      -1.091  10.140  21.918  1.00 56.39           N
ATOM    564  CA  HIS A  91      -1.013   9.089  20.891  1.00 56.39           C
ATOM    565  ND1 HIS A  91      -0.410   5.251  21.246  1.00 56.39           N
ATOM    566  CG  HIS A  91      -0.585   6.539  20.739  1.00 56.39           C
ATOM    567  CB  HIS A  91      -1.137   7.697  21.541  1.00 56.39           C
ATOM    568  NE2 HIS A  91       0.129   5.235  19.114  1.00 56.39           N
ATOM    569  CD2 HIS A  91      -0.237   6.528  19.417  1.00 56.39           C
ATOM    570  CE1 HIS A  91       0.006   4.492  20.226  1.00 56.39           C
ATOM    571  C   HIS A  91      -2.089   9.280  19.811  1.00 56.39           C
ATOM    572  O   HIS A  91      -1.758   9.273  18.626  1.00 56.39           O
ATOM    573  H   HIS A  91      -1.456   9.879  22.830  1.00  0.00           H
ATOM    574  HA  HIS A  91      -0.037   9.161  20.412  1.00  0.00           H
ATOM    575  HB2 HIS A  91      -2.187   7.481  21.738  1.00  0.00           H
ATOM    576  HB3 HIS A  91      -0.634   7.704  22.505  1.00  0.00           H
ATOM    577  HD2 HIS A  91      -0.284   7.360  18.732  1.00  0.00           H
ATOM    578  HE1 HIS A  91       0.190   3.428  20.294  1.00  0.00           H
ATOM    579  HE2 HIS A  91       0.377   4.882  18.202  1.00  0.00           H
ATOM    580  N   ALA A  92      -3.303   9.683  20.195  1.00 33.59           N
ATOM    581  CA  ALA A  92      -4.366  10.054  19.260  1.00 33.59           C
ATOM    582  CB  ALA A  92      -5.663  10.275  20.045  1.00 33.59           C
ATOM    583  C   ALA A  92      -4.003  11.275  18.387  1.00 33.59           C
ATOM    584  O   ALA A  92      -4.208  11.225  17.177  1.00 33.59           O
ATOM    585  H   ALA A  92      -3.530   9.623  21.185  1.00  0.00           H
ATOM    586  HA  ALA A  92      -4.530   9.212  18.587  1.00  0.00           H
ATOM    587  HB1 ALA A  92      -5.880   9.399  20.660  1.00  0.00           H
ATOM    588  HB2 ALA A  92      -5.575  11.150  20.685  1.00  0.00           H
ATOM    589  HB3 ALA A  92      -6.487  10.428  19.348  1.00  0.00           H
ATOM    590  N   LEU A  93      -3.279  12.272  18.919  1.00 49.60           N
ATOM    591  CA  LEU A  93      -2.725  13.379  18.116  1.00 49.60           C
ATOM    592  CB  LEU A  93      -2.260  14.524  19.034  1.00 49.60           C
ATOM    593  CG  LEU A  93      -3.384  15.285  19.757  1.00 49.60           C
ATOM    594  CD1 LEU A  93      -2.761  16.278  20.739  1.00 49.60           C
ATOM    595  CD2 LEU A  93      -4.267  16.073  18.787  1.00 49.60           C
ATOM    596  C   LEU A  93      -1.576  12.952  17.183  1.00 49.60           C
ATOM    597  O   LEU A  93      -1.522  13.400  16.038  1.00 49.60           O
ATOM    598  H   LEU A  93      -3.117  12.259  19.919  1.00  0.00           H
ATOM    599  HA  LEU A  93      -3.513  13.753  17.464  1.00  0.00           H
ATOM    600  HB2 LEU A  93      -1.706  15.243  18.429  1.00  0.00           H
ATOM    601  HB3 LEU A  93      -1.570  14.119  19.774  1.00  0.00           H
ATOM    602  HG  LEU A  93      -4.011  14.593  20.310  1.00  0.00           H
ATOM    603 HD11 LEU A  93      -3.549  16.825  21.255  1.00  0.00           H
ATOM    604 HD12 LEU A  93      -2.166  15.738  21.474  1.00  0.00           H
ATOM    605 HD13 LEU A  93      -2.122  16.976  20.198  1.00  0.00           H
ATOM    606 HD21 LEU A  93      -5.005  16.645  19.349  1.00  0.00           H
ATOM    607 HD22 LEU A  93      -3.659  16.750  18.187  1.00  0.00           H
ATOM    608 HD23 LEU A  93      -4.793  15.384  18.129  1.00  0.00           H
ATOM    609  N   ALA A  94      -0.705  12.033  17.610  1.00 25.28           N
ATOM    610  CA  ALA A  94       0.336  11.460  16.750  1.00 25.28           C
ATOM    611  CB  ALA A  94       1.288  10.641  17.633  1.00 25.28           C
ATOM    612  C   ALA A  94      -0.262  10.616  15.601  1.00 25.28           C
ATOM    613  O   ALA A  94       0.177  10.717  14.453  1.00 25.28           O
ATOM    614  H   ALA A  94      -0.781  11.706  18.569  1.00  0.00           H
ATOM    615  HA  ALA A  94       0.901  12.275  16.297  1.00  0.00           H
ATOM    616  HB1 ALA A  94       1.693  11.271  18.426  1.00  0.00           H
ATOM    617  HB2 ALA A  94       2.112  10.254  17.034  1.00  0.00           H
ATOM    618  HB3 ALA A  94       0.758   9.802  18.084  1.00  0.00           H
ATOM    619  N   ILE A  95      -1.362   9.905  15.876  1.00 48.06           N
ATOM    620  CA  ILE A  95      -2.184   9.212  14.876  1.00 48.06           C
ATOM    621  CB  ILE A  95      -3.183   8.260  15.580  1.00 48.06           C
ATOM    622  CG1 ILE A  95      -2.435   7.041  16.167  1.00 48.06           C
ATOM    623  CG2 ILE A  95      -4.290   7.794  14.620  1.00 48.06           C
ATOM    624  CD1 ILE A  95      -3.232   6.287  17.241  1.00 48.06           C
ATOM    625  C   ILE A  95      -2.881  10.210  13.940  1.00 48.06           C
ATOM    626  O   ILE A  95      -2.786  10.037  12.726  1.00 48.06           O
ATOM    627  H   ILE A  95      -1.669   9.878  16.844  1.00  0.00           H
ATOM    628  HA  ILE A  95      -1.528   8.607  14.251  1.00  0.00           H
ATOM    629  HB  ILE A  95      -3.660   8.799  16.399  1.00  0.00           H
ATOM    630 HG12 ILE A  95      -1.507   7.374  16.632  1.00  0.00           H
ATOM    631 HG13 ILE A  95      -2.172   6.351  15.364  1.00  0.00           H
ATOM    632 HG21 ILE A  95      -4.962   8.621  14.405  1.00  0.00           H
ATOM    633 HG22 ILE A  95      -4.885   7.002  15.065  1.00  0.00           H
ATOM    634 HG23 ILE A  95      -3.860   7.447  13.685  1.00  0.00           H
ATOM    635 HD11 ILE A  95      -2.610   5.495  17.659  1.00  0.00           H
ATOM    636 HD12 ILE A  95      -4.128   5.837  16.816  1.00  0.00           H
ATOM    637 HD13 ILE A  95      -3.514   6.969  18.043  1.00  0.00           H
ATOM    638  N   LEU A  96      -3.432  11.309  14.470  1.00 51.49           N
ATOM    639  CA  LEU A  96      -4.113  12.352  13.694  1.00 51.49           C
ATOM    640  CB  LEU A  96      -4.675  13.431  14.644  1.00 51.49           C
ATOM    641  CG  LEU A  96      -5.573  14.472  13.944  1.00 51.49           C
ATOM    642  CD1 LEU A  96      -7.005  13.959  13.801  1.00 51.49           C
ATOM    643  CD2 LEU A  96      -5.611  15.764  14.759  1.00 51.49           C
ATOM    644  C   LEU A  96      -3.182  12.975  12.651  1.00 51.49           C
ATOM    645  O   LEU A  96      -3.529  12.991  11.475  1.00 51.49           O
ATOM    646  H   LEU A  96      -3.484  11.369  15.481  1.00  0.00           H
ATOM    647  HA  LEU A  96      -4.942  11.889  13.158  1.00  0.00           H
ATOM    648  HB2 LEU A  96      -5.241  12.964  15.450  1.00  0.00           H
ATOM    649  HB3 LEU A  96      -3.833  13.953  15.096  1.00  0.00           H
ATOM    650  HG  LEU A  96      -5.180  14.711  12.956  1.00  0.00           H
ATOM    651 HD21 LEU A  96      -6.287  16.479  14.288  1.00  0.00           H
ATOM    652 HD22 LEU A  96      -5.962  15.551  15.766  1.00  0.00           H
ATOM    653 HD23 LEU A  96      -4.614  16.201  14.806  1.00  0.00           H
ATOM    654 HD11 LEU A  96      -7.451  13.810  14.785  1.00  0.00           H
ATOM    655 HD12 LEU A  96      -7.013  13.012  13.265  1.00  0.00           H
ATOM    656 HD13 LEU A  96      -7.602  14.681  13.243  1.00  0.00           H
ATOM    657  N   VAL A  97      -1.961  13.357  13.040  1.00 38.68           N
ATOM    658  CA  VAL A  97      -0.960  13.885  12.098  1.00 38.68           C
ATOM    659  CB  VAL A  97       0.248  14.489  12.846  1.00 38.68           C
ATOM    660  CG1 VAL A  97       1.338  14.975  11.883  1.00 38.68           C
ATOM    661  CG2 VAL A  97      -0.175  15.699  13.695  1.00 38.68           C
ATOM    662  C   VAL A  97      -0.523  12.819  11.086  1.00 38.68           C
ATOM    663  O   VAL A  97      -0.469  13.104   9.892  1.00 38.68           O
ATOM    664  H   VAL A  97      -1.730  13.294  14.028  1.00  0.00           H
ATOM    665  HA  VAL A  97      -1.421  14.686  11.519  1.00  0.00           H
ATOM    666  HB  VAL A  97       0.678  13.732  13.504  1.00  0.00           H
ATOM    667 HG21 VAL A  97       0.693  16.105  14.215  1.00  0.00           H
ATOM    668 HG22 VAL A  97      -0.604  16.473  13.058  1.00  0.00           H
ATOM    669 HG23 VAL A  97      -0.911  15.402  14.440  1.00  0.00           H
ATOM    670 HG11 VAL A  97       2.145  15.437  12.447  1.00  0.00           H
ATOM    671 HG12 VAL A  97       0.930  15.707  11.186  1.00  0.00           H
ATOM    672 HG13 VAL A  97       1.757  14.140  11.324  1.00  0.00           H
ATOM    673  N   SER A  98      -0.327  11.566  11.510  1.00 39.09           N
ATOM    674  CA  SER A  98       0.059  10.485  10.593  1.00 39.09           C
ATOM    675  CB  SER A  98       0.382   9.219  11.383  1.00 39.09           C
ATOM    676  OG  SER A  98       0.879   8.197  10.531  1.00 39.09           O
ATOM    677  C   SER A  98      -0.989  10.228   9.502  1.00 39.09           C
ATOM    678  O   SER A  98      -0.664  10.336   8.320  1.00 39.09           O
ATOM    679  H   SER A  98      -0.440  11.358  12.496  1.00  0.00           H
ATOM    680  HA  SER A  98       0.969  10.787  10.089  1.00  0.00           H
ATOM    681  HB2 SER A  98       1.122   9.445  12.147  1.00  0.00           H
ATOM    682  HB3 SER A  98      -0.522   8.870  11.882  1.00  0.00           H
ATOM    683  HG  SER A  98       1.724   8.478  10.143  1.00  0.00           H
ATOM    684  N   THR A  99      -2.262  10.080   9.882  1.00 57.81           N
ATOM    685  CA  THR A  99      -3.383   9.927   8.940  1.00 57.81           C
ATOM    686  CB  THR A  99      -4.675   9.548   9.687  1.00 57.81           C
ATOM    687  OG1 THR A  99      -4.515   8.283  10.271  1.00 57.81           O
ATOM    688  CG2 THR A  99      -5.917   9.456   8.802  1.00 57.81           C
ATOM    689  C   THR A  99      -3.600  11.193   8.111  1.00 57.81           C
ATOM    690  O   THR A  99      -3.473  11.155   6.892  1.00 57.81           O
ATOM    691  H   THR A  99      -2.471  10.055  10.877  1.00  0.00           H
ATOM    692  HA  THR A  99      -3.161   9.118   8.243  1.00  0.00           H
ATOM    693  HB  THR A  99      -4.865  10.266  10.483  1.00  0.00           H
ATOM    694  HG1 THR A  99      -4.630   7.618   9.539  1.00  0.00           H
ATOM    695 HG21 THR A  99      -6.727   8.982   9.358  1.00  0.00           H
ATOM    696 HG22 THR A  99      -6.225  10.446   8.459  1.00  0.00           H
ATOM    697 HG23 THR A  99      -5.685   8.830   7.943  1.00  0.00           H
ATOM    698  N   PHE A 100      -3.901  12.327   8.751  1.00 98.07           N
ATOM    699  CA  PHE A 100      -4.454  13.509   8.083  1.00 98.07           C
ATOM    700  CB  PHE A 100      -5.405  14.243   9.044  1.00 98.07           C
ATOM    701  CG  PHE A 100      -6.732  13.534   9.258  1.00 98.07           C
ATOM    702  CD1 PHE A 100      -7.777  13.693   8.325  1.00 98.07           C
ATOM    703  CD2 PHE A 100      -6.925  12.706  10.380  1.00 98.07           C
ATOM    704  CE1 PHE A 100      -9.004  13.035   8.515  1.00 98.07           C
ATOM    705  CE2 PHE A 100      -8.155  12.050  10.571  1.00 98.07           C
ATOM    706  CZ  PHE A 100      -9.193  12.211   9.638  1.00 98.07           C
ATOM    707  C   PHE A 100      -3.419  14.461   7.456  1.00 98.07           C
ATOM    708  O   PHE A 100      -3.828  15.306   6.658  1.00 98.07           O
ATOM    709  H   PHE A 100      -3.884  12.331   9.766  1.00  0.00           H
ATOM    710  HA  PHE A 100      -5.065  13.161   7.251  1.00  0.00           H
ATOM    711  HB2 PHE A 100      -4.914  14.406  10.001  1.00  0.00           H
ATOM    712  HB3 PHE A 100      -5.619  15.235   8.655  1.00  0.00           H
ATOM    713  HD1 PHE A 100      -7.642  14.318   7.456  1.00  0.00           H
ATOM    714  HD2 PHE A 100      -6.128  12.576  11.095  1.00  0.00           H
ATOM    715  HE1 PHE A 100      -9.800  13.155   7.791  1.00  0.00           H
ATOM    716  HE2 PHE A 100      -8.305  11.423  11.438  1.00  0.00           H
ATOM    717  HZ  PHE A 100     -10.136  11.702   9.782  1.00  0.00           H
ATOM    718  N   HIS A 101      -2.116  14.343   7.754  1.00 79.75           N
ATOM    719  CA  HIS A 101      -1.073  15.163   7.109  1.00 79.75           C
ATOM    720  ND1 HIS A 101       0.728  17.917   6.888  1.00 79.75           N
ATOM    721  CG  HIS A 101       0.894  16.741   7.626  1.00 79.75           C
ATOM    722  CB  HIS A 101      -0.201  15.856   8.168  1.00 79.75           C
ATOM    723  NE2 HIS A 101       2.888  17.599   7.269  1.00 79.75           N
ATOM    724  CD2 HIS A 101       2.222  16.558   7.870  1.00 79.75           C
ATOM    725  CE1 HIS A 101       1.971  18.395   6.689  1.00 79.75           C
ATOM    726  C   HIS A 101      -0.236  14.413   6.070  1.00 79.75           C
ATOM    727  O   HIS A 101      -0.063  14.919   4.963  1.00 79.75           O
ATOM    728  H   HIS A 101      -1.829  13.650   8.436  1.00  0.00           H
ATOM    729  HA  HIS A 101      -1.560  15.950   6.547  1.00  0.00           H
ATOM    730  HB2 HIS A 101      -0.837  16.461   8.810  1.00  0.00           H
ATOM    731  HB3 HIS A 101       0.277  15.100   8.784  1.00  0.00           H
ATOM    732  HD2 HIS A 101       2.655  15.755   8.446  1.00  0.00           H
ATOM    733  HE1 HIS A 101       2.202  19.305   6.149  1.00  0.00           H
ATOM    734  HE2 HIS A 101       3.895  17.744   7.272  1.00  0.00           H
ATOM    735  N   TYR A 102       0.245  13.204   6.383  1.00 74.89           N
ATOM    736  CA  TYR A 102       1.120  12.459   5.466  1.00 74.89           C
ATOM    737  CB  TYR A 102       2.152  11.634   6.244  1.00 74.89           C
ATOM    738  CG  TYR A 102       3.096  12.490   7.056  1.00 74.89           C
ATOM    739  CD1 TYR A 102       3.990  13.361   6.402  1.00 74.89           C
ATOM    740  CD2 TYR A 102       3.037  12.462   8.460  1.00 74.89           C
ATOM    741  CE1 TYR A 102       4.821  14.208   7.156  1.00 74.89           C
ATOM    742  CE2 TYR A 102       3.863  13.307   9.216  1.00 74.89           C
ATOM    743  CZ  TYR A 102       4.750  14.184   8.563  1.00 74.89           C
ATOM    744  OH  TYR A 102       5.511  15.016   9.305  1.00 74.89           O
ATOM    745  C   TYR A 102       0.364  11.574   4.477  1.00 74.89           C
ATOM    746  O   TYR A 102       0.633  11.642   3.278  1.00 74.89           O
ATOM    747  H   TYR A 102       0.062  12.827   7.303  1.00  0.00           H
ATOM    748  HA  TYR A 102       1.672  13.178   4.859  1.00  0.00           H
ATOM    749  HB2 TYR A 102       2.742  11.051   5.537  1.00  0.00           H
ATOM    750  HB3 TYR A 102       1.637  10.929   6.897  1.00  0.00           H
ATOM    751  HD1 TYR A 102       4.004  13.414   5.323  1.00  0.00           H
ATOM    752  HD2 TYR A 102       2.332  11.815   8.951  1.00  0.00           H
ATOM    753  HE1 TYR A 102       5.491  14.906   6.670  1.00  0.00           H
ATOM    754  HE2 TYR A 102       3.810  13.316  10.293  1.00  0.00           H
ATOM    755  HH  TYR A 102       5.926  15.713   8.733  1.00  0.00           H
ATOM    756  N   GLU A 103      -0.470  10.660   4.980  1.00 72.74           N
ATOM    757  CA  GLU A 103      -1.044   9.595   4.147  1.00 72.74           C
ATOM    758  CB  GLU A 103      -1.219   8.319   4.993  1.00 72.74           C
ATOM    759  CG  GLU A 103       0.012   7.864   5.824  1.00 72.74           C
ATOM    760  CD  GLU A 103       1.400   7.992   5.152  1.00 72.74           C
ATOM    761  OE1 GLU A 103       1.509   7.675   3.946  1.00 72.74           O
ATOM    762  OE2 GLU A 103       2.420   8.026   5.886  1.00 72.74           O
ATOM    763  C   GLU A 103      -2.344  10.045   3.438  1.00 72.74           C
ATOM    764  O   GLU A 103      -2.522   9.786   2.245  1.00 72.74           O
ATOM    765  H   GLU A 103      -0.608  10.618   5.984  1.00  0.00           H
ATOM    766  HA  GLU A 103      -0.337   9.350   3.354  1.00  0.00           H
ATOM    767  HB2 GLU A 103      -1.493   7.508   4.317  1.00  0.00           H
ATOM    768  HB3 GLU A 103      -2.054   8.466   5.680  1.00  0.00           H
ATOM    769  HG2 GLU A 103       0.028   8.444   6.745  1.00  0.00           H
ATOM    770  HG3 GLU A 103      -0.148   6.825   6.124  1.00  0.00           H
ATOM    771  N   LYS A 104      -3.141  10.923   4.070  1.00124.04           N
ATOM    772  CA  LYS A 104      -4.241  11.668   3.432  1.00124.04           C
ATOM    773  CB  LYS A 104      -5.131  12.298   4.527  1.00124.04           C
ATOM    774  CG  LYS A 104      -6.486  12.870   4.076  1.00124.04           C
ATOM    775  CD  LYS A 104      -6.397  14.114   3.197  1.00124.04           C
ATOM    776  CE  LYS A 104      -7.767  14.644   2.786  1.00124.04           C
ATOM    777  NZ  LYS A 104      -7.595  15.499   1.590  1.00124.04           N
ATOM    778  C   LYS A 104      -3.667  12.702   2.454  1.00124.04           C
ATOM    779  O   LYS A 104      -3.282  13.802   2.846  1.00124.04           O
ATOM    780  H   LYS A 104      -2.947  11.111   5.050  1.00  0.00           H
ATOM    781  HA  LYS A 104      -4.846  10.956   2.870  1.00  0.00           H
ATOM    782  HB2 LYS A 104      -5.364  11.518   5.252  1.00  0.00           H
ATOM    783  HB3 LYS A 104      -4.569  13.077   5.042  1.00  0.00           H
ATOM    784  HG2 LYS A 104      -7.026  12.097   3.528  1.00  0.00           H
ATOM    785  HG3 LYS A 104      -7.053  13.136   4.969  1.00  0.00           H
ATOM    786  HD2 LYS A 104      -5.878  13.850   2.286  1.00  0.00           H
ATOM    787  HD3 LYS A 104      -5.836  14.892   3.717  1.00  0.00           H
ATOM    788  HE2 LYS A 104      -8.205  15.201   3.620  1.00  0.00           H
ATOM    789  HE3 LYS A 104      -8.426  13.802   2.556  1.00  0.00           H
ATOM    790  HZ1 LYS A 104      -8.453  15.969   1.344  1.00  0.00           H
ATOM    791  HZ2 LYS A 104      -7.268  14.929   0.812  1.00  0.00           H
ATOM    792  HZ3 LYS A 104      -6.851  16.174   1.768  1.00  0.00           H
ATOM    793  N   ASN A 105      -3.881  12.474   1.158  1.00 53.48           N
ATOM    794  CA  ASN A 105      -3.550  13.440   0.106  1.00 53.48           C
ATOM    795  CB  ASN A 105      -2.960  12.674  -1.089  1.00 53.48           C
ATOM    796  CG  ASN A 105      -2.084  13.577  -1.933  1.00 53.48           C
ATOM    797  OD1 ASN A 105      -2.535  14.250  -2.842  1.00 53.48           O
ATOM    798  ND2 ASN A 105      -0.855  13.782  -1.523  1.00 53.48           N
ATOM    799  C   ASN A 105      -4.736  14.350  -0.318  1.00 53.48           C
ATOM    800  O   ASN A 105      -5.889  13.906  -0.363  1.00 53.48           O
ATOM    801  H   ASN A 105      -4.200  11.553   0.897  1.00  0.00           H
ATOM    802  HA  ASN A 105      -2.759  14.077   0.500  1.00  0.00           H
ATOM    803  HB2 ASN A 105      -2.349  11.844  -0.732  1.00  0.00           H
ATOM    804  HB3 ASN A 105      -3.762  12.270  -1.707  1.00  0.00           H
ATOM    805 HD21 ASN A 105      -0.492  13.276  -0.731  1.00  0.00           H
ATOM    806 HD22 ASN A 105      -0.302  14.430  -2.053  1.00  0.00           H
ATOM    807  N   PRO A 106      -4.474  15.608  -0.722  1.00161.50           N
ATOM    808  CA  PRO A 106      -3.502  16.511  -0.100  1.00161.50           C
ATOM    809  CD  PRO A 106      -5.315  16.357  -1.636  1.00161.50           C
ATOM    810  CB  PRO A 106      -3.628  17.846  -0.851  1.00161.50           C
ATOM    811  CG  PRO A 106      -4.431  17.507  -2.109  1.00161.50           C
ATOM    812  C   PRO A 106      -3.829  16.695   1.392  1.00161.50           C
ATOM    813  O   PRO A 106      -4.992  16.515   1.771  1.00161.50           O
ATOM    814  HA  PRO A 106      -2.492  16.120  -0.222  1.00  0.00           H
ATOM    815  HD2 PRO A 106      -5.627  15.743  -2.482  1.00  0.00           H
ATOM    816  HD3 PRO A 106      -6.184  16.746  -1.104  1.00  0.00           H
ATOM    817  HB2 PRO A 106      -4.192  18.566  -0.254  1.00  0.00           H
ATOM    818  HB3 PRO A 106      -2.650  18.257  -1.105  1.00  0.00           H
ATOM    819  HG2 PRO A 106      -3.758  17.154  -2.892  1.00  0.00           H
ATOM    820  HG3 PRO A 106      -5.021  18.355  -2.457  1.00  0.00           H
ATOM    821  N   SER A 107      -2.848  17.128   2.192  1.00 51.24           N
ATOM    822  CA  SER A 107      -2.975  17.244   3.654  1.00 51.24           C
ATOM    823  CB  SER A 107      -1.745  17.931   4.262  1.00 51.24           C
ATOM    824  OG  SER A 107      -1.917  18.097   5.655  1.00 51.24           O
ATOM    825  C   SER A 107      -4.245  17.981   4.094  1.00 51.24           C
ATOM    826  O   SER A 107      -4.627  19.012   3.537  1.00 51.24           O
ATOM    827  H   SER A 107      -1.930  17.265   1.802  1.00  0.00           H
ATOM    828  HA  SER A 107      -3.012  16.233   4.065  1.00  0.00           H
ATOM    829  HB2 SER A 107      -1.604  18.910   3.799  1.00  0.00           H
ATOM    830  HB3 SER A 107      -0.863  17.318   4.078  1.00  0.00           H
ATOM    831  HG  SER A 107      -1.045  18.278   6.052  1.00  0.00           H
ATOM    832  N   ALA A 108      -4.934  17.398   5.071  1.00 82.27           N
ATOM    833  CA  ALA A 108      -6.052  18.019   5.765  1.00 82.27           C
ATOM    834  CB  ALA A 108      -6.930  16.885   6.297  1.00 82.27           C
ATOM    835  C   ALA A 108      -5.599  18.959   6.899  1.00 82.27           C
ATOM    836  O   ALA A 108      -6.385  19.814   7.316  1.00 82.27           O
ATOM    837  H   ALA A 108      -4.526  16.569   5.493  1.00  0.00           H
ATOM    838  HA  ALA A 108      -6.634  18.613   5.059  1.00  0.00           H
ATOM    839  HB1 ALA A 108      -7.375  16.335   5.469  1.00  0.00           H
ATOM    840  HB2 ALA A 108      -7.716  17.289   6.932  1.00  0.00           H
ATOM    841  HB3 ALA A 108      -6.326  16.204   6.885  1.00  0.00           H
ATOM    842  N   ILE A 109      -4.372  18.806   7.410  1.00140.66           N
ATOM    843  CA  ILE A 109      -3.821  19.657   8.468  1.00140.66           C
ATOM    844  CB  ILE A 109      -2.769  18.905   9.321  1.00140.66           C
ATOM    845  CG1 ILE A 109      -3.265  17.547   9.875  1.00140.66           C
ATOM    846  CG2 ILE A 109      -2.289  19.787  10.489  1.00140.66           C
ATOM    847  CD1 ILE A 109      -4.451  17.621  10.844  1.00140.66           C
ATOM    848  C   ILE A 109      -3.243  20.944   7.864  1.00140.66           C
ATOM    849  O   ILE A 109      -2.377  20.909   6.995  1.00140.66           O
ATOM    850  H   ILE A 109      -3.727  18.188   6.930  1.00  0.00           H
ATOM    851  HA  ILE A 109      -4.635  19.943   9.133  1.00  0.00           H
ATOM    852  HB  ILE A 109      -1.906  18.698   8.684  1.00  0.00           H
ATOM    853 HG12 ILE A 109      -2.441  17.060  10.398  1.00  0.00           H
ATOM    854 HG13 ILE A 109      -3.539  16.901   9.042  1.00  0.00           H
ATOM    855 HD11 ILE A 109      -4.766  16.611  11.106  1.00  0.00           H
ATOM    856 HD12 ILE A 109      -4.165  18.141  11.759  1.00  0.00           H
ATOM    857 HD13 ILE A 109      -5.283  18.142  10.376  1.00  0.00           H
ATOM    858 HG21 ILE A 109      -1.601  19.228  11.123  1.00  0.00           H
ATOM    859 HG22 ILE A 109      -1.755  20.658  10.111  1.00  0.00           H
ATOM    860 HG23 ILE A 109      -3.132  20.133  11.087  1.00  0.00           H
ATOM    861  N   ASP A 110      -3.597  22.072   8.470  1.00165.64           N
ATOM    862  CA  ASP A 110      -2.819  23.309   8.439  1.00165.64           C
ATOM    863  CB  ASP A 110      -3.441  24.320   7.460  1.00165.64           C
ATOM    864  CG  ASP A 110      -4.532  25.178   8.103  1.00165.64           C
ATOM    865  OD1 ASP A 110      -4.161  26.288   8.531  1.00165.64           O
ATOM    866  OD2 ASP A 110      -5.572  24.606   8.510  1.00165.64           O
ATOM    867  C   ASP A 110      -2.707  23.846   9.878  1.00165.64           C
ATOM    868  O   ASP A 110      -3.339  23.300  10.786  1.00165.64           O
ATOM    869  H   ASP A 110      -4.234  22.003   9.248  1.00  0.00           H
ATOM    870  HA  ASP A 110      -1.812  23.084   8.090  1.00  0.00           H
ATOM    871  HB2 ASP A 110      -2.647  24.979   7.102  1.00  0.00           H
ATOM    872  HB3 ASP A 110      -3.846  23.795   6.591  1.00  0.00           H
ATOM    873  N   GLN A 111      -1.909  24.889  10.117  1.00 53.92           N
ATOM    874  CA  GLN A 111      -1.706  25.406  11.475  1.00 53.92           C
ATOM    875  CB  GLN A 111      -0.511  26.383  11.481  1.00 53.92           C
ATOM    876  CG  GLN A 111      -0.252  27.166  12.787  1.00 53.92           C
ATOM    877  CD  GLN A 111      -0.251  26.354  14.084  1.00 53.92           C
ATOM    878  OE1 GLN A 111      -0.429  25.145  14.121  1.00 53.92           O
ATOM    879  NE2 GLN A 111      -0.043  26.986  15.210  1.00 53.92           N
ATOM    880  C   GLN A 111      -2.982  26.001  12.105  1.00 53.92           C
ATOM    881  O   GLN A 111      -3.250  25.741  13.275  1.00 53.92           O
ATOM    882  H   GLN A 111      -1.472  25.364   9.344  1.00  0.00           H
ATOM    883  HA  GLN A 111      -1.440  24.549  12.094  1.00  0.00           H
ATOM    884  HB2 GLN A 111      -0.658  27.117  10.687  1.00  0.00           H
ATOM    885  HB3 GLN A 111       0.391  25.820  11.239  1.00  0.00           H
ATOM    886  HG2 GLN A 111      -1.016  27.939  12.884  1.00  0.00           H
ATOM    887  HG3 GLN A 111       0.710  27.673  12.705  1.00  0.00           H
ATOM    888 HE21 GLN A 111       0.489  27.855  15.214  1.00  0.00           H
ATOM    889 HE22 GLN A 111      -0.173  26.481  16.077  1.00  0.00           H
ATOM    890  N   ASN A 112      -3.887  26.596  11.319  1.00 71.20           N
ATOM    891  CA  ASN A 112      -5.200  27.013  11.818  0.61 71.20           C
ATOM    892  CB  ASN A 112      -5.892  27.859  10.736  0.61 71.20           C
ATOM    893  CG  ASN A 112      -7.182  28.492  11.223  0.61 71.20           C
ATOM    894  OD1 ASN A 112      -7.223  29.635  11.638  1.00 71.20           O
ATOM    895  ND2 ASN A 112      -8.297  27.808  11.107  1.00 71.20           N
ATOM    896  C   ASN A 112      -6.049  25.800  12.242  1.00 71.20           C
ATOM    897  O   ASN A 112      -6.621  25.806  13.328  1.00 71.20           O
ATOM    898  H   ASN A 112      -3.732  26.630  10.313  1.00  0.00           H
ATOM    899  HA  ASN A 112      -5.058  27.636  12.705  0.61  0.00           H
ATOM    900  HB2 ASN A 112      -5.224  28.662  10.426  0.61  0.00           H
ATOM    901  HB3 ASN A 112      -6.109  27.244   9.865  0.61  0.00           H
ATOM    902 HD21 ASN A 112      -9.116  28.236  11.498  1.00  0.00           H
ATOM    903 HD22 ASN A 112      -8.279  26.851  10.811  1.00  0.00           H
ATOM    904  N   THR A 113      -6.043  24.715  11.456  1.00 43.64           N
ATOM    905  CA  THR A 113      -6.726  23.451  11.806  1.00 43.64           C
ATOM    906  CB  THR A 113      -6.677  22.447  10.646  1.00 43.64           C
ATOM    907  OG1 THR A 113      -7.272  23.017   9.508  1.00 43.64           O
ATOM    908  CG2 THR A 113      -7.411  21.130  10.907  1.00 43.64           C
ATOM    909  C   THR A 113      -6.124  22.782  13.039  1.00 43.64           C
ATOM    910  O   THR A 113      -6.860  22.273  13.878  1.00 43.64           O
ATOM    911  H   THR A 113      -5.542  24.774  10.573  1.00  0.00           H
ATOM    912  HA  THR A 113      -7.772  23.663  12.030  1.00  0.00           H
ATOM    913  HB  THR A 113      -5.639  22.215  10.410  1.00  0.00           H
ATOM    914  HG1 THR A 113      -6.643  23.723   9.200  1.00  0.00           H
ATOM    915 HG21 THR A 113      -7.400  20.514  10.008  1.00  0.00           H
ATOM    916 HG22 THR A 113      -8.442  21.330  11.202  1.00  0.00           H
ATOM    917 HG23 THR A 113      -6.918  20.573  11.703  1.00  0.00           H
ATOM    918  N   PHE A 114      -4.794  22.724  13.149  1.00 98.51           N
ATOM    919  CA  PHE A 114      -4.128  22.086  14.285  1.00 98.51           C
ATOM    920  CB  PHE A 114      -2.633  21.924  13.998  1.00 98.51           C
ATOM    921  CG  PHE A 114      -1.885  21.130  15.058  1.00 98.51           C
ATOM    922  CD1 PHE A 114      -1.383  21.775  16.204  1.00 98.51           C
ATOM    923  CD2 PHE A 114      -1.651  19.753  14.881  1.00 98.51           C
ATOM    924  CE1 PHE A 114      -0.652  21.052  17.165  1.00 98.51           C
ATOM    925  CE2 PHE A 114      -0.918  19.029  15.840  1.00 98.51           C
ATOM    926  CZ  PHE A 114      -0.418  19.678  16.983  1.00 98.51           C
ATOM    927  C   PHE A 114      -4.360  22.873  15.577  1.00 98.51           C
ATOM    928  O   PHE A 114      -4.772  22.279  16.573  1.00 98.51           O
ATOM    929  H   PHE A 114      -4.223  23.151  12.425  1.00  0.00           H
ATOM    930  HA  PHE A 114      -4.554  21.092  14.429  1.00  0.00           H
ATOM    931  HB2 PHE A 114      -2.182  22.914  13.914  1.00  0.00           H
ATOM    932  HB3 PHE A 114      -2.505  21.430  13.035  1.00  0.00           H
ATOM    933  HD1 PHE A 114      -1.552  22.835  16.339  1.00  0.00           H
ATOM    934  HD2 PHE A 114      -2.024  19.254  13.998  1.00  0.00           H
ATOM    935  HE1 PHE A 114      -0.271  21.556  18.041  1.00  0.00           H
ATOM    936  HE2 PHE A 114      -0.732  17.975  15.693  1.00  0.00           H
ATOM    937  HZ  PHE A 114       0.147  19.123  17.719  1.00  0.00           H
ATOM    938  N   ALA A 115      -4.248  24.202  15.537  1.00 28.58           N
ATOM    939  CA  ALA A 115      -4.568  25.071  16.664  1.00 28.58           C
ATOM    940  CB  ALA A 115      -4.200  26.510  16.284  1.00 28.58           C
ATOM    941  C   ALA A 115      -6.047  24.964  17.080  1.00 28.58           C
ATOM    942  O   ALA A 115      -6.334  24.747  18.258  1.00 28.58           O
ATOM    943  H   ALA A 115      -3.892  24.643  14.694  1.00  0.00           H
ATOM    944  HA  ALA A 115      -3.957  24.773  17.516  1.00  0.00           H
ATOM    945  HB1 ALA A 115      -3.135  26.572  16.055  1.00  0.00           H
ATOM    946  HB2 ALA A 115      -4.418  27.176  17.117  1.00  0.00           H
ATOM    947  HB3 ALA A 115      -4.771  26.831  15.411  1.00  0.00           H
ATOM    948  N   GLU A 116      -6.977  24.994  16.120  1.00 50.13           N
ATOM    949  CA  GLU A 116      -8.421  24.933  16.377  1.00 50.13           C
ATOM    950  CB  GLU A 116      -9.179  25.408  15.125  1.00 50.13           C
ATOM    951  CG  GLU A 116     -10.699  25.543  15.339  1.00 50.13           C
ATOM    952  CD  GLU A 116     -11.542  24.453  14.666  1.00 50.13           C
ATOM    953  OE1 GLU A 116     -11.006  23.368  14.394  1.00 50.13           O
ATOM    954  OE2 GLU A 116     -12.791  24.576  14.789  1.00 50.13           O
ATOM    955  C   GLU A 116      -8.891  23.558  16.882  1.00 50.13           C
ATOM    956  O   GLU A 116      -9.470  23.495  17.969  1.00 50.13           O
ATOM    957  H   GLU A 116      -6.682  25.177  15.165  1.00  0.00           H
ATOM    958  HA  GLU A 116      -8.650  25.643  17.173  1.00  0.00           H
ATOM    959  HB2 GLU A 116      -8.806  26.401  14.876  1.00  0.00           H
ATOM    960  HB3 GLU A 116      -8.956  24.759  14.277  1.00  0.00           H
ATOM    961  HG2 GLU A 116     -10.917  25.559  16.410  1.00  0.00           H
ATOM    962  HG3 GLU A 116     -11.011  26.509  14.937  1.00  0.00           H
ATOM    963  N   TYR A 117      -8.406  22.456  16.296  1.00 64.25           N
ATOM    964  CA  TYR A 117      -8.684  21.109  16.802  1.00 64.25           C
ATOM    965  CB  TYR A 117      -8.206  20.032  15.813  1.00 64.25           C
ATOM    966  CG  TYR A 117      -8.482  18.620  16.309  1.00 64.25           C
ATOM    967  CD1 TYR A 117      -9.768  18.067  16.157  1.00 64.25           C
ATOM    968  CD2 TYR A 117      -7.488  17.895  16.999  1.00 64.25           C
ATOM    969  CE1 TYR A 117     -10.068  16.808  16.716  1.00 64.25           C
ATOM    970  CE2 TYR A 117      -7.788  16.634  17.556  1.00 64.25           C
ATOM    971  CZ  TYR A 117      -9.082  16.091  17.418  1.00 64.25           C
ATOM    972  OH  TYR A 117      -9.386  14.893  17.983  1.00 64.25           O
ATOM    973  C   TYR A 117      -8.071  20.878  18.189  1.00 64.25           C
ATOM    974  O   TYR A 117      -8.784  20.494  19.119  1.00 64.25           O
ATOM    975  H   TYR A 117      -7.916  22.553  15.411  1.00  0.00           H
ATOM    976  HA  TYR A 117      -9.765  21.008  16.904  1.00  0.00           H
ATOM    977  HB2 TYR A 117      -8.714  20.178  14.859  1.00  0.00           H
ATOM    978  HB3 TYR A 117      -7.135  20.148  15.641  1.00  0.00           H
ATOM    979  HD1 TYR A 117     -10.530  18.623  15.627  1.00  0.00           H
ATOM    980  HD2 TYR A 117      -6.500  18.317  17.120  1.00  0.00           H
ATOM    981  HE1 TYR A 117     -11.055  16.388  16.637  1.00  0.00           H
ATOM    982  HE2 TYR A 117      -7.037  16.085  18.098  1.00  0.00           H
ATOM    983  HH  TYR A 117      -8.728  14.626  18.626  1.00  0.00           H
ATOM    984  N   THR A 118      -6.780  21.179  18.380  1.00 49.11           N
ATOM    985  CA  THR A 118      -6.098  20.944  19.668  1.00 49.11           C
ATOM    986  CB  THR A 118      -4.572  21.085  19.591  1.00 49.11           C
ATOM    987  OG1 THR A 118      -4.201  22.350  19.118  1.00 49.11           O
ATOM    988  CG2 THR A 118      -3.920  20.004  18.730  1.00 49.11           C
ATOM    989  C   THR A 118      -6.640  21.817  20.801  1.00 49.11           C
ATOM    990  O   THR A 118      -6.778  21.305  21.914  1.00 49.11           O
ATOM    991  H   THR A 118      -6.255  21.583  17.611  1.00  0.00           H
ATOM    992  HA  THR A 118      -6.291  19.914  19.949  1.00  0.00           H
ATOM    993  HB  THR A 118      -4.173  20.976  20.601  1.00  0.00           H
ATOM    994  HG1 THR A 118      -4.384  22.368  18.156  1.00  0.00           H
ATOM    995 HG21 THR A 118      -4.108  19.026  19.170  1.00  0.00           H
ATOM    996 HG22 THR A 118      -2.845  20.172  18.694  1.00  0.00           H
ATOM    997 HG23 THR A 118      -4.313  20.017  17.714  1.00  0.00           H
ATOM    998  N   ALA A 119      -7.127  23.029  20.509  1.00 32.06           N
ATOM    999  CA  ALA A 119      -7.878  23.854  21.455  1.00 32.06           C
ATOM   1000  CB  ALA A 119      -7.945  25.290  20.917  1.00 32.06           C
ATOM   1001  C   ALA A 119      -9.286  23.292  21.742  1.00 32.06           C
ATOM   1002  O   ALA A 119      -9.646  23.108  22.906  1.00 32.06           O
ATOM   1003  H   ALA A 119      -6.972  23.402  19.575  1.00  0.00           H
ATOM   1004  HA  ALA A 119      -7.337  23.880  22.400  1.00  0.00           H
ATOM   1005  HB1 ALA A 119      -6.937  25.681  20.774  1.00  0.00           H
ATOM   1006  HB2 ALA A 119      -8.474  25.927  21.626  1.00  0.00           H
ATOM   1007  HB3 ALA A 119      -8.471  25.311  19.961  1.00  0.00           H
ATOM   1008  N   ARG A 120     -10.039  22.878  20.713  1.00133.82           N
ATOM   1009  CA  ARG A 120     -11.383  22.281  20.865  1.00133.82           C
ATOM   1010  CB  ARG A 120     -12.073  22.191  19.493  1.00133.82           C
ATOM   1011  CG  ARG A 120     -12.522  23.569  18.974  1.00133.82           C
ATOM   1012  CD  ARG A 120     -13.114  23.498  17.561  1.00133.82           C
ATOM   1013  NE  ARG A 120     -14.372  22.728  17.518  1.00133.82           N
ATOM   1014  CZ  ARG A 120     -15.268  22.738  16.544  1.00133.82           C
ATOM   1015  NH1 ARG A 120     -15.157  23.442  15.458  1.00133.82           N
ATOM   1016  NH2 ARG A 120     -16.324  21.989  16.670  1.00133.82           N
ATOM   1017  C   ARG A 120     -11.370  20.916  21.561  1.00133.82           C
ATOM   1018  O   ARG A 120     -12.351  20.576  22.214  1.00133.82           O
ATOM   1019  H   ARG A 120      -9.677  23.018  19.769  1.00  0.00           H
ATOM   1020  HA  ARG A 120     -11.980  22.925  21.513  1.00  0.00           H
ATOM   1021  HB2 ARG A 120     -11.398  21.723  18.773  1.00  0.00           H
ATOM   1022  HB3 ARG A 120     -12.955  21.560  19.593  1.00  0.00           H
ATOM   1023  HG2 ARG A 120     -11.674  24.252  18.953  1.00  0.00           H
ATOM   1024  HG3 ARG A 120     -13.269  23.983  19.651  1.00  0.00           H
ATOM   1025  HD2 ARG A 120     -13.303  24.520  17.225  1.00  0.00           H
ATOM   1026  HD3 ARG A 120     -12.379  23.047  16.890  1.00  0.00           H
ATOM   1027  HE  ARG A 120     -14.551  22.128  18.297  1.00  0.00           H
ATOM   1028 HH11 ARG A 120     -14.266  23.926  15.265  1.00  0.00           H
ATOM   1029 HH12 ARG A 120     -15.850  23.444  14.735  1.00  0.00           H
ATOM   1030 HH21 ARG A 120     -16.422  21.387  17.458  1.00  0.00           H
ATOM   1031 HH22 ARG A 120     -16.947  21.878  15.875  1.00  0.00           H
ATOM   1032  N   THR A 121     -10.242  20.203  21.543  1.00191.56           N
ATOM   1033  CA  THR A 121      -9.999  18.957  22.295  1.00191.56           C
ATOM   1034  CB  THR A 121      -9.498  17.855  21.329  1.00191.56           C
ATOM   1035  OG1 THR A 121      -9.584  16.571  21.892  1.00191.56           O
ATOM   1036  CG2 THR A 121      -8.039  18.016  20.885  1.00191.56           C
ATOM   1037  C   THR A 121      -9.114  19.165  23.545  1.00191.56           C
ATOM   1038  O   THR A 121      -8.507  18.223  24.044  1.00191.56           O
ATOM   1039  H   THR A 121      -9.525  20.516  20.895  1.00  0.00           H
ATOM   1040  HA  THR A 121     -10.957  18.607  22.679  1.00  0.00           H
ATOM   1041  HB  THR A 121     -10.133  17.862  20.441  1.00  0.00           H
ATOM   1042 HG21 THR A 121      -7.461  17.112  21.085  1.00  0.00           H
ATOM   1043 HG22 THR A 121      -7.573  18.855  21.391  1.00  0.00           H
ATOM   1044 HG23 THR A 121      -8.018  18.196  19.813  1.00  0.00           H
ATOM   1045  HG1 THR A 121     -10.472  16.405  22.221  1.00  0.00           H
ATOM   1046  N   ALA A 122      -8.902  20.401  24.022  1.00 63.16           N
ATOM   1047  CA  ALA A 122      -7.911  20.682  25.077  1.00 63.16           C
ATOM   1048  CB  ALA A 122      -7.771  22.198  25.245  1.00 63.16           C
ATOM   1049  C   ALA A 122      -8.211  20.014  26.433  1.00 63.16           C
ATOM   1050  O   ALA A 122      -7.282  19.613  27.131  1.00 63.16           O
ATOM   1051  H   ALA A 122      -9.321  21.193  23.548  1.00  0.00           H
ATOM   1052  HA  ALA A 122      -6.946  20.298  24.757  1.00  0.00           H
ATOM   1053  HB1 ALA A 122      -7.416  22.638  24.315  1.00  0.00           H
ATOM   1054  HB2 ALA A 122      -7.046  22.413  26.033  1.00  0.00           H
ATOM   1055  HB3 ALA A 122      -8.732  22.639  25.514  1.00  0.00           H
ATOM   1056  N   PHE A 123      -9.491  19.801  26.756  1.00157.32           N
ATOM   1057  CA  PHE A 123      -9.939  19.181  28.011  1.00157.32           C
ATOM   1058  CB  PHE A 123     -11.475  19.232  28.058  1.00157.32           C
ATOM   1059  CG  PHE A 123     -12.187  18.495  26.932  1.00157.32           C
ATOM   1060  CD1 PHE A 123     -12.567  19.176  25.757  1.00157.32           C
ATOM   1061  CD2 PHE A 123     -12.482  17.124  27.062  1.00157.32           C
ATOM   1062  CE1 PHE A 123     -13.227  18.488  24.722  1.00157.32           C
ATOM   1063  CE2 PHE A 123     -13.154  16.444  26.032  1.00157.32           C
ATOM   1064  CZ  PHE A 123     -13.519  17.121  24.859  1.00157.32           C
ATOM   1065  C   PHE A 123      -9.429  17.742  28.217  1.00157.32           C
ATOM   1066  O   PHE A 123      -9.206  17.335  29.353  1.00157.32           O
ATOM   1067  H   PHE A 123     -10.195  20.080  26.093  1.00  0.00           H
ATOM   1068  HA  PHE A 123      -9.552  19.767  28.845  1.00  0.00           H
ATOM   1069  HB2 PHE A 123     -11.804  18.813  29.010  1.00  0.00           H
ATOM   1070  HB3 PHE A 123     -11.789  20.277  28.045  1.00  0.00           H
ATOM   1071  HD1 PHE A 123     -12.360  20.230  25.645  1.00  0.00           H
ATOM   1072  HD2 PHE A 123     -12.183  16.574  27.945  1.00  0.00           H
ATOM   1073  HE1 PHE A 123     -13.519  19.009  23.822  1.00  0.00           H
ATOM   1074  HE2 PHE A 123     -13.366  15.386  26.138  1.00  0.00           H
ATOM   1075  HZ  PHE A 123     -14.026  16.584  24.069  1.00  0.00           H
ATOM   1076  N   GLU A 124      -9.096  17.048  27.128  1.00116.23           N
ATOM   1077  CA  GLU A 124      -8.581  15.674  27.121  0.50116.23           C
ATOM   1078  CB  GLU A 124      -8.581  15.184  25.668  0.50116.23           C
ATOM   1079  CG  GLU A 124      -9.934  15.167  24.935  0.50116.23           C
ATOM   1080  CD  GLU A 124     -10.925  14.115  25.456  0.50116.23           C
ATOM   1081  OE1 GLU A 124     -11.122  14.019  26.686  0.50116.23           O
ATOM   1082  OE2 GLU A 124     -11.383  13.300  24.624  0.50116.23           O
ATOM   1083  C   GLU A 124      -7.152  15.530  27.674  1.00116.23           C
ATOM   1084  O   GLU A 124      -6.687  14.423  27.935  1.00116.23           O
ATOM   1085  H   GLU A 124      -9.302  17.455  26.228  1.00  0.00           H
ATOM   1086  HA  GLU A 124      -9.226  15.032  27.723  0.50  0.00           H
ATOM   1087  HB2 GLU A 124      -8.166  14.188  25.654  0.50  0.00           H
ATOM   1088  HB3 GLU A 124      -7.899  15.815  25.097  0.50  0.00           H
ATOM   1089  HG2 GLU A 124     -10.389  16.160  24.967  0.50  0.00           H
ATOM   1090  HG3 GLU A 124      -9.723  14.944  23.889  0.50  0.00           H
ATOM   1091  N   ARG A 125      -6.403  16.635  27.799  1.00 91.33           N
ATOM   1092  CA  ARG A 125      -4.983  16.628  28.195  1.00 91.33           C
ATOM   1093  CB  ARG A 125      -4.117  17.106  27.014  1.00 91.33           C
ATOM   1094  CG  ARG A 125      -4.198  16.126  25.826  1.00 91.33           C
ATOM   1095  CD  ARG A 125      -3.400  16.564  24.584  1.00 91.33           C
ATOM   1096  NE  ARG A 125      -3.702  17.939  24.120  1.00 91.33           N
ATOM   1097  CZ  ARG A 125      -4.841  18.381  23.619  1.00 91.33           C
ATOM   1098  NH1 ARG A 125      -5.861  17.586  23.469  1.00 91.33           N
ATOM   1099  NH2 ARG A 125      -4.964  19.626  23.251  1.00 91.33           N
ATOM   1100  C   ARG A 125      -4.770  17.402  29.506  1.00 91.33           C
ATOM   1101  O   ARG A 125      -4.038  18.390  29.514  1.00 91.33           O
ATOM   1102  H   ARG A 125      -6.849  17.527  27.607  1.00  0.00           H
ATOM   1103  HA  ARG A 125      -4.676  15.605  28.414  1.00  0.00           H
ATOM   1104  HB2 ARG A 125      -4.451  18.100  26.711  1.00  0.00           H
ATOM   1105  HB3 ARG A 125      -3.082  17.170  27.342  1.00  0.00           H
ATOM   1106  HG2 ARG A 125      -5.238  15.989  25.536  1.00  0.00           H
ATOM   1107  HG3 ARG A 125      -3.822  15.154  26.148  1.00  0.00           H
ATOM   1108  HD2 ARG A 125      -2.339  16.498  24.817  1.00  0.00           H
ATOM   1109  HD3 ARG A 125      -3.595  15.855  23.777  1.00  0.00           H
ATOM   1110  HE  ARG A 125      -2.970  18.623  24.216  1.00  0.00           H
ATOM   1111 HH11 ARG A 125      -5.781  16.641  23.793  1.00  0.00           H
ATOM   1112 HH12 ARG A 125      -6.800  17.955  23.368  1.00  0.00           H
ATOM   1113 HH21 ARG A 125      -5.825  19.970  22.844  1.00  0.00           H
ATOM   1114 HH22 ARG A 125      -4.205  20.298  23.329  1.00  0.00           H
ATOM   1115  N   PRO A 126      -5.414  16.991  30.622  1.00105.77           N
ATOM   1116  CA  PRO A 126      -5.578  17.795  31.844  1.00105.77           C
ATOM   1117  CD  PRO A 126      -6.098  15.714  30.791  1.00105.77           C
ATOM   1118  CB  PRO A 126      -6.482  16.951  32.757  1.00105.77           C
ATOM   1119  CG  PRO A 126      -6.221  15.520  32.295  1.00105.77           C
ATOM   1120  C   PRO A 126      -4.283  18.183  32.578  1.00105.77           C
ATOM   1121  O   PRO A 126      -4.346  18.946  33.540  1.00105.77           O
ATOM   1122  HA  PRO A 126      -6.096  18.720  31.590  1.00  0.00           H
ATOM   1123  HD2 PRO A 126      -7.096  15.771  30.356  1.00  0.00           H
ATOM   1124  HD3 PRO A 126      -5.542  14.887  30.351  1.00  0.00           H
ATOM   1125  HB2 PRO A 126      -7.527  17.208  32.571  1.00  0.00           H
ATOM   1126  HB3 PRO A 126      -6.248  17.077  33.816  1.00  0.00           H
ATOM   1127  HG2 PRO A 126      -7.038  14.847  32.554  1.00  0.00           H
ATOM   1128  HG3 PRO A 126      -5.272  15.162  32.695  1.00  0.00           H
ATOM   1129  N   LEU A 127      -3.131  17.634  32.182  1.00113.48           N
ATOM   1130  CA  LEU A 127      -1.819  17.920  32.772  1.00113.48           C
ATOM   1131  CB  LEU A 127      -1.202  16.606  33.281  1.00113.48           C
ATOM   1132  CG  LEU A 127      -2.024  15.878  34.359  1.00113.48           C
ATOM   1133  CD1 LEU A 127      -1.282  14.609  34.761  1.00113.48           C
ATOM   1134  CD2 LEU A 127      -2.240  16.705  35.627  1.00113.48           C
ATOM   1135  C   LEU A 127      -0.863  18.666  31.826  1.00113.48           C
ATOM   1136  O   LEU A 127       0.273  18.931  32.213  1.00113.48           O
ATOM   1137  H   LEU A 127      -3.158  17.028  31.377  1.00  0.00           H
ATOM   1138  HA  LEU A 127      -1.945  18.584  33.628  1.00  0.00           H
ATOM   1139  HB2 LEU A 127      -1.060  15.937  32.432  1.00  0.00           H
ATOM   1140  HB3 LEU A 127      -0.221  16.826  33.694  1.00  0.00           H
ATOM   1141  HG  LEU A 127      -2.992  15.593  33.949  1.00  0.00           H
ATOM   1142 HD11 LEU A 127      -1.885  14.042  35.467  1.00  0.00           H
ATOM   1143 HD12 LEU A 127      -1.105  14.001  33.878  1.00  0.00           H
ATOM   1144 HD13 LEU A 127      -0.328  14.857  35.221  1.00  0.00           H
ATOM   1145 HD21 LEU A 127      -2.765  16.102  36.367  1.00  0.00           H
ATOM   1146 HD22 LEU A 127      -2.861  17.572  35.405  1.00  0.00           H
ATOM   1147 HD23 LEU A 127      -1.285  17.037  36.030  1.00  0.00           H
ATOM   1148  N   LEU A 128      -1.275  18.992  30.594  1.00 70.97           N
ATOM   1149  CA  LEU A 128      -0.427  19.705  29.635  1.00 70.97           C
ATOM   1150  CB  LEU A 128      -0.453  19.022  28.257  1.00 70.97           C
ATOM   1151  CG  LEU A 128      -0.132  17.516  28.262  1.00 70.97           C
ATOM   1152  CD1 LEU A 128      -0.086  17.017  26.820  1.00 70.97           C
ATOM   1153  CD2 LEU A 128       1.210  17.159  28.899  1.00 70.97           C
ATOM   1154  C   LEU A 128      -0.802  21.189  29.531  1.00 70.97           C
ATOM   1155  O   LEU A 128      -1.947  21.522  29.234  1.00 70.97           O
ATOM   1156  H   LEU A 128      -2.248  18.845  30.344  1.00  0.00           H
ATOM   1157  HA  LEU A 128       0.597  19.662  29.991  1.00  0.00           H
ATOM   1158  HB2 LEU A 128       0.268  19.531  27.616  1.00  0.00           H
ATOM   1159  HB3 LEU A 128      -1.445  19.159  27.824  1.00  0.00           H
ATOM   1160  HG  LEU A 128      -0.921  16.985  28.790  1.00  0.00           H
ATOM   1161 HD21 LEU A 128       1.393  16.089  28.806  1.00  0.00           H
ATOM   1162 HD22 LEU A 128       2.014  17.708  28.414  1.00  0.00           H
ATOM   1163 HD23 LEU A 128       1.185  17.405  29.959  1.00  0.00           H
ATOM   1164 HD11 LEU A 128       0.068  15.940  26.816  1.00  0.00           H
ATOM   1165 HD12 LEU A 128      -1.025  17.249  26.332  1.00  0.00           H
ATOM   1166 HD13 LEU A 128       0.720  17.514  26.284  1.00  0.00           H
ATOM   1167  N   SER A 129       0.204  22.067  29.543  1.00 44.15           N
ATOM   1168  CA  SER A 129       0.048  23.481  29.169  1.00 44.15           C
ATOM   1169  CB  SER A 129       1.183  24.318  29.761  1.00 44.15           C
ATOM   1170  OG  SER A 129       2.438  23.863  29.293  1.00 44.15           O
ATOM   1171  C   SER A 129      -0.022  23.699  27.653  1.00 44.15           C
ATOM   1172  O   SER A 129      -0.480  24.756  27.220  1.00 44.15           O
ATOM   1173  H   SER A 129       1.151  21.720  29.658  1.00  0.00           H
ATOM   1174  HA  SER A 129      -0.888  23.851  29.590  1.00  0.00           H
ATOM   1175  HB2 SER A 129       1.048  25.363  29.477  1.00  0.00           H
ATOM   1176  HB3 SER A 129       1.146  24.251  30.847  1.00  0.00           H
ATOM   1177  HG  SER A 129       3.116  24.309  29.811  1.00  0.00           H
ATOM   1178  N   GLY A 130       0.321  22.692  26.839  1.00 27.85           N
ATOM   1179  CA  GLY A 130       0.129  22.703  25.387  1.00 27.85           C
ATOM   1180  C   GLY A 130       0.694  21.479  24.661  1.00 27.85           C
ATOM   1181  O   GLY A 130       1.337  20.615  25.262  1.00 27.85           O
ATOM   1182  H   GLY A 130       0.723  21.867  27.259  1.00  0.00           H
ATOM   1183  HA2 GLY A 130      -0.939  22.764  25.173  1.00  0.00           H
ATOM   1184  HA3 GLY A 130       0.607  23.587  24.970  1.00  0.00           H
ATOM   1185  N   VAL A 131       0.467  21.433  23.345  1.00 42.71           N
ATOM   1186  CA  VAL A 131       0.984  20.415  22.412  1.00 42.71           C
ATOM   1187  CB  VAL A 131      -0.034  19.287  22.123  1.00 42.71           C
ATOM   1188  CG1 VAL A 131      -0.327  18.432  23.360  1.00 42.71           C
ATOM   1189  CG2 VAL A 131      -1.363  19.811  21.562  1.00 42.71           C
ATOM   1190  C   VAL A 131       1.435  21.054  21.095  1.00 42.71           C
ATOM   1191  O   VAL A 131       0.925  22.105  20.698  1.00 42.71           O
ATOM   1192  H   VAL A 131      -0.023  22.209  22.921  1.00  0.00           H
ATOM   1193  HA  VAL A 131       1.866  19.960  22.859  1.00  0.00           H
ATOM   1194  HB  VAL A 131       0.397  18.622  21.374  1.00  0.00           H
ATOM   1195 HG21 VAL A 131      -2.042  18.985  21.367  1.00  0.00           H
ATOM   1196 HG22 VAL A 131      -1.825  20.487  22.275  1.00  0.00           H
ATOM   1197 HG23 VAL A 131      -1.192  20.345  20.627  1.00  0.00           H
ATOM   1198 HG11 VAL A 131      -0.980  17.606  23.084  1.00  0.00           H
ATOM   1199 HG12 VAL A 131      -0.792  19.032  24.141  1.00  0.00           H
ATOM   1200 HG13 VAL A 131       0.607  18.017  23.737  1.00  0.00           H
ATOM   1201  N   ALA A 132       2.348  20.384  20.393  1.00 37.50           N
ATOM   1202  CA  ALA A 132       2.901  20.819  19.110  1.00 37.50           C
ATOM   1203  CB  ALA A 132       4.041  21.808  19.387  1.00 37.50           C
ATOM   1204  C   ALA A 132       3.381  19.623  18.268  1.00 37.50           C
ATOM   1205  O   ALA A 132       3.643  18.544  18.803  1.00 37.50           O
ATOM   1206  H   ALA A 132       2.709  19.516  20.777  1.00  0.00           H
ATOM   1207  HA  ALA A 132       2.126  21.332  18.540  1.00  0.00           H
ATOM   1208  HB1 ALA A 132       3.661  22.667  19.941  1.00  0.00           H
ATOM   1209  HB2 ALA A 132       4.460  22.160  18.446  1.00  0.00           H
ATOM   1210  HB3 ALA A 132       4.828  21.323  19.967  1.00  0.00           H
ATOM   1211  N   TYR A 133       3.566  19.829  16.963  1.00 60.10           N
ATOM   1212  CA  TYR A 133       4.155  18.849  16.051  1.00 60.10           C
ATOM   1213  CB  TYR A 133       3.108  18.341  15.054  1.00 60.10           C
ATOM   1214  CG  TYR A 133       3.689  17.264  14.164  1.00 60.10           C
ATOM   1215  CD1 TYR A 133       3.980  16.004  14.717  1.00 60.10           C
ATOM   1216  CD2 TYR A 133       4.080  17.561  12.844  1.00 60.10           C
ATOM   1217  CE1 TYR A 133       4.674  15.047  13.960  1.00 60.10           C
ATOM   1218  CE2 TYR A 133       4.760  16.596  12.076  1.00 60.10           C
ATOM   1219  CZ  TYR A 133       5.058  15.334  12.637  1.00 60.10           C
ATOM   1220  OH  TYR A 133       5.699  14.383  11.915  1.00 60.10           O
ATOM   1221  C   TYR A 133       5.374  19.411  15.312  1.00 60.10           C
ATOM   1222  O   TYR A 133       5.287  20.470  14.685  1.00 60.10           O
ATOM   1223  H   TYR A 133       3.358  20.752  16.592  1.00  0.00           H
ATOM   1224  HA  TYR A 133       4.496  17.992  16.629  1.00  0.00           H
ATOM   1225  HB2 TYR A 133       2.764  19.175  14.444  1.00  0.00           H
ATOM   1226  HB3 TYR A 133       2.249  17.941  15.591  1.00  0.00           H
ATOM   1227  HD1 TYR A 133       3.718  15.790  15.741  1.00  0.00           H
ATOM   1228  HD2 TYR A 133       3.886  18.539  12.429  1.00  0.00           H
ATOM   1229  HE1 TYR A 133       4.942  14.101  14.393  1.00  0.00           H
ATOM   1230  HE2 TYR A 133       5.072  16.832  11.069  1.00  0.00           H
ATOM   1231  HH  TYR A 133       5.755  14.646  10.978  1.00  0.00           H
ATOM   1232  N   ALA A 134       6.460  18.635  15.277  1.00 35.33           N
ATOM   1233  CA  ALA A 134       7.692  18.952  14.559  1.00 35.33           C
ATOM   1234  CB  ALA A 134       8.825  19.101  15.585  1.00 35.33           C
ATOM   1235  C   ALA A 134       8.025  17.900  13.493  1.00 35.33           C
ATOM   1236  O   ALA A 134       8.180  16.727  13.826  1.00 35.33           O
ATOM   1237  H   ALA A 134       6.425  17.746  15.766  1.00  0.00           H
ATOM   1238  HA  ALA A 134       7.567  19.895  14.037  1.00  0.00           H
ATOM   1239  HB1 ALA A 134       8.605  19.917  16.272  1.00  0.00           H
ATOM   1240  HB2 ALA A 134       9.759  19.316  15.066  1.00  0.00           H
ATOM   1241  HB3 ALA A 134       8.940  18.176  16.152  1.00  0.00           H
ATOM   1242  N   GLU A 135       8.267  18.326  12.250  1.00 45.27           N
ATOM   1243  CA  GLU A 135       8.834  17.467  11.195  1.00 45.27           C
ATOM   1244  CB  GLU A 135       8.508  18.049   9.800  1.00 45.27           C
ATOM   1245  CG  GLU A 135       8.894  17.169   8.577  1.00 45.27           C
ATOM   1246  CD  GLU A 135       7.729  16.477   7.825  1.00 45.27           C
ATOM   1247  OE1 GLU A 135       6.559  16.905   7.975  1.00 45.27           O
ATOM   1248  OE2 GLU A 135       7.940  15.398   7.217  1.00 45.27           O
ATOM   1249  C   GLU A 135      10.349  17.283  11.423  1.00 45.27           C
ATOM   1250  O   GLU A 135      11.060  18.212  11.820  1.00 45.27           O
ATOM   1251  H   GLU A 135       8.292  19.325  12.095  1.00  0.00           H
ATOM   1252  HA  GLU A 135       8.361  16.486  11.255  1.00  0.00           H
ATOM   1253  HB2 GLU A 135       7.447  18.291   9.772  1.00  0.00           H
ATOM   1254  HB3 GLU A 135       9.042  18.997   9.710  1.00  0.00           H
ATOM   1255  HG2 GLU A 135       9.615  16.413   8.885  1.00  0.00           H
ATOM   1256  HG3 GLU A 135       9.409  17.814   7.861  1.00  0.00           H
ATOM   1257  N   ARG A 136      10.862  16.072  11.199  1.00139.90           N
ATOM   1258  CA  ARG A 136      12.297  15.769  11.201  1.00139.90           C
ATOM   1259  CB  ARG A 136      12.466  14.254  11.430  1.00139.90           C
ATOM   1260  CG  ARG A 136      13.922  13.803  11.630  1.00139.90           C
ATOM   1261  CD  ARG A 136      14.694  13.517  10.333  1.00139.90           C
ATOM   1262  NE  ARG A 136      14.161  12.346   9.602  1.00139.90           N
ATOM   1263  CZ  ARG A 136      13.799  12.287   8.327  1.00139.90           C
ATOM   1264  NH1 ARG A 136      13.617  13.331   7.571  1.00139.90           N
ATOM   1265  NH2 ARG A 136      13.650  11.121   7.768  1.00139.90           N
ATOM   1266  C   ARG A 136      12.902  16.255   9.885  1.00139.90           C
ATOM   1267  O   ARG A 136      12.723  15.603   8.863  1.00139.90           O
ATOM   1268  H   ARG A 136      10.233  15.370  10.815  1.00  0.00           H
ATOM   1269  HA  ARG A 136      12.774  16.313  12.018  1.00  0.00           H
ATOM   1270  HB2 ARG A 136      12.009  13.696  10.611  1.00  0.00           H
ATOM   1271  HB3 ARG A 136      11.916  13.995  12.333  1.00  0.00           H
ATOM   1272  HG2 ARG A 136      14.451  14.569  12.199  1.00  0.00           H
ATOM   1273  HG3 ARG A 136      13.921  12.890  12.225  1.00  0.00           H
ATOM   1274  HD2 ARG A 136      15.732  13.310  10.603  1.00  0.00           H
ATOM   1275  HD3 ARG A 136      14.711  14.403   9.705  1.00  0.00           H
ATOM   1276  HE  ARG A 136      14.243  11.460  10.066  1.00  0.00           H
ATOM   1277 HH11 ARG A 136      13.504  14.249   7.993  1.00  0.00           H
ATOM   1278 HH12 ARG A 136      13.603  13.302   6.564  1.00  0.00           H
ATOM   1279 HH21 ARG A 136      13.615  10.297   8.342  1.00  0.00           H
ATOM   1280 HH22 ARG A 136      13.296  11.099   6.834  1.00  0.00           H
ATOM   1281  N   VAL A 137      13.766  17.266   9.936  1.00 47.56           N
ATOM   1282  CA  VAL A 137      14.381  17.867   8.734  1.00 47.56           C
ATOM   1283  CB  VAL A 137      14.035  19.371   8.652  1.00 47.56           C
ATOM   1284  CG1 VAL A 137      14.662  20.068   7.439  1.00 47.56           C
ATOM   1285  CG2 VAL A 137      12.522  19.609   8.585  1.00 47.56           C
ATOM   1286  C   VAL A 137      15.890  17.625   8.732  1.00 47.56           C
ATOM   1287  O   VAL A 137      16.587  18.087   9.631  1.00 47.56           O
ATOM   1288  H   VAL A 137      13.918  17.712  10.831  1.00  0.00           H
ATOM   1289  HA  VAL A 137      13.977  17.395   7.836  1.00  0.00           H
ATOM   1290  HB  VAL A 137      14.409  19.866   9.549  1.00  0.00           H
ATOM   1291 HG21 VAL A 137      12.319  20.677   8.503  1.00  0.00           H
ATOM   1292 HG22 VAL A 137      12.096  19.102   7.718  1.00  0.00           H
ATOM   1293 HG23 VAL A 137      12.033  19.243   9.487  1.00  0.00           H
ATOM   1294 HG11 VAL A 137      14.370  21.118   7.429  1.00  0.00           H
ATOM   1295 HG12 VAL A 137      14.312  19.598   6.519  1.00  0.00           H
ATOM   1296 HG13 VAL A 137      15.747  20.012   7.489  1.00  0.00           H
ATOM   1297  N   LEU A 138      16.433  16.945   7.724  1.00 90.71           N
ATOM   1298  CA  LEU A 138      17.881  16.846   7.504  0.49 90.71           C
ATOM   1299  CB  LEU A 138      18.224  15.686   6.544  0.49 90.71           C
ATOM   1300  CG  LEU A 138      18.180  14.285   7.185  1.00 90.71           C
ATOM   1301  CD1 LEU A 138      16.770  13.719   7.304  1.00 90.71           C
ATOM   1302  CD2 LEU A 138      18.996  13.293   6.354  1.00 90.71           C
ATOM   1303  C   LEU A 138      18.434  18.177   6.971  1.00 90.71           C
ATOM   1304  O   LEU A 138      17.771  18.893   6.221  1.00 90.71           O
ATOM   1305  H   LEU A 138      15.806  16.597   6.994  1.00  0.00           H
ATOM   1306  HA  LEU A 138      18.372  16.652   8.458  0.49  0.00           H
ATOM   1307  HB2 LEU A 138      19.243  15.846   6.192  0.49  0.00           H
ATOM   1308  HB3 LEU A 138      17.569  15.717   5.673  0.49  0.00           H
ATOM   1309  HG  LEU A 138      18.623  14.331   8.180  1.00  0.00           H
ATOM   1310 HD21 LEU A 138      18.958  12.308   6.817  1.00  0.00           H
ATOM   1311 HD22 LEU A 138      18.585  13.234   5.345  1.00  0.00           H
ATOM   1312 HD23 LEU A 138      20.034  13.619   6.306  1.00  0.00           H
ATOM   1313 HD11 LEU A 138      16.309  13.662   6.317  1.00  0.00           H
ATOM   1314 HD12 LEU A 138      16.167  14.372   7.927  1.00  0.00           H
ATOM   1315 HD13 LEU A 138      16.798  12.727   7.752  1.00  0.00           H
ATOM   1316  N   ASN A 139      19.731  18.426   7.153  1.00 47.88           N
ATOM   1317  CA  ASN A 139      20.382  19.618   6.596  1.00 47.88           C
ATOM   1318  CB  ASN A 139      21.741  19.780   7.284  1.00 47.88           C
ATOM   1319  CG  ASN A 139      22.327  21.167   7.087  1.00 47.88           C
ATOM   1320  OD1 ASN A 139      21.846  22.158   7.617  1.00 47.88           O
ATOM   1321  ND2 ASN A 139      23.278  21.319   6.198  1.00 47.88           N
ATOM   1322  C   ASN A 139      20.487  19.636   5.055  1.00 47.88           C
ATOM   1323  O   ASN A 139      20.753  20.686   4.479  1.00 47.88           O
ATOM   1324  H   ASN A 139      20.264  17.823   7.778  1.00  0.00           H
ATOM   1325  HA  ASN A 139      19.762  20.477   6.849  1.00  0.00           H
ATOM   1326  HB2 ASN A 139      22.436  19.018   6.933  1.00  0.00           H
ATOM   1327  HB3 ASN A 139      21.596  19.632   8.350  1.00  0.00           H
ATOM   1328 HD21 ASN A 139      23.532  20.537   5.624  1.00  0.00           H
ATOM   1329 HD22 ASN A 139      23.467  22.265   5.930  1.00  0.00           H
ATOM   1330  N   SER A 140      20.237  18.508   4.383  1.00 36.26           N
ATOM   1331  CA  SER A 140      20.008  18.441   2.933  0.42 36.26           C
ATOM   1332  CB  SER A 140      20.245  17.005   2.456  0.42 36.26           C
ATOM   1333  OG  SER A 140      19.484  16.086   3.223  1.00 36.26           O
ATOM   1334  C   SER A 140      18.603  18.883   2.506  1.00 36.26           C
ATOM   1335  O   SER A 140      18.423  19.265   1.358  1.00 36.26           O
ATOM   1336  H   SER A 140      20.020  17.674   4.909  1.00  0.00           H
ATOM   1337  HA  SER A 140      20.721  19.092   2.425  0.42  0.00           H
ATOM   1338  HB2 SER A 140      21.301  16.764   2.574  0.42  0.00           H
ATOM   1339  HB3 SER A 140      19.985  16.918   1.400  0.42  0.00           H
ATOM   1340  HG  SER A 140      18.563  16.104   2.927  1.00  0.00           H
ATOM   1341  N   GLU A 141      17.606  18.747   3.381  1.00 65.97           N
ATOM   1342  CA  GLU A 141      16.195  19.101   3.136  1.00 65.97           C
ATOM   1343  CB  GLU A 141      15.290  18.128   3.932  1.00 65.97           C
ATOM   1344  CG  GLU A 141      15.468  16.635   3.561  1.00 65.97           C
ATOM   1345  CD  GLU A 141      14.790  15.651   4.544  1.00 65.97           C
ATOM   1346  OE1 GLU A 141      14.731  15.980   5.745  1.00 65.97           O
ATOM   1347  OE2 GLU A 141      14.739  14.443   4.196  1.00 65.97           O
ATOM   1348  C   GLU A 141      15.908  20.563   3.541  1.00 65.97           C
ATOM   1349  O   GLU A 141      15.172  21.272   2.853  1.00 65.97           O
ATOM   1350  H   GLU A 141      17.832  18.443   4.320  1.00  0.00           H
ATOM   1351  HA  GLU A 141      15.958  19.007   2.074  1.00  0.00           H
ATOM   1352  HB2 GLU A 141      15.517  18.256   4.987  1.00  0.00           H
ATOM   1353  HB3 GLU A 141      14.248  18.409   3.778  1.00  0.00           H
ATOM   1354  HG2 GLU A 141      16.535  16.399   3.524  1.00  0.00           H
ATOM   1355  HG3 GLU A 141      15.068  16.483   2.557  1.00  0.00           H
ATOM   1356  N   ARG A 142      16.618  21.071   4.567  1.00 97.18           N
ATOM   1357  CA  ARG A 142      16.415  22.408   5.158  1.00 97.18           C
ATOM   1358  CB  ARG A 142      17.475  22.667   6.249  1.00 97.18           C
ATOM   1359  CG  ARG A 142      17.309  24.075   6.846  1.00 97.18           C
ATOM   1360  CD  ARG A 142      18.252  24.378   8.007  1.00 97.18           C
ATOM   1361  NE  ARG A 142      18.104  25.792   8.374  1.00 97.18           N
ATOM   1362  CZ  ARG A 142      18.758  26.510   9.255  1.00 97.18           C
ATOM   1363  NH1 ARG A 142      19.741  26.042   9.964  1.00 97.18           N
ATOM   1364  NH2 ARG A 142      18.391  27.740   9.445  1.00 97.18           N
ATOM   1365  C   ARG A 142      16.391  23.553   4.138  1.00 97.18           C
ATOM   1366  O   ARG A 142      15.608  24.481   4.310  1.00 97.18           O
ATOM   1367  H   ARG A 142      17.174  20.403   5.090  1.00  0.00           H
ATOM   1368  HA  ARG A 142      15.436  22.419   5.634  1.00  0.00           H
ATOM   1369  HB2 ARG A 142      18.477  22.577   5.822  1.00  0.00           H
ATOM   1370  HB3 ARG A 142      17.363  21.925   7.041  1.00  0.00           H
ATOM   1371  HG2 ARG A 142      17.507  24.818   6.074  1.00  0.00           H
ATOM   1372  HG3 ARG A 142      16.279  24.200   7.185  1.00  0.00           H
ATOM   1373  HD2 ARG A 142      19.280  24.177   7.698  1.00  0.00           H
ATOM   1374  HD3 ARG A 142      17.977  23.747   8.855  1.00  0.00           H
ATOM   1375  HE  ARG A 142      17.346  26.303   7.920  1.00  0.00           H
ATOM   1376 HH11 ARG A 142      20.156  26.628  10.675  1.00  0.00           H
ATOM   1377 HH12 ARG A 142      20.015  25.076   9.851  1.00  0.00           H
ATOM   1378 HH21 ARG A 142      18.842  28.326  10.117  1.00  0.00           H
ATOM   1379 HH22 ARG A 142      17.620  28.084   8.862  1.00  0.00           H
ATOM   1380  N   GLU A 143      17.323  23.562   3.185  1.00 39.33           N
ATOM   1381  CA  GLU A 143      17.489  24.668   2.224  1.00 39.33           C
ATOM   1382  CB  GLU A 143      18.767  24.459   1.380  1.00 39.33           C
ATOM   1383  CG  GLU A 143      19.951  25.346   1.823  1.00 39.33           C
ATOM   1384  CD  GLU A 143      20.159  26.610   0.962  1.00 39.33           C
ATOM   1385  OE1 GLU A 143      19.167  27.171   0.441  1.00 39.33           O
ATOM   1386  OE2 GLU A 143      21.330  27.025   0.806  1.00 39.33           O
ATOM   1387  C   GLU A 143      16.271  24.876   1.313  1.00 39.33           C
ATOM   1388  O   GLU A 143      16.072  25.999   0.868  1.00 39.33           O
ATOM   1389  H   GLU A 143      17.910  22.749   3.094  1.00  0.00           H
ATOM   1390  HA  GLU A 143      17.585  25.602   2.780  1.00  0.00           H
ATOM   1391  HB2 GLU A 143      18.559  24.637   0.324  1.00  0.00           H
ATOM   1392  HB3 GLU A 143      19.074  23.415   1.459  1.00  0.00           H
ATOM   1393  HG2 GLU A 143      19.829  25.631   2.871  1.00  0.00           H
ATOM   1394  HG3 GLU A 143      20.856  24.739   1.768  1.00  0.00           H
ATOM   1395  N   GLU A 144      15.394  23.884   1.133  1.00 65.69           N
ATOM   1396  CA  GLU A 144      14.129  24.040   0.390  0.54 65.69           C
ATOM   1397  CB  GLU A 144      13.995  22.915  -0.652  0.54 65.69           C
ATOM   1398  CG  GLU A 144      15.123  22.875  -1.711  0.54 65.69           C
ATOM   1399  CD  GLU A 144      14.839  23.689  -2.993  1.00 65.69           C
ATOM   1400  OE1 GLU A 144      14.532  24.899  -2.874  1.00 65.69           O
ATOM   1401  OE2 GLU A 144      15.206  23.191  -4.084  1.00 65.69           O
ATOM   1402  C   GLU A 144      12.912  24.115   1.340  1.00 65.69           C
ATOM   1403  O   GLU A 144      12.115  25.047   1.217  1.00 65.69           O
ATOM   1404  H   GLU A 144      15.565  22.994   1.584  1.00  0.00           H
ATOM   1405  HA  GLU A 144      14.140  24.976  -0.166  0.54  0.00           H
ATOM   1406  HB2 GLU A 144      13.996  21.963  -0.119  0.54  0.00           H
ATOM   1407  HB3 GLU A 144      13.033  22.999  -1.158  0.54  0.00           H
ATOM   1408  HG2 GLU A 144      15.274  21.828  -1.986  0.54  0.00           H
ATOM   1409  HG3 GLU A 144      16.063  23.218  -1.273  0.54  0.00           H
ATOM   1410  N   PHE A 145      12.964  23.401   2.475  1.00111.12           N
ATOM   1411  CA  PHE A 145      11.975  23.493   3.563  1.00111.12           C
ATOM   1412  CB  PHE A 145      12.411  22.544   4.693  1.00111.12           C
ATOM   1413  CG  PHE A 145      11.543  22.549   5.942  1.00111.12           C
ATOM   1414  CD1 PHE A 145      11.696  23.559   6.913  1.00111.12           C
ATOM   1415  CD2 PHE A 145      10.594  21.529   6.150  1.00111.12           C
ATOM   1416  CE1 PHE A 145      10.902  23.558   8.072  1.00111.12           C
ATOM   1417  CE2 PHE A 145       9.818  21.514   7.323  1.00111.12           C
ATOM   1418  CZ  PHE A 145       9.975  22.526   8.284  1.00111.12           C
ATOM   1419  C   PHE A 145      11.805  24.927   4.105  1.00111.12           C
ATOM   1420  O   PHE A 145      10.689  25.440   4.208  1.00111.12           O
ATOM   1421  H   PHE A 145      13.667  22.677   2.545  1.00  0.00           H
ATOM   1422  HA  PHE A 145      11.008  23.153   3.186  1.00  0.00           H
ATOM   1423  HB2 PHE A 145      13.423  22.807   4.994  1.00  0.00           H
ATOM   1424  HB3 PHE A 145      12.447  21.529   4.296  1.00  0.00           H
ATOM   1425  HD1 PHE A 145      12.411  24.353   6.760  1.00  0.00           H
ATOM   1426  HD2 PHE A 145      10.450  20.760   5.404  1.00  0.00           H
ATOM   1427  HE1 PHE A 145      10.989  24.356   8.793  1.00  0.00           H
ATOM   1428  HE2 PHE A 145       9.075  20.740   7.469  1.00  0.00           H
ATOM   1429  HZ  PHE A 145       9.362  22.526   9.171  1.00  0.00           H
ATOM   1430  N   GLU A 146      12.913  25.635   4.369  1.00114.87           N
ATOM   1431  CA  GLU A 146      12.872  27.016   4.878  1.00114.87           C
ATOM   1432  CB  GLU A 146      14.041  27.287   5.856  1.00114.87           C
ATOM   1433  CG  GLU A 146      15.383  27.862   5.363  1.00114.87           C
ATOM   1434  CD  GLU A 146      16.253  28.357   6.544  1.00114.87           C
ATOM   1435  OE1 GLU A 146      16.281  27.708   7.619  1.00114.87           O
ATOM   1436  OE2 GLU A 146      16.673  29.535   6.574  1.00114.87           O
ATOM   1437  C   GLU A 146      12.608  28.087   3.793  1.00114.87           C
ATOM   1438  O   GLU A 146      12.446  29.267   4.113  1.00114.87           O
ATOM   1439  H   GLU A 146      13.817  25.197   4.215  1.00  0.00           H
ATOM   1440  HA  GLU A 146      11.981  27.075   5.506  1.00  0.00           H
ATOM   1441  HB2 GLU A 146      14.227  26.386   6.446  1.00  0.00           H
ATOM   1442  HB3 GLU A 146      13.664  28.018   6.552  1.00  0.00           H
ATOM   1443  HG2 GLU A 146      15.189  28.704   4.693  1.00  0.00           H
ATOM   1444  HG3 GLU A 146      15.925  27.088   4.816  1.00  0.00           H
ATOM   1445  N   ARG A 147      12.365  27.656   2.542  1.00 77.27           N
ATOM   1446  CA  ARG A 147      11.717  28.450   1.480  0.50 77.27           C
ATOM   1447  CB  ARG A 147      12.290  28.108   0.091  0.50 77.27           C
ATOM   1448  CG  ARG A 147      13.805  28.300   0.008  0.50 77.27           C
ATOM   1449  CD  ARG A 147      14.356  27.733  -1.301  0.50 77.27           C
ATOM   1450  NE  ARG A 147      15.825  27.710  -1.245  0.50 77.27           N
ATOM   1451  CZ  ARG A 147      16.694  28.393  -1.944  0.50 77.27           C
ATOM   1452  NH1 ARG A 147      16.319  29.142  -2.943  0.50 77.27           N
ATOM   1453  NH2 ARG A 147      17.956  28.375  -1.641  0.50 77.27           N
ATOM   1454  C   ARG A 147      10.206  28.233   1.461  1.00 77.27           C
ATOM   1455  O   ARG A 147       9.470  29.215   1.413  1.00 77.27           O
ATOM   1456  H   ARG A 147      12.447  26.655   2.383  1.00  0.00           H
ATOM   1457  HA  ARG A 147      11.877  29.511   1.679  0.50  0.00           H
ATOM   1458  HB2 ARG A 147      12.045  27.078  -0.170  0.50  0.00           H
ATOM   1459  HB3 ARG A 147      11.815  28.746  -0.655  0.50  0.00           H
ATOM   1460  HG2 ARG A 147      14.047  29.360   0.082  0.50  0.00           H
ATOM   1461  HG3 ARG A 147      14.277  27.776   0.836  0.50  0.00           H
ATOM   1462  HD2 ARG A 147      13.980  28.310  -2.145  0.50  0.00           H
ATOM   1463  HD3 ARG A 147      13.999  26.710  -1.411  0.50  0.00           H
ATOM   1464  HE  ARG A 147      16.207  27.082  -0.538  0.50  0.00           H
ATOM   1465 HH11 ARG A 147      15.375  28.983  -3.243  0.50  0.00           H
ATOM   1466 HH12 ARG A 147      17.012  29.530  -3.540  0.50  0.00           H
ATOM   1467 HH21 ARG A 147      18.637  28.930  -2.099  0.50  0.00           H
ATOM   1468 HH22 ARG A 147      18.267  27.824  -0.822  0.50  0.00           H
ATOM   1469  N   GLU A 148       9.738  26.983   1.470  1.00 75.56           N
ATOM   1470  CA  GLU A 148       8.312  26.660   1.279  1.00 75.56           C
ATOM   1471  CB  GLU A 148       8.148  25.243   0.707  1.00 75.56           C
ATOM   1472  CG  GLU A 148       8.531  24.104   1.663  1.00 75.56           C
ATOM   1473  CD  GLU A 148       8.672  22.757   0.934  1.00 75.56           C
ATOM   1474  OE1 GLU A 148       7.897  22.520  -0.023  1.00 75.56           O
ATOM   1475  OE2 GLU A 148       9.584  21.990   1.317  1.00 75.56           O
ATOM   1476  C   GLU A 148       7.444  26.900   2.526  1.00 75.56           C
ATOM   1477  O   GLU A 148       6.387  27.518   2.396  1.00 75.56           O
ATOM   1478  H   GLU A 148      10.404  26.215   1.495  1.00  0.00           H
ATOM   1479  HA  GLU A 148       7.921  27.336   0.519  1.00  0.00           H
ATOM   1480  HB2 GLU A 148       8.766  25.173  -0.190  1.00  0.00           H
ATOM   1481  HB3 GLU A 148       7.108  25.112   0.405  1.00  0.00           H
ATOM   1482  HG2 GLU A 148       9.480  24.357   2.132  1.00  0.00           H
ATOM   1483  HG3 GLU A 148       7.776  24.024   2.448  1.00  0.00           H
ATOM   1484  N   HIS A 149       8.001  26.737   3.733  1.00 58.84           N
ATOM   1485  CA  HIS A 149       7.412  27.297   4.959  1.00 58.84           C
ATOM   1486  ND1 HIS A 149       6.181  25.063   7.087  1.00 58.84           N
ATOM   1487  CG  HIS A 149       7.401  25.264   6.478  1.00 58.84           C
ATOM   1488  CB  HIS A 149       8.025  26.605   6.189  1.00 58.84           C
ATOM   1489  NE2 HIS A 149       6.934  23.075   6.517  1.00 58.84           N
ATOM   1490  CD2 HIS A 149       7.870  24.033   6.103  1.00 58.84           C
ATOM   1491  CE1 HIS A 149       5.933  23.744   7.102  1.00 58.84           C
ATOM   1492  C   HIS A 149       7.545  28.831   5.058  1.00 58.84           C
ATOM   1493  O   HIS A 149       6.926  29.454   5.920  1.00 58.84           O
ATOM   1494  H   HIS A 149       8.891  26.250   3.798  1.00  0.00           H
ATOM   1495  HA  HIS A 149       6.341  27.086   4.954  1.00  0.00           H
ATOM   1496  HB2 HIS A 149       9.103  26.497   6.065  1.00  0.00           H
ATOM   1497  HB3 HIS A 149       7.863  27.231   7.065  1.00  0.00           H
ATOM   1498  HD2 HIS A 149       8.790  23.837   5.569  1.00  0.00           H
ATOM   1499  HE1 HIS A 149       5.050  23.278   7.519  1.00  0.00           H
ATOM   1500  HD1 HIS A 149       5.575  25.779   7.448  1.00  0.00           H
ATOM   1501  N   GLY A 150       8.381  29.460   4.224  1.00 25.48           N
ATOM   1502  CA  GLY A 150       8.605  30.909   4.209  1.00 25.48           C
ATOM   1503  C   GLY A 150       9.355  31.474   5.426  1.00 25.48           C
ATOM   1504  O   GLY A 150       9.539  32.690   5.515  1.00 25.48           O
ATOM   1505  H   GLY A 150       8.783  28.919   3.469  1.00  0.00           H
ATOM   1506  HA2 GLY A 150       9.182  31.157   3.318  1.00  0.00           H
ATOM   1507  HA3 GLY A 150       7.640  31.411   4.141  1.00  0.00           H
ATOM   1508  N   TRP A 151       9.814  30.627   6.354  1.00 82.70           N
ATOM   1509  CA  TRP A 151      10.571  31.021   7.542  1.00 82.70           C
ATOM   1510  CB  TRP A 151       9.656  31.090   8.777  1.00 82.70           C
ATOM   1511  CG  TRP A 151       8.741  29.934   9.100  1.00 82.70           C
ATOM   1512  CD2 TRP A 151       9.014  28.596   9.654  1.00 82.70           C
ATOM   1513  CD1 TRP A 151       7.398  29.973   8.928  1.00 82.70           C
ATOM   1514  NE1 TRP A 151       6.825  28.792   9.348  1.00 82.70           N
ATOM   1515  CE2 TRP A 151       7.772  27.898   9.789  1.00 82.70           C
ATOM   1516  CE3 TRP A 151      10.169  27.884  10.062  1.00 82.70           C
ATOM   1517  CZ2 TRP A 151       7.678  26.585  10.268  1.00 82.70           C
ATOM   1518  CZ3 TRP A 151      10.092  26.557  10.529  1.00 82.70           C
ATOM   1519  CH2 TRP A 151       8.851  25.906  10.631  1.00 82.70           C
ATOM   1520  C   TRP A 151      11.796  30.138   7.779  1.00 82.70           C
ATOM   1521  O   TRP A 151      11.726  28.921   7.695  1.00 82.70           O
ATOM   1522  H   TRP A 151       9.615  29.643   6.234  1.00  0.00           H
ATOM   1523  HA  TRP A 151      10.954  32.026   7.371  1.00  0.00           H
ATOM   1524  HB2 TRP A 151      10.280  31.278   9.646  1.00  0.00           H
ATOM   1525  HB3 TRP A 151       9.027  31.972   8.652  1.00  0.00           H
ATOM   1526  HD1 TRP A 151       6.850  30.803   8.500  1.00  0.00           H
ATOM   1527  HE3 TRP A 151      11.133  28.349   9.975  1.00  0.00           H
ATOM   1528  HZ2 TRP A 151       6.719  26.093  10.345  1.00  0.00           H
ATOM   1529  HZ3 TRP A 151      10.993  26.028  10.803  1.00  0.00           H
ATOM   1530  HH2 TRP A 151       8.791  24.888  10.994  1.00  0.00           H
ATOM   1531  HE1 TRP A 151       5.833  28.604   9.294  1.00  0.00           H
ATOM   1532  N   THR A 152      12.866  30.759   8.286  1.00116.05           N
ATOM   1533  CA  THR A 152      14.087  30.076   8.743  0.45116.05           C
ATOM   1534  CB  THR A 152      15.235  31.092   8.858  0.45116.05           C
ATOM   1535  OG1 THR A 152      16.471  30.442   8.982  1.00116.05           O
ATOM   1536  CG2 THR A 152      15.089  32.064  10.033  0.45116.05           C
ATOM   1537  C   THR A 152      13.869  29.269  10.031  1.00116.05           C
ATOM   1538  O   THR A 152      13.124  29.715  10.917  1.00116.05           O
ATOM   1539  H   THR A 152      12.857  31.763   8.314  1.00  0.00           H
ATOM   1540  HA  THR A 152      14.376  29.371   7.973  0.45  0.00           H
ATOM   1541  HB  THR A 152      15.260  31.679   7.938  0.45  0.00           H
ATOM   1542 HG21 THR A 152      15.866  32.823   9.959  0.45  0.00           H
ATOM   1543 HG22 THR A 152      14.120  32.556   9.990  0.45  0.00           H
ATOM   1544 HG23 THR A 152      15.191  31.532  10.980  0.45  0.00           H
ATOM   1545  HG1 THR A 152      16.622  30.044   8.082  1.00  0.00           H
ATOM   1546  N   ILE A 153      14.555  28.127  10.168  1.00157.54           N
ATOM   1547  CA  ILE A 153      14.599  27.289  11.388  1.00157.54           C
ATOM   1548  CB  ILE A 153      15.485  26.041  11.145  1.00157.54           C
ATOM   1549  CG1 ILE A 153      15.172  25.260   9.850  1.00157.54           C
ATOM   1550  CG2 ILE A 153      15.449  25.085  12.347  1.00157.54           C
ATOM   1551  CD1 ILE A 153      13.739  24.764   9.712  1.00157.54           C
ATOM   1552  C   ILE A 153      15.151  28.099  12.575  1.00157.54           C
ATOM   1553  O   ILE A 153      16.046  28.920  12.366  1.00157.54           O
ATOM   1554  H   ILE A 153      15.138  27.849   9.381  1.00  0.00           H
ATOM   1555  HA  ILE A 153      13.584  26.966  11.628  1.00  0.00           H
ATOM   1556  HB  ILE A 153      16.514  26.387  11.050  1.00  0.00           H
ATOM   1557 HG12 ILE A 153      15.387  25.880   8.986  1.00  0.00           H
ATOM   1558 HG13 ILE A 153      15.833  24.395   9.797  1.00  0.00           H
ATOM   1559 HD11 ILE A 153      13.052  25.606   9.637  1.00  0.00           H
ATOM   1560 HD12 ILE A 153      13.490  24.151  10.569  1.00  0.00           H
ATOM   1561 HD13 ILE A 153      13.663  24.158   8.811  1.00  0.00           H
ATOM   1562 HG21 ILE A 153      15.946  24.147  12.099  1.00  0.00           H
ATOM   1563 HG22 ILE A 153      14.422  24.867  12.640  1.00  0.00           H
ATOM   1564 HG23 ILE A 153      15.981  25.521  13.187  1.00  0.00           H
ATOM   1565  N   LYS A 154      14.717  27.865  13.827  1.00 79.71           N
ATOM   1566  CA  LYS A 154      15.066  28.737  14.976  1.00 79.71           C
ATOM   1567  CB  LYS A 154      13.848  29.615  15.328  1.00 79.71           C
ATOM   1568  CG  LYS A 154      13.300  30.412  14.131  1.00 79.71           C
ATOM   1569  CD  LYS A 154      12.108  31.312  14.490  1.00 79.71           C
ATOM   1570  CE  LYS A 154      11.495  32.002  13.253  1.00 79.71           C
ATOM   1571  NZ  LYS A 154      10.997  31.056  12.219  1.00 79.71           N
ATOM   1572  C   LYS A 154      15.563  27.963  16.208  1.00 79.71           C
ATOM   1573  O   LYS A 154      14.802  27.216  16.802  1.00 79.71           O
ATOM   1574  H   LYS A 154      13.961  27.195  13.959  1.00  0.00           H
ATOM   1575  HA  LYS A 154      15.871  29.404  14.686  1.00  0.00           H
ATOM   1576  HB2 LYS A 154      13.055  28.961  15.688  1.00  0.00           H
ATOM   1577  HB3 LYS A 154      14.124  30.303  16.128  1.00  0.00           H
ATOM   1578  HG2 LYS A 154      14.096  31.020  13.699  1.00  0.00           H
ATOM   1579  HG3 LYS A 154      12.954  29.696  13.392  1.00  0.00           H
ATOM   1580  HD2 LYS A 154      12.448  32.078  15.186  1.00  0.00           H
ATOM   1581  HD3 LYS A 154      11.345  30.730  15.006  1.00  0.00           H
ATOM   1582  HE2 LYS A 154      10.665  32.629  13.594  1.00  0.00           H
ATOM   1583  HE3 LYS A 154      12.258  32.649  12.813  1.00  0.00           H
ATOM   1584  HZ1 LYS A 154      10.592  31.528  11.426  1.00  0.00           H
ATOM   1585  HZ2 LYS A 154      11.737  30.440  11.877  1.00  0.00           H
ATOM   1586  HZ3 LYS A 154      10.255  30.454  12.578  1.00  0.00           H
ATOM   1587  N   THR A 155      16.763  28.266  16.708  1.00 99.45           N
ATOM   1588  CA  THR A 155      17.275  27.760  17.998  1.00 99.45           C
ATOM   1589  CB  THR A 155      18.704  28.254  18.264  1.00 99.45           C
ATOM   1590  OG1 THR A 155      19.612  27.805  17.296  1.00 99.45           O
ATOM   1591  CG2 THR A 155      19.318  27.850  19.604  1.00 99.45           C
ATOM   1592  C   THR A 155      16.400  28.219  19.165  1.00 99.45           C
ATOM   1593  O   THR A 155      16.163  29.423  19.299  1.00 99.45           O
ATOM   1594  H   THR A 155      17.267  29.026  16.274  1.00  0.00           H
ATOM   1595  HA  THR A 155      17.274  26.671  17.972  1.00  0.00           H
ATOM   1596  HB  THR A 155      18.684  29.341  18.229  1.00  0.00           H
ATOM   1597 HG21 THR A 155      20.367  28.141  19.634  1.00  0.00           H
ATOM   1598 HG22 THR A 155      19.241  26.774  19.743  1.00  0.00           H
ATOM   1599 HG23 THR A 155      18.802  28.351  20.415  1.00  0.00           H
ATOM   1600  HG1 THR A 155      19.274  26.989  16.888  1.00  0.00           H
ATOM   1601  N   MET A 156      16.208  27.314  20.130  1.00113.03           N
ATOM   1602  CA  MET A 156      15.338  27.453  21.302  1.00113.03           C
ATOM   1603  CB  MET A 156      15.426  26.146  22.117  1.00113.03           C
ATOM   1604  CG  MET A 156      14.200  25.932  23.007  1.00113.03           C
ATOM   1605  SD  MET A 156      12.833  25.097  22.159  1.00113.03           S
ATOM   1606  CE  MET A 156      13.260  23.366  22.510  1.00113.03           C
ATOM   1607  C   MET A 156      15.648  28.665  22.198  1.00113.03           C
ATOM   1608  O   MET A 156      14.721  29.287  22.703  1.00113.03           O
ATOM   1609  H   MET A 156      16.522  26.368  19.935  1.00  0.00           H
ATOM   1610  HA  MET A 156      14.312  27.562  20.945  1.00  0.00           H
ATOM   1611  HB2 MET A 156      15.507  25.287  21.450  1.00  0.00           H
ATOM   1612  HB3 MET A 156      16.322  26.171  22.739  1.00  0.00           H
ATOM   1613  HG2 MET A 156      13.853  26.892  23.386  1.00  0.00           H
ATOM   1614  HG3 MET A 156      14.491  25.323  23.864  1.00  0.00           H
ATOM   1615  HE1 MET A 156      13.386  23.226  23.585  1.00  0.00           H
ATOM   1616  HE2 MET A 156      14.185  23.099  22.001  1.00  0.00           H
ATOM   1617  HE3 MET A 156      12.459  22.708  22.174  1.00  0.00           H
ATOM   1618  N   GLU A 157      16.925  29.046  22.369  1.00152.40           N
ATOM   1619  CA  GLU A 157      17.275  30.235  23.164  1.00152.40           C
ATOM   1620  CB  GLU A 157      18.739  30.202  23.671  1.00152.40           C
ATOM   1621  CG  GLU A 157      19.892  30.293  22.647  1.00152.40           C
ATOM   1622  CD  GLU A 157      20.698  31.605  22.689  1.00152.40           C
ATOM   1623  OE1 GLU A 157      20.084  32.618  22.291  1.00152.40           O
ATOM   1624  OE2 GLU A 157      21.896  31.502  22.337  1.00152.40           O
ATOM   1625  C   GLU A 157      16.846  31.541  22.469  1.00152.40           C
ATOM   1626  O   GLU A 157      15.930  32.205  22.955  1.00152.40           O
ATOM   1627  H   GLU A 157      17.649  28.462  21.986  1.00  0.00           H
ATOM   1628  HA  GLU A 157      16.663  30.188  24.066  1.00  0.00           H
ATOM   1629  HB2 GLU A 157      18.869  30.990  24.414  1.00  0.00           H
ATOM   1630  HB3 GLU A 157      18.865  29.253  24.198  1.00  0.00           H
ATOM   1631  HG2 GLU A 157      20.581  29.470  22.848  1.00  0.00           H
ATOM   1632  HG3 GLU A 157      19.515  30.141  21.635  1.00  0.00           H
ATOM   1633  N   LYS A 158      17.486  31.916  21.347  1.00270.49           N
ATOM   1634  CA  LYS A 158      17.187  33.120  20.542  1.00270.49           C
ATOM   1635  CB  LYS A 158      17.365  34.383  21.426  1.00270.49           C
ATOM   1636  CG  LYS A 158      16.629  35.585  20.826  1.00270.49           C
ATOM   1637  CD  LYS A 158      16.358  36.612  21.929  1.00270.49           C
ATOM   1638  CE  LYS A 158      15.466  37.730  21.394  1.00270.49           C
ATOM   1639  NZ  LYS A 158      14.855  38.487  22.512  1.00270.49           N
ATOM   1640  C   LYS A 158      18.066  33.261  19.283  1.00270.49           C
ATOM   1641  O   LYS A 158      19.050  34.007  19.300  1.00270.49           O
ATOM   1642  H   LYS A 158      18.260  31.332  21.076  1.00  0.00           H
ATOM   1643  HA  LYS A 158      16.143  33.037  20.235  1.00  0.00           H
ATOM   1644  HB2 LYS A 158      18.418  34.622  21.582  1.00  0.00           H
ATOM   1645  HB3 LYS A 158      16.963  34.217  22.418  1.00  0.00           H
ATOM   1646  HG2 LYS A 158      15.671  35.256  20.418  1.00  0.00           H
ATOM   1647  HG3 LYS A 158      17.226  36.031  20.029  1.00  0.00           H
ATOM   1648  HD2 LYS A 158      15.843  36.108  22.751  1.00  0.00           H
ATOM   1649  HD3 LYS A 158      17.303  37.016  22.296  1.00  0.00           H
ATOM   1650  HE2 LYS A 158      14.679  37.278  20.782  1.00  0.00           H
ATOM   1651  HE3 LYS A 158      16.064  38.383  20.750  1.00  0.00           H
ATOM   1652  HZ1 LYS A 158      14.260  39.226  22.163  1.00  0.00           H
ATOM   1653  HZ2 LYS A 158      15.574  38.880  23.106  1.00  0.00           H
ATOM   1654  HZ3 LYS A 158      14.289  37.860  23.074  1.00  0.00           H
ATOM   1655  N   LYS A 159      17.756  32.585  18.168  1.00267.91           N
ATOM   1656  CA  LYS A 159      18.331  32.878  16.819  1.00267.91           C
ATOM   1657  CB  LYS A 159      19.872  32.695  16.792  1.00267.91           C
ATOM   1658  CG  LYS A 159      20.374  31.371  17.398  1.00267.91           C
ATOM   1659  CD  LYS A 159      21.876  31.371  17.713  1.00267.91           C
ATOM   1660  CE  LYS A 159      22.326  32.437  18.733  1.00267.91           C
ATOM   1661  NZ  LYS A 159      21.457  32.496  19.930  1.00267.91           N
ATOM   1662  C   LYS A 159      17.717  32.005  15.715  1.00267.91           C
ATOM   1663  O   LYS A 159      17.303  30.895  16.026  1.00267.91           O
ATOM   1664  H   LYS A 159      17.019  31.888  18.233  1.00  0.00           H
ATOM   1665  HA  LYS A 159      18.109  33.915  16.575  1.00  0.00           H
ATOM   1666  HB2 LYS A 159      20.330  33.533  17.311  1.00  0.00           H
ATOM   1667  HB3 LYS A 159      20.233  32.759  15.764  1.00  0.00           H
ATOM   1668  HG2 LYS A 159      20.162  30.563  16.700  1.00  0.00           H
ATOM   1669  HG3 LYS A 159      19.848  31.154  18.325  1.00  0.00           H
ATOM   1670  HD2 LYS A 159      22.135  30.383  18.101  1.00  0.00           H
ATOM   1671  HD3 LYS A 159      22.432  31.516  16.786  1.00  0.00           H
ATOM   1672  HE2 LYS A 159      23.346  32.197  19.043  1.00  0.00           H
ATOM   1673  HE3 LYS A 159      22.337  33.417  18.251  1.00  0.00           H
ATOM   1674  HZ1 LYS A 159      21.884  32.922  20.750  1.00  0.00           H
ATOM   1675  HZ2 LYS A 159      21.284  31.585  20.340  1.00  0.00           H
ATOM   1676  HZ3 LYS A 159      20.568  32.971  19.795  1.00  0.00           H
ATOM   1677  N   PRO A 160      17.872  32.373  14.427  1.00 79.20           N
ATOM   1678  CA  PRO A 160      17.911  31.405  13.330  1.00 79.20           C
ATOM   1679  CD  PRO A 160      18.092  33.713  13.913  1.00 79.20           C
ATOM   1680  CB  PRO A 160      18.243  32.212  12.070  1.00 79.20           C
ATOM   1681  CG  PRO A 160      17.762  33.620  12.423  1.00 79.20           C
ATOM   1682  C   PRO A 160      18.968  30.321  13.597  1.00 79.20           C
ATOM   1683  O   PRO A 160      20.074  30.646  14.036  1.00 79.20           O
ATOM   1684  HA  PRO A 160      16.923  30.962  13.225  1.00  0.00           H
ATOM   1685  HD2 PRO A 160      17.441  34.441  14.398  1.00  0.00           H
ATOM   1686  HD3 PRO A 160      19.139  33.991  14.041  1.00  0.00           H
ATOM   1687  HB2 PRO A 160      17.738  31.812  11.191  1.00  0.00           H
ATOM   1688  HB3 PRO A 160      19.322  32.235  11.905  1.00  0.00           H
ATOM   1689  HG2 PRO A 160      18.280  34.384  11.842  1.00  0.00           H
ATOM   1690  HG3 PRO A 160      16.683  33.689  12.279  1.00  0.00           H
ATOM   1691  N   SER A 161      18.591  29.046  13.486  1.00 43.16           N
ATOM   1692  CA  SER A 161      19.389  27.938  14.021  1.00 43.16           C
ATOM   1693  CB  SER A 161      18.562  26.643  14.143  1.00 43.16           C
ATOM   1694  OG  SER A 161      19.046  25.848  15.212  1.00 43.16           O
ATOM   1695  C   SER A 161      20.680  27.731  13.213  1.00 43.16           C
ATOM   1696  O   SER A 161      20.621  27.769  11.976  1.00 43.16           O
ATOM   1697  H   SER A 161      17.675  28.848  13.098  1.00  0.00           H
ATOM   1698  HA  SER A 161      19.672  28.248  15.017  1.00  0.00           H
ATOM   1699  HB2 SER A 161      17.523  26.893  14.352  1.00  0.00           H
ATOM   1700  HB3 SER A 161      18.607  26.083  13.208  1.00  0.00           H
ATOM   1701  HG  SER A 161      18.571  24.973  15.223  1.00  0.00           H
ATOM   1702  N   PRO A 162      21.859  27.576  13.853  1.00 79.66           N
ATOM   1703  CA  PRO A 162      23.109  27.295  13.151  1.00 79.66           C
ATOM   1704  CD  PRO A 162      22.062  27.453  15.290  1.00 79.66           C
ATOM   1705  CB  PRO A 162      24.197  27.373  14.228  1.00 79.66           C
ATOM   1706  CG  PRO A 162      23.468  26.887  15.478  1.00 79.66           C
ATOM   1707  C   PRO A 162      23.060  25.912  12.489  1.00 79.66           C
ATOM   1708  O   PRO A 162      22.215  25.087  12.825  1.00 79.66           O
ATOM   1709  HA  PRO A 162      23.290  28.049  12.385  1.00  0.00           H
ATOM   1710  HD2 PRO A 162      21.985  28.436  15.756  1.00  0.00           H
ATOM   1711  HD3 PRO A 162      21.344  26.765  15.733  1.00  0.00           H
ATOM   1712  HB2 PRO A 162      24.500  28.413  14.364  1.00  0.00           H
ATOM   1713  HB3 PRO A 162      25.063  26.752  13.997  1.00  0.00           H
ATOM   1714  HG2 PRO A 162      23.933  27.257  16.392  1.00  0.00           H
ATOM   1715  HG3 PRO A 162      23.426  25.796  15.481  1.00  0.00           H
ATOM   1716  N   ILE A 163      24.035  25.614  11.625  1.00103.55           N
ATOM   1717  CA  ILE A 163      24.112  24.316  10.941  1.00103.55           C
ATOM   1718  CB  ILE A 163      25.281  24.278   9.931  1.00103.55           C
ATOM   1719  CG1 ILE A 163      25.242  22.959   9.128  1.00103.55           C
ATOM   1720  CG2 ILE A 163      26.661  24.492  10.585  1.00103.55           C
ATOM   1721  CD1 ILE A 163      26.108  22.983   7.862  1.00103.55           C
ATOM   1722  C   ILE A 163      24.107  23.137  11.934  1.00103.55           C
ATOM   1723  O   ILE A 163      24.943  23.060  12.842  1.00103.55           O
ATOM   1724  H   ILE A 163      24.718  26.314  11.393  1.00  0.00           H
ATOM   1725  HA  ILE A 163      23.205  24.234  10.347  1.00  0.00           H
ATOM   1726  HB  ILE A 163      25.117  25.098   9.230  1.00  0.00           H
ATOM   1727 HG12 ILE A 163      25.559  22.128   9.759  1.00  0.00           H
ATOM   1728 HG13 ILE A 163      24.215  22.769   8.817  1.00  0.00           H
ATOM   1729 HD11 ILE A 163      27.162  23.077   8.122  1.00  0.00           H
ATOM   1730 HD12 ILE A 163      25.968  22.051   7.315  1.00  0.00           H
ATOM   1731 HD13 ILE A 163      25.812  23.816   7.224  1.00  0.00           H
ATOM   1732 HG21 ILE A 163      27.422  24.609   9.815  1.00  0.00           H
ATOM   1733 HG22 ILE A 163      26.660  25.388  11.202  1.00  0.00           H
ATOM   1734 HG23 ILE A 163      26.919  23.632  11.204  1.00  0.00           H
ATOM   1735  N   ARG A 164      23.051  22.323  11.866  1.00144.66           N
ATOM   1736  CA  ARG A 164      22.955  20.965  12.424  1.00144.66           C
ATOM   1737  CB  ARG A 164      21.585  20.743  13.106  1.00144.66           C
ATOM   1738  CG  ARG A 164      21.068  21.779  14.123  1.00144.66           C
ATOM   1739  CD  ARG A 164      21.866  21.849  15.423  1.00144.66           C
ATOM   1740  NE  ARG A 164      23.204  22.410  15.184  1.00144.66           N
ATOM   1741  CZ  ARG A 164      24.209  22.450  16.027  1.00144.66           C
ATOM   1742  NH1 ARG A 164      24.075  22.119  17.281  1.00144.66           N
ATOM   1743  NH2 ARG A 164      25.380  22.817  15.597  1.00144.66           N
ATOM   1744  C   ARG A 164      23.111  19.952  11.286  1.00144.66           C
ATOM   1745  O   ARG A 164      23.051  20.332  10.121  1.00144.66           O
ATOM   1746  H   ARG A 164      22.369  22.539  11.147  1.00  0.00           H
ATOM   1747  HA  ARG A 164      23.759  20.769  13.132  1.00  0.00           H
ATOM   1748  HB2 ARG A 164      21.624  19.780  13.614  1.00  0.00           H
ATOM   1749  HB3 ARG A 164      20.830  20.664  12.323  1.00  0.00           H
ATOM   1750  HG2 ARG A 164      21.047  22.769  13.674  1.00  0.00           H
ATOM   1751  HG3 ARG A 164      20.042  21.508  14.380  1.00  0.00           H
ATOM   1752  HD2 ARG A 164      21.322  22.486  16.124  1.00  0.00           H
ATOM   1753  HD3 ARG A 164      21.940  20.844  15.845  1.00  0.00           H
ATOM   1754  HE  ARG A 164      23.397  22.690  14.230  1.00  0.00           H
ATOM   1755 HH11 ARG A 164      23.165  21.810  17.584  1.00  0.00           H
ATOM   1756 HH12 ARG A 164      24.847  22.130  17.914  1.00  0.00           H
ATOM   1757 HH21 ARG A 164      25.463  22.941  14.589  1.00  0.00           H
ATOM   1758 HH22 ARG A 164      26.190  22.703  16.168  1.00  0.00           H
ATOM   1759  N   ASP A 165      23.224  18.676  11.625  1.00 34.82           N
ATOM   1760  CA  ASP A 165      23.170  17.545  10.692  1.00 34.82           C
ATOM   1761  CB  ASP A 165      23.976  16.376  11.296  1.00 34.82           C
ATOM   1762  CG  ASP A 165      25.298  16.822  11.945  1.00 34.82           C
ATOM   1763  OD1 ASP A 165      26.323  16.808  11.228  1.00 34.82           O
ATOM   1764  OD2 ASP A 165      25.227  17.394  13.062  1.00 34.82           O
ATOM   1765  C   ASP A 165      21.712  17.136  10.369  1.00 34.82           C
ATOM   1766  O   ASP A 165      21.328  17.040   9.201  1.00 34.82           O
ATOM   1767  H   ASP A 165      23.487  18.455  12.579  1.00  0.00           H
ATOM   1768  HA  ASP A 165      23.653  17.833   9.756  1.00  0.00           H
ATOM   1769  HB2 ASP A 165      24.176  15.641  10.513  1.00  0.00           H
ATOM   1770  HB3 ASP A 165      23.372  15.886  12.061  1.00  0.00           H
ATOM   1771  N   GLU A 166      20.849  17.165  11.391  1.00 49.47           N
ATOM   1772  CA  GLU A 166      19.382  17.187  11.308  1.00 49.47           C
ATOM   1773  CB  GLU A 166      18.784  15.762  11.358  1.00 49.47           C
ATOM   1774  CG  GLU A 166      19.070  14.975  12.650  1.00 49.47           C
ATOM   1775  CD  GLU A 166      18.175  13.731  12.802  1.00 49.47           C
ATOM   1776  OE1 GLU A 166      16.929  13.860  12.846  1.00 49.47           O
ATOM   1777  OE2 GLU A 166      18.678  12.673  13.237  1.00 49.47           O
ATOM   1778  C   GLU A 166      18.794  18.112  12.392  1.00 49.47           C
ATOM   1779  O   GLU A 166      19.484  18.505  13.332  1.00 49.47           O
ATOM   1780  H   GLU A 166      21.220  17.365  12.309  1.00  0.00           H
ATOM   1781  HA  GLU A 166      19.099  17.624  10.353  1.00  0.00           H
ATOM   1782  HB2 GLU A 166      19.162  15.189  10.510  1.00  0.00           H
ATOM   1783  HB3 GLU A 166      17.704  15.854  11.235  1.00  0.00           H
ATOM   1784  HG2 GLU A 166      20.121  14.682  12.656  1.00  0.00           H
ATOM   1785  HG3 GLU A 166      18.905  15.623  13.511  1.00  0.00           H
ATOM   1786  N   TYR A 167      17.545  18.525  12.194  1.00 91.66           N
ATOM   1787  CA  TYR A 167      16.789  19.495  12.986  1.00 91.66           C
ATOM   1788  CB  TYR A 167      16.528  20.755  12.136  1.00 91.66           C
ATOM   1789  CG  TYR A 167      17.743  21.434  11.530  1.00 91.66           C
ATOM   1790  CD1 TYR A 167      18.328  22.539  12.173  1.00 91.66           C
ATOM   1791  CD2 TYR A 167      18.259  20.995  10.297  1.00 91.66           C
ATOM   1792  CE1 TYR A 167      19.425  23.204  11.595  1.00 91.66           C
ATOM   1793  CE2 TYR A 167      19.379  21.627   9.735  1.00 91.66           C
ATOM   1794  CZ  TYR A 167      19.964  22.730  10.383  1.00 91.66           C
ATOM   1795  OH  TYR A 167      21.001  23.381   9.798  1.00 91.66           O
ATOM   1796  C   TYR A 167      15.451  18.882  13.427  1.00 91.66           C
ATOM   1797  O   TYR A 167      15.004  17.856  12.897  1.00 91.66           O
ATOM   1798  H   TYR A 167      17.059  18.153  11.385  1.00  0.00           H
ATOM   1799  HA  TYR A 167      17.350  19.778  13.878  1.00  0.00           H
ATOM   1800  HB2 TYR A 167      16.006  21.488  12.751  1.00  0.00           H
ATOM   1801  HB3 TYR A 167      15.858  20.484  11.320  1.00  0.00           H
ATOM   1802  HD1 TYR A 167      17.930  22.866  13.122  1.00  0.00           H
ATOM   1803  HD2 TYR A 167      17.798  20.162   9.789  1.00  0.00           H
ATOM   1804  HE1 TYR A 167      19.871  24.050  12.097  1.00  0.00           H
ATOM   1805  HE2 TYR A 167      19.775  21.275   8.802  1.00  0.00           H
ATOM   1806  HH  TYR A 167      21.303  22.895   9.001  1.00  0.00           H
ATOM   1807  N   SER A 168      14.689  19.602  14.249  1.00116.09           N
ATOM   1808  CA  SER A 168      13.268  19.283  14.475  1.00116.09           C
ATOM   1809  CB  SER A 168      13.120  18.288  15.634  1.00116.09           C
ATOM   1810  OG  SER A 168      13.739  17.064  15.280  1.00116.09           O
ATOM   1811  C   SER A 168      12.416  20.539  14.670  1.00116.09           C
ATOM   1812  O   SER A 168      12.036  20.833  15.803  1.00116.09           O
ATOM   1813  H   SER A 168      15.080  20.457  14.648  1.00  0.00           H
ATOM   1814  HA  SER A 168      12.859  18.793  13.591  1.00  0.00           H
ATOM   1815  HB2 SER A 168      12.068  18.078  15.799  1.00  0.00           H
ATOM   1816  HB3 SER A 168      13.554  18.706  16.548  1.00  0.00           H
ATOM   1817  HG  SER A 168      14.233  17.223  14.456  1.00  0.00           H
ATOM   1818  N   PRO A 169      12.214  21.357  13.618  1.00 93.88           N
ATOM   1819  CA  PRO A 169      11.314  22.506  13.669  1.00 93.88           C
ATOM   1820  CD  PRO A 169      12.698  21.167  12.255  1.00 93.88           C
ATOM   1821  CB  PRO A 169      11.412  23.163  12.291  1.00 93.88           C
ATOM   1822  CG  PRO A 169      11.771  21.992  11.371  1.00 93.88           C
ATOM   1823  C   PRO A 169       9.871  22.080  13.954  1.00 93.88           C
ATOM   1824  O   PRO A 169       9.282  21.324  13.180  1.00 93.88           O
ATOM   1825  HA  PRO A 169      11.647  23.213  14.425  1.00  0.00           H
ATOM   1826  HD2 PRO A 169      13.713  21.555  12.178  1.00  0.00           H
ATOM   1827  HD3 PRO A 169      12.673  20.124  11.944  1.00  0.00           H
ATOM   1828  HB2 PRO A 169      10.478  23.638  11.993  1.00  0.00           H
ATOM   1829  HB3 PRO A 169      12.217  23.896  12.313  1.00  0.00           H
ATOM   1830  HG2 PRO A 169      12.265  22.311  10.456  1.00  0.00           H
ATOM   1831  HG3 PRO A 169      10.879  21.412  11.129  1.00  0.00           H
ATOM   1832  N   VAL A 170       9.226  22.743  14.915  1.00 72.82           N
ATOM   1833  CA  VAL A 170       7.759  22.731  15.016  1.00 72.82           C
ATOM   1834  CB  VAL A 170       7.276  23.400  16.311  1.00 72.82           C
ATOM   1835  CG1 VAL A 170       5.754  23.584  16.318  1.00 72.82           C
ATOM   1836  CG2 VAL A 170       7.648  22.544  17.526  1.00 72.82           C
ATOM   1837  C   VAL A 170       7.137  23.384  13.777  1.00 72.82           C
ATOM   1838  O   VAL A 170       7.419  24.547  13.488  1.00 72.82           O
ATOM   1839  H   VAL A 170       9.764  23.328  15.546  1.00  0.00           H
ATOM   1840  HA  VAL A 170       7.424  21.700  15.052  1.00  0.00           H
ATOM   1841  HB  VAL A 170       7.759  24.369  16.400  1.00  0.00           H
ATOM   1842 HG21 VAL A 170       7.155  21.573  17.469  1.00  0.00           H
ATOM   1843 HG22 VAL A 170       7.340  23.046  18.441  1.00  0.00           H
ATOM   1844 HG23 VAL A 170       8.726  22.398  17.561  1.00  0.00           H
ATOM   1845 HG11 VAL A 170       5.429  24.025  17.255  1.00  0.00           H
ATOM   1846 HG12 VAL A 170       5.428  24.247  15.518  1.00  0.00           H
ATOM   1847 HG13 VAL A 170       5.275  22.616  16.197  1.00  0.00           H
ATOM   1848  N   ILE A 171       6.202  22.682  13.132  1.00102.55           N
ATOM   1849  CA  ILE A 171       5.381  23.190  12.018  1.00102.55           C
ATOM   1850  CB  ILE A 171       5.471  22.263  10.785  1.00102.55           C
ATOM   1851  CG1 ILE A 171       4.980  20.824  11.061  1.00102.55           C
ATOM   1852  CG2 ILE A 171       6.901  22.276  10.225  1.00102.55           C
ATOM   1853  CD1 ILE A 171       4.730  20.016   9.779  1.00102.55           C
ATOM   1854  C   ILE A 171       3.919  23.455  12.409  1.00102.55           C
ATOM   1855  O   ILE A 171       3.282  24.281  11.760  1.00102.55           O
ATOM   1856  H   ILE A 171       6.000  21.751  13.479  1.00  0.00           H
ATOM   1857  HA  ILE A 171       5.774  24.159  11.712  1.00  0.00           H
ATOM   1858  HB  ILE A 171       4.822  22.693  10.019  1.00  0.00           H
ATOM   1859 HG12 ILE A 171       4.040  20.866  11.607  1.00  0.00           H
ATOM   1860 HG13 ILE A 171       5.708  20.296  11.679  1.00  0.00           H
ATOM   1861 HD11 ILE A 171       5.661  19.858   9.237  1.00  0.00           H
ATOM   1862 HD12 ILE A 171       4.309  19.045  10.036  1.00  0.00           H
ATOM   1863 HD13 ILE A 171       4.025  20.546   9.138  1.00  0.00           H
ATOM   1864 HG21 ILE A 171       6.943  21.739   9.277  1.00  0.00           H
ATOM   1865 HG22 ILE A 171       7.210  23.304  10.036  1.00  0.00           H
ATOM   1866 HG23 ILE A 171       7.594  21.813  10.928  1.00  0.00           H
ATOM   1867  N   PHE A 172       3.428  22.858  13.504  1.00 76.88           N
ATOM   1868  CA  PHE A 172       2.074  23.079  14.029  1.00 76.88           C
ATOM   1869  CB  PHE A 172       1.125  21.948  13.598  1.00 76.88           C
ATOM   1870  CG  PHE A 172       1.102  21.548  12.129  1.00 76.88           C
ATOM   1871  CD1 PHE A 172       0.829  22.508  11.137  1.00 76.88           C
ATOM   1872  CD2 PHE A 172       1.283  20.201  11.753  1.00 76.88           C
ATOM   1873  CE1 PHE A 172       0.767  22.135   9.783  1.00 76.88           C
ATOM   1874  CE2 PHE A 172       1.220  19.826  10.398  1.00 76.88           C
ATOM   1875  CZ  PHE A 172       0.961  20.794   9.413  1.00 76.88           C
ATOM   1876  C   PHE A 172       2.075  23.207  15.565  1.00 76.88           C
ATOM   1877  O   PHE A 172       2.774  22.449  16.241  1.00 76.88           O
ATOM   1878  H   PHE A 172       4.023  22.218  14.012  1.00  0.00           H
ATOM   1879  HA  PHE A 172       1.695  24.015  13.622  1.00  0.00           H
ATOM   1880  HB2 PHE A 172       1.342  21.066  14.199  1.00  0.00           H
ATOM   1881  HB3 PHE A 172       0.123  22.278  13.849  1.00  0.00           H
ATOM   1882  HD1 PHE A 172       0.679  23.538  11.420  1.00  0.00           H
ATOM   1883  HD2 PHE A 172       1.460  19.448  12.505  1.00  0.00           H
ATOM   1884  HE1 PHE A 172       0.567  22.880   9.028  1.00  0.00           H
ATOM   1885  HE2 PHE A 172       1.360  18.794  10.109  1.00  0.00           H
ATOM   1886  HZ  PHE A 172       0.896  20.504   8.373  1.00  0.00           H
ATOM   1887  N   SER A 173       1.242  24.077  16.139  1.00 47.55           N
ATOM   1888  CA  SER A 173       1.179  24.353  17.583  1.00 47.55           C
ATOM   1889  CB  SER A 173       2.132  25.507  17.950  1.00 47.55           C
ATOM   1890  OG  SER A 173       1.540  26.768  17.709  1.00 47.55           O
ATOM   1891  C   SER A 173      -0.251  24.639  18.071  1.00 47.55           C
ATOM   1892  O   SER A 173      -1.060  25.210  17.343  1.00 47.55           O
ATOM   1893  H   SER A 173       0.611  24.603  15.538  1.00  0.00           H
ATOM   1894  HA  SER A 173       1.528  23.472  18.120  1.00  0.00           H
ATOM   1895  HB2 SER A 173       3.067  25.415  17.395  1.00  0.00           H
ATOM   1896  HB3 SER A 173       2.355  25.443  19.013  1.00  0.00           H
ATOM   1897  HG  SER A 173       1.919  27.223  16.915  1.00  0.00           H
ATOM   1898  N   GLN A 174      -0.579  24.262  19.312  1.00 50.09           N
ATOM   1899  CA  GLN A 174      -1.758  24.796  20.005  1.00 50.09           C
ATOM   1900  CB  GLN A 174      -2.139  23.851  21.166  1.00 50.09           C
ATOM   1901  CG  GLN A 174      -3.515  24.173  21.781  1.00 50.09           C
ATOM   1902  CD  GLN A 174      -3.895  23.264  22.955  1.00 50.09           C
ATOM   1903  OE1 GLN A 174      -3.530  22.100  23.069  1.00 50.09           O
ATOM   1904  NE2 GLN A 174      -4.650  23.766  23.907  1.00 50.09           N
ATOM   1905  C   GLN A 174      -1.460  26.235  20.479  1.00 50.09           C
ATOM   1906  O   GLN A 174      -0.456  26.428  21.155  1.00 50.09           O
ATOM   1907  H   GLN A 174       0.108  23.765  19.866  1.00  0.00           H
ATOM   1908  HA  GLN A 174      -2.591  24.825  19.303  1.00  0.00           H
ATOM   1909  HB2 GLN A 174      -2.159  22.827  20.792  1.00  0.00           H
ATOM   1910  HB3 GLN A 174      -1.374  23.909  21.943  1.00  0.00           H
ATOM   1911  HG2 GLN A 174      -4.288  24.087  21.019  1.00  0.00           H
ATOM   1912  HG3 GLN A 174      -3.523  25.207  22.120  1.00  0.00           H
ATOM   1913 HE21 GLN A 174      -4.957  24.719  23.867  1.00  0.00           H
ATOM   1914 HE22 GLN A 174      -4.840  23.172  24.695  1.00  0.00           H
ATOM   1915  N   GLU A 175      -2.403  27.178  20.331  1.00 74.59           N
ATOM   1916  CA  GLU A 175      -2.242  28.629  20.634  1.00 74.59           C
ATOM   1917  CB  GLU A 175      -3.646  29.269  20.670  1.00 74.59           C
ATOM   1918  CG  GLU A 175      -4.170  29.700  19.294  1.00 74.59           C
ATOM   1919  CD  GLU A 175      -3.718  31.129  18.957  1.00 74.59           C
ATOM   1920  OE1 GLU A 175      -2.490  31.359  19.036  1.00 74.59           O
ATOM   1921  OE2 GLU A 175      -4.602  32.015  18.925  1.00 74.59           O
ATOM   1922  C   GLU A 175      -1.541  28.965  21.968  1.00 74.59           C
ATOM   1923  O   GLU A 175      -0.620  29.777  22.024  1.00 74.59           O
ATOM   1924  H   GLU A 175      -3.176  26.947  19.725  1.00  0.00           H
ATOM   1925  HA  GLU A 175      -1.661  29.110  19.844  1.00  0.00           H
ATOM   1926  HB2 GLU A 175      -4.347  28.555  21.108  1.00  0.00           H
ATOM   1927  HB3 GLU A 175      -3.641  30.143  21.324  1.00  0.00           H
ATOM   1928  HG2 GLU A 175      -5.262  29.658  19.315  1.00  0.00           H
ATOM   1929  HG3 GLU A 175      -3.826  28.999  18.531  1.00  0.00           H
ATOM   1930  N   THR A 176      -1.863  28.208  23.019  1.00127.17           N
ATOM   1931  CA  THR A 176      -1.262  28.266  24.368  1.00127.17           C
ATOM   1932  CB  THR A 176      -1.934  27.170  25.215  1.00127.17           C
ATOM   1933  OG1 THR A 176      -1.540  27.206  26.560  1.00127.17           O
ATOM   1934  CG2 THR A 176      -1.674  25.759  24.684  1.00127.17           C
ATOM   1935  C   THR A 176       0.275  28.141  24.401  1.00127.17           C
ATOM   1936  O   THR A 176       0.928  28.733  25.259  1.00127.17           O
ATOM   1937  H   THR A 176      -2.559  27.503  22.846  1.00  0.00           H
ATOM   1938  HA  THR A 176      -1.504  29.229  24.816  1.00  0.00           H
ATOM   1939  HB  THR A 176      -3.010  27.343  25.187  1.00  0.00           H
ATOM   1940 HG21 THR A 176      -2.248  25.038  25.266  1.00  0.00           H
ATOM   1941 HG22 THR A 176      -1.966  25.683  23.643  1.00  0.00           H
ATOM   1942 HG23 THR A 176      -0.615  25.524  24.757  1.00  0.00           H
ATOM   1943  HG1 THR A 176      -1.071  26.376  26.766  1.00  0.00           H
ATOM   1944  N   VAL A 177       0.869  27.515  23.380  1.00130.36           N
ATOM   1945  CA  VAL A 177       2.317  27.385  23.156  1.00130.36           C
ATOM   1946  CB  VAL A 177       2.811  25.933  23.370  1.00130.36           C
ATOM   1947  CG1 VAL A 177       2.701  25.515  24.841  1.00130.36           C
ATOM   1948  CG2 VAL A 177       2.081  24.905  22.491  1.00130.36           C
ATOM   1949  C   VAL A 177       2.762  27.955  21.800  1.00130.36           C
ATOM   1950  O   VAL A 177       3.853  27.628  21.354  1.00130.36           O
ATOM   1951  H   VAL A 177       0.268  27.143  22.652  1.00  0.00           H
ATOM   1952  HA  VAL A 177       2.829  27.996  23.896  1.00  0.00           H
ATOM   1953  HB  VAL A 177       3.871  25.881  23.124  1.00  0.00           H
ATOM   1954 HG21 VAL A 177       2.548  23.927  22.603  1.00  0.00           H
ATOM   1955 HG22 VAL A 177       1.032  24.839  22.773  1.00  0.00           H
ATOM   1956 HG23 VAL A 177       2.149  25.203  21.445  1.00  0.00           H
ATOM   1957 HG11 VAL A 177       3.315  26.178  25.451  1.00  0.00           H
ATOM   1958 HG12 VAL A 177       1.672  25.582  25.188  1.00  0.00           H
ATOM   1959 HG13 VAL A 177       3.064  24.495  24.967  1.00  0.00           H
ATOM   1960  N   SER A 178       2.018  28.881  21.178  1.00108.75           N
ATOM   1961  CA  SER A 178       2.305  29.409  19.820  1.00108.75           C
ATOM   1962  CB  SER A 178       1.278  30.492  19.458  1.00108.75           C
ATOM   1963  OG  SER A 178       1.629  31.137  18.248  1.00108.75           O
ATOM   1964  C   SER A 178       3.732  29.953  19.621  1.00108.75           C
ATOM   1965  O   SER A 178       4.351  29.719  18.585  1.00108.75           O
ATOM   1966  H   SER A 178       1.124  29.129  21.592  1.00  0.00           H
ATOM   1967  HA  SER A 178       2.185  28.599  19.109  1.00  0.00           H
ATOM   1968  HB2 SER A 178       0.289  30.046  19.359  1.00  0.00           H
ATOM   1969  HB3 SER A 178       1.245  31.238  20.253  1.00  0.00           H
ATOM   1970  HG  SER A 178       1.474  30.520  17.518  1.00  0.00           H
ATOM   1971  N   TYR A 179       4.368  30.440  20.690  1.00 92.99           N
ATOM   1972  CA  TYR A 179       5.782  30.838  20.702  1.00 92.99           C
ATOM   1973  CB  TYR A 179       6.099  31.430  22.084  1.00 92.99           C
ATOM   1974  CG  TYR A 179       5.926  30.464  23.245  1.00 92.99           C
ATOM   1975  CD1 TYR A 179       6.951  29.548  23.557  1.00 92.99           C
ATOM   1976  CD2 TYR A 179       4.736  30.471  24.003  1.00 92.99           C
ATOM   1977  CE1 TYR A 179       6.793  28.653  24.631  1.00 92.99           C
ATOM   1978  CE2 TYR A 179       4.581  29.579  25.082  1.00 92.99           C
ATOM   1979  CZ  TYR A 179       5.614  28.676  25.404  1.00 92.99           C
ATOM   1980  OH  TYR A 179       5.499  27.866  26.486  1.00 92.99           O
ATOM   1981  C   TYR A 179       6.785  29.715  20.349  1.00 92.99           C
ATOM   1982  O   TYR A 179       7.971  30.007  20.184  1.00 92.99           O
ATOM   1983  H   TYR A 179       3.865  30.433  21.562  1.00  0.00           H
ATOM   1984  HA  TYR A 179       5.915  31.617  19.953  1.00  0.00           H
ATOM   1985  HB2 TYR A 179       7.129  31.790  22.082  1.00  0.00           H
ATOM   1986  HB3 TYR A 179       5.460  32.298  22.246  1.00  0.00           H
ATOM   1987  HD1 TYR A 179       7.853  29.517  22.959  1.00  0.00           H
ATOM   1988  HD2 TYR A 179       3.935  31.157  23.763  1.00  0.00           H
ATOM   1989  HE1 TYR A 179       7.564  27.936  24.863  1.00  0.00           H
ATOM   1990  HE2 TYR A 179       3.671  29.570  25.669  1.00  0.00           H
ATOM   1991  HH  TYR A 179       6.357  27.765  26.924  1.00  0.00           H
ATOM   1992  N   ILE A 180       6.354  28.450  20.334  1.00116.02           N
ATOM   1993  CA  ILE A 180       7.160  27.269  20.010  1.00116.02           C
ATOM   1994  CB  ILE A 180       6.596  26.046  20.779  1.00116.02           C
ATOM   1995  CG1 ILE A 180       7.714  25.024  21.072  1.00116.02           C
ATOM   1996  CG2 ILE A 180       5.422  25.367  20.046  1.00116.02           C
ATOM   1997  CD1 ILE A 180       7.255  23.838  21.931  1.00116.02           C
ATOM   1998  C   ILE A 180       7.270  26.999  18.500  1.00116.02           C
ATOM   1999  O   ILE A 180       8.143  26.239  18.086  1.00116.02           O
ATOM   2000  H   ILE A 180       5.371  28.290  20.535  1.00  0.00           H
ATOM   2001  HA  ILE A 180       8.167  27.458  20.371  1.00  0.00           H
ATOM   2002  HB  ILE A 180       6.231  26.401  21.747  1.00  0.00           H
ATOM   2003 HG12 ILE A 180       8.520  25.531  21.602  1.00  0.00           H
ATOM   2004 HG13 ILE A 180       8.111  24.638  20.136  1.00  0.00           H
ATOM   2005 HD11 ILE A 180       6.780  24.200  22.843  1.00  0.00           H
ATOM   2006 HD12 ILE A 180       8.120  23.232  22.199  1.00  0.00           H
ATOM   2007 HD13 ILE A 180       6.553  23.215  21.375  1.00  0.00           H
ATOM   2008 HG21 ILE A 180       5.801  24.715  19.267  1.00  0.00           H
ATOM   2009 HG22 ILE A 180       4.837  24.780  20.753  1.00  0.00           H
ATOM   2010 HG23 ILE A 180       4.766  26.112  19.597  1.00  0.00           H
ATOM   2011  N   GLU A 181       6.397  27.552  17.651  1.00144.72           N
ATOM   2012  CA  GLU A 181       6.432  27.220  16.222  1.00144.72           C
ATOM   2013  CB  GLU A 181       5.075  27.420  15.535  1.00144.72           C
ATOM   2014  CG  GLU A 181       4.655  28.869  15.268  1.00144.72           C
ATOM   2015  CD  GLU A 181       3.143  28.969  14.992  1.00144.72           C
ATOM   2016  OE1 GLU A 181       2.349  28.358  15.752  1.00144.72           O
ATOM   2017  OE2 GLU A 181       2.789  29.522  13.929  1.00144.72           O
ATOM   2018  C   GLU A 181       7.641  27.827  15.490  1.00144.72           C
ATOM   2019  O   GLU A 181       8.228  28.834  15.892  1.00144.72           O
ATOM   2020  H   GLU A 181       5.702  28.212  17.990  1.00  0.00           H
ATOM   2021  HA  GLU A 181       6.586  26.147  16.174  1.00  0.00           H
ATOM   2022  HB2 GLU A 181       5.094  26.894  14.581  1.00  0.00           H
ATOM   2023  HB3 GLU A 181       4.334  26.925  16.160  1.00  0.00           H
ATOM   2024  HG2 GLU A 181       4.905  29.488  16.128  1.00  0.00           H
ATOM   2025  HG3 GLU A 181       5.228  29.247  14.416  1.00  0.00           H
ATOM   2026  N   SER A 182       8.131  27.104  14.480  1.00127.11           N
ATOM   2027  CA  SER A 182       9.497  27.159  13.942  1.00127.11           C
ATOM   2028  CB  SER A 182       9.868  28.554  13.454  1.00127.11           C
ATOM   2029  OG  SER A 182       8.865  29.255  12.752  1.00127.11           O
ATOM   2030  C   SER A 182      10.648  26.737  14.866  1.00127.11           C
ATOM   2031  O   SER A 182      11.793  26.724  14.388  1.00127.11           O
ATOM   2032  H   SER A 182       7.600  26.285  14.201  1.00  0.00           H
ATOM   2033  HA  SER A 182       9.530  26.483  13.092  1.00  0.00           H
ATOM   2034  HB2 SER A 182      10.134  29.147  14.326  1.00  0.00           H
ATOM   2035  HB3 SER A 182      10.749  28.471  12.818  1.00  0.00           H
ATOM   2036  HG  SER A 182       8.013  28.972  13.121  1.00  0.00           H
ATOM   2037  N   LEU A 183      10.449  26.586  16.182  1.00 62.20           N
ATOM   2038  CA  LEU A 183      11.562  26.304  17.087  1.00 62.20           C
ATOM   2039  CB  LEU A 183      11.259  26.571  18.568  1.00 62.20           C
ATOM   2040  CG  LEU A 183      10.842  28.006  18.942  1.00 62.20           C
ATOM   2041  CD1 LEU A 183      10.898  28.140  20.460  1.00 62.20           C
ATOM   2042  CD2 LEU A 183      11.754  29.088  18.361  1.00 62.20           C
ATOM   2043  C   LEU A 183      12.092  24.884  16.871  1.00 62.20           C
ATOM   2044  O   LEU A 183      11.363  23.912  16.706  1.00 62.20           O
ATOM   2045  H   LEU A 183       9.518  26.634  16.570  1.00  0.00           H
ATOM   2046  HA  LEU A 183      12.370  26.975  16.814  1.00  0.00           H
ATOM   2047  HB2 LEU A 183      12.159  26.324  19.131  1.00  0.00           H
ATOM   2048  HB3 LEU A 183      10.480  25.890  18.899  1.00  0.00           H
ATOM   2049  HG  LEU A 183       9.826  28.198  18.602  1.00  0.00           H
ATOM   2050 HD11 LEU A 183      11.926  28.078  20.806  1.00  0.00           H
ATOM   2051 HD12 LEU A 183      10.466  29.091  20.762  1.00  0.00           H
ATOM   2052 HD13 LEU A 183      10.326  27.337  20.921  1.00  0.00           H
ATOM   2053 HD21 LEU A 183      11.513  30.045  18.816  1.00  0.00           H
ATOM   2054 HD22 LEU A 183      12.797  28.839  18.551  1.00  0.00           H
ATOM   2055 HD23 LEU A 183      11.562  29.160  17.297  1.00  0.00           H
ATOM   2056  N   ASP A 184      13.409  24.809  16.810  1.00 60.67           N
ATOM   2057  CA  ASP A 184      14.234  23.635  16.575  1.00 60.67           C
ATOM   2058  CB  ASP A 184      15.589  24.172  16.087  1.00 60.67           C
ATOM   2059  CG  ASP A 184      16.608  23.109  15.694  1.00 60.67           C
ATOM   2060  OD1 ASP A 184      16.211  21.960  15.425  1.00 60.67           O
ATOM   2061  OD2 ASP A 184      17.755  23.559  15.414  1.00 60.67           O
ATOM   2062  C   ASP A 184      14.379  22.812  17.860  1.00 60.67           C
ATOM   2063  O   ASP A 184      15.242  23.103  18.700  1.00 60.67           O
ATOM   2064  H   ASP A 184      13.920  25.673  16.949  1.00  0.00           H
ATOM   2065  HA  ASP A 184      13.795  23.012  15.788  1.00  0.00           H
ATOM   2066  HB2 ASP A 184      16.034  24.808  16.856  1.00  0.00           H
ATOM   2067  HB3 ASP A 184      15.423  24.794  15.210  1.00  0.00           H
ATOM   2068  N   MET A 185      13.480  21.844  18.054  1.00 66.73           N
ATOM   2069  CA  MET A 185      13.370  21.080  19.303  0.26 66.73           C
ATOM   2070  CB  MET A 185      12.192  20.101  19.208  0.26 66.73           C
ATOM   2071  CG  MET A 185      10.819  20.729  18.952  0.26 66.73           C
ATOM   2072  SD  MET A 185      10.124  21.645  20.352  0.26 66.73           S
ATOM   2073  CE  MET A 185      10.649  23.326  19.933  0.26 66.73           C
ATOM   2074  C   MET A 185      14.658  20.320  19.670  1.00 66.73           C
ATOM   2075  O   MET A 185      14.985  20.211  20.847  1.00 66.73           O
ATOM   2076  H   MET A 185      12.753  21.715  17.350  1.00  0.00           H
ATOM   2077  HA  MET A 185      13.173  21.768  20.124  0.26  0.00           H
ATOM   2078  HB2 MET A 185      12.136  19.544  20.143  0.26  0.00           H
ATOM   2079  HB3 MET A 185      12.395  19.401  18.402  0.26  0.00           H
ATOM   2080  HG2 MET A 185      10.854  21.376  18.077  0.26  0.00           H
ATOM   2081  HG3 MET A 185      10.127  19.917  18.729  0.26  0.00           H
ATOM   2082  HE1 MET A 185      10.386  24.000  20.749  0.26  0.00           H
ATOM   2083  HE2 MET A 185      11.723  23.364  19.776  0.26  0.00           H
ATOM   2084  HE3 MET A 185      10.139  23.644  19.025  0.26  0.00           H
ATOM   2085  N   MET A 186      15.530  20.036  18.692  1.00 78.96           N
ATOM   2086  CA  MET A 186      16.887  19.512  18.925  0.50 78.96           C
ATOM   2087  CB  MET A 186      17.485  19.027  17.601  0.50 78.96           C
ATOM   2088  CG  MET A 186      16.740  17.824  17.038  0.50 78.96           C
ATOM   2089  SD  MET A 186      17.768  16.925  15.861  0.50 78.96           S
ATOM   2090  CE  MET A 186      16.622  15.622  15.388  0.50 78.96           C
ATOM   2091  C   MET A 186      17.869  20.490  19.599  1.00 78.96           C
ATOM   2092  O   MET A 186      19.057  20.183  19.724  1.00 78.96           O
ATOM   2093  H   MET A 186      15.276  20.295  17.750  1.00  0.00           H
ATOM   2094  HA  MET A 186      16.800  18.661  19.597  0.50  0.00           H
ATOM   2095  HB2 MET A 186      17.488  19.836  16.866  0.50  0.00           H
ATOM   2096  HB3 MET A 186      18.518  18.717  17.771  0.50  0.00           H
ATOM   2097  HG2 MET A 186      15.823  18.159  16.557  0.50  0.00           H
ATOM   2098  HG3 MET A 186      16.485  17.145  17.852  0.50  0.00           H
ATOM   2099  HE1 MET A 186      15.879  15.478  16.169  0.50  0.00           H
ATOM   2100  HE2 MET A 186      17.189  14.703  15.252  0.50  0.00           H
ATOM   2101  HE3 MET A 186      16.128  15.889  14.453  0.50  0.00           H
ATOM   2102  N   SER A 187      17.426  21.705  19.932  1.00 67.90           N
ATOM   2103  CA  SER A 187      18.235  22.742  20.582  1.00 67.90           C
ATOM   2104  CB  SER A 187      18.387  23.944  19.648  1.00 67.90           C
ATOM   2105  OG  SER A 187      17.186  24.672  19.498  1.00 67.90           O
ATOM   2106  C   SER A 187      17.778  23.105  22.005  1.00 67.90           C
ATOM   2107  O   SER A 187      18.421  23.944  22.636  1.00 67.90           O
ATOM   2108  H   SER A 187      16.451  21.912  19.744  1.00  0.00           H
ATOM   2109  HA  SER A 187      19.241  22.344  20.718  1.00  0.00           H
ATOM   2110  HB2 SER A 187      18.715  23.596  18.667  1.00  0.00           H
ATOM   2111  HB3 SER A 187      19.155  24.600  20.054  1.00  0.00           H
ATOM   2112  HG  SER A 187      16.488  24.053  19.179  1.00  0.00           H
ATOM   2113  N   GLY A 188      16.822  22.351  22.565  1.00 34.26           N
ATOM   2114  CA  GLY A 188      16.815  21.973  23.986  1.00 34.26           C
ATOM   2115  C   GLY A 188      17.440  20.578  24.139  1.00 34.26           C
ATOM   2116  O   GLY A 188      17.285  19.747  23.247  1.00 34.26           O
ATOM   2117  H   GLY A 188      16.381  21.660  21.967  1.00  0.00           H
ATOM   2118  HA2 GLY A 188      17.379  22.691  24.582  1.00  0.00           H
ATOM   2119  HA3 GLY A 188      15.790  21.935  24.359  1.00  0.00           H
ATOM   2120  N   GLU A 189      18.281  20.351  25.150  1.00128.43           N
ATOM   2121  CA  GLU A 189      19.020  19.078  25.277  1.00128.43           C
ATOM   2122  CB  GLU A 189      20.257  19.305  26.167  1.00128.43           C
ATOM   2123  CG  GLU A 189      21.149  18.072  26.412  1.00128.43           C
ATOM   2124  CD  GLU A 189      21.974  17.610  25.199  1.00128.43           C
ATOM   2125  OE1 GLU A 189      22.782  16.666  25.355  1.00128.43           O
ATOM   2126  OE2 GLU A 189      21.655  17.949  24.037  1.00128.43           O
ATOM   2127  C   GLU A 189      18.123  17.950  25.814  1.00128.43           C
ATOM   2128  O   GLU A 189      18.151  16.827  25.312  1.00128.43           O
ATOM   2129  H   GLU A 189      18.260  20.968  25.955  1.00  0.00           H
ATOM   2130  HA  GLU A 189      19.362  18.769  24.290  1.00  0.00           H
ATOM   2131  HB2 GLU A 189      20.871  20.095  25.730  1.00  0.00           H
ATOM   2132  HB3 GLU A 189      19.913  19.660  27.139  1.00  0.00           H
ATOM   2133  HG2 GLU A 189      20.539  17.244  26.780  1.00  0.00           H
ATOM   2134  HG3 GLU A 189      21.849  18.330  27.211  1.00  0.00           H
ATOM   2135  N   GLU A 190      17.209  18.311  26.711  1.00 66.13           N
ATOM   2136  CA  GLU A 190      16.153  17.481  27.283  1.00 66.13           C
ATOM   2137  CB  GLU A 190      15.419  18.298  28.371  1.00 66.13           C
ATOM   2138  CG  GLU A 190      16.320  18.857  29.495  1.00 66.13           C
ATOM   2139  CD  GLU A 190      16.836  20.301  29.280  1.00 66.13           C
ATOM   2140  OE1 GLU A 190      17.259  20.633  28.144  1.00 66.13           O
ATOM   2141  OE2 GLU A 190      17.047  20.981  30.312  1.00 66.13           O
ATOM   2142  C   GLU A 190      15.164  17.003  26.208  1.00 66.13           C
ATOM   2143  O   GLU A 190      14.962  15.799  26.034  1.00 66.13           O
ATOM   2144  H   GLU A 190      17.258  19.272  27.052  1.00  0.00           H
ATOM   2145  HA  GLU A 190      16.599  16.598  27.740  1.00  0.00           H
ATOM   2146  HB2 GLU A 190      14.686  17.635  28.832  1.00  0.00           H
ATOM   2147  HB3 GLU A 190      14.869  19.121  27.912  1.00  0.00           H
ATOM   2148  HG2 GLU A 190      15.734  18.836  30.416  1.00  0.00           H
ATOM   2149  HG3 GLU A 190      17.165  18.180  29.647  1.00  0.00           H
ATOM   2150  N   ASP A 191      14.716  17.931  25.358  1.00 46.99           N
ATOM   2151  CA  ASP A 191      13.854  17.670  24.202  1.00 46.99           C
ATOM   2152  CB  ASP A 191      13.378  19.009  23.621  1.00 46.99           C
ATOM   2153  CG  ASP A 191      12.592  19.839  24.636  1.00 46.99           C
ATOM   2154  OD1 ASP A 191      11.693  19.255  25.280  1.00 46.99           O
ATOM   2155  OD2 ASP A 191      12.964  21.019  24.823  1.00 46.99           O
ATOM   2156  C   ASP A 191      14.556  16.844  23.116  1.00 46.99           C
ATOM   2157  O   ASP A 191      13.984  15.878  22.607  1.00 46.99           O
ATOM   2158  H   ASP A 191      14.917  18.898  25.576  1.00  0.00           H
ATOM   2159  HA  ASP A 191      12.978  17.112  24.535  1.00  0.00           H
ATOM   2160  HB2 ASP A 191      12.743  18.816  22.755  1.00  0.00           H
ATOM   2161  HB3 ASP A 191      14.248  19.577  23.289  1.00  0.00           H
ATOM   2162  N   ARG A 192      15.849  17.095  22.861  1.00113.19           N
ATOM   2163  CA  ARG A 192      16.672  16.295  21.939  1.00113.19           C
ATOM   2164  CB  ARG A 192      18.019  17.007  21.742  1.00113.19           C
ATOM   2165  CG  ARG A 192      18.832  16.429  20.577  1.00113.19           C
ATOM   2166  CD  ARG A 192      20.263  16.985  20.562  1.00113.19           C
ATOM   2167  NE  ARG A 192      21.050  16.574  21.743  1.00113.19           N
ATOM   2168  CZ  ARG A 192      21.471  15.371  22.071  1.00113.19           C
ATOM   2169  NH1 ARG A 192      21.253  14.330  21.317  1.00113.19           N
ATOM   2170  NH2 ARG A 192      22.142  15.177  23.162  1.00113.19           N
ATOM   2171  C   ARG A 192      16.872  14.858  22.432  1.00113.19           C
ATOM   2172  O   ARG A 192      16.844  13.930  21.622  1.00113.19           O
ATOM   2173  H   ARG A 192      16.266  17.907  23.310  1.00  0.00           H
ATOM   2174  HA  ARG A 192      16.151  16.239  20.985  1.00  0.00           H
ATOM   2175  HB2 ARG A 192      18.587  16.944  22.671  1.00  0.00           H
ATOM   2176  HB3 ARG A 192      17.843  18.059  21.525  1.00  0.00           H
ATOM   2177  HG2 ARG A 192      18.339  16.692  19.641  1.00  0.00           H
ATOM   2178  HG3 ARG A 192      18.865  15.344  20.645  1.00  0.00           H
ATOM   2179  HD2 ARG A 192      20.213  18.075  20.539  1.00  0.00           H
ATOM   2180  HD3 ARG A 192      20.765  16.654  19.653  1.00  0.00           H
ATOM   2181  HE  ARG A 192      21.216  17.281  22.468  1.00  0.00           H
ATOM   2182 HH11 ARG A 192      20.664  14.459  20.517  1.00  0.00           H
ATOM   2183 HH12 ARG A 192      21.529  13.425  21.631  1.00  0.00           H
ATOM   2184 HH21 ARG A 192      22.281  15.978  23.802  1.00  0.00           H
ATOM   2185 HH22 ARG A 192      22.345  14.274  23.524  1.00  0.00           H
ATOM   2186  N   GLU A 193      17.079  14.658  23.733  1.00 37.84           N
ATOM   2187  CA  GLU A 193      17.186  13.332  24.352  1.00 37.84           C
ATOM   2188  CB  GLU A 193      17.656  13.491  25.814  1.00 37.84           C
ATOM   2189  CG  GLU A 193      18.165  12.199  26.478  1.00 37.84           C
ATOM   2190  CD  GLU A 193      17.076  11.409  27.217  1.00 37.84           C
ATOM   2191  OE1 GLU A 193      16.579  10.402  26.670  1.00 37.84           O
ATOM   2192  OE2 GLU A 193      16.595  11.840  28.290  1.00 37.84           O
ATOM   2193  C   GLU A 193      15.869  12.551  24.220  1.00 37.84           C
ATOM   2194  O   GLU A 193      15.851  11.485  23.598  1.00 37.84           O
ATOM   2195  H   GLU A 193      17.132  15.475  24.338  1.00  0.00           H
ATOM   2196  HA  GLU A 193      17.945  12.766  23.817  1.00  0.00           H
ATOM   2197  HB2 GLU A 193      16.864  13.929  26.420  1.00  0.00           H
ATOM   2198  HB3 GLU A 193      18.497  14.188  25.813  1.00  0.00           H
ATOM   2199  HG2 GLU A 193      18.655  11.570  25.732  1.00  0.00           H
ATOM   2200  HG3 GLU A 193      18.930  12.475  27.210  1.00  0.00           H
ATOM   2201  N   ASN A 194      14.746  13.228  24.485  1.00 54.11           N
ATOM   2202  CA  ASN A 194      13.398  12.701  24.269  1.00 54.11           C
ATOM   2203  CB  ASN A 194      12.370  13.711  24.818  1.00 54.11           C
ATOM   2204  CG  ASN A 194      11.503  13.125  25.914  1.00 54.11           C
ATOM   2205  OD1 ASN A 194      11.959  12.409  26.799  1.00 54.11           O
ATOM   2206  ND2 ASN A 194      10.212  13.314  25.813  1.00 54.11           N
ATOM   2207  C   ASN A 194      13.112  12.362  22.795  1.00 54.11           C
ATOM   2208  O   ASN A 194      12.659  11.258  22.514  1.00 54.11           O
ATOM   2209  H   ASN A 194      14.836  14.156  24.895  1.00  0.00           H
ATOM   2210  HA  ASN A 194      13.315  11.762  24.821  1.00  0.00           H
ATOM   2211  HB2 ASN A 194      12.860  14.593  25.225  1.00  0.00           H
ATOM   2212  HB3 ASN A 194      11.734  14.065  24.007  1.00  0.00           H
ATOM   2213 HD21 ASN A 194       9.851  13.881  25.053  1.00  0.00           H
ATOM   2214 HD22 ASN A 194       9.606  13.004  26.554  1.00  0.00           H
ATOM   2215  N   ILE A 195      13.479  13.219  21.837  1.00 53.61           N
ATOM   2216  CA  ILE A 195      13.268  12.995  20.394  1.00 53.61           C
ATOM   2217  CB  ILE A 195      13.655  14.281  19.622  1.00 53.61           C
ATOM   2218  CG1 ILE A 195      12.480  15.275  19.736  1.00 53.61           C
ATOM   2219  CG2 ILE A 195      14.006  14.032  18.142  1.00 53.61           C
ATOM   2220  CD1 ILE A 195      12.842  16.715  19.368  1.00 53.61           C
ATOM   2221  C   ILE A 195      14.015  11.757  19.882  1.00 53.61           C
ATOM   2222  O   ILE A 195      13.474  10.995  19.073  1.00 53.61           O
ATOM   2223  H   ILE A 195      13.822  14.130  22.137  1.00  0.00           H
ATOM   2224  HA  ILE A 195      12.208  12.802  20.224  1.00  0.00           H
ATOM   2225  HB  ILE A 195      14.536  14.717  20.095  1.00  0.00           H
ATOM   2226 HG12 ILE A 195      11.659  14.941  19.102  1.00  0.00           H
ATOM   2227 HG13 ILE A 195      12.117  15.292  20.764  1.00  0.00           H
ATOM   2228 HD11 ILE A 195      11.965  17.334  19.545  1.00  0.00           H
ATOM   2229 HD12 ILE A 195      13.667  17.069  19.989  1.00  0.00           H
ATOM   2230 HD13 ILE A 195      13.113  16.793  18.317  1.00  0.00           H
ATOM   2231 HG21 ILE A 195      14.922  13.445  18.063  1.00  0.00           H
ATOM   2232 HG22 ILE A 195      13.182  13.510  17.662  1.00  0.00           H
ATOM   2233 HG23 ILE A 195      14.170  14.978  17.627  1.00  0.00           H
ATOM   2234  N   LEU A 196      15.225  11.501  20.388  1.00 50.72           N
ATOM   2235  CA  LEU A 196      15.984  10.295  20.050  1.00 50.72           C
ATOM   2236  CB  LEU A 196      17.478  10.532  20.322  1.00 50.72           C
ATOM   2237  CG  LEU A 196      18.111  11.619  19.426  1.00 50.72           C
ATOM   2238  CD1 LEU A 196      19.586  11.777  19.794  1.00 50.72           C
ATOM   2239  CD2 LEU A 196      18.030  11.292  17.931  1.00 50.72           C
ATOM   2240  C   LEU A 196      15.441   9.040  20.756  1.00 50.72           C
ATOM   2241  O   LEU A 196      15.219   8.024  20.090  1.00 50.72           O
ATOM   2242  H   LEU A 196      15.606  12.149  21.072  1.00  0.00           H
ATOM   2243  HA  LEU A 196      15.871  10.106  18.987  1.00  0.00           H
ATOM   2244  HB2 LEU A 196      18.011   9.594  20.159  1.00  0.00           H
ATOM   2245  HB3 LEU A 196      17.603  10.815  21.368  1.00  0.00           H
ATOM   2246  HG  LEU A 196      17.615  12.573  19.590  1.00  0.00           H
ATOM   2247 HD21 LEU A 196      18.586  12.035  17.358  1.00  0.00           H
ATOM   2248 HD22 LEU A 196      18.443  10.303  17.736  1.00  0.00           H
ATOM   2249 HD23 LEU A 196      16.995  11.334  17.601  1.00  0.00           H
ATOM   2250 HD11 LEU A 196      20.118  10.844  19.606  1.00  0.00           H
ATOM   2251 HD12 LEU A 196      20.027  12.571  19.192  1.00  0.00           H
ATOM   2252 HD13 LEU A 196      19.659  12.033  20.850  1.00  0.00           H
ATOM   2253  N   ARG A 197      15.042   9.147  22.032  1.00153.97           N
ATOM   2254  CA  ARG A 197      14.392   8.053  22.781  1.00153.97           C
ATOM   2255  CB  ARG A 197      14.284   8.441  24.272  1.00153.97           C
ATOM   2256  CG  ARG A 197      14.457   7.225  25.201  1.00153.97           C
ATOM   2257  CD  ARG A 197      13.998   7.463  26.650  1.00153.97           C
ATOM   2258  NE  ARG A 197      14.438   8.764  27.190  1.00153.97           N
ATOM   2259  CZ  ARG A 197      13.660   9.664  27.753  1.00153.97           C
ATOM   2260  NH1 ARG A 197      12.452   9.427  28.139  1.00153.97           N
ATOM   2261  NH2 ARG A 197      14.052  10.878  27.964  1.00153.97           N
ATOM   2262  C   ARG A 197      13.021   7.676  22.197  1.00153.97           C
ATOM   2263  O   ARG A 197      12.685   6.491  22.158  1.00153.97           O
ATOM   2264  H   ARG A 197      15.218  10.028  22.517  1.00  0.00           H
ATOM   2265  HA  ARG A 197      15.026   7.171  22.689  1.00  0.00           H
ATOM   2266  HB2 ARG A 197      15.070   9.157  24.522  1.00  0.00           H
ATOM   2267  HB3 ARG A 197      13.324   8.923  24.458  1.00  0.00           H
ATOM   2268  HG2 ARG A 197      13.889   6.381  24.806  1.00  0.00           H
ATOM   2269  HG3 ARG A 197      15.512   6.949  25.211  1.00  0.00           H
ATOM   2270  HD2 ARG A 197      12.909   7.395  26.669  1.00  0.00           H
ATOM   2271  HD3 ARG A 197      14.387   6.663  27.280  1.00  0.00           H
ATOM   2272  HE  ARG A 197      15.359   9.124  26.922  1.00  0.00           H
ATOM   2273 HH11 ARG A 197      11.966  10.168  28.617  1.00  0.00           H
ATOM   2274 HH12 ARG A 197      12.046   8.490  28.131  1.00  0.00           H
ATOM   2275 HH21 ARG A 197      13.346  11.591  27.807  1.00  0.00           H
ATOM   2276 HH22 ARG A 197      15.023  11.093  27.703  1.00  0.00           H
ATOM   2277  N   ALA A 198      12.303   8.650  21.633  1.00 48.88           N
ATOM   2278  CA  ALA A 198      11.007   8.498  20.974  1.00 48.88           C
ATOM   2279  CB  ALA A 198      10.411   9.890  20.701  1.00 48.88           C
ATOM   2280  C   ALA A 198      11.119   7.696  19.673  1.00 48.88           C
ATOM   2281  O   ALA A 198      10.482   6.649  19.554  1.00 48.88           O
ATOM   2282  H   ALA A 198      12.638   9.597  21.771  1.00  0.00           H
ATOM   2283  HA  ALA A 198      10.331   7.963  21.643  1.00  0.00           H
ATOM   2284  HB1 ALA A 198      11.057  10.461  20.034  1.00  0.00           H
ATOM   2285  HB2 ALA A 198       9.431   9.790  20.240  1.00  0.00           H
ATOM   2286  HB3 ALA A 198      10.297  10.446  21.629  1.00  0.00           H
ATOM   2287  N   ARG A 199      12.001   8.107  18.745  1.00136.75           N
ATOM   2288  CA  ARG A 199      12.156   7.424  17.446  1.00136.75           C
ATOM   2289  CB  ARG A 199      12.946   8.281  16.440  1.00136.75           C
ATOM   2290  CG  ARG A 199      14.412   8.528  16.817  1.00136.75           C
ATOM   2291  CD  ARG A 199      15.189   9.273  15.727  1.00136.75           C
ATOM   2292  NE  ARG A 199      14.926  10.725  15.665  1.00136.75           N
ATOM   2293  CZ  ARG A 199      15.596  11.562  14.884  1.00136.75           C
ATOM   2294  NH1 ARG A 199      16.577  11.169  14.129  1.00136.75           N
ATOM   2295  NH2 ARG A 199      15.325  12.828  14.830  1.00136.75           N
ATOM   2296  C   ARG A 199      12.724   6.010  17.561  1.00136.75           C
ATOM   2297  O   ARG A 199      12.288   5.146  16.808  1.00136.75           O
ATOM   2298  H   ARG A 199      12.511   8.968  18.919  1.00  0.00           H
ATOM   2299  HA  ARG A 199      11.160   7.284  17.025  1.00  0.00           H
ATOM   2300  HB2 ARG A 199      12.441   9.236  16.319  1.00  0.00           H
ATOM   2301  HB3 ARG A 199      12.922   7.769  15.478  1.00  0.00           H
ATOM   2302  HG2 ARG A 199      14.907   7.568  16.961  1.00  0.00           H
ATOM   2303  HG3 ARG A 199      14.463   9.079  17.749  1.00  0.00           H
ATOM   2304  HD2 ARG A 199      16.251   9.124  15.926  1.00  0.00           H
ATOM   2305  HD3 ARG A 199      14.951   8.824  14.760  1.00  0.00           H
ATOM   2306  HE  ARG A 199      14.212  11.110  16.265  1.00  0.00           H
ATOM   2307 HH11 ARG A 199      16.927  10.240  14.179  1.00  0.00           H
ATOM   2308 HH12 ARG A 199      17.172  11.884  13.680  1.00  0.00           H
ATOM   2309 HH21 ARG A 199      14.606  13.257  15.382  1.00  0.00           H
ATOM   2310 HH22 ARG A 199      15.864  13.374  14.143  1.00  0.00           H
ATOM   2311  N   ALA A 200      13.631   5.768  18.513  1.00 49.82           N
ATOM   2312  CA  ALA A 200      14.170   4.435  18.798  1.00 49.82           C
ATOM   2313  CB  ALA A 200      15.437   4.609  19.646  1.00 49.82           C
ATOM   2314  C   ALA A 200      13.145   3.516  19.500  1.00 49.82           C
ATOM   2315  O   ALA A 200      13.158   2.304  19.302  1.00 49.82           O
ATOM   2316  H   ALA A 200      13.959   6.545  19.072  1.00  0.00           H
ATOM   2317  HA  ALA A 200      14.448   3.954  17.859  1.00  0.00           H
ATOM   2318  HB1 ALA A 200      16.159   5.229  19.114  1.00  0.00           H
ATOM   2319  HB2 ALA A 200      15.190   5.080  20.599  1.00  0.00           H
ATOM   2320  HB3 ALA A 200      15.883   3.632  19.836  1.00  0.00           H
ATOM   2321  N   SER A 201      12.219   4.101  20.268  1.00255.73           N
ATOM   2322  CA  SER A 201      10.999   3.440  20.741  1.00255.73           C
ATOM   2323  CB  SER A 201      10.405   4.242  21.914  1.00255.73           C
ATOM   2324  OG  SER A 201      11.284   4.265  23.020  1.00255.73           O
ATOM   2325  C   SER A 201       9.961   3.278  19.607  1.00255.73           C
ATOM   2326  O   SER A 201      10.267   3.345  18.423  1.00255.73           O
ATOM   2327  H   SER A 201      12.262   5.106  20.358  1.00  0.00           H
ATOM   2328  HA  SER A 201      11.250   2.443  21.104  1.00  0.00           H
ATOM   2329  HB2 SER A 201      10.186   5.265  21.605  1.00  0.00           H
ATOM   2330  HB3 SER A 201       9.483   3.781  22.245  1.00  0.00           H
ATOM   2331  HG  SER A 201      11.939   4.966  22.826  1.00  0.00           H
ATOM   2332  N   GLY A 202       8.700   3.037  19.966  1.00195.86           N
ATOM   2333  CA  GLY A 202       7.525   3.230  19.112  1.00195.86           C
ATOM   2334  C   GLY A 202       6.336   3.712  19.949  1.00195.86           C
ATOM   2335  O   GLY A 202       5.389   2.950  20.105  1.00195.86           O
ATOM   2336  H   GLY A 202       8.519   2.891  20.943  1.00  0.00           H
ATOM   2337  HA2 GLY A 202       7.736   3.974  18.340  1.00  0.00           H
ATOM   2338  HA3 GLY A 202       7.259   2.289  18.635  1.00  0.00           H
ATOM   2339  N   LYS A 203       6.602   4.697  20.821  1.00131.57           N
ATOM   2340  CA  LYS A 203       5.880   4.953  22.083  0.50131.57           C
ATOM   2341  CB  LYS A 203       6.543   4.169  23.232  0.50131.57           C
ATOM   2342  CG  LYS A 203       6.685   2.645  23.096  0.50131.57           C
ATOM   2343  CD  LYS A 203       7.317   2.056  24.369  0.50131.57           C
ATOM   2344  CE  LYS A 203       8.744   2.592  24.598  0.50131.57           C
ATOM   2345  NZ  LYS A 203       9.211   2.366  25.978  0.50131.57           N
ATOM   2346  C   LYS A 203       5.943   6.436  22.480  1.00131.57           C
ATOM   2347  O   LYS A 203       6.889   7.111  22.080  1.00131.57           O
ATOM   2348  H   LYS A 203       7.415   5.274  20.645  1.00  0.00           H
ATOM   2349  HA  LYS A 203       4.832   4.659  21.983  0.50  0.00           H
ATOM   2350  HB2 LYS A 203       7.529   4.610  23.368  0.50  0.00           H
ATOM   2351  HB3 LYS A 203       5.977   4.352  24.148  0.50  0.00           H
ATOM   2352  HG2 LYS A 203       7.312   2.392  22.243  0.50  0.00           H
ATOM   2353  HG3 LYS A 203       5.698   2.205  22.949  0.50  0.00           H
ATOM   2354  HD2 LYS A 203       6.680   2.313  25.218  0.50  0.00           H
ATOM   2355  HD3 LYS A 203       7.343   0.968  24.281  0.50  0.00           H
ATOM   2356  HE2 LYS A 203       8.762   3.670  24.425  0.50  0.00           H
ATOM   2357  HE3 LYS A 203       9.426   2.131  23.878  0.50  0.00           H
ATOM   2358  HZ1 LYS A 203      10.116   2.803  26.115  0.50  0.00           H
ATOM   2359  HZ2 LYS A 203       8.571   2.814  26.625  0.50  0.00           H
ATOM   2360  HZ3 LYS A 203       9.266   1.380  26.187  0.50  0.00           H
ATOM   2361  N   ALA A 204       5.224   6.753  23.557  1.00 37.99           N
ATOM   2362  CA  ALA A 204       5.575   7.797  24.516  1.00 37.99           C
ATOM   2363  CB  ALA A 204       4.555   7.743  25.661  1.00 37.99           C
ATOM   2364  C   ALA A 204       6.992   7.630  25.105  1.00 37.99           C
ATOM   2365  O   ALA A 204       7.390   6.518  25.470  1.00 37.99           O
ATOM   2366  H   ALA A 204       4.507   6.110  23.845  1.00  0.00           H
ATOM   2367  HA  ALA A 204       5.503   8.767  24.024  1.00  0.00           H
ATOM   2368  HB1 ALA A 204       4.793   8.503  26.407  1.00  0.00           H
ATOM   2369  HB2 ALA A 204       3.552   7.922  25.286  1.00  0.00           H
ATOM   2370  HB3 ALA A 204       4.585   6.766  26.145  1.00  0.00           H
ATOM   2371  N   VAL A 205       7.617   8.768  25.421  1.00 59.35           N
ATOM   2372  CA  VAL A 205       8.801   8.929  26.286  1.00 59.35           C
ATOM   2373  CB  VAL A 205      10.116   8.807  25.492  1.00 59.35           C
ATOM   2374  CG1 VAL A 205      10.370   7.391  24.960  1.00 59.35           C
ATOM   2375  CG2 VAL A 205      10.198   9.789  24.326  1.00 59.35           C
ATOM   2376  C   VAL A 205       8.745  10.275  27.033  1.00 59.35           C
ATOM   2377  O   VAL A 205       8.123  11.221  26.546  1.00 59.35           O
ATOM   2378  H   VAL A 205       7.241   9.620  25.019  1.00  0.00           H
ATOM   2379  HA  VAL A 205       8.794   8.141  27.033  1.00  0.00           H
ATOM   2380  HB  VAL A 205      10.933   9.040  26.163  1.00  0.00           H
ATOM   2381 HG21 VAL A 205       9.439   9.553  23.583  1.00  0.00           H
ATOM   2382 HG22 VAL A 205      10.052  10.808  24.678  1.00  0.00           H
ATOM   2383 HG23 VAL A 205      11.182   9.725  23.875  1.00  0.00           H
ATOM   2384 HG11 VAL A 205      11.373   7.328  24.548  1.00  0.00           H
ATOM   2385 HG12 VAL A 205      10.281   6.675  25.777  1.00  0.00           H
ATOM   2386 HG13 VAL A 205       9.650   7.142  24.181  1.00  0.00           H
ATOM   2387  N   LEU A 206       9.347  10.367  28.228  1.00102.33           N
ATOM   2388  CA  LEU A 206       9.292  11.560  29.105  1.00102.33           C
ATOM   2389  CB  LEU A 206       8.527  11.248  30.405  1.00102.33           C
ATOM   2390  CG  LEU A 206       6.993  11.178  30.297  1.00102.33           C
ATOM   2391  CD1 LEU A 206       6.493   9.798  29.865  1.00102.33           C
ATOM   2392  CD2 LEU A 206       6.408  11.482  31.678  1.00102.33           C
ATOM   2393  C   LEU A 206      10.683  12.108  29.477  1.00102.33           C
ATOM   2394  O   LEU A 206      11.560  11.330  29.863  1.00102.33           O
ATOM   2395  H   LEU A 206       9.814   9.539  28.578  1.00  0.00           H
ATOM   2396  HA  LEU A 206       8.762  12.361  28.594  1.00  0.00           H
ATOM   2397  HB2 LEU A 206       8.770  12.048  31.106  1.00  0.00           H
ATOM   2398  HB3 LEU A 206       8.901  10.322  30.839  1.00  0.00           H
ATOM   2399  HG  LEU A 206       6.634  11.933  29.594  1.00  0.00           H
ATOM   2400 HD21 LEU A 206       6.802  10.783  32.415  1.00  0.00           H
ATOM   2401 HD22 LEU A 206       6.665  12.498  31.971  1.00  0.00           H
ATOM   2402 HD23 LEU A 206       5.324  11.400  31.655  1.00  0.00           H
ATOM   2403 HD11 LEU A 206       5.404   9.776  29.885  1.00  0.00           H
ATOM   2404 HD12 LEU A 206       6.864   9.030  30.543  1.00  0.00           H
ATOM   2405 HD13 LEU A 206       6.814   9.577  28.851  1.00  0.00           H
ATOM   2406  N   THR A 207      10.860  13.431  29.528  1.00 46.33           N
ATOM   2407  CA  THR A 207      12.097  14.052  30.051  1.00 46.33           C
ATOM   2408  CB  THR A 207      12.213  15.546  29.689  1.00 46.33           C
ATOM   2409  OG1 THR A 207      11.259  16.312  30.383  1.00 46.33           O
ATOM   2410  CG2 THR A 207      12.081  15.816  28.194  1.00 46.33           C
ATOM   2411  C   THR A 207      12.233  13.883  31.573  1.00 46.33           C
ATOM   2412  O   THR A 207      11.271  13.576  32.279  1.00 46.33           O
ATOM   2413  H   THR A 207      10.114  14.041  29.210  1.00  0.00           H
ATOM   2414  HA  THR A 207      12.948  13.552  29.591  1.00  0.00           H
ATOM   2415  HB  THR A 207      13.201  15.897  29.993  1.00  0.00           H
ATOM   2416 HG21 THR A 207      12.230  16.880  27.999  1.00  0.00           H
ATOM   2417 HG22 THR A 207      12.843  15.257  27.654  1.00  0.00           H
ATOM   2418 HG23 THR A 207      11.098  15.525  27.833  1.00  0.00           H
ATOM   2419  HG1 THR A 207      11.674  16.572  31.224  1.00  0.00           H
ATOM   2420  N   SER A 208      13.422  14.182  32.102  1.00 95.29           N
ATOM   2421  CA  SER A 208      13.588  14.599  33.502  1.00 95.29           C
ATOM   2422  CB  SER A 208      15.072  14.652  33.908  1.00 95.29           C
ATOM   2423  OG  SER A 208      15.924  14.882  32.794  1.00 95.29           O
ATOM   2424  C   SER A 208      12.941  15.969  33.751  1.00 95.29           C
ATOM   2425  O   SER A 208      12.708  16.705  32.787  1.00 95.29           O
ATOM   2426  H   SER A 208      14.172  14.444  31.482  1.00  0.00           H
ATOM   2427  HA  SER A 208      13.091  13.858  34.130  1.00  0.00           H
ATOM   2428  HB2 SER A 208      15.230  15.436  34.649  1.00  0.00           H
ATOM   2429  HB3 SER A 208      15.347  13.708  34.369  1.00  0.00           H
ATOM   2430  HG  SER A 208      15.962  15.837  32.632  1.00  0.00           H
ATOM   2431  N   PRO A 209      12.700  16.352  35.021  1.00 75.80           N
ATOM   2432  CA  PRO A 209      12.199  17.677  35.372  1.00 75.80           C
ATOM   2433  CD  PRO A 209      12.751  15.513  36.206  1.00 75.80           C
ATOM   2434  CB  PRO A 209      11.995  17.663  36.892  1.00 75.80           C
ATOM   2435  CG  PRO A 209      11.814  16.180  37.206  1.00 75.80           C
ATOM   2436  C   PRO A 209      13.149  18.794  34.919  1.00 75.80           C
ATOM   2437  O   PRO A 209      14.317  18.816  35.310  1.00 75.80           O
ATOM   2438  HA  PRO A 209      11.230  17.812  34.902  1.00  0.00           H
ATOM   2439  HD2 PRO A 209      13.767  15.503  36.599  1.00  0.00           H
ATOM   2440  HD3 PRO A 209      12.405  14.501  36.002  1.00  0.00           H
ATOM   2441  HB2 PRO A 209      12.887  18.029  37.404  1.00  0.00           H
ATOM   2442  HB3 PRO A 209      11.121  18.246  37.183  1.00  0.00           H
ATOM   2443  HG2 PRO A 209      10.788  15.886  36.983  1.00  0.00           H
ATOM   2444  HG3 PRO A 209      12.080  15.942  38.237  1.00  0.00           H
ATOM   2445  N   PHE A 210      12.621  19.762  34.172  1.00 70.35           N
ATOM   2446  CA  PHE A 210      13.325  20.964  33.712  1.00 70.35           C
ATOM   2447  CB  PHE A 210      14.101  20.676  32.412  1.00 70.35           C
ATOM   2448  CG  PHE A 210      13.316  20.655  31.107  1.00 70.35           C
ATOM   2449  CD1 PHE A 210      12.311  19.693  30.884  1.00 70.35           C
ATOM   2450  CD2 PHE A 210      13.670  21.539  30.067  1.00 70.35           C
ATOM   2451  CE1 PHE A 210      11.673  19.615  29.633  1.00 70.35           C
ATOM   2452  CE2 PHE A 210      13.029  21.459  28.818  1.00 70.35           C
ATOM   2453  CZ  PHE A 210      12.035  20.493  28.598  1.00 70.35           C
ATOM   2454  C   PHE A 210      12.347  22.144  33.586  1.00 70.35           C
ATOM   2455  O   PHE A 210      11.151  21.982  33.830  1.00 70.35           O
ATOM   2456  H   PHE A 210      11.638  19.685  33.919  1.00  0.00           H
ATOM   2457  HA  PHE A 210      14.060  21.232  34.471  1.00  0.00           H
ATOM   2458  HB2 PHE A 210      14.882  21.432  32.324  1.00  0.00           H
ATOM   2459  HB3 PHE A 210      14.619  19.720  32.513  1.00  0.00           H
ATOM   2460  HD1 PHE A 210      12.051  18.990  31.658  1.00  0.00           H
ATOM   2461  HD2 PHE A 210      14.476  22.247  30.202  1.00  0.00           H
ATOM   2462  HE1 PHE A 210      10.930  18.856  29.447  1.00  0.00           H
ATOM   2463  HE2 PHE A 210      13.334  22.103  28.004  1.00  0.00           H
ATOM   2464  HZ  PHE A 210      11.580  20.405  27.618  1.00  0.00           H
ATOM   2465  N   ARG A 211      12.855  23.376  33.450  1.00 60.93           N
ATOM   2466  CA  ARG A 211      11.997  24.577  33.419  1.00 60.93           C
ATOM   2467  CB  ARG A 211      12.588  25.724  34.255  1.00 60.93           C
ATOM   2468  CG  ARG A 211      12.278  25.452  35.737  1.00 60.93           C
ATOM   2469  CD  ARG A 211      12.713  26.573  36.688  1.00 60.93           C
ATOM   2470  NE  ARG A 211      12.247  26.294  38.064  1.00 60.93           N
ATOM   2471  CZ  ARG A 211      11.024  26.485  38.538  1.00 60.93           C
ATOM   2472  NH1 ARG A 211      10.093  27.117  37.895  1.00 60.93           N
ATOM   2473  NH2 ARG A 211      10.687  25.993  39.690  1.00 60.93           N
ATOM   2474  C   ARG A 211      11.628  24.959  31.988  1.00 60.93           C
ATOM   2475  O   ARG A 211      12.500  25.258  31.178  1.00 60.93           O
ATOM   2476  H   ARG A 211      13.821  23.463  33.167  1.00  0.00           H
ATOM   2477  HA  ARG A 211      11.048  24.321  33.883  1.00  0.00           H
ATOM   2478  HB2 ARG A 211      13.663  25.804  34.091  1.00  0.00           H
ATOM   2479  HB3 ARG A 211      12.115  26.662  33.961  1.00  0.00           H
ATOM   2480  HG2 ARG A 211      12.760  24.523  36.043  1.00  0.00           H
ATOM   2481  HG3 ARG A 211      11.201  25.327  35.843  1.00  0.00           H
ATOM   2482  HD2 ARG A 211      12.314  27.528  36.343  1.00  0.00           H
ATOM   2483  HD3 ARG A 211      13.801  26.640  36.677  1.00  0.00           H
ATOM   2484  HE  ARG A 211      12.871  25.783  38.659  1.00  0.00           H
ATOM   2485 HH11 ARG A 211       9.144  27.171  38.285  1.00  0.00           H
ATOM   2486 HH12 ARG A 211      10.245  27.465  36.955  1.00  0.00           H
ATOM   2487 HH21 ARG A 211       9.670  25.911  39.819  1.00  0.00           H
ATOM   2488 HH22 ARG A 211      11.284  25.378  40.198  1.00  0.00           H
ATOM   2489  N   LEU A 212      10.330  24.890  31.696  1.00 54.28           N
ATOM   2490  CA  LEU A 212       9.757  24.972  30.355  1.00 54.28           C
ATOM   2491  CB  LEU A 212       8.267  24.577  30.415  1.00 54.28           C
ATOM   2492  CG  LEU A 212       7.979  23.152  30.938  1.00 54.28           C
ATOM   2493  CD1 LEU A 212       6.468  22.957  31.060  1.00 54.28           C
ATOM   2494  CD2 LEU A 212       8.530  22.065  30.012  1.00 54.28           C
ATOM   2495  C   LEU A 212       9.937  26.363  29.729  1.00 54.28           C
ATOM   2496  O   LEU A 212       9.858  27.390  30.407  1.00 54.28           O
ATOM   2497  H   LEU A 212       9.696  24.679  32.459  1.00  0.00           H
ATOM   2498  HA  LEU A 212      10.283  24.259  29.718  1.00  0.00           H
ATOM   2499  HB2 LEU A 212       7.753  25.292  31.060  1.00  0.00           H
ATOM   2500  HB3 LEU A 212       7.840  24.671  29.415  1.00  0.00           H
ATOM   2501  HG  LEU A 212       8.418  23.023  31.927  1.00  0.00           H
ATOM   2502 HD21 LEU A 212       8.247  21.081  30.387  1.00  0.00           H
ATOM   2503 HD22 LEU A 212       8.137  22.189  29.003  1.00  0.00           H
ATOM   2504 HD23 LEU A 212       9.619  22.110  29.985  1.00  0.00           H
ATOM   2505 HD11 LEU A 212       6.249  21.941  31.388  1.00  0.00           H
ATOM   2506 HD12 LEU A 212       5.986  23.134  30.100  1.00  0.00           H
ATOM   2507 HD13 LEU A 212       6.070  23.656  31.796  1.00  0.00           H
ATOM   2508  N   LEU A 213      10.072  26.404  28.401  1.00116.18           N
ATOM   2509  CA  LEU A 213      10.268  27.640  27.640  1.00116.18           C
ATOM   2510  CB  LEU A 213      10.428  27.276  26.150  1.00116.18           C
ATOM   2511  CG  LEU A 213      11.122  28.311  25.237  1.00116.18           C
ATOM   2512  CD1 LEU A 213      11.014  27.821  23.800  1.00116.18           C
ATOM   2513  CD2 LEU A 213      10.558  29.735  25.246  1.00116.18           C
ATOM   2514  C   LEU A 213       9.106  28.621  27.877  1.00116.18           C
ATOM   2515  O   LEU A 213       7.942  28.298  27.648  1.00116.18           O
ATOM   2516  H   LEU A 213      10.085  25.529  27.899  1.00  0.00           H
ATOM   2517  HA  LEU A 213      11.195  28.097  27.989  1.00  0.00           H
ATOM   2518  HB2 LEU A 213       9.446  27.037  25.745  1.00  0.00           H
ATOM   2519  HB3 LEU A 213      11.025  26.364  26.088  1.00  0.00           H
ATOM   2520  HG  LEU A 213      12.177  28.362  25.507  1.00  0.00           H
ATOM   2521 HD21 LEU A 213      10.932  30.286  24.384  1.00  0.00           H
ATOM   2522 HD22 LEU A 213       9.469  29.708  25.201  1.00  0.00           H
ATOM   2523 HD23 LEU A 213      10.896  30.256  26.135  1.00  0.00           H
ATOM   2524 HD11 LEU A 213       9.986  27.894  23.445  1.00  0.00           H
ATOM   2525 HD12 LEU A 213      11.667  28.416  23.163  1.00  0.00           H
ATOM   2526 HD13 LEU A 213      11.328  26.781  23.745  1.00  0.00           H
ATOM   2527  N   GLY A 214       9.441  29.869  28.201  1.00 50.08           N
ATOM   2528  CA  GLY A 214       8.532  31.016  28.129  1.00 50.08           C
ATOM   2529  C   GLY A 214       7.834  31.315  29.450  1.00 50.08           C
ATOM   2530  O   GLY A 214       8.007  32.417  29.969  1.00 50.08           O
ATOM   2531  H   GLY A 214      10.402  30.039  28.448  1.00  0.00           H
ATOM   2532  HA2 GLY A 214       9.093  31.900  27.828  1.00  0.00           H
ATOM   2533  HA3 GLY A 214       7.766  30.829  27.374  1.00  0.00           H
ATOM   2534  N   SER A 215       7.228  30.304  30.080  1.00 48.15           N
ATOM   2535  CA  SER A 215       6.714  30.419  31.452  1.00 48.15           C
ATOM   2536  CB  SER A 215       5.573  29.427  31.680  1.00 48.15           C
ATOM   2537  OG  SER A 215       6.043  28.102  31.828  1.00 48.15           O
ATOM   2538  C   SER A 215       7.795  30.228  32.523  1.00 48.15           C
ATOM   2539  O   SER A 215       7.722  30.854  33.579  1.00 48.15           O
ATOM   2540  H   SER A 215       7.163  29.404  29.618  1.00  0.00           H
ATOM   2541  HA  SER A 215       6.302  31.419  31.589  1.00  0.00           H
ATOM   2542  HB2 SER A 215       5.054  29.726  32.588  1.00  0.00           H
ATOM   2543  HB3 SER A 215       4.865  29.477  30.851  1.00  0.00           H
ATOM   2544  HG  SER A 215       5.351  27.621  32.316  1.00  0.00           H
ATOM   2545  N   HIS A 216       8.854  29.466  32.211  1.00 63.98           N
ATOM   2546  CA  HIS A 216       9.916  29.038  33.137  1.00 63.98           C
ATOM   2547  ND1 HIS A 216      12.619  30.709  31.784  1.00 63.98           N
ATOM   2548  CG  HIS A 216      11.393  30.980  32.395  1.00 63.98           C
ATOM   2549  CB  HIS A 216      10.808  30.222  33.561  1.00 63.98           C
ATOM   2550  NE2 HIS A 216      11.580  32.273  30.627  1.00 63.98           N
ATOM   2551  CD2 HIS A 216      10.756  31.952  31.681  1.00 63.98           C
ATOM   2552  CE1 HIS A 216      12.685  31.511  30.714  1.00 63.98           C
ATOM   2553  C   HIS A 216       9.412  28.181  34.310  1.00 63.98           C
ATOM   2554  O   HIS A 216      10.150  27.968  35.273  1.00 63.98           O
ATOM   2555  H   HIS A 216       8.822  28.975  31.325  1.00  0.00           H
ATOM   2556  HA  HIS A 216      10.563  28.367  32.570  1.00  0.00           H
ATOM   2557  HB2 HIS A 216      10.236  30.910  34.182  1.00  0.00           H
ATOM   2558  HB3 HIS A 216      11.635  29.843  34.162  1.00  0.00           H
ATOM   2559  HD2 HIS A 216       9.756  32.323  31.873  1.00  0.00           H
ATOM   2560  HE1 HIS A 216      13.507  31.517  30.011  1.00  0.00           H
ATOM   2561  HE2 HIS A 216      11.355  32.910  29.880  1.00  0.00           H
ATOM   2562  N   HIS A 217       8.197  27.631  34.222  1.00 46.53           N
ATOM   2563  CA  HIS A 217       7.620  26.685  35.187  1.00 46.53           C
ATOM   2564  ND1 HIS A 217       4.201  28.139  34.334  1.00 46.53           N
ATOM   2565  CG  HIS A 217       5.306  27.772  35.099  1.00 46.53           C
ATOM   2566  CB  HIS A 217       6.124  26.524  34.887  1.00 46.53           C
ATOM   2567  NE2 HIS A 217       4.359  29.517  36.043  1.00 46.53           N
ATOM   2568  CD2 HIS A 217       5.404  28.629  36.157  1.00 46.53           C
ATOM   2569  CE1 HIS A 217       3.645  29.184  34.955  1.00 46.53           C
ATOM   2570  C   HIS A 217       8.321  25.321  35.155  1.00 46.53           C
ATOM   2571  O   HIS A 217       8.759  24.878  34.093  1.00 46.53           O
ATOM   2572  H   HIS A 217       7.657  27.819  33.386  1.00  0.00           H
ATOM   2573  HA  HIS A 217       7.728  27.092  36.190  1.00  0.00           H
ATOM   2574  HB2 HIS A 217       5.713  25.755  35.534  1.00  0.00           H
ATOM   2575  HB3 HIS A 217       5.994  26.180  33.861  1.00  0.00           H
ATOM   2576  HD2 HIS A 217       6.114  28.561  36.968  1.00  0.00           H
ATOM   2577  HE1 HIS A 217       2.729  29.661  34.636  1.00  0.00           H
ATOM   2578  HE2 HIS A 217       4.104  30.219  36.718  1.00  0.00           H
ATOM   2579  N   LEU A 218       8.479  24.661  36.309  1.00 55.74           N
ATOM   2580  CA  LEU A 218       9.031  23.302  36.375  1.00 55.74           C
ATOM   2581  CB  LEU A 218       9.393  22.960  37.833  1.00 55.74           C
ATOM   2582  CG  LEU A 218      10.020  21.572  38.060  1.00 55.74           C
ATOM   2583  CD1 LEU A 218      11.418  21.476  37.446  1.00 55.74           C
ATOM   2584  CD2 LEU A 218      10.146  21.320  39.563  1.00 55.74           C
ATOM   2585  C   LEU A 218       8.050  22.290  35.761  1.00 55.74           C
ATOM   2586  O   LEU A 218       6.890  22.211  36.161  1.00 55.74           O
ATOM   2587  H   LEU A 218       8.075  25.045  37.153  1.00  0.00           H
ATOM   2588  HA  LEU A 218       9.944  23.279  35.782  1.00  0.00           H
ATOM   2589  HB2 LEU A 218       8.486  23.008  38.429  1.00  0.00           H
ATOM   2590  HB3 LEU A 218      10.076  23.718  38.209  1.00  0.00           H
ATOM   2591  HG  LEU A 218       9.386  20.795  37.633  1.00  0.00           H
ATOM   2592 HD21 LEU A 218      10.757  22.090  40.030  1.00  0.00           H
ATOM   2593 HD22 LEU A 218      10.596  20.344  39.730  1.00  0.00           H
ATOM   2594 HD23 LEU A 218       9.150  21.314  40.006  1.00  0.00           H
ATOM   2595 HD11 LEU A 218      11.875  20.525  37.718  1.00  0.00           H
ATOM   2596 HD12 LEU A 218      11.343  21.516  36.361  1.00  0.00           H
ATOM   2597 HD13 LEU A 218      12.048  22.289  37.801  1.00  0.00           H
ATOM   2598  N   GLY A 219       8.548  21.446  34.864  1.00 28.70           N
ATOM   2599  CA  GLY A 219       7.744  20.470  34.144  1.00 28.70           C
ATOM   2600  C   GLY A 219       8.573  19.381  33.471  1.00 28.70           C
ATOM   2601  O   GLY A 219       9.775  19.255  33.707  1.00 28.70           O
ATOM   2602  H   GLY A 219       9.510  21.561  34.559  1.00  0.00           H
ATOM   2603  HA2 GLY A 219       7.175  20.994  33.378  1.00  0.00           H
ATOM   2604  HA3 GLY A 219       7.046  19.996  34.829  1.00  0.00           H
ATOM   2605  N   VAL A 220       7.918  18.585  32.631  1.00 38.54           N
ATOM   2606  CA  VAL A 220       8.551  17.592  31.749  1.00 38.54           C
ATOM   2607  CB  VAL A 220       8.471  16.151  32.310  1.00 38.54           C
ATOM   2608  CG1 VAL A 220       9.188  16.013  33.656  1.00 38.54           C
ATOM   2609  CG2 VAL A 220       7.044  15.624  32.486  1.00 38.54           C
ATOM   2610  C   VAL A 220       7.938  17.677  30.352  1.00 38.54           C
ATOM   2611  O   VAL A 220       6.800  18.116  30.197  1.00 38.54           O
ATOM   2612  H   VAL A 220       6.934  18.789  32.465  1.00  0.00           H
ATOM   2613  HA  VAL A 220       9.605  17.846  31.645  1.00  0.00           H
ATOM   2614  HB  VAL A 220       8.974  15.487  31.608  1.00  0.00           H
ATOM   2615 HG11 VAL A 220       9.227  14.965  33.950  1.00  0.00           H
ATOM   2616 HG12 VAL A 220      10.202  16.380  33.542  1.00  0.00           H
ATOM   2617 HG13 VAL A 220       8.678  16.593  34.424  1.00  0.00           H
ATOM   2618 HG21 VAL A 220       7.071  14.625  32.920  1.00  0.00           H
ATOM   2619 HG22 VAL A 220       6.481  16.283  33.147  1.00  0.00           H
ATOM   2620 HG23 VAL A 220       6.552  15.565  31.516  1.00  0.00           H
ATOM   2621  N   VAL A 221       8.653  17.212  29.331  1.00 39.09           N
ATOM   2622  CA  VAL A 221       8.091  17.042  27.984  1.00 39.09           C
ATOM   2623  CB  VAL A 221       8.956  17.736  26.913  1.00 39.09           C
ATOM   2624  CG1 VAL A 221       8.573  17.335  25.483  1.00 39.09           C
ATOM   2625  CG2 VAL A 221       8.768  19.255  27.040  1.00 39.09           C
ATOM   2626  C   VAL A 221       7.800  15.566  27.718  1.00 39.09           C
ATOM   2627  O   VAL A 221       8.636  14.688  27.942  1.00 39.09           O
ATOM   2628  H   VAL A 221       9.586  16.853  29.511  1.00  0.00           H
ATOM   2629  HA  VAL A 221       7.126  17.546  27.940  1.00  0.00           H
ATOM   2630  HB  VAL A 221      10.003  17.489  27.073  1.00  0.00           H
ATOM   2631 HG21 VAL A 221       7.730  19.529  26.853  1.00  0.00           H
ATOM   2632 HG22 VAL A 221       9.056  19.590  28.035  1.00  0.00           H
ATOM   2633 HG23 VAL A 221       9.404  19.763  26.314  1.00  0.00           H
ATOM   2634 HG11 VAL A 221       9.178  17.910  24.779  1.00  0.00           H
ATOM   2635 HG12 VAL A 221       7.517  17.536  25.302  1.00  0.00           H
ATOM   2636 HG13 VAL A 221       8.786  16.280  25.324  1.00  0.00           H
ATOM   2637  N   LEU A 222       6.565  15.295  27.304  1.00 57.52           N
ATOM   2638  CA  LEU A 222       6.135  14.047  26.683  1.00 57.52           C
ATOM   2639  CB  LEU A 222       4.636  13.859  26.999  1.00 57.52           C
ATOM   2640  CG  LEU A 222       3.907  12.770  26.193  1.00 57.52           C
ATOM   2641  CD1 LEU A 222       4.466  11.368  26.444  1.00 57.52           C
ATOM   2642  CD2 LEU A 222       2.425  12.770  26.564  1.00 57.52           C
ATOM   2643  C   LEU A 222       6.422  14.118  25.176  1.00 57.52           C
ATOM   2644  O   LEU A 222       6.106  15.120  24.533  1.00 57.52           O
ATOM   2645  H   LEU A 222       5.953  16.094  27.166  1.00  0.00           H
ATOM   2646  HA  LEU A 222       6.695  13.216  27.112  1.00  0.00           H
ATOM   2647  HB2 LEU A 222       4.129  14.804  26.798  1.00  0.00           H
ATOM   2648  HB3 LEU A 222       4.531  13.646  28.064  1.00  0.00           H
ATOM   2649  HG  LEU A 222       3.986  12.991  25.129  1.00  0.00           H
ATOM   2650 HD21 LEU A 222       2.006  13.763  26.409  1.00  0.00           H
ATOM   2651 HD22 LEU A 222       1.889  12.068  25.931  1.00  0.00           H
ATOM   2652 HD23 LEU A 222       2.293  12.489  27.609  1.00  0.00           H
ATOM   2653 HD11 LEU A 222       3.940  10.658  25.809  1.00  0.00           H
ATOM   2654 HD12 LEU A 222       5.522  11.324  26.198  1.00  0.00           H
ATOM   2655 HD13 LEU A 222       4.335  11.089  27.489  1.00  0.00           H
ATOM   2656  N   THR A 223       6.883  13.019  24.577  1.00 54.27           N
ATOM   2657  CA  THR A 223       7.096  12.923  23.124  1.00 54.27           C
ATOM   2658  CB  THR A 223       8.567  13.186  22.758  1.00 54.27           C
ATOM   2659  OG1 THR A 223       9.040  14.362  23.377  1.00 54.27           O
ATOM   2660  CG2 THR A 223       8.792  13.363  21.257  1.00 54.27           C
ATOM   2661  C   THR A 223       6.650  11.566  22.584  1.00 54.27           C
ATOM   2662  O   THR A 223       7.010  10.535  23.147  1.00 54.27           O
ATOM   2663  H   THR A 223       7.180  12.241  25.157  1.00  0.00           H
ATOM   2664  HA  THR A 223       6.493  13.683  22.632  1.00  0.00           H
ATOM   2665  HB  THR A 223       9.176  12.351  23.105  1.00  0.00           H
ATOM   2666 HG21 THR A 223       9.831  13.641  21.076  1.00  0.00           H
ATOM   2667 HG22 THR A 223       8.137  14.145  20.872  1.00  0.00           H
ATOM   2668 HG23 THR A 223       8.589  12.431  20.732  1.00  0.00           H
ATOM   2669  HG1 THR A 223       8.444  15.084  23.145  1.00  0.00           H
ATOM   2670  N   PHE A 224       5.984  11.561  21.426  1.00 86.23           N
ATOM   2671  CA  PHE A 224       5.786  10.383  20.571  1.00 86.23           C
ATOM   2672  CB  PHE A 224       4.291  10.159  20.294  1.00 86.23           C
ATOM   2673  CG  PHE A 224       3.505   9.494  21.403  1.00 86.23           C
ATOM   2674  CD1 PHE A 224       3.074   8.162  21.254  1.00 86.23           C
ATOM   2675  CD2 PHE A 224       3.127  10.228  22.542  1.00 86.23           C
ATOM   2676  CE1 PHE A 224       2.253   7.574  22.231  1.00 86.23           C
ATOM   2677  CE2 PHE A 224       2.276   9.650  23.500  1.00 86.23           C
ATOM   2678  CZ  PHE A 224       1.837   8.326  23.342  1.00 86.23           C
ATOM   2679  C   PHE A 224       6.506  10.574  19.226  1.00 86.23           C
ATOM   2680  O   PHE A 224       6.454  11.678  18.675  1.00 86.23           O
ATOM   2681  H   PHE A 224       5.725  12.461  21.028  1.00  0.00           H
ATOM   2682  HA  PHE A 224       6.184   9.499  21.068  1.00  0.00           H
ATOM   2683  HB2 PHE A 224       3.825  11.117  20.058  1.00  0.00           H
ATOM   2684  HB3 PHE A 224       4.194   9.539  19.401  1.00  0.00           H
ATOM   2685  HD1 PHE A 224       3.339   7.598  20.372  1.00  0.00           H
ATOM   2686  HD2 PHE A 224       3.450  11.252  22.656  1.00  0.00           H
ATOM   2687  HE1 PHE A 224       1.891   6.562  22.105  1.00  0.00           H
ATOM   2688  HE2 PHE A 224       1.931  10.229  24.345  1.00  0.00           H
ATOM   2689  HZ  PHE A 224       1.158   7.893  24.065  1.00  0.00           H
ATOM   2690  N   PRO A 225       7.026   9.502  18.596  1.00100.54           N
ATOM   2691  CA  PRO A 225       7.376   9.529  17.182  1.00100.54           C
ATOM   2692  CD  PRO A 225       7.153   8.143  19.113  1.00100.54           C
ATOM   2693  CB  PRO A 225       8.202   8.261  16.957  1.00100.54           C
ATOM   2694  CG  PRO A 225       7.564   7.265  17.928  1.00100.54           C
ATOM   2695  C   PRO A 225       6.111   9.538  16.309  1.00100.54           C
ATOM   2696  O   PRO A 225       5.159   8.801  16.569  1.00100.54           O
ATOM   2697  HA  PRO A 225       7.980  10.407  16.950  1.00  0.00           H
ATOM   2698  HD2 PRO A 225       6.206   7.788  19.523  1.00  0.00           H
ATOM   2699  HD3 PRO A 225       7.928   8.111  19.879  1.00  0.00           H
ATOM   2700  HB2 PRO A 225       8.155   7.912  15.924  1.00  0.00           H
ATOM   2701  HB3 PRO A 225       9.233   8.451  17.251  1.00  0.00           H
ATOM   2702  HG2 PRO A 225       8.262   6.481  18.221  1.00  0.00           H
ATOM   2703  HG3 PRO A 225       6.677   6.821  17.474  1.00  0.00           H
ATOM   2704  N   VAL A 226       6.202  10.195  15.156  1.00 64.37           N
ATOM   2705  CA  VAL A 226       5.328   9.982  13.997  1.00 64.37           C
ATOM   2706  CB  VAL A 226       4.594  11.276  13.595  1.00 64.37           C
ATOM   2707  CG1 VAL A 226       3.755  11.089  12.325  1.00 64.37           C
ATOM   2708  CG2 VAL A 226       3.638  11.714  14.714  1.00 64.37           C
ATOM   2709  C   VAL A 226       6.172   9.410  12.861  1.00 64.37           C
ATOM   2710  O   VAL A 226       7.253   9.919  12.554  1.00 64.37           O
ATOM   2711  H   VAL A 226       7.031  10.763  15.001  1.00  0.00           H
ATOM   2712  HA  VAL A 226       4.567   9.245  14.251  1.00  0.00           H
ATOM   2713  HB  VAL A 226       5.326  12.062  13.417  1.00  0.00           H
ATOM   2714 HG21 VAL A 226       3.088  12.606  14.412  1.00  0.00           H
ATOM   2715 HG22 VAL A 226       2.925  10.918  14.920  1.00  0.00           H
ATOM   2716 HG23 VAL A 226       4.197  11.941  15.622  1.00  0.00           H
ATOM   2717 HG11 VAL A 226       3.169  11.989  12.135  1.00  0.00           H
ATOM   2718 HG12 VAL A 226       3.081  10.247  12.455  1.00  0.00           H
ATOM   2719 HG13 VAL A 226       4.396  10.910  11.463  1.00  0.00           H
ATOM   2720  N   TYR A 227       5.700   8.320  12.258  1.00161.21           N
ATOM   2721  CA  TYR A 227       6.348   7.658  11.125  1.00161.21           C
ATOM   2722  CB  TYR A 227       6.487   6.153  11.390  1.00161.21           C
ATOM   2723  CG  TYR A 227       7.256   5.787  12.648  1.00161.21           C
ATOM   2724  CD1 TYR A 227       8.659   5.901  12.677  1.00161.21           C
ATOM   2725  CD2 TYR A 227       6.571   5.296  13.776  1.00161.21           C
ATOM   2726  CE1 TYR A 227       9.381   5.519  13.825  1.00161.21           C
ATOM   2727  CE2 TYR A 227       7.290   4.891  14.917  1.00161.21           C
ATOM   2728  CZ  TYR A 227       8.697   4.993  14.941  1.00161.21           C
ATOM   2729  OH  TYR A 227       9.366   4.545  16.034  1.00161.21           O
ATOM   2730  C   TYR A 227       5.584   7.914   9.822  1.00161.21           C
ATOM   2731  O   TYR A 227       4.359   8.056   9.825  1.00161.21           O
ATOM   2732  H   TYR A 227       4.793   7.979  12.531  1.00  0.00           H
ATOM   2733  HA  TYR A 227       7.354   8.058  11.000  1.00  0.00           H
ATOM   2734  HB2 TYR A 227       6.997   5.698  10.539  1.00  0.00           H
ATOM   2735  HB3 TYR A 227       5.490   5.713  11.438  1.00  0.00           H
ATOM   2736  HD1 TYR A 227       9.187   6.266  11.809  1.00  0.00           H
ATOM   2737  HD2 TYR A 227       5.493   5.207  13.760  1.00  0.00           H
ATOM   2738  HE1 TYR A 227      10.455   5.616  13.842  1.00  0.00           H
ATOM   2739  HE2 TYR A 227       6.772   4.497  15.776  1.00  0.00           H
ATOM   2740  HH  TYR A 227      10.291   4.825  16.093  1.00  0.00           H
ATOM   2741  N   ARG A 228       6.315   7.867   8.706  1.00120.06           N
ATOM   2742  CA  ARG A 228       5.777   7.741   7.344  1.00120.06           C
ATOM   2743  CB  ARG A 228       6.848   8.209   6.337  1.00120.06           C
ATOM   2744  CG  ARG A 228       7.403   9.631   6.541  1.00120.06           C
ATOM   2745  CD  ARG A 228       6.359  10.748   6.386  1.00120.06           C
ATOM   2746  NE  ARG A 228       5.998  10.951   4.971  1.00120.06           N
ATOM   2747  CZ  ARG A 228       6.483  11.881   4.165  1.00120.06           C
ATOM   2748  NH1 ARG A 228       7.267  12.847   4.567  1.00120.06           N
ATOM   2749  NH2 ARG A 228       6.202  11.826   2.893  1.00120.06           N
ATOM   2750  C   ARG A 228       5.397   6.279   7.066  1.00120.06           C
ATOM   2751  O   ARG A 228       6.132   5.383   7.483  1.00120.06           O
ATOM   2752  H   ARG A 228       7.307   7.680   8.827  1.00  0.00           H
ATOM   2753  HA  ARG A 228       4.865   8.338   7.241  1.00  0.00           H
ATOM   2754  HB2 ARG A 228       7.694   7.530   6.423  1.00  0.00           H
ATOM   2755  HB3 ARG A 228       6.452   8.122   5.324  1.00  0.00           H
ATOM   2756  HG2 ARG A 228       7.858   9.695   7.528  1.00  0.00           H
ATOM   2757  HG3 ARG A 228       8.204   9.798   5.820  1.00  0.00           H
ATOM   2758  HD2 ARG A 228       6.770  11.668   6.801  1.00  0.00           H
ATOM   2759  HD3 ARG A 228       5.465  10.504   6.962  1.00  0.00           H
ATOM   2760  HE  ARG A 228       5.319  10.310   4.590  1.00  0.00           H
ATOM   2761 HH11 ARG A 228       7.387  13.024   5.557  1.00  0.00           H
ATOM   2762 HH12 ARG A 228       7.579  13.570   3.946  1.00  0.00           H
ATOM   2763 HH21 ARG A 228       5.566  11.123   2.556  1.00  0.00           H
ATOM   2764 HH22 ARG A 228       6.559  12.530   2.276  1.00  0.00           H
ATOM   2765  N   SER A 229       4.538   6.065   6.074  1.00 38.61           N
ATOM   2766  CA  SER A 229       4.185   4.753   5.487  1.00 38.61           C
ATOM   2767  CB  SER A 229       3.041   4.958   4.486  1.00 38.61           C
ATOM   2768  OG  SER A 229       3.387   5.939   3.525  1.00 38.61           O
ATOM   2769  C   SER A 229       5.318   3.940   4.819  1.00 38.61           C
ATOM   2770  O   SER A 229       5.065   2.833   4.348  1.00 38.61           O
ATOM   2771  H   SER A 229       3.939   6.847   5.799  1.00  0.00           H
ATOM   2772  HA  SER A 229       3.799   4.126   6.291  1.00  0.00           H
ATOM   2773  HB2 SER A 229       2.805   4.018   3.986  1.00  0.00           H
ATOM   2774  HB3 SER A 229       2.154   5.286   5.028  1.00  0.00           H
ATOM   2775  HG  SER A 229       2.696   6.651   3.608  1.00  0.00           H
ATOM   2776  N   LYS A 230       6.591   4.369   4.892  1.00130.79           N
ATOM   2777  CA  LYS A 230       7.767   3.524   4.576  1.00130.79           C
ATOM   2778  CB  LYS A 230       8.926   4.366   4.006  1.00130.79           C
ATOM   2779  CG  LYS A 230       9.534   5.332   5.037  1.00130.79           C
ATOM   2780  CD  LYS A 230      10.857   5.968   4.589  1.00130.79           C
ATOM   2781  CE  LYS A 230      12.030   4.983   4.678  1.00130.79           C
ATOM   2782  NZ  LYS A 230      13.327   5.676   4.497  1.00130.79           N
ATOM   2783  C   LYS A 230       8.241   2.617   5.729  1.00130.79           C
ATOM   2784  O   LYS A 230       9.277   1.972   5.583  1.00130.79           O
ATOM   2785  H   LYS A 230       6.738   5.216   5.417  1.00  0.00           H
ATOM   2786  HA  LYS A 230       7.464   2.828   3.792  1.00  0.00           H
ATOM   2787  HB2 LYS A 230       9.702   3.686   3.652  1.00  0.00           H
ATOM   2788  HB3 LYS A 230       8.567   4.937   3.149  1.00  0.00           H
ATOM   2789  HG2 LYS A 230       8.817   6.127   5.211  1.00  0.00           H
ATOM   2790  HG3 LYS A 230       9.702   4.816   5.981  1.00  0.00           H
ATOM   2791  HD2 LYS A 230      11.061   6.814   5.247  1.00  0.00           H
ATOM   2792  HD3 LYS A 230      10.759   6.344   3.570  1.00  0.00           H
ATOM   2793  HE2 LYS A 230      11.910   4.202   3.924  1.00  0.00           H
ATOM   2794  HE3 LYS A 230      12.020   4.503   5.662  1.00  0.00           H
ATOM   2795  HZ1 LYS A 230      14.123   5.029   4.504  1.00  0.00           H
ATOM   2796  HZ2 LYS A 230      13.540   6.300   5.277  1.00  0.00           H
ATOM   2797  HZ3 LYS A 230      13.403   6.202   3.647  1.00  0.00           H
ATOM   2798  N   LEU A 231       7.632   2.708   6.915  1.00 63.83           N
ATOM   2799  CA  LEU A 231       8.013   1.911   8.087  1.00 63.83           C
ATOM   2800  CB  LEU A 231       7.199   2.402   9.302  1.00 63.83           C
ATOM   2801  CG  LEU A 231       7.599   1.734  10.631  1.00 63.83           C
ATOM   2802  CD1 LEU A 231       8.956   2.226  11.150  1.00 63.83           C
ATOM   2803  CD2 LEU A 231       6.562   2.036  11.713  1.00 63.83           C
ATOM   2804  C   LEU A 231       7.802   0.398   7.822  1.00 63.83           C
ATOM   2805  O   LEU A 231       6.687   0.017   7.465  1.00 63.83           O
ATOM   2806  H   LEU A 231       6.827   3.314   6.994  1.00  0.00           H
ATOM   2807  HA  LEU A 231       9.062   2.101   8.291  1.00  0.00           H
ATOM   2808  HB2 LEU A 231       6.146   2.189   9.111  1.00  0.00           H
ATOM   2809  HB3 LEU A 231       7.304   3.481   9.404  1.00  0.00           H
ATOM   2810  HG  LEU A 231       7.638   0.658  10.490  1.00  0.00           H
ATOM   2811 HD21 LEU A 231       6.852   1.556  12.647  1.00  0.00           H
ATOM   2812 HD22 LEU A 231       5.594   1.641  11.404  1.00  0.00           H
ATOM   2813 HD23 LEU A 231       6.482   3.111  11.864  1.00  0.00           H
ATOM   2814 HD11 LEU A 231       8.916   3.301  11.319  1.00  0.00           H
ATOM   2815 HD12 LEU A 231       9.195   1.735  12.090  1.00  0.00           H
ATOM   2816 HD13 LEU A 231       9.742   1.994  10.433  1.00  0.00           H
ATOM   2817  N   PRO A 232       8.818  -0.472   8.004  1.00 68.39           N
ATOM   2818  CA  PRO A 232       8.659  -1.919   7.828  1.00 68.39           C
ATOM   2819  CD  PRO A 232      10.232  -0.153   8.141  1.00 68.39           C
ATOM   2820  CB  PRO A 232      10.071  -2.517   7.881  1.00 68.39           C
ATOM   2821  CG  PRO A 232      10.968  -1.339   7.524  1.00 68.39           C
ATOM   2822  C   PRO A 232       7.747  -2.582   8.870  1.00 68.39           C
ATOM   2823  O   PRO A 232       7.488  -2.032   9.939  1.00 68.39           O
ATOM   2824  HA  PRO A 232       8.239  -2.096   6.837  1.00  0.00           H
ATOM   2825  HD2 PRO A 232      10.482  -0.062   9.197  1.00  0.00           H
ATOM   2826  HD3 PRO A 232      10.505   0.756   7.606  1.00  0.00           H
ATOM   2827  HB2 PRO A 232      10.306  -2.859   8.890  1.00  0.00           H
ATOM   2828  HB3 PRO A 232      10.187  -3.339   7.173  1.00  0.00           H
ATOM   2829  HG2 PRO A 232      11.011  -1.222   6.441  1.00  0.00           H
ATOM   2830  HG3 PRO A 232      11.965  -1.464   7.939  1.00  0.00           H
ATOM   2831  N   GLU A 233       7.428  -3.854   8.625  1.00109.00           N
ATOM   2832  CA  GLU A 233       6.896  -4.766   9.644  1.00109.00           C
ATOM   2833  CB  GLU A 233       6.394  -6.067   8.981  1.00109.00           C
ATOM   2834  CG  GLU A 233       4.862  -6.179   8.967  1.00109.00           C
ATOM   2835  CD  GLU A 233       4.281  -6.490  10.359  1.00109.00           C
ATOM   2836  OE1 GLU A 233       4.891  -6.041  11.360  1.00109.00           O
ATOM   2837  OE2 GLU A 233       3.409  -7.381  10.435  1.00109.00           O
ATOM   2838  C   GLU A 233       7.938  -5.087  10.729  1.00109.00           C
ATOM   2839  O   GLU A 233       9.111  -5.290  10.419  1.00109.00           O
ATOM   2840  H   GLU A 233       7.773  -4.271   7.779  1.00  0.00           H
ATOM   2841  HA  GLU A 233       6.060  -4.267  10.136  1.00  0.00           H
ATOM   2842  HB2 GLU A 233       6.797  -6.936   9.505  1.00  0.00           H
ATOM   2843  HB3 GLU A 233       6.757  -6.118   7.952  1.00  0.00           H
ATOM   2844  HG2 GLU A 233       4.593  -6.980   8.275  1.00  0.00           H
ATOM   2845  HG3 GLU A 233       4.436  -5.250   8.581  1.00  0.00           H
ATOM   2846  N   ASN A 234       7.487  -5.203  11.985  1.00 57.00           N
ATOM   2847  CA  ASN A 234       8.296  -5.512  13.178  1.00 57.00           C
ATOM   2848  CB  ASN A 234       8.407  -7.050  13.323  1.00 57.00           C
ATOM   2849  CG  ASN A 234       7.172  -7.743  13.883  1.00 57.00           C
ATOM   2850  OD1 ASN A 234       7.224  -8.356  14.938  1.00 57.00           O
ATOM   2851  ND2 ASN A 234       6.021  -7.683  13.256  1.00 57.00           N
ATOM   2852  C   ASN A 234       9.671  -4.766  13.231  1.00 57.00           C
ATOM   2853  O   ASN A 234      10.701  -5.397  13.482  1.00 57.00           O
ATOM   2854  H   ASN A 234       6.474  -5.180  12.087  1.00  0.00           H
ATOM   2855  HA  ASN A 234       7.744  -5.151  14.044  1.00  0.00           H
ATOM   2856  HB2 ASN A 234       9.219  -7.289  14.007  1.00  0.00           H
ATOM   2857  HB3 ASN A 234       8.651  -7.488  12.357  1.00  0.00           H
ATOM   2858 HD21 ASN A 234       5.855  -7.105  12.430  1.00  0.00           H
ATOM   2859 HD22 ASN A 234       5.233  -8.135  13.673  1.00  0.00           H
ATOM   2860  N   PRO A 235       9.729  -3.435  12.999  1.00 79.94           N
ATOM   2861  CA  PRO A 235      10.942  -2.762  12.523  1.00 79.94           C
ATOM   2862  CD  PRO A 235       8.615  -2.498  13.017  1.00 79.94           C
ATOM   2863  CB  PRO A 235      10.449  -1.472  11.865  1.00 79.94           C
ATOM   2864  CG  PRO A 235       9.207  -1.132  12.682  1.00 79.94           C
ATOM   2865  C   PRO A 235      11.979  -2.469  13.619  1.00 79.94           C
ATOM   2866  O   PRO A 235      11.617  -2.100  14.748  1.00 79.94           O
ATOM   2867  HA  PRO A 235      11.415  -3.383  11.760  1.00  0.00           H
ATOM   2868  HD2 PRO A 235       7.886  -2.755  12.255  1.00  0.00           H
ATOM   2869  HD3 PRO A 235       8.134  -2.478  13.994  1.00  0.00           H
ATOM   2870  HB2 PRO A 235      10.154  -1.681  10.839  1.00  0.00           H
ATOM   2871  HB3 PRO A 235      11.191  -0.673  11.895  1.00  0.00           H
ATOM   2872  HG2 PRO A 235       8.498  -0.535  12.118  1.00  0.00           H
ATOM   2873  HG3 PRO A 235       9.504  -0.610  13.589  1.00  0.00           H
ATOM   2874  N   THR A 236      13.255  -2.445  13.217  1.00 33.55           N
ATOM   2875  CA  THR A 236      14.430  -2.107  14.049  1.00 33.55           C
ATOM   2876  CB  THR A 236      15.756  -2.605  13.435  1.00 33.55           C
ATOM   2877  OG1 THR A 236      16.144  -1.836  12.315  1.00 33.55           O
ATOM   2878  CG2 THR A 236      15.738  -4.084  13.047  1.00 33.55           C
ATOM   2879  C   THR A 236      14.576  -0.608  14.331  1.00 33.55           C
ATOM   2880  O   THR A 236      13.966   0.242  13.681  1.00 33.55           O
ATOM   2881  H   THR A 236      13.426  -2.668  12.234  1.00  0.00           H
ATOM   2882  HA  THR A 236      14.317  -2.605  15.012  1.00  0.00           H
ATOM   2883  HB  THR A 236      16.534  -2.485  14.194  1.00  0.00           H
ATOM   2884 HG21 THR A 236      16.711  -4.362  12.644  1.00  0.00           H
ATOM   2885 HG22 THR A 236      14.976  -4.281  12.290  1.00  0.00           H
ATOM   2886 HG23 THR A 236      15.530  -4.689  13.927  1.00  0.00           H
ATOM   2887  HG1 THR A 236      15.942  -2.374  11.508  1.00  0.00           H
ATOM   2888  N   GLU A 237      15.483  -0.259  15.243  1.00 87.88           N
ATOM   2889  CA  GLU A 237      15.879   1.114  15.567  1.00 87.88           C
ATOM   2890  CB  GLU A 237      16.956   1.102  16.671  1.00 87.88           C
ATOM   2891  CG  GLU A 237      16.555   0.387  17.977  1.00 87.88           C
ATOM   2892  CD  GLU A 237      17.022  -1.081  18.050  1.00 87.88           C
ATOM   2893  OE1 GLU A 237      16.807  -1.821  17.061  1.00 87.88           O
ATOM   2894  OE2 GLU A 237      17.579  -1.460  19.105  1.00 87.88           O
ATOM   2895  C   GLU A 237      16.400   1.895  14.346  1.00 87.88           C
ATOM   2896  O   GLU A 237      16.023   3.052  14.154  1.00 87.88           O
ATOM   2897  H   GLU A 237      15.958  -1.004  15.757  1.00  0.00           H
ATOM   2898  HA  GLU A 237      15.015   1.652  15.950  1.00  0.00           H
ATOM   2899  HB2 GLU A 237      17.878   0.664  16.285  1.00  0.00           H
ATOM   2900  HB3 GLU A 237      17.173   2.142  16.919  1.00  0.00           H
ATOM   2901  HG2 GLU A 237      15.471   0.443  18.105  1.00  0.00           H
ATOM   2902  HG3 GLU A 237      17.006   0.938  18.805  1.00  0.00           H
ATOM   2903  N   HIS A 238      17.163   1.254  13.452  1.00 70.12           N
ATOM   2904  CA  HIS A 238      17.635   1.879  12.209  1.00 70.12           C
ATOM   2905  ND1 HIS A 238      20.498   0.534  13.392  1.00 70.12           N
ATOM   2906  CG  HIS A 238      20.075   1.193  12.240  1.00 70.12           C
ATOM   2907  CB  HIS A 238      18.739   1.027  11.565  1.00 70.12           C
ATOM   2908  NE2 HIS A 238      22.041   1.995  12.806  1.00 70.12           N
ATOM   2909  CD2 HIS A 238      21.026   2.103  11.881  1.00 70.12           C
ATOM   2910  CE1 HIS A 238      21.694   1.051  13.699  1.00 70.12           C
ATOM   2911  C   HIS A 238      16.507   2.130  11.211  1.00 70.12           C
ATOM   2912  O   HIS A 238      16.397   3.239  10.689  1.00 70.12           O
ATOM   2913  H   HIS A 238      17.386   0.280  13.621  1.00  0.00           H
ATOM   2914  HA  HIS A 238      18.052   2.858  12.446  1.00  0.00           H
ATOM   2915  HB2 HIS A 238      18.451  -0.025  11.581  1.00  0.00           H
ATOM   2916  HB3 HIS A 238      18.852   1.325  10.521  1.00  0.00           H
ATOM   2917  HD2 HIS A 238      20.957   2.797  11.054  1.00  0.00           H
ATOM   2918  HE1 HIS A 238      22.279   0.758  14.560  1.00  0.00           H
ATOM   2919  HE2 HIS A 238      22.874   2.561  12.847  1.00  0.00           H
ATOM   2920  N   GLU A 239      15.610   1.162  11.022  1.00 35.74           N
ATOM   2921  CA  GLU A 239      14.446   1.309  10.137  1.00 35.74           C
ATOM   2922  CB  GLU A 239      13.741  -0.041  10.001  1.00 35.74           C
ATOM   2923  CG  GLU A 239      14.572  -1.061   9.200  1.00 35.74           C
ATOM   2924  CD  GLU A 239      14.517  -2.470   9.805  1.00 35.74           C
ATOM   2925  OE1 GLU A 239      13.462  -2.811  10.384  1.00 35.74           O
ATOM   2926  OE2 GLU A 239      15.617  -3.011  10.047  1.00 35.74           O
ATOM   2927  C   GLU A 239      13.448   2.355  10.647  1.00 35.74           C
ATOM   2928  O   GLU A 239      12.903   3.130   9.860  1.00 35.74           O
ATOM   2929  H   GLU A 239      15.727   0.284  11.521  1.00  0.00           H
ATOM   2930  HA  GLU A 239      14.776   1.625   9.148  1.00  0.00           H
ATOM   2931  HB2 GLU A 239      13.544  -0.409  11.008  1.00  0.00           H
ATOM   2932  HB3 GLU A 239      12.785   0.103   9.501  1.00  0.00           H
ATOM   2933  HG2 GLU A 239      15.614  -0.736   9.159  1.00  0.00           H
ATOM   2934  HG3 GLU A 239      14.214  -1.085   8.169  1.00  0.00           H
ATOM   2935  N   ARG A 240      13.331   2.503  11.970  1.00 51.22           N
ATOM   2936  CA  ARG A 240      12.555   3.570  12.612  1.00 51.22           C
ATOM   2937  CB  ARG A 240      12.467   3.298  14.113  1.00 51.22           C
ATOM   2938  CG  ARG A 240      11.545   2.120  14.430  1.00 51.22           C
ATOM   2939  CD  ARG A 240      11.820   1.604  15.846  1.00 51.22           C
ATOM   2940  NE  ARG A 240      11.075   0.364  16.080  1.00 51.22           N
ATOM   2941  CZ  ARG A 240       9.790   0.268  16.332  1.00 51.22           C
ATOM   2942  NH1 ARG A 240       9.053   1.305  16.630  1.00 51.22           N
ATOM   2943  NH2 ARG A 240       9.224  -0.896  16.209  1.00 51.22           N
ATOM   2944  C   ARG A 240      13.149   4.951  12.367  1.00 51.22           C
ATOM   2945  O   ARG A 240      12.394   5.864  12.043  1.00 51.22           O
ATOM   2946  H   ARG A 240      13.800   1.815  12.558  1.00  0.00           H
ATOM   2947  HA  ARG A 240      11.550   3.586  12.188  1.00  0.00           H
ATOM   2948  HB2 ARG A 240      12.065   4.180  14.600  1.00  0.00           H
ATOM   2949  HB3 ARG A 240      13.465   3.111  14.507  1.00  0.00           H
ATOM   2950  HG2 ARG A 240      10.507   2.439  14.341  1.00  0.00           H
ATOM   2951  HG3 ARG A 240      11.709   1.309  13.721  1.00  0.00           H
ATOM   2952  HD2 ARG A 240      12.881   1.384  15.948  1.00  0.00           H
ATOM   2953  HD3 ARG A 240      11.566   2.370  16.578  1.00  0.00           H
ATOM   2954  HE  ARG A 240      11.534  -0.493  15.781  1.00  0.00           H
ATOM   2955 HH11 ARG A 240       9.524   2.191  16.809  1.00  0.00           H
ATOM   2956 HH12 ARG A 240       8.061   1.237  16.698  1.00  0.00           H
ATOM   2957 HH21 ARG A 240       8.237  -1.008  16.314  1.00  0.00           H
ATOM   2958 HH22 ARG A 240       9.810  -1.648  15.857  1.00  0.00           H
ATOM   2959  N   VAL A 241      14.472   5.121  12.449  1.00 39.09           N
ATOM   2960  CA  VAL A 241      15.137   6.394  12.099  1.00 39.09           C
ATOM   2961  CB  VAL A 241      16.635   6.361  12.471  1.00 39.09           C
ATOM   2962  CG1 VAL A 241      17.394   7.600  11.975  1.00 39.09           C
ATOM   2963  CG2 VAL A 241      16.833   6.309  13.992  1.00 39.09           C
ATOM   2964  C   VAL A 241      14.936   6.733  10.614  1.00 39.09           C
ATOM   2965  O   VAL A 241      14.474   7.830  10.301  1.00 39.09           O
ATOM   2966  H   VAL A 241      15.038   4.326  12.728  1.00  0.00           H
ATOM   2967  HA  VAL A 241      14.669   7.198  12.667  1.00  0.00           H
ATOM   2968  HB  VAL A 241      17.095   5.477  12.031  1.00  0.00           H
ATOM   2969 HG21 VAL A 241      17.883   6.124  14.217  1.00  0.00           H
ATOM   2970 HG22 VAL A 241      16.245   5.506  14.429  1.00  0.00           H
ATOM   2971 HG23 VAL A 241      16.530   7.246  14.444  1.00  0.00           H
ATOM   2972 HG11 VAL A 241      18.421   7.580  12.342  1.00  0.00           H
ATOM   2973 HG12 VAL A 241      16.904   8.509  12.321  1.00  0.00           H
ATOM   2974 HG13 VAL A 241      17.430   7.609  10.885  1.00  0.00           H
ATOM   2975  N   GLU A 242      15.059   5.734   9.736  1.00 70.92           N
ATOM   2976  CA  GLU A 242      14.776   5.829   8.295  1.00 70.92           C
ATOM   2977  CB  GLU A 242      15.094   4.462   7.647  1.00 70.92           C
ATOM   2978  CG  GLU A 242      16.398   4.452   6.836  1.00 70.92           C
ATOM   2979  CD  GLU A 242      16.160   5.006   5.428  1.00 70.92           C
ATOM   2980  OE1 GLU A 242      15.624   4.212   4.619  1.00 70.92           O
ATOM   2981  OE2 GLU A 242      15.869   6.218   5.353  1.00 70.92           O
ATOM   2982  C   GLU A 242      13.322   6.227   7.982  1.00 70.92           C
ATOM   2983  O   GLU A 242      13.066   6.946   7.015  1.00 70.92           O
ATOM   2984  H   GLU A 242      15.398   4.839  10.083  1.00  0.00           H
ATOM   2985  HA  GLU A 242      15.414   6.595   7.851  1.00  0.00           H
ATOM   2986  HB2 GLU A 242      15.179   3.703   8.422  1.00  0.00           H
ATOM   2987  HB3 GLU A 242      14.274   4.150   6.999  1.00  0.00           H
ATOM   2988  HG2 GLU A 242      16.758   3.422   6.760  1.00  0.00           H
ATOM   2989  HG3 GLU A 242      17.166   5.033   7.353  1.00  0.00           H
ATOM   2990  N   ALA A 243      12.355   5.741   8.763  1.00 74.21           N
ATOM   2991  CA  ALA A 243      10.924   5.975   8.563  1.00 74.21           C
ATOM   2992  CB  ALA A 243      10.200   4.664   8.865  1.00 74.21           C
ATOM   2993  C   ALA A 243      10.338   7.144   9.378  1.00 74.21           C
ATOM   2994  O   ALA A 243       9.151   7.449   9.239  1.00 74.21           O
ATOM   2995  H   ALA A 243      12.623   5.046   9.455  1.00  0.00           H
ATOM   2996  HA  ALA A 243      10.750   6.219   7.517  1.00  0.00           H
ATOM   2997  HB1 ALA A 243      10.601   3.865   8.239  1.00  0.00           H
ATOM   2998  HB2 ALA A 243      10.349   4.405   9.912  1.00  0.00           H
ATOM   2999  HB3 ALA A 243       9.135   4.777   8.664  1.00  0.00           H
ATOM   3000  N   THR A 244      11.119   7.764  10.267  1.00 84.65           N
ATOM   3001  CA  THR A 244      10.665   8.871  11.127  1.00 84.65           C
ATOM   3002  CB  THR A 244      11.756   9.266  12.133  1.00 84.65           C
ATOM   3003  OG1 THR A 244      11.937   8.243  13.082  1.00 84.65           O
ATOM   3004  CG2 THR A 244      11.426  10.511  12.949  1.00 84.65           C
ATOM   3005  C   THR A 244      10.265  10.077  10.275  1.00 84.65           C
ATOM   3006  O   THR A 244      11.100  10.634   9.564  1.00 84.65           O
ATOM   3007  H   THR A 244      12.080   7.451  10.346  1.00  0.00           H
ATOM   3008  HA  THR A 244       9.794   8.550  11.700  1.00  0.00           H
ATOM   3009  HB  THR A 244      12.693   9.434  11.606  1.00  0.00           H
ATOM   3010 HG21 THR A 244      12.182  10.623  13.723  1.00  0.00           H
ATOM   3011 HG22 THR A 244      10.452  10.392  13.421  1.00  0.00           H
ATOM   3012 HG23 THR A 244      11.422  11.400  12.315  1.00  0.00           H
ATOM   3013  HG1 THR A 244      12.078   7.405  12.599  1.00  0.00           H
ATOM   3014  N   ALA A 245       9.005  10.499  10.400  1.00 69.20           N
ATOM   3015  CA  ALA A 245       8.497  11.755   9.859  1.00 69.20           C
ATOM   3016  CB  ALA A 245       6.985  11.611   9.657  1.00 69.20           C
ATOM   3017  C   ALA A 245       8.771  12.933  10.804  1.00 69.20           C
ATOM   3018  O   ALA A 245       9.132  14.017  10.362  1.00 69.20           O
ATOM   3019  H   ALA A 245       8.409  10.024  11.066  1.00  0.00           H
ATOM   3020  HA  ALA A 245       8.974  11.966   8.900  1.00  0.00           H
ATOM   3021  HB1 ALA A 245       6.738  10.662   9.191  1.00  0.00           H
ATOM   3022  HB2 ALA A 245       6.648  12.422   9.017  1.00  0.00           H
ATOM   3023  HB3 ALA A 245       6.463  11.678  10.612  1.00  0.00           H
ATOM   3024  N   GLY A 246       8.635  12.712  12.113  1.00 40.75           N
ATOM   3025  CA  GLY A 246       8.681  13.783  13.100  1.00 40.75           C
ATOM   3026  C   GLY A 246       8.141  13.363  14.463  1.00 40.75           C
ATOM   3027  O   GLY A 246       8.163  12.178  14.807  1.00 40.75           O
ATOM   3028  H   GLY A 246       8.289  11.811  12.422  1.00  0.00           H
ATOM   3029  HA2 GLY A 246       9.702  14.137  13.225  1.00  0.00           H
ATOM   3030  HA3 GLY A 246       8.081  14.611  12.730  1.00  0.00           H
ATOM   3031  N   PHE A 247       7.719  14.339  15.266  1.00 86.02           N
ATOM   3032  CA  PHE A 247       7.504  14.193  16.709  1.00 86.02           C
ATOM   3033  CB  PHE A 247       8.771  14.629  17.475  1.00 86.02           C
ATOM   3034  CG  PHE A 247      10.051  14.130  16.835  1.00 86.02           C
ATOM   3035  CD1 PHE A 247      10.375  12.764  16.904  1.00 86.02           C
ATOM   3036  CD2 PHE A 247      10.778  14.983  15.982  1.00 86.02           C
ATOM   3037  CE1 PHE A 247      11.370  12.240  16.062  1.00 86.02           C
ATOM   3038  CE2 PHE A 247      11.785  14.461  15.155  1.00 86.02           C
ATOM   3039  CZ  PHE A 247      12.058  13.084  15.174  1.00 86.02           C
ATOM   3040  C   PHE A 247       6.280  14.987  17.172  1.00 86.02           C
ATOM   3041  O   PHE A 247       6.216  16.201  16.973  1.00 86.02           O
ATOM   3042  H   PHE A 247       7.742  15.285  14.892  1.00  0.00           H
ATOM   3043  HA  PHE A 247       7.329  13.140  16.924  1.00  0.00           H
ATOM   3044  HB2 PHE A 247       8.806  15.718  17.520  1.00  0.00           H
ATOM   3045  HB3 PHE A 247       8.712  14.258  18.497  1.00  0.00           H
ATOM   3046  HD1 PHE A 247       9.784  12.101  17.520  1.00  0.00           H
ATOM   3047  HD2 PHE A 247      10.504  16.025  15.893  1.00  0.00           H
ATOM   3048  HE1 PHE A 247      11.544  11.178  16.051  1.00  0.00           H
ATOM   3049  HE2 PHE A 247      12.293  15.113  14.459  1.00  0.00           H
ATOM   3050  HZ  PHE A 247      12.763  12.674  14.470  1.00  0.00           H
ATOM   3051  N   LEU A 248       5.342  14.318  17.848  1.00113.97           N
ATOM   3052  CA  LEU A 248       4.265  14.978  18.591  0.80113.97           C
ATOM   3053  CB  LEU A 248       2.989  14.108  18.532  0.80113.97           C
ATOM   3054  CG  LEU A 248       1.644  14.847  18.709  0.80113.97           C
ATOM   3055  CD1 LEU A 248       1.586  15.767  19.928  0.80113.97           C
ATOM   3056  CD2 LEU A 248       1.289  15.680  17.477  0.80113.97           C
ATOM   3057  C   LEU A 248       4.756  15.227  20.026  1.00113.97           C
ATOM   3058  O   LEU A 248       5.090  14.276  20.738  1.00113.97           O
ATOM   3059  H   LEU A 248       5.526  13.343  18.061  1.00  0.00           H
ATOM   3060  HA  LEU A 248       4.053  15.942  18.128  0.80  0.00           H
ATOM   3061  HB2 LEU A 248       3.056  13.333  19.296  0.80  0.00           H
ATOM   3062  HB3 LEU A 248       2.953  13.599  17.568  0.80  0.00           H
ATOM   3063  HG  LEU A 248       0.873  14.087  18.829  0.80  0.00           H
ATOM   3064 HD11 LEU A 248       2.131  16.690  19.741  0.80  0.00           H
ATOM   3065 HD12 LEU A 248       2.028  15.274  20.790  0.80  0.00           H
ATOM   3066 HD13 LEU A 248       0.548  16.016  20.149  0.80  0.00           H
ATOM   3067 HD21 LEU A 248       0.303  16.124  17.603  0.80  0.00           H
ATOM   3068 HD22 LEU A 248       2.014  16.481  17.346  0.80  0.00           H
ATOM   3069 HD23 LEU A 248       1.274  15.046  16.590  0.80  0.00           H
ATOM   3070  N   GLY A 249       4.880  16.497  20.413  1.00 33.77           N
ATOM   3071  CA  GLY A 249       5.302  16.931  21.746  1.00 33.77           C
ATOM   3072  C   GLY A 249       4.135  17.424  22.604  1.00 33.77           C
ATOM   3073  O   GLY A 249       3.213  18.066  22.098  1.00 33.77           O
ATOM   3074  H   GLY A 249       4.555  17.218  19.775  1.00  0.00           H
ATOM   3075  HA2 GLY A 249       6.017  17.746  21.647  1.00  0.00           H
ATOM   3076  HA3 GLY A 249       5.801  16.111  22.259  1.00  0.00           H
ATOM   3077  N   GLY A 250       4.231  17.222  23.920  1.00 25.63           N
ATOM   3078  CA  GLY A 250       3.305  17.756  24.921  1.00 25.63           C
ATOM   3079  C   GLY A 250       4.034  18.256  26.168  1.00 25.63           C
ATOM   3080  O   GLY A 250       4.838  17.527  26.749  1.00 25.63           O
ATOM   3081  H   GLY A 250       5.012  16.667  24.259  1.00  0.00           H
ATOM   3082  HA2 GLY A 250       2.731  18.578  24.497  1.00  0.00           H
ATOM   3083  HA3 GLY A 250       2.614  16.969  25.220  1.00  0.00           H
ATOM   3084  N   ALA A 251       3.779  19.503  26.566  1.00 42.91           N
ATOM   3085  CA  ALA A 251       4.448  20.159  27.690  1.00 42.91           C
ATOM   3086  CB  ALA A 251       4.611  21.644  27.339  1.00 42.91           C
ATOM   3087  C   ALA A 251       3.670  19.946  29.002  1.00 42.91           C
ATOM   3088  O   ALA A 251       2.631  20.567  29.217  1.00 42.91           O
ATOM   3089  H   ALA A 251       3.063  20.029  26.078  1.00  0.00           H
ATOM   3090  HA  ALA A 251       5.446  19.736  27.819  1.00  0.00           H
ATOM   3091  HB1 ALA A 251       3.634  22.105  27.189  1.00  0.00           H
ATOM   3092  HB2 ALA A 251       5.120  22.157  28.154  1.00  0.00           H
ATOM   3093  HB3 ALA A 251       5.204  21.748  26.430  1.00  0.00           H
ATOM   3094  N   PHE A 252       4.134  19.035  29.861  1.00197.06           N
ATOM   3095  CA  PHE A 252       3.564  18.778  31.186  0.46197.06           C
ATOM   3096  CB  PHE A 252       3.874  17.324  31.587  0.46197.06           C
ATOM   3097  CG  PHE A 252       3.337  16.758  32.898  0.46197.06           C
ATOM   3098  CD1 PHE A 252       2.571  17.509  33.815  0.46197.06           C
ATOM   3099  CD2 PHE A 252       3.619  15.410  33.196  0.46197.06           C
ATOM   3100  CE1 PHE A 252       2.098  16.915  34.999  0.46197.06           C
ATOM   3101  CE2 PHE A 252       3.149  14.818  34.380  0.46197.06           C
ATOM   3102  CZ  PHE A 252       2.388  15.571  35.285  0.46197.06           C
ATOM   3103  C   PHE A 252       4.096  19.821  32.176  1.00197.06           C
ATOM   3104  O   PHE A 252       5.163  19.662  32.768  1.00197.06           O
ATOM   3105  H   PHE A 252       5.029  18.600  29.664  1.00  0.00           H
ATOM   3106  HA  PHE A 252       2.484  18.887  31.137  0.46  0.00           H
ATOM   3107  HB2 PHE A 252       4.953  17.219  31.621  0.46  0.00           H
ATOM   3108  HB3 PHE A 252       3.512  16.676  30.789  0.46  0.00           H
ATOM   3109  HD1 PHE A 252       2.319  18.540  33.623  0.46  0.00           H
ATOM   3110  HD2 PHE A 252       4.200  14.820  32.504  0.46  0.00           H
ATOM   3111  HE1 PHE A 252       1.495  17.497  35.680  0.46  0.00           H
ATOM   3112  HE2 PHE A 252       3.359  13.778  34.585  0.46  0.00           H
ATOM   3113  HZ  PHE A 252       2.013  15.112  36.189  0.46  0.00           H
ATOM   3114  N   ASP A 253       3.371  20.929  32.302  1.00 64.77           N
ATOM   3115  CA  ASP A 253       3.608  21.998  33.279  1.00 64.77           C
ATOM   3116  CB  ASP A 253       2.885  23.255  32.784  1.00 64.77           C
ATOM   3117  CG  ASP A 253       2.964  24.471  33.711  1.00 64.77           C
ATOM   3118  OD1 ASP A 253       3.557  24.380  34.812  1.00 64.77           O
ATOM   3119  OD2 ASP A 253       2.344  25.484  33.325  1.00 64.77           O
ATOM   3120  C   ASP A 253       3.179  21.556  34.688  1.00 64.77           C
ATOM   3121  O   ASP A 253       2.030  21.721  35.106  1.00 64.77           O
ATOM   3122  H   ASP A 253       2.522  20.994  31.759  1.00  0.00           H
ATOM   3123  HA  ASP A 253       4.674  22.231  33.319  1.00  0.00           H
ATOM   3124  HB2 ASP A 253       3.321  23.541  31.826  1.00  0.00           H
ATOM   3125  HB3 ASP A 253       1.835  23.009  32.617  1.00  0.00           H
ATOM   3126  N   VAL A 254       4.075  20.816  35.344  1.00 67.03           N
ATOM   3127  CA  VAL A 254       3.823  20.207  36.653  1.00 67.03           C
ATOM   3128  CB  VAL A 254       4.990  19.284  37.059  1.00 67.03           C
ATOM   3129  CG1 VAL A 254       4.690  18.596  38.392  1.00 67.03           C
ATOM   3130  CG2 VAL A 254       5.283  18.164  36.052  1.00 67.03           C
ATOM   3131  C   VAL A 254       3.595  21.285  37.722  1.00 67.03           C
ATOM   3132  O   VAL A 254       2.674  21.175  38.528  1.00 67.03           O
ATOM   3133  H   VAL A 254       4.969  20.664  34.898  1.00  0.00           H
ATOM   3134  HA  VAL A 254       2.916  19.610  36.582  1.00  0.00           H
ATOM   3135  HB  VAL A 254       5.895  19.882  37.172  1.00  0.00           H
ATOM   3136 HG21 VAL A 254       6.222  17.682  36.312  1.00  0.00           H
ATOM   3137 HG22 VAL A 254       5.371  18.556  35.045  1.00  0.00           H
ATOM   3138 HG23 VAL A 254       4.484  17.429  36.065  1.00  0.00           H
ATOM   3139 HG11 VAL A 254       5.490  17.911  38.644  1.00  0.00           H
ATOM   3140 HG12 VAL A 254       4.618  19.340  39.181  1.00  0.00           H
ATOM   3141 HG13 VAL A 254       3.760  18.042  38.321  1.00  0.00           H
ATOM   3142  N   GLU A 255       4.418  22.332  37.717  1.00 52.37           N
ATOM   3143  CA  GLU A 255       4.411  23.430  38.689  1.00 52.37           C
ATOM   3144  CB  GLU A 255       5.613  24.327  38.357  1.00 52.37           C
ATOM   3145  CG  GLU A 255       5.678  25.702  39.042  1.00 52.37           C
ATOM   3146  CD  GLU A 255       7.117  26.242  39.113  1.00 52.37           C
ATOM   3147  OE1 GLU A 255       8.048  25.503  39.501  1.00 52.37           O
ATOM   3148  OE2 GLU A 255       7.415  27.333  38.584  1.00 52.37           O
ATOM   3149  C   GLU A 255       3.087  24.204  38.728  1.00 52.37           C
ATOM   3150  O   GLU A 255       2.574  24.453  39.819  1.00 52.37           O
ATOM   3151  H   GLU A 255       5.125  22.364  36.987  1.00  0.00           H
ATOM   3152  HA  GLU A 255       4.561  23.024  39.689  1.00  0.00           H
ATOM   3153  HB2 GLU A 255       6.490  23.752  38.634  1.00  0.00           H
ATOM   3154  HB3 GLU A 255       5.654  24.488  37.283  1.00  0.00           H
ATOM   3155  HG2 GLU A 255       5.294  25.610  40.057  1.00  0.00           H
ATOM   3156  HG3 GLU A 255       5.038  26.404  38.501  1.00  0.00           H
ATOM   3157  N   SER A 256       2.469  24.470  37.573  1.00 55.05           N
ATOM   3158  CA  SER A 256       1.161  25.127  37.503  1.00 55.05           C
ATOM   3159  CB  SER A 256       1.073  25.866  36.168  1.00 55.05           C
ATOM   3160  OG  SER A 256      -0.095  26.652  36.046  1.00 55.05           O
ATOM   3161  C   SER A 256      -0.009  24.145  37.668  1.00 55.05           C
ATOM   3162  O   SER A 256      -0.862  24.313  38.548  1.00 55.05           O
ATOM   3163  H   SER A 256       2.947  24.257  36.695  1.00  0.00           H
ATOM   3164  HA  SER A 256       1.088  25.868  38.299  1.00  0.00           H
ATOM   3165  HB2 SER A 256       1.952  26.502  36.040  1.00  0.00           H
ATOM   3166  HB3 SER A 256       1.061  25.124  35.374  1.00  0.00           H
ATOM   3167  HG  SER A 256      -0.123  26.904  35.116  1.00  0.00           H
ATOM   3168  N   LEU A 257      -0.061  23.080  36.855  1.00106.75           N
ATOM   3169  CA  LEU A 257      -1.271  22.256  36.739  1.00106.75           C
ATOM   3170  CB  LEU A 257      -1.347  21.565  35.361  1.00106.75           C
ATOM   3171  CG  LEU A 257      -1.866  22.463  34.216  1.00106.75           C
ATOM   3172  CD1 LEU A 257      -1.080  23.757  34.005  1.00106.75           C
ATOM   3173  CD2 LEU A 257      -1.834  21.695  32.898  1.00106.75           C
ATOM   3174  C   LEU A 257      -1.421  21.258  37.895  1.00106.75           C
ATOM   3175  O   LEU A 257      -2.548  21.030  38.334  1.00106.75           O
ATOM   3176  H   LEU A 257       0.693  22.930  36.188  1.00  0.00           H
ATOM   3177  HA  LEU A 257      -2.137  22.916  36.810  1.00  0.00           H
ATOM   3178  HB2 LEU A 257      -0.376  21.152  35.099  1.00  0.00           H
ATOM   3179  HB3 LEU A 257      -2.038  20.725  35.441  1.00  0.00           H
ATOM   3180  HG  LEU A 257      -2.904  22.730  34.428  1.00  0.00           H
ATOM   3181 HD21 LEU A 257      -2.235  22.310  32.092  1.00  0.00           H
ATOM   3182 HD22 LEU A 257      -2.451  20.804  32.983  1.00  0.00           H
ATOM   3183 HD23 LEU A 257      -0.807  21.418  32.660  1.00  0.00           H
ATOM   3184 HD11 LEU A 257      -1.247  24.428  34.844  1.00  0.00           H
ATOM   3185 HD12 LEU A 257      -0.017  23.534  33.919  1.00  0.00           H
ATOM   3186 HD13 LEU A 257      -1.413  24.259  33.097  1.00  0.00           H
ATOM   3187  N   VAL A 258      -0.331  20.777  38.508  1.00 41.94           N
ATOM   3188  CA  VAL A 258      -0.429  19.897  39.692  1.00 41.94           C
ATOM   3189  CB  VAL A 258       0.772  18.939  39.817  1.00 41.94           C
ATOM   3190  CG1 VAL A 258       0.630  17.964  40.991  1.00 41.94           C
ATOM   3191  CG2 VAL A 258       0.900  18.104  38.537  1.00 41.94           C
ATOM   3192  C   VAL A 258      -0.690  20.682  40.980  1.00 41.94           C
ATOM   3193  O   VAL A 258      -1.482  20.219  41.799  1.00 41.94           O
ATOM   3194  H   VAL A 258       0.588  21.054  38.173  1.00  0.00           H
ATOM   3195  HA  VAL A 258      -1.302  19.262  39.552  1.00  0.00           H
ATOM   3196  HB  VAL A 258       1.687  19.501  39.979  1.00  0.00           H
ATOM   3197 HG21 VAL A 258      -0.049  17.619  38.310  1.00  0.00           H
ATOM   3198 HG22 VAL A 258       1.673  17.349  38.656  1.00  0.00           H
ATOM   3199 HG23 VAL A 258       1.170  18.750  37.704  1.00  0.00           H
ATOM   3200 HG11 VAL A 258       1.457  17.254  40.986  1.00  0.00           H
ATOM   3201 HG12 VAL A 258      -0.317  17.430  40.926  1.00  0.00           H
ATOM   3202 HG13 VAL A 258       0.676  18.522  41.924  1.00  0.00           H
ATOM   3203  N   GLU A 259      -0.266  21.946  41.070  1.00 36.88           N
ATOM   3204  CA  GLU A 259      -0.717  22.852  42.140  1.00 36.88           C
ATOM   3205  CB  GLU A 259       0.116  24.145  42.116  1.00 36.88           C
ATOM   3206  CG  GLU A 259      -0.104  25.036  43.357  1.00 36.88           C
ATOM   3207  CD  GLU A 259       1.203  25.317  44.118  1.00 36.88           C
ATOM   3208  OE1 GLU A 259       1.405  26.474  44.552  1.00 36.88           O
ATOM   3209  OE2 GLU A 259       1.922  24.332  44.416  1.00 36.88           O
ATOM   3210  C   GLU A 259      -2.220  23.165  42.021  1.00 36.88           C
ATOM   3211  O   GLU A 259      -2.969  23.004  42.989  1.00 36.88           O
ATOM   3212  H   GLU A 259       0.323  22.321  40.336  1.00  0.00           H
ATOM   3213  HA  GLU A 259      -0.556  22.362  43.101  1.00  0.00           H
ATOM   3214  HB2 GLU A 259      -0.133  24.718  41.223  1.00  0.00           H
ATOM   3215  HB3 GLU A 259       1.168  23.880  42.041  1.00  0.00           H
ATOM   3216  HG2 GLU A 259      -0.566  25.974  43.039  1.00  0.00           H
ATOM   3217  HG3 GLU A 259      -0.802  24.547  44.043  1.00  0.00           H
ATOM   3218  N   CYS A 260      -2.699  23.396  40.793  1.00 26.17           N
ATOM   3219  CA  CYS A 260      -4.119  23.575  40.491  1.00 26.17           C
ATOM   3220  CB  CYS A 260      -4.237  23.980  39.015  1.00 26.17           C
ATOM   3221  SG  CYS A 260      -5.967  24.337  38.592  1.00 26.17           S
ATOM   3222  C   CYS A 260      -4.961  22.324  40.816  1.00 26.17           C
ATOM   3223  O   CYS A 260      -6.003  22.433  41.469  1.00 26.17           O
ATOM   3224  H   CYS A 260      -2.029  23.504  40.036  1.00  0.00           H
ATOM   3225  HA  CYS A 260      -4.505  24.390  41.103  1.00  0.00           H
ATOM   3226  HB2 CYS A 260      -3.874  23.167  38.384  1.00  0.00           H
ATOM   3227  HB3 CYS A 260      -3.621  24.863  38.826  1.00  0.00           H
ATOM   3228  HG  CYS A 260      -5.763  24.529  37.283  1.00  0.00           H
ATOM   3229  N   LEU A 261      -4.477  21.127  40.464  1.00101.27           N
ATOM   3230  CA  LEU A 261      -5.102  19.839  40.783  1.00101.27           C
ATOM   3231  CB  LEU A 261      -4.273  18.723  40.102  1.00101.27           C
ATOM   3232  CG  LEU A 261      -4.881  17.307  40.007  1.00101.27           C
ATOM   3233  CD1 LEU A 261      -3.794  16.350  39.510  1.00101.27           C
ATOM   3234  CD2 LEU A 261      -5.406  16.726  41.322  1.00101.27           C
ATOM   3235  C   LEU A 261      -5.200  19.653  42.307  1.00101.27           C
ATOM   3236  O   LEU A 261      -6.293  19.541  42.865  1.00101.27           O
ATOM   3237  H   LEU A 261      -3.632  21.114  39.898  1.00  0.00           H
ATOM   3238  HA  LEU A 261      -6.113  19.827  40.374  1.00  0.00           H
ATOM   3239  HB2 LEU A 261      -4.072  19.035  39.076  1.00  0.00           H
ATOM   3240  HB3 LEU A 261      -3.312  18.652  40.607  1.00  0.00           H
ATOM   3241  HG  LEU A 261      -5.702  17.324  39.289  1.00  0.00           H
ATOM   3242 HD21 LEU A 261      -4.634  16.775  42.086  1.00  0.00           H
ATOM   3243 HD22 LEU A 261      -6.293  17.272  41.637  1.00  0.00           H
ATOM   3244 HD23 LEU A 261      -5.700  15.692  41.162  1.00  0.00           H
ATOM   3245 HD11 LEU A 261      -2.981  16.278  40.230  1.00  0.00           H
ATOM   3246 HD12 LEU A 261      -3.404  16.717  38.561  1.00  0.00           H
ATOM   3247 HD13 LEU A 261      -4.220  15.362  39.332  1.00  0.00           H
ATOM   3248  N   LEU A 262      -4.061  19.676  43.001  1.00 50.23           N
ATOM   3249  CA  LEU A 262      -3.971  19.362  44.428  1.00 50.23           C
ATOM   3250  CB  LEU A 262      -2.491  19.183  44.805  1.00 50.23           C
ATOM   3251  CG  LEU A 262      -1.780  18.004  44.109  1.00 50.23           C
ATOM   3252  CD1 LEU A 262      -0.313  18.009  44.525  1.00 50.23           C
ATOM   3253  CD2 LEU A 262      -2.374  16.654  44.505  1.00 50.23           C
ATOM   3254  C   LEU A 262      -4.644  20.416  45.319  1.00 50.23           C
ATOM   3255  O   LEU A 262      -5.212  20.052  46.354  1.00 50.23           O
ATOM   3256  H   LEU A 262      -3.199  19.871  42.493  1.00  0.00           H
ATOM   3257  HA  LEU A 262      -4.501  18.428  44.606  1.00  0.00           H
ATOM   3258  HB2 LEU A 262      -2.421  19.044  45.885  1.00  0.00           H
ATOM   3259  HB3 LEU A 262      -1.960  20.105  44.559  1.00  0.00           H
ATOM   3260  HG  LEU A 262      -1.844  18.092  43.027  1.00  0.00           H
ATOM   3261 HD21 LEU A 262      -1.775  15.854  44.070  1.00  0.00           H
ATOM   3262 HD22 LEU A 262      -2.375  16.574  45.585  1.00  0.00           H
ATOM   3263 HD23 LEU A 262      -3.386  16.567  44.116  1.00  0.00           H
ATOM   3264 HD11 LEU A 262       0.219  17.187  44.047  1.00  0.00           H
ATOM   3265 HD12 LEU A 262       0.136  18.947  44.197  1.00  0.00           H
ATOM   3266 HD13 LEU A 262      -0.223  17.938  45.606  1.00  0.00           H
ATOM   3267  N   GLY A 263      -4.682  21.676  44.877  1.00 35.07           N
ATOM   3268  CA  GLY A 263      -5.343  22.788  45.560  1.00 35.07           C
ATOM   3269  C   GLY A 263      -6.875  22.738  45.519  1.00 35.07           C
ATOM   3270  O   GLY A 263      -7.510  23.130  46.497  1.00 35.07           O
ATOM   3271  H   GLY A 263      -4.154  21.901  44.034  1.00  0.00           H
ATOM   3272  HA2 GLY A 263      -5.024  22.813  46.601  1.00  0.00           H
ATOM   3273  HA3 GLY A 263      -5.026  23.715  45.081  1.00  0.00           H
ATOM   3274  N   GLN A 264      -7.479  22.096  44.513  1.00 52.98           N
ATOM   3275  CA  GLN A 264      -8.927  21.827  44.498  1.00 52.98           C
ATOM   3276  CB  GLN A 264      -9.364  21.390  43.092  1.00 52.98           C
ATOM   3277  CG  GLN A 264      -9.318  22.532  42.069  1.00 52.98           C
ATOM   3278  CD  GLN A 264      -9.453  21.992  40.652  1.00 52.98           C
ATOM   3279  OE1 GLN A 264     -10.531  21.645  40.199  1.00 52.98           O
ATOM   3280  NE2 GLN A 264      -8.366  21.845  39.932  1.00 52.98           N
ATOM   3281  C   GLN A 264      -9.346  20.750  45.513  1.00 52.98           C
ATOM   3282  O   GLN A 264     -10.477  20.754  46.001  1.00 52.98           O
ATOM   3283  H   GLN A 264      -6.914  21.760  43.738  1.00  0.00           H
ATOM   3284  HA  GLN A 264      -9.464  22.741  44.759  1.00  0.00           H
ATOM   3285  HB2 GLN A 264     -10.388  21.016  43.133  1.00  0.00           H
ATOM   3286  HB3 GLN A 264      -8.723  20.574  42.757  1.00  0.00           H
ATOM   3287  HG2 GLN A 264     -10.135  23.227  42.262  1.00  0.00           H
ATOM   3288  HG3 GLN A 264      -8.382  23.080  42.156  1.00  0.00           H
ATOM   3289 HE21 GLN A 264      -7.468  22.115  40.323  1.00  0.00           H
ATOM   3290 HE22 GLN A 264      -8.470  21.500  38.996  1.00  0.00           H
ATOM   3291  N   LEU A 265      -8.462  19.795  45.817  1.00 61.78           N
ATOM   3292  CA  LEU A 265      -8.802  18.629  46.633  1.00 61.78           C
ATOM   3293  CB  LEU A 265      -7.729  17.540  46.493  1.00 61.78           C
ATOM   3294  CG  LEU A 265      -7.511  17.044  45.059  1.00 61.78           C
ATOM   3295  CD1 LEU A 265      -6.387  16.012  45.068  1.00 61.78           C
ATOM   3296  CD2 LEU A 265      -8.767  16.413  44.461  1.00 61.78           C
ATOM   3297  C   LEU A 265      -8.997  18.989  48.106  1.00 61.78           C
ATOM   3298  O   LEU A 265      -8.138  19.621  48.719  1.00 61.78           O
ATOM   3299  H   LEU A 265      -7.541  19.852  45.401  1.00  0.00           H
ATOM   3300  HA  LEU A 265      -9.752  18.236  46.271  1.00  0.00           H
ATOM   3301  HB2 LEU A 265      -6.789  17.947  46.861  1.00  0.00           H
ATOM   3302  HB3 LEU A 265      -8.006  16.693  47.122  1.00  0.00           H
ATOM   3303  HG  LEU A 265      -7.206  17.875  44.435  1.00  0.00           H
ATOM   3304 HD21 LEU A 265      -8.541  16.105  43.444  1.00  0.00           H
ATOM   3305 HD22 LEU A 265      -9.569  17.148  44.400  1.00  0.00           H
ATOM   3306 HD23 LEU A 265      -9.086  15.555  45.049  1.00  0.00           H
ATOM   3307 HD11 LEU A 265      -5.488  16.460  45.487  1.00  0.00           H
ATOM   3308 HD12 LEU A 265      -6.676  15.137  45.649  1.00  0.00           H
ATOM   3309 HD13 LEU A 265      -6.172  15.711  44.042  1.00  0.00           H
ATOM   3310  N   ALA A 266      -9.986  18.346  48.732  1.00 31.71           N
ATOM   3311  CA  ALA A 266     -10.250  18.472  50.160  1.00 31.71           C
ATOM   3312  CB  ALA A 266     -11.459  17.603  50.528  1.00 31.71           C
ATOM   3313  C   ALA A 266      -9.017  18.147  51.031  1.00 31.71           C
ATOM   3314  O   ALA A 266      -8.216  17.253  50.725  1.00 31.71           O
ATOM   3315  H   ALA A 266     -10.627  17.808  48.173  1.00  0.00           H
ATOM   3316  HA  ALA A 266     -10.519  19.514  50.345  1.00  0.00           H
ATOM   3317  HB1 ALA A 266     -12.325  17.901  49.936  1.00  0.00           H
ATOM   3318  HB2 ALA A 266     -11.696  17.729  51.585  1.00  0.00           H
ATOM   3319  HB3 ALA A 266     -11.234  16.552  50.338  1.00  0.00           H
ATOM   3320  N   ALA A 267      -8.908  18.883  52.143  1.00 53.60           N
ATOM   3321  CA  ALA A 267      -7.783  18.837  53.075  1.00 53.60           C
ATOM   3322  CB  ALA A 267      -7.909  17.598  53.975  1.00 53.60           C
ATOM   3323  C   ALA A 267      -6.418  19.000  52.372  1.00 53.60           C
ATOM   3324  O   ALA A 267      -5.526  18.177  52.545  1.00 53.60           O
ATOM   3325  H   ALA A 267      -9.613  19.583  52.304  1.00  0.00           H
ATOM   3326  HA  ALA A 267      -7.874  19.705  53.728  1.00  0.00           H
ATOM   3327  HB1 ALA A 267      -8.856  17.623  54.514  1.00  0.00           H
ATOM   3328  HB2 ALA A 267      -7.866  16.691  53.373  1.00  0.00           H
ATOM   3329  HB3 ALA A 267      -7.091  17.582  54.697  1.00  0.00           H
ATOM   3330  N   ASN A 268      -6.269  20.072  51.587  1.00 53.39           N
ATOM   3331  CA  ASN A 268      -4.996  20.522  51.014  1.00 53.39           C
ATOM   3332  CB  ASN A 268      -5.286  21.414  49.789  1.00 53.39           C
ATOM   3333  CG  ASN A 268      -6.391  22.441  50.000  1.00 53.39           C
ATOM   3334  OD1 ASN A 268      -6.475  23.093  51.025  1.00 53.39           O
ATOM   3335  ND2 ASN A 268      -7.471  22.333  49.275  1.00 53.39           N
ATOM   3336  C   ASN A 268      -4.066  21.193  52.054  1.00 53.39           C
ATOM   3337  O   ASN A 268      -2.989  20.671  52.303  1.00 53.39           O
ATOM   3338  H   ASN A 268      -7.073  20.656  51.411  1.00  0.00           H
ATOM   3339  HA  ASN A 268      -4.448  19.649  50.653  1.00  0.00           H
ATOM   3340  HB2 ASN A 268      -4.378  21.935  49.484  1.00  0.00           H
ATOM   3341  HB3 ASN A 268      -5.573  20.770  48.958  1.00  0.00           H
ATOM   3342 HD21 ASN A 268      -8.121  23.093  49.296  1.00  0.00           H
ATOM   3343 HD22 ASN A 268      -7.477  21.702  48.483  1.00  0.00           H
ATOM   3344  N   HIS A 269      -4.555  22.160  52.844  1.00 80.71           N
ATOM   3345  CA  HIS A 269      -3.753  22.873  53.865  1.00 80.71           C
ATOM   3346  ND1 HIS A 269      -4.350  26.058  53.258  1.00 80.71           N
ATOM   3347  CG  HIS A 269      -5.132  25.011  53.740  1.00 80.71           C
ATOM   3348  CB  HIS A 269      -4.627  23.895  54.614  1.00 80.71           C
ATOM   3349  NE2 HIS A 269      -6.350  26.183  52.340  1.00 80.71           N
ATOM   3350  CD2 HIS A 269      -6.376  25.097  53.187  1.00 80.71           C
ATOM   3351  CE1 HIS A 269      -5.126  26.734  52.400  1.00 80.71           C
ATOM   3352  C   HIS A 269      -2.994  21.991  54.884  1.00 80.71           C
ATOM   3353  O   HIS A 269      -1.910  22.400  55.296  1.00 80.71           O
ATOM   3354  H   HIS A 269      -5.401  22.613  52.516  1.00  0.00           H
ATOM   3355  HA  HIS A 269      -2.978  23.435  53.340  1.00  0.00           H
ATOM   3356  HB2 HIS A 269      -4.032  24.347  55.408  1.00  0.00           H
ATOM   3357  HB3 HIS A 269      -5.475  23.394  55.078  1.00  0.00           H
ATOM   3358  HD2 HIS A 269      -7.173  24.378  53.295  1.00  0.00           H
ATOM   3359  HE1 HIS A 269      -4.791  27.572  51.802  1.00  0.00           H
ATOM   3360  HE2 HIS A 269      -7.063  26.429  51.669  1.00  0.00           H
ATOM   3361  N   PRO A 270      -3.485  20.809  55.316  1.00140.10           N
ATOM   3362  CA  PRO A 270      -2.719  19.928  56.200  1.00140.10           C
ATOM   3363  CD  PRO A 270      -4.866  20.361  55.276  1.00140.10           C
ATOM   3364  CB  PRO A 270      -3.735  18.933  56.781  1.00140.10           C
ATOM   3365  CG  PRO A 270      -5.080  19.631  56.595  1.00140.10           C
ATOM   3366  C   PRO A 270      -1.567  19.169  55.519  1.00140.10           C
ATOM   3367  O   PRO A 270      -0.676  18.710  56.233  1.00140.10           O
ATOM   3368  HA  PRO A 270      -2.305  20.523  57.015  1.00  0.00           H
ATOM   3369  HD2 PRO A 270      -5.572  21.185  55.183  1.00  0.00           H
ATOM   3370  HD3 PRO A 270      -4.981  19.663  54.452  1.00  0.00           H
ATOM   3371  HB2 PRO A 270      -3.533  18.722  57.832  1.00  0.00           H
ATOM   3372  HB3 PRO A 270      -3.732  18.007  56.202  1.00  0.00           H
ATOM   3373  HG2 PRO A 270      -5.904  18.920  56.537  1.00  0.00           H
ATOM   3374  HG3 PRO A 270      -5.241  20.353  57.398  1.00  0.00           H
ATOM   3375  N   ILE A 271      -1.645  18.900  54.206  1.00 72.34           N
ATOM   3376  CA  ILE A 271      -0.818  17.901  53.506  1.00 72.34           C
ATOM   3377  CB  ILE A 271      -1.698  16.783  52.887  1.00 72.34           C
ATOM   3378  CG1 ILE A 271      -0.840  15.593  52.404  1.00 72.34           C
ATOM   3379  CG2 ILE A 271      -2.593  17.263  51.730  1.00 72.34           C
ATOM   3380  CD1 ILE A 271      -1.665  14.356  52.016  1.00 72.34           C
ATOM   3381  C   ILE A 271       0.155  18.546  52.508  1.00 72.34           C
ATOM   3382  O   ILE A 271      -0.235  19.131  51.503  1.00 72.34           O
ATOM   3383  H   ILE A 271      -2.317  19.414  53.643  1.00  0.00           H
ATOM   3384  HA  ILE A 271      -0.205  17.407  54.259  1.00  0.00           H
ATOM   3385  HB  ILE A 271      -2.351  16.420  53.683  1.00  0.00           H
ATOM   3386 HG12 ILE A 271      -0.153  15.307  53.201  1.00  0.00           H
ATOM   3387 HG13 ILE A 271      -0.252  15.898  51.539  1.00  0.00           H
ATOM   3388 HD11 ILE A 271      -2.272  14.040  52.863  1.00  0.00           H
ATOM   3389 HD12 ILE A 271      -2.303  14.570  51.161  1.00  0.00           H
ATOM   3390 HD13 ILE A 271      -1.001  13.540  51.740  1.00  0.00           H
ATOM   3391 HG21 ILE A 271      -3.378  16.541  51.520  1.00  0.00           H
ATOM   3392 HG22 ILE A 271      -3.064  18.202  52.000  1.00  0.00           H
ATOM   3393 HG23 ILE A 271      -2.001  17.425  50.828  1.00  0.00           H
ATOM   3394  N   ILE A 272       1.443  18.277  52.702  1.00 67.30           N
ATOM   3395  CA  ILE A 272       2.479  18.460  51.680  1.00 67.30           C
ATOM   3396  CB  ILE A 272       3.873  18.489  52.334  1.00 67.30           C
ATOM   3397  CG1 ILE A 272       3.994  19.735  53.226  1.00 67.30           C
ATOM   3398  CG2 ILE A 272       5.032  18.454  51.318  1.00 67.30           C
ATOM   3399  CD1 ILE A 272       5.031  19.511  54.317  1.00 67.30           C
ATOM   3400  C   ILE A 272       2.387  17.311  50.684  1.00 67.30           C
ATOM   3401  O   ILE A 272       2.281  16.158  51.110  1.00 67.30           O
ATOM   3402  H   ILE A 272       1.679  17.708  53.507  1.00  0.00           H
ATOM   3403  HA  ILE A 272       2.312  19.400  51.151  1.00  0.00           H
ATOM   3404  HB  ILE A 272       3.957  17.597  52.957  1.00  0.00           H
ATOM   3405 HG12 ILE A 272       4.268  20.604  52.626  1.00  0.00           H
ATOM   3406 HG13 ILE A 272       3.049  19.953  53.723  1.00  0.00           H
ATOM   3407 HD11 ILE A 272       6.022  19.387  53.883  1.00  0.00           H
ATOM   3408 HD12 ILE A 272       5.039  20.378  54.962  1.00  0.00           H
ATOM   3409 HD13 ILE A 272       4.766  18.642  54.916  1.00  0.00           H
ATOM   3410 HG21 ILE A 272       5.991  18.560  51.821  1.00  0.00           H
ATOM   3411 HG22 ILE A 272       5.058  17.505  50.782  1.00  0.00           H
ATOM   3412 HG23 ILE A 272       4.933  19.271  50.600  1.00  0.00           H
ATOM   3413  N   VAL A 273       2.691  17.601  49.419  1.00 64.23           N
ATOM   3414  CA  VAL A 273       2.983  16.604  48.386  1.00 64.23           C
ATOM   3415  CB  VAL A 273       1.848  16.521  47.348  1.00 64.23           C
ATOM   3416  CG1 VAL A 273       2.088  15.392  46.338  1.00 64.23           C
ATOM   3417  CG2 VAL A 273       0.484  16.278  48.006  1.00 64.23           C
ATOM   3418  C   VAL A 273       4.315  16.943  47.717  1.00 64.23           C
ATOM   3419  O   VAL A 273       4.515  18.075  47.282  1.00 64.23           O
ATOM   3420  H   VAL A 273       2.854  18.568  49.172  1.00  0.00           H
ATOM   3421  HA  VAL A 273       3.071  15.626  48.852  1.00  0.00           H
ATOM   3422  HB  VAL A 273       1.798  17.464  46.805  1.00  0.00           H
ATOM   3423 HG21 VAL A 273      -0.270  16.209  47.229  1.00  0.00           H
ATOM   3424 HG22 VAL A 273       0.506  15.357  48.585  1.00  0.00           H
ATOM   3425 HG23 VAL A 273       0.223  17.111  48.658  1.00  0.00           H
ATOM   3426 HG11 VAL A 273       1.246  15.323  45.649  1.00  0.00           H
ATOM   3427 HG12 VAL A 273       2.985  15.588  45.752  1.00  0.00           H
ATOM   3428 HG13 VAL A 273       2.200  14.444  46.864  1.00  0.00           H
ATOM   3429  N   ASN A 274       5.187  15.951  47.544  1.00 62.55           N
ATOM   3430  CA  ASN A 274       6.314  16.009  46.610  1.00 62.55           C
ATOM   3431  CB  ASN A 274       7.665  15.819  47.325  1.00 62.55           C
ATOM   3432  CG  ASN A 274       7.795  16.578  48.626  1.00 62.55           C
ATOM   3433  OD1 ASN A 274       7.759  16.021  49.715  1.00 62.55           O
ATOM   3434  ND2 ASN A 274       7.923  17.876  48.530  1.00 62.55           N
ATOM   3435  C   ASN A 274       6.142  14.943  45.527  1.00 62.55           C
ATOM   3436  O   ASN A 274       5.632  13.861  45.812  1.00 62.55           O
ATOM   3437  H   ASN A 274       4.934  15.038  47.908  1.00  0.00           H
ATOM   3438  HA  ASN A 274       6.322  16.983  46.121  1.00  0.00           H
ATOM   3439  HB2 ASN A 274       7.818  14.768  47.532  1.00  0.00           H
ATOM   3440  HB3 ASN A 274       8.465  16.137  46.658  1.00  0.00           H
ATOM   3441 HD21 ASN A 274       7.860  18.306  47.628  1.00  0.00           H
ATOM   3442 HD22 ASN A 274       7.820  18.421  49.378  1.00  0.00           H
ATOM   3443  N   VAL A 275       6.790  15.149  44.384  1.00 47.11           N
ATOM   3444  CA  VAL A 275       7.066  14.104  43.385  1.00 47.11           C
ATOM   3445  CB  VAL A 275       6.086  14.178  42.193  1.00 47.11           C
ATOM   3446  CG1 VAL A 275       6.408  13.122  41.129  1.00 47.11           C
ATOM   3447  CG2 VAL A 275       4.633  13.968  42.643  1.00 47.11           C
ATOM   3448  C   VAL A 275       8.514  14.250  42.930  1.00 47.11           C
ATOM   3449  O   VAL A 275       8.964  15.380  42.753  1.00 47.11           O
ATOM   3450  H   VAL A 275       7.268  16.038  44.262  1.00  0.00           H
ATOM   3451  HA  VAL A 275       6.960  13.124  43.848  1.00  0.00           H
ATOM   3452  HB  VAL A 275       6.162  15.161  41.728  1.00  0.00           H
ATOM   3453 HG21 VAL A 275       3.972  13.984  41.777  1.00  0.00           H
ATOM   3454 HG22 VAL A 275       4.538  13.012  43.156  1.00  0.00           H
ATOM   3455 HG23 VAL A 275       4.326  14.769  43.314  1.00  0.00           H
ATOM   3456 HG11 VAL A 275       5.632  13.109  40.363  1.00  0.00           H
ATOM   3457 HG12 VAL A 275       7.352  13.348  40.637  1.00  0.00           H
ATOM   3458 HG13 VAL A 275       6.482  12.142  41.594  1.00  0.00           H
ATOM   3459  N   TYR A 276       9.218  13.142  42.692  1.00 60.53           N
ATOM   3460  CA  TYR A 276      10.588  13.133  42.158  1.00 60.53           C
ATOM   3461  CB  TYR A 276      11.596  12.711  43.241  1.00 60.53           C
ATOM   3462  CG  TYR A 276      11.703  13.622  44.450  1.00 60.53           C
ATOM   3463  CD1 TYR A 276      12.775  14.525  44.567  1.00 60.53           C
ATOM   3464  CD2 TYR A 276      10.762  13.516  45.489  1.00 60.53           C
ATOM   3465  CE1 TYR A 276      12.897  15.338  45.710  1.00 60.53           C
ATOM   3466  CE2 TYR A 276      10.883  14.317  46.642  1.00 60.53           C
ATOM   3467  CZ  TYR A 276      11.946  15.236  46.748  1.00 60.53           C
ATOM   3468  OH  TYR A 276      12.058  16.014  47.856  1.00 60.53           O
ATOM   3469  C   TYR A 276      10.711  12.183  40.963  1.00 60.53           C
ATOM   3470  O   TYR A 276      10.190  11.071  41.035  1.00 60.53           O
ATOM   3471  H   TYR A 276       8.780  12.244  42.864  1.00  0.00           H
ATOM   3472  HA  TYR A 276      10.849  14.133  41.817  1.00  0.00           H
ATOM   3473  HB2 TYR A 276      11.333  11.712  43.589  1.00  0.00           H
ATOM   3474  HB3 TYR A 276      12.582  12.635  42.778  1.00  0.00           H
ATOM   3475  HD1 TYR A 276      13.517  14.585  43.782  1.00  0.00           H
ATOM   3476  HD2 TYR A 276       9.953  12.807  45.391  1.00  0.00           H
ATOM   3477  HE1 TYR A 276      13.728  16.021  45.791  1.00  0.00           H
ATOM   3478  HE2 TYR A 276      10.175  14.236  47.449  1.00  0.00           H
ATOM   3479  HH  TYR A 276      12.687  16.722  47.712  1.00  0.00           H
ATOM   3480  N   ASP A 277      11.519  12.550  39.964  1.00 67.92           N
ATOM   3481  CA  ASP A 277      12.183  11.597  39.064  1.00 67.92           C
ATOM   3482  CB  ASP A 277      12.630  12.305  37.762  1.00 67.92           C
ATOM   3483  CG  ASP A 277      13.396  11.409  36.768  1.00 67.92           C
ATOM   3484  OD1 ASP A 277      13.599  10.215  37.075  1.00 67.92           O
ATOM   3485  OD2 ASP A 277      13.711  11.859  35.638  1.00 67.92           O
ATOM   3486  C   ASP A 277      13.362  10.957  39.820  1.00 67.92           C
ATOM   3487  O   ASP A 277      14.326  11.629  40.190  1.00 67.92           O
ATOM   3488  H   ASP A 277      11.997  13.440  40.079  1.00  0.00           H
ATOM   3489  HA  ASP A 277      11.482  10.809  38.785  1.00  0.00           H
ATOM   3490  HB2 ASP A 277      11.743  12.700  37.265  1.00  0.00           H
ATOM   3491  HB3 ASP A 277      13.268  13.148  38.023  1.00  0.00           H
ATOM   3492  N   VAL A 278      13.237   9.667  40.130  1.00156.85           N
ATOM   3493  CA  VAL A 278      14.236   8.857  40.847  1.00156.85           C
ATOM   3494  CB  VAL A 278      13.612   8.107  42.047  1.00156.85           C
ATOM   3495  CG1 VAL A 278      12.905   9.069  43.011  1.00156.85           C
ATOM   3496  CG2 VAL A 278      12.608   7.017  41.650  1.00156.85           C
ATOM   3497  C   VAL A 278      15.020   7.931  39.906  1.00156.85           C
ATOM   3498  O   VAL A 278      15.671   6.991  40.363  1.00156.85           O
ATOM   3499  H   VAL A 278      12.440   9.182  39.729  1.00  0.00           H
ATOM   3500  HA  VAL A 278      14.980   9.536  41.264  1.00  0.00           H
ATOM   3501  HB  VAL A 278      14.420   7.630  42.603  1.00  0.00           H
ATOM   3502 HG11 VAL A 278      12.612   8.535  43.914  1.00  0.00           H
ATOM   3503 HG12 VAL A 278      12.014   9.490  42.543  1.00  0.00           H
ATOM   3504 HG13 VAL A 278      13.577   9.881  43.281  1.00  0.00           H
ATOM   3505 HG21 VAL A 278      11.749   7.467  41.159  1.00  0.00           H
ATOM   3506 HG22 VAL A 278      13.076   6.300  40.976  1.00  0.00           H
ATOM   3507 HG23 VAL A 278      12.267   6.490  42.541  1.00  0.00           H
ATOM   3508  N   THR A 279      14.985   8.184  38.590  1.00 57.76           N
ATOM   3509  CA  THR A 279      15.644   7.349  37.565  1.00 57.76           C
ATOM   3510  CB  THR A 279      15.369   7.878  36.147  1.00 57.76           C
ATOM   3511  OG1 THR A 279      13.986   8.007  35.959  1.00 57.76           O
ATOM   3512  CG2 THR A 279      15.866   6.956  35.034  1.00 57.76           C
ATOM   3513  C   THR A 279      17.155   7.248  37.781  1.00 57.76           C
ATOM   3514  O   THR A 279      17.710   6.155  37.668  1.00 57.76           O
ATOM   3515  H   THR A 279      14.403   8.959  38.269  1.00  0.00           H
ATOM   3516  HA  THR A 279      15.236   6.341  37.630  1.00  0.00           H
ATOM   3517  HB  THR A 279      15.832   8.858  36.028  1.00  0.00           H
ATOM   3518 HG21 THR A 279      15.569   7.363  34.067  1.00  0.00           H
ATOM   3519 HG22 THR A 279      16.952   6.883  35.060  1.00  0.00           H
ATOM   3520 HG23 THR A 279      15.431   5.963  35.152  1.00  0.00           H
ATOM   3521  HG1 THR A 279      13.759   8.877  36.389  1.00  0.00           H
ATOM   3522  N   ASN A 280      17.793   8.315  38.282  1.00 51.54           N
ATOM   3523  CA  ASN A 280      19.060   8.172  38.995  1.00 51.54           C
ATOM   3524  CB  ASN A 280      19.990   9.372  38.744  1.00 51.54           C
ATOM   3525  CG  ASN A 280      21.373   9.099  39.320  1.00 51.54           C
ATOM   3526  OD1 ASN A 280      21.663   8.028  39.835  1.00 51.54           O
ATOM   3527  ND2 ASN A 280      22.277  10.042  39.270  1.00 51.54           N
ATOM   3528  C   ASN A 280      18.813   7.927  40.495  1.00 51.54           C
ATOM   3529  O   ASN A 280      18.616   8.864  41.268  1.00 51.54           O
ATOM   3530  H   ASN A 280      17.250   9.150  38.456  1.00  0.00           H
ATOM   3531  HA  ASN A 280      19.579   7.298  38.599  1.00  0.00           H
ATOM   3532  HB2 ASN A 280      20.091   9.547  37.674  1.00  0.00           H
ATOM   3533  HB3 ASN A 280      19.580  10.271  39.207  1.00  0.00           H
ATOM   3534 HD21 ASN A 280      22.015  10.977  39.002  1.00  0.00           H
ATOM   3535 HD22 ASN A 280      23.104   9.863  39.818  1.00  0.00           H
ATOM   3536  N   SER A 281      19.096   6.703  40.946  1.00 69.35           N
ATOM   3537  CA  SER A 281      19.030   6.321  42.362  1.00 69.35           C
ATOM   3538  CB  SER A 281      19.180   4.799  42.483  1.00 69.35           C
ATOM   3539  OG  SER A 281      18.998   4.373  43.821  1.00 69.35           O
ATOM   3540  C   SER A 281      20.054   7.031  43.274  1.00 69.35           C
ATOM   3541  O   SER A 281      20.004   6.815  44.487  1.00 69.35           O
ATOM   3542  H   SER A 281      19.268   5.988  40.255  1.00  0.00           H
ATOM   3543  HA  SER A 281      18.038   6.591  42.727  1.00  0.00           H
ATOM   3544  HB2 SER A 281      18.436   4.311  41.854  1.00  0.00           H
ATOM   3545  HB3 SER A 281      20.176   4.510  42.145  1.00  0.00           H
ATOM   3546  HG  SER A 281      19.360   5.072  44.392  1.00  0.00           H
ATOM   3547  N   SER A 282      21.028   7.781  42.738  1.00 35.75           N
ATOM   3548  CA  SER A 282      21.927   8.629  43.538  1.00 35.75           C
ATOM   3549  CB  SER A 282      23.376   8.521  43.038  1.00 35.75           C
ATOM   3550  OG  SER A 282      23.632   9.337  41.908  1.00 35.75           O
ATOM   3551  C   SER A 282      21.521  10.107  43.607  1.00 35.75           C
ATOM   3552  O   SER A 282      22.195  10.851  44.315  1.00 35.75           O
ATOM   3553  H   SER A 282      21.077   7.873  41.727  1.00  0.00           H
ATOM   3554  HA  SER A 282      21.924   8.269  44.566  1.00  0.00           H
ATOM   3555  HB2 SER A 282      23.601   7.482  42.796  1.00  0.00           H
ATOM   3556  HB3 SER A 282      24.044   8.837  43.841  1.00  0.00           H
ATOM   3557  HG  SER A 282      23.503  10.259  42.177  1.00  0.00           H
ATOM   3558  N   ASP A 283      20.597  10.567  42.756  1.00 68.75           N
ATOM   3559  CA  ASP A 283      20.404  11.996  42.453  1.00 68.75           C
ATOM   3560  CB  ASP A 283      21.438  12.412  41.385  1.00 68.75           C
ATOM   3561  CG  ASP A 283      21.749  13.911  41.338  1.00 68.75           C
ATOM   3562  OD1 ASP A 283      21.360  14.619  42.294  1.00 68.75           O
ATOM   3563  OD2 ASP A 283      22.659  14.234  40.541  1.00 68.75           O
ATOM   3564  C   ASP A 283      18.944  12.304  42.035  1.00 68.75           C
ATOM   3565  O   ASP A 283      18.650  12.414  40.842  1.00 68.75           O
ATOM   3566  H   ASP A 283      20.059   9.908  42.204  1.00  0.00           H
ATOM   3567  HA  ASP A 283      20.617  12.573  43.354  1.00  0.00           H
ATOM   3568  HB2 ASP A 283      21.099  12.094  40.400  1.00  0.00           H
ATOM   3569  HB3 ASP A 283      22.380  11.900  41.586  1.00  0.00           H
ATOM   3570  N   PRO A 284      17.976  12.171  42.968  1.00 82.99           N
ATOM   3571  CA  PRO A 284      16.548  12.267  42.666  1.00 82.99           C
ATOM   3572  CD  PRO A 284      18.181  11.887  44.382  1.00 82.99           C
ATOM   3573  CB  PRO A 284      15.848  11.685  43.898  1.00 82.99           C
ATOM   3574  CG  PRO A 284      16.809  12.010  45.042  1.00 82.99           C
ATOM   3575  C   PRO A 284      16.131  13.718  42.372  1.00 82.99           C
ATOM   3576  O   PRO A 284      16.091  14.567  43.268  1.00 82.99           O
ATOM   3577  HA  PRO A 284      16.315  11.647  41.799  1.00  0.00           H
ATOM   3578  HD2 PRO A 284      18.549  10.867  44.496  1.00  0.00           H
ATOM   3579  HD3 PRO A 284      18.881  12.594  44.831  1.00  0.00           H
ATOM   3580  HB2 PRO A 284      14.861  12.120  44.059  1.00  0.00           H
ATOM   3581  HB3 PRO A 284      15.775  10.602  43.789  1.00  0.00           H
ATOM   3582  HG2 PRO A 284      16.655  13.035  45.381  1.00  0.00           H
ATOM   3583  HG3 PRO A 284      16.699  11.313  45.872  1.00  0.00           H
ATOM   3584  N   LEU A 285      15.714  13.988  41.135  1.00104.96           N
ATOM   3585  CA  LEU A 285      15.287  15.312  40.682  1.00104.96           C
ATOM   3586  CB  LEU A 285      15.390  15.432  39.150  1.00104.96           C
ATOM   3587  CG  LEU A 285      16.752  15.028  38.547  1.00104.96           C
ATOM   3588  CD1 LEU A 285      16.728  13.594  38.005  1.00104.96           C
ATOM   3589  CD2 LEU A 285      17.103  15.951  37.378  1.00104.96           C
ATOM   3590  C   LEU A 285      13.853  15.597  41.140  1.00104.96           C
ATOM   3591  O   LEU A 285      12.942  14.827  40.838  1.00104.96           O
ATOM   3592  H   LEU A 285      15.615  13.207  40.497  1.00  0.00           H
ATOM   3593  HA  LEU A 285      15.951  16.055  41.127  1.00  0.00           H
ATOM   3594  HB2 LEU A 285      14.605  14.835  38.689  1.00  0.00           H
ATOM   3595  HB3 LEU A 285      15.182  16.474  38.901  1.00  0.00           H
ATOM   3596  HG  LEU A 285      17.535  15.122  39.299  1.00  0.00           H
ATOM   3597 HD21 LEU A 285      18.051  15.644  36.938  1.00  0.00           H
ATOM   3598 HD22 LEU A 285      17.205  16.975  37.739  1.00  0.00           H
ATOM   3599 HD23 LEU A 285      16.320  15.917  36.622  1.00  0.00           H
ATOM   3600 HD11 LEU A 285      15.970  13.492  37.229  1.00  0.00           H
ATOM   3601 HD12 LEU A 285      16.511  12.893  38.810  1.00  0.00           H
ATOM   3602 HD13 LEU A 285      17.706  13.343  37.597  1.00  0.00           H
ATOM   3603  N   ILE A 286      13.613  16.721  41.818  1.00117.83           N
ATOM   3604  CA  ILE A 286      12.249  17.112  42.200  0.61117.83           C
ATOM   3605  CB  ILE A 286      12.257  18.161  43.333  0.61117.83           C
ATOM   3606  CG1 ILE A 286      10.864  18.251  43.995  0.61117.83           C
ATOM   3607  CG2 ILE A 286      12.734  19.547  42.861  0.61117.83           C
ATOM   3608  CD1 ILE A 286      10.914  18.822  45.416  1.00117.83           C
ATOM   3609  C   ILE A 286      11.425  17.523  40.969  1.00117.83           C
ATOM   3610  O   ILE A 286      11.924  18.194  40.070  1.00117.83           O
ATOM   3611  H   ILE A 286      14.373  17.358  41.987  1.00  0.00           H
ATOM   3612  HA  ILE A 286      11.775  16.218  42.609  0.61  0.00           H
ATOM   3613  HB  ILE A 286      12.959  17.806  44.089  0.61  0.00           H
ATOM   3614 HG12 ILE A 286      10.435  17.251  44.070  0.61  0.00           H
ATOM   3615 HG13 ILE A 286      10.197  18.860  43.382  0.61  0.00           H
ATOM   3616 HG21 ILE A 286      12.840  20.220  43.710  0.61  0.00           H
ATOM   3617 HG22 ILE A 286      13.699  19.461  42.362  0.61  0.00           H
ATOM   3618 HG23 ILE A 286      12.018  19.977  42.159  0.61  0.00           H
ATOM   3619 HD11 ILE A 286      11.552  18.201  46.043  1.00  0.00           H
ATOM   3620 HD12 ILE A 286       9.909  18.828  45.838  1.00  0.00           H
ATOM   3621 HD13 ILE A 286      11.302  19.840  45.404  1.00  0.00           H
ATOM   3622  N   MET A 287      10.162  17.102  40.942  1.00 76.16           N
ATOM   3623  CA  MET A 287       9.207  17.285  39.844  1.00 76.16           C
ATOM   3624  CB  MET A 287       8.832  15.895  39.306  1.00 76.16           C
ATOM   3625  CG  MET A 287       7.894  15.931  38.096  1.00 76.16           C
ATOM   3626  SD  MET A 287       7.474  14.283  37.477  1.00 76.16           S
ATOM   3627  CE  MET A 287       6.227  14.694  36.227  1.00 76.16           C
ATOM   3628  C   MET A 287       7.968  18.078  40.290  1.00 76.16           C
ATOM   3629  O   MET A 287       7.595  19.034  39.622  1.00 76.16           O
ATOM   3630  H   MET A 287       9.864  16.522  41.716  1.00  0.00           H
ATOM   3631  HA  MET A 287       9.679  17.850  39.038  1.00  0.00           H
ATOM   3632  HB2 MET A 287       8.342  15.333  40.099  1.00  0.00           H
ATOM   3633  HB3 MET A 287       9.739  15.357  39.031  1.00  0.00           H
ATOM   3634  HG2 MET A 287       6.970  16.424  38.384  1.00  0.00           H
ATOM   3635  HG3 MET A 287       8.360  16.505  37.294  1.00  0.00           H
ATOM   3636  HE1 MET A 287       5.879  13.780  35.744  1.00  0.00           H
ATOM   3637  HE2 MET A 287       5.379  15.191  36.699  1.00  0.00           H
ATOM   3638  HE3 MET A 287       6.659  15.353  35.475  1.00  0.00           H
ATOM   3639  N   TYR A 288       7.461  17.817  41.502  1.00 72.05           N
ATOM   3640  CA  TYR A 288       6.497  18.680  42.202  1.00 72.05           C
ATOM   3641  CB  TYR A 288       5.063  18.139  42.099  1.00 72.05           C
ATOM   3642  CG  TYR A 288       4.045  19.075  42.728  1.00 72.05           C
ATOM   3643  CD1 TYR A 288       3.671  20.267  42.072  1.00 72.05           C
ATOM   3644  CD2 TYR A 288       3.564  18.814  44.026  1.00 72.05           C
ATOM   3645  CE1 TYR A 288       2.819  21.192  42.708  1.00 72.05           C
ATOM   3646  CE2 TYR A 288       2.724  19.743  44.665  1.00 72.05           C
ATOM   3647  CZ  TYR A 288       2.347  20.935  44.014  1.00 72.05           C
ATOM   3648  OH  TYR A 288       1.529  21.799  44.670  1.00 72.05           O
ATOM   3649  C   TYR A 288       6.916  18.889  43.663  1.00 72.05           C
ATOM   3650  O   TYR A 288       7.584  18.035  44.254  1.00 72.05           O
ATOM   3651  H   TYR A 288       7.899  17.082  42.043  1.00  0.00           H
ATOM   3652  HA  TYR A 288       6.505  19.662  41.724  1.00  0.00           H
ATOM   3653  HB2 TYR A 288       5.012  17.169  42.594  1.00  0.00           H
ATOM   3654  HB3 TYR A 288       4.803  17.987  41.054  1.00  0.00           H
ATOM   3655  HD1 TYR A 288       4.040  20.492  41.078  1.00  0.00           H
ATOM   3656  HD2 TYR A 288       3.866  17.921  44.552  1.00  0.00           H
ATOM   3657  HE1 TYR A 288       2.531  22.100  42.198  1.00  0.00           H
ATOM   3658  HE2 TYR A 288       2.369  19.566  45.668  1.00  0.00           H
ATOM   3659  HH  TYR A 288       1.731  22.753  44.498  1.00  0.00           H
ATOM   3660  N   GLY A 289       6.556  20.037  44.241  1.00 66.27           N
ATOM   3661  CA  GLY A 289       7.244  20.603  45.406  1.00 66.27           C
ATOM   3662  C   GLY A 289       8.412  21.512  45.000  1.00 66.27           C
ATOM   3663  O   GLY A 289       9.381  21.652  45.742  1.00 66.27           O
ATOM   3664  H   GLY A 289       5.904  20.632  43.740  1.00  0.00           H
ATOM   3665  HA2 GLY A 289       6.530  21.200  45.972  1.00  0.00           H
ATOM   3666  HA3 GLY A 289       7.621  19.808  46.047  1.00  0.00           H
ATOM   3667  N   HIS A 290       8.277  22.168  43.846  1.00 96.21           N
ATOM   3668  CA  HIS A 290       9.153  23.168  43.223  1.00 96.21           C
ATOM   3669  ND1 HIS A 290       5.911  23.319  42.788  1.00 96.21           N
ATOM   3670  CG  HIS A 290       6.929  24.223  42.464  1.00 96.21           C
ATOM   3671  CB  HIS A 290       8.343  23.825  42.087  1.00 96.21           C
ATOM   3672  NE2 HIS A 290       5.098  25.367  42.876  1.00 96.21           N
ATOM   3673  CD2 HIS A 290       6.428  25.490  42.529  1.00 96.21           C
ATOM   3674  CE1 HIS A 290       4.816  24.063  43.013  1.00 96.21           C
ATOM   3675  C   HIS A 290       9.698  24.253  44.165  1.00 96.21           C
ATOM   3676  O   HIS A 290      10.828  24.694  43.973  1.00 96.21           O
ATOM   3677  H   HIS A 290       7.385  22.057  43.375  1.00  0.00           H
ATOM   3678  HA  HIS A 290      10.017  22.668  42.784  1.00  0.00           H
ATOM   3679  HB2 HIS A 290       8.882  24.704  41.736  1.00  0.00           H
ATOM   3680  HB3 HIS A 290       8.269  23.127  41.253  1.00  0.00           H
ATOM   3681  HD2 HIS A 290       6.956  26.398  42.273  1.00  0.00           H
ATOM   3682  HE1 HIS A 290       3.837  23.672  43.254  1.00  0.00           H
ATOM   3683  HE2 HIS A 290       4.399  26.099  42.937  1.00  0.00           H
ATOM   3684  N   GLN A 291       8.981  24.577  45.246  1.00232.44           N
ATOM   3685  CA  GLN A 291       9.480  25.373  46.376  1.00232.44           C
ATOM   3686  CB  GLN A 291       9.202  26.870  46.105  1.00232.44           C
ATOM   3687  CG  GLN A 291       9.588  27.880  47.204  1.00232.44           C
ATOM   3688  CD  GLN A 291      10.849  27.524  47.987  1.00232.44           C
ATOM   3689  OE1 GLN A 291      11.969  27.654  47.530  1.00232.44           O
ATOM   3690  NE2 GLN A 291      10.715  27.059  49.209  1.00232.44           N
ATOM   3691  C   GLN A 291       8.978  24.808  47.726  1.00232.44           C
ATOM   3692  O   GLN A 291       8.409  25.516  48.557  1.00232.44           O
ATOM   3693  H   GLN A 291       8.046  24.202  45.299  1.00  0.00           H
ATOM   3694  HA  GLN A 291      10.566  25.258  46.400  1.00  0.00           H
ATOM   3695  HB2 GLN A 291       8.142  27.000  45.887  1.00  0.00           H
ATOM   3696  HB3 GLN A 291       9.754  27.146  45.205  1.00  0.00           H
ATOM   3697  HG2 GLN A 291       9.727  28.861  46.751  1.00  0.00           H
ATOM   3698  HG3 GLN A 291       8.758  27.971  47.903  1.00  0.00           H
ATOM   3699 HE21 GLN A 291       9.793  26.754  49.489  1.00  0.00           H
ATOM   3700 HE22 GLN A 291      11.551  26.706  49.635  1.00  0.00           H
ATOM   3701  N   ASN A 292       9.185  23.507  47.957  1.00223.23           N
ATOM   3702  CA  ASN A 292       8.764  22.784  49.165  1.00223.23           C
ATOM   3703  CB  ASN A 292       9.222  21.321  49.026  1.00223.23           C
ATOM   3704  CG  ASN A 292       8.839  20.503  50.241  1.00223.23           C
ATOM   3705  OD1 ASN A 292       7.739  19.997  50.357  1.00223.23           O
ATOM   3706  ND2 ASN A 292       9.651  20.504  51.263  1.00223.23           N
ATOM   3707  C   ASN A 292       9.297  23.415  50.485  1.00223.23           C
ATOM   3708  O   ASN A 292      10.509  23.369  50.715  1.00223.23           O
ATOM   3709  H   ASN A 292       9.604  22.960  47.211  1.00  0.00           H
ATOM   3710  HA  ASN A 292       7.676  22.764  49.184  1.00  0.00           H
ATOM   3711  HB2 ASN A 292      10.303  21.278  48.893  1.00  0.00           H
ATOM   3712  HB3 ASN A 292       8.748  20.871  48.156  1.00  0.00           H
ATOM   3713 HD21 ASN A 292       9.228  20.271  52.144  1.00  0.00           H
ATOM   3714 HD22 ASN A 292      10.406  21.175  51.257  1.00  0.00           H
ATOM   3715  N   PRO A 293       8.423  23.829  51.430  1.00238.72           N
ATOM   3716  CA  PRO A 293       8.823  24.363  52.744  1.00238.72           C
ATOM   3717  CD  PRO A 293       7.049  24.237  51.165  1.00238.72           C
ATOM   3718  CB  PRO A 293       7.676  25.316  53.151  1.00238.72           C
ATOM   3719  CG  PRO A 293       6.925  25.587  51.853  1.00238.72           C
ATOM   3720  C   PRO A 293       9.127  23.291  53.824  1.00238.72           C
ATOM   3721  O   PRO A 293       9.568  22.182  53.536  1.00238.72           O
ATOM   3722  HA  PRO A 293       9.726  24.959  52.615  1.00  0.00           H
ATOM   3723  HD2 PRO A 293       6.828  24.359  50.107  1.00  0.00           H
ATOM   3724  HD3 PRO A 293       6.360  23.518  51.611  1.00  0.00           H
ATOM   3725  HB2 PRO A 293       6.987  24.831  53.846  1.00  0.00           H
ATOM   3726  HB3 PRO A 293       8.062  26.240  53.583  1.00  0.00           H
ATOM   3727  HG2 PRO A 293       7.444  26.350  51.270  1.00  0.00           H
ATOM   3728  HG3 PRO A 293       5.884  25.863  52.026  1.00  0.00           H
ATOM   3729  N   ASN A 294       8.941  23.652  55.101  1.00113.43           N
ATOM   3730  CA  ASN A 294       8.905  22.735  56.253  1.00113.43           C
ATOM   3731  CB  ASN A 294       8.353  23.548  57.441  1.00113.43           C
ATOM   3732  CG  ASN A 294       8.387  22.781  58.750  1.00113.43           C
ATOM   3733  OD1 ASN A 294       9.415  22.719  59.393  1.00113.43           O
ATOM   3734  ND2 ASN A 294       7.317  22.133  59.156  1.00113.43           N
ATOM   3735  C   ASN A 294       7.987  21.521  56.001  1.00113.43           C
ATOM   3736  O   ASN A 294       6.960  21.704  55.359  1.00113.43           O
ATOM   3737  H   ASN A 294       8.548  24.564  55.250  1.00  0.00           H
ATOM   3738  HA  ASN A 294       9.915  22.383  56.471  1.00  0.00           H
ATOM   3739  HB2 ASN A 294       7.325  23.843  57.229  1.00  0.00           H
ATOM   3740  HB3 ASN A 294       8.954  24.447  57.576  1.00  0.00           H
ATOM   3741 HD21 ASN A 294       6.469  22.085  58.598  1.00  0.00           H
ATOM   3742 HD22 ASN A 294       7.435  21.582  59.992  1.00  0.00           H
ATOM   3743  N   GLY A 295       8.209  20.387  56.687  1.00 25.73           N
ATOM   3744  CA  GLY A 295       7.251  19.268  56.728  1.00 25.73           C
ATOM   3745  C   GLY A 295       7.608  18.113  57.681  1.00 25.73           C
ATOM   3746  O   GLY A 295       8.769  17.712  57.731  1.00 25.73           O
ATOM   3747  H   GLY A 295       9.022  20.329  57.282  1.00  0.00           H
ATOM   3748  HA2 GLY A 295       6.273  19.662  57.003  1.00  0.00           H
ATOM   3749  HA3 GLY A 295       7.179  18.852  55.726  1.00  0.00           H
ATOM   3750  N   ASP A 296       6.582  17.481  58.277  1.00 56.47           N
ATOM   3751  CA  ASP A 296       6.605  16.478  59.374  1.00 56.47           C
ATOM   3752  CB  ASP A 296       5.263  15.711  59.344  1.00 56.47           C
ATOM   3753  CG  ASP A 296       5.054  14.584  60.362  1.00 56.47           C
ATOM   3754  OD1 ASP A 296       5.941  14.317  61.196  1.00 56.47           O
ATOM   3755  OD2 ASP A 296       3.918  14.056  60.425  1.00 56.47           O
ATOM   3756  C   ASP A 296       7.812  15.534  59.357  1.00 56.47           C
ATOM   3757  O   ASP A 296       7.847  14.528  58.639  1.00 56.47           O
ATOM   3758  H   ASP A 296       5.666  17.877  58.087  1.00  0.00           H
ATOM   3759  HA  ASP A 296       6.651  17.010  60.325  1.00  0.00           H
ATOM   3760  HB2 ASP A 296       4.476  16.445  59.498  1.00  0.00           H
ATOM   3761  HB3 ASP A 296       5.137  15.266  58.359  1.00  0.00           H
ATOM   3762  N   ALA A 297       8.795  15.830  60.202  1.00 42.90           N
ATOM   3763  CA  ALA A 297      10.006  15.052  60.388  1.00 42.90           C
ATOM   3764  CB  ALA A 297      10.947  15.880  61.264  1.00 42.90           C
ATOM   3765  C   ALA A 297       9.735  13.669  61.002  1.00 42.90           C
ATOM   3766  O   ALA A 297      10.501  12.738  60.755  1.00 42.90           O
ATOM   3767  H   ALA A 297       8.644  16.600  60.857  1.00  0.00           H
ATOM   3768  HA  ALA A 297      10.480  14.908  59.421  1.00  0.00           H
ATOM   3769  HB1 ALA A 297      11.120  16.851  60.798  1.00  0.00           H
ATOM   3770  HB2 ALA A 297      10.493  16.042  62.244  1.00  0.00           H
ATOM   3771  HB3 ALA A 297      11.895  15.357  61.383  1.00  0.00           H
ATOM   3772  N   SER A 298       8.614  13.491  61.707  1.00 51.83           N
ATOM   3773  CA  SER A 298       8.210  12.201  62.277  1.00 51.83           C
ATOM   3774  CB  SER A 298       7.278  12.437  63.471  1.00 51.83           C
ATOM   3775  OG  SER A 298       5.929  12.656  63.105  1.00 51.83           O
ATOM   3776  C   SER A 298       7.587  11.226  61.266  1.00 51.83           C
ATOM   3777  O   SER A 298       7.571  10.018  61.521  1.00 51.83           O
ATOM   3778  H   SER A 298       7.975  14.279  61.799  1.00  0.00           H
ATOM   3779  HA  SER A 298       9.112  11.722  62.656  1.00  0.00           H
ATOM   3780  HB2 SER A 298       7.640  13.297  64.036  1.00  0.00           H
ATOM   3781  HB3 SER A 298       7.319  11.559  64.114  1.00  0.00           H
ATOM   3782  HG  SER A 298       5.919  13.347  62.383  1.00  0.00           H
ATOM   3783  N   LEU A 299       7.090  11.719  60.123  1.00 62.19           N
ATOM   3784  CA  LEU A 299       6.356  10.919  59.143  1.00 62.19           C
ATOM   3785  CB  LEU A 299       4.896  10.822  59.628  1.00 62.19           C
ATOM   3786  CG  LEU A 299       3.990   9.873  58.831  1.00 62.19           C
ATOM   3787  CD1 LEU A 299       4.407   8.409  58.987  1.00 62.19           C
ATOM   3788  CD2 LEU A 299       2.557   9.996  59.353  1.00 62.19           C
ATOM   3789  C   LEU A 299       6.459  11.484  57.711  1.00 62.19           C
ATOM   3790  O   LEU A 299       5.943  12.560  57.410  1.00 62.19           O
ATOM   3791  H   LEU A 299       7.042  12.730  60.036  1.00  0.00           H
ATOM   3792  HA  LEU A 299       6.781   9.916  59.140  1.00  0.00           H
ATOM   3793  HB2 LEU A 299       4.883  10.523  60.678  1.00  0.00           H
ATOM   3794  HB3 LEU A 299       4.467  11.818  59.567  1.00  0.00           H
ATOM   3795  HG  LEU A 299       4.005  10.144  57.776  1.00  0.00           H
ATOM   3796 HD21 LEU A 299       2.228  11.029  59.243  1.00  0.00           H
ATOM   3797 HD22 LEU A 299       1.899   9.350  58.774  1.00  0.00           H
ATOM   3798 HD23 LEU A 299       2.521   9.715  60.403  1.00  0.00           H
ATOM   3799 HD11 LEU A 299       3.702   7.771  58.455  1.00  0.00           H
ATOM   3800 HD12 LEU A 299       5.391   8.257  58.544  1.00  0.00           H
ATOM   3801 HD13 LEU A 299       4.442   8.142  60.041  1.00  0.00           H
ATOM   3802  N   LYS A 300       6.826  10.594  56.779  1.00120.92           N
ATOM   3803  CA  LYS A 300       6.332  10.594  55.393  1.00120.92           C
ATOM   3804  CB  LYS A 300       7.471  10.762  54.357  1.00120.92           C
ATOM   3805  CG  LYS A 300       8.494   9.606  54.240  1.00120.92           C
ATOM   3806  CD  LYS A 300       8.775   9.099  52.803  1.00120.92           C
ATOM   3807  CE  LYS A 300       9.663   9.998  51.921  1.00120.92           C
ATOM   3808  NZ  LYS A 300      10.104   9.320  50.662  1.00120.92           N
ATOM   3809  C   LYS A 300       5.492   9.340  55.132  1.00120.92           C
ATOM   3810  O   LYS A 300       5.728   8.316  55.770  1.00120.92           O
ATOM   3811  H   LYS A 300       7.137   9.698  57.123  1.00  0.00           H
ATOM   3812  HA  LYS A 300       5.655  11.440  55.271  1.00  0.00           H
ATOM   3813  HB2 LYS A 300       8.008  11.687  54.570  1.00  0.00           H
ATOM   3814  HB3 LYS A 300       6.985  10.888  53.395  1.00  0.00           H
ATOM   3815  HG2 LYS A 300       9.434   9.917  54.697  1.00  0.00           H
ATOM   3816  HG3 LYS A 300       8.134   8.753  54.814  1.00  0.00           H
ATOM   3817  HD2 LYS A 300       7.824   8.941  52.298  1.00  0.00           H
ATOM   3818  HD3 LYS A 300       9.266   8.129  52.895  1.00  0.00           H
ATOM   3819  HE2 LYS A 300      10.545  10.281  52.500  1.00  0.00           H
ATOM   3820  HE3 LYS A 300       9.113  10.910  51.675  1.00  0.00           H
ATOM   3821  HZ1 LYS A 300      10.727   9.882  50.095  1.00  0.00           H
ATOM   3822  HZ2 LYS A 300      10.545   8.425  50.800  1.00  0.00           H
ATOM   3823  HZ3 LYS A 300       9.362   9.133  49.979  1.00  0.00           H
ATOM   3824  N   GLN A 301       4.657   9.377  54.097  1.00116.66           N
ATOM   3825  CA  GLN A 301       4.270   8.184  53.328  1.00116.66           C
ATOM   3826  CB  GLN A 301       2.738   8.040  53.235  1.00116.66           C
ATOM   3827  CG  GLN A 301       2.028   7.938  54.594  1.00116.66           C
ATOM   3828  CD  GLN A 301       2.380   6.721  55.446  1.00116.66           C
ATOM   3829  OE1 GLN A 301       3.209   5.884  55.143  1.00116.66           O
ATOM   3830  NE2 GLN A 301       1.677   6.513  56.537  1.00116.66           N
ATOM   3831  C   GLN A 301       4.911   8.219  51.935  1.00116.66           C
ATOM   3832  O   GLN A 301       5.389   9.271  51.503  1.00116.66           O
ATOM   3833  H   GLN A 301       4.561  10.270  53.627  1.00  0.00           H
ATOM   3834  HA  GLN A 301       4.663   7.294  53.818  1.00  0.00           H
ATOM   3835  HB2 GLN A 301       2.494   7.148  52.655  1.00  0.00           H
ATOM   3836  HB3 GLN A 301       2.334   8.901  52.700  1.00  0.00           H
ATOM   3837  HG2 GLN A 301       2.257   8.823  55.177  1.00  0.00           H
ATOM   3838  HG3 GLN A 301       0.954   7.927  54.415  1.00  0.00           H
ATOM   3839 HE21 GLN A 301       1.811   5.593  56.910  1.00  0.00           H
ATOM   3840 HE22 GLN A 301       0.818   7.021  56.643  1.00  0.00           H
ATOM   3841  N   VAL A 302       4.956   7.060  51.273  1.00 31.19           N
ATOM   3842  CA  VAL A 302       5.375   6.906  49.871  1.00 31.19           C
ATOM   3843  CB  VAL A 302       6.670   6.081  49.727  1.00 31.19           C
ATOM   3844  CG1 VAL A 302       7.054   5.908  48.254  1.00 31.19           C
ATOM   3845  CG2 VAL A 302       7.833   6.768  50.445  1.00 31.19           C
ATOM   3846  C   VAL A 302       4.247   6.250  49.085  1.00 31.19           C
ATOM   3847  O   VAL A 302       3.890   5.105  49.368  1.00 31.19           O
ATOM   3848  H   VAL A 302       4.498   6.261  51.686  1.00  0.00           H
ATOM   3849  HA  VAL A 302       5.561   7.889  49.438  1.00  0.00           H
ATOM   3850  HB  VAL A 302       6.531   5.093  50.168  1.00  0.00           H
ATOM   3851 HG21 VAL A 302       8.767   6.253  50.216  1.00  0.00           H
ATOM   3852 HG22 VAL A 302       7.662   6.741  51.518  1.00  0.00           H
ATOM   3853 HG23 VAL A 302       7.896   7.796  50.091  1.00  0.00           H
ATOM   3854 HG11 VAL A 302       8.009   5.390  48.172  1.00  0.00           H
ATOM   3855 HG12 VAL A 302       7.148   6.891  47.792  1.00  0.00           H
ATOM   3856 HG13 VAL A 302       6.305   5.329  47.718  1.00  0.00           H
ATOM   3857  N   SER A 303       3.835   6.901  48.004  1.00 30.79           N
ATOM   3858  CA  SER A 303       2.775   6.460  47.100  1.00 30.79           C
ATOM   3859  CB  SER A 303       1.559   7.377  47.249  1.00 30.79           C
ATOM   3860  OG  SER A 303       1.077   7.342  48.578  1.00 30.79           O
ATOM   3861  C   SER A 303       3.303   6.410  45.661  1.00 30.79           C
ATOM   3862  O   SER A 303       4.220   7.147  45.295  1.00 30.79           O
ATOM   3863  H   SER A 303       4.258   7.803  47.802  1.00  0.00           H
ATOM   3864  HA  SER A 303       2.454   5.456  47.380  1.00  0.00           H
ATOM   3865  HB2 SER A 303       0.769   7.039  46.581  1.00  0.00           H
ATOM   3866  HB3 SER A 303       1.841   8.400  46.997  1.00  0.00           H
ATOM   3867  HG  SER A 303       0.465   6.561  48.647  1.00  0.00           H
ATOM   3868  N   LYS A 304       2.923   5.365  44.917  1.00106.23           N
ATOM   3869  CA  LYS A 304       3.587   5.002  43.652  1.00106.23           C
ATOM   3870  CB  LYS A 304       3.397   3.512  43.323  1.00106.23           C
ATOM   3871  CG  LYS A 304       4.458   2.612  43.968  1.00106.23           C
ATOM   3872  CD  LYS A 304       4.384   2.550  45.503  1.00106.23           C
ATOM   3873  CE  LYS A 304       5.447   1.612  46.084  1.00106.23           C
ATOM   3874  NZ  LYS A 304       5.304   0.229  45.563  1.00106.23           N
ATOM   3875  C   LYS A 304       3.105   5.858  42.484  1.00106.23           C
ATOM   3876  O   LYS A 304       1.900   6.007  42.308  1.00106.23           O
ATOM   3877  H   LYS A 304       2.131   4.821  45.225  1.00  0.00           H
ATOM   3878  HA  LYS A 304       4.656   5.204  43.747  1.00  0.00           H
ATOM   3879  HB2 LYS A 304       3.486   3.378  42.243  1.00  0.00           H
ATOM   3880  HB3 LYS A 304       2.395   3.186  43.609  1.00  0.00           H
ATOM   3881  HG2 LYS A 304       4.319   1.611  43.559  1.00  0.00           H
ATOM   3882  HG3 LYS A 304       5.449   2.961  43.671  1.00  0.00           H
ATOM   3883  HD2 LYS A 304       3.389   2.221  45.810  1.00  0.00           H
ATOM   3884  HD3 LYS A 304       4.561   3.543  45.917  1.00  0.00           H
ATOM   3885  HE2 LYS A 304       5.353   1.621  47.175  1.00  0.00           H
ATOM   3886  HE3 LYS A 304       6.434   2.013  45.830  1.00  0.00           H
ATOM   3887  HZ1 LYS A 304       6.011  -0.376  45.956  1.00  0.00           H
ATOM   3888  HZ2 LYS A 304       4.386  -0.133  45.783  1.00  0.00           H
ATOM   3889  HZ3 LYS A 304       5.407   0.236  44.555  1.00  0.00           H
ATOM   3890  N   LEU A 305       4.035   6.125  41.572  1.00 63.64           N
ATOM   3891  CA  LEU A 305       3.797   6.635  40.227  1.00 63.64           C
ATOM   3892  CB  LEU A 305       4.244   8.106  40.142  1.00 63.64           C
ATOM   3893  CG  LEU A 305       3.523   9.094  41.074  1.00 63.64           C
ATOM   3894  CD1 LEU A 305       4.281  10.417  41.071  1.00 63.64           C
ATOM   3895  CD2 LEU A 305       2.089   9.358  40.636  1.00 63.64           C
ATOM   3896  C   LEU A 305       4.604   5.793  39.230  1.00 63.64           C
ATOM   3897  O   LEU A 305       5.788   5.546  39.458  1.00 63.64           O
ATOM   3898  H   LEU A 305       4.991   5.855  41.756  1.00  0.00           H
ATOM   3899  HA  LEU A 305       2.740   6.562  39.969  1.00  0.00           H
ATOM   3900  HB2 LEU A 305       5.306   8.133  40.382  1.00  0.00           H
ATOM   3901  HB3 LEU A 305       4.130   8.447  39.111  1.00  0.00           H
ATOM   3902  HG  LEU A 305       3.519   8.714  42.096  1.00  0.00           H
ATOM   3903 HD21 LEU A 305       2.070   9.733  39.612  1.00  0.00           H
ATOM   3904 HD22 LEU A 305       1.527   8.427  40.688  1.00  0.00           H
ATOM   3905 HD23 LEU A 305       1.621  10.084  41.296  1.00  0.00           H
ATOM   3906 HD11 LEU A 305       3.761  11.150  41.682  1.00  0.00           H
ATOM   3907 HD12 LEU A 305       5.277  10.252  41.477  1.00  0.00           H
ATOM   3908 HD13 LEU A 305       4.365  10.793  40.052  1.00  0.00           H
ATOM   3909  N   ASP A 306       4.019   5.527  38.071  1.00 71.61           N
ATOM   3910  CA  ASP A 306       4.724   5.279  36.816  1.00 71.61           C
ATOM   3911  CB  ASP A 306       4.808   3.764  36.535  1.00 71.61           C
ATOM   3912  CG  ASP A 306       5.863   3.395  35.479  1.00 71.61           C
ATOM   3913  OD1 ASP A 306       6.031   4.179  34.517  1.00 71.61           O
ATOM   3914  OD2 ASP A 306       6.570   2.381  35.688  1.00 71.61           O
ATOM   3915  C   ASP A 306       4.020   6.094  35.715  1.00 71.61           C
ATOM   3916  O   ASP A 306       2.812   6.320  35.782  1.00 71.61           O
ATOM   3917  H   ASP A 306       3.020   5.687  37.978  1.00  0.00           H
ATOM   3918  HA  ASP A 306       5.744   5.654  36.907  1.00  0.00           H
ATOM   3919  HB2 ASP A 306       3.830   3.405  36.210  1.00  0.00           H
ATOM   3920  HB3 ASP A 306       5.059   3.250  37.466  1.00  0.00           H
ATOM   3921  N   PHE A 307       4.797   6.671  34.800  1.00130.11           N
ATOM   3922  CA  PHE A 307       4.298   7.503  33.698  1.00130.11           C
ATOM   3923  CB  PHE A 307       4.896   8.917  33.792  1.00130.11           C
ATOM   3924  CG  PHE A 307       4.479   9.720  35.020  1.00130.11           C
ATOM   3925  CD1 PHE A 307       3.129  10.076  35.207  1.00130.11           C
ATOM   3926  CD2 PHE A 307       5.438  10.169  35.948  1.00130.11           C
ATOM   3927  CE1 PHE A 307       2.742  10.881  36.293  1.00130.11           C
ATOM   3928  CE2 PHE A 307       5.057  10.976  37.037  1.00130.11           C
ATOM   3929  CZ  PHE A 307       3.708  11.338  37.207  1.00130.11           C
ATOM   3930  C   PHE A 307       4.466   6.820  32.327  1.00130.11           C
ATOM   3931  O   PHE A 307       4.409   7.469  31.284  1.00130.11           O
ATOM   3932  H   PHE A 307       5.749   6.331  34.746  1.00  0.00           H
ATOM   3933  HA  PHE A 307       3.220   7.615  33.810  1.00  0.00           H
ATOM   3934  HB2 PHE A 307       4.578   9.484  32.918  1.00  0.00           H
ATOM   3935  HB3 PHE A 307       5.984   8.839  33.757  1.00  0.00           H
ATOM   3936  HD1 PHE A 307       2.385   9.734  34.505  1.00  0.00           H
ATOM   3937  HD2 PHE A 307       6.474   9.903  35.817  1.00  0.00           H
ATOM   3938  HE1 PHE A 307       1.703  11.157  36.415  1.00  0.00           H
ATOM   3939  HE2 PHE A 307       5.805  11.326  37.732  1.00  0.00           H
ATOM   3940  HZ  PHE A 307       3.413  11.968  38.033  1.00  0.00           H
ATOM   3941  N   GLY A 308       4.659   5.497  32.304  1.00 50.07           N
ATOM   3942  CA  GLY A 308       4.491   4.657  31.113  1.00 50.07           C
ATOM   3943  C   GLY A 308       5.690   4.611  30.160  1.00 50.07           C
ATOM   3944  O   GLY A 308       5.799   3.670  29.371  1.00 50.07           O
ATOM   3945  H   GLY A 308       4.857   5.027  33.187  1.00  0.00           H
ATOM   3946  HA2 GLY A 308       4.281   3.638  31.437  1.00  0.00           H
ATOM   3947  HA3 GLY A 308       3.632   5.019  30.548  1.00  0.00           H
ATOM   3948  N   ASP A 309       6.680   5.490  30.334  1.00 60.15           N
ATOM   3949  CA  ASP A 309       8.024   5.262  29.806  1.00 60.15           C
ATOM   3950  CB  ASP A 309       8.745   6.583  29.510  1.00 60.15           C
ATOM   3951  CG  ASP A 309      10.084   6.355  28.792  1.00 60.15           C
ATOM   3952  OD1 ASP A 309      10.465   5.184  28.538  1.00 60.15           O
ATOM   3953  OD2 ASP A 309      10.774   7.369  28.546  1.00 60.15           O
ATOM   3954  C   ASP A 309       8.842   4.369  30.768  1.00 60.15           C
ATOM   3955  O   ASP A 309       9.368   4.875  31.761  1.00 60.15           O
ATOM   3956  H   ASP A 309       6.545   6.211  31.027  1.00  0.00           H
ATOM   3957  HA  ASP A 309       7.917   4.773  28.842  1.00  0.00           H
ATOM   3958  HB2 ASP A 309       8.918   7.131  30.439  1.00  0.00           H
ATOM   3959  HB3 ASP A 309       8.104   7.195  28.876  1.00  0.00           H
ATOM   3960  N   PRO A 310       9.136   3.097  30.422  1.00 77.31           N
ATOM   3961  CA  PRO A 310       9.956   2.204  31.235  1.00 77.31           C
ATOM   3962  CD  PRO A 310       8.737   2.412  29.209  1.00 77.31           C
ATOM   3963  CB  PRO A 310       9.802   0.819  30.599  1.00 77.31           C
ATOM   3964  CG  PRO A 310       9.602   1.157  29.127  1.00 77.31           C
ATOM   3965  C   PRO A 310      11.432   2.623  31.342  1.00 77.31           C
ATOM   3966  O   PRO A 310      12.163   1.973  32.091  1.00 77.31           O
ATOM   3967  HA  PRO A 310       9.545   2.177  32.244  1.00  0.00           H
ATOM   3968  HD2 PRO A 310       8.913   3.048  28.349  1.00  0.00           H
ATOM   3969  HD3 PRO A 310       7.688   2.126  29.277  1.00  0.00           H
ATOM   3970  HB2 PRO A 310      10.672   0.181  30.757  1.00  0.00           H
ATOM   3971  HB3 PRO A 310       8.902   0.338  30.988  1.00  0.00           H
ATOM   3972  HG2 PRO A 310       9.101   0.352  28.589  1.00  0.00           H
ATOM   3973  HG3 PRO A 310      10.564   1.396  28.670  1.00  0.00           H
ATOM   3974  N   PHE A 311      11.862   3.733  30.732  1.00 75.22           N
ATOM   3975  CA  PHE A 311      13.068   4.456  31.143  1.00 75.22           C
ATOM   3976  CB  PHE A 311      13.443   5.448  30.028  1.00 75.22           C
ATOM   3977  CG  PHE A 311      14.795   6.119  30.169  1.00 75.22           C
ATOM   3978  CD1 PHE A 311      15.941   5.509  29.623  1.00 75.22           C
ATOM   3979  CD2 PHE A 311      14.904   7.386  30.773  1.00 75.22           C
ATOM   3980  CE1 PHE A 311      17.184   6.165  29.673  1.00 75.22           C
ATOM   3981  CE2 PHE A 311      16.148   8.038  30.827  1.00 75.22           C
ATOM   3982  CZ  PHE A 311      17.287   7.432  30.272  1.00 75.22           C
ATOM   3983  C   PHE A 311      12.881   5.143  32.515  1.00 75.22           C
ATOM   3984  O   PHE A 311      13.425   4.670  33.517  1.00 75.22           O
ATOM   3985  H   PHE A 311      11.220   4.224  30.111  1.00  0.00           H
ATOM   3986  HA  PHE A 311      13.888   3.744  31.246  1.00  0.00           H
ATOM   3987  HB2 PHE A 311      12.681   6.223  29.968  1.00  0.00           H
ATOM   3988  HB3 PHE A 311      13.431   4.918  29.074  1.00  0.00           H
ATOM   3989  HD1 PHE A 311      15.862   4.546  29.140  1.00  0.00           H
ATOM   3990  HD2 PHE A 311      14.029   7.870  31.176  1.00  0.00           H
ATOM   3991  HE1 PHE A 311      18.057   5.706  29.233  1.00  0.00           H
ATOM   3992  HE2 PHE A 311      16.230   9.017  31.275  1.00  0.00           H
ATOM   3993  HZ  PHE A 311      18.237   7.948  30.292  1.00  0.00           H
ATOM   3994  N   ARG A 312      11.954   6.107  32.616  1.00115.54           N
ATOM   3995  CA  ARG A 312      11.736   6.961  33.803  1.00115.54           C
ATOM   3996  CB  ARG A 312      10.867   8.178  33.435  1.00115.54           C
ATOM   3997  CG  ARG A 312      11.497   9.140  32.417  1.00115.54           C
ATOM   3998  CD  ARG A 312      12.707   9.908  32.970  1.00115.54           C
ATOM   3999  NE  ARG A 312      13.420  10.600  31.885  1.00115.54           N
ATOM   4000  CZ  ARG A 312      14.555  11.261  31.993  1.00115.54           C
ATOM   4001  NH1 ARG A 312      15.099  11.509  33.151  1.00115.54           N
ATOM   4002  NH2 ARG A 312      15.162  11.703  30.924  1.00115.54           N
ATOM   4003  C   ARG A 312      11.110   6.229  34.998  1.00115.54           C
ATOM   4004  O   ARG A 312      10.363   5.274  34.808  1.00115.54           O
ATOM   4005  H   ARG A 312      11.342   6.247  31.821  1.00  0.00           H
ATOM   4006  HA  ARG A 312      12.709   7.309  34.132  1.00  0.00           H
ATOM   4007  HB2 ARG A 312      10.656   8.739  34.344  1.00  0.00           H
ATOM   4008  HB3 ARG A 312       9.915   7.821  33.036  1.00  0.00           H
ATOM   4009  HG2 ARG A 312      11.785   8.584  31.524  1.00  0.00           H
ATOM   4010  HG3 ARG A 312      10.745   9.872  32.126  1.00  0.00           H
ATOM   4011  HD2 ARG A 312      13.396   9.216  33.456  1.00  0.00           H
ATOM   4012  HD3 ARG A 312      12.361  10.632  33.712  1.00  0.00           H
ATOM   4013  HE  ARG A 312      12.935  10.680  30.999  1.00  0.00           H
ATOM   4014 HH11 ARG A 312      15.852  12.167  33.187  1.00  0.00           H
ATOM   4015 HH12 ARG A 312      14.521  11.407  33.994  1.00  0.00           H
ATOM   4016 HH21 ARG A 312      16.047  12.175  30.974  1.00  0.00           H
ATOM   4017 HH22 ARG A 312      14.861  11.438  29.993  1.00  0.00           H
ATOM   4018  N   LYS A 313      11.410   6.654  36.230  1.00120.74           N
ATOM   4019  CA  LYS A 313      10.839   6.131  37.492  0.54120.74           C
ATOM   4020  CB  LYS A 313      11.794   5.121  38.165  0.54120.74           C
ATOM   4021  CG  LYS A 313      12.171   3.901  37.314  0.54120.74           C
ATOM   4022  CD  LYS A 313      10.971   2.988  36.998  0.54120.74           C
ATOM   4023  CE  LYS A 313      11.253   2.059  35.814  0.54120.74           C
ATOM   4024  NZ  LYS A 313      11.439   2.839  34.572  0.54120.74           N
ATOM   4025  C   LYS A 313      10.562   7.272  38.465  1.00120.74           C
ATOM   4026  O   LYS A 313      11.428   8.124  38.637  1.00120.74           O
ATOM   4027  H   LYS A 313      12.070   7.422  36.305  1.00  0.00           H
ATOM   4028  HA  LYS A 313       9.877   5.662  37.280  0.54  0.00           H
ATOM   4029  HB2 LYS A 313      11.340   4.770  39.093  0.54  0.00           H
ATOM   4030  HB3 LYS A 313      12.716   5.642  38.428  0.54  0.00           H
ATOM   4031  HG2 LYS A 313      12.917   3.316  37.853  0.54  0.00           H
ATOM   4032  HG3 LYS A 313      12.640   4.255  36.397  0.54  0.00           H
ATOM   4033  HD2 LYS A 313      10.083   3.573  36.762  0.54  0.00           H
ATOM   4034  HD3 LYS A 313      10.739   2.389  37.878  0.54  0.00           H
ATOM   4035  HE2 LYS A 313      12.143   1.461  36.023  0.54  0.00           H
ATOM   4036  HE3 LYS A 313      10.394   1.391  35.693  0.54  0.00           H
ATOM   4037  HZ1 LYS A 313      11.554   2.260  33.749  0.54  0.00           H
ATOM   4038  HZ2 LYS A 313      10.656   3.481  34.431  0.54  0.00           H
ATOM   4039  HZ3 LYS A 313      12.251   3.448  34.609  0.54  0.00           H
ATOM   4040  N   HIS A 314       9.514   7.143  39.283  1.00 58.63           N
ATOM   4041  CA  HIS A 314       9.082   8.205  40.200  1.00 58.63           C
ATOM   4042  ND1 HIS A 314       8.781   9.303  37.017  1.00 58.63           N
ATOM   4043  CG  HIS A 314       8.519   9.836  38.284  1.00 58.63           C
ATOM   4044  CB  HIS A 314       8.022   9.073  39.492  1.00 58.63           C
ATOM   4045  NE2 HIS A 314       9.129  11.480  36.957  1.00 58.63           N
ATOM   4046  CD2 HIS A 314       8.727  11.182  38.238  1.00 58.63           C
ATOM   4047  CE1 HIS A 314       9.153  10.341  36.251  1.00 58.63           C
ATOM   4048  C   HIS A 314       8.564   7.672  41.547  1.00 58.63           C
ATOM   4049  O   HIS A 314       8.029   6.567  41.630  1.00 58.63           O
ATOM   4050  H   HIS A 314       8.863   6.389  39.124  1.00  0.00           H
ATOM   4051  HA  HIS A 314       9.936   8.838  40.425  1.00  0.00           H
ATOM   4052  HB2 HIS A 314       7.621   9.795  40.205  1.00  0.00           H
ATOM   4053  HB3 HIS A 314       7.203   8.433  39.167  1.00  0.00           H
ATOM   4054  HD2 HIS A 314       8.588  11.877  39.052  1.00  0.00           H
ATOM   4055  HE1 HIS A 314       9.385  10.280  35.197  1.00  0.00           H
ATOM   4056  HE2 HIS A 314       9.307  12.405  36.589  1.00  0.00           H
ATOM   4057  N   GLU A 315       8.579   8.517  42.584  1.00 90.87           N
ATOM   4058  CA  GLU A 315       7.740   8.330  43.782  1.00 90.87           C
ATOM   4059  CB  GLU A 315       8.489   7.639  44.952  1.00 90.87           C
ATOM   4060  CG  GLU A 315       9.556   8.448  45.723  1.00 90.87           C
ATOM   4061  CD  GLU A 315       9.769   7.948  47.175  1.00 90.87           C
ATOM   4062  OE1 GLU A 315      10.076   6.753  47.377  1.00 90.87           O
ATOM   4063  OE2 GLU A 315       9.666   8.754  48.137  1.00 90.87           O
ATOM   4064  C   GLU A 315       7.038   9.636  44.190  1.00 90.87           C
ATOM   4065  O   GLU A 315       7.589  10.729  44.027  1.00 90.87           O
ATOM   4066  H   GLU A 315       8.989   9.432  42.443  1.00  0.00           H
ATOM   4067  HA  GLU A 315       6.937   7.646  43.507  1.00  0.00           H
ATOM   4068  HB2 GLU A 315       8.943   6.716  44.589  1.00  0.00           H
ATOM   4069  HB3 GLU A 315       7.719   7.351  45.666  1.00  0.00           H
ATOM   4070  HG2 GLU A 315       9.263   9.494  45.747  1.00  0.00           H
ATOM   4071  HG3 GLU A 315      10.499   8.394  45.176  1.00  0.00           H
ATOM   4072  N   MET A 316       5.801   9.519  44.691  1.00 40.46           N
ATOM   4073  CA  MET A 316       5.101  10.596  45.395  1.00 40.46           C
ATOM   4074  CB  MET A 316       3.601  10.612  45.044  1.00 40.46           C
ATOM   4075  CG  MET A 316       2.863  11.765  45.746  1.00 40.46           C
ATOM   4076  SD  MET A 316       1.112  11.983  45.321  1.00 40.46           S
ATOM   4077  CE  MET A 316       1.251  12.642  43.637  1.00 40.46           C
ATOM   4078  C   MET A 316       5.328  10.466  46.905  1.00 40.46           C
ATOM   4079  O   MET A 316       5.184   9.386  47.480  1.00 40.46           O
ATOM   4080  H   MET A 316       5.414   8.588  44.810  1.00  0.00           H
ATOM   4081  HA  MET A 316       5.520  11.546  45.068  1.00  0.00           H
ATOM   4082  HB2 MET A 316       3.145   9.668  45.340  1.00  0.00           H
ATOM   4083  HB3 MET A 316       3.494  10.724  43.968  1.00  0.00           H
ATOM   4084  HG2 MET A 316       3.379  12.698  45.524  1.00  0.00           H
ATOM   4085  HG3 MET A 316       2.913  11.604  46.823  1.00  0.00           H
ATOM   4086  HE1 MET A 316       0.256  12.851  43.243  1.00  0.00           H
ATOM   4087  HE2 MET A 316       1.741  11.914  42.992  1.00  0.00           H
ATOM   4088  HE3 MET A 316       1.831  13.565  43.650  1.00  0.00           H
ATOM   4089  N   ILE A 317       5.589  11.591  47.564  1.00 80.15           N
ATOM   4090  CA  ILE A 317       5.732  11.706  49.015  1.00 80.15           C
ATOM   4091  CB  ILE A 317       7.079  12.366  49.395  1.00 80.15           C
ATOM   4092  CG1 ILE A 317       8.303  11.541  48.956  1.00 80.15           C
ATOM   4093  CG2 ILE A 317       7.198  12.594  50.911  1.00 80.15           C
ATOM   4094  CD1 ILE A 317       8.622  11.620  47.463  1.00 80.15           C
ATOM   4095  C   ILE A 317       4.571  12.540  49.531  1.00 80.15           C
ATOM   4096  O   ILE A 317       4.322  13.607  48.975  1.00 80.15           O
ATOM   4097  H   ILE A 317       5.616  12.450  47.022  1.00  0.00           H
ATOM   4098  HA  ILE A 317       5.681  10.718  49.470  1.00  0.00           H
ATOM   4099  HB  ILE A 317       7.128  13.344  48.929  1.00  0.00           H
ATOM   4100 HG12 ILE A 317       9.186  11.911  49.477  1.00  0.00           H
ATOM   4101 HG13 ILE A 317       8.142  10.502  49.235  1.00  0.00           H
ATOM   4102 HG21 ILE A 317       8.184  12.984  51.162  1.00  0.00           H
ATOM   4103 HG22 ILE A 317       6.474  13.342  51.232  1.00  0.00           H
ATOM   4104 HG23 ILE A 317       7.014  11.655  51.423  1.00  0.00           H
ATOM   4105 HD11 ILE A 317       9.667  11.354  47.305  1.00  0.00           H
ATOM   4106 HD12 ILE A 317       8.444  12.625  47.090  1.00  0.00           H
ATOM   4107 HD13 ILE A 317       8.005  10.918  46.910  1.00  0.00           H
ATOM   4108  N   CYS A 318       4.076  12.222  50.730  1.00 43.65           N
ATOM   4109  CA  CYS A 318       3.261  13.164  51.496  1.00 43.65           C
ATOM   4110  CB  CYS A 318       1.768  12.877  51.319  1.00 43.65           C
ATOM   4111  SG  CYS A 318       1.182  12.677  49.615  1.00 43.65           S
ATOM   4112  C   CYS A 318       3.651  13.235  52.976  1.00 43.65           C
ATOM   4113  O   CYS A 318       4.125  12.249  53.549  1.00 43.65           O
ATOM   4114  H   CYS A 318       4.372  11.359  51.163  1.00  0.00           H
ATOM   4115  HA  CYS A 318       3.449  14.154  51.092  1.00  0.00           H
ATOM   4116  HB2 CYS A 318       1.506  11.983  51.882  1.00  0.00           H
ATOM   4117  HB3 CYS A 318       1.230  13.720  51.750  1.00  0.00           H
ATOM   4118  N   ARG A 319       3.436  14.408  53.590  1.00 86.86           N
ATOM   4119  CA  ARG A 319       3.779  14.763  54.989  1.00 86.86           C
ATOM   4120  CB  ARG A 319       5.188  15.392  55.066  1.00 86.86           C
ATOM   4121  CG  ARG A 319       6.275  14.662  54.264  1.00 86.86           C
ATOM   4122  CD  ARG A 319       7.660  15.271  54.490  1.00 86.86           C
ATOM   4123  NE  ARG A 319       8.286  14.772  55.729  1.00 86.86           N
ATOM   4124  CZ  ARG A 319       9.578  14.648  55.956  1.00 86.86           C
ATOM   4125  NH1 ARG A 319      10.478  15.072  55.114  1.00 86.86           N
ATOM   4126  NH2 ARG A 319       9.990  14.055  57.033  1.00 86.86           N
ATOM   4127  C   ARG A 319       2.751  15.754  55.554  1.00 86.86           C
ATOM   4128  O   ARG A 319       2.070  16.413  54.773  1.00 86.86           O
ATOM   4129  H   ARG A 319       3.006  15.141  53.029  1.00  0.00           H
ATOM   4130  HA  ARG A 319       3.762  13.865  55.608  1.00  0.00           H
ATOM   4131  HB2 ARG A 319       5.492  15.441  56.112  1.00  0.00           H
ATOM   4132  HB3 ARG A 319       5.135  16.411  54.686  1.00  0.00           H
ATOM   4133  HG2 ARG A 319       6.048  14.751  53.201  1.00  0.00           H
ATOM   4134  HG3 ARG A 319       6.291  13.606  54.531  1.00  0.00           H
ATOM   4135  HD2 ARG A 319       8.279  14.999  53.632  1.00  0.00           H
ATOM   4136  HD3 ARG A 319       7.581  16.360  54.526  1.00  0.00           H
ATOM   4137  HE  ARG A 319       7.677  14.519  56.503  1.00  0.00           H
ATOM   4138 HH11 ARG A 319      11.442  15.074  55.378  1.00  0.00           H
ATOM   4139 HH12 ARG A 319      10.160  15.645  54.353  1.00  0.00           H
ATOM   4140 HH21 ARG A 319      10.955  14.049  57.288  1.00  0.00           H
ATOM   4141 HH22 ARG A 319       9.280  13.942  57.755  1.00  0.00           H
ATOM   4142  N   TYR A 320       2.699  15.949  56.874  1.00 81.53           N
ATOM   4143  CA  TYR A 320       1.913  17.037  57.482  1.00 81.53           C
ATOM   4144  CB  TYR A 320       1.412  16.647  58.879  1.00 81.53           C
ATOM   4145  CG  TYR A 320       0.339  15.576  58.843  1.00 81.53           C
ATOM   4146  CD1 TYR A 320      -1.019  15.945  58.903  1.00 81.53           C
ATOM   4147  CD2 TYR A 320       0.691  14.221  58.701  1.00 81.53           C
ATOM   4148  CE1 TYR A 320      -2.027  14.966  58.813  1.00 81.53           C
ATOM   4149  CE2 TYR A 320      -0.314  13.243  58.592  1.00 81.53           C
ATOM   4150  CZ  TYR A 320      -1.676  13.612  58.646  1.00 81.53           C
ATOM   4151  OH  TYR A 320      -2.644  12.660  58.599  1.00 81.53           O
ATOM   4152  C   TYR A 320       2.687  18.368  57.495  1.00 81.53           C
ATOM   4153  O   TYR A 320       3.896  18.379  57.733  1.00 81.53           O
ATOM   4154  H   TYR A 320       3.351  15.456  57.463  1.00  0.00           H
ATOM   4155  HA  TYR A 320       1.025  17.189  56.871  1.00  0.00           H
ATOM   4156  HB2 TYR A 320       0.999  17.535  59.362  1.00  0.00           H
ATOM   4157  HB3 TYR A 320       2.244  16.305  59.492  1.00  0.00           H
ATOM   4158  HD1 TYR A 320      -1.285  16.989  59.022  1.00  0.00           H
ATOM   4159  HD2 TYR A 320       1.737  13.941  58.668  1.00  0.00           H
ATOM   4160  HE1 TYR A 320      -3.068  15.248  58.859  1.00  0.00           H
ATOM   4161  HE2 TYR A 320      -0.042  12.209  58.480  1.00  0.00           H
ATOM   4162  HH  TYR A 320      -2.290  11.775  58.436  1.00  0.00           H
ATOM   4163  N   LEU A 321       2.001  19.483  57.218  1.00198.38           N
ATOM   4164  CA  LEU A 321       2.637  20.769  56.889  1.00198.38           C
ATOM   4165  CB  LEU A 321       1.571  21.715  56.296  1.00198.38           C
ATOM   4166  CG  LEU A 321       2.096  23.105  55.881  1.00198.38           C
ATOM   4167  CD1 LEU A 321       3.235  23.044  54.861  1.00198.38           C
ATOM   4168  CD2 LEU A 321       0.964  23.911  55.247  1.00198.38           C
ATOM   4169  C   LEU A 321       3.438  21.396  58.049  1.00198.38           C
ATOM   4170  O   LEU A 321       4.651  21.593  57.952  1.00198.38           O
ATOM   4171  H   LEU A 321       1.019  19.372  56.983  1.00  0.00           H
ATOM   4172  HA  LEU A 321       3.352  20.574  56.102  1.00  0.00           H
ATOM   4173  HB2 LEU A 321       0.773  21.855  57.026  1.00  0.00           H
ATOM   4174  HB3 LEU A 321       1.132  21.236  55.419  1.00  0.00           H
ATOM   4175  HG  LEU A 321       2.445  23.637  56.765  1.00  0.00           H
ATOM   4176 HD21 LEU A 321       0.628  23.426  54.329  1.00  0.00           H
ATOM   4177 HD22 LEU A 321       0.124  23.965  55.935  1.00  0.00           H
ATOM   4178 HD23 LEU A 321       1.305  24.920  55.019  1.00  0.00           H
ATOM   4179 HD11 LEU A 321       3.506  24.052  54.551  1.00  0.00           H
ATOM   4180 HD12 LEU A 321       4.116  22.579  55.301  1.00  0.00           H
ATOM   4181 HD13 LEU A 321       2.920  22.478  53.985  1.00  0.00           H
ATOM   4182  N   TYR A 322       2.779  21.653  59.179  1.00184.94           N
ATOM   4183  CA  TYR A 322       3.370  22.334  60.342  1.00184.94           C
ATOM   4184  CB  TYR A 322       2.352  23.334  60.920  1.00184.94           C
ATOM   4185  CG  TYR A 322       1.747  24.283  59.898  1.00184.94           C
ATOM   4186  CD1 TYR A 322       0.409  24.119  59.486  1.00184.94           C
ATOM   4187  CD2 TYR A 322       2.527  25.322  59.351  1.00184.94           C
ATOM   4188  CE1 TYR A 322      -0.149  24.988  58.528  1.00184.94           C
ATOM   4189  CE2 TYR A 322       1.970  26.196  58.397  1.00184.94           C
ATOM   4190  CZ  TYR A 322       0.633  26.028  57.981  1.00184.94           C
ATOM   4191  OH  TYR A 322       0.111  26.857  57.040  1.00184.94           O
ATOM   4192  C   TYR A 322       3.928  21.368  61.408  1.00184.94           C
ATOM   4193  O   TYR A 322       3.938  21.702  62.588  1.00184.94           O
ATOM   4194  H   TYR A 322       1.790  21.462  59.202  1.00  0.00           H
ATOM   4195  HA  TYR A 322       4.223  22.917  59.994  1.00  0.00           H
ATOM   4196  HB2 TYR A 322       1.552  22.775  61.408  1.00  0.00           H
ATOM   4197  HB3 TYR A 322       2.847  23.935  61.685  1.00  0.00           H
ATOM   4198  HD1 TYR A 322      -0.195  23.327  59.911  1.00  0.00           H
ATOM   4199  HD2 TYR A 322       3.555  25.445  59.661  1.00  0.00           H
ATOM   4200  HE1 TYR A 322      -1.172  24.856  58.210  1.00  0.00           H
ATOM   4201  HE2 TYR A 322       2.559  26.989  57.963  1.00  0.00           H
ATOM   4202  HH  TYR A 322      -0.637  26.460  56.590  1.00  0.00           H
ATOM   4203  N   GLU A 323       4.233  20.122  61.025  1.00219.98           N
ATOM   4204  CA  GLU A 323       4.493  18.967  61.921  1.00219.98           C
ATOM   4205  CB  GLU A 323       5.790  19.159  62.736  1.00219.98           C
ATOM   4206  CG  GLU A 323       7.043  19.450  61.882  1.00219.98           C
ATOM   4207  CD  GLU A 323       8.244  18.584  62.296  1.00219.98           C
ATOM   4208  OE1 GLU A 323       8.059  17.348  62.380  1.00219.98           O
ATOM   4209  OE2 GLU A 323       9.382  19.092  62.216  1.00219.98           O
ATOM   4210  C   GLU A 323       3.306  18.506  62.811  1.00219.98           C
ATOM   4211  O   GLU A 323       3.367  17.425  63.402  1.00219.98           O
ATOM   4212  H   GLU A 323       4.191  19.933  60.034  1.00  0.00           H
ATOM   4213  HA  GLU A 323       4.683  18.115  61.273  1.00  0.00           H
ATOM   4214  HB2 GLU A 323       5.946  18.251  63.319  1.00  0.00           H
ATOM   4215  HB3 GLU A 323       5.659  19.971  63.450  1.00  0.00           H
ATOM   4216  HG2 GLU A 323       6.829  19.255  60.828  1.00  0.00           H
ATOM   4217  HG3 GLU A 323       7.290  20.512  61.962  1.00  0.00           H
ATOM   4218  N   ASP A 324       2.174  19.219  62.750  1.00129.48           N
ATOM   4219  CA  ASP A 324       0.870  18.951  63.401  1.00129.48           C
ATOM   4220  CB  ASP A 324      -0.132  20.017  62.894  1.00129.48           C
ATOM   4221  CG  ASP A 324      -1.574  19.880  63.431  1.00129.48           C
ATOM   4222  OD1 ASP A 324      -1.748  19.360  64.560  1.00129.48           O
ATOM   4223  OD2 ASP A 324      -2.476  20.480  62.801  1.00129.48           O
ATOM   4224  C   ASP A 324       0.295  17.548  63.159  1.00129.48           C
ATOM   4225  O   ASP A 324       0.317  16.703  64.087  1.00129.48           O
ATOM   4226  OXT ASP A 324       0.267  17.131  61.983  1.00129.48           O
ATOM   4227  H   ASP A 324       2.245  20.097  62.265  1.00  0.00           H
ATOM   4228  HA  ASP A 324       0.972  19.072  64.478  1.00  0.00           H
ATOM   4229  HB2 ASP A 324      -0.165  19.965  61.803  1.00  0.00           H
ATOM   4230  HB3 ASP A 324       0.249  21.008  63.157  1.00  0.00           H
TER    4231      ASP A 324
ATOM   4232  N   MET B  56     -13.865 -19.111  61.614  1.00 63.95           N
ATOM   4233  CA  MET B  56     -14.395 -18.344  62.769  1.00 63.95           C
ATOM   4234  CB  MET B  56     -13.304 -17.575  63.537  1.00 63.95           C
ATOM   4235  CG  MET B  56     -12.346 -18.494  64.293  1.00 63.95           C
ATOM   4236  SD  MET B  56     -13.189 -19.566  65.483  1.00 63.95           S
ATOM   4237  CE  MET B  56     -12.697 -21.206  64.892  1.00 63.95           C
ATOM   4238  C   MET B  56     -15.393 -17.345  62.234  1.00 63.95           C
ATOM   4239  O   MET B  56     -15.095 -16.804  61.182  1.00 63.95           O
ATOM   4240  HA  MET B  56     -14.910 -19.014  63.456  1.00  0.00           H
ATOM   4241  HB2 MET B  56     -13.782 -16.918  64.264  1.00  0.00           H
ATOM   4242  HB3 MET B  56     -12.733 -16.954  62.847  1.00  0.00           H
ATOM   4243  HG2 MET B  56     -11.785 -19.102  63.584  1.00  0.00           H
ATOM   4244  HG3 MET B  56     -11.633 -17.873  64.837  1.00  0.00           H
ATOM   4245  HE1 MET B  56     -13.077 -21.964  65.579  1.00  0.00           H
ATOM   4246  HE2 MET B  56     -11.609 -21.274  64.854  1.00  0.00           H
ATOM   4247  HE3 MET B  56     -13.112 -21.383  63.901  1.00  0.00           H
ATOM   4248  H1  MET B  56     -14.607 -19.650  61.186  1.00  0.00           H
ATOM   4249  H2  MET B  56     -13.535 -18.461  60.911  1.00  0.00           H
ATOM   4250  H3  MET B  56     -13.117 -19.728  61.894  1.00  0.00           H
ATOM   4251  N   ASP B  57     -16.464 -17.043  62.968  1.00 31.99           N
ATOM   4252  CA  ASP B  57     -17.618 -16.264  62.480  1.00 31.99           C
ATOM   4253  CB  ASP B  57     -18.570 -16.044  63.668  1.00 31.99           C
ATOM   4254  CG  ASP B  57     -19.878 -15.344  63.282  1.00 31.99           C
ATOM   4255  OD1 ASP B  57     -20.202 -15.316  62.078  1.00 31.99           O
ATOM   4256  OD2 ASP B  57     -20.414 -14.608  64.133  1.00 31.99           O
ATOM   4257  C   ASP B  57     -17.246 -14.934  61.788  1.00 31.99           C
ATOM   4258  O   ASP B  57     -17.280 -14.870  60.564  1.00 31.99           O
ATOM   4259  H   ASP B  57     -16.605 -17.497  63.858  1.00  0.00           H
ATOM   4260  HA  ASP B  57     -18.154 -16.858  61.737  1.00  0.00           H
ATOM   4261  HB2 ASP B  57     -18.057 -15.462  64.436  1.00  0.00           H
ATOM   4262  HB3 ASP B  57     -18.822 -17.013  64.100  1.00  0.00           H
ATOM   4263  N   ALA B  58     -16.538 -14.047  62.496  1.00 25.23           N
ATOM   4264  CA  ALA B  58     -16.066 -12.776  61.932  1.00 25.23           C
ATOM   4265  CB  ALA B  58     -15.555 -11.912  63.090  1.00 25.23           C
ATOM   4266  C   ALA B  58     -14.995 -12.908  60.826  1.00 25.23           C
ATOM   4267  O   ALA B  58     -14.920 -12.078  59.925  1.00 25.23           O
ATOM   4268  H   ALA B  58     -16.568 -14.126  63.498  1.00  0.00           H
ATOM   4269  HA  ALA B  58     -16.915 -12.269  61.481  1.00  0.00           H
ATOM   4270  HB1 ALA B  58     -16.352 -11.766  63.820  1.00  0.00           H
ATOM   4271  HB2 ALA B  58     -14.697 -12.386  63.568  1.00  0.00           H
ATOM   4272  HB3 ALA B  58     -15.257 -10.936  62.704  1.00  0.00           H
ATOM   4273  N   ASN B  59     -14.218 -13.997  60.814  1.00 51.16           N
ATOM   4274  CA  ASN B  59     -13.314 -14.316  59.702  1.00 51.16           C
ATOM   4275  CB  ASN B  59     -12.004 -14.957  60.210  1.00 51.16           C
ATOM   4276  CG  ASN B  59     -11.087 -14.058  61.031  1.00 51.16           C
ATOM   4277  OD1 ASN B  59     -11.111 -12.835  61.011  1.00 51.16           O
ATOM   4278  ND2 ASN B  59     -10.084 -14.651  61.636  1.00 51.16           N
ATOM   4279  C   ASN B  59     -14.001 -15.136  58.584  1.00 51.16           C
ATOM   4280  O   ASN B  59     -13.311 -15.836  57.849  1.00 51.16           O
ATOM   4281  H   ASN B  59     -14.505 -14.751  61.417  1.00  0.00           H
ATOM   4282  HA  ASN B  59     -13.040 -13.382  59.219  1.00  0.00           H
ATOM   4283  HB2 ASN B  59     -12.255 -15.840  60.791  1.00  0.00           H
ATOM   4284  HB3 ASN B  59     -11.418 -15.282  59.350  1.00  0.00           H
ATOM   4285 HD21 ASN B  59      -9.405 -14.050  62.069  1.00  0.00           H
ATOM   4286 HD22 ASN B  59      -9.911 -15.625  61.481  1.00  0.00           H
ATOM   4287  N   HIS B  60     -15.334 -15.108  58.494  1.00104.62           N
ATOM   4288  CA  HIS B  60     -16.112 -15.684  57.393  1.00104.62           C
ATOM   4289  ND1 HIS B  60     -16.067 -18.381  55.563  1.00104.62           N
ATOM   4290  CG  HIS B  60     -16.967 -17.891  56.505  1.00104.62           C
ATOM   4291  CB  HIS B  60     -16.559 -17.116  57.731  1.00104.62           C
ATOM   4292  NE2 HIS B  60     -18.113 -18.865  54.907  1.00104.62           N
ATOM   4293  CD2 HIS B  60     -18.237 -18.176  56.095  1.00104.62           C
ATOM   4294  CE1 HIS B  60     -16.810 -18.965  54.605  1.00104.62           C
ATOM   4295  C   HIS B  60     -17.295 -14.787  57.017  1.00104.62           C
ATOM   4296  O   HIS B  60     -17.230 -14.118  55.995  1.00104.62           O
ATOM   4297  H   HIS B  60     -15.855 -14.617  59.211  1.00  0.00           H
ATOM   4298  HA  HIS B  60     -15.477 -15.745  56.505  1.00  0.00           H
ATOM   4299  HB2 HIS B  60     -15.724 -17.649  58.183  1.00  0.00           H
ATOM   4300  HB3 HIS B  60     -17.379 -17.103  58.449  1.00  0.00           H
ATOM   4301  HD2 HIS B  60     -19.161 -17.913  56.588  1.00  0.00           H
ATOM   4302  HE1 HIS B  60     -16.429 -19.406  53.689  1.00  0.00           H
ATOM   4303  HE2 HIS B  60     -18.872 -19.162  54.271  1.00  0.00           H
ATOM   4304  N   LYS B  61     -18.243 -14.566  57.935  1.00121.21           N
ATOM   4305  CA  LYS B  61     -19.454 -13.760  57.714  1.00121.21           C
ATOM   4306  CB  LYS B  61     -20.394 -13.981  58.910  1.00121.21           C
ATOM   4307  CG  LYS B  61     -21.799 -13.398  58.685  1.00121.21           C
ATOM   4308  CD  LYS B  61     -22.637 -13.408  59.973  1.00121.21           C
ATOM   4309  CE  LYS B  61     -22.104 -12.333  60.925  1.00121.21           C
ATOM   4310  NZ  LYS B  61     -21.408 -12.863  62.116  1.00121.21           N
ATOM   4311  C   LYS B  61     -19.138 -12.277  57.477  1.00121.21           C
ATOM   4312  O   LYS B  61     -19.419 -11.756  56.402  1.00121.21           O
ATOM   4313  H   LYS B  61     -18.123 -14.990  58.848  1.00  0.00           H
ATOM   4314  HA  LYS B  61     -19.946 -14.117  56.807  1.00  0.00           H
ATOM   4315  HB2 LYS B  61     -19.937 -13.544  59.797  1.00  0.00           H
ATOM   4316  HB3 LYS B  61     -20.502 -15.052  59.088  1.00  0.00           H
ATOM   4317  HG2 LYS B  61     -21.724 -12.370  58.327  1.00  0.00           H
ATOM   4318  HG3 LYS B  61     -22.308 -13.986  57.923  1.00  0.00           H
ATOM   4319  HD2 LYS B  61     -22.614 -14.396  60.436  1.00  0.00           H
ATOM   4320  HD3 LYS B  61     -23.668 -13.161  59.719  1.00  0.00           H
ATOM   4321  HE2 LYS B  61     -21.373 -11.738  60.370  1.00  0.00           H
ATOM   4322  HE3 LYS B  61     -22.898 -11.645  61.224  1.00  0.00           H
ATOM   4323  HZ1 LYS B  61     -20.732 -12.171  62.428  1.00  0.00           H
ATOM   4324  HZ2 LYS B  61     -22.009 -13.139  62.875  1.00  0.00           H
ATOM   4325  HZ3 LYS B  61     -20.854 -13.692  61.900  1.00  0.00           H
ATOM   4326  N   GLU B  62     -18.453 -11.626  58.418  1.00104.28           N
ATOM   4327  CA  GLU B  62     -17.981 -10.248  58.240  1.00104.28           C
ATOM   4328  CB  GLU B  62     -17.455  -9.668  59.567  1.00104.28           C
ATOM   4329  CG  GLU B  62     -18.546  -9.170  60.534  1.00104.28           C
ATOM   4330  CD  GLU B  62     -19.477 -10.252  61.110  1.00104.28           C
ATOM   4331  OE1 GLU B  62     -20.624  -9.915  61.474  1.00104.28           O
ATOM   4332  OE2 GLU B  62     -19.089 -11.439  61.206  1.00104.28           O
ATOM   4333  C   GLU B  62     -16.917 -10.147  57.134  1.00104.28           C
ATOM   4334  O   GLU B  62     -17.116  -9.401  56.176  1.00104.28           O
ATOM   4335  H   GLU B  62     -18.384 -12.040  59.343  1.00  0.00           H
ATOM   4336  HA  GLU B  62     -18.816  -9.628  57.912  1.00  0.00           H
ATOM   4337  HB2 GLU B  62     -16.826  -8.808  59.333  1.00  0.00           H
ATOM   4338  HB3 GLU B  62     -16.829 -10.399  60.073  1.00  0.00           H
ATOM   4339  HG2 GLU B  62     -18.050  -8.676  61.372  1.00  0.00           H
ATOM   4340  HG3 GLU B  62     -19.140  -8.411  60.018  1.00  0.00           H
ATOM   4341  N   LYS B  63     -15.895 -11.015  57.127  1.00 58.67           N
ATOM   4342  CA  LYS B  63     -14.781 -10.882  56.165  1.00 58.67           C
ATOM   4343  CB  LYS B  63     -13.512 -11.573  56.675  1.00 58.67           C
ATOM   4344  CG  LYS B  63     -12.862 -10.541  57.584  1.00 58.67           C
ATOM   4345  CD  LYS B  63     -11.534 -10.923  58.201  1.00 58.67           C
ATOM   4346  CE  LYS B  63     -11.242  -9.768  59.157  1.00 58.67           C
ATOM   4347  NZ  LYS B  63     -10.228 -10.162  60.152  1.00 58.67           N
ATOM   4348  C   LYS B  63     -15.061 -11.252  54.719  1.00 58.67           C
ATOM   4349  O   LYS B  63     -14.436 -10.666  53.840  1.00 58.67           O
ATOM   4350  H   LYS B  63     -15.752 -11.566  57.965  1.00  0.00           H
ATOM   4351  HA  LYS B  63     -14.577  -9.812  56.091  1.00  0.00           H
ATOM   4352  HB2 LYS B  63     -12.834 -11.791  55.847  1.00  0.00           H
ATOM   4353  HB3 LYS B  63     -13.753 -12.492  57.209  1.00  0.00           H
ATOM   4354  HG2 LYS B  63     -12.668  -9.657  56.985  1.00  0.00           H
ATOM   4355  HG3 LYS B  63     -13.567 -10.298  58.381  1.00  0.00           H
ATOM   4356  HD2 LYS B  63     -10.764 -11.002  57.432  1.00  0.00           H
ATOM   4357  HD3 LYS B  63     -11.637 -11.861  58.735  1.00  0.00           H
ATOM   4358  HE2 LYS B  63     -10.938  -8.888  58.576  1.00  0.00           H
ATOM   4359  HE3 LYS B  63     -12.174  -9.495  59.666  1.00  0.00           H
ATOM   4360  HZ1 LYS B  63     -10.123  -9.423  60.832  1.00  0.00           H
ATOM   4361  HZ2 LYS B  63     -10.540 -11.019  60.610  1.00  0.00           H
ATOM   4362  HZ3 LYS B  63      -9.349 -10.330  59.687  1.00  0.00           H
ATOM   4363  N   ARG B  64     -16.081 -12.053  54.428  1.00189.75           N
ATOM   4364  CA  ARG B  64     -16.579 -12.191  53.054  1.00189.75           C
ATOM   4365  CB  ARG B  64     -17.217 -13.558  52.849  1.00189.75           C
ATOM   4366  CG  ARG B  64     -16.168 -14.680  52.948  1.00189.75           C
ATOM   4367  CD  ARG B  64     -16.769 -16.009  52.505  1.00189.75           C
ATOM   4368  NE  ARG B  64     -18.017 -16.296  53.236  1.00189.75           N
ATOM   4369  CZ  ARG B  64     -19.236 -16.149  52.759  1.00189.75           C
ATOM   4370  NH1 ARG B  64     -19.506 -15.965  51.501  1.00189.75           N
ATOM   4371  NH2 ARG B  64     -20.245 -16.346  53.552  1.00189.75           N
ATOM   4372  C   ARG B  64     -17.521 -11.067  52.650  1.00189.75           C
ATOM   4373  O   ARG B  64     -17.602 -10.809  51.455  1.00189.75           O
ATOM   4374  H   ARG B  64     -16.570 -12.533  55.178  1.00  0.00           H
ATOM   4375  HA  ARG B  64     -15.739 -12.121  52.360  1.00  0.00           H
ATOM   4376  HB2 ARG B  64     -17.663 -13.596  51.855  1.00  0.00           H
ATOM   4377  HB3 ARG B  64     -18.007 -13.694  53.589  1.00  0.00           H
ATOM   4378  HG2 ARG B  64     -15.315 -14.453  52.310  1.00  0.00           H
ATOM   4379  HG3 ARG B  64     -15.799 -14.769  53.966  1.00  0.00           H
ATOM   4380  HD2 ARG B  64     -16.920 -15.953  51.427  1.00  0.00           H
ATOM   4381  HD3 ARG B  64     -16.059 -16.812  52.692  1.00  0.00           H
ATOM   4382  HE  ARG B  64     -17.938 -16.702  54.155  1.00  0.00           H
ATOM   4383 HH11 ARG B  64     -18.751 -16.210  50.850  1.00  0.00           H
ATOM   4384 HH12 ARG B  64     -20.379 -16.398  51.212  1.00  0.00           H
ATOM   4385 HH21 ARG B  64     -20.135 -17.245  54.010  1.00  0.00           H
ATOM   4386 HH22 ARG B  64     -21.088 -16.469  52.999  1.00  0.00           H
ATOM   4387  N   LYS B  65     -18.034 -10.256  53.583  1.00 45.60           N
ATOM   4388  CA  LYS B  65     -18.607  -8.942  53.252  1.00 45.60           C
ATOM   4389  CB  LYS B  65     -19.658  -8.528  54.293  1.00 45.60           C
ATOM   4390  CG  LYS B  65     -20.554  -7.439  53.686  1.00 45.60           C
ATOM   4391  CD  LYS B  65     -21.686  -7.016  54.623  1.00 45.60           C
ATOM   4392  CE  LYS B  65     -22.552  -5.998  53.870  1.00 45.60           C
ATOM   4393  NZ  LYS B  65     -23.681  -5.517  54.699  1.00 45.60           N
ATOM   4394  C   LYS B  65     -17.533  -7.867  53.037  1.00 45.60           C
ATOM   4395  O   LYS B  65     -17.611  -7.180  52.027  1.00 45.60           O
ATOM   4396  H   LYS B  65     -17.882 -10.483  54.559  1.00  0.00           H
ATOM   4397  HA  LYS B  65     -19.120  -9.043  52.294  1.00  0.00           H
ATOM   4398  HB2 LYS B  65     -20.271  -9.394  54.551  1.00  0.00           H
ATOM   4399  HB3 LYS B  65     -19.173  -8.155  55.195  1.00  0.00           H
ATOM   4400  HG2 LYS B  65     -20.993  -7.820  52.762  1.00  0.00           H
ATOM   4401  HG3 LYS B  65     -19.951  -6.561  53.450  1.00  0.00           H
ATOM   4402  HD2 LYS B  65     -22.281  -7.891  54.894  1.00  0.00           H
ATOM   4403  HD3 LYS B  65     -21.262  -6.568  55.524  1.00  0.00           H
ATOM   4404  HE2 LYS B  65     -22.930  -6.469  52.956  1.00  0.00           H
ATOM   4405  HE3 LYS B  65     -21.920  -5.157  53.562  1.00  0.00           H
ATOM   4406  HZ1 LYS B  65     -24.234  -4.855  54.167  1.00  0.00           H
ATOM   4407  HZ2 LYS B  65     -24.270  -6.293  54.969  1.00  0.00           H
ATOM   4408  HZ3 LYS B  65     -23.331  -5.058  55.530  1.00  0.00           H
ATOM   4409  N   GLU B  66     -16.458  -7.847  53.832  1.00 35.69           N
ATOM   4410  CA  GLU B  66     -15.268  -7.003  53.574  1.00 35.69           C
ATOM   4411  CB  GLU B  66     -14.197  -7.182  54.680  1.00 35.69           C
ATOM   4412  CG  GLU B  66     -14.627  -6.773  56.104  1.00 35.69           C
ATOM   4413  CD  GLU B  66     -13.624  -7.204  57.201  1.00 35.69           C
ATOM   4414  OE1 GLU B  66     -12.396  -7.199  56.952  1.00 35.69           O
ATOM   4415  OE2 GLU B  66     -14.082  -7.711  58.252  1.00 35.69           O
ATOM   4416  C   GLU B  66     -14.645  -7.323  52.198  1.00 35.69           C
ATOM   4417  O   GLU B  66     -14.452  -6.432  51.368  1.00 35.69           O
ATOM   4418  H   GLU B  66     -16.478  -8.420  54.669  1.00  0.00           H
ATOM   4419  HA  GLU B  66     -15.568  -5.954  53.553  1.00  0.00           H
ATOM   4420  HB2 GLU B  66     -13.324  -6.587  54.406  1.00  0.00           H
ATOM   4421  HB3 GLU B  66     -13.889  -8.226  54.696  1.00  0.00           H
ATOM   4422  HG2 GLU B  66     -15.601  -7.213  56.321  1.00  0.00           H
ATOM   4423  HG3 GLU B  66     -14.748  -5.688  56.132  1.00  0.00           H
ATOM   4424  N   GLY B  67     -14.526  -8.617  51.882  1.00 23.83           N
ATOM   4425  CA  GLY B  67     -14.066  -9.118  50.588  1.00 23.83           C
ATOM   4426  C   GLY B  67     -15.029  -8.834  49.434  1.00 23.83           C
ATOM   4427  O   GLY B  67     -14.581  -8.349  48.399  1.00 23.83           O
ATOM   4428  H   GLY B  67     -14.668  -9.294  52.623  1.00  0.00           H
ATOM   4429  HA2 GLY B  67     -13.102  -8.666  50.351  1.00  0.00           H
ATOM   4430  HA3 GLY B  67     -13.933 -10.197  50.659  1.00  0.00           H
ATOM   4431  N   LEU B  68     -16.344  -8.994  49.632  1.00 58.54           N
ATOM   4432  CA  LEU B  68     -17.352  -8.695  48.608  1.00 58.54           C
ATOM   4433  CB  LEU B  68     -18.734  -9.212  49.054  1.00 58.54           C
ATOM   4434  CG  LEU B  68     -19.865  -9.061  48.018  1.00 58.54           C
ATOM   4435  CD1 LEU B  68     -19.661  -9.970  46.804  1.00 58.54           C
ATOM   4436  CD2 LEU B  68     -21.204  -9.432  48.660  1.00 58.54           C
ATOM   4437  C   LEU B  68     -17.388  -7.202  48.270  1.00 58.54           C
ATOM   4438  O   LEU B  68     -17.323  -6.869  47.094  1.00 58.54           O
ATOM   4439  H   LEU B  68     -16.660  -9.395  50.505  1.00  0.00           H
ATOM   4440  HA  LEU B  68     -17.068  -9.225  47.700  1.00  0.00           H
ATOM   4441  HB2 LEU B  68     -19.021  -8.684  49.963  1.00  0.00           H
ATOM   4442  HB3 LEU B  68     -18.647 -10.269  49.281  1.00  0.00           H
ATOM   4443  HG  LEU B  68     -19.922  -8.025  47.689  1.00  0.00           H
ATOM   4444 HD21 LEU B  68     -22.001  -9.325  47.925  1.00  0.00           H
ATOM   4445 HD22 LEU B  68     -21.184 -10.466  49.005  1.00  0.00           H
ATOM   4446 HD23 LEU B  68     -21.409  -8.771  49.500  1.00  0.00           H
ATOM   4447 HD11 LEU B  68     -20.499  -9.853  46.116  1.00  0.00           H
ATOM   4448 HD12 LEU B  68     -18.749  -9.696  46.277  1.00  0.00           H
ATOM   4449 HD13 LEU B  68     -19.599 -11.013  47.116  1.00  0.00           H
ATOM   4450  N   VAL B  69     -17.313  -6.313  49.266  1.00 38.01           N
ATOM   4451  CA  VAL B  69     -17.221  -4.857  49.053  1.00 38.01           C
ATOM   4452  CB  VAL B  69     -17.235  -4.114  50.405  1.00 38.01           C
ATOM   4453  CG1 VAL B  69     -16.897  -2.624  50.294  1.00 38.01           C
ATOM   4454  CG2 VAL B  69     -18.623  -4.197  51.056  1.00 38.01           C
ATOM   4455  C   VAL B  69     -16.001  -4.493  48.206  1.00 38.01           C
ATOM   4456  O   VAL B  69     -16.171  -3.955  47.117  1.00 38.01           O
ATOM   4457  H   VAL B  69     -17.294  -6.659  50.220  1.00  0.00           H
ATOM   4458  HA  VAL B  69     -18.084  -4.526  48.479  1.00  0.00           H
ATOM   4459  HB  VAL B  69     -16.508  -4.579  51.070  1.00  0.00           H
ATOM   4460 HG21 VAL B  69     -18.571  -3.810  52.072  1.00  0.00           H
ATOM   4461 HG22 VAL B  69     -19.331  -3.599  50.484  1.00  0.00           H
ATOM   4462 HG23 VAL B  69     -18.976  -5.226  51.088  1.00  0.00           H
ATOM   4463 HG11 VAL B  69     -16.981  -2.147  51.269  1.00  0.00           H
ATOM   4464 HG12 VAL B  69     -17.581  -2.135  49.598  1.00  0.00           H
ATOM   4465 HG13 VAL B  69     -15.878  -2.483  49.933  1.00  0.00           H
ATOM   4466  N   SER B  70     -14.825  -5.033  48.540  1.00 80.80           N
ATOM   4467  CA  SER B  70     -13.603  -4.846  47.741  0.12 80.80           C
ATOM   4468  CB  SER B  70     -12.441  -5.507  48.488  0.12 80.80           C
ATOM   4469  OG  SER B  70     -11.218  -5.326  47.806  0.12 80.80           O
ATOM   4470  C   SER B  70     -13.720  -5.395  46.305  1.00 80.80           C
ATOM   4471  O   SER B  70     -13.432  -4.693  45.333  1.00 80.80           O
ATOM   4472  H   SER B  70     -14.768  -5.558  49.407  1.00  0.00           H
ATOM   4473  HA  SER B  70     -13.397  -3.777  47.666  0.12  0.00           H
ATOM   4474  HB2 SER B  70     -12.637  -6.575  48.592  0.12  0.00           H
ATOM   4475  HB3 SER B  70     -12.365  -5.069  49.484  0.12  0.00           H
ATOM   4476  HG  SER B  70     -10.514  -5.709  48.336  0.12  0.00           H
ATOM   4477  N   MET B  71     -14.289  -6.594  46.153  1.00118.78           N
ATOM   4478  CA  MET B  71     -14.474  -7.284  44.869  1.00118.78           C
ATOM   4479  CB  MET B  71     -14.921  -8.727  45.144  1.00118.78           C
ATOM   4480  CG  MET B  71     -13.749  -9.594  45.614  1.00118.78           C
ATOM   4481  SD  MET B  71     -12.661 -10.134  44.271  1.00118.78           S
ATOM   4482  CE  MET B  71     -13.705 -11.442  43.578  1.00118.78           C
ATOM   4483  C   MET B  71     -15.490  -6.617  43.932  1.00118.78           C
ATOM   4484  O   MET B  71     -15.325  -6.714  42.710  1.00118.78           O
ATOM   4485  H   MET B  71     -14.559  -7.092  46.995  1.00  0.00           H
ATOM   4486  HA  MET B  71     -13.518  -7.301  44.344  1.00  0.00           H
ATOM   4487  HB2 MET B  71     -15.702  -8.728  45.903  1.00  0.00           H
ATOM   4488  HB3 MET B  71     -15.346  -9.158  44.238  1.00  0.00           H
ATOM   4489  HG2 MET B  71     -14.147 -10.478  46.113  1.00  0.00           H
ATOM   4490  HG3 MET B  71     -13.157  -9.037  46.341  1.00  0.00           H
ATOM   4491  HE1 MET B  71     -14.680 -11.053  43.289  1.00  0.00           H
ATOM   4492  HE2 MET B  71     -13.218 -11.853  42.698  1.00  0.00           H
ATOM   4493  HE3 MET B  71     -13.843 -12.236  44.313  1.00  0.00           H
ATOM   4494  N   CYS B  72     -16.534  -5.996  44.490  1.00 51.19           N
ATOM   4495  CA  CYS B  72     -17.578  -5.271  43.763  1.00 51.19           C
ATOM   4496  C   CYS B  72     -17.153  -3.837  43.451  1.00 51.19           C
ATOM   4497  O   CYS B  72     -17.097  -3.468  42.284  1.00 51.19           O
ATOM   4498  CB  CYS B  72     -18.886  -5.262  44.565  1.00  0.00           C
ATOM   4499  SG  CYS B  72     -19.438  -6.941  44.933  1.00  0.00           S
ATOM   4500  H   CYS B  72     -16.603  -6.009  45.502  1.00  0.00           H
ATOM   4501  HA  CYS B  72     -17.769  -5.765  42.811  1.00  0.00           H
ATOM   4502  HB2 CYS B  72     -18.753  -4.706  45.496  1.00  0.00           H
ATOM   4503  HB3 CYS B  72     -19.658  -4.767  43.972  1.00  0.00           H
ATOM   4504  HG  CYS B  72     -18.437  -7.241  45.770  1.00  0.00           H
ATOM   4505  N   ASP B  73     -16.624  -3.108  44.436  1.00 34.05           N
ATOM   4506  CA  ASP B  73     -16.206  -1.717  44.254  1.00 34.05           C
ATOM   4507  CB  ASP B  73     -15.920  -1.055  45.610  1.00 34.05           C
ATOM   4508  CG  ASP B  73     -17.132  -0.971  46.554  1.00 34.05           C
ATOM   4509  OD1 ASP B  73     -18.280  -1.093  46.065  1.00 34.05           O
ATOM   4510  OD2 ASP B  73     -16.917  -0.470  47.677  1.00 34.05           O
ATOM   4511  C   ASP B  73     -14.995  -1.576  43.327  1.00 34.05           C
ATOM   4512  O   ASP B  73     -14.836  -0.538  42.688  1.00 34.05           O
ATOM   4513  H   ASP B  73     -16.681  -3.455  45.390  1.00  0.00           H
ATOM   4514  HA  ASP B  73     -17.029  -1.168  43.796  1.00  0.00           H
ATOM   4515  HB2 ASP B  73     -15.550  -0.042  45.429  1.00  0.00           H
ATOM   4516  HB3 ASP B  73     -15.122  -1.608  46.106  1.00  0.00           H
ATOM   4517  N   GLN B  74     -14.137  -2.597  43.220  1.00 52.55           N
ATOM   4518  CA  GLN B  74     -13.097  -2.648  42.188  1.00 52.55           C
ATOM   4519  CB  GLN B  74     -12.039  -3.697  42.567  1.00 52.55           C
ATOM   4520  CG  GLN B  74     -10.796  -3.644  41.657  1.00 52.55           C
ATOM   4521  CD  GLN B  74      -9.571  -3.012  42.317  1.00 52.55           C
ATOM   4522  OE1 GLN B  74      -9.641  -2.039  43.059  1.00 52.55           O
ATOM   4523  NE2 GLN B  74      -8.385  -3.491  42.015  1.00 52.55           N
ATOM   4524  C   GLN B  74     -13.685  -2.886  40.792  1.00 52.55           C
ATOM   4525  O   GLN B  74     -13.352  -2.143  39.873  1.00 52.55           O
ATOM   4526  H   GLN B  74     -14.282  -3.406  43.819  1.00  0.00           H
ATOM   4527  HA  GLN B  74     -12.598  -1.683  42.134  1.00  0.00           H
ATOM   4528  HB2 GLN B  74     -12.491  -4.686  42.489  1.00  0.00           H
ATOM   4529  HB3 GLN B  74     -11.737  -3.560  43.606  1.00  0.00           H
ATOM   4530  HG2 GLN B  74     -10.544  -4.663  41.366  1.00  0.00           H
ATOM   4531  HG3 GLN B  74     -11.007  -3.090  40.745  1.00  0.00           H
ATOM   4532 HE21 GLN B  74      -8.296  -4.244  41.358  1.00  0.00           H
ATOM   4533 HE22 GLN B  74      -7.585  -3.045  42.428  1.00  0.00           H
ATOM   4534  N   ARG B  75     -14.613  -3.839  40.639  1.00 95.12           N
ATOM   4535  CA  ARG B  75     -15.256  -4.149  39.349  1.00 95.12           C
ATOM   4536  CB  ARG B  75     -16.023  -5.477  39.474  1.00 95.12           C
ATOM   4537  CG  ARG B  75     -15.053  -6.664  39.367  1.00 95.12           C
ATOM   4538  CD  ARG B  75     -15.773  -8.019  39.436  1.00 95.12           C
ATOM   4539  NE  ARG B  75     -14.840  -9.158  39.273  1.00 95.12           N
ATOM   4540  CZ  ARG B  75     -14.027  -9.648  40.195  1.00 95.12           C
ATOM   4541  NH1 ARG B  75     -13.914  -9.097  41.374  1.00 95.12           N
ATOM   4542  NH2 ARG B  75     -13.295 -10.698  39.946  1.00 95.12           N
ATOM   4543  C   ARG B  75     -16.155  -3.017  38.844  1.00 95.12           C
ATOM   4544  O   ARG B  75     -16.077  -2.680  37.668  1.00 95.12           O
ATOM   4545  H   ARG B  75     -14.944  -4.320  41.466  1.00  0.00           H
ATOM   4546  HA  ARG B  75     -14.488  -4.254  38.579  1.00  0.00           H
ATOM   4547  HB2 ARG B  75     -16.760  -5.543  38.675  1.00  0.00           H
ATOM   4548  HB3 ARG B  75     -16.559  -5.514  40.424  1.00  0.00           H
ATOM   4549  HG2 ARG B  75     -14.530  -6.594  38.415  1.00  0.00           H
ATOM   4550  HG3 ARG B  75     -14.317  -6.600  40.169  1.00  0.00           H
ATOM   4551  HD2 ARG B  75     -16.519  -8.059  38.641  1.00  0.00           H
ATOM   4552  HD3 ARG B  75     -16.299  -8.098  40.390  1.00  0.00           H
ATOM   4553  HE  ARG B  75     -14.849  -9.633  38.380  1.00  0.00           H
ATOM   4554 HH11 ARG B  75     -13.303  -9.503  42.062  1.00  0.00           H
ATOM   4555 HH12 ARG B  75     -14.474  -8.284  41.599  1.00  0.00           H
ATOM   4556 HH21 ARG B  75     -12.640 -11.075  40.621  1.00  0.00           H
ATOM   4557 HH22 ARG B  75     -13.309 -11.147  39.039  1.00  0.00           H
ATOM   4558  N   ALA B  76     -16.838  -2.313  39.745  1.00 26.34           N
ATOM   4559  CA  ALA B  76     -17.626  -1.124  39.439  1.00 26.34           C
ATOM   4560  CB  ALA B  76     -18.481  -0.791  40.664  1.00 26.34           C
ATOM   4561  C   ALA B  76     -16.751   0.067  39.014  1.00 26.34           C
ATOM   4562  O   ALA B  76     -16.975   0.612  37.937  1.00 26.34           O
ATOM   4563  H   ALA B  76     -16.876  -2.676  40.689  1.00  0.00           H
ATOM   4564  HA  ALA B  76     -18.297  -1.348  38.607  1.00  0.00           H
ATOM   4565  HB1 ALA B  76     -19.127  -1.637  40.896  1.00  0.00           H
ATOM   4566  HB2 ALA B  76     -19.100   0.080  40.450  1.00  0.00           H
ATOM   4567  HB3 ALA B  76     -17.843  -0.573  41.522  1.00  0.00           H
ATOM   4568  N   ARG B  77     -15.638   0.331  39.725  1.00 71.35           N
ATOM   4569  CA  ARG B  77     -14.646   1.342  39.311  1.00 71.35           C
ATOM   4570  CB  ARG B  77     -13.536   1.499  40.362  1.00 71.35           C
ATOM   4571  CG  ARG B  77     -13.968   2.402  41.526  1.00 71.35           C
ATOM   4572  CD  ARG B  77     -12.866   2.510  42.588  1.00 71.35           C
ATOM   4573  NE  ARG B  77     -12.724   1.252  43.346  1.00 71.35           N
ATOM   4574  CZ  ARG B  77     -11.643   0.518  43.530  1.00 71.35           C
ATOM   4575  NH1 ARG B  77     -10.494   0.778  42.975  1.00 71.35           N
ATOM   4576  NH2 ARG B  77     -11.699  -0.568  44.240  1.00 71.35           N
ATOM   4577  C   ARG B  77     -14.032   1.027  37.950  1.00 71.35           C
ATOM   4578  O   ARG B  77     -14.093   1.875  37.073  1.00 71.35           O
ATOM   4579  H   ARG B  77     -15.484  -0.179  40.586  1.00  0.00           H
ATOM   4580  HA  ARG B  77     -15.152   2.301  39.175  1.00  0.00           H
ATOM   4581  HB2 ARG B  77     -13.239   0.516  40.728  1.00  0.00           H
ATOM   4582  HB3 ARG B  77     -12.667   1.961  39.889  1.00  0.00           H
ATOM   4583  HG2 ARG B  77     -14.881   2.019  41.982  1.00  0.00           H
ATOM   4584  HG3 ARG B  77     -14.175   3.400  41.135  1.00  0.00           H
ATOM   4585  HD2 ARG B  77     -11.931   2.800  42.105  1.00  0.00           H
ATOM   4586  HD3 ARG B  77     -13.142   3.302  43.285  1.00  0.00           H
ATOM   4587  HE  ARG B  77     -13.600   0.800  43.585  1.00  0.00           H
ATOM   4588 HH11 ARG B  77      -9.782   0.061  43.009  1.00  0.00           H
ATOM   4589 HH12 ARG B  77     -10.427   1.537  42.323  1.00  0.00           H
ATOM   4590 HH21 ARG B  77     -10.911  -1.204  44.189  1.00  0.00           H
ATOM   4591 HH22 ARG B  77     -12.576  -0.876  44.621  1.00  0.00           H
ATOM   4592  N   MET B  78     -13.556  -0.201  37.739  1.00 38.57           N
ATOM   4593  CA  MET B  78     -12.954  -0.620  36.467  1.00 38.57           C
ATOM   4594  CB  MET B  78     -12.412  -2.052  36.595  1.00 38.57           C
ATOM   4595  CG  MET B  78     -11.139  -2.100  37.447  1.00 38.57           C
ATOM   4596  SD  MET B  78     -10.590  -3.775  37.886  1.00 38.57           S
ATOM   4597  CE  MET B  78      -8.813  -3.457  38.039  1.00 38.57           C
ATOM   4598  C   MET B  78     -13.938  -0.523  35.295  1.00 38.57           C
ATOM   4599  O   MET B  78     -13.582   0.018  34.253  1.00 38.57           O
ATOM   4600  H   MET B  78     -13.580  -0.863  38.504  1.00  0.00           H
ATOM   4601  HA  MET B  78     -12.123   0.049  36.229  1.00  0.00           H
ATOM   4602  HB2 MET B  78     -12.169  -2.435  35.603  1.00  0.00           H
ATOM   4603  HB3 MET B  78     -13.176  -2.695  37.036  1.00  0.00           H
ATOM   4604  HG2 MET B  78     -10.346  -1.605  36.884  1.00  0.00           H
ATOM   4605  HG3 MET B  78     -11.293  -1.540  38.368  1.00  0.00           H
ATOM   4606  HE1 MET B  78      -8.299  -4.379  38.309  1.00  0.00           H
ATOM   4607  HE2 MET B  78      -8.425  -3.100  37.084  1.00  0.00           H
ATOM   4608  HE3 MET B  78      -8.639  -2.699  38.803  1.00  0.00           H
ATOM   4609  N   LEU B  79     -15.203  -0.904  35.499  1.00 54.00           N
ATOM   4610  CA  LEU B  79     -16.245  -0.753  34.484  1.00 54.00           C
ATOM   4611  CB  LEU B  79     -17.477  -1.568  34.919  1.00 54.00           C
ATOM   4612  CG  LEU B  79     -18.672  -1.477  33.953  1.00 54.00           C
ATOM   4613  CD1 LEU B  79     -18.337  -2.000  32.559  1.00 54.00           C
ATOM   4614  CD2 LEU B  79     -19.838  -2.303  34.496  1.00 54.00           C
ATOM   4615  C   LEU B  79     -16.576   0.723  34.195  1.00 54.00           C
ATOM   4616  O   LEU B  79     -16.664   1.095  33.030  1.00 54.00           O
ATOM   4617  H   LEU B  79     -15.453  -1.332  36.382  1.00  0.00           H
ATOM   4618  HA  LEU B  79     -15.862  -1.175  33.553  1.00  0.00           H
ATOM   4619  HB2 LEU B  79     -17.797  -1.216  35.900  1.00  0.00           H
ATOM   4620  HB3 LEU B  79     -17.182  -2.614  35.017  1.00  0.00           H
ATOM   4621  HG  LEU B  79     -18.996  -0.442  33.872  1.00  0.00           H
ATOM   4622 HD11 LEU B  79     -19.222  -1.947  31.926  1.00  0.00           H
ATOM   4623 HD12 LEU B  79     -17.571  -1.375  32.104  1.00  0.00           H
ATOM   4624 HD13 LEU B  79     -17.981  -3.029  32.611  1.00  0.00           H
ATOM   4625 HD21 LEU B  79     -20.681  -2.239  33.807  1.00  0.00           H
ATOM   4626 HD22 LEU B  79     -20.147  -1.909  35.462  1.00  0.00           H
ATOM   4627 HD23 LEU B  79     -19.541  -3.346  34.599  1.00  0.00           H
ATOM   4628  N   GLN B  80     -16.690   1.577  35.217  1.00 42.13           N
ATOM   4629  CA  GLN B  80     -16.930   3.015  35.033  1.00 42.13           C
ATOM   4630  CB  GLN B  80     -17.193   3.681  36.394  1.00 42.13           C
ATOM   4631  CG  GLN B  80     -17.506   5.180  36.250  1.00 42.13           C
ATOM   4632  CD  GLN B  80     -18.032   5.812  37.532  1.00 42.13           C
ATOM   4633  OE1 GLN B  80     -18.716   5.201  38.337  1.00 42.13           O
ATOM   4634  NE2 GLN B  80     -17.853   7.102  37.704  1.00 42.13           N
ATOM   4635  C   GLN B  80     -15.770   3.719  34.318  1.00 42.13           C
ATOM   4636  O   GLN B  80     -16.005   4.567  33.466  1.00 42.13           O
ATOM   4637  H   GLN B  80     -16.591   1.225  36.163  1.00  0.00           H
ATOM   4638  HA  GLN B  80     -17.816   3.140  34.410  1.00  0.00           H
ATOM   4639  HB2 GLN B  80     -16.323   3.559  37.042  1.00  0.00           H
ATOM   4640  HB3 GLN B  80     -18.036   3.188  36.867  1.00  0.00           H
ATOM   4641  HG2 GLN B  80     -16.601   5.708  35.947  1.00  0.00           H
ATOM   4642  HG3 GLN B  80     -18.260   5.323  35.476  1.00  0.00           H
ATOM   4643 HE21 GLN B  80     -17.439   7.647  36.967  1.00  0.00           H
ATOM   4644 HE22 GLN B  80     -18.361   7.521  38.461  1.00  0.00           H
ATOM   4645  N   ASP B  81     -14.535   3.386  34.677  1.00 78.29           N
ATOM   4646  CA  ASP B  81     -13.306   3.993  34.162  1.00 78.29           C
ATOM   4647  CB  ASP B  81     -12.174   3.507  35.081  1.00 78.29           C
ATOM   4648  CG  ASP B  81     -10.825   4.177  34.846  1.00 78.29           C
ATOM   4649  OD1 ASP B  81     -10.836   5.305  34.309  1.00 78.29           O
ATOM   4650  OD2 ASP B  81      -9.865   3.671  35.467  1.00 78.29           O
ATOM   4651  C   ASP B  81     -13.047   3.627  32.688  1.00 78.29           C
ATOM   4652  O   ASP B  81     -13.036   4.492  31.810  1.00 78.29           O
ATOM   4653  H   ASP B  81     -14.423   2.710  35.426  1.00  0.00           H
ATOM   4654  HA  ASP B  81     -13.374   5.080  34.236  1.00  0.00           H
ATOM   4655  HB2 ASP B  81     -12.456   3.719  36.114  1.00  0.00           H
ATOM   4656  HB3 ASP B  81     -12.061   2.426  34.978  1.00  0.00           H
ATOM   4657  N   GLN B  82     -13.200   2.339  32.365  1.00123.62           N
ATOM   4658  CA  GLN B  82     -13.111   1.823  30.996  1.00123.62           C
ATOM   4659  CB  GLN B  82     -13.094   0.286  31.093  1.00123.62           C
ATOM   4660  CG  GLN B  82     -12.494  -0.419  29.873  1.00123.62           C
ATOM   4661  CD  GLN B  82     -10.989  -0.631  30.019  1.00123.62           C
ATOM   4662  OE1 GLN B  82     -10.525  -1.703  30.364  1.00123.62           O
ATOM   4663  NE2 GLN B  82     -10.180   0.402  29.932  1.00123.62           N
ATOM   4664  C   GLN B  82     -14.242   2.345  30.082  1.00123.62           C
ATOM   4665  O   GLN B  82     -14.017   2.631  28.901  1.00123.62           O
ATOM   4666  H   GLN B  82     -13.319   1.671  33.120  1.00  0.00           H
ATOM   4667  HA  GLN B  82     -12.167   2.167  30.577  1.00  0.00           H
ATOM   4668  HB2 GLN B  82     -12.507  -0.018  31.960  1.00  0.00           H
ATOM   4669  HB3 GLN B  82     -14.114  -0.066  31.249  1.00  0.00           H
ATOM   4670  HG2 GLN B  82     -12.721   0.134  28.967  1.00  0.00           H
ATOM   4671  HG3 GLN B  82     -12.950  -1.401  29.777  1.00  0.00           H
ATOM   4672 HE21 GLN B  82     -10.521   1.321  29.723  1.00  0.00           H
ATOM   4673 HE22 GLN B  82      -9.211   0.217  30.123  1.00  0.00           H
ATOM   4674  N   PHE B  83     -15.428   2.589  30.650  1.00116.88           N
ATOM   4675  CA  PHE B  83     -16.546   3.256  29.978  0.50116.88           C
ATOM   4676  CB  PHE B  83     -17.827   2.957  30.771  0.50116.88           C
ATOM   4677  CG  PHE B  83     -19.138   3.251  30.070  0.50116.88           C
ATOM   4678  CD1 PHE B  83     -19.576   4.575  29.872  0.50116.88           C
ATOM   4679  CD2 PHE B  83     -19.960   2.179  29.672  0.50116.88           C
ATOM   4680  CE1 PHE B  83     -20.819   4.821  29.264  0.50116.88           C
ATOM   4681  CE2 PHE B  83     -21.210   2.425  29.082  0.50116.88           C
ATOM   4682  CZ  PHE B  83     -21.639   3.745  28.880  0.50116.88           C
ATOM   4683  C   PHE B  83     -16.314   4.768  29.814  1.00116.88           C
ATOM   4684  O   PHE B  83     -16.561   5.297  28.738  1.00116.88           O
ATOM   4685  H   PHE B  83     -15.552   2.336  31.623  1.00  0.00           H
ATOM   4686  HA  PHE B  83     -16.657   2.829  28.981  0.50  0.00           H
ATOM   4687  HB2 PHE B  83     -17.803   3.503  31.714  0.50  0.00           H
ATOM   4688  HB3 PHE B  83     -17.830   1.894  31.005  0.50  0.00           H
ATOM   4689  HD1 PHE B  83     -18.960   5.408  30.178  0.50  0.00           H
ATOM   4690  HD2 PHE B  83     -19.635   1.160  29.819  0.50  0.00           H
ATOM   4691  HE1 PHE B  83     -21.146   5.837  29.097  0.50  0.00           H
ATOM   4692  HE2 PHE B  83     -21.828   1.602  28.758  0.50  0.00           H
ATOM   4693  HZ  PHE B  83     -22.589   3.927  28.406  0.50  0.00           H
ATOM   4694  N   SER B  84     -15.741   5.442  30.816  1.00 31.09           N
ATOM   4695  CA  SER B  84     -15.411   6.877  30.806  1.00 31.09           C
ATOM   4696  CB  SER B  84     -14.881   7.287  32.188  1.00 31.09           C
ATOM   4697  OG  SER B  84     -14.372   8.608  32.197  1.00 31.09           O
ATOM   4698  C   SER B  84     -14.399   7.238  29.716  1.00 31.09           C
ATOM   4699  O   SER B  84     -14.698   8.079  28.871  1.00 31.09           O
ATOM   4700  H   SER B  84     -15.538   4.930  31.669  1.00  0.00           H
ATOM   4701  HA  SER B  84     -16.320   7.446  30.610  1.00  0.00           H
ATOM   4702  HB2 SER B  84     -14.081   6.612  32.488  1.00  0.00           H
ATOM   4703  HB3 SER B  84     -15.687   7.209  32.919  1.00  0.00           H
ATOM   4704  HG  SER B  84     -13.503   8.576  32.614  1.00  0.00           H
ATOM   4705  N   VAL B  85     -13.325   6.452  29.573  1.00 29.90           N
ATOM   4706  CA  VAL B  85     -12.368   6.569  28.452  1.00 29.90           C
ATOM   4707  CB  VAL B  85     -11.224   5.543  28.622  1.00 29.90           C
ATOM   4708  CG1 VAL B  85     -10.263   5.509  27.429  1.00 29.90           C
ATOM   4709  CG2 VAL B  85     -10.391   5.858  29.874  1.00 29.90           C
ATOM   4710  C   VAL B  85     -13.072   6.401  27.097  1.00 29.90           C
ATOM   4711  O   VAL B  85     -13.053   7.318  26.278  1.00 29.90           O
ATOM   4712  H   VAL B  85     -13.153   5.747  30.289  1.00  0.00           H
ATOM   4713  HA  VAL B  85     -11.932   7.565  28.457  1.00  0.00           H
ATOM   4714  HB  VAL B  85     -11.656   4.546  28.737  1.00  0.00           H
ATOM   4715 HG21 VAL B  85      -9.944   6.849  29.787  1.00  0.00           H
ATOM   4716 HG22 VAL B  85     -11.010   5.829  30.770  1.00  0.00           H
ATOM   4717 HG23 VAL B  85      -9.599   5.121  29.991  1.00  0.00           H
ATOM   4718 HG11 VAL B  85      -9.465   4.791  27.609  1.00  0.00           H
ATOM   4719 HG12 VAL B  85      -9.825   6.496  27.280  1.00  0.00           H
ATOM   4720 HG13 VAL B  85     -10.783   5.219  26.516  1.00  0.00           H
ATOM   4721  N   SER B  86     -13.946   5.394  27.000  1.00 34.46           N
ATOM   4722  CA  SER B  86     -14.781   5.140  25.817  1.00 34.46           C
ATOM   4723  CB  SER B  86     -15.464   3.772  25.932  1.00 34.46           C
ATOM   4724  OG  SER B  86     -14.544   2.714  26.181  1.00 34.46           O
ATOM   4725  C   SER B  86     -15.865   6.205  25.537  1.00 34.46           C
ATOM   4726  O   SER B  86     -16.458   6.179  24.459  1.00 34.46           O
ATOM   4727  H   SER B  86     -14.017   4.758  27.776  1.00  0.00           H
ATOM   4728  HA  SER B  86     -14.127   5.127  24.943  1.00  0.00           H
ATOM   4729  HB2 SER B  86     -15.995   3.565  25.011  1.00  0.00           H
ATOM   4730  HB3 SER B  86     -16.184   3.806  26.747  1.00  0.00           H
ATOM   4731  HG  SER B  86     -14.321   2.722  27.133  1.00  0.00           H
ATOM   4732  N   VAL B  87     -16.151   7.125  26.468  1.00 34.01           N
ATOM   4733  CA  VAL B  87     -17.006   8.306  26.247  1.00 34.01           C
ATOM   4734  CB  VAL B  87     -17.840   8.630  27.508  1.00 34.01           C
ATOM   4735  CG1 VAL B  87     -18.551   9.991  27.438  1.00 34.01           C
ATOM   4736  CG2 VAL B  87     -18.940   7.585  27.736  1.00 34.01           C
ATOM   4737  C   VAL B  87     -16.178   9.517  25.809  1.00 34.01           C
ATOM   4738  O   VAL B  87     -16.530  10.169  24.826  1.00 34.01           O
ATOM   4739  H   VAL B  87     -15.650   7.070  27.346  1.00  0.00           H
ATOM   4740  HA  VAL B  87     -17.699   8.096  25.437  1.00  0.00           H
ATOM   4741  HB  VAL B  87     -17.187   8.638  28.381  1.00  0.00           H
ATOM   4742 HG21 VAL B  87     -19.422   7.765  28.695  1.00  0.00           H
ATOM   4743 HG22 VAL B  87     -19.684   7.645  26.943  1.00  0.00           H
ATOM   4744 HG23 VAL B  87     -18.511   6.586  27.745  1.00  0.00           H
ATOM   4745 HG11 VAL B  87     -19.185  10.121  28.314  1.00  0.00           H
ATOM   4746 HG12 VAL B  87     -17.815  10.796  27.437  1.00  0.00           H
ATOM   4747 HG13 VAL B  87     -19.159  10.048  26.536  1.00  0.00           H
ATOM   4748  N   ASN B  88     -15.064   9.798  26.489  1.00 39.75           N
ATOM   4749  CA  ASN B  88     -14.278  11.020  26.281  1.00 39.75           C
ATOM   4750  CB  ASN B  88     -13.279  11.185  27.439  1.00 39.75           C
ATOM   4751  CG  ASN B  88     -13.948  11.254  28.806  1.00 39.75           C
ATOM   4752  OD1 ASN B  88     -15.072  11.701  28.972  1.00 39.75           O
ATOM   4753  ND2 ASN B  88     -13.352  10.645  29.805  1.00 39.75           N
ATOM   4754  C   ASN B  88     -13.592  11.045  24.904  1.00 39.75           C
ATOM   4755  O   ASN B  88     -13.948  11.878  24.072  1.00 39.75           O
ATOM   4756  H   ASN B  88     -14.817   9.197  27.268  1.00  0.00           H
ATOM   4757  HA  ASN B  88     -14.956  11.874  26.305  1.00  0.00           H
ATOM   4758  HB2 ASN B  88     -12.717  12.108  27.296  1.00  0.00           H
ATOM   4759  HB3 ASN B  88     -12.574  10.355  27.420  1.00  0.00           H
ATOM   4760 HD21 ASN B  88     -12.504  10.145  29.625  1.00  0.00           H
ATOM   4761 HD22 ASN B  88     -13.933  10.456  30.603  1.00  0.00           H
ATOM   4762  N   HIS B  89     -12.976   9.927  24.504  1.00 67.90           N
ATOM   4763  CA  HIS B  89     -12.438   9.756  23.148  1.00 67.90           C
ATOM   4764  ND1 HIS B  89     -10.030   8.319  25.164  1.00 67.90           N
ATOM   4765  CG  HIS B  89     -10.278   8.599  23.819  1.00 67.90           C
ATOM   4766  CB  HIS B  89     -11.601   8.476  23.111  1.00 67.90           C
ATOM   4767  NE2 HIS B  89      -8.107   8.641  24.122  1.00 67.90           N
ATOM   4768  CD2 HIS B  89      -9.094   8.836  23.188  1.00 67.90           C
ATOM   4769  CE1 HIS B  89      -8.692   8.333  25.289  1.00 67.90           C
ATOM   4770  C   HIS B  89     -13.500   9.739  22.031  1.00 67.90           C
ATOM   4771  O   HIS B  89     -13.171   9.958  20.863  1.00 67.90           O
ATOM   4772  H   HIS B  89     -12.790   9.196  25.187  1.00  0.00           H
ATOM   4773  HA  HIS B  89     -11.778  10.601  22.939  1.00  0.00           H
ATOM   4774  HB2 HIS B  89     -12.168   7.659  23.558  1.00  0.00           H
ATOM   4775  HB3 HIS B  89     -11.399   8.209  22.074  1.00  0.00           H
ATOM   4776  HD2 HIS B  89      -8.949   8.978  22.130  1.00  0.00           H
ATOM   4777  HE1 HIS B  89      -8.154   8.078  26.191  1.00  0.00           H
ATOM   4778  HE2 HIS B  89      -7.126   8.460  23.892  1.00  0.00           H
ATOM   4779  N   VAL B  90     -14.781   9.549  22.358  1.00 42.52           N
ATOM   4780  CA  VAL B  90     -15.902   9.704  21.412  1.00 42.52           C
ATOM   4781  CB  VAL B  90     -17.018   8.694  21.740  1.00 42.52           C
ATOM   4782  CG1 VAL B  90     -18.250   8.836  20.845  1.00 42.52           C
ATOM   4783  CG2 VAL B  90     -16.503   7.268  21.511  1.00 42.52           C
ATOM   4784  C   VAL B  90     -16.405  11.156  21.332  1.00 42.52           C
ATOM   4785  O   VAL B  90     -16.732  11.612  20.234  1.00 42.52           O
ATOM   4786  H   VAL B  90     -14.999   9.443  23.342  1.00  0.00           H
ATOM   4787  HA  VAL B  90     -15.546   9.460  20.414  1.00  0.00           H
ATOM   4788  HB  VAL B  90     -17.327   8.806  22.778  1.00  0.00           H
ATOM   4789 HG21 VAL B  90     -17.287   6.569  21.787  1.00  0.00           H
ATOM   4790 HG22 VAL B  90     -15.637   7.068  22.140  1.00  0.00           H
ATOM   4791 HG23 VAL B  90     -16.232   7.118  20.467  1.00  0.00           H
ATOM   4792 HG11 VAL B  90     -17.965   8.622  19.819  1.00  0.00           H
ATOM   4793 HG12 VAL B  90     -19.021   8.131  21.158  1.00  0.00           H
ATOM   4794 HG13 VAL B  90     -18.656   9.842  20.905  1.00  0.00           H
ATOM   4795  N   HIS B  91     -16.203  11.962  22.380  1.00 45.87           N
ATOM   4796  CA  HIS B  91     -16.259  13.428  22.293  1.00 45.87           C
ATOM   4797  ND1 HIS B  91     -16.945  16.119  25.033  1.00 45.87           N
ATOM   4798  CG  HIS B  91     -16.718  15.471  23.818  1.00 45.87           C
ATOM   4799  CB  HIS B  91     -16.179  14.061  23.696  1.00 45.87           C
ATOM   4800  NE2 HIS B  91     -17.338  17.544  23.404  1.00 45.87           N
ATOM   4801  CD2 HIS B  91     -16.976  16.357  22.808  1.00 45.87           C
ATOM   4802  CE1 HIS B  91     -17.299  17.373  24.735  1.00 45.87           C
ATOM   4803  C   HIS B  91     -15.144  13.972  21.388  1.00 45.87           C
ATOM   4804  O   HIS B  91     -15.444  14.742  20.476  1.00 45.87           O
ATOM   4805  H   HIS B  91     -15.827  11.556  23.233  1.00  0.00           H
ATOM   4806  HA  HIS B  91     -17.216  13.698  21.848  1.00  0.00           H
ATOM   4807  HB2 HIS B  91     -16.716  13.436  24.406  1.00  0.00           H
ATOM   4808  HB3 HIS B  91     -15.141  14.083  24.025  1.00  0.00           H
ATOM   4809  HD2 HIS B  91     -16.866  16.177  21.750  1.00  0.00           H
ATOM   4810  HE1 HIS B  91     -17.494  18.141  25.471  1.00  0.00           H
ATOM   4811  HE2 HIS B  91     -17.517  18.416  22.931  1.00  0.00           H
ATOM   4812  N   ALA B  92     -13.924  13.430  21.472  1.00 33.93           N
ATOM   4813  CA  ALA B  92     -12.840  13.782  20.548  1.00 33.93           C
ATOM   4814  CB  ALA B  92     -11.547  13.082  20.984  1.00 33.93           C
ATOM   4815  C   ALA B  92     -13.185  13.477  19.074  1.00 33.93           C
ATOM   4816  O   ALA B  92     -13.039  14.358  18.228  1.00 33.93           O
ATOM   4817  H   ALA B  92     -13.715  12.832  22.269  1.00  0.00           H
ATOM   4818  HA  ALA B  92     -12.671  14.856  20.621  1.00  0.00           H
ATOM   4819  HB1 ALA B  92     -10.725  13.405  20.346  1.00  0.00           H
ATOM   4820  HB2 ALA B  92     -11.652  12.002  20.904  1.00  0.00           H
ATOM   4821  HB3 ALA B  92     -11.313  13.342  22.017  1.00  0.00           H
ATOM   4822  N   LEU B  93     -13.854  12.352  18.786  1.00 53.41           N
ATOM   4823  CA  LEU B  93     -14.381  12.055  17.442  1.00 53.41           C
ATOM   4824  CB  LEU B  93     -14.856  10.593  17.374  1.00 53.41           C
ATOM   4825  CG  LEU B  93     -13.721   9.555  17.404  1.00 53.41           C
ATOM   4826  CD1 LEU B  93     -14.317   8.162  17.588  1.00 53.41           C
ATOM   4827  CD2 LEU B  93     -12.922   9.538  16.099  1.00 53.41           C
ATOM   4828  C   LEU B  93     -15.511  13.002  16.994  1.00 53.41           C
ATOM   4829  O   LEU B  93     -15.548  13.387  15.826  1.00 53.41           O
ATOM   4830  H   LEU B  93     -13.980  11.671  19.526  1.00  0.00           H
ATOM   4831  HA  LEU B  93     -13.574  12.194  16.722  1.00  0.00           H
ATOM   4832  HB2 LEU B  93     -15.535  10.410  18.206  1.00  0.00           H
ATOM   4833  HB3 LEU B  93     -15.421  10.451  16.453  1.00  0.00           H
ATOM   4834  HG  LEU B  93     -13.044   9.758  18.232  1.00  0.00           H
ATOM   4835 HD21 LEU B  93     -12.176   8.746  16.139  1.00  0.00           H
ATOM   4836 HD22 LEU B  93     -12.412  10.490  15.963  1.00  0.00           H
ATOM   4837 HD23 LEU B  93     -13.585   9.363  15.251  1.00  0.00           H
ATOM   4838 HD11 LEU B  93     -14.858   8.119  18.532  1.00  0.00           H
ATOM   4839 HD12 LEU B  93     -13.520   7.423  17.606  1.00  0.00           H
ATOM   4840 HD13 LEU B  93     -14.995   7.946  16.764  1.00  0.00           H
ATOM   4841  N   ALA B  94     -16.372  13.463  17.906  1.00 25.93           N
ATOM   4842  CA  ALA B  94     -17.395  14.467  17.599  1.00 25.93           C
ATOM   4843  CB  ALA B  94     -18.410  14.503  18.749  1.00 25.93           C
ATOM   4844  C   ALA B  94     -16.792  15.861  17.311  1.00 25.93           C
ATOM   4845  O   ALA B  94     -17.255  16.553  16.400  1.00 25.93           O
ATOM   4846  H   ALA B  94     -16.312  13.102  18.853  1.00  0.00           H
ATOM   4847  HA  ALA B  94     -17.922  14.153  16.696  1.00  0.00           H
ATOM   4848  HB1 ALA B  94     -18.814  13.504  18.915  1.00  0.00           H
ATOM   4849  HB2 ALA B  94     -17.932  14.848  19.665  1.00  0.00           H
ATOM   4850  HB3 ALA B  94     -19.227  15.179  18.497  1.00  0.00           H
ATOM   4851  N   ILE B  95     -15.685  16.225  17.974  1.00109.20           N
ATOM   4852  CA  ILE B  95     -14.871  17.398  17.611  1.00109.20           C
ATOM   4853  CB  ILE B  95     -13.824  17.725  18.709  1.00109.20           C
ATOM   4854  CG1 ILE B  95     -14.451  18.062  20.083  1.00109.20           C
ATOM   4855  CG2 ILE B  95     -12.887  18.869  18.278  1.00109.20           C
ATOM   4856  CD1 ILE B  95     -15.405  19.264  20.115  1.00109.20           C
ATOM   4857  C   ILE B  95     -14.207  17.197  16.240  1.00109.20           C
ATOM   4858  O   ILE B  95     -14.289  18.087  15.395  1.00109.20           O
ATOM   4859  H   ILE B  95     -15.343  15.600  18.699  1.00  0.00           H
ATOM   4860  HA  ILE B  95     -15.532  18.257  17.505  1.00  0.00           H
ATOM   4861  HB  ILE B  95     -13.197  16.845  18.854  1.00  0.00           H
ATOM   4862 HG12 ILE B  95     -14.997  17.196  20.446  1.00  0.00           H
ATOM   4863 HG13 ILE B  95     -13.646  18.245  20.796  1.00  0.00           H
ATOM   4864 HG21 ILE B  95     -12.210  19.124  19.094  1.00  0.00           H
ATOM   4865 HG22 ILE B  95     -12.272  18.558  17.435  1.00  0.00           H
ATOM   4866 HG23 ILE B  95     -13.457  19.748  17.982  1.00  0.00           H
ATOM   4867 HD11 ILE B  95     -15.755  19.410  21.137  1.00  0.00           H
ATOM   4868 HD12 ILE B  95     -14.892  20.168  19.792  1.00  0.00           H
ATOM   4869 HD13 ILE B  95     -16.267  19.080  19.475  1.00  0.00           H
ATOM   4870  N   LEU B  96     -13.662  16.009  15.965  1.00104.66           N
ATOM   4871  CA  LEU B  96     -12.966  15.691  14.713  0.50104.66           C
ATOM   4872  CB  LEU B  96     -12.293  14.312  14.867  0.50104.66           C
ATOM   4873  CG  LEU B  96     -11.121  14.038  13.905  0.50104.66           C
ATOM   4874  CD1 LEU B  96     -10.375  12.795  14.386  0.50104.66           C
ATOM   4875  CD2 LEU B  96     -11.564  13.763  12.471  0.50104.66           C
ATOM   4876  C   LEU B  96     -13.905  15.781  13.499  1.00104.66           C
ATOM   4877  O   LEU B  96     -13.635  16.556  12.587  1.00104.66           O
ATOM   4878  H   LEU B  96     -13.621  15.322  16.712  1.00  0.00           H
ATOM   4879  HA  LEU B  96     -12.181  16.434  14.565  0.50  0.00           H
ATOM   4880  HB2 LEU B  96     -13.039  13.524  14.765  0.50  0.00           H
ATOM   4881  HB3 LEU B  96     -11.888  14.251  15.878  0.50  0.00           H
ATOM   4882  HG  LEU B  96     -10.432  14.883  13.916  0.50  0.00           H
ATOM   4883 HD21 LEU B  96     -12.301  12.960  12.453  0.50  0.00           H
ATOM   4884 HD22 LEU B  96     -11.984  14.661  12.025  0.50  0.00           H
ATOM   4885 HD23 LEU B  96     -10.701  13.478  11.870  0.50  0.00           H
ATOM   4886 HD11 LEU B  96      -9.545  12.575  13.714  0.50  0.00           H
ATOM   4887 HD12 LEU B  96      -9.972  12.971  15.384  0.50  0.00           H
ATOM   4888 HD13 LEU B  96     -11.048  11.939  14.407  0.50  0.00           H
ATOM   4889  N   VAL B  97     -15.107  15.202  13.569  1.00 40.10           N
ATOM   4890  CA  VAL B  97     -16.090  15.355  12.482  1.00 40.10           C
ATOM   4891  CB  VAL B  97     -17.255  14.355  12.611  1.00 40.10           C
ATOM   4892  CG1 VAL B  97     -18.302  14.566  11.511  1.00 40.10           C
ATOM   4893  CG2 VAL B  97     -16.747  12.912  12.482  1.00 40.10           C
ATOM   4894  C   VAL B  97     -16.590  16.800  12.357  1.00 40.10           C
ATOM   4895  O   VAL B  97     -16.638  17.317  11.246  1.00 40.10           O
ATOM   4896  H   VAL B  97     -15.316  14.600  14.361  1.00  0.00           H
ATOM   4897  HA  VAL B  97     -15.584  15.135  11.541  1.00  0.00           H
ATOM   4898  HB  VAL B  97     -17.735  14.479  13.583  1.00  0.00           H
ATOM   4899 HG21 VAL B  97     -17.587  12.220  12.531  1.00  0.00           H
ATOM   4900 HG22 VAL B  97     -16.237  12.779  11.527  1.00  0.00           H
ATOM   4901 HG23 VAL B  97     -16.058  12.679  13.292  1.00  0.00           H
ATOM   4902 HG11 VAL B  97     -19.055  13.784  11.569  1.00  0.00           H
ATOM   4903 HG12 VAL B  97     -17.829  14.528  10.529  1.00  0.00           H
ATOM   4904 HG13 VAL B  97     -18.803  15.525  11.631  1.00  0.00           H
ATOM   4905  N   SER B  98     -16.825  17.516  13.465  1.00 41.44           N
ATOM   4906  CA  SER B  98     -17.262  18.923  13.408  1.00 41.44           C
ATOM   4907  CB  SER B  98     -17.553  19.433  14.823  1.00 41.44           C
ATOM   4908  OG  SER B  98     -18.072  20.756  14.824  1.00 41.44           O
ATOM   4909  C   SER B  98     -16.244  19.835  12.704  1.00 41.44           C
ATOM   4910  O   SER B  98     -16.598  20.558  11.773  1.00 41.44           O
ATOM   4911  H   SER B  98     -16.712  17.070  14.368  1.00  0.00           H
ATOM   4912  HA  SER B  98     -18.187  18.964  12.840  1.00  0.00           H
ATOM   4913  HB2 SER B  98     -18.257  18.768  15.318  1.00  0.00           H
ATOM   4914  HB3 SER B  98     -16.627  19.419  15.399  1.00  0.00           H
ATOM   4915  HG  SER B  98     -18.889  20.797  14.298  1.00  0.00           H
ATOM   4916  N   THR B  99     -14.970  19.712  13.082  1.00136.96           N
ATOM   4917  CA  THR B  99     -13.844  20.501  12.551  1.00136.96           C
ATOM   4918  CB  THR B  99     -12.599  20.359  13.452  1.00136.96           C
ATOM   4919  OG1 THR B  99     -12.284  19.009  13.696  1.00136.96           O
ATOM   4920  CG2 THR B  99     -12.805  20.971  14.832  1.00136.96           C
ATOM   4921  C   THR B  99     -13.500  20.138  11.102  1.00136.96           C
ATOM   4922  O   THR B  99     -13.540  21.005  10.228  1.00136.96           O
ATOM   4923  H   THR B  99     -14.761  19.021  13.791  1.00  0.00           H
ATOM   4924  HA  THR B  99     -14.122  21.555  12.548  1.00  0.00           H
ATOM   4925  HB  THR B  99     -11.752  20.849  12.971  1.00  0.00           H
ATOM   4926 HG21 THR B  99     -11.867  20.931  15.388  1.00  0.00           H
ATOM   4927 HG22 THR B  99     -13.077  22.011  14.698  1.00  0.00           H
ATOM   4928 HG23 THR B  99     -13.592  20.471  15.386  1.00  0.00           H
ATOM   4929  HG1 THR B  99     -12.970  18.656  14.281  1.00  0.00           H
ATOM   4930  N   PHE B 100     -13.265  18.856  10.800  1.00 87.50           N
ATOM   4931  CA  PHE B 100     -12.768  18.435   9.484  1.00 87.50           C
ATOM   4932  CB  PHE B 100     -12.001  17.105   9.598  1.00 87.50           C
ATOM   4933  CG  PHE B 100     -10.621  17.212  10.237  1.00 87.50           C
ATOM   4934  CD1 PHE B 100      -9.474  17.295   9.424  1.00 87.50           C
ATOM   4935  CD2 PHE B 100     -10.467  17.221  11.635  1.00 87.50           C
ATOM   4936  CE1 PHE B 100      -8.196  17.402  10.003  1.00 87.50           C
ATOM   4937  CE2 PHE B 100      -9.194  17.329  12.218  1.00 87.50           C
ATOM   4938  CZ  PHE B 100      -8.057  17.422  11.402  1.00 87.50           C
ATOM   4939  C   PHE B 100     -13.838  18.374   8.378  1.00 87.50           C
ATOM   4940  O   PHE B 100     -13.464  18.462   7.208  1.00 87.50           O
ATOM   4941  H   PHE B 100     -13.264  18.176  11.555  1.00  0.00           H
ATOM   4942  HA  PHE B 100     -12.055  19.185   9.154  1.00  0.00           H
ATOM   4943  HB2 PHE B 100     -11.863  16.709   8.592  1.00  0.00           H
ATOM   4944  HB3 PHE B 100     -12.603  16.379  10.145  1.00  0.00           H
ATOM   4945  HD1 PHE B 100      -9.574  17.264   8.352  1.00  0.00           H
ATOM   4946  HD2 PHE B 100     -11.328  17.152  12.273  1.00  0.00           H
ATOM   4947  HE1 PHE B 100      -7.320  17.465   9.374  1.00  0.00           H
ATOM   4948  HE2 PHE B 100      -9.094  17.347  13.295  1.00  0.00           H
ATOM   4949  HZ  PHE B 100      -7.081  17.506  11.856  1.00  0.00           H
ATOM   4950  N   HIS B 101     -15.128  18.210   8.706  1.00126.57           N
ATOM   4951  CA  HIS B 101     -16.217  18.083   7.715  1.00126.57           C
ATOM   4952  ND1 HIS B 101     -18.478  16.892   5.969  1.00126.57           N
ATOM   4953  CG  HIS B 101     -18.269  16.520   7.298  1.00126.57           C
ATOM   4954  CB  HIS B 101     -17.247  17.077   8.259  1.00126.57           C
ATOM   4955  NE2 HIS B 101     -20.077  15.496   6.575  1.00126.57           N
ATOM   4956  CD2 HIS B 101     -19.256  15.655   7.665  1.00126.57           C
ATOM   4957  CE1 HIS B 101     -19.589  16.249   5.576  1.00126.57           C
ATOM   4958  C   HIS B 101     -16.873  19.427   7.360  1.00126.57           C
ATOM   4959  O   HIS B 101     -17.076  19.726   6.183  1.00126.57           O
ATOM   4960  H   HIS B 101     -15.366  18.103   9.686  1.00  0.00           H
ATOM   4961  HA  HIS B 101     -15.819  17.678   6.786  1.00  0.00           H
ATOM   4962  HB2 HIS B 101     -16.712  16.224   8.676  1.00  0.00           H
ATOM   4963  HB3 HIS B 101     -17.801  17.553   9.065  1.00  0.00           H
ATOM   4964  HD2 HIS B 101     -19.423  15.265   8.658  1.00  0.00           H
ATOM   4965  HE1 HIS B 101     -20.063  16.378   4.612  1.00  0.00           H
ATOM   4966  HE2 HIS B 101     -21.002  15.052   6.590  1.00  0.00           H
ATOM   4967  N   TYR B 102     -17.165  20.262   8.369  1.00106.00           N
ATOM   4968  CA  TYR B 102     -18.009  21.456   8.200  1.00106.00           C
ATOM   4969  CB  TYR B 102     -19.200  21.395   9.164  1.00106.00           C
ATOM   4970  CG  TYR B 102     -19.954  20.083   9.162  1.00106.00           C
ATOM   4971  CD1 TYR B 102     -20.651  19.660   8.013  1.00106.00           C
ATOM   4972  CD2 TYR B 102     -19.925  19.274  10.312  1.00106.00           C
ATOM   4973  CE1 TYR B 102     -21.337  18.429   8.021  1.00106.00           C
ATOM   4974  CE2 TYR B 102     -20.590  18.038  10.315  1.00106.00           C
ATOM   4975  CZ  TYR B 102     -21.299  17.620   9.173  1.00106.00           C
ATOM   4976  OH  TYR B 102     -21.984  16.456   9.230  1.00106.00           O
ATOM   4977  C   TYR B 102     -17.284  22.787   8.398  1.00106.00           C
ATOM   4978  O   TYR B 102     -17.635  23.763   7.734  1.00106.00           O
ATOM   4979  H   TYR B 102     -16.950  19.959   9.308  1.00  0.00           H
ATOM   4980  HA  TYR B 102     -18.406  21.469   7.184  1.00  0.00           H
ATOM   4981  HB2 TYR B 102     -18.839  21.591  10.176  1.00  0.00           H
ATOM   4982  HB3 TYR B 102     -19.896  22.194   8.910  1.00  0.00           H
ATOM   4983  HD1 TYR B 102     -20.621  20.255   7.111  1.00  0.00           H
ATOM   4984  HD2 TYR B 102     -19.362  19.592  11.176  1.00  0.00           H
ATOM   4985  HE1 TYR B 102     -21.847  18.070   7.138  1.00  0.00           H
ATOM   4986  HE2 TYR B 102     -20.557  17.390  11.174  1.00  0.00           H
ATOM   4987  HH  TYR B 102     -22.400  16.214   8.373  1.00  0.00           H
ATOM   4988  N   GLU B 103     -16.415  22.873   9.410  1.00110.92           N
ATOM   4989  CA  GLU B 103     -15.742  24.125   9.777  1.00110.92           C
ATOM   4990  CB  GLU B 103     -15.323  24.055  11.261  1.00110.92           C
ATOM   4991  CG  GLU B 103     -15.721  25.305  12.063  1.00110.92           C
ATOM   4992  CD  GLU B 103     -17.239  25.534  12.236  1.00110.92           C
ATOM   4993  OE1 GLU B 103     -18.064  24.614  11.998  1.00110.92           O
ATOM   4994  OE2 GLU B 103     -17.601  26.646  12.681  1.00110.92           O
ATOM   4995  C   GLU B 103     -14.555  24.423   8.836  1.00110.92           C
ATOM   4996  O   GLU B 103     -14.413  25.546   8.349  1.00110.92           O
ATOM   4997  H   GLU B 103     -16.268  22.064   9.999  1.00  0.00           H
ATOM   4998  HA  GLU B 103     -16.452  24.944   9.658  1.00  0.00           H
ATOM   4999  HB2 GLU B 103     -14.240  23.928  11.321  1.00  0.00           H
ATOM   5000  HB3 GLU B 103     -15.772  23.187  11.745  1.00  0.00           H
ATOM   5001  HG2 GLU B 103     -15.278  26.177  11.574  1.00  0.00           H
ATOM   5002  HG3 GLU B 103     -15.272  25.222  13.055  1.00  0.00           H
ATOM   5003  N   LYS B 104     -13.872  23.370   8.361  1.00 95.96           N
ATOM   5004  CA  LYS B 104     -13.159  23.373   7.072  1.00 95.96           C
ATOM   5005  CB  LYS B 104     -12.154  22.210   7.009  1.00 95.96           C
ATOM   5006  CG  LYS B 104     -11.039  22.340   8.061  1.00 95.96           C
ATOM   5007  CD  LYS B 104     -10.068  21.153   8.016  1.00 95.96           C
ATOM   5008  CE  LYS B 104      -9.090  21.172   6.835  1.00 95.96           C
ATOM   5009  NZ  LYS B 104      -8.015  22.172   7.023  1.00 95.96           N
ATOM   5010  C   LYS B 104     -14.164  23.272   5.917  1.00 95.96           C
ATOM   5011  O   LYS B 104     -15.127  22.514   5.996  1.00 95.96           O
ATOM   5012  H   LYS B 104     -14.076  22.471   8.787  1.00  0.00           H
ATOM   5013  HA  LYS B 104     -12.629  24.320   6.971  1.00  0.00           H
ATOM   5014  HB2 LYS B 104     -12.690  21.271   7.163  1.00  0.00           H
ATOM   5015  HB3 LYS B 104     -11.705  22.186   6.015  1.00  0.00           H
ATOM   5016  HG2 LYS B 104     -11.487  22.366   9.054  1.00  0.00           H
ATOM   5017  HG3 LYS B 104     -10.494  23.272   7.911  1.00  0.00           H
ATOM   5018  HD2 LYS B 104     -10.645  20.232   7.960  1.00  0.00           H
ATOM   5019  HD3 LYS B 104      -9.505  21.124   8.949  1.00  0.00           H
ATOM   5020  HE2 LYS B 104      -8.632  20.180   6.778  1.00  0.00           H
ATOM   5021  HE3 LYS B 104      -9.635  21.350   5.904  1.00  0.00           H
ATOM   5022  HZ1 LYS B 104      -7.224  21.990   6.421  1.00  0.00           H
ATOM   5023  HZ2 LYS B 104      -8.341  23.122   6.929  1.00  0.00           H
ATOM   5024  HZ3 LYS B 104      -7.653  22.104   7.974  1.00  0.00           H
ATOM   5025  N   ASN B 105     -13.844  23.874   4.769  1.00 54.91           N
ATOM   5026  CA  ASN B 105     -14.619  23.691   3.539  1.00 54.91           C
ATOM   5027  CB  ASN B 105     -15.739  24.743   3.489  1.00 54.91           C
ATOM   5028  CG  ASN B 105     -16.867  24.278   2.594  1.00 54.91           C
ATOM   5029  OD1 ASN B 105     -16.933  24.593   1.419  1.00 54.91           O
ATOM   5030  ND2 ASN B 105     -17.644  23.326   3.055  1.00 54.91           N
ATOM   5031  C   ASN B 105     -13.729  23.727   2.275  1.00 54.91           C
[truncated: 271,177 more chars]
