# Supplementary material for: Cytokinin perception in potato: new features of canonical players
Source: J Exp Bot. 2018 May 24;69(16):3839–53. doi: 10.1093/jxb/ery199 (PMC6054150; doi:10.1093/jxb/ery199)
Supplement: Supplementary Dataset S1 [file ery199_suppl_supplementary_dataset_s1.zip › Supplementary_File/01_Sensor_module/02_Docked_with_cytokinis/StHK2/StHK2_SM_TD.pdb]

HETNAM     LG1 X   1  LG1                                                       
ATOM      1  N   LEU A 331      -0.042  17.201  72.854  1.00134.36           N  
ATOM      2  CA  LEU A 331       1.197  16.421  73.069  1.00134.36           C  
ATOM      3  C   LEU A 331       0.822  14.997  73.282  1.00134.36           C  
ATOM      4  O   LEU A 331       1.630  14.086  73.103  1.00134.36           O  
ATOM      5  CB  LEU A 331       1.933  16.934  74.329  1.00134.36           C  
ATOM      6  CG  LEU A 331       1.289  16.580  75.694  1.00134.36           C  
ATOM      7  CD1 LEU A 331      -0.186  17.006  75.751  1.00134.36           C  
ATOM      8  CD2 LEU A 331       1.539  15.123  76.124  1.00134.36           C  
ATOM      9 1H   LEU A 331      -0.276  17.949  73.475  1.00  0.00           H  
ATOM     10 2H   LEU A 331      -0.175  17.702  71.999  1.00  0.00           H  
ATOM     11 3H   LEU A 331      -0.931  16.743  72.870  1.00  0.00           H  
ATOM     12  HA  LEU A 331       1.852  16.531  72.205  1.00  0.00           H  
ATOM     13 1HB  LEU A 331       2.873  16.395  74.217  1.00  0.00           H  
ATOM     14 2HB  LEU A 331       2.121  18.006  74.278  1.00  0.00           H  
ATOM     15  HG  LEU A 331       1.767  17.205  76.449  1.00  0.00           H  
ATOM     16 1HD1 LEU A 331      -0.604  16.742  76.722  1.00  0.00           H  
ATOM     17 2HD1 LEU A 331      -0.259  18.084  75.606  1.00  0.00           H  
ATOM     18 3HD1 LEU A 331      -0.743  16.495  74.966  1.00  0.00           H  
ATOM     19 1HD2 LEU A 331       1.062  14.942  77.088  1.00  0.00           H  
ATOM     20 2HD2 LEU A 331       1.121  14.446  75.378  1.00  0.00           H  
ATOM     21 3HD2 LEU A 331       2.611  14.948  76.212  1.00  0.00           H  
ATOM     22  N   SER A 332      -0.460  14.782  73.623  1.00 71.64           N  
ATOM     23  CA  SER A 332      -0.920  13.485  74.008  1.00 71.64           C  
ATOM     24  C   SER A 332      -0.610  12.472  72.967  1.00 71.64           C  
ATOM     25  O   SER A 332      -0.609  12.745  71.768  1.00 71.64           O  
ATOM     26  CB  SER A 332      -2.426  13.408  74.306  1.00 71.64           C  
ATOM     27  OG  SER A 332      -2.770  12.080  74.673  1.00 71.64           O  
ATOM     28  H   SER A 332      -1.114  15.551  73.608  1.00  0.00           H  
ATOM     29  HA  SER A 332      -0.533  13.157  74.974  1.00  0.00           H  
ATOM     30 1HB  SER A 332      -2.655  14.096  75.120  1.00  0.00           H  
ATOM     31 2HB  SER A 332      -2.974  13.707  73.414  1.00  0.00           H  
ATOM     32  HG  SER A 332      -1.984  11.529  74.652  1.00  0.00           H  
ATOM     33  N   ALA A 333      -0.301  11.256  73.451  1.00 22.69           N  
ATOM     34  CA  ALA A 333       0.006  10.142  72.612  1.00 22.69           C  
ATOM     35  C   ALA A 333      -1.217   9.813  71.827  1.00 22.69           C  
ATOM     36  O   ALA A 333      -1.145   9.528  70.633  1.00 22.69           O  
ATOM     37  CB  ALA A 333       0.392   8.886  73.409  1.00 22.69           C  
ATOM     38  H   ALA A 333      -0.288  11.135  74.454  1.00  0.00           H  
ATOM     39  HA  ALA A 333       0.856  10.403  71.982  1.00  0.00           H  
ATOM     40 1HB  ALA A 333       0.615   8.072  72.719  1.00  0.00           H  
ATOM     41 2HB  ALA A 333       1.272   9.096  74.017  1.00  0.00           H  
ATOM     42 3HB  ALA A 333      -0.435   8.597  74.055  1.00  0.00           H  
ATOM     43  N   ASP A 334      -2.386   9.859  72.491  1.00 63.56           N  
ATOM     44  CA  ASP A 334      -3.602   9.477  71.842  1.00 63.56           C  
ATOM     45  C   ASP A 334      -3.871  10.432  70.720  1.00 63.56           C  
ATOM     46  O   ASP A 334      -4.287  10.027  69.635  1.00 63.56           O  
ATOM     47  CB  ASP A 334      -4.799   9.450  72.799  1.00 63.56           C  
ATOM     48  CG  ASP A 334      -5.822   8.523  72.171  1.00 63.56           C  
ATOM     49  OD1 ASP A 334      -5.989   8.587  70.925  1.00 63.56           O  
ATOM     50  OD2 ASP A 334      -6.464   7.747  72.931  1.00 63.56           O  
ATOM     51  H   ASP A 334      -2.417  10.163  73.454  1.00  0.00           H  
ATOM     52  HA  ASP A 334      -3.497   8.477  71.420  1.00  0.00           H  
ATOM     53 1HB  ASP A 334      -4.530   9.195  73.824  1.00  0.00           H  
ATOM     54 2HB  ASP A 334      -5.106  10.495  72.752  1.00  0.00           H  
ATOM     55  N   ILE A 335      -3.625  11.735  70.950  1.00 74.20           N  
ATOM     56  CA  ILE A 335      -3.835  12.728  69.933  1.00 74.20           C  
ATOM     57  C   ILE A 335      -2.886  12.481  68.802  1.00 74.20           C  
ATOM     58  O   ILE A 335      -3.245  12.677  67.642  1.00 74.20           O  
ATOM     59  CB  ILE A 335      -3.650  14.139  70.421  1.00 74.20           C  
ATOM     60  CG1 ILE A 335      -4.815  14.557  71.342  1.00 74.20           C  
ATOM     61  CG2 ILE A 335      -3.483  15.044  69.191  1.00 74.20           C  
ATOM     62  CD1 ILE A 335      -4.872  13.814  72.675  1.00 74.20           C  
ATOM     63  H   ILE A 335      -3.285  12.023  71.856  1.00  0.00           H  
ATOM     64  HA  ILE A 335      -4.836  12.640  69.512  1.00  0.00           H  
ATOM     65  HB  ILE A 335      -2.766  14.182  71.056  1.00  0.00           H  
ATOM     66 1HG1 ILE A 335      -4.710  15.624  71.534  1.00  0.00           H  
ATOM     67 2HG1 ILE A 335      -5.741  14.377  70.795  1.00  0.00           H  
ATOM     68 1HG2 ILE A 335      -3.347  16.076  69.514  1.00  0.00           H  
ATOM     69 2HG2 ILE A 335      -2.612  14.725  68.620  1.00  0.00           H  
ATOM     70 3HG2 ILE A 335      -4.372  14.975  68.564  1.00  0.00           H  
ATOM     71 1HD1 ILE A 335      -5.722  14.172  73.256  1.00  0.00           H  
ATOM     72 2HD1 ILE A 335      -4.983  12.745  72.492  1.00  0.00           H  
ATOM     73 3HD1 ILE A 335      -3.953  13.993  73.232  1.00  0.00           H  
ATOM     74  N   ALA A 336      -1.644  12.059  69.114  1.00 25.98           N  
ATOM     75  CA  ALA A 336      -0.631  11.838  68.117  1.00 25.98           C  
ATOM     76  C   ALA A 336      -1.069  10.763  67.167  1.00 25.98           C  
ATOM     77  O   ALA A 336      -0.860  10.889  65.962  1.00 25.98           O  
ATOM     78  CB  ALA A 336       0.720  11.408  68.719  1.00 25.98           C  
ATOM     79  H   ALA A 336      -1.423  11.894  70.085  1.00  0.00           H  
ATOM     80  HA  ALA A 336      -0.464  12.769  67.576  1.00  0.00           H  
ATOM     81 1HB  ALA A 336       1.443  11.257  67.917  1.00  0.00           H  
ATOM     82 2HB  ALA A 336       1.083  12.185  69.392  1.00  0.00           H  
ATOM     83 3HB  ALA A 336       0.592  10.479  69.272  1.00  0.00           H  
ATOM     84  N   LEU A 337      -1.693   9.677  67.666  1.00 82.17           N  
ATOM     85  CA  LEU A 337      -2.089   8.632  66.761  1.00 82.17           C  
ATOM     86  C   LEU A 337      -3.077   9.174  65.774  1.00 82.17           C  
ATOM     87  O   LEU A 337      -2.973   8.898  64.581  1.00 82.17           O  
ATOM     88  CB  LEU A 337      -2.736   7.414  67.442  1.00 82.17           C  
ATOM     89  CG  LEU A 337      -1.730   6.466  68.121  1.00 82.17           C  
ATOM     90  CD1 LEU A 337      -0.924   7.174  69.218  1.00 82.17           C  
ATOM     91  CD2 LEU A 337      -2.432   5.193  68.621  1.00 82.17           C  
ATOM     92  H   LEU A 337      -1.890   9.575  68.651  1.00  0.00           H  
ATOM     93  HA  LEU A 337      -1.216   8.265  66.223  1.00  0.00           H  
ATOM     94 1HB  LEU A 337      -3.339   7.928  68.189  1.00  0.00           H  
ATOM     95 2HB  LEU A 337      -3.389   6.870  66.760  1.00  0.00           H  
ATOM     96  HG  LEU A 337      -1.009   6.161  67.362  1.00  0.00           H  
ATOM     97 1HD1 LEU A 337      -0.227   6.469  69.670  1.00  0.00           H  
ATOM     98 2HD1 LEU A 337      -0.368   8.004  68.782  1.00  0.00           H  
ATOM     99 3HD1 LEU A 337      -1.603   7.552  69.981  1.00  0.00           H  
ATOM    100 1HD2 LEU A 337      -1.701   4.538  69.096  1.00  0.00           H  
ATOM    101 2HD2 LEU A 337      -3.203   5.462  69.343  1.00  0.00           H  
ATOM    102 3HD2 LEU A 337      -2.889   4.674  67.778  1.00  0.00           H  
ATOM    103  N   ARG A 338      -4.055   9.973  66.241  1.00 37.76           N  
ATOM    104  CA  ARG A 338      -5.049  10.523  65.361  1.00 37.76           C  
ATOM    105  C   ARG A 338      -4.374  11.431  64.383  1.00 37.76           C  
ATOM    106  O   ARG A 338      -4.769  11.490  63.220  1.00 37.76           O  
ATOM    107  CB  ARG A 338      -6.134  11.341  66.089  1.00 37.76           C  
ATOM    108  CG  ARG A 338      -7.144  10.476  66.847  1.00 37.76           C  
ATOM    109  CD  ARG A 338      -8.316  11.260  67.441  1.00 37.76           C  
ATOM    110  NE  ARG A 338      -7.795  12.074  68.577  1.00 37.76           N  
ATOM    111  CZ  ARG A 338      -7.690  11.516  69.818  1.00 37.76           C  
ATOM    112  NH1 ARG A 338      -7.956  10.188  69.989  1.00 37.76           N  
ATOM    113  NH2 ARG A 338      -7.315  12.281  70.884  1.00 37.76           N  
ATOM    114  H   ARG A 338      -4.095  10.192  67.226  1.00  0.00           H  
ATOM    115  HA  ARG A 338      -5.595   9.716  64.871  1.00  0.00           H  
ATOM    116 1HB  ARG A 338      -5.620  12.006  66.782  1.00  0.00           H  
ATOM    117 2HB  ARG A 338      -6.648  11.933  65.331  1.00  0.00           H  
ATOM    118 1HG  ARG A 338      -7.548   9.732  66.160  1.00  0.00           H  
ATOM    119 2HG  ARG A 338      -6.625   9.972  67.663  1.00  0.00           H  
ATOM    120 1HD  ARG A 338      -8.740  11.902  66.669  1.00  0.00           H  
ATOM    121 2HD  ARG A 338      -9.074  10.557  67.785  1.00  0.00           H  
ATOM    122  HE  ARG A 338      -7.483  13.036  68.591  1.00  0.00           H  
ATOM    123 1HH1 ARG A 338      -8.229   9.624  69.196  1.00  0.00           H  
ATOM    124 2HH1 ARG A 338      -7.879   9.775  70.907  1.00  0.00           H  
ATOM    125 1HH2 ARG A 338      -7.115  13.263  70.752  1.00  0.00           H  
ATOM    126 2HH2 ARG A 338      -7.240  11.863  71.800  1.00  0.00           H  
ATOM    127  N   ARG A 339      -3.334  12.168  64.825  1.00108.18           N  
ATOM    128  CA  ARG A 339      -2.662  13.071  63.938  1.00108.18           C  
ATOM    129  C   ARG A 339      -2.109  12.303  62.777  1.00108.18           C  
ATOM    130  O   ARG A 339      -2.235  12.719  61.627  1.00108.18           O  
ATOM    131  CB  ARG A 339      -1.460  13.788  64.574  1.00108.18           C  
ATOM    132  CG  ARG A 339      -0.616  14.517  63.525  1.00108.18           C  
ATOM    133  CD  ARG A 339       0.783  14.902  64.003  1.00108.18           C  
ATOM    134  NE  ARG A 339       0.671  16.134  64.828  1.00108.18           N  
ATOM    135  CZ  ARG A 339       0.839  17.356  64.244  1.00108.18           C  
ATOM    136  NH1 ARG A 339       1.064  17.448  62.906  1.00108.18           N  
ATOM    137  NH2 ARG A 339       0.785  18.490  64.998  1.00108.18           N  
ATOM    138  H   ARG A 339      -3.019  12.092  65.782  1.00  0.00           H  
ATOM    139  HA  ARG A 339      -3.339  13.876  63.648  1.00  0.00           H  
ATOM    140 1HB  ARG A 339      -1.858  14.489  65.306  1.00  0.00           H  
ATOM    141 2HB  ARG A 339      -0.870  13.027  65.084  1.00  0.00           H  
ATOM    142 1HG  ARG A 339      -0.508  13.869  62.655  1.00  0.00           H  
ATOM    143 2HG  ARG A 339      -1.137  15.430  63.235  1.00  0.00           H  
ATOM    144 1HD  ARG A 339       1.194  14.083  64.593  1.00  0.00           H  
ATOM    145 2HD  ARG A 339       1.417  15.079  63.135  1.00  0.00           H  
ATOM    146  HE  ARG A 339       0.478  16.233  65.816  1.00  0.00           H  
ATOM    147 1HH1 ARG A 339       1.106  16.609  62.345  1.00  0.00           H  
ATOM    148 2HH1 ARG A 339       1.188  18.355  62.479  1.00  0.00           H  
ATOM    149 1HH2 ARG A 339       0.620  18.424  65.993  1.00  0.00           H  
ATOM    150 2HH2 ARG A 339       0.911  19.390  64.560  1.00  0.00           H  
ATOM    151  N   LYS A 340      -1.471  11.155  63.055  1.00 79.31           N  
ATOM    152  CA  LYS A 340      -0.867  10.328  62.050  1.00 79.31           C  
ATOM    153  C   LYS A 340      -1.936   9.791  61.140  1.00 79.31           C  
ATOM    154  O   LYS A 340      -1.771   9.763  59.921  1.00 79.31           O  
ATOM    155  CB  LYS A 340      -0.118   9.160  62.717  1.00 79.31           C  
ATOM    156  CG  LYS A 340       0.997   8.530  61.886  1.00 79.31           C  
ATOM    157  CD  LYS A 340       1.980   7.726  62.743  1.00 79.31           C  
ATOM    158  CE  LYS A 340       2.813   8.595  63.693  1.00 79.31           C  
ATOM    159  NZ  LYS A 340       3.847   7.779  64.370  1.00 79.31           N  
ATOM    160  H   LYS A 340      -1.420  10.870  64.023  1.00  0.00           H  
ATOM    161  HA  LYS A 340      -0.158  10.916  61.466  1.00  0.00           H  
ATOM    162 1HB  LYS A 340       0.308   9.542  63.645  1.00  0.00           H  
ATOM    163 2HB  LYS A 340      -0.859   8.394  62.947  1.00  0.00           H  
ATOM    164 1HG  LYS A 340       0.546   7.867  61.147  1.00  0.00           H  
ATOM    165 2HG  LYS A 340       1.540   9.325  61.376  1.00  0.00           H  
ATOM    166 1HD  LYS A 340       1.415   7.008  63.338  1.00  0.00           H  
ATOM    167 2HD  LYS A 340       2.661   7.191  62.081  1.00  0.00           H  
ATOM    168 1HE  LYS A 340       3.281   9.387  63.110  1.00  0.00           H  
ATOM    169 2HE  LYS A 340       2.141   9.036  64.429  1.00  0.00           H  
ATOM    170 1HZ  LYS A 340       4.385   8.366  64.991  1.00  0.00           H  
ATOM    171 2HZ  LYS A 340       3.402   7.044  64.902  1.00  0.00           H  
ATOM    172 3HZ  LYS A 340       4.459   7.370  63.678  1.00  0.00           H  
ATOM    173  N   GLU A 341      -3.083   9.377  61.711  1.00 41.32           N  
ATOM    174  CA  GLU A 341      -4.143   8.783  60.943  1.00 41.32           C  
ATOM    175  C   GLU A 341      -4.642   9.785  59.948  1.00 41.32           C  
ATOM    176  O   GLU A 341      -4.894   9.440  58.795  1.00 41.32           O  
ATOM    177  CB  GLU A 341      -5.306   8.345  61.846  1.00 41.32           C  
ATOM    178  CG  GLU A 341      -4.872   7.241  62.815  1.00 41.32           C  
ATOM    179  CD  GLU A 341      -6.025   6.906  63.749  1.00 41.32           C  
ATOM    180  OE1 GLU A 341      -6.214   7.644  64.752  1.00 41.32           O  
ATOM    181  OE2 GLU A 341      -6.728   5.898  63.474  1.00 41.32           O  
ATOM    182  H   GLU A 341      -3.200   9.488  62.708  1.00  0.00           H  
ATOM    183  HA  GLU A 341      -3.770   7.904  60.416  1.00  0.00           H  
ATOM    184 1HB  GLU A 341      -5.639   9.230  62.388  1.00  0.00           H  
ATOM    185 2HB  GLU A 341      -6.105   7.997  61.191  1.00  0.00           H  
ATOM    186 1HG  GLU A 341      -4.512   6.342  62.315  1.00  0.00           H  
ATOM    187 2HG  GLU A 341      -4.055   7.697  63.373  1.00  0.00           H  
ATOM    188  N   THR A 342      -4.792  11.056  60.360  1.00108.00           N  
ATOM    189  CA  THR A 342      -5.286  12.046  59.449  1.00108.00           C  
ATOM    190  C   THR A 342      -4.299  12.251  58.334  1.00108.00           C  
ATOM    191  O   THR A 342      -4.697  12.316  57.173  1.00108.00           O  
ATOM    192  CB  THR A 342      -5.516  13.388  60.081  1.00108.00           C  
ATOM    193  OG1 THR A 342      -4.285  13.930  60.534  1.00108.00           O  
ATOM    194  CG2 THR A 342      -6.498  13.225  61.255  1.00108.00           C  
ATOM    195  H   THR A 342      -4.562  11.328  61.305  1.00  0.00           H  
ATOM    196  HA  THR A 342      -6.235  11.716  59.025  1.00  0.00           H  
ATOM    197  HB  THR A 342      -5.930  14.065  59.334  1.00  0.00           H  
ATOM    198  HG1 THR A 342      -3.574  13.316  60.336  1.00  0.00           H  
ATOM    199 1HG2 THR A 342      -6.671  14.195  61.720  1.00  0.00           H  
ATOM    200 2HG2 THR A 342      -7.442  12.824  60.886  1.00  0.00           H  
ATOM    201 3HG2 THR A 342      -6.075  12.541  61.989  1.00  0.00           H  
ATOM    202  N   LEU A 343      -2.983  12.328  58.642  1.00 57.63           N  
ATOM    203  CA  LEU A 343      -2.000  12.581  57.617  1.00 57.63           C  
ATOM    204  C   LEU A 343      -2.075  11.498  56.580  1.00 57.63           C  
ATOM    205  O   LEU A 343      -2.042  11.779  55.383  1.00 57.63           O  
ATOM    206  CB  LEU A 343      -0.563  12.584  58.166  1.00 57.63           C  
ATOM    207  CG  LEU A 343       0.528  12.775  57.095  1.00 57.63           C  
ATOM    208  CD1 LEU A 343       0.450  14.157  56.429  1.00 57.63           C  
ATOM    209  CD2 LEU A 343       1.916  12.471  57.679  1.00 57.63           C  
ATOM    210  H   LEU A 343      -2.678  12.208  59.597  1.00  0.00           H  
ATOM    211  HA  LEU A 343      -2.185  13.555  57.166  1.00  0.00           H  
ATOM    212 1HB  LEU A 343      -0.621  13.461  58.808  1.00  0.00           H  
ATOM    213 2HB  LEU A 343      -0.361  11.702  58.773  1.00  0.00           H  
ATOM    214  HG  LEU A 343       0.340  12.045  56.307  1.00  0.00           H  
ATOM    215 1HD1 LEU A 343       1.238  14.246  55.681  1.00  0.00           H  
ATOM    216 2HD1 LEU A 343      -0.521  14.275  55.947  1.00  0.00           H  
ATOM    217 3HD1 LEU A 343       0.578  14.932  57.184  1.00  0.00           H  
ATOM    218 1HD2 LEU A 343       2.673  12.611  56.907  1.00  0.00           H  
ATOM    219 2HD2 LEU A 343       2.117  13.146  58.512  1.00  0.00           H  
ATOM    220 3HD2 LEU A 343       1.945  11.440  58.032  1.00  0.00           H  
ATOM    221  N   THR A 344      -2.197  10.227  57.011  1.00 33.79           N  
ATOM    222  CA  THR A 344      -2.216   9.124  56.090  1.00 33.79           C  
ATOM    223  C   THR A 344      -3.394   9.256  55.167  1.00 33.79           C  
ATOM    224  O   THR A 344      -3.257   9.129  53.949  1.00 33.79           O  
ATOM    225  CB  THR A 344      -2.347   7.803  56.793  1.00 33.79           C  
ATOM    226  OG1 THR A 344      -1.279   7.624  57.716  1.00 33.79           O  
ATOM    227  CG2 THR A 344      -2.321   6.687  55.737  1.00 33.79           C  
ATOM    228  H   THR A 344      -2.277  10.043  58.001  1.00  0.00           H  
ATOM    229  HA  THR A 344      -1.294   9.114  55.508  1.00  0.00           H  
ATOM    230  HB  THR A 344      -3.288   7.786  57.343  1.00  0.00           H  
ATOM    231  HG1 THR A 344      -0.702   8.391  57.690  1.00  0.00           H  
ATOM    232 1HG2 THR A 344      -2.415   5.719  56.229  1.00  0.00           H  
ATOM    233 2HG2 THR A 344      -3.150   6.824  55.043  1.00  0.00           H  
ATOM    234 3HG2 THR A 344      -1.379   6.726  55.191  1.00  0.00           H  
ATOM    235  N   SER A 345      -4.588   9.538  55.723  1.00 31.14           N  
ATOM    236  CA  SER A 345      -5.784   9.622  54.932  1.00 31.14           C  
ATOM    237  C   SER A 345      -5.687  10.753  53.955  1.00 31.14           C  
ATOM    238  O   SER A 345      -6.025  10.598  52.782  1.00 31.14           O  
ATOM    239  CB  SER A 345      -7.041   9.864  55.780  1.00 31.14           C  
ATOM    240  OG  SER A 345      -8.180   9.937  54.937  1.00 31.14           O  
ATOM    241  H   SER A 345      -4.645   9.694  56.719  1.00  0.00           H  
ATOM    242  HA  SER A 345      -6.054   8.679  54.454  1.00  0.00           H  
ATOM    243 1HB  SER A 345      -7.148   9.041  56.486  1.00  0.00           H  
ATOM    244 2HB  SER A 345      -6.918  10.797  56.328  1.00  0.00           H  
ATOM    245  HG  SER A 345      -7.909   9.819  54.023  1.00  0.00           H  
ATOM    246  N   MET A 346      -5.216  11.926  54.417  1.00132.10           N  
ATOM    247  CA  MET A 346      -5.135  13.102  53.596  1.00132.10           C  
ATOM    248  C   MET A 346      -4.192  12.880  52.455  1.00132.10           C  
ATOM    249  O   MET A 346      -4.477  13.257  51.319  1.00132.10           O  
ATOM    250  CB  MET A 346      -4.595  14.308  54.377  1.00132.10           C  
ATOM    251  CG  MET A 346      -4.383  15.533  53.497  1.00132.10           C  
ATOM    252  SD  MET A 346      -3.810  17.005  54.389  1.00132.10           S  
ATOM    253  CE  MET A 346      -5.379  17.217  55.273  1.00132.10           C  
ATOM    254  H   MET A 346      -4.909  11.975  55.378  1.00  0.00           H  
ATOM    255  HA  MET A 346      -6.125  13.363  53.222  1.00  0.00           H  
ATOM    256 1HB  MET A 346      -5.318  14.527  55.162  1.00  0.00           H  
ATOM    257 2HB  MET A 346      -3.651  13.998  54.827  1.00  0.00           H  
ATOM    258 1HG  MET A 346      -3.642  15.282  52.738  1.00  0.00           H  
ATOM    259 2HG  MET A 346      -5.331  15.772  53.015  1.00  0.00           H  
ATOM    260 1HE  MET A 346      -5.315  18.088  55.926  1.00  0.00           H  
ATOM    261 2HE  MET A 346      -6.186  17.361  54.553  1.00  0.00           H  
ATOM    262 3HE  MET A 346      -5.582  16.328  55.872  1.00  0.00           H  
ATOM    263  N   CYS A 347      -3.025  12.276  52.740  1.00 47.34           N  
ATOM    264  CA  CYS A 347      -2.016  12.071  51.740  1.00 47.34           C  
ATOM    265  C   CYS A 347      -2.503  11.079  50.717  1.00 47.34           C  
ATOM    266  O   CYS A 347      -2.384  11.300  49.512  1.00 47.34           O  
ATOM    267  CB  CYS A 347      -0.715  11.525  52.352  1.00 47.34           C  
ATOM    268  SG  CYS A 347       0.718  11.726  51.257  1.00 47.34           S  
ATOM    269  H   CYS A 347      -2.854  11.958  53.683  1.00  0.00           H  
ATOM    270  HA  CYS A 347      -1.708  12.990  51.241  1.00  0.00           H  
ATOM    271 1HB  CYS A 347      -0.484  12.052  53.278  1.00  0.00           H  
ATOM    272 2HB  CYS A 347      -0.813  10.459  52.554  1.00  0.00           H  
ATOM    273  N   ASP A 348      -3.098   9.959  51.174  1.00 41.96           N  
ATOM    274  CA  ASP A 348      -3.539   8.933  50.264  1.00 41.96           C  
ATOM    275  C   ASP A 348      -4.568   9.499  49.341  1.00 41.96           C  
ATOM    276  O   ASP A 348      -4.575   9.194  48.150  1.00 41.96           O  
ATOM    277  CB  ASP A 348      -4.216   7.733  50.950  1.00 41.96           C  
ATOM    278  CG  ASP A 348      -3.148   6.813  51.521  1.00 41.96           C  
ATOM    279  OD1 ASP A 348      -1.969   6.936  51.096  1.00 41.96           O  
ATOM    280  OD2 ASP A 348      -3.502   5.960  52.379  1.00 41.96           O  
ATOM    281  H   ASP A 348      -3.240   9.831  52.166  1.00  0.00           H  
ATOM    282  HA  ASP A 348      -2.686   8.539  49.711  1.00  0.00           H  
ATOM    283 1HB  ASP A 348      -4.961   8.020  51.692  1.00  0.00           H  
ATOM    284 2HB  ASP A 348      -4.712   7.277  50.093  1.00  0.00           H  
ATOM    285  N   GLU A 349      -5.474  10.337  49.872  1.00 47.37           N  
ATOM    286  CA  GLU A 349      -6.540  10.870  49.074  1.00 47.37           C  
ATOM    287  C   GLU A 349      -5.983  11.746  47.994  1.00 47.37           C  
ATOM    288  O   GLU A 349      -6.412  11.674  46.844  1.00 47.37           O  
ATOM    289  CB  GLU A 349      -7.530  11.676  49.929  1.00 47.37           C  
ATOM    290  CG  GLU A 349      -8.803  12.078  49.192  1.00 47.37           C  
ATOM    291  CD  GLU A 349      -9.816  12.483  50.250  1.00 47.37           C  
ATOM    292  OE1 GLU A 349      -9.708  11.966  51.394  1.00 47.37           O  
ATOM    293  OE2 GLU A 349     -10.716  13.305  49.930  1.00 47.37           O  
ATOM    294  H   GLU A 349      -5.409  10.599  50.845  1.00  0.00           H  
ATOM    295  HA  GLU A 349      -7.087  10.056  48.596  1.00  0.00           H  
ATOM    296 1HB  GLU A 349      -7.785  11.057  50.789  1.00  0.00           H  
ATOM    297 2HB  GLU A 349      -7.005  12.570  50.267  1.00  0.00           H  
ATOM    298 1HG  GLU A 349      -8.647  12.865  48.454  1.00  0.00           H  
ATOM    299 2HG  GLU A 349      -9.106  11.162  48.686  1.00  0.00           H  
ATOM    300  N   ARG A 350      -4.994  12.589  48.335  1.00111.35           N  
ATOM    301  CA  ARG A 350      -4.407  13.486  47.380  1.00111.35           C  
ATOM    302  C   ARG A 350      -3.708  12.693  46.314  1.00111.35           C  
ATOM    303  O   ARG A 350      -3.765  13.052  45.139  1.00111.35           O  
ATOM    304  CB  ARG A 350      -3.409  14.449  48.042  1.00111.35           C  
ATOM    305  CG  ARG A 350      -4.128  15.575  48.788  1.00111.35           C  
ATOM    306  CD  ARG A 350      -3.422  16.043  50.058  1.00111.35           C  
ATOM    307  NE  ARG A 350      -4.078  17.312  50.484  1.00111.35           N  
ATOM    308  CZ  ARG A 350      -5.298  17.312  51.098  1.00111.35           C  
ATOM    309  NH1 ARG A 350      -6.010  16.156  51.225  1.00111.35           N  
ATOM    310  NH2 ARG A 350      -5.820  18.484  51.562  1.00111.35           N  
ATOM    311  H   ARG A 350      -4.655  12.592  49.286  1.00  0.00           H  
ATOM    312  HA  ARG A 350      -5.180  14.120  46.945  1.00  0.00           H  
ATOM    313 1HB  ARG A 350      -2.800  13.857  48.724  1.00  0.00           H  
ATOM    314 2HB  ARG A 350      -2.779  14.850  47.247  1.00  0.00           H  
ATOM    315 1HG  ARG A 350      -4.218  16.432  48.120  1.00  0.00           H  
ATOM    316 2HG  ARG A 350      -5.123  15.226  49.066  1.00  0.00           H  
ATOM    317 1HD  ARG A 350      -3.523  15.274  50.823  1.00  0.00           H  
ATOM    318 2HD  ARG A 350      -2.367  16.201  49.839  1.00  0.00           H  
ATOM    319  HE  ARG A 350      -3.755  18.266  50.394  1.00  0.00           H  
ATOM    320 1HH1 ARG A 350      -5.633  15.291  50.863  1.00  0.00           H  
ATOM    321 2HH1 ARG A 350      -6.911  16.169  51.681  1.00  0.00           H  
ATOM    322 1HH2 ARG A 350      -5.301  19.344  51.449  1.00  0.00           H  
ATOM    323 2HH2 ARG A 350      -6.721  18.487  52.015  1.00  0.00           H  
ATOM    324  N   ALA A 351      -3.026  11.594  46.692  1.00 31.86           N  
ATOM    325  CA  ALA A 351      -2.305  10.802  45.732  1.00 31.86           C  
ATOM    326  C   ALA A 351      -3.269  10.221  44.747  1.00 31.86           C  
ATOM    327  O   ALA A 351      -3.025  10.256  43.541  1.00 31.86           O  
ATOM    328  CB  ALA A 351      -1.553   9.623  46.379  1.00 31.86           C  
ATOM    329  H   ALA A 351      -3.018  11.318  47.663  1.00  0.00           H  
ATOM    330  HA  ALA A 351      -1.564  11.434  45.243  1.00  0.00           H  
ATOM    331 1HB  ALA A 351      -1.027   9.061  45.607  1.00  0.00           H  
ATOM    332 2HB  ALA A 351      -0.834  10.004  47.104  1.00  0.00           H  
ATOM    333 3HB  ALA A 351      -2.265   8.970  46.882  1.00  0.00           H  
ATOM    334  N   ARG A 352      -4.407   9.682  45.232  1.00186.56           N  
ATOM    335  CA  ARG A 352      -5.341   9.079  44.324  1.00186.56           C  
ATOM    336  C   ARG A 352      -5.922  10.099  43.395  1.00186.56           C  
ATOM    337  O   ARG A 352      -6.130   9.817  42.215  1.00186.56           O  
ATOM    338  CB  ARG A 352      -6.394   8.154  44.969  1.00186.56           C  
ATOM    339  CG  ARG A 352      -7.160   8.679  46.177  1.00186.56           C  
ATOM    340  CD  ARG A 352      -6.903   7.782  47.392  1.00186.56           C  
ATOM    341  NE  ARG A 352      -7.687   8.316  48.534  1.00186.56           N  
ATOM    342  CZ  ARG A 352      -8.984   7.935  48.710  1.00186.56           C  
ATOM    343  NH1 ARG A 352      -9.547   7.023  47.866  1.00186.56           N  
ATOM    344  NH2 ARG A 352      -9.716   8.462  49.734  1.00186.56           N  
ATOM    345  H   ARG A 352      -4.618   9.693  46.220  1.00  0.00           H  
ATOM    346  HA  ARG A 352      -4.812   8.424  43.632  1.00  0.00           H  
ATOM    347 1HB  ARG A 352      -7.121   7.911  44.195  1.00  0.00           H  
ATOM    348 2HB  ARG A 352      -5.874   7.246  45.276  1.00  0.00           H  
ATOM    349 1HG  ARG A 352      -6.826   9.696  46.385  1.00  0.00           H  
ATOM    350 2HG  ARG A 352      -8.223   8.688  45.935  1.00  0.00           H  
ATOM    351 1HD  ARG A 352      -7.215   6.766  47.154  1.00  0.00           H  
ATOM    352 2HD  ARG A 352      -5.838   7.791  47.620  1.00  0.00           H  
ATOM    353  HE  ARG A 352      -7.409   8.962  49.261  1.00  0.00           H  
ATOM    354 1HH1 ARG A 352      -9.000   6.631  47.112  1.00  0.00           H  
ATOM    355 2HH1 ARG A 352     -10.508   6.743  47.999  1.00  0.00           H  
ATOM    356 1HH2 ARG A 352      -9.293   9.134  50.360  1.00  0.00           H  
ATOM    357 2HH2 ARG A 352     -10.676   8.179  49.862  1.00  0.00           H  
ATOM    358  N   MET A 353      -6.174  11.325  43.887  1.00 78.36           N  
ATOM    359  CA  MET A 353      -6.738  12.361  43.065  1.00 78.36           C  
ATOM    360  C   MET A 353      -5.786  12.675  41.946  1.00 78.36           C  
ATOM    361  O   MET A 353      -6.183  12.784  40.786  1.00 78.36           O  
ATOM    362  CB  MET A 353      -6.866  13.690  43.831  1.00 78.36           C  
ATOM    363  CG  MET A 353      -7.763  13.666  45.072  1.00 78.36           C  
ATOM    364  SD  MET A 353      -9.541  13.836  44.751  1.00 78.36           S  
ATOM    365  CE  MET A 353     -10.011  13.791  46.505  1.00 78.36           C  
ATOM    366  H   MET A 353      -5.963  11.525  44.854  1.00  0.00           H  
ATOM    367  HA  MET A 353      -7.734  12.070  42.732  1.00  0.00           H  
ATOM    368 1HB  MET A 353      -5.861  13.980  44.132  1.00  0.00           H  
ATOM    369 2HB  MET A 353      -7.262  14.425  43.129  1.00  0.00           H  
ATOM    370 1HG  MET A 353      -7.607  12.718  45.586  1.00  0.00           H  
ATOM    371 2HG  MET A 353      -7.463  14.487  45.723  1.00  0.00           H  
ATOM    372 1HE  MET A 353     -11.094  13.881  46.595  1.00  0.00           H  
ATOM    373 2HE  MET A 353      -9.687  12.847  46.945  1.00  0.00           H  
ATOM    374 3HE  MET A 353      -9.534  14.619  47.031  1.00  0.00           H  
ATOM    375  N   LEU A 354      -4.490  12.827  42.281  1.00 50.30           N  
ATOM    376  CA  LEU A 354      -3.485  13.217  41.332  1.00 50.30           C  
ATOM    377  C   LEU A 354      -3.343  12.142  40.294  1.00 50.30           C  
ATOM    378  O   LEU A 354      -3.273  12.427  39.099  1.00 50.30           O  
ATOM    379  CB  LEU A 354      -2.111  13.415  42.003  1.00 50.30           C  
ATOM    380  CG  LEU A 354      -1.027  14.011  41.083  1.00 50.30           C  
ATOM    381  CD1 LEU A 354      -1.378  15.453  40.675  1.00 50.30           C  
ATOM    382  CD2 LEU A 354       0.371  13.902  41.714  1.00 50.30           C  
ATOM    383  H   LEU A 354      -4.222  12.658  43.240  1.00  0.00           H  
ATOM    384  HA  LEU A 354      -3.772  14.157  40.863  1.00  0.00           H  
ATOM    385 1HB  LEU A 354      -2.391  14.134  42.771  1.00  0.00           H  
ATOM    386 2HB  LEU A 354      -1.757  12.499  42.475  1.00  0.00           H  
ATOM    387  HG  LEU A 354      -1.011  13.413  40.172  1.00  0.00           H  
ATOM    388 1HD1 LEU A 354      -0.596  15.849  40.026  1.00  0.00           H  
ATOM    389 2HD1 LEU A 354      -2.329  15.459  40.141  1.00  0.00           H  
ATOM    390 3HD1 LEU A 354      -1.457  16.074  41.567  1.00  0.00           H  
ATOM    391 1HD2 LEU A 354       1.110  14.332  41.037  1.00  0.00           H  
ATOM    392 2HD2 LEU A 354       0.387  14.443  42.660  1.00  0.00           H  
ATOM    393 3HD2 LEU A 354       0.610  12.853  41.892  1.00  0.00           H  
ATOM    394  N   GLN A 355      -3.310  10.869  40.730  1.00 37.86           N  
ATOM    395  CA  GLN A 355      -3.116   9.776  39.818  1.00 37.86           C  
ATOM    396  C   GLN A 355      -4.293   9.693  38.888  1.00 37.86           C  
ATOM    397  O   GLN A 355      -4.126   9.519  37.681  1.00 37.86           O  
ATOM    398  CB  GLN A 355      -2.991   8.432  40.551  1.00 37.86           C  
ATOM    399  CG  GLN A 355      -2.779   7.239  39.619  1.00 37.86           C  
ATOM    400  CD  GLN A 355      -2.670   5.986  40.476  1.00 37.86           C  
ATOM    401  OE1 GLN A 355      -2.387   6.052  41.672  1.00 37.86           O  
ATOM    402  NE2 GLN A 355      -2.900   4.804  39.844  1.00 37.86           N  
ATOM    403  H   GLN A 355      -3.423  10.674  41.715  1.00  0.00           H  
ATOM    404  HA  GLN A 355      -2.207   9.940  39.239  1.00  0.00           H  
ATOM    405 1HB  GLN A 355      -2.148   8.524  41.236  1.00  0.00           H  
ATOM    406 2HB  GLN A 355      -3.910   8.299  41.122  1.00  0.00           H  
ATOM    407 1HG  GLN A 355      -3.396   7.061  38.739  1.00  0.00           H  
ATOM    408 2HG  GLN A 355      -1.782   7.551  39.305  1.00  0.00           H  
ATOM    409 1HE2 GLN A 355      -2.843   3.944  40.353  1.00  0.00           H  
ATOM    410 2HE2 GLN A 355      -3.127   4.793  38.870  1.00  0.00           H  
ATOM    411  N   ASP A 356      -5.527   9.815  39.417  1.00 50.90           N  
ATOM    412  CA  ASP A 356      -6.678   9.707  38.560  1.00 50.90           C  
ATOM    413  C   ASP A 356      -6.735  10.864  37.596  1.00 50.90           C  
ATOM    414  O   ASP A 356      -7.077  10.692  36.428  1.00 50.90           O  
ATOM    415  CB  ASP A 356      -8.017   9.632  39.310  1.00 50.90           C  
ATOM    416  CG  ASP A 356      -8.187   8.199  39.783  1.00 50.90           C  
ATOM    417  OD1 ASP A 356      -8.094   7.282  38.923  1.00 50.90           O  
ATOM    418  OD2 ASP A 356      -8.419   8.000  41.005  1.00 50.90           O  
ATOM    419  H   ASP A 356      -5.662   9.981  40.404  1.00  0.00           H  
ATOM    420  HA  ASP A 356      -6.605   8.802  37.957  1.00  0.00           H  
ATOM    421 1HB  ASP A 356      -8.112  10.372  40.105  1.00  0.00           H  
ATOM    422 2HB  ASP A 356      -8.704   9.877  38.500  1.00  0.00           H  
ATOM    423  N   GLN A 357      -6.405  12.093  38.031  1.00 78.16           N  
ATOM    424  CA  GLN A 357      -6.508  13.181  37.100  1.00 78.16           C  
ATOM    425  C   GLN A 357      -5.535  13.000  35.982  1.00 78.16           C  
ATOM    426  O   GLN A 357      -5.818  13.329  34.829  1.00 78.16           O  
ATOM    427  CB  GLN A 357      -6.261  14.568  37.703  1.00 78.16           C  
ATOM    428  CG  GLN A 357      -7.451  15.081  38.509  1.00 78.16           C  
ATOM    429  CD  GLN A 357      -7.293  16.588  38.627  1.00 78.16           C  
ATOM    430  OE1 GLN A 357      -6.189  17.119  38.526  1.00 78.16           O  
ATOM    431  NE2 GLN A 357      -8.431  17.305  38.825  1.00 78.16           N  
ATOM    432  H   GLN A 357      -6.092  12.280  38.973  1.00  0.00           H  
ATOM    433  HA  GLN A 357      -7.507  13.196  36.665  1.00  0.00           H  
ATOM    434 1HB  GLN A 357      -5.378  14.483  38.337  1.00  0.00           H  
ATOM    435 2HB  GLN A 357      -6.047  15.239  36.871  1.00  0.00           H  
ATOM    436 1HG  GLN A 357      -8.480  14.797  38.288  1.00  0.00           H  
ATOM    437 2HG  GLN A 357      -7.136  14.607  39.439  1.00  0.00           H  
ATOM    438 1HE2 GLN A 357      -8.387  18.301  38.910  1.00  0.00           H  
ATOM    439 2HE2 GLN A 357      -9.313  16.838  38.885  1.00  0.00           H  
ATOM    440  N   PHE A 358      -4.338  12.491  36.303  1.00123.05           N  
ATOM    441  CA  PHE A 358      -3.337  12.308  35.299  1.00123.05           C  
ATOM    442  C   PHE A 358      -3.830  11.278  34.328  1.00123.05           C  
ATOM    443  O   PHE A 358      -3.655  11.437  33.120  1.00123.05           O  
ATOM    444  CB  PHE A 358      -2.008  11.793  35.886  1.00123.05           C  
ATOM    445  CG  PHE A 358      -0.944  11.927  34.850  1.00123.05           C  
ATOM    446  CD1 PHE A 358      -0.819  11.010  33.832  1.00123.05           C  
ATOM    447  CD2 PHE A 358      -0.057  12.979  34.905  1.00123.05           C  
ATOM    448  CE1 PHE A 358       0.170  11.145  32.885  1.00123.05           C  
ATOM    449  CE2 PHE A 358       0.934  13.118  33.961  1.00123.05           C  
ATOM    450  CZ  PHE A 358       1.046  12.203  32.945  1.00123.05           C  
ATOM    451  H   PHE A 358      -4.131  12.232  37.257  1.00  0.00           H  
ATOM    452  HA  PHE A 358      -3.134  13.257  34.802  1.00  0.00           H  
ATOM    453 1HB  PHE A 358      -1.732  12.379  36.762  1.00  0.00           H  
ATOM    454 2HB  PHE A 358      -2.104  10.745  36.167  1.00  0.00           H  
ATOM    455  HD1 PHE A 358      -1.515  10.172  33.782  1.00  0.00           H  
ATOM    456  HD2 PHE A 358      -0.146  13.706  35.713  1.00  0.00           H  
ATOM    457  HE1 PHE A 358       0.260  10.412  32.084  1.00  0.00           H  
ATOM    458  HE2 PHE A 358       1.631  13.954  34.020  1.00  0.00           H  
ATOM    459  HZ  PHE A 358       1.824  12.311  32.190  1.00  0.00           H  
ATOM    460  N   ASN A 359      -4.460  10.188  34.827  1.00 99.69           N  
ATOM    461  CA  ASN A 359      -4.838   9.147  33.912  1.00 99.69           C  
ATOM    462  C   ASN A 359      -5.894   9.654  32.980  1.00 99.69           C  
ATOM    463  O   ASN A 359      -5.886   9.305  31.801  1.00 99.69           O  
ATOM    464  CB  ASN A 359      -5.236   7.772  34.519  1.00 99.69           C  
ATOM    465  CG  ASN A 359      -6.635   7.657  35.121  1.00 99.69           C  
ATOM    466  OD1 ASN A 359      -7.444   8.578  35.106  1.00 99.69           O  
ATOM    467  ND2 ASN A 359      -6.946   6.440  35.642  1.00 99.69           N  
ATOM    468  H   ASN A 359      -4.672  10.081  35.809  1.00  0.00           H  
ATOM    469  HA  ASN A 359      -4.004   8.919  33.246  1.00  0.00           H  
ATOM    470 1HB  ASN A 359      -5.054   6.846  33.971  1.00  0.00           H  
ATOM    471 2HB  ASN A 359      -4.522   7.855  35.338  1.00  0.00           H  
ATOM    472 1HD2 ASN A 359      -7.845   6.288  36.054  1.00  0.00           H  
ATOM    473 2HD2 ASN A 359      -6.277   5.698  35.613  1.00  0.00           H  
ATOM    474  N   VAL A 360      -6.823  10.506  33.462  1.00105.08           N  
ATOM    475  CA  VAL A 360      -7.853  10.970  32.576  1.00105.08           C  
ATOM    476  C   VAL A 360      -7.213  11.770  31.484  1.00105.08           C  
ATOM    477  O   VAL A 360      -7.598  11.668  30.321  1.00105.08           O  
ATOM    478  CB  VAL A 360      -8.921  11.812  33.214  1.00105.08           C  
ATOM    479  CG1 VAL A 360      -8.320  13.136  33.705  1.00105.08           C  
ATOM    480  CG2 VAL A 360     -10.040  12.001  32.177  1.00105.08           C  
ATOM    481  H   VAL A 360      -6.817  10.826  34.420  1.00  0.00           H  
ATOM    482  HA  VAL A 360      -8.364  10.137  32.092  1.00  0.00           H  
ATOM    483  HB  VAL A 360      -9.333  11.274  34.068  1.00  0.00           H  
ATOM    484 1HG1 VAL A 360      -9.101  13.741  34.167  1.00  0.00           H  
ATOM    485 2HG1 VAL A 360      -7.539  12.932  34.437  1.00  0.00           H  
ATOM    486 3HG1 VAL A 360      -7.894  13.678  32.861  1.00  0.00           H  
ATOM    487 1HG2 VAL A 360     -10.836  12.609  32.606  1.00  0.00           H  
ATOM    488 2HG2 VAL A 360      -9.637  12.500  31.295  1.00  0.00           H  
ATOM    489 3HG2 VAL A 360     -10.441  11.028  31.893  1.00  0.00           H  
ATOM    490  N   SER A 361      -6.207  12.591  31.837  1.00 78.82           N  
ATOM    491  CA  SER A 361      -5.548  13.437  30.885  1.00 78.82           C  
ATOM    492  C   SER A 361      -4.828  12.606  29.859  1.00 78.82           C  
ATOM    493  O   SER A 361      -4.882  12.899  28.664  1.00 78.82           O  
ATOM    494  CB  SER A 361      -4.525  14.358  31.573  1.00 78.82           C  
ATOM    495  OG  SER A 361      -3.972  15.271  30.641  1.00 78.82           O  
ATOM    496  H   SER A 361      -5.909  12.610  32.802  1.00  0.00           H  
ATOM    497  HA  SER A 361      -6.211  14.172  30.426  1.00  0.00           H  
ATOM    498 1HB  SER A 361      -5.029  14.905  32.369  1.00  0.00           H  
ATOM    499 2HB  SER A 361      -3.734  13.744  32.000  1.00  0.00           H  
ATOM    500  HG  SER A 361      -4.358  15.117  29.775  1.00  0.00           H  
ATOM    501  N   MET A 362      -4.140  11.531  30.293  1.00 78.46           N  
ATOM    502  CA  MET A 362      -3.410  10.711  29.361  1.00 78.46           C  
ATOM    503  C   MET A 362      -4.366  10.125  28.371  1.00 78.46           C  
ATOM    504  O   MET A 362      -4.085  10.088  27.174  1.00 78.46           O  
ATOM    505  CB  MET A 362      -2.713   9.492  29.985  1.00 78.46           C  
ATOM    506  CG  MET A 362      -1.347   9.742  30.619  1.00 78.46           C  
ATOM    507  SD  MET A 362      -0.471   8.187  30.965  1.00 78.46           S  
ATOM    508  CE  MET A 362       1.164   8.936  31.205  1.00 78.46           C  
ATOM    509  H   MET A 362      -4.129  11.290  31.274  1.00  0.00           H  
ATOM    510  HA  MET A 362      -2.627  11.299  28.883  1.00  0.00           H  
ATOM    511 1HB  MET A 362      -3.383   9.101  30.750  1.00  0.00           H  
ATOM    512 2HB  MET A 362      -2.595   8.753  29.192  1.00  0.00           H  
ATOM    513 1HG  MET A 362      -0.759  10.349  29.931  1.00  0.00           H  
ATOM    514 2HG  MET A 362      -1.500  10.291  31.548  1.00  0.00           H  
ATOM    515 1HE  MET A 362       1.891   8.157  31.435  1.00  0.00           H  
ATOM    516 2HE  MET A 362       1.464   9.455  30.294  1.00  0.00           H  
ATOM    517 3HE  MET A 362       1.120   9.647  32.031  1.00  0.00           H  
ATOM    518  N   ASN A 363      -5.532   9.645  28.842  1.00 50.98           N  
ATOM    519  CA  ASN A 363      -6.448   8.984  27.958  1.00 50.98           C  
ATOM    520  C   ASN A 363      -6.958   9.938  26.923  1.00 50.98           C  
ATOM    521  O   ASN A 363      -7.130   9.567  25.763  1.00 50.98           O  
ATOM    522  CB  ASN A 363      -7.657   8.371  28.678  1.00 50.98           C  
ATOM    523  CG  ASN A 363      -7.168   7.093  29.340  1.00 50.98           C  
ATOM    524  OD1 ASN A 363      -6.488   6.283  28.711  1.00 50.98           O  
ATOM    525  ND2 ASN A 363      -7.509   6.907  30.642  1.00 50.98           N  
ATOM    526  H   ASN A 363      -5.774   9.744  29.817  1.00  0.00           H  
ATOM    527  HA  ASN A 363      -5.942   8.163  27.448  1.00  0.00           H  
ATOM    528 1HB  ASN A 363      -8.302   8.985  29.308  1.00  0.00           H  
ATOM    529 2HB  ASN A 363      -8.174   8.138  27.747  1.00  0.00           H  
ATOM    530 1HD2 ASN A 363      -7.211   6.082  31.123  1.00  0.00           H  
ATOM    531 2HD2 ASN A 363      -8.057   7.594  31.118  1.00  0.00           H  
ATOM    532  N   HIS A 364      -7.245  11.190  27.318  1.00 92.16           N  
ATOM    533  CA  HIS A 364      -7.760  12.145  26.380  1.00 92.16           C  
ATOM    534  C   HIS A 364      -6.723  12.524  25.375  1.00 92.16           C  
ATOM    535  O   HIS A 364      -7.040  12.769  24.213  1.00 92.16           O  
ATOM    536  CB  HIS A 364      -8.360  13.380  27.055  1.00 92.16           C  
ATOM    537  CG  HIS A 364      -9.764  13.026  27.412  1.00 92.16           C  
ATOM    538  ND1 HIS A 364     -10.466  13.465  28.510  1.00 92.16           N  
ATOM    539  CD2 HIS A 364     -10.615  12.222  26.720  1.00 92.16           C  
ATOM    540  CE1 HIS A 364     -11.699  12.903  28.424  1.00 92.16           C  
ATOM    541  NE2 HIS A 364     -11.836  12.143  27.356  1.00 92.16           N  
ATOM    542  H   HIS A 364      -7.101  11.471  28.277  1.00  0.00           H  
ATOM    543  HA  HIS A 364      -8.545  11.684  25.782  1.00  0.00           H  
ATOM    544 1HB  HIS A 364      -7.794  13.631  27.953  1.00  0.00           H  
ATOM    545 2HB  HIS A 364      -8.346  14.227  26.369  1.00  0.00           H  
ATOM    546  HD2 HIS A 364     -10.447  11.677  25.791  1.00  0.00           H  
ATOM    547  HE1 HIS A 364     -12.452  13.098  29.187  1.00  0.00           H  
ATOM    548  HE2 HIS A 364     -12.667  11.632  27.094  1.00  0.00           H  
ATOM    549  N   VAL A 365      -5.450  12.603  25.795  1.00 44.56           N  
ATOM    550  CA  VAL A 365      -4.391  12.904  24.871  1.00 44.56           C  
ATOM    551  C   VAL A 365      -4.329  11.803  23.853  1.00 44.56           C  
ATOM    552  O   VAL A 365      -4.075  12.043  22.672  1.00 44.56           O  
ATOM    553  CB  VAL A 365      -3.048  12.977  25.534  1.00 44.56           C  
ATOM    554  CG1 VAL A 365      -1.971  13.150  24.450  1.00 44.56           C  
ATOM    555  CG2 VAL A 365      -3.079  14.117  26.564  1.00 44.56           C  
ATOM    556  H   VAL A 365      -5.226  12.451  26.768  1.00  0.00           H  
ATOM    557  HA  VAL A 365      -4.567  13.852  24.362  1.00  0.00           H  
ATOM    558  HB  VAL A 365      -2.867  12.045  26.070  1.00  0.00           H  
ATOM    559 1HG1 VAL A 365      -0.988  13.204  24.919  1.00  0.00           H  
ATOM    560 2HG1 VAL A 365      -2.001  12.300  23.769  1.00  0.00           H  
ATOM    561 3HG1 VAL A 365      -2.158  14.069  23.894  1.00  0.00           H  
ATOM    562 1HG2 VAL A 365      -2.111  14.187  27.059  1.00  0.00           H  
ATOM    563 2HG2 VAL A 365      -3.297  15.058  26.058  1.00  0.00           H  
ATOM    564 3HG2 VAL A 365      -3.852  13.916  27.306  1.00  0.00           H  
ATOM    565  N   HIS A 366      -4.562  10.551  24.292  1.00 50.91           N  
ATOM    566  CA  HIS A 366      -4.506   9.432  23.393  1.00 50.91           C  
ATOM    567  C   HIS A 366      -5.547   9.650  22.324  1.00 50.91           C  
ATOM    568  O   HIS A 366      -5.297   9.407  21.145  1.00 50.91           O  
ATOM    569  CB  HIS A 366      -4.812   8.094  24.088  1.00 50.91           C  
ATOM    570  CG  HIS A 366      -4.516   6.898  23.228  1.00 50.91           C  
ATOM    571  ND1 HIS A 366      -4.580   5.599  23.676  1.00 50.91           N  
ATOM    572  CD2 HIS A 366      -4.139   6.824  21.923  1.00 50.91           C  
ATOM    573  CE1 HIS A 366      -4.242   4.806  22.628  1.00 50.91           C  
ATOM    574  NE2 HIS A 366      -3.965   5.504  21.542  1.00 50.91           N  
ATOM    575  H   HIS A 366      -4.780  10.390  25.265  1.00  0.00           H  
ATOM    576  HA  HIS A 366      -3.508   9.359  22.961  1.00  0.00           H  
ATOM    577 1HB  HIS A 366      -4.208   7.992  24.990  1.00  0.00           H  
ATOM    578 2HB  HIS A 366      -5.868   8.041  24.351  1.00  0.00           H  
ATOM    579  HD2 HIS A 366      -3.972   7.626  21.204  1.00  0.00           H  
ATOM    580  HE1 HIS A 366      -4.221   3.722  22.737  1.00  0.00           H  
ATOM    581  HE2 HIS A 366      -3.690   5.125  20.647  1.00  0.00           H  
ATOM    582  N   ALA A 367      -6.747  10.136  22.709  1.00 39.88           N  
ATOM    583  CA  ALA A 367      -7.822  10.350  21.774  1.00 39.88           C  
ATOM    584  C   ALA A 367      -7.415  11.379  20.754  1.00 39.88           C  
ATOM    585  O   ALA A 367      -7.770  11.272  19.581  1.00 39.88           O  
ATOM    586  CB  ALA A 367      -9.120  10.820  22.451  1.00 39.88           C  
ATOM    587  H   ALA A 367      -6.892  10.355  23.684  1.00  0.00           H  
ATOM    588  HA  ALA A 367      -8.040   9.408  21.271  1.00  0.00           H  
ATOM    589 1HB  ALA A 367      -9.892  10.964  21.695  1.00  0.00           H  
ATOM    590 2HB  ALA A 367      -9.450  10.068  23.168  1.00  0.00           H  
ATOM    591 3HB  ALA A 367      -8.940  11.761  22.968  1.00  0.00           H  
ATOM    592  N   LEU A 368      -6.673  12.421  21.181  1.00106.58           N  
ATOM    593  CA  LEU A 368      -6.207  13.452  20.285  1.00106.58           C  
ATOM    594  C   LEU A 368      -5.270  12.856  19.270  1.00106.58           C  
ATOM    595  O   LEU A 368      -5.261  13.274  18.113  1.00106.58           O  
ATOM    596  CB  LEU A 368      -5.475  14.602  21.016  1.00106.58           C  
ATOM    597  CG  LEU A 368      -6.400  15.596  21.755  1.00106.58           C  
ATOM    598  CD1 LEU A 368      -6.990  16.648  20.805  1.00106.58           C  
ATOM    599  CD2 LEU A 368      -7.517  14.864  22.511  1.00106.58           C  
ATOM    600  H   LEU A 368      -6.438  12.478  22.162  1.00  0.00           H  
ATOM    601  HA  LEU A 368      -7.055  13.887  19.756  1.00  0.00           H  
ATOM    602 1HB  LEU A 368      -4.901  14.018  21.734  1.00  0.00           H  
ATOM    603 2HB  LEU A 368      -4.793  15.133  20.352  1.00  0.00           H  
ATOM    604  HG  LEU A 368      -5.793  16.109  22.502  1.00  0.00           H  
ATOM    605 1HD1 LEU A 368      -7.633  17.326  21.366  1.00  0.00           H  
ATOM    606 2HD1 LEU A 368      -6.182  17.216  20.343  1.00  0.00           H  
ATOM    607 3HD1 LEU A 368      -7.574  16.152  20.031  1.00  0.00           H  
ATOM    608 1HD2 LEU A 368      -8.149  15.592  23.020  1.00  0.00           H  
ATOM    609 2HD2 LEU A 368      -8.119  14.290  21.806  1.00  0.00           H  
ATOM    610 3HD2 LEU A 368      -7.078  14.189  23.246  1.00  0.00           H  
ATOM    611  N   ALA A 369      -4.432  11.879  19.673  1.00 29.35           N  
ATOM    612  CA  ALA A 369      -3.525  11.276  18.735  1.00 29.35           C  
ATOM    613  C   ALA A 369      -4.337  10.592  17.674  1.00 29.35           C  
ATOM    614  O   ALA A 369      -4.015  10.657  16.489  1.00 29.35           O  
ATOM    615  CB  ALA A 369      -2.631  10.204  19.376  1.00 29.35           C  
ATOM    616  H   ALA A 369      -4.431  11.561  20.632  1.00  0.00           H  
ATOM    617  HA  ALA A 369      -2.870  12.050  18.335  1.00  0.00           H  
ATOM    618 1HB  ALA A 369      -1.968   9.785  18.619  1.00  0.00           H  
ATOM    619 2HB  ALA A 369      -2.036  10.654  20.171  1.00  0.00           H  
ATOM    620 3HB  ALA A 369      -3.253   9.413  19.791  1.00  0.00           H  
ATOM    621  N   ILE A 370      -5.422   9.913  18.087  1.00 61.82           N  
ATOM    622  CA  ILE A 370      -6.296   9.213  17.185  1.00 61.82           C  
ATOM    623  C   ILE A 370      -6.940  10.214  16.270  1.00 61.82           C  
ATOM    624  O   ILE A 370      -7.114   9.961  15.078  1.00 61.82           O  
ATOM    625  CB  ILE A 370      -7.435   8.540  17.895  1.00 61.82           C  
ATOM    626  CG1 ILE A 370      -6.930   7.455  18.857  1.00 61.82           C  
ATOM    627  CG2 ILE A 370      -8.417   8.030  16.828  1.00 61.82           C  
ATOM    628  CD1 ILE A 370      -7.993   7.010  19.860  1.00 61.82           C  
ATOM    629  H   ILE A 370      -5.624   9.900  19.077  1.00  0.00           H  
ATOM    630  HA  ILE A 370      -5.743   8.466  16.617  1.00  0.00           H  
ATOM    631  HB  ILE A 370      -7.919   9.261  18.554  1.00  0.00           H  
ATOM    632 1HG1 ILE A 370      -6.612   6.607  18.251  1.00  0.00           H  
ATOM    633 2HG1 ILE A 370      -6.069   7.866  19.386  1.00  0.00           H  
ATOM    634 1HG2 ILE A 370      -9.257   7.534  17.314  1.00  0.00           H  
ATOM    635 2HG2 ILE A 370      -8.783   8.870  16.239  1.00  0.00           H  
ATOM    636 3HG2 ILE A 370      -7.908   7.322  16.173  1.00  0.00           H  
ATOM    637 1HD1 ILE A 370      -7.579   6.242  20.514  1.00  0.00           H  
ATOM    638 2HD1 ILE A 370      -8.309   7.864  20.460  1.00  0.00           H  
ATOM    639 3HD1 ILE A 370      -8.851   6.605  19.326  1.00  0.00           H  
ATOM    640  N   LEU A 371      -7.329  11.378  16.828  1.00 63.76           N  
ATOM    641  CA  LEU A 371      -8.007  12.424  16.106  1.00 63.76           C  
ATOM    642  C   LEU A 371      -7.122  12.877  14.976  1.00 63.76           C  
ATOM    643  O   LEU A 371      -7.575  13.007  13.838  1.00 63.76           O  
ATOM    644  CB  LEU A 371      -8.232  13.655  17.013  1.00 63.76           C  
ATOM    645  CG  LEU A 371      -8.990  14.832  16.371  1.00 63.76           C  
ATOM    646  CD1 LEU A 371     -10.498  14.545  16.291  1.00 63.76           C  
ATOM    647  CD2 LEU A 371      -8.651  16.164  17.065  1.00 63.76           C  
ATOM    648  H   LEU A 371      -7.126  11.509  17.809  1.00  0.00           H  
ATOM    649  HA  LEU A 371      -8.975  12.062  15.762  1.00  0.00           H  
ATOM    650 1HB  LEU A 371      -8.848  13.196  17.785  1.00  0.00           H  
ATOM    651 2HB  LEU A 371      -7.300  14.007  17.454  1.00  0.00           H  
ATOM    652  HG  LEU A 371      -8.647  14.914  15.339  1.00  0.00           H  
ATOM    653 1HD1 LEU A 371     -11.007  15.394  15.833  1.00  0.00           H  
ATOM    654 2HD1 LEU A 371     -10.667  13.653  15.687  1.00  0.00           H  
ATOM    655 3HD1 LEU A 371     -10.891  14.385  17.294  1.00  0.00           H  
ATOM    656 1HD2 LEU A 371      -9.203  16.974  16.586  1.00  0.00           H  
ATOM    657 2HD2 LEU A 371      -8.929  16.107  18.118  1.00  0.00           H  
ATOM    658 3HD2 LEU A 371      -7.581  16.356  16.982  1.00  0.00           H  
ATOM    659  N   VAL A 372      -5.822  13.123  15.249  1.00121.91           N  
ATOM    660  CA  VAL A 372      -4.952  13.583  14.198  1.00121.91           C  
ATOM    661  C   VAL A 372      -4.803  12.520  13.151  1.00121.91           C  
ATOM    662  O   VAL A 372      -4.801  12.820  11.958  1.00121.91           O  
ATOM    663  CB  VAL A 372      -3.573  14.027  14.624  1.00121.91           C  
ATOM    664  CG1 VAL A 372      -3.684  15.332  15.422  1.00121.91           C  
ATOM    665  CG2 VAL A 372      -2.882  12.904  15.398  1.00121.91           C  
ATOM    666  H   VAL A 372      -5.446  12.991  16.177  1.00  0.00           H  
ATOM    667  HA  VAL A 372      -5.389  14.427  13.662  1.00  0.00           H  
ATOM    668  HB  VAL A 372      -2.973  14.222  13.735  1.00  0.00           H  
ATOM    669 1HG1 VAL A 372      -2.690  15.655  15.731  1.00  0.00           H  
ATOM    670 2HG1 VAL A 372      -4.138  16.102  14.799  1.00  0.00           H  
ATOM    671 3HG1 VAL A 372      -4.301  15.167  16.305  1.00  0.00           H  
ATOM    672 1HG2 VAL A 372      -1.888  13.229  15.702  1.00  0.00           H  
ATOM    673 2HG2 VAL A 372      -3.470  12.658  16.282  1.00  0.00           H  
ATOM    674 3HG2 VAL A 372      -2.796  12.023  14.762  1.00  0.00           H  
ATOM    675  N   SER A 373      -4.679  11.246  13.565  1.00 48.06           N  
ATOM    676  CA  SER A 373      -4.507  10.180  12.617  1.00 48.06           C  
ATOM    677  C   SER A 373      -5.688  10.156  11.696  1.00 48.06           C  
ATOM    678  O   SER A 373      -5.528  10.184  10.477  1.00 48.06           O  
ATOM    679  CB  SER A 373      -4.452   8.799  13.301  1.00 48.06           C  
ATOM    680  OG  SER A 373      -4.288   7.767  12.341  1.00 48.06           O  
ATOM    681  H   SER A 373      -4.706  11.028  14.551  1.00  0.00           H  
ATOM    682  HA  SER A 373      -3.535  10.194  12.121  1.00  0.00           H  
ATOM    683 1HB  SER A 373      -3.613   8.788  13.997  1.00  0.00           H  
ATOM    684 2HB  SER A 373      -5.380   8.644  13.850  1.00  0.00           H  
ATOM    685  HG  SER A 373      -4.246   8.152  11.462  1.00  0.00           H  
ATOM    686  N   THR A 374      -6.908  10.094  12.264  1.00147.21           N  
ATOM    687  CA  THR A 374      -8.093   9.954  11.462  1.00147.21           C  
ATOM    688  C   THR A 374      -8.394  11.160  10.622  1.00147.21           C  
ATOM    689  O   THR A 374      -8.625  11.034   9.421  1.00147.21           O  
ATOM    690  CB  THR A 374      -9.325   9.659  12.267  1.00147.21           C  
ATOM    691  OG1 THR A 374      -9.517  10.651  13.258  1.00147.21           O  
ATOM    692  CG2 THR A 374      -9.192   8.283  12.924  1.00147.21           C  
ATOM    693  H   THR A 374      -6.997  10.146  13.269  1.00  0.00           H  
ATOM    694  HA  THR A 374      -7.961   9.141  10.747  1.00  0.00           H  
ATOM    695  HB  THR A 374     -10.192   9.672  11.606  1.00  0.00           H  
ATOM    696  HG1 THR A 374      -8.813  11.301  13.200  1.00  0.00           H  
ATOM    697 1HG2 THR A 374     -10.088   8.071  13.507  1.00  0.00           H  
ATOM    698 2HG2 THR A 374      -9.072   7.522  12.153  1.00  0.00           H  
ATOM    699 3HG2 THR A 374      -8.322   8.276  13.579  1.00  0.00           H  
ATOM    700  N   PHE A 375      -8.454  12.357  11.237  1.00101.54           N  
ATOM    701  CA  PHE A 375      -8.866  13.545  10.540  1.00101.54           C  
ATOM    702  C   PHE A 375      -7.817  14.168   9.662  1.00101.54           C  
ATOM    703  O   PHE A 375      -8.149  14.714   8.609  1.00101.54           O  
ATOM    704  CB  PHE A 375      -9.433  14.599  11.504  1.00101.54           C  
ATOM    705  CG  PHE A 375     -10.731  14.034  11.979  1.00101.54           C  
ATOM    706  CD1 PHE A 375     -11.889  14.268  11.273  1.00101.54           C  
ATOM    707  CD2 PHE A 375     -10.793  13.262  13.117  1.00101.54           C  
ATOM    708  CE1 PHE A 375     -13.090  13.747  11.692  1.00101.54           C  
ATOM    709  CE2 PHE A 375     -11.994  12.739  13.540  1.00101.54           C  
ATOM    710  CZ  PHE A 375     -13.146  12.984  12.834  1.00101.54           C  
ATOM    711  H   PHE A 375      -8.203  12.421  12.213  1.00  0.00           H  
ATOM    712  HA  PHE A 375      -9.643  13.298   9.815  1.00  0.00           H  
ATOM    713 1HB  PHE A 375      -8.747  14.755  12.336  1.00  0.00           H  
ATOM    714 2HB  PHE A 375      -9.586  15.541  10.980  1.00  0.00           H  
ATOM    715  HD1 PHE A 375     -11.848  14.876  10.369  1.00  0.00           H  
ATOM    716  HD2 PHE A 375      -9.882  13.063  13.683  1.00  0.00           H  
ATOM    717  HE1 PHE A 375     -13.996  13.939  11.118  1.00  0.00           H  
ATOM    718  HE2 PHE A 375     -12.028  12.128  14.442  1.00  0.00           H  
ATOM    719  HZ  PHE A 375     -14.098  12.580  13.174  1.00  0.00           H  
ATOM    720  N   HIS A 376      -6.553  14.250  10.130  1.00 91.60           N  
ATOM    721  CA  HIS A 376      -5.544  14.849   9.298  1.00 91.60           C  
ATOM    722  C   HIS A 376      -5.010  13.909   8.250  1.00 91.60           C  
ATOM    723  O   HIS A 376      -5.085  14.185   7.054  1.00 91.60           O  
ATOM    724  CB  HIS A 376      -4.360  15.409  10.111  1.00 91.60           C  
ATOM    725  CG  HIS A 376      -3.468  16.295   9.290  1.00 91.60           C  
ATOM    726  ND1 HIS A 376      -3.843  17.535   8.827  1.00 91.60           N  
ATOM    727  CD2 HIS A 376      -2.199  16.098   8.834  1.00 91.60           C  
ATOM    728  CE1 HIS A 376      -2.795  18.025   8.118  1.00 91.60           C  
ATOM    729  NE2 HIS A 376      -1.775  17.188   8.093  1.00 91.60           N  
ATOM    730  H   HIS A 376      -6.296  13.904  11.044  1.00  0.00           H  
ATOM    731  HA  HIS A 376      -5.977  15.674   8.733  1.00  0.00           H  
ATOM    732 1HB  HIS A 376      -4.726  16.006  10.947  1.00  0.00           H  
ATOM    733 2HB  HIS A 376      -3.746  14.593  10.490  1.00  0.00           H  
ATOM    734  HD2 HIS A 376      -1.537  15.243   8.976  1.00  0.00           H  
ATOM    735  HE1 HIS A 376      -2.854  19.006   7.648  1.00  0.00           H  
ATOM    736  HE2 HIS A 376      -0.893  17.341   7.626  1.00  0.00           H  
ATOM    737  N   HIS A 377      -4.433  12.763   8.684  1.00 76.62           N  
ATOM    738  CA  HIS A 377      -3.797  11.857   7.758  1.00 76.62           C  
ATOM    739  C   HIS A 377      -4.727  11.026   6.933  1.00 76.62           C  
ATOM    740  O   HIS A 377      -4.628  11.020   5.707  1.00 76.62           O  
ATOM    741  CB  HIS A 377      -2.743  10.956   8.413  1.00 76.62           C  
ATOM    742  CG  HIS A 377      -1.479  11.737   8.621  1.00 76.62           C  
ATOM    743  ND1 HIS A 377      -0.536  11.937   7.639  1.00 76.62           N  
ATOM    744  CD2 HIS A 377      -1.034  12.413   9.713  1.00 76.62           C  
ATOM    745  CE1 HIS A 377       0.429  12.726   8.182  1.00 76.62           C  
ATOM    746  NE2 HIS A 377       0.169  13.039   9.435  1.00 76.62           N  
ATOM    747  H   HIS A 377      -4.444  12.533   9.667  1.00  0.00           H  
ATOM    748  HA  HIS A 377      -3.296  12.426   6.975  1.00  0.00           H  
ATOM    749 1HB  HIS A 377      -3.100  10.601   9.381  1.00  0.00           H  
ATOM    750 2HB  HIS A 377      -2.528  10.102   7.771  1.00  0.00           H  
ATOM    751  HD2 HIS A 377      -1.485  12.510  10.701  1.00  0.00           H  
ATOM    752  HE1 HIS A 377       1.294  13.030   7.593  1.00  0.00           H  
ATOM    753  HE2 HIS A 377       0.744  13.614  10.035  1.00  0.00           H  
ATOM    754  N   GLY A 378      -5.663  10.309   7.576  1.00 30.97           N  
ATOM    755  CA  GLY A 378      -6.494   9.392   6.846  1.00 30.97           C  
ATOM    756  C   GLY A 378      -7.410  10.105   5.898  1.00 30.97           C  
ATOM    757  O   GLY A 378      -7.606   9.672   4.764  1.00 30.97           O  
ATOM    758  H   GLY A 378      -5.794  10.405   8.573  1.00  0.00           H  
ATOM    759 1HA  GLY A 378      -5.860   8.713   6.276  1.00  0.00           H  
ATOM    760 2HA  GLY A 378      -7.096   8.819   7.550  1.00  0.00           H  
ATOM    761  N   LYS A 379      -8.009  11.218   6.352  1.00169.60           N  
ATOM    762  CA  LYS A 379      -8.963  11.988   5.597  1.00169.60           C  
ATOM    763  C   LYS A 379      -8.276  12.598   4.425  1.00169.60           C  
ATOM    764  O   LYS A 379      -7.174  13.130   4.554  1.00169.60           O  
ATOM    765  CB  LYS A 379      -9.430  13.217   6.389  1.00169.60           C  
ATOM    766  CG  LYS A 379     -10.594  13.004   7.340  1.00169.60           C  
ATOM    767  CD  LYS A 379     -11.942  13.011   6.627  1.00169.60           C  
ATOM    768  CE  LYS A 379     -12.292  14.406   6.108  1.00169.60           C  
ATOM    769  NZ  LYS A 379     -13.613  14.397   5.448  1.00169.60           N  
ATOM    770  H   LYS A 379      -7.762  11.518   7.284  1.00  0.00           H  
ATOM    771  HA  LYS A 379      -9.836  11.375   5.370  1.00  0.00           H  
ATOM    772 1HB  LYS A 379      -8.574  13.570   6.965  1.00  0.00           H  
ATOM    773 2HB  LYS A 379      -9.715  13.977   5.661  1.00  0.00           H  
ATOM    774 1HG  LYS A 379     -10.463  12.042   7.837  1.00  0.00           H  
ATOM    775 2HG  LYS A 379     -10.584  13.801   8.083  1.00  0.00           H  
ATOM    776 1HD  LYS A 379     -11.896  12.313   5.790  1.00  0.00           H  
ATOM    777 2HD  LYS A 379     -12.708  12.684   7.330  1.00  0.00           H  
ATOM    778 1HE  LYS A 379     -12.299  15.093   6.953  1.00  0.00           H  
ATOM    779 2HE  LYS A 379     -11.521  14.710   5.400  1.00  0.00           H  
ATOM    780 1HZ  LYS A 379     -13.827  15.325   5.111  1.00  0.00           H  
ATOM    781 2HZ  LYS A 379     -13.597  13.752   4.670  1.00  0.00           H  
ATOM    782 3HZ  LYS A 379     -14.318  14.108   6.111  1.00  0.00           H  
ATOM    783  N   GLN A 380      -8.920  12.541   3.242  1.00146.22           N  
ATOM    784  CA  GLN A 380      -8.371  13.265   2.140  1.00146.22           C  
ATOM    785  C   GLN A 380      -9.476  14.125   1.644  1.00146.22           C  
ATOM    786  O   GLN A 380     -10.481  13.601   1.162  1.00146.22           O  
ATOM    787  CB  GLN A 380      -7.836  12.378   1.003  1.00146.22           C  
ATOM    788  CG  GLN A 380      -7.016  13.164  -0.020  1.00146.22           C  
ATOM    789  CD  GLN A 380      -6.140  12.182  -0.787  1.00146.22           C  
ATOM    790  OE1 GLN A 380      -5.042  12.526  -1.220  1.00146.22           O  
ATOM    791  NE2 GLN A 380      -6.625  10.922  -0.950  1.00146.22           N  
ATOM    792  H   GLN A 380      -9.769  12.010   3.108  1.00  0.00           H  
ATOM    793  HA  GLN A 380      -7.542  13.883   2.486  1.00  0.00           H  
ATOM    794 1HB  GLN A 380      -7.227  11.603   1.468  1.00  0.00           H  
ATOM    795 2HB  GLN A 380      -8.703  11.920   0.527  1.00  0.00           H  
ATOM    796 1HG  GLN A 380      -7.459  13.898  -0.692  1.00  0.00           H  
ATOM    797 2HG  GLN A 380      -6.412  13.677   0.729  1.00  0.00           H  
ATOM    798 1HE2 GLN A 380      -6.088  10.239  -1.447  1.00  0.00           H  
ATOM    799 2HE2 GLN A 380      -7.518  10.677  -0.573  1.00  0.00           H  
ATOM    800  N   PRO A 381      -9.373  15.429   1.738  1.00 85.80           N  
ATOM    801  CA  PRO A 381      -8.254  16.147   2.313  1.00 85.80           C  
ATOM    802  C   PRO A 381      -8.321  16.218   3.813  1.00 85.80           C  
ATOM    803  O   PRO A 381      -9.339  15.829   4.385  1.00 85.80           O  
ATOM    804  CB  PRO A 381      -8.284  17.537   1.677  1.00 85.80           C  
ATOM    805  CG  PRO A 381      -9.728  17.699   1.181  1.00 85.80           C  
ATOM    806  CD  PRO A 381     -10.157  16.265   0.849  1.00 85.80           C  
ATOM    807  HA  PRO A 381      -7.290  15.649   2.131  1.00  0.00           H  
ATOM    808 1HB  PRO A 381      -8.023  18.319   2.405  1.00  0.00           H  
ATOM    809 2HB  PRO A 381      -7.566  17.616   0.847  1.00  0.00           H  
ATOM    810 1HG  PRO A 381     -10.366  18.151   1.955  1.00  0.00           H  
ATOM    811 2HG  PRO A 381      -9.775  18.357   0.301  1.00  0.00           H  
ATOM    812 1HD  PRO A 381     -11.231  16.102   1.019  1.00  0.00           H  
ATOM    813 2HD  PRO A 381      -9.955  16.003  -0.200  1.00  0.00           H  
ATOM    814  N   SER A 382      -7.240  16.723   4.461  1.00102.26           N  
ATOM    815  CA  SER A 382      -7.197  16.819   5.896  1.00102.26           C  
ATOM    816  C   SER A 382      -8.202  17.831   6.351  1.00102.26           C  
ATOM    817  O   SER A 382      -8.404  18.872   5.727  1.00102.26           O  
ATOM    818  CB  SER A 382      -5.849  17.248   6.508  1.00102.26           C  
ATOM    819  OG  SER A 382      -5.722  18.662   6.500  1.00102.26           O  
ATOM    820  H   SER A 382      -6.446  17.039   3.923  1.00  0.00           H  
ATOM    821  HA  SER A 382      -7.300  15.856   6.398  1.00  0.00           H  
ATOM    822 1HB  SER A 382      -5.799  16.881   7.533  1.00  0.00           H  
ATOM    823 2HB  SER A 382      -5.043  16.804   5.925  1.00  0.00           H  
ATOM    824  HG  SER A 382      -6.509  19.051   6.112  1.00  0.00           H  
ATOM    825  N   ALA A 383      -8.934  17.457   7.412  1.00 85.40           N  
ATOM    826  CA  ALA A 383      -9.880  18.240   8.149  1.00 85.40           C  
ATOM    827  C   ALA A 383      -9.200  19.204   9.068  1.00 85.40           C  
ATOM    828  O   ALA A 383      -9.805  20.195   9.470  1.00 85.40           O  
ATOM    829  CB  ALA A 383     -10.816  17.370   9.005  1.00 85.40           C  
ATOM    830  H   ALA A 383      -8.765  16.501   7.689  1.00  0.00           H  
ATOM    831  HA  ALA A 383     -10.498  18.796   7.444  1.00  0.00           H  
ATOM    832 1HB  ALA A 383     -11.514  18.010   9.544  1.00  0.00           H  
ATOM    833 2HB  ALA A 383     -11.372  16.689   8.360  1.00  0.00           H  
ATOM    834 3HB  ALA A 383     -10.227  16.795   9.718  1.00  0.00           H  
ATOM    835  N   ILE A 384      -7.960  18.902   9.512  1.00 85.53           N  
ATOM    836  CA  ILE A 384      -7.402  19.730  10.549  1.00 85.53           C  
ATOM    837  C   ILE A 384      -6.371  20.704  10.087  1.00 85.53           C  
ATOM    838  O   ILE A 384      -5.330  20.336   9.546  1.00 85.53           O  
ATOM    839  CB  ILE A 384      -6.756  18.966  11.670  1.00 85.53           C  
ATOM    840  CG1 ILE A 384      -7.790  18.128  12.433  1.00 85.53           C  
ATOM    841  CG2 ILE A 384      -6.017  19.975  12.566  1.00 85.53           C  
ATOM    842  CD1 ILE A 384      -7.165  17.258  13.525  1.00 85.53           C  
ATOM    843  H   ILE A 384      -7.416  18.131   9.152  1.00  0.00           H  
ATOM    844  HA  ILE A 384      -8.168  20.374  10.980  1.00  0.00           H  
ATOM    845  HB  ILE A 384      -6.060  18.240  11.250  1.00  0.00           H  
ATOM    846 1HG1 ILE A 384      -8.506  18.820  12.875  1.00  0.00           H  
ATOM    847 2HG1 ILE A 384      -8.298  17.498  11.703  1.00  0.00           H  
ATOM    848 1HG2 ILE A 384      -5.538  19.447  13.390  1.00  0.00           H  
ATOM    849 2HG2 ILE A 384      -5.260  20.495  11.981  1.00  0.00           H  
ATOM    850 3HG2 ILE A 384      -6.729  20.698  12.964  1.00  0.00           H  
ATOM    851 1HD1 ILE A 384      -7.946  16.688  14.029  1.00  0.00           H  
ATOM    852 2HD1 ILE A 384      -6.447  16.570  13.077  1.00  0.00           H  
ATOM    853 3HD1 ILE A 384      -6.656  17.892  14.249  1.00  0.00           H  
ATOM    854  N   ASP A 385      -6.682  22.005  10.269  1.00 69.73           N  
ATOM    855  CA  ASP A 385      -5.712  23.054  10.134  1.00 69.73           C  
ATOM    856  C   ASP A 385      -5.443  23.552  11.530  1.00 69.73           C  
ATOM    857  O   ASP A 385      -5.977  23.018  12.502  1.00 69.73           O  
ATOM    858  CB  ASP A 385      -6.152  24.223   9.227  1.00 69.73           C  
ATOM    859  CG  ASP A 385      -7.394  24.895   9.787  1.00 69.73           C  
ATOM    860  OD1 ASP A 385      -8.195  24.209  10.478  1.00 69.73           O  
ATOM    861  OD2 ASP A 385      -7.558  26.115   9.521  1.00 69.73           O  
ATOM    862  H   ASP A 385      -7.634  22.243  10.509  1.00  0.00           H  
ATOM    863  HA  ASP A 385      -4.794  22.655   9.702  1.00  0.00           H  
ATOM    864 1HB  ASP A 385      -5.357  24.942   9.029  1.00  0.00           H  
ATOM    865 2HB  ASP A 385      -6.386  23.678   8.312  1.00  0.00           H  
ATOM    866  N   GLN A 386      -4.615  24.604  11.674  1.00135.80           N  
ATOM    867  CA  GLN A 386      -4.309  25.123  12.981  1.00135.80           C  
ATOM    868  C   GLN A 386      -5.566  25.568  13.656  1.00135.80           C  
ATOM    869  O   GLN A 386      -5.801  25.262  14.824  1.00135.80           O  
ATOM    870  CB  GLN A 386      -3.434  26.383  12.931  1.00135.80           C  
ATOM    871  CG  GLN A 386      -1.940  26.113  12.965  1.00135.80           C  
ATOM    872  CD  GLN A 386      -1.601  26.088  14.448  1.00135.80           C  
ATOM    873  OE1 GLN A 386      -0.973  25.152  14.938  1.00135.80           O  
ATOM    874  NE2 GLN A 386      -2.038  27.143  15.189  1.00135.80           N  
ATOM    875  H   GLN A 386      -4.200  25.039  10.862  1.00  0.00           H  
ATOM    876  HA  GLN A 386      -3.779  24.366  13.559  1.00  0.00           H  
ATOM    877 1HB  GLN A 386      -3.691  26.908  12.011  1.00  0.00           H  
ATOM    878 2HB  GLN A 386      -3.714  26.995  13.788  1.00  0.00           H  
ATOM    879 1HG  GLN A 386      -1.472  25.315  12.390  1.00  0.00           H  
ATOM    880 2HG  GLN A 386      -1.668  27.077  12.534  1.00  0.00           H  
ATOM    881 1HE2 GLN A 386      -1.845  27.180  16.170  1.00  0.00           H  
ATOM    882 2HE2 GLN A 386      -2.552  27.882  14.753  1.00  0.00           H  
ATOM    883  N   LYS A 387      -6.424  26.282  12.914  1.00103.22           N  
ATOM    884  CA  LYS A 387      -7.601  26.872  13.480  1.00103.22           C  
ATOM    885  C   LYS A 387      -8.472  25.795  14.050  1.00103.22           C  
ATOM    886  O   LYS A 387      -9.005  25.938  15.149  1.00103.22           O  
ATOM    887  CB  LYS A 387      -8.406  27.618  12.408  1.00103.22           C  
ATOM    888  CG  LYS A 387      -7.566  28.689  11.708  1.00103.22           C  
ATOM    889  CD  LYS A 387      -8.145  29.163  10.374  1.00103.22           C  
ATOM    890  CE  LYS A 387      -7.403  30.357   9.769  1.00103.22           C  
ATOM    891  NZ  LYS A 387      -7.482  31.513  10.690  1.00103.22           N  
ATOM    892  H   LYS A 387      -6.236  26.407  11.930  1.00  0.00           H  
ATOM    893  HA  LYS A 387      -7.320  27.583  14.258  1.00  0.00           H  
ATOM    894 1HB  LYS A 387      -8.753  26.872  11.693  1.00  0.00           H  
ATOM    895 2HB  LYS A 387      -9.264  28.068  12.908  1.00  0.00           H  
ATOM    896 1HG  LYS A 387      -7.486  29.553  12.369  1.00  0.00           H  
ATOM    897 2HG  LYS A 387      -6.573  28.282  11.521  1.00  0.00           H  
ATOM    898 1HD  LYS A 387      -8.101  28.337   9.663  1.00  0.00           H  
ATOM    899 2HD  LYS A 387      -9.185  29.452  10.529  1.00  0.00           H  
ATOM    900 1HE  LYS A 387      -6.366  30.068   9.606  1.00  0.00           H  
ATOM    901 2HE  LYS A 387      -7.867  30.598   8.813  1.00  0.00           H  
ATOM    902 1HZ  LYS A 387      -6.992  32.299  10.287  1.00  0.00           H  
ATOM    903 2HZ  LYS A 387      -8.450  31.761  10.838  1.00  0.00           H  
ATOM    904 3HZ  LYS A 387      -7.058  31.269  11.573  1.00  0.00           H  
ATOM    905  N   THR A 388      -8.645  24.683  13.316  1.00 45.03           N  
ATOM    906  CA  THR A 388      -9.514  23.642  13.782  1.00 45.03           C  
ATOM    907  C   THR A 388      -8.942  22.985  15.006  1.00 45.03           C  
ATOM    908  O   THR A 388      -9.664  22.686  15.957  1.00 45.03           O  
ATOM    909  CB  THR A 388      -9.772  22.598  12.737  1.00 45.03           C  
ATOM    910  OG1 THR A 388     -10.326  23.205  11.578  1.00 45.03           O  
ATOM    911  CG2 THR A 388     -10.767  21.570  13.304  1.00 45.03           C  
ATOM    912  H   THR A 388      -8.168  24.568  12.433  1.00  0.00           H  
ATOM    913  HA  THR A 388     -10.472  24.068  14.081  1.00  0.00           H  
ATOM    914  HB  THR A 388      -8.830  22.113  12.480  1.00  0.00           H  
ATOM    915  HG1 THR A 388     -10.412  24.150  11.723  1.00  0.00           H  
ATOM    916 1HG2 THR A 388     -10.964  20.804  12.554  1.00  0.00           H  
ATOM    917 2HG2 THR A 388     -10.343  21.107  14.195  1.00  0.00           H  
ATOM    918 3HG2 THR A 388     -11.698  22.072  13.564  1.00  0.00           H  
ATOM    919  N   PHE A 389      -7.618  22.753  15.021  1.00111.50           N  
ATOM    920  CA  PHE A 389      -6.981  22.091  16.127  1.00111.50           C  
ATOM    921  C   PHE A 389      -7.161  22.919  17.357  1.00111.50           C  
ATOM    922  O   PHE A 389      -7.450  22.407  18.438  1.00111.50           O  
ATOM    923  CB  PHE A 389      -5.470  21.905  15.908  1.00111.50           C  
ATOM    924  CG  PHE A 389      -4.935  21.132  17.062  1.00111.50           C  
ATOM    925  CD1 PHE A 389      -4.557  21.769  18.221  1.00111.50           C  
ATOM    926  CD2 PHE A 389      -4.812  19.764  16.983  1.00111.50           C  
ATOM    927  CE1 PHE A 389      -4.063  21.052  19.284  1.00111.50           C  
ATOM    928  CE2 PHE A 389      -4.319  19.041  18.043  1.00111.50           C  
ATOM    929  CZ  PHE A 389      -3.946  19.686  19.198  1.00111.50           C  
ATOM    930  H   PHE A 389      -7.056  23.051  14.236  1.00  0.00           H  
ATOM    931  HA  PHE A 389      -7.418  21.102  16.268  1.00  0.00           H  
ATOM    932 1HB  PHE A 389      -5.289  21.358  14.984  1.00  0.00           H  
ATOM    933 2HB  PHE A 389      -4.977  22.875  15.857  1.00  0.00           H  
ATOM    934  HD1 PHE A 389      -4.654  22.853  18.289  1.00  0.00           H  
ATOM    935  HD2 PHE A 389      -5.108  19.253  16.066  1.00  0.00           H  
ATOM    936  HE1 PHE A 389      -3.764  21.567  20.196  1.00  0.00           H  
ATOM    937  HE2 PHE A 389      -4.223  17.958  17.969  1.00  0.00           H  
ATOM    938  HZ  PHE A 389      -3.558  19.117  20.042  1.00  0.00           H  
ATOM    939  N   GLU A 390      -6.985  24.241  17.212  1.00 96.84           N  
ATOM    940  CA  GLU A 390      -7.097  25.163  18.301  1.00 96.84           C  
ATOM    941  C   GLU A 390      -8.474  25.110  18.879  1.00 96.84           C  
ATOM    942  O   GLU A 390      -8.638  25.043  20.097  1.00 96.84           O  
ATOM    943  CB  GLU A 390      -6.940  26.577  17.797  1.00 96.84           C  
ATOM    944  CG  GLU A 390      -5.495  26.861  17.519  1.00 96.84           C  
ATOM    945  CD  GLU A 390      -5.076  27.673  18.715  1.00 96.84           C  
ATOM    946  OE1 GLU A 390      -5.839  28.584  19.134  1.00 96.84           O  
ATOM    947  OE2 GLU A 390      -3.969  27.392  19.217  1.00 96.84           O  
ATOM    948  H   GLU A 390      -6.764  24.592  16.291  1.00  0.00           H  
ATOM    949  HA  GLU A 390      -6.318  24.962  19.037  1.00  0.00           H  
ATOM    950 1HB  GLU A 390      -7.547  26.663  16.896  1.00  0.00           H  
ATOM    951 2HB  GLU A 390      -7.338  27.237  18.568  1.00  0.00           H  
ATOM    952 1HG  GLU A 390      -4.900  25.963  17.358  1.00  0.00           H  
ATOM    953 2HG  GLU A 390      -5.521  27.447  16.602  1.00  0.00           H  
ATOM    954  N   GLU A 391      -9.508  25.145  18.017  1.00 62.91           N  
ATOM    955  CA  GLU A 391     -10.845  25.192  18.534  1.00 62.91           C  
ATOM    956  C   GLU A 391     -11.163  23.936  19.279  1.00 62.91           C  
ATOM    957  O   GLU A 391     -11.662  23.986  20.402  1.00 62.91           O  
ATOM    958  CB  GLU A 391     -11.955  25.301  17.473  1.00 62.91           C  
ATOM    959  CG  GLU A 391     -13.347  25.293  18.124  1.00 62.91           C  
ATOM    960  CD  GLU A 391     -14.424  25.181  17.054  1.00 62.91           C  
ATOM    961  OE1 GLU A 391     -14.124  25.495  15.871  1.00 62.91           O  
ATOM    962  OE2 GLU A 391     -15.564  24.776  17.410  1.00 62.91           O  
ATOM    963  H   GLU A 391      -9.367  25.139  17.017  1.00  0.00           H  
ATOM    964  HA  GLU A 391     -10.960  26.060  19.184  1.00  0.00           H  
ATOM    965 1HB  GLU A 391     -11.784  26.229  16.928  1.00  0.00           H  
ATOM    966 2HB  GLU A 391     -11.834  24.454  16.797  1.00  0.00           H  
ATOM    967 1HG  GLU A 391     -13.474  24.506  18.867  1.00  0.00           H  
ATOM    968 2HG  GLU A 391     -13.407  26.265  18.612  1.00  0.00           H  
ATOM    969  N   TYR A 392     -10.861  22.770  18.683  1.00 69.51           N  
ATOM    970  CA  TYR A 392     -11.256  21.537  19.294  1.00 69.51           C  
ATOM    971  C   TYR A 392     -10.582  21.383  20.616  1.00 69.51           C  
ATOM    972  O   TYR A 392     -11.211  21.011  21.605  1.00 69.51           O  
ATOM    973  CB  TYR A 392     -10.908  20.308  18.439  1.00 69.51           C  
ATOM    974  CG  TYR A 392     -11.292  19.082  19.194  1.00 69.51           C  
ATOM    975  CD1 TYR A 392     -12.612  18.710  19.311  1.00 69.51           C  
ATOM    976  CD2 TYR A 392     -10.322  18.295  19.772  1.00 69.51           C  
ATOM    977  CE1 TYR A 392     -12.952  17.572  20.002  1.00 69.51           C  
ATOM    978  CE2 TYR A 392     -10.655  17.155  20.464  1.00 69.51           C  
ATOM    979  CZ  TYR A 392     -11.976  16.795  20.578  1.00 69.51           C  
ATOM    980  OH  TYR A 392     -12.333  15.628  21.283  1.00 69.51           O  
ATOM    981  H   TYR A 392     -10.358  22.746  17.807  1.00  0.00           H  
ATOM    982  HA  TYR A 392     -12.335  21.530  19.450  1.00  0.00           H  
ATOM    983 1HB  TYR A 392     -11.458  20.401  17.501  1.00  0.00           H  
ATOM    984 2HB  TYR A 392      -9.838  20.348  18.239  1.00  0.00           H  
ATOM    985  HD1 TYR A 392     -13.377  19.334  18.848  1.00  0.00           H  
ATOM    986  HD2 TYR A 392      -9.277  18.590  19.674  1.00  0.00           H  
ATOM    987  HE1 TYR A 392     -13.997  17.276  20.096  1.00  0.00           H  
ATOM    988  HE2 TYR A 392      -9.874  16.545  20.918  1.00  0.00           H  
ATOM    989  HH  TYR A 392     -11.575  15.160  21.643  1.00  0.00           H  
ATOM    990  N   THR A 393      -9.276  21.671  20.675  1.00136.15           N  
ATOM    991  CA  THR A 393      -8.561  21.491  21.900  1.00136.15           C  
ATOM    992  C   THR A 393      -9.006  22.455  22.953  1.00136.15           C  
ATOM    993  O   THR A 393      -9.048  22.109  24.132  1.00136.15           O  
ATOM    994  CB  THR A 393      -7.074  21.497  21.723  1.00136.15           C  
ATOM    995  OG1 THR A 393      -6.449  21.320  22.977  1.00136.15           O  
ATOM    996  CG2 THR A 393      -6.609  22.789  21.056  1.00136.15           C  
ATOM    997  H   THR A 393      -8.783  22.016  19.864  1.00  0.00           H  
ATOM    998  HA  THR A 393      -8.839  20.539  22.353  1.00  0.00           H  
ATOM    999  HB  THR A 393      -6.788  20.649  21.101  1.00  0.00           H  
ATOM   1000  HG1 THR A 393      -7.120  21.236  23.659  1.00  0.00           H  
ATOM   1001 1HG2 THR A 393      -5.526  22.767  20.939  1.00  0.00           H  
ATOM   1002 2HG2 THR A 393      -7.079  22.882  20.077  1.00  0.00           H  
ATOM   1003 3HG2 THR A 393      -6.890  23.639  21.676  1.00  0.00           H  
ATOM   1004  N   GLU A 394      -9.345  23.694  22.562  1.00105.87           N  
ATOM   1005  CA  GLU A 394      -9.808  24.697  23.482  1.00105.87           C  
ATOM   1006  C   GLU A 394     -11.077  24.224  24.139  1.00105.87           C  
ATOM   1007  O   GLU A 394     -11.194  24.231  25.364  1.00105.87           O  
ATOM   1008  CB  GLU A 394     -10.189  25.957  22.698  1.00105.87           C  
ATOM   1009  CG  GLU A 394     -11.064  26.950  23.455  1.00105.87           C  
ATOM   1010  CD  GLU A 394     -11.806  27.747  22.389  1.00105.87           C  
ATOM   1011  OE1 GLU A 394     -11.625  27.430  21.182  1.00105.87           O  
ATOM   1012  OE2 GLU A 394     -12.573  28.672  22.765  1.00105.87           O  
ATOM   1013  H   GLU A 394      -9.269  23.923  21.581  1.00  0.00           H  
ATOM   1014  HA  GLU A 394      -9.018  24.939  24.193  1.00  0.00           H  
ATOM   1015 1HB  GLU A 394      -9.258  26.448  22.413  1.00  0.00           H  
ATOM   1016 2HB  GLU A 394     -10.716  25.628  21.802  1.00  0.00           H  
ATOM   1017 1HG  GLU A 394     -11.738  26.478  24.169  1.00  0.00           H  
ATOM   1018 2HG  GLU A 394     -10.345  27.569  23.990  1.00  0.00           H  
ATOM   1019  N   ARG A 395     -12.054  23.765  23.333  1.00148.89           N  
ATOM   1020  CA  ARG A 395     -13.351  23.395  23.834  1.00148.89           C  
ATOM   1021  C   ARG A 395     -13.262  22.185  24.725  1.00148.89           C  
ATOM   1022  O   ARG A 395     -14.102  21.997  25.603  1.00148.89           O  
ATOM   1023  CB  ARG A 395     -14.387  23.173  22.727  1.00148.89           C  
ATOM   1024  CG  ARG A 395     -14.841  24.504  22.122  1.00148.89           C  
ATOM   1025  CD  ARG A 395     -15.871  24.354  21.006  1.00148.89           C  
ATOM   1026  NE  ARG A 395     -16.937  23.463  21.531  1.00148.89           N  
ATOM   1027  CZ  ARG A 395     -17.977  23.086  20.733  1.00148.89           C  
ATOM   1028  NH1 ARG A 395     -18.094  23.568  19.463  1.00148.89           N  
ATOM   1029  NH2 ARG A 395     -18.891  22.193  21.204  1.00148.89           N  
ATOM   1030  H   ARG A 395     -11.866  23.679  22.344  1.00  0.00           H  
ATOM   1031  HA  ARG A 395     -13.758  24.206  24.438  1.00  0.00           H  
ATOM   1032 1HB  ARG A 395     -13.919  22.539  21.975  1.00  0.00           H  
ATOM   1033 2HB  ARG A 395     -15.225  22.642  23.178  1.00  0.00           H  
ATOM   1034 1HG  ARG A 395     -15.281  25.112  22.912  1.00  0.00           H  
ATOM   1035 2HG  ARG A 395     -13.968  25.015  21.714  1.00  0.00           H  
ATOM   1036 1HD  ARG A 395     -16.265  25.338  20.753  1.00  0.00           H  
ATOM   1037 2HD  ARG A 395     -15.386  23.921  20.132  1.00  0.00           H  
ATOM   1038  HE  ARG A 395     -17.039  23.051  22.449  1.00  0.00           H  
ATOM   1039 1HH1 ARG A 395     -17.403  24.212  19.104  1.00  0.00           H  
ATOM   1040 2HH1 ARG A 395     -18.870  23.279  18.886  1.00  0.00           H  
ATOM   1041 1HH2 ARG A 395     -18.792  21.818  22.138  1.00  0.00           H  
ATOM   1042 2HH2 ARG A 395     -19.663  21.910  20.619  1.00  0.00           H  
ATOM   1043  N   THR A 396     -12.300  21.291  24.445  1.00193.86           N  
ATOM   1044  CA  THR A 396     -12.026  20.041  25.115  1.00193.86           C  
ATOM   1045  C   THR A 396     -11.113  20.179  26.313  1.00193.86           C  
ATOM   1046  O   THR A 396     -10.805  19.185  26.970  1.00193.86           O  
ATOM   1047  CB  THR A 396     -11.413  19.055  24.174  1.00193.86           C  
ATOM   1048  OG1 THR A 396     -12.151  19.036  22.964  1.00193.86           O  
ATOM   1049  CG2 THR A 396     -11.548  17.665  24.802  1.00193.86           C  
ATOM   1050  H   THR A 396     -11.722  21.568  23.664  1.00  0.00           H  
ATOM   1051  HA  THR A 396     -12.952  19.625  25.512  1.00  0.00           H  
ATOM   1052  HB  THR A 396     -10.365  19.312  24.025  1.00  0.00           H  
ATOM   1053  HG1 THR A 396     -12.878  19.661  23.023  1.00  0.00           H  
ATOM   1054 1HG2 THR A 396     -11.108  16.922  24.137  1.00  0.00           H  
ATOM   1055 2HG2 THR A 396     -11.030  17.648  25.761  1.00  0.00           H  
ATOM   1056 3HG2 THR A 396     -12.602  17.437  24.955  1.00  0.00           H  
ATOM   1057  N   ALA A 397     -10.600  21.387  26.605  1.00 72.42           N  
ATOM   1058  CA  ALA A 397      -9.563  21.571  27.595  1.00 72.42           C  
ATOM   1059  C   ALA A 397      -9.945  20.928  28.906  1.00 72.42           C  
ATOM   1060  O   ALA A 397      -9.071  20.450  29.627  1.00 72.42           O  
ATOM   1061  CB  ALA A 397      -9.281  23.057  27.884  1.00 72.42           C  
ATOM   1062  H   ALA A 397     -10.957  22.192  26.111  1.00  0.00           H  
ATOM   1063  HA  ALA A 397      -8.640  21.128  27.221  1.00  0.00           H  
ATOM   1064 1HB  ALA A 397      -8.494  23.138  28.634  1.00  0.00           H  
ATOM   1065 2HB  ALA A 397      -8.960  23.552  26.967  1.00  0.00           H  
ATOM   1066 3HB  ALA A 397     -10.187  23.533  28.256  1.00  0.00           H  
ATOM   1067  N   PHE A 398     -11.245  20.893  29.264  1.00173.32           N  
ATOM   1068  CA  PHE A 398     -11.677  20.357  30.534  1.00173.32           C  
ATOM   1069  C   PHE A 398     -11.413  18.876  30.639  1.00173.32           C  
ATOM   1070  O   PHE A 398     -11.354  18.329  31.738  1.00173.32           O  
ATOM   1071  CB  PHE A 398     -13.135  20.697  30.904  1.00173.32           C  
ATOM   1072  CG  PHE A 398     -14.105  19.930  30.083  1.00173.32           C  
ATOM   1073  CD1 PHE A 398     -14.416  20.307  28.799  1.00173.32           C  
ATOM   1074  CD2 PHE A 398     -14.705  18.814  30.621  1.00173.32           C  
ATOM   1075  CE1 PHE A 398     -15.323  19.580  28.065  1.00173.32           C  
ATOM   1076  CE2 PHE A 398     -15.613  18.085  29.891  1.00173.32           C  
ATOM   1077  CZ  PHE A 398     -15.924  18.469  28.609  1.00173.32           C  
ATOM   1078  H   PHE A 398     -11.936  21.254  28.622  1.00  0.00           H  
ATOM   1079  HA  PHE A 398     -11.051  20.753  31.335  1.00  0.00           H  
ATOM   1080 1HB  PHE A 398     -13.323  20.456  31.949  1.00  0.00           H  
ATOM   1081 2HB  PHE A 398     -13.326  21.756  30.737  1.00  0.00           H  
ATOM   1082  HD1 PHE A 398     -13.935  21.187  28.371  1.00  0.00           H  
ATOM   1083  HD2 PHE A 398     -14.456  18.512  31.639  1.00  0.00           H  
ATOM   1084  HE1 PHE A 398     -15.568  19.884  27.047  1.00  0.00           H  
ATOM   1085  HE2 PHE A 398     -16.087  17.205  30.326  1.00  0.00           H  
ATOM   1086  HZ  PHE A 398     -16.644  17.897  28.026  1.00  0.00           H  
ATOM   1087  N   GLU A 399     -11.323  18.173  29.497  1.00117.33           N  
ATOM   1088  CA  GLU A 399     -11.052  16.759  29.424  1.00117.33           C  
ATOM   1089  C   GLU A 399      -9.647  16.460  29.894  1.00117.33           C  
ATOM   1090  O   GLU A 399      -9.361  15.326  30.279  1.00117.33           O  
ATOM   1091  CB  GLU A 399     -11.206  16.237  27.986  1.00117.33           C  
ATOM   1092  CG  GLU A 399     -12.615  16.442  27.416  1.00117.33           C  
ATOM   1093  CD  GLU A 399     -13.554  15.404  28.013  1.00117.33           C  
ATOM   1094  OE1 GLU A 399     -13.373  15.043  29.207  1.00117.33           O  
ATOM   1095  OE2 GLU A 399     -14.469  14.954  27.273  1.00117.33           O  
ATOM   1096  H   GLU A 399     -11.458  18.693  28.642  1.00  0.00           H  
ATOM   1097  HA  GLU A 399     -11.750  16.215  30.062  1.00  0.00           H  
ATOM   1098 1HB  GLU A 399     -10.476  16.768  27.375  1.00  0.00           H  
ATOM   1099 2HB  GLU A 399     -10.962  15.175  28.004  1.00  0.00           H  
ATOM   1100 1HG  GLU A 399     -13.004  17.447  27.574  1.00  0.00           H  
ATOM   1101 2HG  GLU A 399     -12.488  16.266  26.349  1.00  0.00           H  
ATOM   1102  N   ARG A 400      -8.707  17.431  29.809  1.00  0.00           N  
ATOM   1103  CA  ARG A 400      -7.346  17.146  30.204  1.00  0.00           C  
ATOM   1104  C   ARG A 400      -6.945  18.050  31.346  1.00  0.00           C  
ATOM   1105  O   ARG A 400      -6.206  19.019  31.171  1.00  0.00           O  
ATOM   1106  CB  ARG A 400      -6.369  17.235  29.041  1.00  0.00           C  
ATOM   1107  CG  ARG A 400      -6.641  16.266  27.901  1.00  0.00           C  
ATOM   1108  CD  ARG A 400      -5.830  16.511  26.682  1.00  0.00           C  
ATOM   1109  NE  ARG A 400      -6.203  17.705  25.940  1.00  0.00           N  
ATOM   1110  CZ  ARG A 400      -5.558  18.885  26.015  1.00  0.00           C  
ATOM   1111  NH1 ARG A 400      -4.533  19.047  26.822  1.00  0.00           N  
ATOM   1112  NH2 ARG A 400      -5.998  19.886  25.272  1.00  0.00           N  
ATOM   1113  H   ARG A 400      -8.939  18.355  29.474  1.00  0.00           H  
ATOM   1114  HA  ARG A 400      -7.248  16.089  30.452  1.00  0.00           H  
ATOM   1115 1HB  ARG A 400      -6.415  18.255  28.664  1.00  0.00           H  
ATOM   1116 2HB  ARG A 400      -5.375  17.042  29.445  1.00  0.00           H  
ATOM   1117 1HG  ARG A 400      -6.429  15.254  28.248  1.00  0.00           H  
ATOM   1118 2HG  ARG A 400      -7.694  16.342  27.626  1.00  0.00           H  
ATOM   1119 1HD  ARG A 400      -4.784  16.619  26.968  1.00  0.00           H  
ATOM   1120 2HD  ARG A 400      -5.937  15.662  26.009  1.00  0.00           H  
ATOM   1121  HE  ARG A 400      -6.960  17.846  25.284  1.00  0.00           H  
ATOM   1122 1HH1 ARG A 400      -4.220  18.278  27.397  1.00  0.00           H  
ATOM   1123 2HH1 ARG A 400      -4.063  19.940  26.864  1.00  0.00           H  
ATOM   1124 1HH2 ARG A 400      -6.799  19.749  24.669  1.00  0.00           H  
ATOM   1125 2HH2 ARG A 400      -5.534  20.781  25.309  1.00  0.00           H  
ATOM   1126  N   PRO A 401      -7.348  17.686  32.532  1.00111.61           N  
ATOM   1127  CA  PRO A 401      -7.186  18.513  33.704  1.00111.61           C  
ATOM   1128  C   PRO A 401      -5.808  19.011  34.032  1.00111.61           C  
ATOM   1129  O   PRO A 401      -5.656  20.167  34.422  1.00111.61           O  
ATOM   1130  CB  PRO A 401      -7.696  17.644  34.854  1.00111.61           C  
ATOM   1131  CG  PRO A 401      -7.355  16.214  34.393  1.00111.61           C  
ATOM   1132  CD  PRO A 401      -7.506  16.279  32.865  1.00111.61           C  
ATOM   1133  HA  PRO A 401      -7.737  19.462  33.634  1.00  0.00           H  
ATOM   1134 1HB  PRO A 401      -7.199  17.898  35.802  1.00  0.00           H  
ATOM   1135 2HB  PRO A 401      -8.777  17.777  35.011  1.00  0.00           H  
ATOM   1136 1HG  PRO A 401      -6.335  15.932  34.693  1.00  0.00           H  
ATOM   1137 2HG  PRO A 401      -8.038  15.478  34.842  1.00  0.00           H  
ATOM   1138 1HD  PRO A 401      -6.746  15.677  32.346  1.00  0.00           H  
ATOM   1139 2HD  PRO A 401      -8.488  15.916  32.528  1.00  0.00           H  
ATOM   1140  N   LEU A 402      -4.799  18.136  33.976  1.00119.47           N  
ATOM   1141  CA  LEU A 402      -3.456  18.470  34.367  1.00119.47           C  
ATOM   1142  C   LEU A 402      -2.670  19.222  33.327  1.00119.47           C  
ATOM   1143  O   LEU A 402      -1.576  19.712  33.608  1.00119.47           O  
ATOM   1144  CB  LEU A 402      -2.704  17.251  34.919  1.00119.47           C  
ATOM   1145  CG  LEU A 402      -3.339  16.858  36.270  1.00119.47           C  
ATOM   1146  CD1 LEU A 402      -2.665  15.646  36.929  1.00119.47           C  
ATOM   1147  CD2 LEU A 402      -3.399  18.088  37.195  1.00119.47           C  
ATOM   1148  H   LEU A 402      -4.997  17.203  33.644  1.00  0.00           H  
ATOM   1149  HA  LEU A 402      -3.481  19.233  35.144  1.00  0.00           H  
ATOM   1150 1HB  LEU A 402      -2.927  16.533  34.131  1.00  0.00           H  
ATOM   1151 2HB  LEU A 402      -1.629  17.424  34.959  1.00  0.00           H  
ATOM   1152  HG  LEU A 402      -4.364  16.545  36.067  1.00  0.00           H  
ATOM   1153 1HD1 LEU A 402      -3.160  15.423  37.874  1.00  0.00           H  
ATOM   1154 2HD1 LEU A 402      -2.742  14.783  36.268  1.00  0.00           H  
ATOM   1155 3HD1 LEU A 402      -1.615  15.870  37.114  1.00  0.00           H  
ATOM   1156 1HD2 LEU A 402      -3.849  17.805  38.147  1.00  0.00           H  
ATOM   1157 2HD2 LEU A 402      -2.390  18.464  37.367  1.00  0.00           H  
ATOM   1158 3HD2 LEU A 402      -4.001  18.867  36.727  1.00  0.00           H  
ATOM   1159  N   THR A 403      -3.147  19.280  32.070  1.00  0.00           N  
ATOM   1160  CA  THR A 403      -2.323  19.833  31.027  1.00  0.00           C  
ATOM   1161  C   THR A 403      -2.611  21.275  30.711  1.00  0.00           C  
ATOM   1162  O   THR A 403      -3.753  21.730  30.708  1.00  0.00           O  
ATOM   1163  CB  THR A 403      -2.467  19.016  29.730  1.00  0.00           C  
ATOM   1164  OG1 THR A 403      -3.840  19.008  29.317  1.00  0.00           O  
ATOM   1165  CG2 THR A 403      -1.999  17.585  29.946  1.00  0.00           C  
ATOM   1166  H   THR A 403      -4.071  18.944  31.841  1.00  0.00           H  
ATOM   1167  HA  THR A 403      -1.278  19.821  31.337  1.00  0.00           H  
ATOM   1168  HB  THR A 403      -1.865  19.480  28.949  1.00  0.00           H  
ATOM   1169  HG1 THR A 403      -4.405  18.925  30.089  1.00  0.00           H  
ATOM   1170 1HG2 THR A 403      -2.108  17.023  29.018  1.00  0.00           H  
ATOM   1171 2HG2 THR A 403      -0.952  17.587  30.249  1.00  0.00           H  
ATOM   1172 3HG2 THR A 403      -2.602  17.120  30.725  1.00  0.00           H  
ATOM   1173  N   SER A 404      -1.515  22.030  30.476  1.00  0.00           N  
ATOM   1174  CA  SER A 404      -1.506  23.433  30.156  1.00  0.00           C  
ATOM   1175  C   SER A 404      -1.853  23.601  28.708  1.00  0.00           C  
ATOM   1176  O   SER A 404      -2.509  24.570  28.327  1.00  0.00           O  
ATOM   1177  CB  SER A 404      -0.155  24.050  30.463  1.00  0.00           C  
ATOM   1178  OG  SER A 404       0.852  23.556  29.623  1.00  0.00           O  
ATOM   1179  H   SER A 404      -0.637  21.534  30.538  1.00  0.00           H  
ATOM   1180  HA  SER A 404      -2.029  24.048  30.889  1.00  0.00           H  
ATOM   1181 1HB  SER A 404      -0.228  25.129  30.333  1.00  0.00           H  
ATOM   1182 2HB  SER A 404       0.104  23.826  31.496  1.00  0.00           H  
ATOM   1183  HG  SER A 404       0.904  22.602  29.714  1.00  0.00           H  
ATOM   1184  N   GLY A 405      -1.374  22.674  27.851  1.00  0.00           N  
ATOM   1185  CA  GLY A 405      -1.701  22.745  26.456  1.00  0.00           C  
ATOM   1186  C   GLY A 405      -1.293  21.464  25.794  1.00  0.00           C  
ATOM   1187  O   GLY A 405      -0.619  20.625  26.392  1.00  0.00           O  
ATOM   1188  H   GLY A 405      -0.783  21.924  28.180  1.00  0.00           H  
ATOM   1189 1HA  GLY A 405      -2.775  22.897  26.349  1.00  0.00           H  
ATOM   1190 2HA  GLY A 405      -1.170  23.584  26.008  1.00  0.00           H  
ATOM   1191  N   VAL A 406      -1.721  21.289  24.524  1.00  0.00           N  
ATOM   1192  CA  VAL A 406      -1.403  20.122  23.748  1.00  0.00           C  
ATOM   1193  C   VAL A 406      -1.014  20.600  22.381  1.00  0.00           C  
ATOM   1194  O   VAL A 406      -1.491  21.636  21.917  1.00  0.00           O  
ATOM   1195  CB  VAL A 406      -2.580  19.133  23.650  1.00  0.00           C  
ATOM   1196  CG1 VAL A 406      -3.742  19.762  22.897  1.00  0.00           C  
ATOM   1197  CG2 VAL A 406      -2.139  17.846  22.970  1.00  0.00           C  
ATOM   1198  H   VAL A 406      -2.288  22.015  24.111  1.00  0.00           H  
ATOM   1199  HA  VAL A 406      -0.575  19.565  24.190  1.00  0.00           H  
ATOM   1200  HB  VAL A 406      -2.902  18.864  24.657  1.00  0.00           H  
ATOM   1201 1HG1 VAL A 406      -4.565  19.049  22.837  1.00  0.00           H  
ATOM   1202 2HG1 VAL A 406      -4.075  20.656  23.422  1.00  0.00           H  
ATOM   1203 3HG1 VAL A 406      -3.421  20.029  21.890  1.00  0.00           H  
ATOM   1204 1HG2 VAL A 406      -2.982  17.158  22.909  1.00  0.00           H  
ATOM   1205 2HG2 VAL A 406      -1.781  18.071  21.965  1.00  0.00           H  
ATOM   1206 3HG2 VAL A 406      -1.337  17.385  23.546  1.00  0.00           H  
ATOM   1207  N   ALA A 407      -0.098  19.867  21.712  1.00  0.00           N  
ATOM   1208  CA  ALA A 407       0.381  20.280  20.421  1.00  0.00           C  
ATOM   1209  C   ALA A 407       0.707  19.051  19.628  1.00  0.00           C  
ATOM   1210  O   ALA A 407       0.831  17.953  20.169  1.00  0.00           O  
ATOM   1211  CB  ALA A 407       1.593  21.192  20.546  1.00  0.00           C  
ATOM   1212  H   ALA A 407       0.259  19.015  22.120  1.00  0.00           H  
ATOM   1213  HA  ALA A 407      -0.387  20.887  19.941  1.00  0.00           H  
ATOM   1214 1HB  ALA A 407       1.947  21.464  19.552  1.00  0.00           H  
ATOM   1215 2HB  ALA A 407       1.315  22.094  21.091  1.00  0.00           H  
ATOM   1216 3HB  ALA A 407       2.385  20.672  21.083  1.00  0.00           H  
ATOM   1217  N   TYR A 408       0.831  19.215  18.294  1.00  0.00           N  
ATOM   1218  CA  TYR A 408       1.117  18.106  17.433  1.00  0.00           C  
ATOM   1219  C   TYR A 408       2.342  18.445  16.635  1.00  0.00           C  
ATOM   1220  O   TYR A 408       2.379  19.448  15.924  1.00  0.00           O  
ATOM   1221  CB  TYR A 408      -0.066  17.795  16.514  1.00  0.00           C  
ATOM   1222  CG  TYR A 408       0.220  16.717  15.492  1.00  0.00           C  
ATOM   1223  CD1 TYR A 408       0.612  15.446  15.887  1.00  0.00           C  
ATOM   1224  CD2 TYR A 408       0.094  16.972  14.135  1.00  0.00           C  
ATOM   1225  CE1 TYR A 408       0.874  14.458  14.958  1.00  0.00           C  
ATOM   1226  CE2 TYR A 408       0.353  15.992  13.197  1.00  0.00           C  
ATOM   1227  CZ  TYR A 408       0.743  14.735  13.613  1.00  0.00           C  
ATOM   1228  OH  TYR A 408       1.001  13.754  12.683  1.00  0.00           O  
ATOM   1229  H   TYR A 408       0.720  20.135  17.891  1.00  0.00           H  
ATOM   1230  HA  TYR A 408       1.314  17.216  18.030  1.00  0.00           H  
ATOM   1231 1HB  TYR A 408      -0.895  17.483  17.150  1.00  0.00           H  
ATOM   1232 2HB  TYR A 408      -0.328  18.720  16.002  1.00  0.00           H  
ATOM   1233  HD1 TYR A 408       0.713  15.234  16.952  1.00  0.00           H  
ATOM   1234  HD2 TYR A 408      -0.214  17.967  13.813  1.00  0.00           H  
ATOM   1235  HE1 TYR A 408       1.181  13.464  15.283  1.00  0.00           H  
ATOM   1236  HE2 TYR A 408       0.249  16.213  12.134  1.00  0.00           H  
ATOM   1237  HH  TYR A 408       1.261  12.920  13.080  1.00  0.00           H  
ATOM   1238  N   ALA A 409       3.390  17.601  16.761  1.00  0.00           N  
ATOM   1239  CA  ALA A 409       4.611  17.768  16.025  1.00  0.00           C  
ATOM   1240  C   ALA A 409       4.586  16.788  14.898  1.00  0.00           C  
ATOM   1241  O   ALA A 409       4.108  15.664  15.045  1.00  0.00           O  
ATOM   1242  CB  ALA A 409       5.831  17.565  16.912  1.00  0.00           C  
ATOM   1243  H   ALA A 409       3.303  16.823  17.399  1.00  0.00           H  
ATOM   1244  HA  ALA A 409       4.681  18.804  15.694  1.00  0.00           H  
ATOM   1245 1HB  ALA A 409       6.736  17.664  16.312  1.00  0.00           H  
ATOM   1246 2HB  ALA A 409       5.836  18.316  17.702  1.00  0.00           H  
ATOM   1247 3HB  ALA A 409       5.797  16.571  17.355  1.00  0.00           H  
ATOM   1248  N   LEU A 410       5.038  17.124  13.872  1.00  0.00           N  
ATOM   1249  CA  LEU A 410       5.173  16.300  12.709  1.00  0.00           C  
ATOM   1250  C   LEU A 410       6.613  15.938  12.569  1.00  0.00           C  
ATOM   1251  O   LEU A 410       7.503  16.724  12.891  1.00  0.00           O  
ATOM   1252  CB  LEU A 410       4.722  16.993  11.412  1.00  0.00           C  
ATOM   1253  CG  LEU A 410       4.632  16.043  10.203  1.00  0.00           C  
ATOM   1254  CD1 LEU A 410       3.543  14.976  10.413  1.00  0.00           C  
ATOM   1255  CD2 LEU A 410       4.427  16.825   8.898  1.00  0.00           C  
ATOM   1256  H   LEU A 410       5.335  18.089  13.829  1.00  0.00           H  
ATOM   1257  HA  LEU A 410       4.566  15.403  12.825  1.00  0.00           H  
ATOM   1258 1HB  LEU A 410       3.730  17.317  11.721  1.00  0.00           H  
ATOM   1259 2HB  LEU A 410       5.335  17.866  11.187  1.00  0.00           H  
ATOM   1260  HG  LEU A 410       5.590  15.530  10.122  1.00  0.00           H  
ATOM   1261 1HD1 LEU A 410       3.504  14.321   9.542  1.00  0.00           H  
ATOM   1262 2HD1 LEU A 410       3.777  14.387  11.299  1.00  0.00           H  
ATOM   1263 3HD1 LEU A 410       2.578  15.463  10.544  1.00  0.00           H  
ATOM   1264 1HD2 LEU A 410       4.368  16.127   8.062  1.00  0.00           H  
ATOM   1265 2HD2 LEU A 410       3.503  17.400   8.958  1.00  0.00           H  
ATOM   1266 3HD2 LEU A 410       5.267  17.503   8.744  1.00  0.00           H  
ATOM   1267  N   ARG A 411       6.874  14.702  12.109  1.00  0.00           N  
ATOM   1268  CA  ARG A 411       8.222  14.246  11.940  1.00  0.00           C  
ATOM   1269  C   ARG A 411       8.696  14.671  10.584  1.00  0.00           C  
ATOM   1270  O   ARG A 411       8.009  14.470   9.584  1.00  0.00           O  
ATOM   1271  CB  ARG A 411       8.375  12.748  12.161  1.00  0.00           C  
ATOM   1272  CG  ARG A 411       9.785  12.214  11.967  1.00  0.00           C  
ATOM   1273  CD  ARG A 411       9.939  10.767  12.265  1.00  0.00           C  
ATOM   1274  NE  ARG A 411       9.234   9.885  11.349  1.00  0.00           N  
ATOM   1275  CZ  ARG A 411       9.797   9.275  10.289  1.00  0.00           C  
ATOM   1276  NH1 ARG A 411      11.060   9.476   9.984  1.00  0.00           N  
ATOM   1277  NH2 ARG A 411       9.039   8.486   9.547  1.00  0.00           N  
ATOM   1278  H   ARG A 411       6.112  14.081  11.877  1.00  0.00           H  
ATOM   1279  HA  ARG A 411       8.850  14.649  12.734  1.00  0.00           H  
ATOM   1280 1HB  ARG A 411       8.050  12.542  13.180  1.00  0.00           H  
ATOM   1281 2HB  ARG A 411       7.705  12.253  11.459  1.00  0.00           H  
ATOM   1282 1HG  ARG A 411      10.078  12.376  10.930  1.00  0.00           H  
ATOM   1283 2HG  ARG A 411      10.458  12.767  12.625  1.00  0.00           H  
ATOM   1284 1HD  ARG A 411      10.996  10.507  12.220  1.00  0.00           H  
ATOM   1285 2HD  ARG A 411       9.558  10.570  13.267  1.00  0.00           H  
ATOM   1286  HE  ARG A 411       8.264   9.597  11.350  1.00  0.00           H  
ATOM   1287 1HH1 ARG A 411      11.621  10.096  10.551  1.00  0.00           H  
ATOM   1288 2HH1 ARG A 411      11.464   9.009   9.185  1.00  0.00           H  
ATOM   1289 1HH2 ARG A 411       8.065   8.357   9.785  1.00  0.00           H  
ATOM   1290 2HH2 ARG A 411       9.436   8.017   8.746  1.00  0.00           H  
ATOM   1291  N   VAL A 412       9.886  15.307  10.526  1.00 51.33           N  
ATOM   1292  CA  VAL A 412      10.408  15.742   9.263  1.00 51.33           C  
ATOM   1293  C   VAL A 412      11.848  15.340   9.219  1.00 51.33           C  
ATOM   1294  O   VAL A 412      12.630  15.681  10.107  1.00 51.33           O  
ATOM   1295  CB  VAL A 412      10.349  17.228   9.069  1.00 51.33           C  
ATOM   1296  CG1 VAL A 412      10.987  17.560   7.711  1.00 51.33           C  
ATOM   1297  CG2 VAL A 412       8.886  17.687   9.191  1.00 51.33           C  
ATOM   1298  H   VAL A 412      10.419  15.483  11.366  1.00  0.00           H  
ATOM   1299  HA  VAL A 412       9.871  15.282   8.432  1.00  0.00           H  
ATOM   1300  HB  VAL A 412      10.915  17.712   9.865  1.00  0.00           H  
ATOM   1301 1HG1 VAL A 412      10.956  18.638   7.548  1.00  0.00           H  
ATOM   1302 2HG1 VAL A 412      12.023  17.223   7.704  1.00  0.00           H  
ATOM   1303 3HG1 VAL A 412      10.435  17.058   6.917  1.00  0.00           H  
ATOM   1304 1HG2 VAL A 412       8.830  18.766   9.053  1.00  0.00           H  
ATOM   1305 2HG2 VAL A 412       8.285  17.191   8.428  1.00  0.00           H  
ATOM   1306 3HG2 VAL A 412       8.504  17.428  10.179  1.00  0.00           H  
ATOM   1307  N   ARG A 413      12.227  14.582   8.171  1.00 87.05           N  
ATOM   1308  CA  ARG A 413      13.586  14.161   7.974  1.00 87.05           C  
ATOM   1309  C   ARG A 413      14.237  15.300   7.250  1.00 87.05           C  
ATOM   1310  O   ARG A 413      13.578  16.130   6.628  1.00 87.05           O  
ATOM   1311  CB  ARG A 413      13.763  12.997   6.986  1.00 87.05           C  
ATOM   1312  CG  ARG A 413      13.026  11.692   7.281  1.00 87.05           C  
ATOM   1313  CD  ARG A 413      13.355  10.634   6.222  1.00 87.05           C  
ATOM   1314  NE  ARG A 413      12.528   9.421   6.471  1.00 87.05           N  
ATOM   1315  CZ  ARG A 413      12.974   8.206   6.034  1.00 87.05           C  
ATOM   1316  NH1 ARG A 413      14.204   8.096   5.453  1.00 87.05           N  
ATOM   1317  NH2 ARG A 413      12.196   7.095   6.185  1.00 87.05           N  
ATOM   1318  H   ARG A 413      11.524  14.303   7.502  1.00  0.00           H  
ATOM   1319  HA  ARG A 413      13.993  13.778   8.910  1.00  0.00           H  
ATOM   1320 1HB  ARG A 413      13.431  13.353   6.012  1.00  0.00           H  
ATOM   1321 2HB  ARG A 413      14.829  12.773   6.946  1.00  0.00           H  
ATOM   1322 1HG  ARG A 413      13.331  11.336   8.266  1.00  0.00           H  
ATOM   1323 2HG  ARG A 413      11.954  11.893   7.283  1.00  0.00           H  
ATOM   1324 1HD  ARG A 413      13.136  11.041   5.235  1.00  0.00           H  
ATOM   1325 2HD  ARG A 413      14.414  10.386   6.286  1.00  0.00           H  
ATOM   1326  HE  ARG A 413      11.635   9.334   6.938  1.00  0.00           H  
ATOM   1327 1HH1 ARG A 413      14.785   8.916   5.347  1.00  0.00           H  
ATOM   1328 2HH1 ARG A 413      14.528   7.195   5.132  1.00  0.00           H  
ATOM   1329 1HH2 ARG A 413      11.288   7.174   6.622  1.00  0.00           H  
ATOM   1330 2HH2 ARG A 413      12.530   6.200   5.860  1.00  0.00           H  
ATOM   1331  N   HIS A 414      15.573  15.321   7.272  1.00 72.38           N  
ATOM   1332  CA  HIS A 414      16.397  16.347   6.705  1.00 72.38           C  
ATOM   1333  C   HIS A 414      16.137  16.473   5.235  1.00 72.38           C  
ATOM   1334  O   HIS A 414      15.993  17.582   4.720  1.00 72.38           O  
ATOM   1335  CB  HIS A 414      17.860  15.907   6.902  1.00 72.38           C  
ATOM   1336  CG  HIS A 414      18.923  16.936   6.696  1.00 72.38           C  
ATOM   1337  ND1 HIS A 414      18.785  18.253   7.048  1.00 72.38           N  
ATOM   1338  CD2 HIS A 414      20.204  16.799   6.257  1.00 72.38           C  
ATOM   1339  CE1 HIS A 414      19.978  18.848   6.819  1.00 72.38           C  
ATOM   1340  NE2 HIS A 414      20.874  18.009   6.336  1.00 72.38           N  
ATOM   1341  H   HIS A 414      16.011  14.536   7.733  1.00  0.00           H  
ATOM   1342  HA  HIS A 414      16.209  17.291   7.215  1.00  0.00           H  
ATOM   1343 1HB  HIS A 414      18.013  15.555   7.923  1.00  0.00           H  
ATOM   1344 2HB  HIS A 414      18.109  15.110   6.202  1.00  0.00           H  
ATOM   1345  HD2 HIS A 414      20.718  15.914   5.882  1.00  0.00           H  
ATOM   1346  HE1 HIS A 414      20.120  19.907   7.031  1.00  0.00           H  
ATOM   1347  HE2 HIS A 414      21.827  18.235   6.090  1.00  0.00           H  
ATOM   1348  N   SER A 415      16.032  15.337   4.522  1.00 76.07           N  
ATOM   1349  CA  SER A 415      15.914  15.376   3.091  1.00 76.07           C  
ATOM   1350  C   SER A 415      14.714  16.207   2.719  1.00 76.07           C  
ATOM   1351  O   SER A 415      14.759  16.972   1.757  1.00 76.07           O  
ATOM   1352  CB  SER A 415      15.747  13.976   2.470  1.00 76.07           C  
ATOM   1353  OG  SER A 415      15.654  14.075   1.056  1.00 76.07           O  
ATOM   1354  H   SER A 415      16.035  14.443   4.991  1.00  0.00           H  
ATOM   1355  HA  SER A 415      16.827  15.701   2.590  1.00  0.00           H  
ATOM   1356 1HB  SER A 415      16.609  13.369   2.744  1.00  0.00           H  
ATOM   1357 2HB  SER A 415      14.842  13.522   2.871  1.00  0.00           H  
ATOM   1358  HG  SER A 415      15.716  14.997   0.796  1.00  0.00           H  
ATOM   1359  N   GLU A 416      13.614  16.054   3.480  1.00 77.36           N  
ATOM   1360  CA  GLU A 416      12.322  16.682   3.321  1.00 77.36           C  
ATOM   1361  C   GLU A 416      12.239  18.114   3.786  1.00 77.36           C  
ATOM   1362  O   GLU A 416      11.275  18.808   3.466  1.00 77.36           O  
ATOM   1363  CB  GLU A 416      11.206  15.894   4.028  1.00 77.36           C  
ATOM   1364  CG  GLU A 416      10.904  14.563   3.334  1.00 77.36           C  
ATOM   1365  CD  GLU A 416       9.842  13.815   4.129  1.00 77.36           C  
ATOM   1366  OE1 GLU A 416       9.741  14.064   5.361  1.00 77.36           O  
ATOM   1367  OE2 GLU A 416       9.122  12.982   3.518  1.00 77.36           O  
ATOM   1368  H   GLU A 416      13.757  15.411   4.245  1.00  0.00           H  
ATOM   1369  HA  GLU A 416      12.068  16.743   2.262  1.00  0.00           H  
ATOM   1370 1HB  GLU A 416      11.537  15.723   5.052  1.00  0.00           H  
ATOM   1371 2HB  GLU A 416      10.321  16.530   4.034  1.00  0.00           H  
ATOM   1372 1HG  GLU A 416      10.598  14.676   2.294  1.00  0.00           H  
ATOM   1373 2HG  GLU A 416      11.853  14.031   3.377  1.00  0.00           H  
ATOM   1374  N   ARG A 417      13.206  18.599   4.582  1.00103.87           N  
ATOM   1375  CA  ARG A 417      13.053  19.851   5.279  1.00103.87           C  
ATOM   1376  C   ARG A 417      12.719  21.019   4.392  1.00103.87           C  
ATOM   1377  O   ARG A 417      11.817  21.796   4.706  1.00103.87           O  
ATOM   1378  CB  ARG A 417      14.313  20.234   6.061  1.00103.87           C  
ATOM   1379  CG  ARG A 417      14.106  21.489   6.901  1.00103.87           C  
ATOM   1380  CD  ARG A 417      15.320  21.865   7.742  1.00103.87           C  
ATOM   1381  NE  ARG A 417      14.901  22.996   8.611  1.00103.87           N  
ATOM   1382  CZ  ARG A 417      15.772  23.503   9.529  1.00103.87           C  
ATOM   1383  NH1 ARG A 417      17.048  23.022   9.588  1.00103.87           N  
ATOM   1384  NH2 ARG A 417      15.372  24.489  10.380  1.00103.87           N  
ATOM   1385  H   ARG A 417      14.061  18.074   4.695  1.00  0.00           H  
ATOM   1386  HA  ARG A 417      12.264  19.763   6.027  1.00  0.00           H  
ATOM   1387 1HB  ARG A 417      14.565  19.385   6.694  1.00  0.00           H  
ATOM   1388 2HB  ARG A 417      15.106  20.389   5.329  1.00  0.00           H  
ATOM   1389 1HG  ARG A 417      13.880  22.321   6.233  1.00  0.00           H  
ATOM   1390 2HG  ARG A 417      13.262  21.322   7.571  1.00  0.00           H  
ATOM   1391 1HD  ARG A 417      15.622  21.001   8.333  1.00  0.00           H  
ATOM   1392 2HD  ARG A 417      16.134  22.154   7.079  1.00  0.00           H  
ATOM   1393  HE  ARG A 417      14.020  23.492   8.644  1.00  0.00           H  
ATOM   1394 1HH1 ARG A 417      17.341  22.294   8.952  1.00  0.00           H  
ATOM   1395 2HH1 ARG A 417      17.694  23.396  10.267  1.00  0.00           H  
ATOM   1396 1HH2 ARG A 417      14.427  24.844  10.329  1.00  0.00           H  
ATOM   1397 2HH2 ARG A 417      16.021  24.860  11.058  1.00  0.00           H  
ATOM   1398  N   GLU A 418      13.417  21.187   3.260  1.00 79.48           N  
ATOM   1399  CA  GLU A 418      13.213  22.333   2.420  1.00 79.48           C  
ATOM   1400  C   GLU A 418      11.802  22.315   1.910  1.00 79.48           C  
ATOM   1401  O   GLU A 418      11.145  23.354   1.854  1.00 79.48           O  
ATOM   1402  CB  GLU A 418      14.176  22.280   1.223  1.00 79.48           C  
ATOM   1403  CG  GLU A 418      14.377  23.580   0.447  1.00 79.48           C  
ATOM   1404  CD  GLU A 418      15.548  23.300  -0.484  1.00 79.48           C  
ATOM   1405  OE1 GLU A 418      16.204  22.246  -0.267  1.00 79.48           O  
ATOM   1406  OE2 GLU A 418      15.804  24.113  -1.412  1.00 79.48           O  
ATOM   1407  H   GLU A 418      14.101  20.495   2.990  1.00  0.00           H  
ATOM   1408  HA  GLU A 418      13.402  23.245   2.987  1.00  0.00           H  
ATOM   1409 1HB  GLU A 418      15.144  21.958   1.607  1.00  0.00           H  
ATOM   1410 2HB  GLU A 418      13.789  21.528   0.536  1.00  0.00           H  
ATOM   1411 1HG  GLU A 418      13.483  23.914  -0.078  1.00  0.00           H  
ATOM   1412 2HG  GLU A 418      14.635  24.303   1.220  1.00  0.00           H  
ATOM   1413  N   GLU A 419      11.291  21.127   1.529  1.00 66.83           N  
ATOM   1414  CA  GLU A 419       9.966  21.078   0.977  1.00 66.83           C  
ATOM   1415  C   GLU A 419       8.970  21.464   2.031  1.00 66.83           C  
ATOM   1416  O   GLU A 419       8.034  22.217   1.770  1.00 66.83           O  
ATOM   1417  CB  GLU A 419       9.522  19.700   0.466  1.00 66.83           C  
ATOM   1418  CG  GLU A 419       9.259  18.683   1.575  1.00 66.83           C  
ATOM   1419  CD  GLU A 419       8.316  17.640   0.995  1.00 66.83           C  
ATOM   1420  OE1 GLU A 419       8.047  17.713  -0.234  1.00 66.83           O  
ATOM   1421  OE2 GLU A 419       7.843  16.768   1.771  1.00 66.83           O  
ATOM   1422  H   GLU A 419      11.817  20.270   1.622  1.00  0.00           H  
ATOM   1423  HA  GLU A 419       9.895  21.756   0.126  1.00  0.00           H  
ATOM   1424 1HB  GLU A 419       8.612  19.854  -0.114  1.00  0.00           H  
ATOM   1425 2HB  GLU A 419      10.312  19.333  -0.189  1.00  0.00           H  
ATOM   1426 1HG  GLU A 419      10.168  18.236   1.978  1.00  0.00           H  
ATOM   1427 2HG  GLU A 419       8.770  19.271   2.351  1.00  0.00           H  
ATOM   1428  N   PHE A 420       9.171  20.960   3.261  1.00 85.59           N  
ATOM   1429  CA  PHE A 420       8.281  21.157   4.376  1.00 85.59           C  
ATOM   1430  C   PHE A 420       8.191  22.623   4.667  1.00 85.59           C  
ATOM   1431  O   PHE A 420       7.104  23.174   4.839  1.00 85.59           O  
ATOM   1432  CB  PHE A 420       8.843  20.421   5.613  1.00 85.59           C  
ATOM   1433  CG  PHE A 420       8.037  20.640   6.850  1.00 85.59           C  
ATOM   1434  CD1 PHE A 420       6.985  19.812   7.169  1.00 85.59           C  
ATOM   1435  CD2 PHE A 420       8.353  21.670   7.706  1.00 85.59           C  
ATOM   1436  CE1 PHE A 420       6.256  20.016   8.318  1.00 85.59           C  
ATOM   1437  CE2 PHE A 420       7.627  21.879   8.856  1.00 85.59           C  
ATOM   1438  CZ  PHE A 420       6.576  21.052   9.164  1.00 85.59           C  
ATOM   1439  H   PHE A 420      10.008  20.409   3.391  1.00  0.00           H  
ATOM   1440  HA  PHE A 420       7.295  20.757   4.137  1.00  0.00           H  
ATOM   1441 1HB  PHE A 420       8.861  19.347   5.434  1.00  0.00           H  
ATOM   1442 2HB  PHE A 420       9.852  20.769   5.829  1.00  0.00           H  
ATOM   1443  HD1 PHE A 420       6.734  18.988   6.500  1.00  0.00           H  
ATOM   1444  HD2 PHE A 420       9.188  22.328   7.462  1.00  0.00           H  
ATOM   1445  HE1 PHE A 420       5.423  19.356   8.559  1.00  0.00           H  
ATOM   1446  HE2 PHE A 420       7.886  22.702   9.522  1.00  0.00           H  
ATOM   1447  HZ  PHE A 420       5.997  21.214  10.072  1.00  0.00           H  
ATOM   1448  N   GLU A 421       9.349  23.299   4.702  1.00 99.96           N  
ATOM   1449  CA  GLU A 421       9.408  24.692   5.033  1.00 99.96           C  
ATOM   1450  C   GLU A 421       8.662  25.477   4.005  1.00 99.96           C  
ATOM   1451  O   GLU A 421       7.891  26.370   4.342  1.00 99.96           O  
ATOM   1452  CB  GLU A 421      10.845  25.236   4.978  1.00 99.96           C  
ATOM   1453  CG  GLU A 421      11.873  24.428   5.778  1.00 99.96           C  
ATOM   1454  CD  GLU A 421      11.623  24.567   7.270  1.00 99.96           C  
ATOM   1455  OE1 GLU A 421      10.476  24.294   7.712  1.00 99.96           O  
ATOM   1456  OE2 GLU A 421      12.588  24.937   7.991  1.00 99.96           O  
ATOM   1457  H   GLU A 421      10.205  22.808   4.488  1.00  0.00           H  
ATOM   1458  HA  GLU A 421       9.030  24.848   6.044  1.00  0.00           H  
ATOM   1459 1HB  GLU A 421      11.140  25.250   3.929  1.00  0.00           H  
ATOM   1460 2HB  GLU A 421      10.815  26.256   5.361  1.00  0.00           H  
ATOM   1461 1HG  GLU A 421      11.902  23.373   5.506  1.00  0.00           H  
ATOM   1462 2HG  GLU A 421      12.823  24.895   5.520  1.00  0.00           H  
ATOM   1463  N   LYS A 422       8.872  25.160   2.714  1.00107.11           N  
ATOM   1464  CA  LYS A 422       8.292  25.931   1.652  1.00107.11           C  
ATOM   1465  C   LYS A 422       6.801  25.825   1.724  1.00107.11           C  
ATOM   1466  O   LYS A 422       6.095  26.819   1.557  1.00107.11           O  
ATOM   1467  CB  LYS A 422       8.787  25.453   0.273  1.00107.11           C  
ATOM   1468  CG  LYS A 422       8.608  26.467  -0.859  1.00107.11           C  
ATOM   1469  CD  LYS A 422       7.157  26.726  -1.259  1.00107.11           C  
ATOM   1470  CE  LYS A 422       6.686  25.821  -2.400  1.00107.11           C  
ATOM   1471  NZ  LYS A 422       5.283  26.128  -2.755  1.00107.11           N  
ATOM   1472  H   LYS A 422       9.449  24.364   2.485  1.00  0.00           H  
ATOM   1473  HA  LYS A 422       8.566  26.980   1.766  1.00  0.00           H  
ATOM   1474 1HB  LYS A 422       9.846  25.215   0.379  1.00  0.00           H  
ATOM   1475 2HB  LYS A 422       8.234  24.545   0.032  1.00  0.00           H  
ATOM   1476 1HG  LYS A 422       9.042  27.417  -0.545  1.00  0.00           H  
ATOM   1477 2HG  LYS A 422       9.136  26.101  -1.739  1.00  0.00           H  
ATOM   1478 1HD  LYS A 422       6.521  26.555  -0.389  1.00  0.00           H  
ATOM   1479 2HD  LYS A 422       7.064  27.765  -1.576  1.00  0.00           H  
ATOM   1480 1HE  LYS A 422       7.337  25.986  -3.258  1.00  0.00           H  
ATOM   1481 2HE  LYS A 422       6.774  24.785  -2.072  1.00  0.00           H  
ATOM   1482 1HZ  LYS A 422       4.986  25.523  -3.508  1.00  0.00           H  
ATOM   1483 2HZ  LYS A 422       4.691  25.978  -1.950  1.00  0.00           H  
ATOM   1484 3HZ  LYS A 422       5.214  27.092  -3.049  1.00  0.00           H  
ATOM   1485  N   LEU A 423       6.276  24.614   1.987  1.00138.94           N  
ATOM   1486  CA  LEU A 423       4.850  24.469   2.019  1.00138.94           C  
ATOM   1487  C   LEU A 423       4.286  25.274   3.154  1.00138.94           C  
ATOM   1488  O   LEU A 423       3.341  26.036   2.959  1.00138.94           O  
ATOM   1489  CB  LEU A 423       4.401  23.012   2.209  1.00138.94           C  
ATOM   1490  CG  LEU A 423       4.772  22.086   1.035  1.00138.94           C  
ATOM   1491  CD1 LEU A 423       4.303  20.648   1.298  1.00138.94           C  
ATOM   1492  CD2 LEU A 423       4.241  22.627  -0.303  1.00138.94           C  
ATOM   1493  H   LEU A 423       6.857  23.806   2.162  1.00  0.00           H  
ATOM   1494  HA  LEU A 423       4.426  24.824   1.080  1.00  0.00           H  
ATOM   1495 1HB  LEU A 423       4.985  22.761   3.093  1.00  0.00           H  
ATOM   1496 2HB  LEU A 423       3.339  22.944   2.444  1.00  0.00           H  
ATOM   1497  HG  LEU A 423       5.860  22.075   0.963  1.00  0.00           H  
ATOM   1498 1HD1 LEU A 423       4.578  20.015   0.454  1.00  0.00           H  
ATOM   1499 2HD1 LEU A 423       4.778  20.270   2.203  1.00  0.00           H  
ATOM   1500 3HD1 LEU A 423       3.221  20.636   1.423  1.00  0.00           H  
ATOM   1501 1HD2 LEU A 423       4.523  21.947  -1.107  1.00  0.00           H  
ATOM   1502 2HD2 LEU A 423       3.155  22.706  -0.258  1.00  0.00           H  
ATOM   1503 3HD2 LEU A 423       4.669  23.611  -0.494  1.00  0.00           H  
ATOM   1504  N   HIS A 424       4.865  25.140   4.365  1.00 67.50           N  
ATOM   1505  CA  HIS A 424       4.369  25.806   5.540  1.00 67.50           C  
ATOM   1506  C   HIS A 424       4.599  27.284   5.456  1.00 67.50           C  
ATOM   1507  O   HIS A 424       3.794  28.066   5.959  1.00 67.50           O  
ATOM   1508  CB  HIS A 424       4.989  25.271   6.838  1.00 67.50           C  
ATOM   1509  CG  HIS A 424       4.482  23.890   7.133  1.00 67.50           C  
ATOM   1510  ND1 HIS A 424       3.353  23.633   7.876  1.00 67.50           N  
ATOM   1511  CD2 HIS A 424       4.952  22.677   6.736  1.00 67.50           C  
ATOM   1512  CE1 HIS A 424       3.192  22.285   7.890  1.00 67.50           C  
ATOM   1513  NE2 HIS A 424       4.138  21.663   7.212  1.00 67.50           N  
ATOM   1514  H   HIS A 424       5.679  24.547   4.442  1.00  0.00           H  
ATOM   1515  HA  HIS A 424       3.290  25.669   5.611  1.00  0.00           H  
ATOM   1516 1HB  HIS A 424       6.075  25.223   6.745  1.00  0.00           H  
ATOM   1517 2HB  HIS A 424       4.725  25.918   7.674  1.00  0.00           H  
ATOM   1518  HD2 HIS A 424       5.828  22.436   6.132  1.00  0.00           H  
ATOM   1519  HE1 HIS A 424       2.354  21.832   8.420  1.00  0.00           H  
ATOM   1520  HE2 HIS A 424       4.220  20.664   7.088  1.00  0.00           H  
ATOM   1521  N   GLY A 425       5.714  27.711   4.839  1.00 27.63           N  
ATOM   1522  CA  GLY A 425       5.981  29.113   4.703  1.00 27.63           C  
ATOM   1523  C   GLY A 425       6.783  29.601   5.868  1.00 27.63           C  
ATOM   1524  O   GLY A 425       6.912  30.810   6.060  1.00 27.63           O  
ATOM   1525  H   GLY A 425       6.375  27.046   4.465  1.00  0.00           H  
ATOM   1526 1HA  GLY A 425       6.538  29.282   3.781  1.00  0.00           H  
ATOM   1527 2HA  GLY A 425       5.036  29.653   4.659  1.00  0.00           H  
ATOM   1528  N   TRP A 426       7.319  28.683   6.698  1.00105.38           N  
ATOM   1529  CA  TRP A 426       8.152  29.113   7.783  1.00105.38           C  
ATOM   1530  C   TRP A 426       9.258  28.129   8.001  1.00105.38           C  
ATOM   1531  O   TRP A 426       9.228  27.011   7.487  1.00105.38           O  
ATOM   1532  CB  TRP A 426       7.421  29.370   9.114  1.00105.38           C  
ATOM   1533  CG  TRP A 426       6.384  28.350   9.507  1.00105.38           C  
ATOM   1534  CD1 TRP A 426       5.030  28.501   9.559  1.00105.38           C  
ATOM   1535  CD2 TRP A 426       6.657  26.988   9.876  1.00105.38           C  
ATOM   1536  NE1 TRP A 426       4.441  27.330   9.967  1.00105.38           N  
ATOM   1537  CE2 TRP A 426       5.429  26.389  10.157  1.00105.38           C  
ATOM   1538  CE3 TRP A 426       7.830  26.298   9.967  1.00105.38           C  
ATOM   1539  CZ2 TRP A 426       5.356  25.080  10.542  1.00105.38           C  
ATOM   1540  CZ3 TRP A 426       7.754  24.978  10.355  1.00105.38           C  
ATOM   1541  CH2 TRP A 426       6.541  24.385  10.637  1.00105.38           C  
ATOM   1542  H   TRP A 426       7.146  27.696   6.572  1.00  0.00           H  
ATOM   1543  HA  TRP A 426       8.643  30.050   7.523  1.00  0.00           H  
ATOM   1544 1HB  TRP A 426       8.134  29.388   9.939  1.00  0.00           H  
ATOM   1545 2HB  TRP A 426       6.889  30.320   9.073  1.00  0.00           H  
ATOM   1546  HD1 TRP A 426       4.632  29.476   9.284  1.00  0.00           H  
ATOM   1547  HE1 TRP A 426       3.451  27.186  10.104  1.00  0.00           H  
ATOM   1548  HE3 TRP A 426       8.813  26.717   9.753  1.00  0.00           H  
ATOM   1549  HZ2 TRP A 426       4.378  24.647  10.753  1.00  0.00           H  
ATOM   1550  HZ3 TRP A 426       8.683  24.412  10.434  1.00  0.00           H  
ATOM   1551  HH2 TRP A 426       6.525  23.339  10.943  1.00  0.00           H  
ATOM   1552  N   THR A 427      10.294  28.550   8.757  1.00126.31           N  
ATOM   1553  CA  THR A 427      11.426  27.695   8.965  1.00126.31           C  
ATOM   1554  C   THR A 427      11.349  27.048  10.316  1.00126.31           C  
ATOM   1555  O   THR A 427      10.854  27.625  11.281  1.00126.31           O  
ATOM   1556  CB  THR A 427      12.742  28.399   8.891  1.00126.31           C  
ATOM   1557  OG1 THR A 427      13.769  27.445   8.661  1.00126.31           O  
ATOM   1558  CG2 THR A 427      12.981  29.149  10.217  1.00126.31           C  
ATOM   1559  H   THR A 427      10.285  29.466   9.182  1.00  0.00           H  
ATOM   1560  HA  THR A 427      11.436  26.906   8.212  1.00  0.00           H  
ATOM   1561  HB  THR A 427      12.722  29.102   8.058  1.00  0.00           H  
ATOM   1562  HG1 THR A 427      13.383  26.567   8.606  1.00  0.00           H  
ATOM   1563 1HG2 THR A 427      13.939  29.667  10.173  1.00  0.00           H  
ATOM   1564 2HG2 THR A 427      12.182  29.874  10.374  1.00  0.00           H  
ATOM   1565 3HG2 THR A 427      12.991  28.436  11.040  1.00  0.00           H  
ATOM   1566  N   ILE A 428      11.884  25.816  10.412  1.00109.62           N  
ATOM   1567  CA  ILE A 428      11.882  25.049  11.629  1.00109.62           C  
ATOM   1568  C   ILE A 428      12.846  25.673  12.589  1.00109.62           C  
ATOM   1569  O   ILE A 428      14.023  25.770  12.276  1.00109.62           O  
ATOM   1570  CB  ILE A 428      12.348  23.636  11.413  1.00109.62           C  
ATOM   1571  CG1 ILE A 428      11.366  22.878  10.502  1.00109.62           C  
ATOM   1572  CG2 ILE A 428      12.600  22.980  12.780  1.00109.62           C  
ATOM   1573  CD1 ILE A 428      11.894  21.537   9.991  1.00109.62           C  
ATOM   1574  H   ILE A 428      12.304  25.422   9.583  1.00  0.00           H  
ATOM   1575  HA  ILE A 428      10.886  25.031  12.070  1.00  0.00           H  
ATOM   1576  HB  ILE A 428      13.266  23.650  10.826  1.00  0.00           H  
ATOM   1577 1HG1 ILE A 428      10.454  22.712  11.075  1.00  0.00           H  
ATOM   1578 2HG1 ILE A 428      11.147  23.526   9.653  1.00  0.00           H  
ATOM   1579 1HG2 ILE A 428      12.938  21.954  12.635  1.00  0.00           H  
ATOM   1580 2HG2 ILE A 428      13.364  23.541  13.317  1.00  0.00           H  
ATOM   1581 3HG2 ILE A 428      11.676  22.979  13.359  1.00  0.00           H  
ATOM   1582 1HD1 ILE A 428      11.142  21.067   9.356  1.00  0.00           H  
ATOM   1583 2HD1 ILE A 428      12.805  21.700   9.414  1.00  0.00           H  
ATOM   1584 3HD1 ILE A 428      12.112  20.885  10.836  1.00  0.00           H  
ATOM   1585  N   LYS A 429      12.408  26.049  13.811  1.00 93.60           N  
ATOM   1586  CA  LYS A 429      13.263  26.802  14.696  1.00 93.60           C  
ATOM   1587  C   LYS A 429      13.658  25.995  15.897  1.00 93.60           C  
ATOM   1588  O   LYS A 429      13.089  24.942  16.177  1.00 93.60           O  
ATOM   1589  CB  LYS A 429      12.564  28.073  15.195  1.00 93.60           C  
ATOM   1590  CG  LYS A 429      12.166  28.968  14.023  1.00 93.60           C  
ATOM   1591  CD  LYS A 429      11.020  29.929  14.323  1.00 93.60           C  
ATOM   1592  CE  LYS A 429      10.390  30.486  13.047  1.00 93.60           C  
ATOM   1593  NZ  LYS A 429       8.939  30.673  13.241  1.00 93.60           N  
ATOM   1594  H   LYS A 429      11.476  25.806  14.116  1.00  0.00           H  
ATOM   1595  HA  LYS A 429      14.171  27.097  14.169  1.00  0.00           H  
ATOM   1596 1HB  LYS A 429      11.689  27.754  15.763  1.00  0.00           H  
ATOM   1597 2HB  LYS A 429      13.262  28.582  15.860  1.00  0.00           H  
ATOM   1598 1HG  LYS A 429      13.033  29.561  13.730  1.00  0.00           H  
ATOM   1599 2HG  LYS A 429      11.863  28.334  13.190  1.00  0.00           H  
ATOM   1600 1HD  LYS A 429      10.259  29.395  14.894  1.00  0.00           H  
ATOM   1601 2HD  LYS A 429      11.407  30.755  14.919  1.00  0.00           H  
ATOM   1602 1HE  LYS A 429      10.868  31.437  12.816  1.00  0.00           H  
ATOM   1603 2HE  LYS A 429      10.577  29.780  12.238  1.00  0.00           H  
ATOM   1604 1HZ  LYS A 429       8.531  31.041  12.393  1.00  0.00           H  
ATOM   1605 2HZ  LYS A 429       8.511  29.785  13.463  1.00  0.00           H  
ATOM   1606 3HZ  LYS A 429       8.782  31.321  13.999  1.00  0.00           H  
ATOM   1607  N   LYS A 430      14.699  26.470  16.620  1.00 64.95           N  
ATOM   1608  CA  LYS A 430      15.163  25.815  17.813  1.00 64.95           C  
ATOM   1609  C   LYS A 430      14.390  26.334  18.979  1.00 64.95           C  
ATOM   1610  O   LYS A 430      13.950  27.482  18.993  1.00 64.95           O  
ATOM   1611  CB  LYS A 430      16.635  26.065  18.168  1.00 64.95           C  
ATOM   1612  CG  LYS A 430      17.667  25.263  17.374  1.00 64.95           C  
ATOM   1613  CD  LYS A 430      19.082  25.793  17.602  1.00 64.95           C  
ATOM   1614  CE  LYS A 430      20.236  24.987  17.008  1.00 64.95           C  
ATOM   1615  NZ  LYS A 430      21.500  25.736  17.210  1.00 64.95           N  
ATOM   1616  H   LYS A 430      15.163  27.312  16.309  1.00  0.00           H  
ATOM   1617  HA  LYS A 430      15.056  24.735  17.706  1.00  0.00           H  
ATOM   1618 1HB  LYS A 430      16.826  27.127  18.010  1.00  0.00           H  
ATOM   1619 2HB  LYS A 430      16.754  25.829  19.226  1.00  0.00           H  
ATOM   1620 1HG  LYS A 430      17.614  24.221  17.691  1.00  0.00           H  
ATOM   1621 2HG  LYS A 430      17.420  25.333  16.315  1.00  0.00           H  
ATOM   1622 1HD  LYS A 430      19.151  26.794  17.173  1.00  0.00           H  
ATOM   1623 2HD  LYS A 430      19.265  25.846  18.675  1.00  0.00           H  
ATOM   1624 1HE  LYS A 430      20.272  24.021  17.509  1.00  0.00           H  
ATOM   1625 2HE  LYS A 430      20.037  24.838  15.947  1.00  0.00           H  
ATOM   1626 1HZ  LYS A 430      22.269  25.210  16.819  1.00  0.00           H  
ATOM   1627 2HZ  LYS A 430      21.438  26.633  16.750  1.00  0.00           H  
ATOM   1628 3HZ  LYS A 430      21.654  25.875  18.198  1.00  0.00           H  
ATOM   1629  N   MET A 431      14.210  25.464  19.991  1.00  0.00           N  
ATOM   1630  CA  MET A 431      13.468  25.769  21.176  1.00  0.00           C  
ATOM   1631  C   MET A 431      14.165  26.795  22.005  1.00  0.00           C  
ATOM   1632  O   MET A 431      13.535  27.681  22.580  1.00  0.00           O  
ATOM   1633  CB  MET A 431      13.236  24.500  21.994  1.00  0.00           C  
ATOM   1634  CG  MET A 431      12.369  23.456  21.305  1.00  0.00           C  
ATOM   1635  SD  MET A 431      12.627  21.796  21.961  1.00  0.00           S  
ATOM   1636  CE  MET A 431      11.901  21.959  23.590  1.00  0.00           C  
ATOM   1637  H   MET A 431      14.628  24.550  19.894  1.00  0.00           H  
ATOM   1638  HA  MET A 431      12.484  26.154  20.909  1.00  0.00           H  
ATOM   1639 1HB  MET A 431      14.216  24.076  22.207  1.00  0.00           H  
ATOM   1640 2HB  MET A 431      12.762  24.807  22.928  1.00  0.00           H  
ATOM   1641 1HG  MET A 431      11.325  23.737  21.442  1.00  0.00           H  
ATOM   1642 2HG  MET A 431      12.611  23.462  20.242  1.00  0.00           H  
ATOM   1643 1HE  MET A 431      11.983  21.011  24.122  1.00  0.00           H  
ATOM   1644 2HE  MET A 431      12.428  22.735  24.147  1.00  0.00           H  
ATOM   1645 3HE  MET A 431      10.850  22.232  23.494  1.00  0.00           H  
ATOM   1646  N   GLU A 432      15.498  26.694  22.111  1.00111.25           N  
ATOM   1647  CA  GLU A 432      16.175  27.586  22.998  1.00111.25           C  
ATOM   1648  C   GLU A 432      15.969  29.013  22.565  1.00111.25           C  
ATOM   1649  O   GLU A 432      15.378  29.812  23.290  1.00111.25           O  
ATOM   1650  CB  GLU A 432      17.684  27.311  22.976  1.00111.25           C  
ATOM   1651  CG  GLU A 432      18.508  28.209  23.886  1.00111.25           C  
ATOM   1652  CD  GLU A 432      19.966  27.917  23.566  1.00111.25           C  
ATOM   1653  OE1 GLU A 432      20.257  27.629  22.373  1.00111.25           O  
ATOM   1654  OE2 GLU A 432      20.807  27.973  24.502  1.00111.25           O  
ATOM   1655  H   GLU A 432      16.036  26.016  21.591  1.00  0.00           H  
ATOM   1656  HA  GLU A 432      15.808  27.446  24.015  1.00  0.00           H  
ATOM   1657 1HB  GLU A 432      17.823  26.272  23.275  1.00  0.00           H  
ATOM   1658 2HB  GLU A 432      18.017  27.440  21.946  1.00  0.00           H  
ATOM   1659 1HG  GLU A 432      18.266  29.267  23.786  1.00  0.00           H  
ATOM   1660 2HG  GLU A 432      18.245  27.870  24.887  1.00  0.00           H  
ATOM   1661  N   SER A 433      16.465  29.377  21.366  1.00117.36           N  
ATOM   1662  CA  SER A 433      16.383  30.747  20.930  1.00117.36           C  
ATOM   1663  C   SER A 433      15.244  31.063  19.990  1.00117.36           C  
ATOM   1664  O   SER A 433      14.966  32.235  19.740  1.00117.36           O  
ATOM   1665  CB  SER A 433      17.701  31.266  20.325  1.00117.36           C  
ATOM   1666  OG  SER A 433      18.057  30.513  19.177  1.00117.36           O  
ATOM   1667  H   SER A 433      16.899  28.694  20.762  1.00  0.00           H  
ATOM   1668  HA  SER A 433      16.259  31.456  21.750  1.00  0.00           H  
ATOM   1669 1HB  SER A 433      17.570  32.312  20.051  1.00  0.00           H  
ATOM   1670 2HB  SER A 433      18.486  31.184  21.075  1.00  0.00           H  
ATOM   1671  HG  SER A 433      17.395  29.835  19.021  1.00  0.00           H  
ATOM   1672  N   GLU A 434      14.538  30.052  19.449  1.00140.90           N  
ATOM   1673  CA  GLU A 434      13.553  30.289  18.418  1.00140.90           C  
ATOM   1674  C   GLU A 434      14.265  30.906  17.262  1.00140.90           C  
ATOM   1675  O   GLU A 434      13.736  31.770  16.567  1.00140.90           O  
ATOM   1676  CB  GLU A 434      12.353  31.156  18.830  1.00140.90           C  
ATOM   1677  CG  GLU A 434      11.195  31.065  17.829  1.00140.90           C  
ATOM   1678  CD  GLU A 434      10.584  29.669  17.914  1.00140.90           C  
ATOM   1679  OE1 GLU A 434      11.289  28.734  18.383  1.00140.90           O  
ATOM   1680  OE2 GLU A 434       9.401  29.521  17.509  1.00140.90           O  
ATOM   1681  H   GLU A 434      14.698  29.107  19.769  1.00  0.00           H  
ATOM   1682  HA  GLU A 434      13.135  29.340  18.081  1.00  0.00           H  
ATOM   1683 1HB  GLU A 434      12.033  30.810  19.813  1.00  0.00           H  
ATOM   1684 2HB  GLU A 434      12.712  32.183  18.904  1.00  0.00           H  
ATOM   1685 1HG  GLU A 434      10.435  31.832  17.974  1.00  0.00           H  
ATOM   1686 2HG  GLU A 434      11.678  31.212  16.864  1.00  0.00           H  
ATOM   1687  N   ASP A 435      15.490  30.407  17.005  1.00162.57           N  
ATOM   1688  CA  ASP A 435      16.340  30.989  16.014  1.00162.57           C  
ATOM   1689  C   ASP A 435      15.930  30.674  14.611  1.00162.57           C  
ATOM   1690  O   ASP A 435      15.293  29.647  14.361  1.00162.57           O  
ATOM   1691  CB  ASP A 435      17.837  30.699  16.287  1.00162.57           C  
ATOM   1692  CG  ASP A 435      18.719  31.592  15.423  1.00162.57           C  
ATOM   1693  OD1 ASP A 435      18.833  31.325  14.197  1.00162.57           O  
ATOM   1694  OD2 ASP A 435      19.311  32.548  15.991  1.00162.57           O  
ATOM   1695  H   ASP A 435      15.817  29.604  17.523  1.00  0.00           H  
ATOM   1696  HA  ASP A 435      16.207  32.071  16.003  1.00  0.00           H  
ATOM   1697 1HB  ASP A 435      18.106  30.761  17.342  1.00  0.00           H  
ATOM   1698 2HB  ASP A 435      17.894  29.661  15.957  1.00  0.00           H  
ATOM   1699  N   GLN A 436      16.283  31.658  13.730  1.00317.11           N  
ATOM   1700  CA  GLN A 436      16.275  31.823  12.288  1.00317.11           C  
ATOM   1701  C   GLN A 436      17.009  33.130  12.103  1.00317.11           C  
ATOM   1702  O   GLN A 436      17.418  33.736  13.093  1.00317.11           O  
ATOM   1703  CB  GLN A 436      14.911  31.988  11.586  1.00317.11           C  
ATOM   1704  CG  GLN A 436      14.948  32.167  10.065  1.00317.11           C  
ATOM   1705  CD  GLN A 436      13.672  32.901   9.658  1.00317.11           C  
ATOM   1706  OE1 GLN A 436      12.792  33.142  10.483  1.00317.11           O  
ATOM   1707  NE2 GLN A 436      13.577  33.298   8.360  1.00317.11           N  
ATOM   1708  H   GLN A 436      16.619  32.414  14.310  1.00  0.00           H  
ATOM   1709  HA  GLN A 436      16.737  30.955  11.819  1.00  0.00           H  
ATOM   1710 1HB  GLN A 436      14.327  31.098  11.820  1.00  0.00           H  
ATOM   1711 2HB  GLN A 436      14.433  32.862  12.029  1.00  0.00           H  
ATOM   1712 1HG  GLN A 436      15.819  32.556   9.538  1.00  0.00           H  
ATOM   1713 2HG  GLN A 436      14.840  31.103   9.850  1.00  0.00           H  
ATOM   1714 1HE2 GLN A 436      12.761  33.783   8.043  1.00  0.00           H  
ATOM   1715 2HE2 GLN A 436      14.323  33.107   7.722  1.00  0.00           H  
ATOM   1716  N   THR A 437      17.234  33.607  10.856  1.00281.97           N  
ATOM   1717  CA  THR A 437      17.935  34.862  10.747  1.00281.97           C  
ATOM   1718  C   THR A 437      17.447  35.654   9.566  1.00281.97           C  
ATOM   1719  O   THR A 437      16.621  35.197   8.777  1.00281.97           O  
ATOM   1720  CB  THR A 437      19.423  34.711  10.591  1.00281.97           C  
ATOM   1721  OG1 THR A 437      20.077  35.963  10.744  1.00281.97           O  
ATOM   1722  CG2 THR A 437      19.707  34.141   9.194  1.00281.97           C  
ATOM   1723  H   THR A 437      16.939  33.133  10.014  1.00  0.00           H  
ATOM   1724  HA  THR A 437      17.757  35.463  11.639  1.00  0.00           H  
ATOM   1725  HB  THR A 437      19.793  34.035  11.362  1.00  0.00           H  
ATOM   1726  HG1 THR A 437      19.424  36.646  10.916  1.00  0.00           H  
ATOM   1727 1HG2 THR A 437      20.782  34.024   9.062  1.00  0.00           H  
ATOM   1728 2HG2 THR A 437      19.220  33.172   9.091  1.00  0.00           H  
ATOM   1729 3HG2 THR A 437      19.320  34.823   8.438  1.00  0.00           H  
ATOM   1730  N   LEU A 438      17.952  36.903   9.458  1.00103.98           N  
ATOM   1731  CA  LEU A 438      17.680  37.833   8.395  1.00103.98           C  
ATOM   1732  C   LEU A 438      18.266  37.321   7.128  1.00103.98           C  
ATOM   1733  O   LEU A 438      17.721  37.583   6.056  1.00103.98           O  
ATOM   1734  CB  LEU A 438      18.328  39.220   8.563  1.00103.98           C  
ATOM   1735  CG  LEU A 438      17.627  40.177   9.534  1.00103.98           C  
ATOM   1736  CD1 LEU A 438      18.372  41.522   9.602  1.00103.98           C  
ATOM   1737  CD2 LEU A 438      16.150  40.345   9.144  1.00103.98           C  
ATOM   1738  H   LEU A 438      18.572  37.178  10.206  1.00  0.00           H  
ATOM   1739  HA  LEU A 438      16.606  38.000   8.322  1.00  0.00           H  
ATOM   1740 1HB  LEU A 438      19.290  38.917   8.974  1.00  0.00           H  
ATOM   1741 2HB  LEU A 438      18.482  39.712   7.603  1.00  0.00           H  
ATOM   1742  HG  LEU A 438      17.654  39.714  10.521  1.00  0.00           H  
ATOM   1743 1HD1 LEU A 438      17.859  42.188  10.296  1.00  0.00           H  
ATOM   1744 2HD1 LEU A 438      19.393  41.356   9.947  1.00  0.00           H  
ATOM   1745 3HD1 LEU A 438      18.392  41.977   8.612  1.00  0.00           H  
ATOM   1746 1HD2 LEU A 438      15.665  41.027   9.843  1.00  0.00           H  
ATOM   1747 2HD2 LEU A 438      16.084  40.751   8.135  1.00  0.00           H  
ATOM   1748 3HD2 LEU A 438      15.652  39.376   9.178  1.00  0.00           H  
ATOM   1749  N   ALA A 439      19.394  36.589   7.244  1.00185.84           N  
ATOM   1750  CA  ALA A 439      20.201  36.142   6.142  1.00185.84           C  
ATOM   1751  C   ALA A 439      19.325  35.620   5.059  1.00185.84           C  
ATOM   1752  O   ALA A 439      18.243  35.095   5.316  1.00185.84           O  
ATOM   1753  CB  ALA A 439      21.192  35.025   6.523  1.00185.84           C  
ATOM   1754  H   ALA A 439      19.671  36.350   8.185  1.00  0.00           H  
ATOM   1755  HA  ALA A 439      20.790  36.983   5.777  1.00  0.00           H  
ATOM   1756 1HB  ALA A 439      21.768  34.736   5.644  1.00  0.00           H  
ATOM   1757 2HB  ALA A 439      21.869  35.387   7.297  1.00  0.00           H  
ATOM   1758 3HB  ALA A 439      20.642  34.162   6.895  1.00  0.00           H  
ATOM   1759  N   GLN A 440      19.768  35.802   3.798  1.00113.06           N  
ATOM   1760  CA  GLN A 440      18.963  35.368   2.697  1.00113.06           C  
ATOM   1761  C   GLN A 440      18.800  33.903   2.880  1.00113.06           C  
ATOM   1762  O   GLN A 440      17.715  33.355   2.686  1.00113.06           O  
ATOM   1763  CB  GLN A 440      19.604  35.587   1.315  1.00113.06           C  
ATOM   1764  CG  GLN A 440      18.597  35.320   0.191  1.00113.06           C  
ATOM   1765  CD  GLN A 440      19.307  35.225  -1.150  1.00113.06           C  
ATOM   1766  OE1 GLN A 440      20.354  35.832  -1.369  1.00113.06           O  
ATOM   1767  NE2 GLN A 440      18.710  34.427  -2.076  1.00113.06           N  
ATOM   1768  H   GLN A 440      20.659  36.240   3.613  1.00  0.00           H  
ATOM   1769  HA  GLN A 440      18.016  35.907   2.702  1.00  0.00           H  
ATOM   1770 1HB  GLN A 440      19.959  36.617   1.292  1.00  0.00           H  
ATOM   1771 2HB  GLN A 440      20.455  34.909   1.252  1.00  0.00           H  
ATOM   1772 1HG  GLN A 440      17.838  34.541   0.252  1.00  0.00           H  
ATOM   1773 2HG  GLN A 440      18.120  36.298   0.269  1.00  0.00           H  
ATOM   1774 1HE2 GLN A 440      19.121  34.317  -2.982  1.00  0.00           H  
ATOM   1775 2HE2 GLN A 440      17.861  33.949  -1.852  1.00  0.00           H  
ATOM   1776  N   ASP A 441      19.888  33.223   3.280  1.00215.27           N  
ATOM   1777  CA  ASP A 441      19.738  31.829   3.543  1.00215.27           C  
ATOM   1778  C   ASP A 441      18.804  31.756   4.695  1.00215.27           C  
ATOM   1779  O   ASP A 441      18.791  32.630   5.558  1.00215.27           O  
ATOM   1780  CB  ASP A 441      21.028  31.118   3.976  1.00215.27           C  
ATOM   1781  CG  ASP A 441      20.668  29.660   4.218  1.00215.27           C  
ATOM   1782  OD1 ASP A 441      19.733  29.158   3.538  1.00215.27           O  
ATOM   1783  OD2 ASP A 441      21.322  29.029   5.091  1.00215.27           O  
ATOM   1784  H   ASP A 441      20.795  33.652   3.400  1.00  0.00           H  
ATOM   1785  HA  ASP A 441      19.390  31.319   2.644  1.00  0.00           H  
ATOM   1786 1HB  ASP A 441      21.857  31.261   3.282  1.00  0.00           H  
ATOM   1787 2HB  ASP A 441      21.236  31.648   4.906  1.00  0.00           H  
ATOM   1788  N   TYR A 442      17.980  30.702   4.735  1.00231.85           N  
ATOM   1789  CA  TYR A 442      17.047  30.601   5.811  1.00231.85           C  
ATOM   1790  C   TYR A 442      17.570  29.636   6.825  1.00231.85           C  
ATOM   1791  O   TYR A 442      17.529  28.424   6.632  1.00231.85           O  
ATOM   1792  CB  TYR A 442      15.649  30.184   5.310  1.00231.85           C  
ATOM   1793  CG  TYR A 442      15.832  29.361   4.073  1.00231.85           C  
ATOM   1794  CD1 TYR A 442      16.206  28.036   4.107  1.00231.85           C  
ATOM   1795  CD2 TYR A 442      15.611  29.949   2.846  1.00231.85           C  
ATOM   1796  CE1 TYR A 442      16.362  27.324   2.937  1.00231.85           C  
ATOM   1797  CE2 TYR A 442      15.763  29.244   1.675  1.00231.85           C  
ATOM   1798  CZ  TYR A 442      16.141  27.926   1.720  1.00231.85           C  
ATOM   1799  OH  TYR A 442      16.300  27.197   0.521  1.00231.85           O  
ATOM   1800  H   TYR A 442      17.998  29.979   4.030  1.00  0.00           H  
ATOM   1801  HA  TYR A 442      16.953  31.565   6.311  1.00  0.00           H  
ATOM   1802 1HB  TYR A 442      15.171  29.624   6.115  1.00  0.00           H  
ATOM   1803 2HB  TYR A 442      15.088  31.099   5.121  1.00  0.00           H  
ATOM   1804  HD1 TYR A 442      16.377  27.562   5.074  1.00  0.00           H  
ATOM   1805  HD2 TYR A 442      15.310  30.996   2.811  1.00  0.00           H  
ATOM   1806  HE1 TYR A 442      16.658  26.276   2.966  1.00  0.00           H  
ATOM   1807  HE2 TYR A 442      15.584  29.733   0.717  1.00  0.00           H  
ATOM   1808  HH  TYR A 442      16.119  27.720  -0.263  1.00  0.00           H  
ATOM   1809  N   ILE A 443      18.109  30.176   7.940  1.00180.71           N  
ATOM   1810  CA  ILE A 443      18.645  29.350   8.984  1.00180.71           C  
ATOM   1811  C   ILE A 443      18.175  29.817  10.335  1.00180.71           C  
ATOM   1812  O   ILE A 443      18.371  30.954  10.765  1.00180.71           O  
ATOM   1813  CB  ILE A 443      20.153  29.231   8.942  1.00180.71           C  
ATOM   1814  CG1 ILE A 443      20.852  30.605   8.930  1.00180.71           C  
ATOM   1815  CG2 ILE A 443      20.514  28.338   7.745  1.00180.71           C  
ATOM   1816  CD1 ILE A 443      20.624  31.412   7.646  1.00180.71           C  
ATOM   1817  H   ILE A 443      18.137  31.180   8.044  1.00  0.00           H  
ATOM   1818  HA  ILE A 443      18.220  28.348   8.938  1.00  0.00           H  
ATOM   1819  HB  ILE A 443      20.501  28.790   9.876  1.00  0.00           H  
ATOM   1820 1HG1 ILE A 443      20.474  31.169   9.783  1.00  0.00           H  
ATOM   1821 2HG1 ILE A 443      21.920  30.426   9.059  1.00  0.00           H  
ATOM   1822 1HG2 ILE A 443      21.597  28.231   7.684  1.00  0.00           H  
ATOM   1823 2HG2 ILE A 443      20.059  27.357   7.873  1.00  0.00           H  
ATOM   1824 3HG2 ILE A 443      20.143  28.793   6.826  1.00  0.00           H  
ATOM   1825 1HD1 ILE A 443      21.149  32.365   7.716  1.00  0.00           H  
ATOM   1826 2HD1 ILE A 443      21.004  30.852   6.791  1.00  0.00           H  
ATOM   1827 3HD1 ILE A 443      19.558  31.595   7.515  1.00  0.00           H  
ATOM   1828  N   PRO A 444      17.507  28.870  10.939  1.00240.49           N  
ATOM   1829  CA  PRO A 444      16.936  28.916  12.266  1.00240.49           C  
ATOM   1830  C   PRO A 444      18.080  28.802  13.242  1.00240.49           C  
ATOM   1831  O   PRO A 444      17.806  28.720  14.431  1.00240.49           O  
ATOM   1832  CB  PRO A 444      15.976  27.763  12.314  1.00240.49           C  
ATOM   1833  CG  PRO A 444      15.595  27.550  10.841  1.00240.49           C  
ATOM   1834  CD  PRO A 444      16.826  27.946  10.061  1.00240.49           C  
ATOM   1835  HA  PRO A 444      16.431  29.870  12.479  1.00  0.00           H  
ATOM   1836 1HB  PRO A 444      16.444  26.866  12.746  1.00  0.00           H  
ATOM   1837 2HB  PRO A 444      15.096  27.996  12.931  1.00  0.00           H  
ATOM   1838 1HG  PRO A 444      15.320  26.503  10.649  1.00  0.00           H  
ATOM   1839 2HG  PRO A 444      14.728  28.167  10.561  1.00  0.00           H  
ATOM   1840 1HD  PRO A 444      17.466  27.083   9.828  1.00  0.00           H  
ATOM   1841 2HD  PRO A 444      16.575  28.427   9.104  1.00  0.00           H  
ATOM   1842  N   ALA A 445      19.346  28.656  12.781  1.00302.36           N  
ATOM   1843  CA  ALA A 445      20.512  28.733  13.638  1.00302.36           C  
ATOM   1844  C   ALA A 445      21.654  28.026  12.980  1.00302.36           C  
ATOM   1845  O   ALA A 445      21.461  27.240  12.055  1.00302.36           O  
ATOM   1846  CB  ALA A 445      20.391  28.175  15.073  1.00302.36           C  
ATOM   1847  H   ALA A 445      19.472  28.486  11.793  1.00  0.00           H  
ATOM   1848  HA  ALA A 445      20.782  29.781  13.768  1.00  0.00           H  
ATOM   1849 1HB  ALA A 445      21.341  28.302  15.593  1.00  0.00           H  
ATOM   1850 2HB  ALA A 445      19.609  28.714  15.609  1.00  0.00           H  
ATOM   1851 3HB  ALA A 445      20.140  27.116  15.031  1.00  0.00           H  
ATOM   1852  N   ASN A 446      22.892  28.336  13.425  1.00157.45           N  
ATOM   1853  CA  ASN A 446      24.082  27.791  12.831  1.00157.45           C  
ATOM   1854  C   ASN A 446      24.344  26.334  13.116  1.00157.45           C  
ATOM   1855  O   ASN A 446      24.470  25.539  12.187  1.00157.45           O  
ATOM   1856  CB  ASN A 446      25.360  28.526  13.255  1.00157.45           C  
ATOM   1857  CG  ASN A 446      26.488  27.898  12.453  1.00157.45           C  
ATOM   1858  OD1 ASN A 446      26.617  28.134  11.253  1.00157.45           O  
ATOM   1859  ND2 ASN A 446      27.319  27.063  13.132  1.00157.45           N  
ATOM   1860  H   ASN A 446      22.978  28.974  14.203  1.00  0.00           H  
ATOM   1861  HA  ASN A 446      24.023  27.870  11.744  1.00  0.00           H  
ATOM   1862 1HB  ASN A 446      25.386  29.615  13.308  1.00  0.00           H  
ATOM   1863 2HB  ASN A 446      25.338  28.114  14.264  1.00  0.00           H  
ATOM   1864 1HD2 ASN A 446      28.080  26.621  12.657  1.00  0.00           H  
ATOM   1865 2HD2 ASN A 446      27.170  26.892  14.105  1.00  0.00           H  
ATOM   1866  N   LEU A 447      24.412  25.921  14.404  1.00293.25           N  
ATOM   1867  CA  LEU A 447      24.911  24.585  14.623  1.00293.25           C  
ATOM   1868  C   LEU A 447      23.989  23.804  15.502  1.00293.25           C  
ATOM   1869  O   LEU A 447      23.667  24.226  16.613  1.00293.25           O  
ATOM   1870  CB  LEU A 447      26.298  24.581  15.283  1.00293.25           C  
ATOM   1871  CG  LEU A 447      26.975  23.203  15.324  1.00293.25           C  
ATOM   1872  CD1 LEU A 447      27.297  22.715  13.903  1.00293.25           C  
ATOM   1873  CD2 LEU A 447      28.217  23.226  16.226  1.00293.25           C  
ATOM   1874  H   LEU A 447      24.140  26.481  15.199  1.00  0.00           H  
ATOM   1875  HA  LEU A 447      24.994  24.065  13.669  1.00  0.00           H  
ATOM   1876 1HB  LEU A 447      26.823  25.241  14.595  1.00  0.00           H  
ATOM   1877 2HB  LEU A 447      26.275  25.034  16.274  1.00  0.00           H  
ATOM   1878  HG  LEU A 447      26.265  22.507  15.772  1.00  0.00           H  
ATOM   1879 1HD1 LEU A 447      27.776  21.737  13.953  1.00  0.00           H  
ATOM   1880 2HD1 LEU A 447      26.375  22.637  13.327  1.00  0.00           H  
ATOM   1881 3HD1 LEU A 447      27.969  23.423  13.419  1.00  0.00           H  
ATOM   1882 1HD2 LEU A 447      28.676  22.237  16.237  1.00  0.00           H  
ATOM   1883 2HD2 LEU A 447      28.932  23.955  15.843  1.00  0.00           H  
ATOM   1884 3HD2 LEU A 447      27.926  23.502  17.240  1.00  0.00           H  
ATOM   1885  N   ASP A 448      23.532  22.649  14.957  1.00282.35           N  
ATOM   1886  CA  ASP A 448      22.586  21.712  15.502  1.00282.35           C  
ATOM   1887  C   ASP A 448      21.486  21.628  14.482  1.00282.35           C  
ATOM   1888  O   ASP A 448      21.758  21.453  13.298  1.00282.35           O  
ATOM   1889  CB  ASP A 448      21.975  22.092  16.863  1.00282.35           C  
ATOM   1890  CG  ASP A 448      23.042  21.914  17.942  1.00282.35           C  
ATOM   1891  OD1 ASP A 448      24.254  21.916  17.596  1.00282.35           O  
ATOM   1892  OD2 ASP A 448      22.654  21.783  19.134  1.00282.35           O  
ATOM   1893  H   ASP A 448      23.938  22.467  14.050  1.00  0.00           H  
ATOM   1894  HA  ASP A 448      23.068  20.745  15.651  1.00  0.00           H  
ATOM   1895 1HB  ASP A 448      21.520  23.083  16.873  1.00  0.00           H  
ATOM   1896 2HB  ASP A 448      21.197  21.332  16.942  1.00  0.00           H  
ATOM   1897  N   SER A 449      20.212  21.719  14.921  1.00248.93           N  
ATOM   1898  CA  SER A 449      19.065  21.748  14.052  1.00248.93           C  
ATOM   1899  C   SER A 449      18.374  23.085  14.240  1.00248.93           C  
ATOM   1900  O   SER A 449      18.516  23.673  15.311  1.00248.93           O  
ATOM   1901  CB  SER A 449      18.123  20.544  14.130  1.00248.93           C  
ATOM   1902  OG  SER A 449      16.942  20.874  13.425  1.00248.93           O  
ATOM   1903  H   SER A 449      20.074  21.769  15.920  1.00  0.00           H  
ATOM   1904  HA  SER A 449      19.321  21.678  12.994  1.00  0.00           H  
ATOM   1905 1HB  SER A 449      18.620  19.684  13.683  1.00  0.00           H  
ATOM   1906 2HB  SER A 449      17.910  20.335  15.177  1.00  0.00           H  
ATOM   1907  HG  SER A 449      17.018  21.764  13.073  1.00  0.00           H  
ATOM   1908  N   ALA A 450      17.608  23.595  13.221  1.00297.14           N  
ATOM   1909  CA  ALA A 450      17.390  25.008  13.025  1.00297.14           C  
ATOM   1910  C   ALA A 450      18.591  25.105  12.087  1.00297.14           C  
ATOM   1911  O   ALA A 450      18.466  25.401  10.900  1.00297.14           O  
ATOM   1912  CB  ALA A 450      17.324  25.903  14.286  1.00297.14           C  
ATOM   1913  H   ALA A 450      17.181  22.938  12.583  1.00  0.00           H  
ATOM   1914  HA  ALA A 450      16.430  25.148  12.528  1.00  0.00           H  
ATOM   1915 1HB  ALA A 450      17.156  26.938  13.988  1.00  0.00           H  
ATOM   1916 2HB  ALA A 450      16.505  25.572  14.925  1.00  0.00           H  
ATOM   1917 3HB  ALA A 450      18.263  25.831  14.832  1.00  0.00           H  
ATOM   1918  N   PRO A 451      19.741  24.750  12.644  1.00155.72           N  
ATOM   1919  CA  PRO A 451      20.872  24.245  11.929  1.00155.72           C  
ATOM   1920  C   PRO A 451      20.487  22.901  11.352  1.00155.72           C  
ATOM   1921  O   PRO A 451      19.325  22.522  11.483  1.00155.72           O  
ATOM   1922  CB  PRO A 451      22.045  24.223  12.905  1.00155.72           C  
ATOM   1923  CG  PRO A 451      21.426  24.648  14.242  1.00155.72           C  
ATOM   1924  CD  PRO A 451      20.212  25.436  13.831  1.00155.72           C  
ATOM   1925  HA  PRO A 451      21.122  24.850  11.045  1.00  0.00           H  
ATOM   1926 1HB  PRO A 451      22.495  23.222  12.971  1.00  0.00           H  
ATOM   1927 2HB  PRO A 451      22.842  24.915  12.594  1.00  0.00           H  
ATOM   1928 1HG  PRO A 451      21.162  23.773  14.854  1.00  0.00           H  
ATOM   1929 2HG  PRO A 451      22.130  25.253  14.832  1.00  0.00           H  
ATOM   1930 1HD  PRO A 451      19.438  25.444  14.612  1.00  0.00           H  
ATOM   1931 2HD  PRO A 451      20.454  26.486  13.607  1.00  0.00           H  
ATOM   1932  N   ASP A 452      21.386  22.182  10.641  1.00125.33           N  
ATOM   1933  CA  ASP A 452      20.940  20.935  10.070  1.00125.33           C  
ATOM   1934  C   ASP A 452      21.078  19.781  11.023  1.00125.33           C  
ATOM   1935  O   ASP A 452      22.123  19.581  11.641  1.00125.33           O  
ATOM   1936  CB  ASP A 452      21.599  20.537   8.735  1.00125.33           C  
ATOM   1937  CG  ASP A 452      23.072  20.211   8.919  1.00125.33           C  
ATOM   1938  OD1 ASP A 452      23.881  21.158   9.094  1.00125.33           O  
ATOM   1939  OD2 ASP A 452      23.410  18.998   8.879  1.00125.33           O  
ATOM   1940  H   ASP A 452      22.341  22.476  10.495  1.00  0.00           H  
ATOM   1941  HA  ASP A 452      19.869  20.982   9.872  1.00  0.00           H  
ATOM   1942 1HB  ASP A 452      21.078  19.732   8.216  1.00  0.00           H  
ATOM   1943 2HB  ASP A 452      21.480  21.467   8.178  1.00  0.00           H  
ATOM   1944  N   GLN A 453      19.985  18.992  11.154  1.00 75.21           N  
ATOM   1945  CA  GLN A 453      19.950  17.774  11.922  1.00 75.21           C  
ATOM   1946  C   GLN A 453      19.364  16.692  11.066  1.00 75.21           C  
ATOM   1947  O   GLN A 453      18.792  16.952  10.008  1.00 75.21           O  
ATOM   1948  CB  GLN A 453      19.155  17.773  13.244  1.00 75.21           C  
ATOM   1949  CG  GLN A 453      19.949  18.260  14.461  1.00 75.21           C  
ATOM   1950  CD  GLN A 453      19.182  17.864  15.721  1.00 75.21           C  
ATOM   1951  OE1 GLN A 453      19.368  18.448  16.787  1.00 75.21           O  
ATOM   1952  NE2 GLN A 453      18.306  16.831  15.597  1.00 75.21           N  
ATOM   1953  H   GLN A 453      19.150  19.295  10.674  1.00  0.00           H  
ATOM   1954  HA  GLN A 453      20.965  17.486  12.197  1.00  0.00           H  
ATOM   1955 1HB  GLN A 453      18.288  18.415  13.090  1.00  0.00           H  
ATOM   1956 2HB  GLN A 453      18.822  16.749  13.410  1.00  0.00           H  
ATOM   1957 1HG  GLN A 453      21.017  18.078  14.580  1.00  0.00           H  
ATOM   1958 2HG  GLN A 453      19.783  19.318  14.255  1.00  0.00           H  
ATOM   1959 1HE2 GLN A 453      17.775  16.527  16.389  1.00  0.00           H  
ATOM   1960 2HE2 GLN A 453      18.191  16.375  14.714  1.00  0.00           H  
ATOM   1961  N   ASP A 454      19.513  15.429  11.511  1.00  0.00           N  
ATOM   1962  CA  ASP A 454      19.034  14.312  10.749  1.00  0.00           C  
ATOM   1963  C   ASP A 454      17.549  14.427  10.623  1.00  0.00           C  
ATOM   1964  O   ASP A 454      17.004  14.242   9.536  1.00  0.00           O  
ATOM   1965  CB  ASP A 454      19.260  12.955  11.444  1.00  0.00           C  
ATOM   1966  CG  ASP A 454      20.741  12.615  11.464  1.00  0.00           C  
ATOM   1967  OD1 ASP A 454      21.515  13.242  10.694  1.00  0.00           O  
ATOM   1968  OD2 ASP A 454      21.115  11.715  12.262  1.00  0.00           O  
ATOM   1969  H   ASP A 454      19.969  15.261  12.396  1.00  0.00           H  
ATOM   1970  HA  ASP A 454      19.550  14.271   9.789  1.00  0.00           H  
ATOM   1971 1HB  ASP A 454      18.814  12.896  12.437  1.00  0.00           H  
ATOM   1972 2HB  ASP A 454      18.719  12.298  10.762  1.00  0.00           H  
ATOM   1973  N   GLU A 455      16.914  14.569  12.092  1.00  0.00           N  
ATOM   1974  CA  GLU A 455      15.497  14.687  11.863  1.00  0.00           C  
ATOM   1975  C   GLU A 455      15.000  15.837  12.679  1.00  0.00           C  
ATOM   1976  O   GLU A 455      15.707  16.337  13.552  1.00  0.00           O  
ATOM   1977  CB  GLU A 455      14.670  13.558  12.505  1.00  0.00           C  
ATOM   1978  CG  GLU A 455      15.002  12.122  12.118  1.00  0.00           C  
ATOM   1979  CD  GLU A 455      14.297  11.234  13.139  1.00  0.00           C  
ATOM   1980  OE1 GLU A 455      13.059  11.391  13.313  1.00  0.00           O  
ATOM   1981  OE2 GLU A 455      14.995  10.396  13.769  1.00  0.00           O  
ATOM   1982  H   GLU A 455      17.281  14.758  13.014  1.00  0.00           H  
ATOM   1983  HA  GLU A 455      15.292  14.662  10.792  1.00  0.00           H  
ATOM   1984 1HB  GLU A 455      14.795  13.646  13.585  1.00  0.00           H  
ATOM   1985 2HB  GLU A 455      13.627  13.738  12.244  1.00  0.00           H  
ATOM   1986 1HG  GLU A 455      14.727  11.875  11.093  1.00  0.00           H  
ATOM   1987 2HG  GLU A 455      16.084  12.072  12.225  1.00  0.00           H  
ATOM   1988  N   TYR A 456      13.739  16.260  12.425  1.00  0.00           N  
ATOM   1989  CA  TYR A 456      13.147  17.352  13.153  1.00  0.00           C  
ATOM   1990  C   TYR A 456      11.784  16.911  13.583  1.00  0.00           C  
ATOM   1991  O   TYR A 456      11.257  15.925  13.070  1.00  0.00           O  
ATOM   1992  CB  TYR A 456      13.067  18.622  12.303  1.00  0.00           C  
ATOM   1993  CG  TYR A 456      14.315  18.897  11.493  1.00  0.00           C  
ATOM   1994  CD1 TYR A 456      14.758  17.995  10.538  1.00  0.00           C  
ATOM   1995  CD2 TYR A 456      15.046  20.060  11.687  1.00  0.00           C  
ATOM   1996  CE1 TYR A 456      15.898  18.241   9.796  1.00  0.00           C  
ATOM   1997  CE2 TYR A 456      16.186  20.317  10.951  1.00  0.00           C  
ATOM   1998  CZ  TYR A 456      16.609  19.405  10.006  1.00  0.00           C  
ATOM   1999  OH  TYR A 456      17.744  19.657   9.269  1.00  0.00           O  
ATOM   2000  H   TYR A 456      13.200  15.798  11.707  1.00  0.00           H  
ATOM   2001  HA  TYR A 456      13.846  17.718  13.905  1.00  0.00           H  
ATOM   2002 1HB  TYR A 456      12.216  18.507  11.630  1.00  0.00           H  
ATOM   2003 2HB  TYR A 456      12.884  19.454  12.982  1.00  0.00           H  
ATOM   2004  HD1 TYR A 456      14.191  17.077  10.377  1.00  0.00           H  
ATOM   2005  HD2 TYR A 456      14.706  20.777  12.435  1.00  0.00           H  
ATOM   2006  HE1 TYR A 456      16.234  17.523   9.049  1.00  0.00           H  
ATOM   2007  HE2 TYR A 456      16.747  21.237  11.118  1.00  0.00           H  
ATOM   2008  HH  TYR A 456      17.901  19.001   8.586  1.00  0.00           H  
ATOM   2009  N   ALA A 457      11.184  17.631  14.560  1.00  0.00           N  
ATOM   2010  CA  ALA A 457       9.863  17.270  14.991  1.00  0.00           C  
ATOM   2011  C   ALA A 457       9.099  18.554  15.200  1.00  0.00           C  
ATOM   2012  O   ALA A 457       8.731  18.880  16.328  1.00  0.00           O  
ATOM   2013  CB  ALA A 457       9.902  16.426  16.257  1.00  0.00           C  
ATOM   2014  H   ALA A 457      11.645  18.418  14.994  1.00  0.00           H  
ATOM   2015  HA  ALA A 457       9.415  16.623  14.237  1.00  0.00           H  
ATOM   2016 1HB  ALA A 457       8.884  16.198  16.571  1.00  0.00           H  
ATOM   2017 2HB  ALA A 457      10.438  15.498  16.059  1.00  0.00           H  
ATOM   2018 3HB  ALA A 457      10.410  16.978  17.046  1.00  0.00           H  
ATOM   2019  N   PRO A 458       8.791  19.279  14.154  1.00 97.55           N  
ATOM   2020  CA  PRO A 458       8.280  20.616  14.329  1.00 97.55           C  
ATOM   2021  C   PRO A 458       6.834  20.604  14.701  1.00 97.55           C  
ATOM   2022  O   PRO A 458       6.103  19.757  14.191  1.00 97.55           O  
ATOM   2023  CB  PRO A 458       8.577  21.367  13.032  1.00 97.55           C  
ATOM   2024  CG  PRO A 458       8.926  20.264  12.017  1.00 97.55           C  
ATOM   2025  CD  PRO A 458       9.493  19.133  12.891  1.00 97.55           C  
ATOM   2026  HA  PRO A 458       8.730  21.135  15.189  1.00  0.00           H  
ATOM   2027 1HB  PRO A 458       7.708  21.953  12.698  1.00  0.00           H  
ATOM   2028 2HB  PRO A 458       9.412  22.072  13.155  1.00  0.00           H  
ATOM   2029 1HG  PRO A 458       8.035  19.942  11.457  1.00  0.00           H  
ATOM   2030 2HG  PRO A 458       9.659  20.620  11.279  1.00  0.00           H  
ATOM   2031 1HD  PRO A 458       9.311  18.139  12.456  1.00  0.00           H  
ATOM   2032 2HD  PRO A 458      10.580  19.225  13.036  1.00  0.00           H  
ATOM   2033  N   VAL A 459       6.387  21.553  15.552  1.00  0.00           N  
ATOM   2034  CA  VAL A 459       5.006  21.573  15.943  1.00  0.00           C  
ATOM   2035  C   VAL A 459       4.229  22.409  14.971  1.00  0.00           C  
ATOM   2036  O   VAL A 459       4.488  23.599  14.792  1.00  0.00           O  
ATOM   2037  CB  VAL A 459       4.815  22.127  17.367  1.00  0.00           C  
ATOM   2038  CG1 VAL A 459       3.348  22.436  17.626  1.00  0.00           C  
ATOM   2039  CG2 VAL A 459       5.340  21.140  18.398  1.00  0.00           C  
ATOM   2040  H   VAL A 459       7.013  22.255  15.921  1.00  0.00           H  
ATOM   2041  HA  VAL A 459       4.572  20.573  15.921  1.00  0.00           H  
ATOM   2042  HB  VAL A 459       5.402  23.039  17.474  1.00  0.00           H  
ATOM   2043 1HG1 VAL A 459       3.231  22.827  18.638  1.00  0.00           H  
ATOM   2044 2HG1 VAL A 459       3.000  23.179  16.909  1.00  0.00           H  
ATOM   2045 3HG1 VAL A 459       2.760  21.525  17.521  1.00  0.00           H  
ATOM   2046 1HG2 VAL A 459       5.198  21.547  19.399  1.00  0.00           H  
ATOM   2047 2HG2 VAL A 459       4.797  20.199  18.308  1.00  0.00           H  
ATOM   2048 3HG2 VAL A 459       6.402  20.964  18.226  1.00  0.00           H  
ATOM   2049  N   ILE A 460       3.351  21.735  14.204  1.00103.46           N  
ATOM   2050  CA  ILE A 460       2.408  22.296  13.270  1.00103.46           C  
ATOM   2051  C   ILE A 460       1.091  22.723  13.873  1.00103.46           C  
ATOM   2052  O   ILE A 460       0.494  23.707  13.433  1.00103.46           O  
ATOM   2053  CB  ILE A 460       2.143  21.357  12.130  1.00103.46           C  
ATOM   2054  CG1 ILE A 460       1.541  20.035  12.629  1.00103.46           C  
ATOM   2055  CG2 ILE A 460       3.463  21.179  11.362  1.00103.46           C  
ATOM   2056  CD1 ILE A 460       1.054  19.137  11.491  1.00103.46           C  
ATOM   2057  H   ILE A 460       3.387  20.732  14.325  1.00  0.00           H  
ATOM   2058  HA  ILE A 460       2.772  23.246  12.881  1.00  0.00           H  
ATOM   2059  HB  ILE A 460       1.374  21.786  11.488  1.00  0.00           H  
ATOM   2060 1HG1 ILE A 460       2.313  19.523  13.203  1.00  0.00           H  
ATOM   2061 2HG1 ILE A 460       0.708  20.286  13.286  1.00  0.00           H  
ATOM   2062 1HG2 ILE A 460       3.308  20.500  10.524  1.00  0.00           H  
ATOM   2063 2HG2 ILE A 460       3.800  22.145  10.989  1.00  0.00           H  
ATOM   2064 3HG2 ILE A 460       4.219  20.764  12.029  1.00  0.00           H  
ATOM   2065 1HD1 ILE A 460       0.639  18.218  11.905  1.00  0.00           H  
ATOM   2066 2HD1 ILE A 460       0.285  19.657  10.920  1.00  0.00           H  
ATOM   2067 3HD1 ILE A 460       1.890  18.894  10.837  1.00  0.00           H  
ATOM   2068  N   PHE A 461       0.549  21.933  14.833  1.00  0.00           N  
ATOM   2069  CA  PHE A 461      -0.736  22.266  15.400  1.00  0.00           C  
ATOM   2070  C   PHE A 461      -0.546  22.531  16.863  1.00  0.00           C  
ATOM   2071  O   PHE A 461       0.254  21.866  17.522  1.00  0.00           O  
ATOM   2072  CB  PHE A 461      -1.752  21.144  15.180  1.00  0.00           C  
ATOM   2073  CG  PHE A 461      -2.064  20.885  13.733  1.00  0.00           C  
ATOM   2074  CD1 PHE A 461      -2.264  21.938  12.853  1.00  0.00           C  
ATOM   2075  CD2 PHE A 461      -2.159  19.589  13.251  1.00  0.00           C  
ATOM   2076  CE1 PHE A 461      -2.551  21.700  11.522  1.00  0.00           C  
ATOM   2077  CE2 PHE A 461      -2.445  19.348  11.921  1.00  0.00           C  
ATOM   2078  CZ  PHE A 461      -2.642  20.406  11.056  1.00  0.00           C  
ATOM   2079  H   PHE A 461       1.033  21.109  15.160  1.00  0.00           H  
ATOM   2080  HA  PHE A 461      -1.159  23.126  14.879  1.00  0.00           H  
ATOM   2081 1HB  PHE A 461      -1.373  20.209  15.589  1.00  0.00           H  
ATOM   2082 2HB  PHE A 461      -2.696  21.395  15.662  1.00  0.00           H  
ATOM   2083  HD1 PHE A 461      -2.191  22.961  13.221  1.00  0.00           H  
ATOM   2084  HD2 PHE A 461      -2.005  18.753  13.934  1.00  0.00           H  
ATOM   2085  HE1 PHE A 461      -2.706  22.537  10.841  1.00  0.00           H  
ATOM   2086  HE2 PHE A 461      -2.517  18.325  11.554  1.00  0.00           H  
ATOM   2087  HZ  PHE A 461      -2.869  20.218  10.007  1.00  0.00           H  
ATOM   2088  N   SER A 462      -1.286  23.513  17.423  1.00  0.00           N  
ATOM   2089  CA  SER A 462      -1.072  23.836  18.804  1.00  0.00           C  
ATOM   2090  C   SER A 462      -2.333  24.323  19.424  1.00  0.00           C  
ATOM   2091  O   SER A 462      -3.195  24.880  18.752  1.00  0.00           O  
ATOM   2092  CB  SER A 462       0.022  24.877  18.943  1.00  0.00           C  
ATOM   2093  OG  SER A 462      -0.412  26.151  18.553  1.00  0.00           O  
ATOM   2094  H   SER A 462      -1.984  24.024  16.901  1.00  0.00           H  
ATOM   2095  HA  SER A 462      -0.614  23.025  19.372  1.00  0.00           H  
ATOM   2096 1HB  SER A 462       0.338  24.913  19.985  1.00  0.00           H  
ATOM   2097 2HB  SER A 462       0.865  24.583  18.318  1.00  0.00           H  
ATOM   2098  HG  SER A 462      -1.150  26.420  19.105  1.00  0.00           H  
ATOM   2099  N   GLN A 463      -2.470  24.097  20.746  1.00  0.00           N  
ATOM   2100  CA  GLN A 463      -3.523  24.695  21.509  1.00  0.00           C  
ATOM   2101  C   GLN A 463      -3.036  26.104  21.697  1.00  0.00           C  
ATOM   2102  O   GLN A 463      -1.830  26.339  21.719  1.00  0.00           O  
ATOM   2103  CB  GLN A 463      -3.761  23.989  22.846  1.00  0.00           C  
ATOM   2104  CG  GLN A 463      -4.858  24.612  23.693  1.00  0.00           C  
ATOM   2105  CD  GLN A 463      -5.263  23.728  24.857  1.00  0.00           C  
ATOM   2106  OE1 GLN A 463      -4.853  22.567  24.945  1.00  0.00           O  
ATOM   2107  NE2 GLN A 463      -6.075  24.271  25.757  1.00  0.00           N  
ATOM   2108  H   GLN A 463      -1.811  23.489  21.211  1.00  0.00           H  
ATOM   2109  HA  GLN A 463      -4.461  24.617  20.959  1.00  0.00           H  
ATOM   2110 1HB  GLN A 463      -4.015  22.954  22.615  1.00  0.00           H  
ATOM   2111 2HB  GLN A 463      -2.816  24.018  23.389  1.00  0.00           H  
ATOM   2112 1HG  GLN A 463      -4.814  25.639  24.052  1.00  0.00           H  
ATOM   2113 2HG  GLN A 463      -5.621  24.532  22.917  1.00  0.00           H  
ATOM   2114 1HE2 GLN A 463      -6.376  23.736  26.547  1.00  0.00           H  
ATOM   2115 2HE2 GLN A 463      -6.385  25.215  25.646  1.00  0.00           H  
ATOM   2116  N   GLN A 464      -3.945  27.086  21.847  1.00144.70           N  
ATOM   2117  CA  GLN A 464      -3.483  28.448  21.863  1.00144.70           C  
ATOM   2118  C   GLN A 464      -2.649  28.656  23.089  1.00144.70           C  
ATOM   2119  O   GLN A 464      -1.729  29.466  23.086  1.00144.70           O  
ATOM   2120  CB  GLN A 464      -4.583  29.534  21.813  1.00144.70           C  
ATOM   2121  CG  GLN A 464      -5.374  29.761  23.098  1.00144.70           C  
ATOM   2122  CD  GLN A 464      -4.563  30.727  23.949  1.00144.70           C  
ATOM   2123  OE1 GLN A 464      -4.169  31.798  23.488  1.00144.70           O  
ATOM   2124  NE2 GLN A 464      -4.289  30.334  25.222  1.00144.70           N  
ATOM   2125  H   GLN A 464      -4.932  26.899  21.946  1.00  0.00           H  
ATOM   2126  HA  GLN A 464      -2.836  28.625  21.005  1.00  0.00           H  
ATOM   2127 1HB  GLN A 464      -4.092  30.467  21.537  1.00  0.00           H  
ATOM   2128 2HB  GLN A 464      -5.277  29.242  21.025  1.00  0.00           H  
ATOM   2129 1HG  GLN A 464      -6.436  30.005  23.101  1.00  0.00           H  
ATOM   2130 2HG  GLN A 464      -5.236  28.743  23.466  1.00  0.00           H  
ATOM   2131 1HE2 GLN A 464      -3.758  30.929  25.827  1.00  0.00           H  
ATOM   2132 2HE2 GLN A 464      -4.617  29.450  25.554  1.00  0.00           H  
ATOM   2133  N   THR A 465      -2.929  27.910  24.172  1.00  0.00           N  
ATOM   2134  CA  THR A 465      -2.231  28.107  25.414  1.00  0.00           C  
ATOM   2135  C   THR A 465      -0.742  28.062  25.164  1.00  0.00           C  
ATOM   2136  O   THR A 465       0.029  28.780  25.797  1.00  0.00           O  
ATOM   2137  CB  THR A 465      -2.612  27.045  26.463  1.00  0.00           C  
ATOM   2138  OG1 THR A 465      -2.407  25.735  25.917  1.00  0.00           O  
ATOM   2139  CG2 THR A 465      -4.070  27.197  26.871  1.00  0.00           C  
ATOM   2140  H   THR A 465      -3.642  27.196  24.116  1.00  0.00           H  
ATOM   2141  HA  THR A 465      -2.478  29.086  25.825  1.00  0.00           H  
ATOM   2142  HB  THR A 465      -1.976  27.168  27.339  1.00  0.00           H  
ATOM   2143  HG1 THR A 465      -2.364  25.095  26.632  1.00  0.00           H  
ATOM   2144 1HG2 THR A 465      -4.320  26.438  27.613  1.00  0.00           H  
ATOM   2145 2HG2 THR A 465      -4.226  28.188  27.297  1.00  0.00           H  
ATOM   2146 3HG2 THR A 465      -4.706  27.073  25.996  1.00  0.00           H  
ATOM   2147  N   VAL A 466      -0.315  27.127  24.303  1.00  0.00           N  
ATOM   2148  CA  VAL A 466       1.000  26.760  23.832  1.00  0.00           C  
ATOM   2149  C   VAL A 466       1.321  27.234  22.418  1.00  0.00           C  
ATOM   2150  O   VAL A 466       2.170  26.640  21.754  1.00  0.00           O  
ATOM   2151  CB  VAL A 466       1.181  25.231  23.889  1.00  0.00           C  
ATOM   2152  CG1 VAL A 466       1.160  24.745  25.330  1.00  0.00           C  
ATOM   2153  CG2 VAL A 466       0.097  24.536  23.078  1.00  0.00           C  
ATOM   2154  H   VAL A 466      -1.119  26.622  23.959  1.00  0.00           H  
ATOM   2155  HA  VAL A 466       1.781  27.226  24.434  1.00  0.00           H  
ATOM   2156  HB  VAL A 466       2.135  24.970  23.431  1.00  0.00           H  
ATOM   2157 1HG1 VAL A 466       1.289  23.663  25.351  1.00  0.00           H  
ATOM   2158 2HG1 VAL A 466       1.971  25.218  25.885  1.00  0.00           H  
ATOM   2159 3HG1 VAL A 466       0.206  25.005  25.788  1.00  0.00           H  
ATOM   2160 1HG2 VAL A 466       0.240  23.457  23.128  1.00  0.00           H  
ATOM   2161 2HG2 VAL A 466      -0.881  24.793  23.486  1.00  0.00           H  
ATOM   2162 3HG2 VAL A 466       0.154  24.861  22.039  1.00  0.00           H  
ATOM   2163  N   SER A 467       0.607  28.225  21.854  1.00  0.00           N  
ATOM   2164  CA  SER A 467       0.897  28.701  20.515  1.00  0.00           C  
ATOM   2165  C   SER A 467       2.347  29.056  20.265  1.00  0.00           C  
ATOM   2166  O   SER A 467       2.795  28.976  19.123  1.00  0.00           O  
ATOM   2167  CB  SER A 467       0.025  29.905  20.217  1.00  0.00           C  
ATOM   2168  OG  SER A 467       0.319  30.989  21.055  1.00  0.00           O  
ATOM   2169  H   SER A 467      -0.150  28.648  22.373  1.00  0.00           H  
ATOM   2170  HA  SER A 467       0.612  27.996  19.733  1.00  0.00           H  
ATOM   2171 1HB  SER A 467       0.186  30.204  19.182  1.00  0.00           H  
ATOM   2172 2HB  SER A 467      -1.018  29.623  20.354  1.00  0.00           H  
ATOM   2173  HG  SER A 467      -0.253  31.728  20.835  1.00  0.00           H  
ATOM   2174  N   HIS A 468       3.136  29.425  21.292  1.00  0.00           N  
ATOM   2175  CA  HIS A 468       4.511  29.822  21.094  1.00  0.00           C  
ATOM   2176  C   HIS A 468       5.334  28.667  20.599  1.00  0.00           C  
ATOM   2177  O   HIS A 468       6.476  28.859  20.180  1.00  0.00           O  
ATOM   2178  CB  HIS A 468       5.113  30.376  22.389  1.00  0.00           C  
ATOM   2179  CG  HIS A 468       5.222  29.361  23.484  1.00  0.00           C  
ATOM   2180  ND1 HIS A 468       4.132  28.930  24.210  1.00  0.00           N  
ATOM   2181  CD2 HIS A 468       6.291  28.692  23.977  1.00  0.00           C  
ATOM   2182  CE1 HIS A 468       4.526  28.038  25.103  1.00  0.00           C  
ATOM   2183  NE2 HIS A 468       5.831  27.877  24.982  1.00  0.00           N  
ATOM   2184  H   HIS A 468       2.755  29.423  22.228  1.00  0.00           H  
ATOM   2185  HA  HIS A 468       4.562  30.597  20.330  1.00  0.00           H  
ATOM   2186 1HB  HIS A 468       6.122  30.747  22.207  1.00  0.00           H  
ATOM   2187 2HB  HIS A 468       4.493  31.185  22.775  1.00  0.00           H  
ATOM   2188  HD1 HIS A 468       3.176  29.176  24.045  1.00  0.00           H  
ATOM   2189  HD2 HIS A 468       7.352  28.702  23.724  1.00  0.00           H  
ATOM   2190  HE1 HIS A 468       3.808  27.574  25.779  1.00  0.00           H  
ATOM   2191  N   ILE A 469       4.800  27.433  20.693  1.00  0.00           N  
ATOM   2192  CA  ILE A 469       5.484  26.245  20.248  1.00  0.00           C  
ATOM   2193  C   ILE A 469       5.424  26.058  18.758  1.00  0.00           C  
ATOM   2194  O   ILE A 469       6.238  25.313  18.218  1.00  0.00           O  
ATOM   2195  CB  ILE A 469       4.907  24.988  20.925  1.00  0.00           C  
ATOM   2196  CG1 ILE A 469       4.970  25.126  22.449  1.00  0.00           C  
ATOM   2197  CG2 ILE A 469       5.657  23.747  20.468  1.00  0.00           C  
ATOM   2198  CD1 ILE A 469       6.374  25.263  22.992  1.00  0.00           C  
ATOM   2199  H   ILE A 469       3.877  27.349  21.095  1.00  0.00           H  
ATOM   2200  HA  ILE A 469       6.563  26.368  20.335  1.00  0.00           H  
ATOM   2201  HB  ILE A 469       3.854  24.895  20.662  1.00  0.00           H  
ATOM   2202 1HG1 ILE A 469       4.388  26.007  22.719  1.00  0.00           H  
ATOM   2203 2HG1 ILE A 469       4.501  24.238  22.874  1.00  0.00           H  
ATOM   2204 1HG2 ILE A 469       5.237  22.868  20.957  1.00  0.00           H  
ATOM   2205 2HG2 ILE A 469       5.563  23.641  19.388  1.00  0.00           H  
ATOM   2206 3HG2 ILE A 469       6.711  23.840  20.733  1.00  0.00           H  
ATOM   2207 1HD1 ILE A 469       6.338  25.355  24.078  1.00  0.00           H  
ATOM   2208 2HD1 ILE A 469       6.957  24.381  22.723  1.00  0.00           H  
ATOM   2209 3HD1 ILE A 469       6.844  26.150  22.570  1.00  0.00           H  
ATOM   2210  N   VAL A 470       4.456  26.677  18.049  1.00134.01           N  
ATOM   2211  CA  VAL A 470       4.381  26.513  16.617  1.00134.01           C  
ATOM   2212  C   VAL A 470       5.716  26.788  15.953  1.00134.01           C  
ATOM   2213  O   VAL A 470       6.392  27.783  16.218  1.00134.01           O  
ATOM   2214  CB  VAL A 470       3.363  27.383  15.941  1.00134.01           C  
ATOM   2215  CG1 VAL A 470       1.992  27.092  16.571  1.00134.01           C  
ATOM   2216  CG2 VAL A 470       3.808  28.849  16.014  1.00134.01           C  
ATOM   2217  H   VAL A 470       3.775  27.261  18.514  1.00  0.00           H  
ATOM   2218  HA  VAL A 470       4.148  25.483  16.347  1.00  0.00           H  
ATOM   2219  HB  VAL A 470       3.310  27.112  14.886  1.00  0.00           H  
ATOM   2220 1HG1 VAL A 470       1.233  27.714  16.094  1.00  0.00           H  
ATOM   2221 2HG1 VAL A 470       1.741  26.041  16.428  1.00  0.00           H  
ATOM   2222 3HG1 VAL A 470       2.026  27.316  17.637  1.00  0.00           H  
ATOM   2223 1HG2 VAL A 470       3.068  29.480  15.523  1.00  0.00           H  
ATOM   2224 2HG2 VAL A 470       3.904  29.148  17.058  1.00  0.00           H  
ATOM   2225 3HG2 VAL A 470       4.770  28.963  15.514  1.00  0.00           H  
ATOM   2226  N   SER A 471       6.110  25.869  15.042  1.00131.30           N  
ATOM   2227  CA  SER A 471       7.329  25.928  14.271  1.00131.30           C  
ATOM   2228  C   SER A 471       8.550  25.525  15.062  1.00131.30           C  
ATOM   2229  O   SER A 471       9.643  25.424  14.498  1.00131.30           O  
ATOM   2230  CB  SER A 471       7.633  27.354  13.785  1.00131.30           C  
ATOM   2231  OG  SER A 471       6.545  27.870  13.037  1.00131.30           O  
ATOM   2232  H   SER A 471       5.482  25.089  14.910  1.00  0.00           H  
ATOM   2233  HA  SER A 471       7.265  25.402  13.317  1.00  0.00           H  
ATOM   2234 1HB  SER A 471       7.814  27.987  14.654  1.00  0.00           H  
ATOM   2235 2HB  SER A 471       8.526  27.329  13.163  1.00  0.00           H  
ATOM   2236  HG  SER A 471       5.846  27.212  12.995  1.00  0.00           H  
ATOM   2237  N   ILE A 472       8.406  25.225  16.366  1.00  0.00           N  
ATOM   2238  CA  ILE A 472       9.542  24.867  17.177  1.00  0.00           C  
ATOM   2239  C   ILE A 472       9.803  23.401  17.029  1.00  0.00           C  
ATOM   2240  O   ILE A 472       8.887  22.583  17.093  1.00  0.00           O  
ATOM   2241  CB  ILE A 472       9.327  25.204  18.664  1.00  0.00           C  
ATOM   2242  CG1 ILE A 472       8.980  26.686  18.831  1.00  0.00           C  
ATOM   2243  CG2 ILE A 472      10.564  24.849  19.474  1.00  0.00           C  
ATOM   2244  CD1 ILE A 472       9.034  27.168  20.262  1.00  0.00           C  
ATOM   2245  H   ILE A 472       7.488  25.251  16.788  1.00  0.00           H  
ATOM   2246  HA  ILE A 472      10.421  25.438  16.881  1.00  0.00           H  
ATOM   2247  HB  ILE A 472       8.474  24.638  19.037  1.00  0.00           H  
ATOM   2248 1HG1 ILE A 472       9.688  27.254  18.228  1.00  0.00           H  
ATOM   2249 2HG1 ILE A 472       7.973  26.829  18.438  1.00  0.00           H  
ATOM   2250 1HG2 ILE A 472      10.396  25.095  20.522  1.00  0.00           H  
ATOM   2251 2HG2 ILE A 472      10.768  23.784  19.379  1.00  0.00           H  
ATOM   2252 3HG2 ILE A 472      11.418  25.416  19.102  1.00  0.00           H  
ATOM   2253 1HD1 ILE A 472       8.776  28.227  20.300  1.00  0.00           H  
ATOM   2254 2HD1 ILE A 472       8.325  26.601  20.866  1.00  0.00           H  
ATOM   2255 3HD1 ILE A 472      10.040  27.028  20.657  1.00  0.00           H  
ATOM   2256  N   ASP A 473      11.086  23.043  16.816  1.00 71.27           N  
ATOM   2257  CA  ASP A 473      11.497  21.673  16.688  1.00 71.27           C  
ATOM   2258  C   ASP A 473      11.615  21.130  18.085  1.00 71.27           C  
ATOM   2259  O   ASP A 473      12.479  21.539  18.857  1.00 71.27           O  
ATOM   2260  CB  ASP A 473      12.876  21.559  16.005  1.00 71.27           C  
ATOM   2261  CG  ASP A 473      13.251  20.100  15.781  1.00 71.27           C  
ATOM   2262  OD1 ASP A 473      12.561  19.212  16.345  1.00 71.27           O  
ATOM   2263  OD2 ASP A 473      14.246  19.856  15.044  1.00 71.27           O  
ATOM   2264  H   ASP A 473      11.780  23.773  16.745  1.00  0.00           H  
ATOM   2265  HA  ASP A 473      10.773  21.126  16.084  1.00  0.00           H  
ATOM   2266 1HB  ASP A 473      12.955  22.139  15.086  1.00  0.00           H  
ATOM   2267 2HB  ASP A 473      13.508  22.005  16.774  1.00  0.00           H  
ATOM   2268  N   MET A 474      10.743  20.167  18.436  1.00  0.00           N  
ATOM   2269  CA  MET A 474      10.672  19.580  19.749  1.00  0.00           C  
ATOM   2270  C   MET A 474      11.959  18.879  20.077  1.00  0.00           C  
ATOM   2271  O   MET A 474      12.324  18.746  21.244  1.00  0.00           O  
ATOM   2272  CB  MET A 474       9.498  18.607  19.837  1.00  0.00           C  
ATOM   2273  CG  MET A 474       8.127  19.268  19.794  1.00  0.00           C  
ATOM   2274  SD  MET A 474       7.902  20.486  21.105  1.00  0.00           S  
ATOM   2275  CE  MET A 474       8.567  21.952  20.322  1.00  0.00           C  
ATOM   2276  H   MET A 474      10.107  19.848  17.720  1.00  0.00           H  
ATOM   2277  HA  MET A 474      10.515  20.358  20.496  1.00  0.00           H  
ATOM   2278 1HB  MET A 474       9.595  17.916  19.000  1.00  0.00           H  
ATOM   2279 2HB  MET A 474       9.608  18.060  20.775  1.00  0.00           H  
ATOM   2280 1HG  MET A 474       8.017  19.758  18.827  1.00  0.00           H  
ATOM   2281 2HG  MET A 474       7.372  18.489  19.896  1.00  0.00           H  
ATOM   2282 1HE  MET A 474       8.498  22.796  21.010  1.00  0.00           H  
ATOM   2283 2HE  MET A 474       9.612  21.782  20.059  1.00  0.00           H  
ATOM   2284 3HE  MET A 474       7.997  22.173  19.419  1.00  0.00           H  
ATOM   2285  N   MET A 475      12.641  18.347  19.051  1.00  0.00           N  
ATOM   2286  CA  MET A 475      13.832  17.550  19.185  1.00  0.00           C  
ATOM   2287  C   MET A 475      14.965  18.393  19.740  1.00  0.00           C  
ATOM   2288  O   MET A 475      15.975  17.855  20.189  1.00  0.00           O  
ATOM   2289  CB  MET A 475      14.220  16.944  17.837  1.00  0.00           C  
ATOM   2290  CG  MET A 475      13.358  15.766  17.405  1.00  0.00           C  
ATOM   2291  SD  MET A 475      13.935  15.007  15.874  1.00  0.00           S  
ATOM   2292  CE  MET A 475      12.816  13.616  15.743  1.00  0.00           C  
ATOM   2293  H   MET A 475      12.274  18.532  18.129  1.00  0.00           H  
ATOM   2294  HA  MET A 475      13.648  16.718  19.865  1.00  0.00           H  
ATOM   2295 1HB  MET A 475      14.143  17.741  17.098  1.00  0.00           H  
ATOM   2296 2HB  MET A 475      15.259  16.623  17.920  1.00  0.00           H  
ATOM   2297 1HG  MET A 475      13.375  15.023  18.201  1.00  0.00           H  
ATOM   2298 2HG  MET A 475      12.339  16.125  17.264  1.00  0.00           H  
ATOM   2299 1HE  MET A 475      13.047  13.046  14.842  1.00  0.00           H  
ATOM   2300 2HE  MET A 475      12.929  12.974  16.618  1.00  0.00           H  
ATOM   2301 3HE  MET A 475      11.789  13.979  15.689  1.00  0.00           H  
ATOM   2302  N   SER A 476      14.872  19.737  19.647  1.00129.27           N  
ATOM   2303  CA  SER A 476      15.871  20.669  20.122  1.00129.27           C  
ATOM   2304  C   SER A 476      15.988  20.675  21.623  1.00129.27           C  
ATOM   2305  O   SER A 476      16.897  21.315  22.152  1.00129.27           O  
ATOM   2306  CB  SER A 476      15.535  22.132  19.789  1.00129.27           C  
ATOM   2307  OG  SER A 476      15.316  22.314  18.401  1.00129.27           O  
ATOM   2308  H   SER A 476      14.034  20.095  19.210  1.00  0.00           H  
ATOM   2309  HA  SER A 476      16.830  20.574  19.609  1.00  0.00           H  
ATOM   2310 1HB  SER A 476      14.635  22.415  20.334  1.00  0.00           H  
ATOM   2311 2HB  SER A 476      16.364  22.762  20.107  1.00  0.00           H  
ATOM   2312  HG  SER A 476      15.424  21.474  17.948  1.00  0.00           H  
ATOM   2313  N   GLY A 477      15.041  20.055  22.354  1.00  0.00           N  
ATOM   2314  CA  GLY A 477      15.149  19.992  23.790  1.00  0.00           C  
ATOM   2315  C   GLY A 477      15.443  18.555  24.114  1.00  0.00           C  
ATOM   2316  O   GLY A 477      14.878  17.641  23.516  1.00  0.00           O  
ATOM   2317  H   GLY A 477      14.245  19.627  21.902  1.00  0.00           H  
ATOM   2318 1HA  GLY A 477      15.955  20.651  24.116  1.00  0.00           H  
ATOM   2319 2HA  GLY A 477      14.210  20.321  24.233  1.00  0.00           H  
ATOM   2320  N   LYS A 478      16.329  18.330  25.100  1.00  0.00           N  
ATOM   2321  CA  LYS A 478      16.802  17.028  25.492  1.00  0.00           C  
ATOM   2322  C   LYS A 478      15.676  16.176  25.993  1.00  0.00           C  
ATOM   2323  O   LYS A 478      15.498  15.043  25.549  1.00  0.00           O  
ATOM   2324  CB  LYS A 478      17.886  17.148  26.564  1.00  0.00           C  
ATOM   2325  CG  LYS A 478      18.725  15.891  26.754  1.00  0.00           C  
ATOM   2326  CD  LYS A 478      18.117  14.974  27.805  1.00  0.00           C  
ATOM   2327  CE  LYS A 478      19.049  13.819  28.138  1.00  0.00           C  
ATOM   2328  NZ  LYS A 478      18.573  13.041  29.315  1.00  0.00           N  
ATOM   2329  H   LYS A 478      16.675  19.146  25.586  1.00  0.00           H  
ATOM   2330  HA  LYS A 478      17.307  16.551  24.652  1.00  0.00           H  
ATOM   2331 1HB  LYS A 478      18.534  17.976  26.272  1.00  0.00           H  
ATOM   2332 2HB  LYS A 478      17.385  17.394  27.500  1.00  0.00           H  
ATOM   2333 1HG  LYS A 478      18.781  15.365  25.800  1.00  0.00           H  
ATOM   2334 2HG  LYS A 478      19.726  16.187  27.065  1.00  0.00           H  
ATOM   2335 1HD  LYS A 478      17.924  15.558  28.706  1.00  0.00           H  
ATOM   2336 2HD  LYS A 478      17.176  14.581  27.420  1.00  0.00           H  
ATOM   2337 1HE  LYS A 478      19.106  13.164  27.270  1.00  0.00           H  
ATOM   2338 2HE  LYS A 478      20.037  14.227  28.350  1.00  0.00           H  
ATOM   2339 1HZ  LYS A 478      19.217  12.287  29.502  1.00  0.00           H  
ATOM   2340 2HZ  LYS A 478      18.521  13.648  30.121  1.00  0.00           H  
ATOM   2341 3HZ  LYS A 478      17.658  12.662  29.119  1.00  0.00           H  
ATOM   2342  N   GLU A 479      14.871  16.704  26.932  1.00  0.00           N  
ATOM   2343  CA  GLU A 479      13.813  15.917  27.494  1.00  0.00           C  
ATOM   2344  C   GLU A 479      12.789  15.595  26.447  1.00  0.00           C  
ATOM   2345  O   GLU A 479      12.367  14.446  26.314  1.00  0.00           O  
ATOM   2346  CB  GLU A 479      13.161  16.648  28.669  1.00  0.00           C  
ATOM   2347  CG  GLU A 479      14.006  16.682  29.935  1.00  0.00           C  
ATOM   2348  CD  GLU A 479      14.317  15.295  30.422  1.00  0.00           C  
ATOM   2349  OE1 GLU A 479      13.398  14.554  30.675  1.00  0.00           O  
ATOM   2350  OE2 GLU A 479      15.472  14.936  30.434  1.00  0.00           O  
ATOM   2351  H   GLU A 479      15.000  17.654  27.251  1.00  0.00           H  
ATOM   2352  HA  GLU A 479      14.200  14.945  27.802  1.00  0.00           H  
ATOM   2353 1HB  GLU A 479      12.961  17.667  28.339  1.00  0.00           H  
ATOM   2354 2HB  GLU A 479      12.218  16.141  28.876  1.00  0.00           H  
ATOM   2355 1HG  GLU A 479      14.933  17.243  29.822  1.00  0.00           H  
ATOM   2356 2HG  GLU A 479      13.364  17.185  30.658  1.00  0.00           H  
ATOM   2357  N   ASP A 480      12.378  16.598  25.652  1.00  0.00           N  
ATOM   2358  CA  ASP A 480      11.400  16.382  24.624  1.00  0.00           C  
ATOM   2359  C   ASP A 480      11.910  15.403  23.607  1.00  0.00           C  
ATOM   2360  O   ASP A 480      11.138  14.625  23.049  1.00  0.00           O  
ATOM   2361  CB  ASP A 480      11.026  17.703  23.947  1.00  0.00           C  
ATOM   2362  CG  ASP A 480      10.065  18.570  24.749  1.00  0.00           C  
ATOM   2363  OD1 ASP A 480       8.954  18.148  24.966  1.00  0.00           O  
ATOM   2364  OD2 ASP A 480      10.494  19.572  25.270  1.00  0.00           O  
ATOM   2365  H   ASP A 480      12.764  17.523  25.778  1.00  0.00           H  
ATOM   2366  HA  ASP A 480      10.484  15.986  25.064  1.00  0.00           H  
ATOM   2367 1HB  ASP A 480      11.890  18.298  23.650  1.00  0.00           H  
ATOM   2368 2HB  ASP A 480      10.519  17.325  23.059  1.00  0.00           H  
ATOM   2369  N   ARG A 481      13.227  15.421  23.325  1.00  0.00           N  
ATOM   2370  CA  ARG A 481      13.767  14.531  22.332  1.00  0.00           C  
ATOM   2371  C   ARG A 481      13.727  13.112  22.826  1.00  0.00           C  
ATOM   2372  O   ARG A 481      13.390  12.201  22.072  1.00  0.00           O  
ATOM   2373  CB  ARG A 481      15.165  14.935  21.889  1.00  0.00           C  
ATOM   2374  CG  ARG A 481      15.726  14.131  20.727  1.00  0.00           C  
ATOM   2375  CD  ARG A 481      17.038  14.613  20.224  1.00  0.00           C  
ATOM   2376  NE  ARG A 481      18.120  14.531  21.191  1.00  0.00           N  
ATOM   2377  CZ  ARG A 481      18.597  15.576  21.896  1.00  0.00           C  
ATOM   2378  NH1 ARG A 481      18.119  16.787  21.719  1.00  0.00           N  
ATOM   2379  NH2 ARG A 481      19.578  15.354  22.754  1.00  0.00           N  
ATOM   2380  H   ARG A 481      13.848  16.056  23.805  1.00  0.00           H  
ATOM   2381  HA  ARG A 481      13.210  14.637  21.400  1.00  0.00           H  
ATOM   2382 1HB  ARG A 481      15.120  15.986  21.610  1.00  0.00           H  
ATOM   2383 2HB  ARG A 481      15.819  14.817  22.754  1.00  0.00           H  
ATOM   2384 1HG  ARG A 481      15.849  13.096  21.048  1.00  0.00           H  
ATOM   2385 2HG  ARG A 481      15.013  14.172  19.902  1.00  0.00           H  
ATOM   2386 1HD  ARG A 481      17.327  14.016  19.360  1.00  0.00           H  
ATOM   2387 2HD  ARG A 481      16.941  15.657  19.929  1.00  0.00           H  
ATOM   2388  HE  ARG A 481      18.665  13.730  21.483  1.00  0.00           H  
ATOM   2389 1HH1 ARG A 481      17.381  16.943  21.046  1.00  0.00           H  
ATOM   2390 2HH1 ARG A 481      18.490  17.557  22.257  1.00  0.00           H  
ATOM   2391 1HH2 ARG A 481      19.946  14.420  22.865  1.00  0.00           H  
ATOM   2392 2HH2 ARG A 481      19.954  16.119  23.294  1.00  0.00           H  
ATOM   2393  N   GLU A 482      14.062  12.883  24.110  1.00  0.00           N  
ATOM   2394  CA  GLU A 482      14.088  11.548  24.646  1.00  0.00           C  
ATOM   2395  C   GLU A 482      12.699  10.999  24.607  1.00  0.00           C  
ATOM   2396  O   GLU A 482      12.484   9.819  24.332  1.00  0.00           O  
ATOM   2397  CB  GLU A 482      14.637  11.530  26.075  1.00  0.00           C  
ATOM   2398  CG  GLU A 482      14.804  10.137  26.666  1.00  0.00           C  
ATOM   2399  CD  GLU A 482      15.000  10.196  28.156  1.00  0.00           C  
ATOM   2400  OE1 GLU A 482      15.927  10.838  28.589  1.00  0.00           O  
ATOM   2401  OE2 GLU A 482      14.161   9.694  28.865  1.00  0.00           O  
ATOM   2402  H   GLU A 482      14.300  13.659  24.711  1.00  0.00           H  
ATOM   2403  HA  GLU A 482      14.746  10.920  24.044  1.00  0.00           H  
ATOM   2404 1HB  GLU A 482      15.604  12.032  26.051  1.00  0.00           H  
ATOM   2405 2HB  GLU A 482      13.944  12.104  26.690  1.00  0.00           H  
ATOM   2406 1HG  GLU A 482      13.978   9.466  26.436  1.00  0.00           H  
ATOM   2407 2HG  GLU A 482      15.714   9.767  26.195  1.00  0.00           H  
ATOM   2408  N   ASN A 483      11.713  11.866  24.881  1.00  0.00           N  
ATOM   2409  CA  ASN A 483      10.335  11.485  24.937  1.00  0.00           C  
ATOM   2410  C   ASN A 483       9.866  11.164  23.541  1.00  0.00           C  
ATOM   2411  O   ASN A 483       9.100  10.223  23.331  1.00  0.00           O  
ATOM   2412  CB  ASN A 483       9.472  12.562  25.569  1.00  0.00           C  
ATOM   2413  CG  ASN A 483       8.501  12.039  26.590  1.00  0.00           C  
ATOM   2414  OD1 ASN A 483       8.815  11.129  27.366  1.00  0.00           O  
ATOM   2415  ND2 ASN A 483       7.298  12.551  26.540  1.00  0.00           N  
ATOM   2416  H   ASN A 483      11.965  12.828  25.054  1.00  0.00           H  
ATOM   2417  HA  ASN A 483      10.215  10.628  25.602  1.00  0.00           H  
ATOM   2418 1HB  ASN A 483       9.917  13.487  25.939  1.00  0.00           H  
ATOM   2419 2HB  ASN A 483       8.934  12.763  24.643  1.00  0.00           H  
ATOM   2420 1HD2 ASN A 483       6.599  12.250  27.189  1.00  0.00           H  
ATOM   2421 2HD2 ASN A 483       7.078  13.243  25.853  1.00  0.00           H  
ATOM   2422  N   ILE A 484      10.338  11.933  22.537  1.00  0.00           N  
ATOM   2423  CA  ILE A 484      10.080  11.635  21.153  1.00  0.00           C  
ATOM   2424  C   ILE A 484      10.514  10.234  20.847  1.00  0.00           C  
ATOM   2425  O   ILE A 484       9.717   9.424  20.372  1.00  0.00           O  
ATOM   2426  CB  ILE A 484      10.802  12.612  20.208  1.00  0.00           C  
ATOM   2427  CG1 ILE A 484       9.979  13.891  20.033  1.00  0.00           C  
ATOM   2428  CG2 ILE A 484      11.063  11.955  18.861  1.00  0.00           C  
ATOM   2429  CD1 ILE A 484      10.739  15.021  19.376  1.00  0.00           C  
ATOM   2430  H   ILE A 484      10.892  12.744  22.770  1.00  0.00           H  
ATOM   2431  HA  ILE A 484       9.012  11.683  20.943  1.00  0.00           H  
ATOM   2432  HB  ILE A 484      11.749  12.907  20.658  1.00  0.00           H  
ATOM   2433 1HG1 ILE A 484       9.110  13.637  19.427  1.00  0.00           H  
ATOM   2434 2HG1 ILE A 484       9.651  14.203  21.024  1.00  0.00           H  
ATOM   2435 1HG2 ILE A 484      11.573  12.659  18.205  1.00  0.00           H  
ATOM   2436 2HG2 ILE A 484      11.687  11.073  19.002  1.00  0.00           H  
ATOM   2437 3HG2 ILE A 484      10.115  11.660  18.410  1.00  0.00           H  
ATOM   2438 1HD1 ILE A 484      10.091  15.893  19.286  1.00  0.00           H  
ATOM   2439 2HD1 ILE A 484      11.609  15.277  19.982  1.00  0.00           H  
ATOM   2440 3HD1 ILE A 484      11.067  14.712  18.384  1.00  0.00           H  
ATOM   2441  N   LEU A 485      11.788   9.896  21.115  1.00 53.26           N  
ATOM   2442  CA  LEU A 485      12.287   8.619  20.688  1.00 53.26           C  
ATOM   2443  C   LEU A 485      11.561   7.496  21.369  1.00 53.26           C  
ATOM   2444  O   LEU A 485      11.177   6.521  20.725  1.00 53.26           O  
ATOM   2445  CB  LEU A 485      13.784   8.405  20.971  1.00 53.26           C  
ATOM   2446  CG  LEU A 485      14.714   9.242  20.077  1.00 53.26           C  
ATOM   2447  CD1 LEU A 485      16.185   8.894  20.351  1.00 53.26           C  
ATOM   2448  CD2 LEU A 485      14.338   9.109  18.592  1.00 53.26           C  
ATOM   2449  H   LEU A 485      12.405  10.524  21.612  1.00  0.00           H  
ATOM   2450  HA  LEU A 485      12.148   8.514  19.612  1.00  0.00           H  
ATOM   2451 1HB  LEU A 485      13.822   8.760  21.999  1.00  0.00           H  
ATOM   2452 2HB  LEU A 485      14.054   7.349  20.941  1.00  0.00           H  
ATOM   2453  HG  LEU A 485      14.569  10.288  20.349  1.00  0.00           H  
ATOM   2454 1HD1 LEU A 485      16.828   9.497  19.709  1.00  0.00           H  
ATOM   2455 2HD1 LEU A 485      16.420   9.102  21.395  1.00  0.00           H  
ATOM   2456 3HD1 LEU A 485      16.354   7.838  20.144  1.00  0.00           H  
ATOM   2457 1HD2 LEU A 485      15.017   9.715  17.990  1.00  0.00           H  
ATOM   2458 2HD2 LEU A 485      14.416   8.065  18.288  1.00  0.00           H  
ATOM   2459 3HD2 LEU A 485      13.315   9.455  18.443  1.00  0.00           H  
ATOM   2460  N   ARG A 486      11.357   7.604  22.694  1.00  0.00           N  
ATOM   2461  CA  ARG A 486      10.734   6.559  23.459  1.00  0.00           C  
ATOM   2462  C   ARG A 486       9.339   6.329  22.951  1.00  0.00           C  
ATOM   2463  O   ARG A 486       8.916   5.185  22.799  1.00  0.00           O  
ATOM   2464  CB  ARG A 486      10.756   6.834  24.955  1.00  0.00           C  
ATOM   2465  CG  ARG A 486      12.080   6.537  25.641  1.00  0.00           C  
ATOM   2466  CD  ARG A 486      11.997   6.453  27.122  1.00  0.00           C  
ATOM   2467  NE  ARG A 486      12.072   7.735  27.803  1.00  0.00           N  
ATOM   2468  CZ  ARG A 486      11.064   8.287  28.507  1.00  0.00           C  
ATOM   2469  NH1 ARG A 486       9.895   7.694  28.594  1.00  0.00           N  
ATOM   2470  NH2 ARG A 486      11.276   9.455  29.088  1.00  0.00           N  
ATOM   2471  H   ARG A 486      11.654   8.448  23.164  1.00  0.00           H  
ATOM   2472  HA  ARG A 486      11.320   5.643  23.380  1.00  0.00           H  
ATOM   2473 1HB  ARG A 486      10.510   7.887  25.089  1.00  0.00           H  
ATOM   2474 2HB  ARG A 486       9.975   6.220  25.403  1.00  0.00           H  
ATOM   2475 1HG  ARG A 486      12.456   5.582  25.271  1.00  0.00           H  
ATOM   2476 2HG  ARG A 486      12.786   7.328  25.387  1.00  0.00           H  
ATOM   2477 1HD  ARG A 486      11.050   5.991  27.398  1.00  0.00           H  
ATOM   2478 2HD  ARG A 486      12.820   5.840  27.488  1.00  0.00           H  
ATOM   2479  HE  ARG A 486      12.840   8.390  27.862  1.00  0.00           H  
ATOM   2480 1HH1 ARG A 486       9.743   6.810  28.129  1.00  0.00           H  
ATOM   2481 2HH1 ARG A 486       9.152   8.124  29.127  1.00  0.00           H  
ATOM   2482 1HH2 ARG A 486      12.176   9.907  28.996  1.00  0.00           H  
ATOM   2483 2HH2 ARG A 486      10.538   9.891  29.621  1.00  0.00           H  
ATOM   2484  N   ALA A 487       8.578   7.408  22.673  1.00  0.00           N  
ATOM   2485  CA  ALA A 487       7.200   7.239  22.287  1.00  0.00           C  
ATOM   2486  C   ALA A 487       7.125   6.432  21.021  1.00  0.00           C  
ATOM   2487  O   ALA A 487       6.356   5.478  20.925  1.00  0.00           O  
ATOM   2488  CB  ALA A 487       6.518   8.588  22.112  1.00  0.00           C  
ATOM   2489  H   ALA A 487       8.961   8.340  22.732  1.00  0.00           H  
ATOM   2490  HA  ALA A 487       6.669   6.738  23.096  1.00  0.00           H  
ATOM   2491 1HB  ALA A 487       5.483   8.434  21.807  1.00  0.00           H  
ATOM   2492 2HB  ALA A 487       6.541   9.133  23.056  1.00  0.00           H  
ATOM   2493 3HB  ALA A 487       7.039   9.162  21.348  1.00  0.00           H  
ATOM   2494  N   ARG A 488       7.950   6.779  20.019  1.00  0.00           N  
ATOM   2495  CA  ARG A 488       7.899   6.142  18.728  1.00  0.00           C  
ATOM   2496  C   ARG A 488       8.271   4.696  18.841  1.00  0.00           C  
ATOM   2497  O   ARG A 488       7.669   3.834  18.200  1.00  0.00           O  
ATOM   2498  CB  ARG A 488       8.751   6.859  17.691  1.00  0.00           C  
ATOM   2499  CG  ARG A 488       8.874   6.140  16.357  1.00  0.00           C  
ATOM   2500  CD  ARG A 488       9.747   6.826  15.370  1.00  0.00           C  
ATOM   2501  NE  ARG A 488       9.764   8.275  15.485  1.00  0.00           N  
ATOM   2502  CZ  ARG A 488      10.860   9.043  15.325  1.00  0.00           C  
ATOM   2503  NH1 ARG A 488      12.034   8.505  15.082  1.00  0.00           N  
ATOM   2504  NH2 ARG A 488      10.727  10.352  15.444  1.00  0.00           N  
ATOM   2505  H   ARG A 488       8.627   7.511  20.180  1.00  0.00           H  
ATOM   2506  HA  ARG A 488       6.953   6.375  18.238  1.00  0.00           H  
ATOM   2507 1HB  ARG A 488       8.303   7.838  17.532  1.00  0.00           H  
ATOM   2508 2HB  ARG A 488       9.744   6.980  18.125  1.00  0.00           H  
ATOM   2509 1HG  ARG A 488       9.285   5.146  16.534  1.00  0.00           H  
ATOM   2510 2HG  ARG A 488       7.879   6.049  15.920  1.00  0.00           H  
ATOM   2511 1HD  ARG A 488      10.771   6.477  15.500  1.00  0.00           H  
ATOM   2512 2HD  ARG A 488       9.405   6.582  14.365  1.00  0.00           H  
ATOM   2513  HE  ARG A 488       9.008   8.914  15.691  1.00  0.00           H  
ATOM   2514 1HH1 ARG A 488      12.122   7.501  15.012  1.00  0.00           H  
ATOM   2515 2HH1 ARG A 488      12.843   9.097  14.966  1.00  0.00           H  
ATOM   2516 1HH2 ARG A 488       9.820  10.749  15.649  1.00  0.00           H  
ATOM   2517 2HH2 ARG A 488      11.532  10.951  15.330  1.00  0.00           H  
ATOM   2518  N   ALA A 489       9.342   4.412  19.608  1.00 47.15           N  
ATOM   2519  CA  ALA A 489       9.861   3.075  19.699  1.00 47.15           C  
ATOM   2520  C   ALA A 489       8.893   2.155  20.387  1.00 47.15           C  
ATOM   2521  O   ALA A 489       8.686   1.021  19.960  1.00 47.15           O  
ATOM   2522  CB  ALA A 489      11.195   3.000  20.462  1.00 47.15           C  
ATOM   2523  H   ALA A 489       9.791   5.151  20.130  1.00  0.00           H  
ATOM   2524  HA  ALA A 489      10.042   2.701  18.691  1.00  0.00           H  
ATOM   2525 1HB  ALA A 489      11.535   1.965  20.497  1.00  0.00           H  
ATOM   2526 2HB  ALA A 489      11.941   3.610  19.953  1.00  0.00           H  
ATOM   2527 3HB  ALA A 489      11.055   3.369  21.477  1.00  0.00           H  
ATOM   2528  N   SER A 490       8.310   2.611  21.509  1.00 58.24           N  
ATOM   2529  CA  SER A 490       7.434   1.793  22.303  1.00 58.24           C  
ATOM   2530  C   SER A 490       6.017   1.738  21.803  1.00 58.24           C  
ATOM   2531  O   SER A 490       5.328   0.745  22.030  1.00 58.24           O  
ATOM   2532  CB  SER A 490       7.386   2.255  23.771  1.00 58.24           C  
ATOM   2533  OG  SER A 490       6.851   3.568  23.858  1.00 58.24           O  
ATOM   2534  H   SER A 490       8.496   3.560  21.801  1.00  0.00           H  
ATOM   2535  HA  SER A 490       7.792   0.770  22.428  1.00  0.00           H  
ATOM   2536 1HB  SER A 490       6.760   1.562  24.334  1.00  0.00           H  
ATOM   2537 2HB  SER A 490       8.397   2.240  24.175  1.00  0.00           H  
ATOM   2538  HG  SER A 490       6.634   3.884  22.977  1.00  0.00           H  
ATOM   2539  N   GLY A 491       5.519   2.807  21.148  1.00 40.00           N  
ATOM   2540  CA  GLY A 491       4.158   2.811  20.681  1.00 40.00           C  
ATOM   2541  C   GLY A 491       3.218   3.217  21.785  1.00 40.00           C  
ATOM   2542  O   GLY A 491       2.005   3.111  21.611  1.00 40.00           O  
ATOM   2543  H   GLY A 491       6.099   3.616  20.979  1.00  0.00           H  
ATOM   2544 1HA  GLY A 491       4.067   3.515  19.854  1.00  0.00           H  
ATOM   2545 2HA  GLY A 491       3.897   1.811  20.336  1.00  0.00           H  
ATOM   2546  N   LYS A 492       3.726   3.707  22.941  1.00106.87           N  
ATOM   2547  CA  LYS A 492       2.832   4.010  24.031  1.00106.87           C  
ATOM   2548  C   LYS A 492       3.168   5.360  24.619  1.00106.87           C  
ATOM   2549  O   LYS A 492       4.148   5.998  24.235  1.00106.87           O  
ATOM   2550  CB  LYS A 492       2.927   2.967  25.163  1.00106.87           C  
ATOM   2551  CG  LYS A 492       2.681   1.518  24.715  1.00106.87           C  
ATOM   2552  CD  LYS A 492       1.255   1.206  24.248  1.00106.87           C  
ATOM   2553  CE  LYS A 492       1.087  -0.229  23.734  1.00106.87           C  
ATOM   2554  NZ  LYS A 492      -0.340  -0.617  23.753  1.00106.87           N  
ATOM   2555  H   LYS A 492       4.717   3.866  23.059  1.00  0.00           H  
ATOM   2556  HA  LYS A 492       1.802   4.020  23.672  1.00  0.00           H  
ATOM   2557 1HB  LYS A 492       3.927   3.049  25.590  1.00  0.00           H  
ATOM   2558 2HB  LYS A 492       2.188   3.243  25.915  1.00  0.00           H  
ATOM   2559 1HG  LYS A 492       3.352   1.293  23.885  1.00  0.00           H  
ATOM   2560 2HG  LYS A 492       2.903   0.855  25.550  1.00  0.00           H  
ATOM   2561 1HD  LYS A 492       0.574   1.356  25.087  1.00  0.00           H  
ATOM   2562 2HD  LYS A 492       0.995   1.894  23.443  1.00  0.00           H  
ATOM   2563 1HE  LYS A 492       1.478  -0.276  22.719  1.00  0.00           H  
ATOM   2564 2HE  LYS A 492       1.667  -0.892  24.376  1.00  0.00           H  
ATOM   2565 1HZ  LYS A 492      -0.436  -1.563  23.413  1.00  0.00           H  
ATOM   2566 2HZ  LYS A 492      -0.692  -0.562  24.699  1.00  0.00           H  
ATOM   2567 3HZ  LYS A 492      -0.867   0.009  23.161  1.00  0.00           H  
ATOM   2568  N   GLY A 493       2.335   5.833  25.580  1.00 28.43           N  
ATOM   2569  CA  GLY A 493       2.517   7.119  26.206  1.00 28.43           C  
ATOM   2570  C   GLY A 493       3.803   7.099  26.987  1.00 28.43           C  
ATOM   2571  O   GLY A 493       4.145   6.083  27.589  1.00 28.43           O  
ATOM   2572  H   GLY A 493       1.557   5.254  25.863  1.00  0.00           H  
ATOM   2573 1HA  GLY A 493       2.556   7.888  25.435  1.00  0.00           H  
ATOM   2574 2HA  GLY A 493       1.676   7.314  26.870  1.00  0.00           H  
ATOM   2575  N   VAL A 494       4.547   8.235  26.992  1.00  0.00           N  
ATOM   2576  CA  VAL A 494       5.794   8.339  27.714  1.00  0.00           C  
ATOM   2577  C   VAL A 494       5.856   9.665  28.431  1.00  0.00           C  
ATOM   2578  O   VAL A 494       5.265  10.653  27.992  1.00  0.00           O  
ATOM   2579  CB  VAL A 494       7.013   8.202  26.782  1.00  0.00           C  
ATOM   2580  CG1 VAL A 494       7.170   6.761  26.319  1.00  0.00           C  
ATOM   2581  CG2 VAL A 494       6.877   9.132  25.586  1.00  0.00           C  
ATOM   2582  H   VAL A 494       4.212   9.033  26.471  1.00  0.00           H  
ATOM   2583  HA  VAL A 494       5.877   7.564  28.476  1.00  0.00           H  
ATOM   2584  HB  VAL A 494       7.908   8.509  27.322  1.00  0.00           H  
ATOM   2585 1HG1 VAL A 494       8.036   6.682  25.662  1.00  0.00           H  
ATOM   2586 2HG1 VAL A 494       7.312   6.114  27.185  1.00  0.00           H  
ATOM   2587 3HG1 VAL A 494       6.275   6.453  25.778  1.00  0.00           H  
ATOM   2588 1HG2 VAL A 494       7.746   9.023  24.939  1.00  0.00           H  
ATOM   2589 2HG2 VAL A 494       5.975   8.878  25.029  1.00  0.00           H  
ATOM   2590 3HG2 VAL A 494       6.811  10.163  25.933  1.00  0.00           H  
ATOM   2591  N   LEU A 495       6.583   9.705  29.575  1.00 56.92           N  
ATOM   2592  CA  LEU A 495       6.703  10.894  30.384  1.00 56.92           C  
ATOM   2593  C   LEU A 495       8.157  11.237  30.563  1.00 56.92           C  
ATOM   2594  O   LEU A 495       9.013  10.359  30.647  1.00 56.92           O  
ATOM   2595  CB  LEU A 495       6.127  10.696  31.799  1.00 56.92           C  
ATOM   2596  CG  LEU A 495       4.621  10.365  31.845  1.00 56.92           C  
ATOM   2597  CD1 LEU A 495       4.141  10.185  33.293  1.00 56.92           C  
ATOM   2598  CD2 LEU A 495       3.783  11.413  31.094  1.00 56.92           C  
ATOM   2599  H   LEU A 495       7.057   8.862  29.866  1.00  0.00           H  
ATOM   2600  HA  LEU A 495       6.160  11.712  29.913  1.00  0.00           H  
ATOM   2601 1HB  LEU A 495       6.712   9.831  32.109  1.00  0.00           H  
ATOM   2602 2HB  LEU A 495       6.355  11.540  32.449  1.00  0.00           H  
ATOM   2603  HG  LEU A 495       4.482   9.418  31.324  1.00  0.00           H  
ATOM   2604 1HD1 LEU A 495       3.076   9.952  33.298  1.00  0.00           H  
ATOM   2605 2HD1 LEU A 495       4.692   9.368  33.760  1.00  0.00           H  
ATOM   2606 3HD1 LEU A 495       4.313  11.105  33.850  1.00  0.00           H  
ATOM   2607 1HD2 LEU A 495       2.728  11.142  31.150  1.00  0.00           H  
ATOM   2608 2HD2 LEU A 495       3.932  12.393  31.549  1.00  0.00           H  
ATOM   2609 3HD2 LEU A 495       4.093  11.447  30.050  1.00  0.00           H  
ATOM   2610  N   THR A 496       8.470  12.550  30.626  1.00  0.00           N  
ATOM   2611  CA  THR A 496       9.825  12.996  30.828  1.00  0.00           C  
ATOM   2612  C   THR A 496      10.073  13.129  32.304  1.00  0.00           C  
ATOM   2613  O   THR A 496       9.180  12.920  33.126  1.00  0.00           O  
ATOM   2614  CB  THR A 496      10.107  14.340  30.132  1.00  0.00           C  
ATOM   2615  OG1 THR A 496       9.379  15.385  30.791  1.00  0.00           O  
ATOM   2616  CG2 THR A 496       9.690  14.282  28.670  1.00  0.00           C  
ATOM   2617  H   THR A 496       7.735  13.236  30.529  1.00  0.00           H  
ATOM   2618  HA  THR A 496      10.519  12.278  30.390  1.00  0.00           H  
ATOM   2619  HB  THR A 496      11.173  14.556  30.196  1.00  0.00           H  
ATOM   2620  HG1 THR A 496       9.821  15.612  31.613  1.00  0.00           H  
ATOM   2621 1HG2 THR A 496       9.898  15.241  28.195  1.00  0.00           H  
ATOM   2622 2HG2 THR A 496      10.250  13.496  28.164  1.00  0.00           H  
ATOM   2623 3HG2 THR A 496       8.624  14.067  28.605  1.00  0.00           H  
ATOM   2624  N   SER A 497      11.336  13.435  32.671  1.00 94.83           N  
ATOM   2625  CA  SER A 497      11.702  13.729  34.030  1.00 94.83           C  
ATOM   2626  C   SER A 497      11.212  15.132  34.261  1.00 94.83           C  
ATOM   2627  O   SER A 497      10.852  15.810  33.299  1.00 94.83           O  
ATOM   2628  CB  SER A 497      13.225  13.704  34.249  1.00 94.83           C  
ATOM   2629  OG  SER A 497      13.529  13.906  35.618  1.00 94.83           O  
ATOM   2630  H   SER A 497      12.047  13.456  31.954  1.00  0.00           H  
ATOM   2631  HA  SER A 497      11.392  12.959  34.738  1.00  0.00           H  
ATOM   2632 1HB  SER A 497      13.608  12.737  33.924  1.00  0.00           H  
ATOM   2633 2HB  SER A 497      13.677  14.493  33.649  1.00  0.00           H  
ATOM   2634  HG  SER A 497      12.714  14.015  36.114  1.00  0.00           H  
ATOM   2635  N   PRO A 498      11.135  15.605  35.483  1.00 82.53           N  
ATOM   2636  CA  PRO A 498      10.662  16.959  35.649  1.00 82.53           C  
ATOM   2637  C   PRO A 498      11.645  17.988  35.158  1.00 82.53           C  
ATOM   2638  O   PRO A 498      12.843  17.821  35.383  1.00 82.53           O  
ATOM   2639  CB  PRO A 498      10.254  17.080  37.117  1.00 82.53           C  
ATOM   2640  CG  PRO A 498       9.838  15.644  37.490  1.00 82.53           C  
ATOM   2641  CD  PRO A 498      10.693  14.748  36.574  1.00 82.53           C  
ATOM   2642  HA  PRO A 498       9.819  17.200  34.984  1.00  0.00           H  
ATOM   2643 1HB  PRO A 498      11.088  17.438  37.739  1.00  0.00           H  
ATOM   2644 2HB  PRO A 498       9.426  17.792  37.248  1.00  0.00           H  
ATOM   2645 1HG  PRO A 498      10.031  15.437  38.553  1.00  0.00           H  
ATOM   2646 2HG  PRO A 498       8.763  15.485  37.322  1.00  0.00           H  
ATOM   2647 1HD  PRO A 498      11.565  14.330  37.098  1.00  0.00           H  
ATOM   2648 2HD  PRO A 498      10.122  13.898  36.173  1.00  0.00           H  
ATOM   2649  N   PHE A 499      11.163  19.047  34.466  1.00  0.00           N  
ATOM   2650  CA  PHE A 499      12.034  20.106  34.025  1.00  0.00           C  
ATOM   2651  C   PHE A 499      11.208  21.331  33.754  1.00  0.00           C  
ATOM   2652  O   PHE A 499       9.979  21.268  33.726  1.00  0.00           O  
ATOM   2653  CB  PHE A 499      12.816  19.694  32.776  1.00  0.00           C  
ATOM   2654  CG  PHE A 499      11.980  19.635  31.530  1.00  0.00           C  
ATOM   2655  CD1 PHE A 499      12.038  20.653  30.590  1.00  0.00           C  
ATOM   2656  CD2 PHE A 499      11.133  18.562  31.295  1.00  0.00           C  
ATOM   2657  CE1 PHE A 499      11.269  20.600  29.442  1.00  0.00           C  
ATOM   2658  CE2 PHE A 499      10.364  18.506  30.148  1.00  0.00           C  
ATOM   2659  CZ  PHE A 499      10.432  19.527  29.222  1.00  0.00           C  
ATOM   2660  H   PHE A 499      10.177  19.100  34.253  1.00  0.00           H  
ATOM   2661  HA  PHE A 499      12.726  20.373  34.825  1.00  0.00           H  
ATOM   2662 1HB  PHE A 499      13.616  20.408  32.582  1.00  0.00           H  
ATOM   2663 2HB  PHE A 499      13.242  18.701  32.912  1.00  0.00           H  
ATOM   2664  HD1 PHE A 499      12.700  21.502  30.764  1.00  0.00           H  
ATOM   2665  HD2 PHE A 499      11.079  17.756  32.027  1.00  0.00           H  
ATOM   2666  HE1 PHE A 499      11.324  21.407  28.712  1.00  0.00           H  
ATOM   2667  HE2 PHE A 499       9.703  17.657  29.975  1.00  0.00           H  
ATOM   2668  HZ  PHE A 499       9.825  19.485  28.318  1.00  0.00           H  
ATOM   2669  N   LYS A 500      11.874  22.493  33.564  1.00  0.00           N  
ATOM   2670  CA  LYS A 500      11.187  23.745  33.391  1.00  0.00           C  
ATOM   2671  C   LYS A 500      10.699  23.831  31.981  1.00  0.00           C  
ATOM   2672  O   LYS A 500      11.455  23.622  31.032  1.00  0.00           O  
ATOM   2673  CB  LYS A 500      12.098  24.930  33.719  1.00  0.00           C  
ATOM   2674  CG  LYS A 500      12.442  25.068  35.196  1.00  0.00           C  
ATOM   2675  CD  LYS A 500      13.321  26.284  35.448  1.00  0.00           C  
ATOM   2676  CE  LYS A 500      13.679  26.414  36.921  1.00  0.00           C  
ATOM   2677  NZ  LYS A 500      14.543  27.597  37.182  1.00  0.00           N  
ATOM   2678  H   LYS A 500      12.884  22.478  33.544  1.00  0.00           H  
ATOM   2679  HA  LYS A 500      10.373  23.822  34.111  1.00  0.00           H  
ATOM   2680 1HB  LYS A 500      13.014  24.797  33.144  1.00  0.00           H  
ATOM   2681 2HB  LYS A 500      11.585  25.831  33.381  1.00  0.00           H  
ATOM   2682 1HG  LYS A 500      11.514  25.167  35.760  1.00  0.00           H  
ATOM   2683 2HG  LYS A 500      12.966  24.168  35.515  1.00  0.00           H  
ATOM   2684 1HD  LYS A 500      14.234  26.180  34.859  1.00  0.00           H  
ATOM   2685 2HD  LYS A 500      12.783  27.175  35.126  1.00  0.00           H  
ATOM   2686 1HE  LYS A 500      12.755  26.506  37.490  1.00  0.00           H  
ATOM   2687 2HE  LYS A 500      14.203  25.508  37.226  1.00  0.00           H  
ATOM   2688 1HZ  LYS A 500      14.757  27.647  38.168  1.00  0.00           H  
ATOM   2689 2HZ  LYS A 500      15.401  27.511  36.655  1.00  0.00           H  
ATOM   2690 3HZ  LYS A 500      14.057  28.437  36.900  1.00  0.00           H  
ATOM   2691  N   LEU A 501       9.410  24.189  31.821  1.00  0.00           N  
ATOM   2692  CA  LEU A 501       8.788  24.230  30.533  1.00  0.00           C  
ATOM   2693  C   LEU A 501       8.968  25.568  29.896  1.00  0.00           C  
ATOM   2694  O   LEU A 501       9.217  26.578  30.553  1.00  0.00           O  
ATOM   2695  CB  LEU A 501       7.296  23.891  30.650  1.00  0.00           C  
ATOM   2696  CG  LEU A 501       6.983  22.551  31.328  1.00  0.00           C  
ATOM   2697  CD1 LEU A 501       5.478  22.385  31.485  1.00  0.00           C  
ATOM   2698  CD2 LEU A 501       7.568  21.414  30.504  1.00  0.00           C  
ATOM   2699  H   LEU A 501       8.868  24.436  32.637  1.00  0.00           H  
ATOM   2700  HA  LEU A 501       9.274  23.516  29.869  1.00  0.00           H  
ATOM   2701 1HB  LEU A 501       6.976  24.715  31.285  1.00  0.00           H  
ATOM   2702 2HB  LEU A 501       6.791  23.957  29.686  1.00  0.00           H  
ATOM   2703  HG  LEU A 501       7.484  22.554  32.296  1.00  0.00           H  
ATOM   2704 1HD1 LEU A 501       5.265  21.431  31.968  1.00  0.00           H  
ATOM   2705 2HD1 LEU A 501       5.084  23.196  32.097  1.00  0.00           H  
ATOM   2706 3HD1 LEU A 501       5.005  22.408  30.503  1.00  0.00           H  
ATOM   2707 1HD2 LEU A 501       7.345  20.463  30.988  1.00  0.00           H  
ATOM   2708 2HD2 LEU A 501       7.131  21.426  29.505  1.00  0.00           H  
ATOM   2709 3HD2 LEU A 501       8.649  21.538  30.428  1.00  0.00           H  
ATOM   2710  N   LEU A 502       8.858  25.578  28.557  1.00  0.00           N  
ATOM   2711  CA  LEU A 502       9.132  26.742  27.776  1.00  0.00           C  
ATOM   2712  C   LEU A 502       8.132  27.819  28.100  1.00  0.00           C  
ATOM   2713  O   LEU A 502       6.971  27.558  28.409  1.00  0.00           O  
ATOM   2714  CB  LEU A 502       9.107  26.402  26.281  1.00  0.00           C  
ATOM   2715  CG  LEU A 502      10.201  25.435  25.812  1.00  0.00           C  
ATOM   2716  CD1 LEU A 502       9.990  25.079  24.346  1.00  0.00           C  
ATOM   2717  CD2 LEU A 502      11.567  26.071  26.022  1.00  0.00           C  
ATOM   2718  H   LEU A 502       8.571  24.729  28.090  1.00  0.00           H  
ATOM   2719  HA  LEU A 502      10.101  27.152  28.060  1.00  0.00           H  
ATOM   2720 1HB  LEU A 502       8.132  25.920  26.225  1.00  0.00           H  
ATOM   2721 2HB  LEU A 502       9.103  27.300  25.663  1.00  0.00           H  
ATOM   2722  HG  LEU A 502      10.144  24.550  26.446  1.00  0.00           H  
ATOM   2723 1HD1 LEU A 502      10.772  24.392  24.022  1.00  0.00           H  
ATOM   2724 2HD1 LEU A 502       9.017  24.604  24.223  1.00  0.00           H  
ATOM   2725 3HD1 LEU A 502      10.032  25.985  23.743  1.00  0.00           H  
ATOM   2726 1HD2 LEU A 502      12.343  25.382  25.689  1.00  0.00           H  
ATOM   2727 2HD2 LEU A 502      11.630  26.995  25.448  1.00  0.00           H  
ATOM   2728 3HD2 LEU A 502      11.707  26.291  27.080  1.00  0.00           H  
ATOM   2729  N   LYS A 503       8.632  29.071  28.109  1.00  0.00           N  
ATOM   2730  CA  LYS A 503       7.963  30.330  28.286  1.00  0.00           C  
ATOM   2731  C   LYS A 503       7.574  30.577  29.713  1.00  0.00           C  
ATOM   2732  O   LYS A 503       7.807  31.665  30.237  1.00  0.00           O  
ATOM   2733  CB  LYS A 503       6.722  30.398  27.394  1.00  0.00           C  
ATOM   2734  CG  LYS A 503       5.972  31.722  27.459  1.00  0.00           C  
ATOM   2735  CD  LYS A 503       4.769  31.723  26.527  1.00  0.00           C  
ATOM   2736  CE  LYS A 503       4.014  33.042  26.599  1.00  0.00           C  
ATOM   2737  NZ  LYS A 503       2.832  33.057  25.695  1.00  0.00           N  
ATOM   2738  H   LYS A 503       9.632  29.061  27.965  1.00  0.00           H  
ATOM   2739  HA  LYS A 503       8.637  31.146  28.024  1.00  0.00           H  
ATOM   2740 1HB  LYS A 503       7.055  30.220  26.371  1.00  0.00           H  
ATOM   2741 2HB  LYS A 503       6.059  29.591  27.705  1.00  0.00           H  
ATOM   2742 1HG  LYS A 503       5.637  31.880  28.485  1.00  0.00           H  
ATOM   2743 2HG  LYS A 503       6.654  32.522  27.174  1.00  0.00           H  
ATOM   2744 1HD  LYS A 503       5.120  31.560  25.507  1.00  0.00           H  
ATOM   2745 2HD  LYS A 503       4.105  30.909  26.816  1.00  0.00           H  
ATOM   2746 1HE  LYS A 503       3.686  33.193  27.627  1.00  0.00           H  
ATOM   2747 2HE  LYS A 503       4.697  33.843  26.316  1.00  0.00           H  
ATOM   2748 1HZ  LYS A 503       2.361  33.947  25.772  1.00  0.00           H  
ATOM   2749 2HZ  LYS A 503       3.136  32.918  24.741  1.00  0.00           H  
ATOM   2750 3HZ  LYS A 503       2.199  32.316  25.957  1.00  0.00           H  
ATOM   2751  N   SER A 504       6.999  29.574  30.396  1.00  0.00           N  
ATOM   2752  CA  SER A 504       6.571  29.772  31.755  1.00  0.00           C  
ATOM   2753  C   SER A 504       7.708  29.564  32.708  1.00  0.00           C  
ATOM   2754  O   SER A 504       7.760  30.169  33.777  1.00  0.00           O  
ATOM   2755  CB  SER A 504       5.425  28.835  32.087  1.00  0.00           C  
ATOM   2756  OG  SER A 504       5.823  27.492  32.076  1.00  0.00           O  
ATOM   2757  H   SER A 504       6.861  28.672  29.963  1.00  0.00           H  
ATOM   2758  HA  SER A 504       6.041  30.713  31.910  1.00  0.00           H  
ATOM   2759 1HB  SER A 504       5.047  29.085  33.078  1.00  0.00           H  
ATOM   2760 2HB  SER A 504       4.634  28.977  31.352  1.00  0.00           H  
ATOM   2761  HG  SER A 504       5.060  26.931  32.237  1.00  0.00           H  
ATOM   2762  N   ASN A 505       8.635  28.671  32.322  1.00144.10           N  
ATOM   2763  CA  ASN A 505       9.679  28.114  33.138  1.00144.10           C  
ATOM   2764  C   ASN A 505       9.093  27.465  34.350  1.00144.10           C  
ATOM   2765  O   ASN A 505       9.705  27.395  35.414  1.00144.10           O  
ATOM   2766  CB  ASN A 505      10.917  28.994  33.449  1.00144.10           C  
ATOM   2767  CG  ASN A 505      10.653  30.135  34.409  1.00144.10           C  
ATOM   2768  OD1 ASN A 505      10.985  30.041  35.589  1.00144.10           O  
ATOM   2769  ND2 ASN A 505      10.108  31.262  33.880  1.00144.10           N  
ATOM   2770  H   ASN A 505       8.560  28.386  31.356  1.00  0.00           H  
ATOM   2771  HA  ASN A 505      10.099  27.233  32.650  1.00  0.00           H  
ATOM   2772 1HB  ASN A 505      11.875  28.540  33.707  1.00  0.00           H  
ATOM   2773 2HB  ASN A 505      10.966  29.396  32.437  1.00  0.00           H  
ATOM   2774 1HD2 ASN A 505       9.914  32.046  34.470  1.00  0.00           H  
ATOM   2775 2HD2 ASN A 505       9.903  31.307  32.903  1.00  0.00           H  
ATOM   2776  N   HIS A 506       7.870  26.931  34.178  1.00  0.00           N  
ATOM   2777  CA  HIS A 506       7.181  26.204  35.199  1.00  0.00           C  
ATOM   2778  C   HIS A 506       7.776  24.824  35.262  1.00  0.00           C  
ATOM   2779  O   HIS A 506       8.077  24.227  34.230  1.00  0.00           O  
ATOM   2780  CB  HIS A 506       5.675  26.141  34.925  1.00  0.00           C  
ATOM   2781  CG  HIS A 506       4.939  27.384  35.319  1.00  0.00           C  
ATOM   2782  ND1 HIS A 506       3.616  27.599  34.994  1.00  0.00           N  
ATOM   2783  CD2 HIS A 506       5.340  28.477  36.009  1.00  0.00           C  
ATOM   2784  CE1 HIS A 506       3.235  28.773  35.469  1.00  0.00           C  
ATOM   2785  NE2 HIS A 506       4.262  29.324  36.088  1.00  0.00           N  
ATOM   2786  H   HIS A 506       7.427  27.056  33.279  1.00  0.00           H  
ATOM   2787  HA  HIS A 506       7.307  26.709  36.157  1.00  0.00           H  
ATOM   2788 1HB  HIS A 506       5.492  25.995  33.860  1.00  0.00           H  
ATOM   2789 2HB  HIS A 506       5.226  25.321  35.486  1.00  0.00           H  
ATOM   2790  HD1 HIS A 506       3.003  26.947  34.546  1.00  0.00           H  
ATOM   2791  HD2 HIS A 506       6.290  28.758  36.464  1.00  0.00           H  
ATOM   2792  HE1 HIS A 506       2.216  29.128  35.317  1.00  0.00           H  
ATOM   2793  N   LEU A 507       7.980  24.284  36.481  1.00 72.62           N  
ATOM   2794  CA  LEU A 507       8.526  22.957  36.605  1.00 72.62           C  
ATOM   2795  C   LEU A 507       7.443  21.963  36.308  1.00 72.62           C  
ATOM   2796  O   LEU A 507       6.426  21.947  36.989  1.00 72.62           O  
ATOM   2797  CB  LEU A 507       9.119  22.689  38.002  1.00 72.62           C  
ATOM   2798  CG  LEU A 507       9.729  21.289  38.163  1.00 72.62           C  
ATOM   2799  CD1 LEU A 507      10.817  21.046  37.107  1.00 72.62           C  
ATOM   2800  CD2 LEU A 507      10.256  21.071  39.591  1.00 72.62           C  
ATOM   2801  H   LEU A 507       7.754  24.803  37.317  1.00  0.00           H  
ATOM   2802  HA  LEU A 507       9.323  22.820  35.875  1.00  0.00           H  
ATOM   2803 1HB  LEU A 507       9.899  23.449  38.012  1.00  0.00           H  
ATOM   2804 2HB  LEU A 507       8.399  22.898  38.793  1.00  0.00           H  
ATOM   2805  HG  LEU A 507       8.928  20.566  38.004  1.00  0.00           H  
ATOM   2806 1HD1 LEU A 507      11.236  20.048  37.238  1.00  0.00           H  
ATOM   2807 2HD1 LEU A 507      10.383  21.127  36.111  1.00  0.00           H  
ATOM   2808 3HD1 LEU A 507      11.606  21.788  37.221  1.00  0.00           H  
ATOM   2809 1HD2 LEU A 507      10.681  20.070  39.673  1.00  0.00           H  
ATOM   2810 2HD2 LEU A 507      11.025  21.812  39.812  1.00  0.00           H  
ATOM   2811 3HD2 LEU A 507       9.436  21.176  40.302  1.00  0.00           H  
ATOM   2812  N   GLY A 508       7.636  21.072  35.312  1.00  0.00           N  
ATOM   2813  CA  GLY A 508       6.586  20.153  34.952  1.00  0.00           C  
ATOM   2814  C   GLY A 508       7.141  19.134  34.003  1.00  0.00           C  
ATOM   2815  O   GLY A 508       8.351  19.061  33.791  1.00  0.00           O  
ATOM   2816  H   GLY A 508       8.512  21.038  34.810  1.00  0.00           H  
ATOM   2817 1HA  GLY A 508       6.215  19.666  35.854  1.00  0.00           H  
ATOM   2818 2HA  GLY A 508       5.776  20.706  34.479  1.00  0.00           H  
ATOM   2819  N   VAL A 509       6.235  18.190  33.540  1.00  0.00           N  
ATOM   2820  CA  VAL A 509       6.684  17.057  32.775  1.00  0.00           C  
ATOM   2821  C   VAL A 509       5.976  17.090  31.454  1.00  0.00           C  
ATOM   2822  O   VAL A 509       4.944  17.744  31.301  1.00  0.00           O  
ATOM   2823  CB  VAL A 509       6.410  15.718  33.485  1.00  0.00           C  
ATOM   2824  CG1 VAL A 509       7.145  15.660  34.815  1.00  0.00           C  
ATOM   2825  CG2 VAL A 509       4.916  15.522  33.694  1.00  0.00           C  
ATOM   2826  H   VAL A 509       5.253  18.428  33.537  1.00  0.00           H  
ATOM   2827  HA  VAL A 509       7.761  17.094  32.607  1.00  0.00           H  
ATOM   2828  HB  VAL A 509       6.749  14.902  32.846  1.00  0.00           H  
ATOM   2829 1HG1 VAL A 509       6.940  14.706  35.303  1.00  0.00           H  
ATOM   2830 2HG1 VAL A 509       8.217  15.755  34.643  1.00  0.00           H  
ATOM   2831 3HG1 VAL A 509       6.805  16.474  35.455  1.00  0.00           H  
ATOM   2832 1HG2 VAL A 509       4.740  14.571  34.196  1.00  0.00           H  
ATOM   2833 2HG2 VAL A 509       4.526  16.335  34.308  1.00  0.00           H  
ATOM   2834 3HG2 VAL A 509       4.410  15.521  32.729  1.00  0.00           H  
ATOM   2835  N   VAL A 510       6.529  16.381  30.447  1.00  0.00           N  
ATOM   2836  CA  VAL A 510       5.935  16.338  29.138  1.00  0.00           C  
ATOM   2837  C   VAL A 510       5.432  14.949  28.886  1.00  0.00           C  
ATOM   2838  O   VAL A 510       6.067  13.972  29.281  1.00  0.00           O  
ATOM   2839  CB  VAL A 510       6.929  16.739  28.032  1.00  0.00           C  
ATOM   2840  CG1 VAL A 510       6.330  16.477  26.658  1.00  0.00           C  
ATOM   2841  CG2 VAL A 510       7.320  18.202  28.171  1.00  0.00           C  
ATOM   2842  H   VAL A 510       7.383  15.868  30.618  1.00  0.00           H  
ATOM   2843  HA  VAL A 510       5.107  17.042  29.055  1.00  0.00           H  
ATOM   2844  HB  VAL A 510       7.842  16.154  28.147  1.00  0.00           H  
ATOM   2845 1HG1 VAL A 510       7.046  16.766  25.888  1.00  0.00           H  
ATOM   2846 2HG1 VAL A 510       6.098  15.417  26.558  1.00  0.00           H  
ATOM   2847 3HG1 VAL A 510       5.418  17.062  26.541  1.00  0.00           H  
ATOM   2848 1HG2 VAL A 510       8.023  18.468  27.382  1.00  0.00           H  
ATOM   2849 2HG2 VAL A 510       6.429  18.825  28.089  1.00  0.00           H  
ATOM   2850 3HG2 VAL A 510       7.788  18.363  29.142  1.00  0.00           H  
ATOM   2851  N   LEU A 511       4.250  14.833  28.233  1.00  0.00           N  
ATOM   2852  CA  LEU A 511       3.749  13.545  27.827  1.00  0.00           C  
ATOM   2853  C   LEU A 511       3.791  13.495  26.327  1.00  0.00           C  
ATOM   2854  O   LEU A 511       3.552  14.498  25.656  1.00  0.00           O  
ATOM   2855  CB  LEU A 511       2.327  13.310  28.351  1.00  0.00           C  
ATOM   2856  CG  LEU A 511       1.519  12.248  27.594  1.00  0.00           C  
ATOM   2857  CD1 LEU A 511       2.066  10.860  27.900  1.00  0.00           C  
ATOM   2858  CD2 LEU A 511       0.053  12.349  27.986  1.00  0.00           C  
ATOM   2859  H   LEU A 511       3.708  15.659  28.025  1.00  0.00           H  
ATOM   2860  HA  LEU A 511       4.390  12.761  28.229  1.00  0.00           H  
ATOM   2861 1HB  LEU A 511       2.563  12.956  29.353  1.00  0.00           H  
ATOM   2862 2HB  LEU A 511       1.763  14.241  28.418  1.00  0.00           H  
ATOM   2863  HG  LEU A 511       1.597  12.479  26.531  1.00  0.00           H  
ATOM   2864 1HD1 LEU A 511       1.487  10.113  27.358  1.00  0.00           H  
ATOM   2865 2HD1 LEU A 511       3.110  10.804  27.590  1.00  0.00           H  
ATOM   2866 3HD1 LEU A 511       1.994  10.669  28.970  1.00  0.00           H  
ATOM   2867 1HD2 LEU A 511      -0.520  11.594  27.447  1.00  0.00           H  
ATOM   2868 2HD2 LEU A 511      -0.049  12.185  29.059  1.00  0.00           H  
ATOM   2869 3HD2 LEU A 511      -0.325  13.339  27.733  1.00  0.00           H  
ATOM   2870  N   THR A 512       4.139  12.319  25.758  1.00  0.00           N  
ATOM   2871  CA  THR A 512       4.104  12.153  24.327  1.00  0.00           C  
ATOM   2872  C   THR A 512       3.461  10.852  23.942  1.00  0.00           C  
ATOM   2873  O   THR A 512       3.691   9.811  24.556  1.00  0.00           O  
ATOM   2874  CB  THR A 512       5.516  12.214  23.716  1.00  0.00           C  
ATOM   2875  OG1 THR A 512       6.153  13.439  24.099  1.00  0.00           O  
ATOM   2876  CG2 THR A 512       5.445  12.137  22.199  1.00  0.00           C  
ATOM   2877  H   THR A 512       4.428  11.543  26.336  1.00  0.00           H  
ATOM   2878  HA  THR A 512       3.500  12.943  23.878  1.00  0.00           H  
ATOM   2879  HB  THR A 512       6.102  11.376  24.095  1.00  0.00           H  
ATOM   2880  HG1 THR A 512       5.520  14.159  24.046  1.00  0.00           H  
ATOM   2881 1HG2 THR A 512       6.453  12.180  21.786  1.00  0.00           H  
ATOM   2882 2HG2 THR A 512       4.971  11.200  21.904  1.00  0.00           H  
ATOM   2883 3HG2 THR A 512       4.860  12.974  21.820  1.00  0.00           H  
ATOM   2884  N   PHE A 513       2.607  10.921  22.894  1.00  0.00           N  
ATOM   2885  CA  PHE A 513       2.026   9.782  22.227  1.00  0.00           C  
ATOM   2886  C   PHE A 513       2.470   9.884  20.805  1.00  0.00           C  
ATOM   2887  O   PHE A 513       2.495  10.969  20.227  1.00  0.00           O  
ATOM   2888  CB  PHE A 513       0.500   9.764  22.334  1.00  0.00           C  
ATOM   2889  CG  PHE A 513      -0.012   9.104  23.582  1.00  0.00           C  
ATOM   2890  CD1 PHE A 513      -0.233   9.843  24.735  1.00  0.00           C  
ATOM   2891  CD2 PHE A 513      -0.272   7.742  23.607  1.00  0.00           C  
ATOM   2892  CE1 PHE A 513      -0.704   9.236  25.884  1.00  0.00           C  
ATOM   2893  CE2 PHE A 513      -0.744   7.133  24.754  1.00  0.00           C  
ATOM   2894  CZ  PHE A 513      -0.960   7.882  25.893  1.00  0.00           C  
ATOM   2895  H   PHE A 513       2.375  11.850  22.573  1.00  0.00           H  
ATOM   2896  HA  PHE A 513       2.272   8.869  22.771  1.00  0.00           H  
ATOM   2897 1HB  PHE A 513       0.112  10.782  22.338  1.00  0.00           H  
ATOM   2898 2HB  PHE A 513       0.072   9.218  21.495  1.00  0.00           H  
ATOM   2899  HD1 PHE A 513      -0.032  10.915  24.726  1.00  0.00           H  
ATOM   2900  HD2 PHE A 513      -0.102   7.151  22.707  1.00  0.00           H  
ATOM   2901  HE1 PHE A 513      -0.873   9.829  26.782  1.00  0.00           H  
ATOM   2902  HE2 PHE A 513      -0.946   6.062  24.760  1.00  0.00           H  
ATOM   2903  HZ  PHE A 513      -1.330   7.403  26.799  1.00  0.00           H  
ATOM   2904  N   ALA A 514       2.853   8.747  20.201  1.00 50.61           N  
ATOM   2905  CA  ALA A 514       3.284   8.770  18.835  1.00 50.61           C  
ATOM   2906  C   ALA A 514       2.098   8.592  17.931  1.00 50.61           C  
ATOM   2907  O   ALA A 514       1.092   7.993  18.310  1.00 50.61           O  
ATOM   2908  CB  ALA A 514       4.302   7.667  18.493  1.00 50.61           C  
ATOM   2909  H   ALA A 514       2.842   7.868  20.698  1.00  0.00           H  
ATOM   2910  HA  ALA A 514       3.769   9.726  18.638  1.00  0.00           H  
ATOM   2911 1HB  ALA A 514       4.584   7.746  17.443  1.00  0.00           H  
ATOM   2912 2HB  ALA A 514       5.189   7.785  19.116  1.00  0.00           H  
ATOM   2913 3HB  ALA A 514       3.856   6.691  18.676  1.00  0.00           H  
ATOM   2914  N   VAL A 515       2.187   9.153  16.706  1.00 61.96           N  
ATOM   2915  CA  VAL A 515       1.173   8.972  15.706  1.00 61.96           C  
ATOM   2916  C   VAL A 515       1.861   8.247  14.584  1.00 61.96           C  
ATOM   2917  O   VAL A 515       2.965   8.625  14.192  1.00 61.96           O  
ATOM   2918  CB  VAL A 515       0.610  10.257  15.163  1.00 61.96           C  
ATOM   2919  CG1 VAL A 515      -0.551   9.933  14.206  1.00 61.96           C  
ATOM   2920  CG2 VAL A 515       0.194  11.144  16.349  1.00 61.96           C  
ATOM   2921  H   VAL A 515       2.996   9.719  16.489  1.00  0.00           H  
ATOM   2922  HA  VAL A 515       0.335   8.390  16.092  1.00  0.00           H  
ATOM   2923  HB  VAL A 515       1.391  10.781  14.612  1.00  0.00           H  
ATOM   2924 1HG1 VAL A 515      -0.965  10.860  13.808  1.00  0.00           H  
ATOM   2925 2HG1 VAL A 515      -0.185   9.318  13.385  1.00  0.00           H  
ATOM   2926 3HG1 VAL A 515      -1.328   9.392  14.747  1.00  0.00           H  
ATOM   2927 1HG2 VAL A 515      -0.217  12.082  15.977  1.00  0.00           H  
ATOM   2928 2HG2 VAL A 515      -0.561  10.626  16.942  1.00  0.00           H  
ATOM   2929 3HG2 VAL A 515       1.064  11.351  16.972  1.00  0.00           H  
ATOM   2930  N   TYR A 516       1.224   7.194  14.026  1.00170.11           N  
ATOM   2931  CA  TYR A 516       1.860   6.403  13.006  1.00170.11           C  
ATOM   2932  C   TYR A 516       1.087   6.481  11.727  1.00170.11           C  
ATOM   2933  O   TYR A 516      -0.105   6.793  11.704  1.00170.11           O  
ATOM   2934  CB  TYR A 516       1.924   4.893  13.310  1.00170.11           C  
ATOM   2935  CG  TYR A 516       2.719   4.628  14.541  1.00170.11           C  
ATOM   2936  CD1 TYR A 516       4.084   4.457  14.473  1.00170.11           C  
ATOM   2937  CD2 TYR A 516       2.093   4.546  15.762  1.00170.11           C  
ATOM   2938  CE1 TYR A 516       4.812   4.207  15.612  1.00170.11           C  
ATOM   2939  CE2 TYR A 516       2.814   4.295  16.905  1.00170.11           C  
ATOM   2940  CZ  TYR A 516       4.177   4.125  16.826  1.00170.11           C  
ATOM   2941  OH  TYR A 516       4.927   3.866  17.992  1.00170.11           O  
ATOM   2942  H   TYR A 516       0.289   6.953  14.324  1.00  0.00           H  
ATOM   2943  HA  TYR A 516       2.890   6.734  12.869  1.00  0.00           H  
ATOM   2944 1HB  TYR A 516       0.897   4.544  13.428  1.00  0.00           H  
ATOM   2945 2HB  TYR A 516       2.375   4.409  12.444  1.00  0.00           H  
ATOM   2946  HD1 TYR A 516       4.574   4.522  13.502  1.00  0.00           H  
ATOM   2947  HD2 TYR A 516       1.013   4.682  15.810  1.00  0.00           H  
ATOM   2948  HE1 TYR A 516       5.892   4.072  15.557  1.00  0.00           H  
ATOM   2949  HE2 TYR A 516       2.305   4.231  17.867  1.00  0.00           H  
ATOM   2950  HH  TYR A 516       4.387   3.829  18.785  1.00  0.00           H  
ATOM   2951  N   ASN A 517       1.806   6.217  10.614  1.00 61.92           N  
ATOM   2952  CA  ASN A 517       1.250   6.146   9.293  1.00 61.92           C  
ATOM   2953  C   ASN A 517       0.547   4.824   9.191  1.00 61.92           C  
ATOM   2954  O   ASN A 517       0.772   3.913   9.988  1.00 61.92           O  
ATOM   2955  CB  ASN A 517       2.300   6.214   8.174  1.00 61.92           C  
ATOM   2956  CG  ASN A 517       2.947   7.591   8.235  1.00 61.92           C  
ATOM   2957  OD1 ASN A 517       4.146   7.711   8.483  1.00 61.92           O  
ATOM   2958  ND2 ASN A 517       2.139   8.663   8.012  1.00 61.92           N  
ATOM   2959  H   ASN A 517       2.796   6.063  10.740  1.00  0.00           H  
ATOM   2960  HA  ASN A 517       0.574   6.987   9.130  1.00  0.00           H  
ATOM   2961 1HB  ASN A 517       3.012   5.401   8.027  1.00  0.00           H  
ATOM   2962 2HB  ASN A 517       1.551   6.188   7.383  1.00  0.00           H  
ATOM   2963 1HD2 ASN A 517       2.518   9.588   8.041  1.00  0.00           H  
ATOM   2964 2HD2 ASN A 517       1.168   8.526   7.819  1.00  0.00           H  
ATOM   2965  N   THR A 518      -0.328   4.703   8.176  1.00124.26           N  
ATOM   2966  CA  THR A 518      -1.149   3.545   7.945  1.00124.26           C  
ATOM   2967  C   THR A 518      -0.299   2.362   7.603  1.00124.26           C  
ATOM   2968  O   THR A 518      -0.731   1.220   7.754  1.00124.26           O  
ATOM   2969  CB  THR A 518      -2.184   3.741   6.870  1.00124.26           C  
ATOM   2970  OG1 THR A 518      -1.574   4.031   5.622  1.00124.26           O  
ATOM   2971  CG2 THR A 518      -3.109   4.896   7.288  1.00124.26           C  
ATOM   2972  H   THR A 518      -0.398   5.489   7.546  1.00  0.00           H  
ATOM   2973  HA  THR A 518      -1.674   3.276   8.862  1.00  0.00           H  
ATOM   2974  HB  THR A 518      -2.754   2.819   6.755  1.00  0.00           H  
ATOM   2975  HG1 THR A 518      -0.620   4.041   5.728  1.00  0.00           H  
ATOM   2976 1HG2 THR A 518      -3.866   5.051   6.519  1.00  0.00           H  
ATOM   2977 2HG2 THR A 518      -3.594   4.649   8.232  1.00  0.00           H  
ATOM   2978 3HG2 THR A 518      -2.522   5.806   7.408  1.00  0.00           H  
ATOM   2979  N   HIS A 519       0.922   2.617   7.099  1.00123.28           N  
ATOM   2980  CA  HIS A 519       1.861   1.622   6.652  1.00123.28           C  
ATOM   2981  C   HIS A 519       2.342   0.776   7.801  1.00123.28           C  
ATOM   2982  O   HIS A 519       2.900  -0.295   7.567  1.00123.28           O  
ATOM   2983  CB  HIS A 519       3.081   2.220   5.930  1.00123.28           C  
ATOM   2984  CG  HIS A 519       3.803   1.211   5.085  1.00123.28           C  
ATOM   2985  ND1 HIS A 519       3.236   0.584   3.997  1.00123.28           N  
ATOM   2986  CD2 HIS A 519       5.076   0.729   5.164  1.00123.28           C  
ATOM   2987  CE1 HIS A 519       4.182  -0.236   3.475  1.00123.28           C  
ATOM   2988  NE2 HIS A 519       5.317  -0.179   4.151  1.00123.28           N  
ATOM   2989  H   HIS A 519       1.175   3.593   7.041  1.00  0.00           H  
ATOM   2990  HA  HIS A 519       1.371   0.943   5.955  1.00  0.00           H  
ATOM   2991 1HB  HIS A 519       2.768   3.028   5.268  1.00  0.00           H  
ATOM   2992 2HB  HIS A 519       3.797   2.603   6.657  1.00  0.00           H  
ATOM   2993  HD2 HIS A 519       5.861   0.967   5.882  1.00  0.00           H  
ATOM   2994  HE1 HIS A 519       3.966  -0.845   2.597  1.00  0.00           H  
ATOM   2995  HE2 HIS A 519       6.158  -0.699   3.944  1.00  0.00           H  
ATOM   2996  N   LEU A 520       2.201   1.246   9.063  1.00 63.46           N  
ATOM   2997  CA  LEU A 520       2.674   0.493  10.203  1.00 63.46           C  
ATOM   2998  C   LEU A 520       2.120  -0.896  10.113  1.00 63.46           C  
ATOM   2999  O   LEU A 520       0.922  -1.108   9.939  1.00 63.46           O  
ATOM   3000  CB  LEU A 520       2.221   1.075  11.558  1.00 63.46           C  
ATOM   3001  CG  LEU A 520       2.764   0.324  12.793  1.00 63.46           C  
ATOM   3002  CD1 LEU A 520       4.276   0.547  12.962  1.00 63.46           C  
ATOM   3003  CD2 LEU A 520       1.965   0.668  14.061  1.00 63.46           C  
ATOM   3004  H   LEU A 520       1.757   2.140   9.214  1.00  0.00           H  
ATOM   3005  HA  LEU A 520       3.763   0.481  10.206  1.00  0.00           H  
ATOM   3006 1HB  LEU A 520       2.674   2.062  11.487  1.00  0.00           H  
ATOM   3007 2HB  LEU A 520       1.137   1.176  11.612  1.00  0.00           H  
ATOM   3008  HG  LEU A 520       2.625  -0.742  12.611  1.00  0.00           H  
ATOM   3009 1HD1 LEU A 520       4.628   0.005  13.840  1.00  0.00           H  
ATOM   3010 2HD1 LEU A 520       4.799   0.182  12.078  1.00  0.00           H  
ATOM   3011 3HD1 LEU A 520       4.475   1.611  13.089  1.00  0.00           H  
ATOM   3012 1HD2 LEU A 520       2.376   0.120  14.909  1.00  0.00           H  
ATOM   3013 2HD2 LEU A 520       2.031   1.739  14.254  1.00  0.00           H  
ATOM   3014 3HD2 LEU A 520       0.921   0.388  13.921  1.00  0.00           H  
ATOM   3015  N   LEU A 521       3.023  -1.886  10.219  1.00 68.91           N  
ATOM   3016  CA  LEU A 521       2.717  -3.282  10.077  1.00 68.91           C  
ATOM   3017  C   LEU A 521       2.119  -3.765  11.370  1.00 68.91           C  
ATOM   3018  O   LEU A 521       2.412  -3.224  12.433  1.00 68.91           O  
ATOM   3019  CB  LEU A 521       4.020  -4.048   9.821  1.00 68.91           C  
ATOM   3020  CG  LEU A 521       4.826  -3.389   8.680  1.00 68.91           C  
ATOM   3021  CD1 LEU A 521       6.221  -4.009   8.516  1.00 68.91           C  
ATOM   3022  CD2 LEU A 521       4.021  -3.364   7.370  1.00 68.91           C  
ATOM   3023  H   LEU A 521       3.975  -1.608  10.412  1.00  0.00           H  
ATOM   3024  HA  LEU A 521       2.038  -3.423   9.237  1.00  0.00           H  
ATOM   3025 1HB  LEU A 521       4.502  -3.906  10.787  1.00  0.00           H  
ATOM   3026 2HB  LEU A 521       3.838  -5.110   9.659  1.00  0.00           H  
ATOM   3027  HG  LEU A 521       5.003  -2.352   8.966  1.00  0.00           H  
ATOM   3028 1HD1 LEU A 521       6.748  -3.511   7.702  1.00  0.00           H  
ATOM   3029 2HD1 LEU A 521       6.785  -3.885   9.441  1.00  0.00           H  
ATOM   3030 3HD1 LEU A 521       6.123  -5.070   8.289  1.00  0.00           H  
ATOM   3031 1HD2 LEU A 521       4.616  -2.893   6.587  1.00  0.00           H  
ATOM   3032 2HD2 LEU A 521       3.773  -4.384   7.075  1.00  0.00           H  
ATOM   3033 3HD2 LEU A 521       3.102  -2.796   7.518  1.00  0.00           H  
ATOM   3034  N   PRO A 522       1.240  -4.731  11.320  1.00129.92           N  
ATOM   3035  CA  PRO A 522       0.825  -5.316  12.562  1.00129.92           C  
ATOM   3036  C   PRO A 522       1.960  -6.004  13.254  1.00129.92           C  
ATOM   3037  O   PRO A 522       2.839  -6.536  12.579  1.00129.92           O  
ATOM   3038  CB  PRO A 522      -0.412  -6.142  12.237  1.00129.92           C  
ATOM   3039  CG  PRO A 522      -1.085  -5.287  11.148  1.00129.92           C  
ATOM   3040  CD  PRO A 522       0.075  -4.527  10.472  1.00129.92           C  
ATOM   3041  HA  PRO A 522       0.606  -4.564  13.334  1.00  0.00           H  
ATOM   3042 1HB  PRO A 522      -0.143  -7.146  11.878  1.00  0.00           H  
ATOM   3043 2HB  PRO A 522      -1.051  -6.276  13.122  1.00  0.00           H  
ATOM   3044 1HG  PRO A 522      -1.627  -5.916  10.426  1.00  0.00           H  
ATOM   3045 2HG  PRO A 522      -1.819  -4.593  11.584  1.00  0.00           H  
ATOM   3046 1HD  PRO A 522       0.284  -4.902   9.459  1.00  0.00           H  
ATOM   3047 2HD  PRO A 522      -0.131  -3.450  10.379  1.00  0.00           H  
ATOM   3048  N   TYR A 523       1.960  -5.977  14.606  1.00 56.40           N  
ATOM   3049  CA  TYR A 523       3.004  -6.559  15.399  1.00 56.40           C  
ATOM   3050  C   TYR A 523       4.320  -6.059  14.882  1.00 56.40           C  
ATOM   3051  O   TYR A 523       5.200  -6.834  14.509  1.00 56.40           O  
ATOM   3052  CB  TYR A 523       2.957  -8.095  15.398  1.00 56.40           C  
ATOM   3053  CG  TYR A 523       1.661  -8.465  16.042  1.00 56.40           C  
ATOM   3054  CD1 TYR A 523       0.501  -8.533  15.301  1.00 56.40           C  
ATOM   3055  CD2 TYR A 523       1.598  -8.734  17.390  1.00 56.40           C  
ATOM   3056  CE1 TYR A 523      -0.694  -8.872  15.891  1.00 56.40           C  
ATOM   3057  CE2 TYR A 523       0.407  -9.073  17.988  1.00 56.40           C  
ATOM   3058  CZ  TYR A 523      -0.742  -9.143  17.237  1.00 56.40           C  
ATOM   3059  OH  TYR A 523      -1.964  -9.491  17.849  1.00 56.40           O  
ATOM   3060  H   TYR A 523       1.185  -5.524  15.069  1.00  0.00           H  
ATOM   3061  HA  TYR A 523       2.911  -6.228  16.434  1.00  0.00           H  
ATOM   3062 1HB  TYR A 523       3.031  -8.420  14.359  1.00  0.00           H  
ATOM   3063 2HB  TYR A 523       3.829  -8.444  15.951  1.00  0.00           H  
ATOM   3064  HD1 TYR A 523       0.544  -8.311  14.234  1.00  0.00           H  
ATOM   3065  HD2 TYR A 523       2.511  -8.673  17.982  1.00  0.00           H  
ATOM   3066  HE1 TYR A 523      -1.606  -8.923  15.297  1.00  0.00           H  
ATOM   3067  HE2 TYR A 523       0.375  -9.285  19.057  1.00  0.00           H  
ATOM   3068  HH  TYR A 523      -1.878  -9.658  18.791  1.00  0.00           H  
ATOM   3069  N   ALA A 524       4.474  -4.718  14.858  1.00 38.07           N  
ATOM   3070  CA  ALA A 524       5.628  -4.047  14.321  1.00 38.07           C  
ATOM   3071  C   ALA A 524       6.826  -4.148  15.219  1.00 38.07           C  
ATOM   3072  O   ALA A 524       6.710  -4.267  16.437  1.00 38.07           O  
ATOM   3073  CB  ALA A 524       5.388  -2.549  14.062  1.00 38.07           C  
ATOM   3074  H   ALA A 524       3.721  -4.168  15.246  1.00  0.00           H  
ATOM   3075  HA  ALA A 524       5.885  -4.504  13.365  1.00  0.00           H  
ATOM   3076 1HB  ALA A 524       6.296  -2.101  13.658  1.00  0.00           H  
ATOM   3077 2HB  ALA A 524       4.574  -2.429  13.347  1.00  0.00           H  
ATOM   3078 3HB  ALA A 524       5.126  -2.056  14.997  1.00  0.00           H  
ATOM   3079  N   THR A 525       8.032  -4.117  14.603  1.00 46.90           N  
ATOM   3080  CA  THR A 525       9.274  -4.106  15.330  1.00 46.90           C  
ATOM   3081  C   THR A 525       9.599  -2.651  15.600  1.00 46.90           C  
ATOM   3082  O   THR A 525       9.004  -1.784  14.960  1.00 46.90           O  
ATOM   3083  CB  THR A 525      10.436  -4.649  14.550  1.00 46.90           C  
ATOM   3084  OG1 THR A 525      10.685  -3.826  13.420  1.00 46.90           O  
ATOM   3085  CG2 THR A 525      10.111  -6.079  14.091  1.00 46.90           C  
ATOM   3086  H   THR A 525       8.053  -4.101  13.593  1.00  0.00           H  
ATOM   3087  HA  THR A 525       9.177  -4.706  16.235  1.00  0.00           H  
ATOM   3088  HB  THR A 525      11.320  -4.652  15.187  1.00  0.00           H  
ATOM   3089  HG1 THR A 525      10.053  -3.103  13.406  1.00  0.00           H  
ATOM   3090 1HG2 THR A 525      10.952  -6.478  13.524  1.00  0.00           H  
ATOM   3091 2HG2 THR A 525       9.928  -6.708  14.962  1.00  0.00           H  
ATOM   3092 3HG2 THR A 525       9.223  -6.065  13.461  1.00  0.00           H  
ATOM   3093  N   PRO A 526      10.480  -2.305  16.520  1.00 99.17           N  
ATOM   3094  CA  PRO A 526      10.811  -0.930  16.619  1.00 99.17           C  
ATOM   3095  C   PRO A 526      11.345  -0.322  15.367  1.00 99.17           C  
ATOM   3096  O   PRO A 526      11.082   0.857  15.133  1.00 99.17           O  
ATOM   3097  CB  PRO A 526      11.709  -0.769  17.842  1.00 99.17           C  
ATOM   3098  CG  PRO A 526      11.331  -1.985  18.701  1.00 99.17           C  
ATOM   3099  CD  PRO A 526      10.212  -2.658  17.889  1.00 99.17           C  
ATOM   3100  HA  PRO A 526       9.925  -0.284  16.710  1.00  0.00           H  
ATOM   3101 1HB  PRO A 526      12.773  -0.774  17.564  1.00  0.00           H  
ATOM   3102 2HB  PRO A 526      11.516   0.181  18.362  1.00  0.00           H  
ATOM   3103 1HG  PRO A 526      12.194  -2.651  18.848  1.00  0.00           H  
ATOM   3104 2HG  PRO A 526      10.989  -1.676  19.700  1.00  0.00           H  
ATOM   3105 1HD  PRO A 526      10.213  -3.752  18.007  1.00  0.00           H  
ATOM   3106 2HD  PRO A 526       9.213  -2.304  18.184  1.00  0.00           H  
ATOM   3107  N   VAL A 527      12.083  -1.076  14.539  1.00 28.14           N  
ATOM   3108  CA  VAL A 527      12.571  -0.471  13.337  1.00 28.14           C  
ATOM   3109  C   VAL A 527      11.392  -0.057  12.511  1.00 28.14           C  
ATOM   3110  O   VAL A 527      11.387   1.018  11.912  1.00 28.14           O  
ATOM   3111  CB  VAL A 527      13.405  -1.398  12.500  1.00 28.14           C  
ATOM   3112  CG1 VAL A 527      13.665  -0.732  11.136  1.00 28.14           C  
ATOM   3113  CG2 VAL A 527      14.691  -1.727  13.276  1.00 28.14           C  
ATOM   3114  H   VAL A 527      12.305  -2.043  14.728  1.00  0.00           H  
ATOM   3115  HA  VAL A 527      13.175   0.411  13.554  1.00  0.00           H  
ATOM   3116  HB  VAL A 527      12.857  -2.328  12.349  1.00  0.00           H  
ATOM   3117 1HG1 VAL A 527      14.270  -1.395  10.517  1.00  0.00           H  
ATOM   3118 2HG1 VAL A 527      12.715  -0.539  10.638  1.00  0.00           H  
ATOM   3119 3HG1 VAL A 527      14.196   0.208  11.285  1.00  0.00           H  
ATOM   3120 1HG2 VAL A 527      15.311  -2.400  12.685  1.00  0.00           H  
ATOM   3121 2HG2 VAL A 527      15.241  -0.807  13.474  1.00  0.00           H  
ATOM   3122 3HG2 VAL A 527      14.434  -2.207  14.220  1.00  0.00           H  
ATOM   3123  N   ASP A 528      10.357  -0.916  12.456  1.00 36.09           N  
ATOM   3124  CA  ASP A 528       9.185  -0.650  11.672  1.00 36.09           C  
ATOM   3125  C   ASP A 528       8.465   0.543  12.222  1.00 36.09           C  
ATOM   3126  O   ASP A 528       7.967   1.378  11.468  1.00 36.09           O  
ATOM   3127  CB  ASP A 528       8.207  -1.833  11.653  1.00 36.09           C  
ATOM   3128  CG  ASP A 528       8.895  -2.965  10.904  1.00 36.09           C  
ATOM   3129  OD1 ASP A 528       9.554  -2.684   9.868  1.00 36.09           O  
ATOM   3130  OD2 ASP A 528       8.769  -4.131  11.363  1.00 36.09           O  
ATOM   3131  H   ASP A 528      10.411  -1.775  12.985  1.00  0.00           H  
ATOM   3132  HA  ASP A 528       9.470  -0.443  10.640  1.00  0.00           H  
ATOM   3133 1HB  ASP A 528       7.844  -2.113  12.642  1.00  0.00           H  
ATOM   3134 2HB  ASP A 528       7.391  -1.398  11.075  1.00  0.00           H  
ATOM   3135  N   ARG A 529       8.403   0.657  13.560  1.00140.85           N  
ATOM   3136  CA  ARG A 529       7.694   1.721  14.214  1.00140.85           C  
ATOM   3137  C   ARG A 529       8.322   3.025  13.836  1.00140.85           C  
ATOM   3138  O   ARG A 529       7.629   3.999  13.541  1.00140.85           O  
ATOM   3139  CB  ARG A 529       7.762   1.585  15.745  1.00140.85           C  
ATOM   3140  CG  ARG A 529       7.240   0.238  16.251  1.00140.85           C  
ATOM   3141  CD  ARG A 529       6.991   0.214  17.758  1.00140.85           C  
ATOM   3142  NE  ARG A 529       5.823   1.104  17.973  1.00140.85           N  
ATOM   3143  CZ  ARG A 529       4.561   0.608  17.841  1.00140.85           C  
ATOM   3144  NH1 ARG A 529       4.345  -0.738  17.768  1.00140.85           N  
ATOM   3145  NH2 ARG A 529       3.512   1.473  17.732  1.00140.85           N  
ATOM   3146  H   ARG A 529       8.876  -0.037  14.121  1.00  0.00           H  
ATOM   3147  HA  ARG A 529       6.635   1.670  13.960  1.00  0.00           H  
ATOM   3148 1HB  ARG A 529       8.805   1.715  16.030  1.00  0.00           H  
ATOM   3149 2HB  ARG A 529       7.168   2.398  16.163  1.00  0.00           H  
ATOM   3150 1HG  ARG A 529       6.302   0.016  15.742  1.00  0.00           H  
ATOM   3151 2HG  ARG A 529       7.975  -0.531  16.009  1.00  0.00           H  
ATOM   3152 1HD  ARG A 529       6.786  -0.811  18.067  1.00  0.00           H  
ATOM   3153 2HD  ARG A 529       7.882   0.577  18.270  1.00  0.00           H  
ATOM   3154  HE  ARG A 529       5.797   2.085  18.218  1.00  0.00           H  
ATOM   3155 1HH1 ARG A 529       5.127  -1.376  17.813  1.00  0.00           H  
ATOM   3156 2HH1 ARG A 529       3.404  -1.091  17.670  1.00  0.00           H  
ATOM   3157 1HH2 ARG A 529       3.679   2.470  17.750  1.00  0.00           H  
ATOM   3158 2HH2 ARG A 529       2.574   1.114  17.633  1.00  0.00           H  
ATOM   3159  N   ILE A 530       9.666   3.074  13.820  1.00 94.51           N  
ATOM   3160  CA  ILE A 530      10.342   4.298  13.516  1.00 94.51           C  
ATOM   3161  C   ILE A 530      10.028   4.699  12.101  1.00 94.51           C  
ATOM   3162  O   ILE A 530       9.709   5.857  11.838  1.00 94.51           O  
ATOM   3163  CB  ILE A 530      11.834   4.196  13.628  1.00 94.51           C  
ATOM   3164  CG1 ILE A 530      12.236   3.762  15.047  1.00 94.51           C  
ATOM   3165  CG2 ILE A 530      12.420   5.559  13.228  1.00 94.51           C  
ATOM   3166  CD1 ILE A 530      11.750   4.707  16.143  1.00 94.51           C  
ATOM   3167  H   ILE A 530      10.211   2.248  14.022  1.00  0.00           H  
ATOM   3168  HA  ILE A 530      10.001   5.098  14.172  1.00  0.00           H  
ATOM   3169  HB  ILE A 530      12.187   3.409  12.963  1.00  0.00           H  
ATOM   3170 1HG1 ILE A 530      11.819   2.769  15.213  1.00  0.00           H  
ATOM   3171 2HG1 ILE A 530      13.325   3.707  15.073  1.00  0.00           H  
ATOM   3172 1HG2 ILE A 530      13.507   5.523  13.298  1.00  0.00           H  
ATOM   3173 2HG2 ILE A 530      12.131   5.793  12.204  1.00  0.00           H  
ATOM   3174 3HG2 ILE A 530      12.039   6.330  13.898  1.00  0.00           H  
ATOM   3175 1HD1 ILE A 530      12.073   4.334  17.115  1.00  0.00           H  
ATOM   3176 2HD1 ILE A 530      12.168   5.701  15.979  1.00  0.00           H  
ATOM   3177 3HD1 ILE A 530      10.663   4.763  16.120  1.00  0.00           H  
ATOM   3178  N   ASN A 531      10.081   3.745  11.147  1.00 53.10           N  
ATOM   3179  CA  ASN A 531       9.884   4.074   9.761  1.00 53.10           C  
ATOM   3180  C   ASN A 531       8.488   4.577   9.525  1.00 53.10           C  
ATOM   3181  O   ASN A 531       8.266   5.442   8.682  1.00 53.10           O  
ATOM   3182  CB  ASN A 531      10.231   2.924   8.802  1.00 53.10           C  
ATOM   3183  CG  ASN A 531      11.758   2.865   8.798  1.00 53.10           C  
ATOM   3184  OD1 ASN A 531      12.427   3.898   8.829  1.00 53.10           O  
ATOM   3185  ND2 ASN A 531      12.330   1.633   8.782  1.00 53.10           N  
ATOM   3186  H   ASN A 531      10.261   2.785  11.404  1.00  0.00           H  
ATOM   3187  HA  ASN A 531      10.527   4.911   9.484  1.00  0.00           H  
ATOM   3188 1HB  ASN A 531       9.722   1.962   8.876  1.00  0.00           H  
ATOM   3189 2HB  ASN A 531       9.868   3.461   7.925  1.00  0.00           H  
ATOM   3190 1HD2 ASN A 531      13.327   1.545   8.779  1.00  0.00           H  
ATOM   3191 2HD2 ASN A 531      11.756   0.815   8.773  1.00  0.00           H  
ATOM   3192  N   ALA A 532       7.509   4.009  10.242  1.00 77.14           N  
ATOM   3193  CA  ALA A 532       6.103   4.320  10.192  1.00 77.14           C  
ATOM   3194  C   ALA A 532       5.740   5.656  10.794  1.00 77.14           C  
ATOM   3195  O   ALA A 532       4.671   6.185  10.505  1.00 77.14           O  
ATOM   3196  CB  ALA A 532       5.252   3.257  10.907  1.00 77.14           C  
ATOM   3197  H   ALA A 532       7.832   3.290  10.874  1.00  0.00           H  
ATOM   3198  HA  ALA A 532       5.789   4.352   9.149  1.00  0.00           H  
ATOM   3199 1HB  ALA A 532       4.199   3.533  10.844  1.00  0.00           H  
ATOM   3200 2HB  ALA A 532       5.402   2.289  10.430  1.00  0.00           H  
ATOM   3201 3HB  ALA A 532       5.549   3.197  11.953  1.00  0.00           H  
ATOM   3202  N   THR A 533       6.557   6.192  11.722  1.00 82.13           N  
ATOM   3203  CA  THR A 533       6.206   7.349  12.514  1.00 82.13           C  
ATOM   3204  C   THR A 533       5.851   8.566  11.713  1.00 82.13           C  
ATOM   3205  O   THR A 533       6.595   8.986  10.830  1.00 82.13           O  
ATOM   3206  CB  THR A 533       7.291   7.729  13.480  1.00 82.13           C  
ATOM   3207  OG1 THR A 533       7.590   6.631  14.328  1.00 82.13           O  
ATOM   3208  CG2 THR A 533       6.815   8.921  14.325  1.00 82.13           C  
ATOM   3209  H   THR A 533       7.457   5.755  11.862  1.00  0.00           H  
ATOM   3210  HA  THR A 533       5.298   7.145  13.082  1.00  0.00           H  
ATOM   3211  HB  THR A 533       8.186   7.999  12.920  1.00  0.00           H  
ATOM   3212  HG1 THR A 533       7.030   5.886  14.095  1.00  0.00           H  
ATOM   3213 1HG2 THR A 533       7.598   9.203  15.029  1.00  0.00           H  
ATOM   3214 2HG2 THR A 533       6.593   9.764  13.671  1.00  0.00           H  
ATOM   3215 3HG2 THR A 533       5.917   8.641  14.874  1.00  0.00           H  
ATOM   3216  N   VAL A 534       4.614   9.081  11.934  1.00124.09           N  
ATOM   3217  CA  VAL A 534       4.164  10.339  11.393  1.00124.09           C  
ATOM   3218  C   VAL A 534       4.521  11.524  12.253  1.00124.09           C  
ATOM   3219  O   VAL A 534       4.906  12.569  11.734  1.00124.09           O  
ATOM   3220  CB  VAL A 534       2.698  10.399  11.114  1.00124.09           C  
ATOM   3221  CG1 VAL A 534       1.935  10.515  12.440  1.00124.09           C  
ATOM   3222  CG2 VAL A 534       2.470  11.568  10.145  1.00124.09           C  
ATOM   3223  H   VAL A 534       3.986   8.541  12.512  1.00  0.00           H  
ATOM   3224  HA  VAL A 534       4.677  10.576  10.460  1.00  0.00           H  
ATOM   3225  HB  VAL A 534       2.393   9.476  10.620  1.00  0.00           H  
ATOM   3226 1HG1 VAL A 534       0.864  10.559  12.241  1.00  0.00           H  
ATOM   3227 2HG1 VAL A 534       2.153   9.647  13.062  1.00  0.00           H  
ATOM   3228 3HG1 VAL A 534       2.244  11.422  12.959  1.00  0.00           H  
ATOM   3229 1HG2 VAL A 534       1.408  11.647   9.913  1.00  0.00           H  
ATOM   3230 2HG2 VAL A 534       2.811  12.494  10.607  1.00  0.00           H  
ATOM   3231 3HG2 VAL A 534       3.029  11.393   9.226  1.00  0.00           H  
ATOM   3232  N   GLY A 535       4.385  11.406  13.596  1.00  0.00           N  
ATOM   3233  CA  GLY A 535       4.598  12.567  14.425  1.00  0.00           C  
ATOM   3234  C   GLY A 535       4.245  12.251  15.845  1.00  0.00           C  
ATOM   3235  O   GLY A 535       4.220  11.090  16.254  1.00  0.00           O  
ATOM   3236  H   GLY A 535       4.139  10.529  14.032  1.00  0.00           H  
ATOM   3237 1HA  GLY A 535       5.646  12.861  14.364  1.00  0.00           H  
ATOM   3238 2HA  GLY A 535       3.972  13.382  14.064  1.00  0.00           H  
ATOM   3239  N   TYR A 536       3.968  13.315  16.635  1.00  0.00           N  
ATOM   3240  CA  TYR A 536       3.773  13.130  18.042  1.00  0.00           C  
ATOM   3241  C   TYR A 536       2.706  14.064  18.523  1.00  0.00           C  
ATOM   3242  O   TYR A 536       2.679  15.237  18.148  1.00  0.00           O  
ATOM   3243  CB  TYR A 536       5.075  13.361  18.812  1.00  0.00           C  
ATOM   3244  CG  TYR A 536       6.181  12.396  18.449  1.00  0.00           C  
ATOM   3245  CD1 TYR A 536       7.097  12.703  17.453  1.00  0.00           C  
ATOM   3246  CD2 TYR A 536       6.307  11.180  19.105  1.00  0.00           C  
ATOM   3247  CE1 TYR A 536       8.109  11.824  17.117  1.00  0.00           C  
ATOM   3248  CE2 TYR A 536       7.315  10.294  18.778  1.00  0.00           C  
ATOM   3249  CZ  TYR A 536       8.215  10.620  17.783  1.00  0.00           C  
ATOM   3250  OH  TYR A 536       9.222   9.741  17.455  1.00  0.00           O  
ATOM   3251  H   TYR A 536       3.896  14.245  16.246  1.00  0.00           H  
ATOM   3252  HA  TYR A 536       3.527  12.088  18.248  1.00  0.00           H  
ATOM   3253 1HB  TYR A 536       5.399  14.381  18.599  1.00  0.00           H  
ATOM   3254 2HB  TYR A 536       4.844  13.267  19.872  1.00  0.00           H  
ATOM   3255  HD1 TYR A 536       7.008  13.656  16.932  1.00  0.00           H  
ATOM   3256  HD2 TYR A 536       5.593  10.929  19.889  1.00  0.00           H  
ATOM   3257  HE1 TYR A 536       8.822  12.078  16.333  1.00  0.00           H  
ATOM   3258  HE2 TYR A 536       7.397   9.343  19.304  1.00  0.00           H  
ATOM   3259  HH  TYR A 536       9.468   9.164  18.181  1.00  0.00           H  
ATOM   3260  N   ILE A 537       1.809  13.570  19.401  1.00  0.00           N  
ATOM   3261  CA  ILE A 537       0.991  14.464  20.167  1.00  0.00           C  
ATOM   3262  C   ILE A 537       1.680  14.636  21.488  1.00  0.00           C  
ATOM   3263  O   ILE A 537       2.017  13.665  22.164  1.00  0.00           O  
ATOM   3264  CB  ILE A 537      -0.441  13.937  20.374  1.00  0.00           C  
ATOM   3265  CG1 ILE A 537      -1.222  13.984  19.058  1.00  0.00           C  
ATOM   3266  CG2 ILE A 537      -1.153  14.742  21.449  1.00  0.00           C  
ATOM   3267  CD1 ILE A 537      -1.496  15.385  18.561  1.00  0.00           C  
ATOM   3268  H   ILE A 537       1.702  12.573  19.529  1.00  0.00           H  
ATOM   3269  HA  ILE A 537       0.962  15.449  19.704  1.00  0.00           H  
ATOM   3270  HB  ILE A 537      -0.394  12.890  20.674  1.00  0.00           H  
ATOM   3271 1HG1 ILE A 537      -0.638  13.443  18.315  1.00  0.00           H  
ATOM   3272 2HG1 ILE A 537      -2.167  13.467  19.224  1.00  0.00           H  
ATOM   3273 1HG2 ILE A 537      -2.164  14.357  21.582  1.00  0.00           H  
ATOM   3274 2HG2 ILE A 537      -0.607  14.658  22.388  1.00  0.00           H  
ATOM   3275 3HG2 ILE A 537      -1.201  15.789  21.149  1.00  0.00           H  
ATOM   3276 1HD1 ILE A 537      -2.054  15.338  17.626  1.00  0.00           H  
ATOM   3277 2HD1 ILE A 537      -2.082  15.928  19.304  1.00  0.00           H  
ATOM   3278 3HD1 ILE A 537      -0.553  15.904  18.394  1.00  0.00           H  
ATOM   3279  N   GLY A 538       1.927  15.906  21.881  1.00  0.00           N  
ATOM   3280  CA  GLY A 538       2.525  16.146  23.164  1.00  0.00           C  
ATOM   3281  C   GLY A 538       1.656  17.024  24.003  1.00  0.00           C  
ATOM   3282  O   GLY A 538       0.918  17.875  23.506  1.00  0.00           O  
ATOM   3283  H   GLY A 538       1.700  16.693  21.289  1.00  0.00           H  
ATOM   3284 1HA  GLY A 538       2.668  15.194  23.674  1.00  0.00           H  
ATOM   3285 2HA  GLY A 538       3.490  16.631  23.022  1.00  0.00           H  
ATOM   3286  N   ALA A 539       1.743  16.811  25.332  1.00  0.00           N  
ATOM   3287  CA  ALA A 539       0.959  17.548  26.275  1.00  0.00           C  
ATOM   3288  C   ALA A 539       1.875  17.982  27.376  1.00  0.00           C  
ATOM   3289  O   ALA A 539       2.743  17.225  27.808  1.00  0.00           O  
ATOM   3290  CB  ALA A 539      -0.198  16.716  26.808  1.00  0.00           C  
ATOM   3291  H   ALA A 539       2.384  16.107  25.669  1.00  0.00           H  
ATOM   3292  HA  ALA A 539       0.493  18.389  25.761  1.00  0.00           H  
ATOM   3293 1HB  ALA A 539      -0.753  17.297  27.544  1.00  0.00           H  
ATOM   3294 2HB  ALA A 539      -0.861  16.445  25.985  1.00  0.00           H  
ATOM   3295 3HB  ALA A 539       0.189  15.812  27.275  1.00  0.00           H  
ATOM   3296  N   SER A 540       1.699  19.232  27.855  1.00  0.00           N  
ATOM   3297  CA  SER A 540       2.540  19.741  28.903  1.00  0.00           C  
ATOM   3298  C   SER A 540       1.784  19.658  30.196  1.00  0.00           C  
ATOM   3299  O   SER A 540       0.687  20.198  30.333  1.00  0.00           O  
ATOM   3300  CB  SER A 540       2.969  21.166  28.611  1.00  0.00           C  
ATOM   3301  OG  SER A 540       1.930  21.925  28.057  1.00  0.00           O  
ATOM   3302  H   SER A 540       0.970  19.822  27.479  1.00  0.00           H  
ATOM   3303  HA  SER A 540       3.528  19.278  28.928  1.00  0.00           H  
ATOM   3304 1HB  SER A 540       3.289  21.630  29.544  1.00  0.00           H  
ATOM   3305 2HB  SER A 540       3.804  21.143  27.912  1.00  0.00           H  
ATOM   3306  HG  SER A 540       2.300  22.659  27.561  1.00  0.00           H  
ATOM   3307  N   TYR A 541       2.334  18.814  31.100  1.00  0.00           N  
ATOM   3308  CA  TYR A 541       1.661  18.651  32.360  1.00  0.00           C  
ATOM   3309  C   TYR A 541       2.301  19.678  33.246  1.00  0.00           C  
ATOM   3310  O   TYR A 541       3.476  19.564  33.587  1.00  0.00           O  
ATOM   3311  CB  TYR A 541       1.811  17.237  32.926  1.00  0.00           C  
ATOM   3312  CG  TYR A 541       0.858  16.230  32.322  1.00  0.00           C  
ATOM   3313  CD1 TYR A 541       1.098  15.686  31.069  1.00  0.00           C  
ATOM   3314  CD2 TYR A 541      -0.278  15.825  33.007  1.00  0.00           C  
ATOM   3315  CE1 TYR A 541       0.231  14.766  30.511  1.00  0.00           C  
ATOM   3316  CE2 TYR A 541      -1.151  14.906  32.460  1.00  0.00           C  
ATOM   3317  CZ  TYR A 541      -0.894  14.378  31.212  1.00  0.00           C  
ATOM   3318  OH  TYR A 541      -1.760  13.461  30.663  1.00  0.00           O  
ATOM   3319  H   TYR A 541       3.210  18.337  30.945  1.00  0.00           H  
ATOM   3320  HA  TYR A 541       0.583  18.722  32.215  1.00  0.00           H  
ATOM   3321 1HB  TYR A 541       2.839  16.923  32.740  1.00  0.00           H  
ATOM   3322 2HB  TYR A 541       1.639  17.301  34.000  1.00  0.00           H  
ATOM   3323  HD1 TYR A 541       1.988  15.996  30.521  1.00  0.00           H  
ATOM   3324  HD2 TYR A 541      -0.476  16.247  33.993  1.00  0.00           H  
ATOM   3325  HE1 TYR A 541       0.432  14.346  29.526  1.00  0.00           H  
ATOM   3326  HE2 TYR A 541      -2.039  14.602  33.014  1.00  0.00           H  
ATOM   3327  HH  TYR A 541      -2.404  13.129  31.293  1.00  0.00           H  
ATOM   3328  N   ASP A 542       1.542  20.727  33.621  1.00  0.00           N  
ATOM   3329  CA  ASP A 542       2.162  21.846  34.268  1.00  0.00           C  
ATOM   3330  C   ASP A 542       1.936  21.645  35.719  1.00  0.00           C  
ATOM   3331  O   ASP A 542       1.020  22.205  36.318  1.00  0.00           O  
ATOM   3332  CB  ASP A 542       1.586  23.182  33.795  1.00  0.00           C  
ATOM   3333  CG  ASP A 542       2.480  24.385  34.067  1.00  0.00           C  
ATOM   3334  OD1 ASP A 542       3.620  24.186  34.416  1.00  0.00           O  
ATOM   3335  OD2 ASP A 542       2.070  25.482  33.774  1.00  0.00           O  
ATOM   3336  H   ASP A 542       0.545  20.744  33.457  1.00  0.00           H  
ATOM   3337  HA  ASP A 542       3.220  21.883  34.006  1.00  0.00           H  
ATOM   3338 1HB  ASP A 542       1.289  23.181  32.746  1.00  0.00           H  
ATOM   3339 2HB  ASP A 542       0.698  23.241  34.425  1.00  0.00           H  
ATOM   3340  N   VAL A 543       2.814  20.827  36.321  1.00177.22           N  
ATOM   3341  CA  VAL A 543       2.673  20.439  37.687  1.00177.22           C  
ATOM   3342  C   VAL A 543       2.810  21.636  38.613  1.00177.22           C  
ATOM   3343  O   VAL A 543       2.001  21.714  39.542  1.00177.22           O  
ATOM   3344  CB  VAL A 543       3.587  19.270  37.983  1.00177.22           C  
ATOM   3345  CG1 VAL A 543       5.016  19.729  38.192  1.00177.22           C  
ATOM   3346  CG2 VAL A 543       3.017  18.401  39.096  1.00177.22           C  
ATOM   3347  H   VAL A 543       3.598  20.477  35.788  1.00  0.00           H  
ATOM   3348  HA  VAL A 543       1.643  20.165  37.917  1.00  0.00           H  
ATOM   3349  HB  VAL A 543       3.653  18.639  37.097  1.00  0.00           H  
ATOM   3350 1HG1 VAL A 543       5.648  18.866  38.402  1.00  0.00           H  
ATOM   3351 2HG1 VAL A 543       5.373  20.229  37.292  1.00  0.00           H  
ATOM   3352 3HG1 VAL A 543       5.057  20.421  39.033  1.00  0.00           H  
ATOM   3353 1HG2 VAL A 543       3.692  17.568  39.289  1.00  0.00           H  
ATOM   3354 2HG2 VAL A 543       2.907  18.997  40.002  1.00  0.00           H  
ATOM   3355 3HG2 VAL A 543       2.043  18.016  38.794  1.00  0.00           H  
ATOM   3356  N   PRO A 544       3.736  22.587  38.464  1.00146.85           N  
ATOM   3357  CA  PRO A 544       3.839  23.576  39.498  1.00146.85           C  
ATOM   3358  C   PRO A 544       2.583  24.377  39.671  1.00146.85           C  
ATOM   3359  O   PRO A 544       2.210  24.640  40.812  1.00146.85           O  
ATOM   3360  CB  PRO A 544       4.965  24.487  39.078  1.00146.85           C  
ATOM   3361  CG  PRO A 544       4.765  24.550  37.563  1.00146.85           C  
ATOM   3362  CD  PRO A 544       3.964  23.287  37.203  1.00146.85           C  
ATOM   3363  HA  PRO A 544       4.033  23.138  40.488  1.00  0.00           H  
ATOM   3364 1HB  PRO A 544       4.884  25.474  39.556  1.00  0.00           H  
ATOM   3365 2HB  PRO A 544       5.945  24.072  39.358  1.00  0.00           H  
ATOM   3366 1HG  PRO A 544       4.220  25.460  37.271  1.00  0.00           H  
ATOM   3367 2HG  PRO A 544       5.730  24.570  37.035  1.00  0.00           H  
ATOM   3368 1HD  PRO A 544       3.000  23.526  36.730  1.00  0.00           H  
ATOM   3369 2HD  PRO A 544       4.509  22.633  36.507  1.00  0.00           H  
ATOM   3370  N   SER A 545       1.957  24.835  38.566  1.00 65.39           N  
ATOM   3371  CA  SER A 545       0.770  25.624  38.678  1.00 65.39           C  
ATOM   3372  C   SER A 545      -0.451  24.788  38.924  1.00 65.39           C  
ATOM   3373  O   SER A 545      -1.212  25.056  39.850  1.00 65.39           O  
ATOM   3374  CB  SER A 545       0.483  26.503  37.452  1.00 65.39           C  
ATOM   3375  OG  SER A 545      -0.680  27.280  37.695  1.00 65.39           O  
ATOM   3376  H   SER A 545       2.323  24.624  37.648  1.00  0.00           H  
ATOM   3377  HA  SER A 545       0.836  26.400  39.442  1.00  0.00           H  
ATOM   3378 1HB  SER A 545       1.342  27.150  37.279  1.00  0.00           H  
ATOM   3379 2HB  SER A 545       0.335  25.858  36.587  1.00  0.00           H  
ATOM   3380  HG  SER A 545      -1.022  27.079  38.570  1.00  0.00           H  
ATOM   3381  N   LEU A 546      -0.669  23.755  38.082  1.00 67.65           N  
ATOM   3382  CA  LEU A 546      -1.893  22.997  38.096  1.00 67.65           C  
ATOM   3383  C   LEU A 546      -2.060  22.133  39.299  1.00 67.65           C  
ATOM   3384  O   LEU A 546      -3.164  22.021  39.828  1.00 67.65           O  
ATOM   3385  CB  LEU A 546      -2.080  22.128  36.844  1.00 67.65           C  
ATOM   3386  CG  LEU A 546      -2.179  22.977  35.564  1.00 67.65           C  
ATOM   3387  CD1 LEU A 546      -2.624  22.130  34.364  1.00 67.65           C  
ATOM   3388  CD2 LEU A 546      -3.058  24.220  35.776  1.00 67.65           C  
ATOM   3389  H   LEU A 546       0.054  23.509  37.421  1.00  0.00           H  
ATOM   3390  HA  LEU A 546      -2.743  23.677  38.151  1.00  0.00           H  
ATOM   3391 1HB  LEU A 546      -1.146  21.569  36.875  1.00  0.00           H  
ATOM   3392 2HB  LEU A 546      -2.918  21.440  36.952  1.00  0.00           H  
ATOM   3393  HG  LEU A 546      -1.175  23.335  35.334  1.00  0.00           H  
ATOM   3394 1HD1 LEU A 546      -2.684  22.759  33.476  1.00  0.00           H  
ATOM   3395 2HD1 LEU A 546      -1.901  21.332  34.194  1.00  0.00           H  
ATOM   3396 3HD1 LEU A 546      -3.603  21.697  34.568  1.00  0.00           H  
ATOM   3397 1HD2 LEU A 546      -3.103  24.795  34.850  1.00  0.00           H  
ATOM   3398 2HD2 LEU A 546      -4.064  23.911  36.062  1.00  0.00           H  
ATOM   3399 3HD2 LEU A 546      -2.631  24.838  36.566  1.00  0.00           H  
ATOM   3400  N   VAL A 547      -0.985  21.459  39.736  1.00 55.62           N  
ATOM   3401  CA  VAL A 547      -1.070  20.636  40.906  1.00 55.62           C  
ATOM   3402  C   VAL A 547      -1.324  21.518  42.086  1.00 55.62           C  
ATOM   3403  O   VAL A 547      -2.045  21.145  43.011  1.00 55.62           O  
ATOM   3404  CB  VAL A 547       0.182  19.852  41.150  1.00 55.62           C  
ATOM   3405  CG1 VAL A 547       0.131  19.223  42.553  1.00 55.62           C  
ATOM   3406  CG2 VAL A 547       0.266  18.808  40.028  1.00 55.62           C  
ATOM   3407  H   VAL A 547      -0.105  21.525  39.244  1.00  0.00           H  
ATOM   3408  HA  VAL A 547      -1.900  19.932  40.836  1.00  0.00           H  
ATOM   3409  HB  VAL A 547       1.039  20.521  41.072  1.00  0.00           H  
ATOM   3410 1HG1 VAL A 547       1.043  18.653  42.730  1.00  0.00           H  
ATOM   3411 2HG1 VAL A 547       0.045  20.010  43.302  1.00  0.00           H  
ATOM   3412 3HG1 VAL A 547      -0.730  18.559  42.623  1.00  0.00           H  
ATOM   3413 1HG2 VAL A 547       1.165  18.206  40.157  1.00  0.00           H  
ATOM   3414 2HG2 VAL A 547      -0.612  18.163  40.066  1.00  0.00           H  
ATOM   3415 3HG2 VAL A 547       0.304  19.313  39.063  1.00  0.00           H  
ATOM   3416  N   GLU A 548      -0.720  22.720  42.089  1.00 33.62           N  
ATOM   3417  CA  GLU A 548      -0.901  23.636  43.178  1.00 33.62           C  
ATOM   3418  C   GLU A 548      -2.350  24.011  43.243  1.00 33.62           C  
ATOM   3419  O   GLU A 548      -2.941  24.088  44.320  1.00 33.62           O  
ATOM   3420  CB  GLU A 548      -0.085  24.927  42.999  1.00 33.62           C  
ATOM   3421  CG  GLU A 548      -0.233  25.908  44.161  1.00 33.62           C  
ATOM   3422  CD  GLU A 548       0.715  27.075  43.929  1.00 33.62           C  
ATOM   3423  OE1 GLU A 548       1.208  27.232  42.779  1.00 33.62           O  
ATOM   3424  OE2 GLU A 548       0.962  27.825  44.911  1.00 33.62           O  
ATOM   3425  H   GLU A 548      -0.129  22.987  41.315  1.00  0.00           H  
ATOM   3426  HA  GLU A 548      -0.582  23.169  44.111  1.00  0.00           H  
ATOM   3427 1HB  GLU A 548       0.959  24.632  42.895  1.00  0.00           H  
ATOM   3428 2HB  GLU A 548      -0.425  25.394  42.074  1.00  0.00           H  
ATOM   3429 1HG  GLU A 548      -1.255  26.256  44.307  1.00  0.00           H  
ATOM   3430 2HG  GLU A 548       0.079  25.327  45.028  1.00  0.00           H  
ATOM   3431  N   LYS A 549      -2.964  24.242  42.071  1.00119.04           N  
ATOM   3432  CA  LYS A 549      -4.337  24.648  41.983  1.00119.04           C  
ATOM   3433  C   LYS A 549      -5.206  23.563  42.556  1.00119.04           C  
ATOM   3434  O   LYS A 549      -6.130  23.844  43.318  1.00119.04           O  
ATOM   3435  CB  LYS A 549      -4.746  24.869  40.511  1.00119.04           C  
ATOM   3436  CG  LYS A 549      -6.058  25.620  40.250  1.00119.04           C  
ATOM   3437  CD  LYS A 549      -7.342  24.912  40.686  1.00119.04           C  
ATOM   3438  CE  LYS A 549      -8.599  25.541  40.073  1.00119.04           C  
ATOM   3439  NZ  LYS A 549      -8.723  26.956  40.492  1.00119.04           N  
ATOM   3440  H   LYS A 549      -2.431  24.123  41.222  1.00  0.00           H  
ATOM   3441  HA  LYS A 549      -4.481  25.582  42.527  1.00  0.00           H  
ATOM   3442 1HB  LYS A 549      -3.939  25.427  40.036  1.00  0.00           H  
ATOM   3443 2HB  LYS A 549      -4.826  23.884  40.050  1.00  0.00           H  
ATOM   3444 1HG  LYS A 549      -6.023  26.572  40.781  1.00  0.00           H  
ATOM   3445 2HG  LYS A 549      -6.144  25.805  39.180  1.00  0.00           H  
ATOM   3446 1HD  LYS A 549      -7.284  23.867  40.378  1.00  0.00           H  
ATOM   3447 2HD  LYS A 549      -7.417  24.966  41.772  1.00  0.00           H  
ATOM   3448 1HE  LYS A 549      -8.521  25.474  38.989  1.00  0.00           H  
ATOM   3449 2HE  LYS A 549      -9.465  24.971  40.410  1.00  0.00           H  
ATOM   3450 1HZ  LYS A 549      -9.555  27.357  40.082  1.00  0.00           H  
ATOM   3451 2HZ  LYS A 549      -8.787  27.005  41.499  1.00  0.00           H  
ATOM   3452 3HZ  LYS A 549      -7.912  27.471  40.181  1.00  0.00           H  
ATOM   3453  N   LEU A 550      -4.930  22.288  42.210  1.00103.05           N  
ATOM   3454  CA  LEU A 550      -5.757  21.201  42.665  1.00103.05           C  
ATOM   3455  C   LEU A 550      -5.663  21.075  44.162  1.00103.05           C  
ATOM   3456  O   LEU A 550      -6.683  21.029  44.847  1.00103.05           O  
ATOM   3457  CB  LEU A 550      -5.357  19.860  42.001  1.00103.05           C  
ATOM   3458  CG  LEU A 550      -6.178  18.600  42.382  1.00103.05           C  
ATOM   3459  CD1 LEU A 550      -5.823  17.431  41.449  1.00103.05           C  
ATOM   3460  CD2 LEU A 550      -6.008  18.182  43.855  1.00103.05           C  
ATOM   3461  H   LEU A 550      -4.133  22.087  41.623  1.00  0.00           H  
ATOM   3462  HA  LEU A 550      -6.798  21.406  42.417  1.00  0.00           H  
ATOM   3463 1HB  LEU A 550      -5.551  20.113  40.960  1.00  0.00           H  
ATOM   3464 2HB  LEU A 550      -4.296  19.646  42.131  1.00  0.00           H  
ATOM   3465  HG  LEU A 550      -7.232  18.851  42.259  1.00  0.00           H  
ATOM   3466 1HD1 LEU A 550      -6.406  16.553  41.727  1.00  0.00           H  
ATOM   3467 2HD1 LEU A 550      -6.051  17.705  40.419  1.00  0.00           H  
ATOM   3468 3HD1 LEU A 550      -4.761  17.204  41.538  1.00  0.00           H  
ATOM   3469 1HD2 LEU A 550      -6.610  17.295  44.053  1.00  0.00           H  
ATOM   3470 2HD2 LEU A 550      -4.959  17.961  44.052  1.00  0.00           H  
ATOM   3471 3HD2 LEU A 550      -6.335  18.994  44.504  1.00  0.00           H  
ATOM   3472  N   LEU A 551      -4.437  21.031  44.717  1.00109.07           N  
ATOM   3473  CA  LEU A 551      -4.292  20.823  46.136  1.00109.07           C  
ATOM   3474  C   LEU A 551      -4.771  21.983  46.950  1.00109.07           C  
ATOM   3475  O   LEU A 551      -5.321  21.794  48.035  1.00109.07           O  
ATOM   3476  CB  LEU A 551      -2.870  20.501  46.632  1.00109.07           C  
ATOM   3477  CG  LEU A 551      -2.382  19.089  46.261  1.00109.07           C  
ATOM   3478  CD1 LEU A 551      -1.911  19.003  44.804  1.00109.07           C  
ATOM   3479  CD2 LEU A 551      -1.354  18.571  47.274  1.00109.07           C  
ATOM   3480  H   LEU A 551      -3.609  21.143  44.149  1.00  0.00           H  
ATOM   3481  HA  LEU A 551      -4.913  19.984  46.447  1.00  0.00           H  
ATOM   3482 1HB  LEU A 551      -2.314  21.255  46.077  1.00  0.00           H  
ATOM   3483 2HB  LEU A 551      -2.764  20.685  47.701  1.00  0.00           H  
ATOM   3484  HG  LEU A 551      -3.245  18.424  46.313  1.00  0.00           H  
ATOM   3485 1HD1 LEU A 551      -1.576  17.988  44.589  1.00  0.00           H  
ATOM   3486 2HD1 LEU A 551      -2.736  19.261  44.139  1.00  0.00           H  
ATOM   3487 3HD1 LEU A 551      -1.087  19.697  44.647  1.00  0.00           H  
ATOM   3488 1HD2 LEU A 551      -1.030  17.571  46.984  1.00  0.00           H  
ATOM   3489 2HD2 LEU A 551      -0.494  19.240  47.295  1.00  0.00           H  
ATOM   3490 3HD2 LEU A 551      -1.807  18.532  48.265  1.00  0.00           H  
ATOM   3491  N   HIS A 552      -4.579  23.216  46.453  1.00 92.71           N  
ATOM   3492  CA  HIS A 552      -4.863  24.394  47.222  1.00 92.71           C  
ATOM   3493  C   HIS A 552      -6.316  24.452  47.574  1.00 92.71           C  
ATOM   3494  O   HIS A 552      -6.692  25.010  48.602  1.00 92.71           O  
ATOM   3495  CB  HIS A 552      -4.486  25.693  46.490  1.00 92.71           C  
ATOM   3496  CG  HIS A 552      -4.499  26.920  47.358  1.00 92.71           C  
ATOM   3497  ND1 HIS A 552      -5.626  27.419  47.976  1.00 92.71           N  
ATOM   3498  CD2 HIS A 552      -3.491  27.773  47.682  1.00 92.71           C  
ATOM   3499  CE1 HIS A 552      -5.244  28.540  48.635  1.00 92.71           C  
ATOM   3500  NE2 HIS A 552      -3.958  28.798  48.487  1.00 92.71           N  
ATOM   3501  H   HIS A 552      -4.225  23.316  45.512  1.00  0.00           H  
ATOM   3502  HA  HIS A 552      -4.300  24.367  48.154  1.00  0.00           H  
ATOM   3503 1HB  HIS A 552      -3.476  25.617  46.085  1.00  0.00           H  
ATOM   3504 2HB  HIS A 552      -5.189  25.884  45.680  1.00  0.00           H  
ATOM   3505  HD2 HIS A 552      -2.439  27.739  47.396  1.00  0.00           H  
ATOM   3506  HE1 HIS A 552      -5.967  29.121  49.207  1.00  0.00           H  
ATOM   3507  HE2 HIS A 552      -3.460  29.580  48.888  1.00  0.00           H  
ATOM   3508  N   GLN A 553      -7.179  23.916  46.700  1.00110.38           N  
ATOM   3509  CA  GLN A 553      -8.604  23.918  46.878  1.00110.38           C  
ATOM   3510  C   GLN A 553      -9.024  23.066  48.044  1.00110.38           C  
ATOM   3511  O   GLN A 553      -9.987  23.399  48.733  1.00110.38           O  
ATOM   3512  CB  GLN A 553      -9.313  23.345  45.643  1.00110.38           C  
ATOM   3513  CG  GLN A 553     -10.823  23.200  45.812  1.00110.38           C  
ATOM   3514  CD  GLN A 553     -11.361  22.539  44.551  1.00110.38           C  
ATOM   3515  OE1 GLN A 553     -12.370  21.834  44.583  1.00110.38           O  
ATOM   3516  NE2 GLN A 553     -10.667  22.771  43.405  1.00110.38           N  
ATOM   3517  H   GLN A 553      -6.787  23.489  45.873  1.00  0.00           H  
ATOM   3518  HA  GLN A 553      -8.950  24.938  47.044  1.00  0.00           H  
ATOM   3519 1HB  GLN A 553      -9.094  24.018  44.814  1.00  0.00           H  
ATOM   3520 2HB  GLN A 553      -8.866  22.370  45.447  1.00  0.00           H  
ATOM   3521 1HG  GLN A 553     -11.279  22.783  46.710  1.00  0.00           H  
ATOM   3522 2HG  GLN A 553     -11.018  24.272  45.773  1.00  0.00           H  
ATOM   3523 1HE2 GLN A 553     -10.972  22.363  42.543  1.00  0.00           H  
ATOM   3524 2HE2 GLN A 553      -9.852  23.350  43.422  1.00  0.00           H  
ATOM   3525  N   LEU A 554      -8.326  21.942  48.296  1.00117.55           N  
ATOM   3526  CA  LEU A 554      -8.789  20.998  49.279  1.00117.55           C  
ATOM   3527  C   LEU A 554      -8.719  21.544  50.668  1.00117.55           C  
ATOM   3528  O   LEU A 554      -7.864  22.362  51.008  1.00117.55           O  
ATOM   3529  CB  LEU A 554      -8.000  19.674  49.356  1.00117.55           C  
ATOM   3530  CG  LEU A 554      -7.982  18.818  48.077  1.00117.55           C  
ATOM   3531  CD1 LEU A 554      -7.014  19.383  47.030  1.00117.55           C  
ATOM   3532  CD2 LEU A 554      -7.710  17.344  48.403  1.00117.55           C  
ATOM   3533  H   LEU A 554      -7.469  21.751  47.796  1.00  0.00           H  
ATOM   3534  HA  LEU A 554      -9.821  20.723  49.064  1.00  0.00           H  
ATOM   3535 1HB  LEU A 554      -7.004  20.072  49.545  1.00  0.00           H  
ATOM   3536 2HB  LEU A 554      -8.315  19.065  50.203  1.00  0.00           H  
ATOM   3537  HG  LEU A 554      -8.979  18.871  47.638  1.00  0.00           H  
ATOM   3538 1HD1 LEU A 554      -7.029  18.752  46.141  1.00  0.00           H  
ATOM   3539 2HD1 LEU A 554      -7.319  20.394  46.761  1.00  0.00           H  
ATOM   3540 3HD1 LEU A 554      -6.006  19.405  47.442  1.00  0.00           H  
ATOM   3541 1HD2 LEU A 554      -7.704  16.763  47.480  1.00  0.00           H  
ATOM   3542 2HD2 LEU A 554      -6.742  17.253  48.897  1.00  0.00           H  
ATOM   3543 3HD2 LEU A 554      -8.491  16.967  49.063  1.00  0.00           H  
ATOM   3544  N   ALA A 555      -9.650  21.061  51.516  1.00 32.97           N  
ATOM   3545  CA  ALA A 555      -9.684  21.446  52.892  1.00 32.97           C  
ATOM   3546  C   ALA A 555      -8.468  20.850  53.536  1.00 32.97           C  
ATOM   3547  O   ALA A 555      -7.989  19.794  53.125  1.00 32.97           O  
ATOM   3548  CB  ALA A 555     -10.916  20.920  53.649  1.00 32.97           C  
ATOM   3549  H   ALA A 555     -10.341  20.411  51.170  1.00  0.00           H  
ATOM   3550  HA  ALA A 555      -9.715  22.534  52.950  1.00  0.00           H  
ATOM   3551 1HB  ALA A 555     -10.873  21.252  54.686  1.00  0.00           H  
ATOM   3552 2HB  ALA A 555     -11.822  21.305  53.182  1.00  0.00           H  
ATOM   3553 3HB  ALA A 555     -10.925  19.832  53.617  1.00  0.00           H  
ATOM   3554  N   SER A 556      -7.961  21.527  54.584  1.00 59.12           N  
ATOM   3555  CA  SER A 556      -6.793  21.136  55.322  1.00 59.12           C  
ATOM   3556  C   SER A 556      -5.539  21.288  54.513  1.00 59.12           C  
ATOM   3557  O   SER A 556      -4.489  20.768  54.884  1.00 59.12           O  
ATOM   3558  CB  SER A 556      -6.864  19.698  55.862  1.00 59.12           C  
ATOM   3559  OG  SER A 556      -7.883  19.601  56.847  1.00 59.12           O  
ATOM   3560  H   SER A 556      -8.454  22.367  54.852  1.00  0.00           H  
ATOM   3561  HA  SER A 556      -6.671  21.680  56.260  1.00  0.00           H  
ATOM   3562 1HB  SER A 556      -7.080  19.025  55.033  1.00  0.00           H  
ATOM   3563 2HB  SER A 556      -5.899  19.440  56.296  1.00  0.00           H  
ATOM   3564  HG  SER A 556      -8.303  20.457  56.958  1.00  0.00           H  
ATOM   3565  N   LYS A 557      -5.585  22.068  53.421  1.00139.26           N  
ATOM   3566  CA  LYS A 557      -4.424  22.262  52.594  1.00139.26           C  
ATOM   3567  C   LYS A 557      -3.337  22.912  53.398  1.00139.26           C  
ATOM   3568  O   LYS A 557      -2.171  22.542  53.285  1.00139.26           O  
ATOM   3569  CB  LYS A 557      -4.662  23.262  51.463  1.00139.26           C  
ATOM   3570  CG  LYS A 557      -3.360  23.573  50.730  1.00139.26           C  
ATOM   3571  CD  LYS A 557      -3.431  24.744  49.760  1.00139.26           C  
ATOM   3572  CE  LYS A 557      -2.528  25.902  50.181  1.00139.26           C  
ATOM   3573  NZ  LYS A 557      -2.764  26.219  51.607  1.00139.26           N  
ATOM   3574  H   LYS A 557      -6.449  22.529  53.172  1.00  0.00           H  
ATOM   3575  HA  LYS A 557      -4.134  21.315  52.137  1.00  0.00           H  
ATOM   3576 1HB  LYS A 557      -5.395  22.815  50.791  1.00  0.00           H  
ATOM   3577 2HB  LYS A 557      -5.084  24.161  51.914  1.00  0.00           H  
ATOM   3578 1HG  LYS A 557      -2.593  23.803  51.470  1.00  0.00           H  
ATOM   3579 2HG  LYS A 557      -3.063  22.692  50.162  1.00  0.00           H  
ATOM   3580 1HD  LYS A 557      -3.125  24.396  48.772  1.00  0.00           H  
ATOM   3581 2HD  LYS A 557      -4.461  25.097  49.716  1.00  0.00           H  
ATOM   3582 1HE  LYS A 557      -1.493  25.605  50.019  1.00  0.00           H  
ATOM   3583 2HE  LYS A 557      -2.760  26.762  49.553  1.00  0.00           H  
ATOM   3584 1HZ  LYS A 557      -2.167  26.985  51.885  1.00  0.00           H  
ATOM   3585 2HZ  LYS A 557      -3.731  26.481  51.739  1.00  0.00           H  
ATOM   3586 3HZ  LYS A 557      -2.555  25.408  52.171  1.00  0.00           H  
ATOM   3587  N   GLN A 558      -3.701  23.905  54.231  1.00 87.22           N  
ATOM   3588  CA  GLN A 558      -2.763  24.721  54.953  1.00 87.22           C  
ATOM   3589  C   GLN A 558      -1.960  23.897  55.912  1.00 87.22           C  
ATOM   3590  O   GLN A 558      -0.794  24.196  56.163  1.00 87.22           O  
ATOM   3591  CB  GLN A 558      -3.435  25.832  55.777  1.00 87.22           C  
ATOM   3592  CG  GLN A 558      -4.049  26.947  54.930  1.00 87.22           C  
ATOM   3593  CD  GLN A 558      -5.407  26.487  54.419  1.00 87.22           C  
ATOM   3594  OE1 GLN A 558      -5.958  25.493  54.890  1.00 87.22           O  
ATOM   3595  NE2 GLN A 558      -5.966  27.237  53.432  1.00 87.22           N  
ATOM   3596  H   GLN A 558      -4.690  24.074  54.345  1.00  0.00           H  
ATOM   3597  HA  GLN A 558      -2.076  25.194  54.252  1.00  0.00           H  
ATOM   3598 1HB  GLN A 558      -4.208  25.354  56.379  1.00  0.00           H  
ATOM   3599 2HB  GLN A 558      -2.669  26.245  56.433  1.00  0.00           H  
ATOM   3600 1HG  GLN A 558      -4.098  27.983  55.264  1.00  0.00           H  
ATOM   3601 2HG  GLN A 558      -3.315  26.860  54.128  1.00  0.00           H  
ATOM   3602 1HE2 GLN A 558      -6.858  26.984  53.055  1.00  0.00           H  
ATOM   3603 2HE2 GLN A 558      -5.487  28.042  53.083  1.00  0.00           H  
ATOM   3604  N   THR A 559      -2.587  22.865  56.499  1.00120.63           N  
ATOM   3605  CA  THR A 559      -2.007  22.037  57.514  1.00120.63           C  
ATOM   3606  C   THR A 559      -0.906  21.160  56.992  1.00120.63           C  
ATOM   3607  O   THR A 559       0.006  20.798  57.733  1.00120.63           O  
ATOM   3608  CB  THR A 559      -3.006  21.136  58.186  1.00120.63           C  
ATOM   3609  OG1 THR A 559      -2.465  20.617  59.393  1.00120.63           O  
ATOM   3610  CG2 THR A 559      -3.338  19.975  57.239  1.00120.63           C  
ATOM   3611  H   THR A 559      -3.530  22.677  56.190  1.00  0.00           H  
ATOM   3612  HA  THR A 559      -1.551  22.661  58.283  1.00  0.00           H  
ATOM   3613  HB  THR A 559      -3.905  21.709  58.411  1.00  0.00           H  
ATOM   3614  HG1 THR A 559      -1.575  20.957  59.516  1.00  0.00           H  
ATOM   3615 1HG2 THR A 559      -4.062  19.314  57.715  1.00  0.00           H  
ATOM   3616 2HG2 THR A 559      -3.758  20.369  56.314  1.00  0.00           H  
ATOM   3617 3HG2 THR A 559      -2.429  19.417  57.016  1.00  0.00           H  
ATOM   3618  N   ILE A 560      -0.963  20.784  55.703  1.00 85.51           N  
ATOM   3619  CA  ILE A 560      -0.112  19.763  55.158  1.00 85.51           C  
ATOM   3620  C   ILE A 560       0.803  20.288  54.093  1.00 85.51           C  
ATOM   3621  O   ILE A 560       0.538  21.304  53.451  1.00 85.51           O  
ATOM   3622  CB  ILE A 560      -0.924  18.658  54.531  1.00 85.51           C  
ATOM   3623  CG1 ILE A 560      -0.031  17.507  54.041  1.00 85.51           C  
ATOM   3624  CG2 ILE A 560      -1.804  19.276  53.431  1.00 85.51           C  
ATOM   3625  CD1 ILE A 560      -0.823  16.281  53.586  1.00 85.51           C  
ATOM   3626  H   ILE A 560      -1.632  21.241  55.100  1.00  0.00           H  
ATOM   3627  HA  ILE A 560       0.535  19.350  55.931  1.00  0.00           H  
ATOM   3628  HB  ILE A 560      -1.540  18.190  55.299  1.00  0.00           H  
ATOM   3629 1HG1 ILE A 560       0.565  17.889  53.213  1.00  0.00           H  
ATOM   3630 2HG1 ILE A 560       0.628  17.234  54.866  1.00  0.00           H  
ATOM   3631 1HG2 ILE A 560      -2.401  18.495  52.961  1.00  0.00           H  
ATOM   3632 2HG2 ILE A 560      -2.464  20.023  53.870  1.00  0.00           H  
ATOM   3633 3HG2 ILE A 560      -1.170  19.748  52.680  1.00  0.00           H  
ATOM   3634 1HD1 ILE A 560      -0.134  15.505  53.253  1.00  0.00           H  
ATOM   3635 2HD1 ILE A 560      -1.420  15.903  54.417  1.00  0.00           H  
ATOM   3636 3HD1 ILE A 560      -1.481  16.557  52.763  1.00  0.00           H  
ATOM   3637  N   VAL A 561       1.957  19.596  53.937  1.00 69.07           N  
ATOM   3638  CA  VAL A 561       2.910  19.853  52.888  1.00 69.07           C  
ATOM   3639  C   VAL A 561       2.897  18.636  52.001  1.00 69.07           C  
ATOM   3640  O   VAL A 561       2.964  17.512  52.496  1.00 69.07           O  
ATOM   3641  CB  VAL A 561       4.309  20.043  53.395  1.00 69.07           C  
ATOM   3642  CG1 VAL A 561       5.275  20.090  52.200  1.00 69.07           C  
ATOM   3643  CG2 VAL A 561       4.333  21.323  54.246  1.00 69.07           C  
ATOM   3644  H   VAL A 561       2.145  18.861  54.603  1.00  0.00           H  
ATOM   3645  HA  VAL A 561       2.641  20.742  52.317  1.00  0.00           H  
ATOM   3646  HB  VAL A 561       4.569  19.203  54.039  1.00  0.00           H  
ATOM   3647 1HG1 VAL A 561       6.294  20.228  52.561  1.00  0.00           H  
ATOM   3648 2HG1 VAL A 561       5.211  19.155  51.643  1.00  0.00           H  
ATOM   3649 3HG1 VAL A 561       5.007  20.921  51.548  1.00  0.00           H  
ATOM   3650 1HG2 VAL A 561       5.340  21.487  54.630  1.00  0.00           H  
ATOM   3651 2HG2 VAL A 561       4.035  22.173  53.632  1.00  0.00           H  
ATOM   3652 3HG2 VAL A 561       3.640  21.218  55.081  1.00  0.00           H  
ATOM   3653  N   VAL A 562       2.785  18.818  50.662  1.00 67.89           N  
ATOM   3654  CA  VAL A 562       2.750  17.681  49.775  1.00 67.89           C  
ATOM   3655  C   VAL A 562       3.853  17.804  48.772  1.00 67.89           C  
ATOM   3656  O   VAL A 562       3.967  18.818  48.087  1.00 67.89           O  
ATOM   3657  CB  VAL A 562       1.477  17.581  48.985  1.00 67.89           C  
ATOM   3658  CG1 VAL A 562       1.639  16.467  47.936  1.00 67.89           C  
ATOM   3659  CG2 VAL A 562       0.312  17.346  49.959  1.00 67.89           C  
ATOM   3660  H   VAL A 562       2.725  19.748  50.272  1.00  0.00           H  
ATOM   3661  HA  VAL A 562       2.872  16.746  50.323  1.00  0.00           H  
ATOM   3662  HB  VAL A 562       1.300  18.529  48.477  1.00  0.00           H  
ATOM   3663 1HG1 VAL A 562       0.722  16.381  47.352  1.00  0.00           H  
ATOM   3664 2HG1 VAL A 562       2.469  16.709  47.273  1.00  0.00           H  
ATOM   3665 3HG1 VAL A 562       1.839  15.521  48.438  1.00  0.00           H  
ATOM   3666 1HG2 VAL A 562      -0.621  17.272  49.400  1.00  0.00           H  
ATOM   3667 2HG2 VAL A 562       0.480  16.420  50.510  1.00  0.00           H  
ATOM   3668 3HG2 VAL A 562       0.249  18.179  50.659  1.00  0.00           H  
ATOM   3669  N   ASN A 563       4.690  16.748  48.649  1.00 60.66           N  
ATOM   3670  CA  ASN A 563       5.785  16.754  47.713  1.00 60.66           C  
ATOM   3671  C   ASN A 563       5.663  15.544  46.847  1.00 60.66           C  
ATOM   3672  O   ASN A 563       5.241  14.482  47.303  1.00 60.66           O  
ATOM   3673  CB  ASN A 563       7.176  16.671  48.376  1.00 60.66           C  
ATOM   3674  CG  ASN A 563       7.491  17.969  49.110  1.00 60.66           C  
ATOM   3675  OD1 ASN A 563       8.650  18.368  49.214  1.00 60.66           O  
ATOM   3676  ND2 ASN A 563       6.442  18.645  49.651  1.00 60.66           N  
ATOM   3677  H   ASN A 563       4.543  15.934  49.229  1.00  0.00           H  
ATOM   3678  HA  ASN A 563       5.776  17.682  47.139  1.00  0.00           H  
ATOM   3679 1HB  ASN A 563       7.464  15.797  48.962  1.00  0.00           H  
ATOM   3680 2HB  ASN A 563       7.701  16.657  47.421  1.00  0.00           H  
ATOM   3681 1HD2 ASN A 563       6.600  19.502  50.142  1.00  0.00           H  
ATOM   3682 2HD2 ASN A 563       5.514  18.285  49.558  1.00  0.00           H  
ATOM   3683  N   VAL A 564       6.016  15.687  45.552  1.00 48.85           N  
ATOM   3684  CA  VAL A 564       5.985  14.564  44.656  1.00 48.85           C  
ATOM   3685  C   VAL A 564       7.357  14.444  44.078  1.00 48.85           C  
ATOM   3686  O   VAL A 564       7.982  15.444  43.723  1.00 48.85           O  
ATOM   3687  CB  VAL A 564       4.995  14.714  43.539  1.00 48.85           C  
ATOM   3688  CG1 VAL A 564       5.058  13.465  42.642  1.00 48.85           C  
ATOM   3689  CG2 VAL A 564       3.610  14.946  44.165  1.00 48.85           C  
ATOM   3690  H   VAL A 564       6.306  16.589  45.201  1.00  0.00           H  
ATOM   3691  HA  VAL A 564       5.744  13.641  45.185  1.00  0.00           H  
ATOM   3692  HB  VAL A 564       5.254  15.595  42.952  1.00  0.00           H  
ATOM   3693 1HG1 VAL A 564       4.341  13.566  41.827  1.00  0.00           H  
ATOM   3694 2HG1 VAL A 564       6.062  13.362  42.231  1.00  0.00           H  
ATOM   3695 3HG1 VAL A 564       4.814  12.581  43.231  1.00  0.00           H  
ATOM   3696 1HG2 VAL A 564       2.868  15.060  43.375  1.00  0.00           H  
ATOM   3697 2HG2 VAL A 564       3.347  14.093  44.791  1.00  0.00           H  
ATOM   3698 3HG2 VAL A 564       3.632  15.850  44.774  1.00  0.00           H  
ATOM   3699  N   TYR A 565       7.861  13.194  43.982  1.00 59.79           N  
ATOM   3700  CA  TYR A 565       9.199  12.958  43.515  1.00 59.79           C  
ATOM   3701  C   TYR A 565       9.200  11.966  42.401  1.00 59.79           C  
ATOM   3702  O   TYR A 565       8.374  11.054  42.349  1.00 59.79           O  
ATOM   3703  CB  TYR A 565      10.125  12.361  44.589  1.00 59.79           C  
ATOM   3704  CG  TYR A 565      10.351  13.392  45.638  1.00 59.79           C  
ATOM   3705  CD1 TYR A 565      11.394  14.280  45.518  1.00 59.79           C  
ATOM   3706  CD2 TYR A 565       9.526  13.474  46.735  1.00 59.79           C  
ATOM   3707  CE1 TYR A 565      11.617  15.239  46.476  1.00 59.79           C  
ATOM   3708  CE2 TYR A 565       9.743  14.431  47.698  1.00 59.79           C  
ATOM   3709  CZ  TYR A 565      10.788  15.314  47.569  1.00 59.79           C  
ATOM   3710  OH  TYR A 565      11.006  16.293  48.559  1.00 59.79           O  
ATOM   3711  H   TYR A 565       7.285  12.407  44.244  1.00  0.00           H  
ATOM   3712  HA  TYR A 565       9.649  13.897  43.190  1.00  0.00           H  
ATOM   3713 1HB  TYR A 565       9.630  11.473  44.985  1.00  0.00           H  
ATOM   3714 2HB  TYR A 565      11.050  12.070  44.092  1.00  0.00           H  
ATOM   3715  HD1 TYR A 565      12.046  14.211  44.647  1.00  0.00           H  
ATOM   3716  HD2 TYR A 565       8.701  12.768  46.827  1.00  0.00           H  
ATOM   3717  HE1 TYR A 565      12.446  15.938  46.373  1.00  0.00           H  
ATOM   3718  HE2 TYR A 565       9.086  14.490  48.566  1.00  0.00           H  
ATOM   3719  HH  TYR A 565      10.367  16.251  49.275  1.00  0.00           H  
ATOM   3720  N   ASP A 566      10.152  12.161  41.465  1.00 67.43           N  
ATOM   3721  CA  ASP A 566      10.409  11.232  40.401  1.00 67.43           C  
ATOM   3722  C   ASP A 566      11.592  10.431  40.869  1.00 67.43           C  
ATOM   3723  O   ASP A 566      12.721  10.917  40.929  1.00 67.43           O  
ATOM   3724  CB  ASP A 566      10.815  11.919  39.085  1.00 67.43           C  
ATOM   3725  CG  ASP A 566      10.904  10.870  37.983  1.00 67.43           C  
ATOM   3726  OD1 ASP A 566      10.830   9.652  38.302  1.00 67.43           O  
ATOM   3727  OD2 ASP A 566      11.046  11.279  36.800  1.00 67.43           O  
ATOM   3728  H   ASP A 566      10.704  13.004  41.526  1.00  0.00           H  
ATOM   3729  HA  ASP A 566       9.512  10.646  40.198  1.00  0.00           H  
ATOM   3730 1HB  ASP A 566      10.172  12.758  38.817  1.00  0.00           H  
ATOM   3731 2HB  ASP A 566      11.803  12.290  39.360  1.00  0.00           H  
ATOM   3732  N   THR A 567      11.295   9.198  41.310  1.00178.91           N  
ATOM   3733  CA  THR A 567      12.139   8.175  41.874  1.00178.91           C  
ATOM   3734  C   THR A 567      12.753   7.243  40.871  1.00178.91           C  
ATOM   3735  O   THR A 567      13.276   6.219  41.306  1.00178.91           O  
ATOM   3736  CB  THR A 567      11.406   7.315  42.860  1.00178.91           C  
ATOM   3737  OG1 THR A 567      10.369   6.600  42.206  1.00178.91           O  
ATOM   3738  CG2 THR A 567      10.801   8.220  43.945  1.00178.91           C  
ATOM   3739  H   THR A 567      10.307   9.017  41.203  1.00  0.00           H  
ATOM   3740  HA  THR A 567      12.986   8.635  42.384  1.00  0.00           H  
ATOM   3741  HB  THR A 567      12.107   6.608  43.303  1.00  0.00           H  
ATOM   3742  HG1 THR A 567      10.365   6.825  41.273  1.00  0.00           H  
ATOM   3743 1HG2 THR A 567      10.265   7.608  44.670  1.00  0.00           H  
ATOM   3744 2HG2 THR A 567      11.598   8.766  44.449  1.00  0.00           H  
ATOM   3745 3HG2 THR A 567      10.111   8.927  43.485  1.00  0.00           H  
ATOM   3746  N   THR A 568      12.616   7.471  39.543  1.00 62.76           N  
ATOM   3747  CA  THR A 568      13.062   6.513  38.552  1.00 62.76           C  
ATOM   3748  C   THR A 568      14.461   6.071  38.873  1.00 62.76           C  
ATOM   3749  O   THR A 568      14.763   4.882  38.777  1.00 62.76           O  
ATOM   3750  CB  THR A 568      13.064   7.069  37.156  1.00 62.76           C  
ATOM   3751  OG1 THR A 568      11.761   7.511  36.809  1.00 62.76           O  
ATOM   3752  CG2 THR A 568      13.525   5.962  36.190  1.00 62.76           C  
ATOM   3753  H   THR A 568      12.191   8.334  39.236  1.00  0.00           H  
ATOM   3754  HA  THR A 568      12.410   5.639  38.564  1.00  0.00           H  
ATOM   3755  HB  THR A 568      13.745   7.919  37.114  1.00  0.00           H  
ATOM   3756  HG1 THR A 568      11.165   7.356  37.546  1.00  0.00           H  
ATOM   3757 1HG2 THR A 568      13.533   6.349  35.171  1.00  0.00           H  
ATOM   3758 2HG2 THR A 568      14.529   5.636  36.463  1.00  0.00           H  
ATOM   3759 3HG2 THR A 568      12.840   5.118  36.252  1.00  0.00           H  
ATOM   3760  N   ASN A 569      15.352   7.001  39.269  1.00 50.04           N  
ATOM   3761  CA  ASN A 569      16.651   6.601  39.744  1.00 50.04           C  
ATOM   3762  C   ASN A 569      16.586   6.724  41.240  1.00 50.04           C  
ATOM   3763  O   ASN A 569      16.438   7.823  41.774  1.00 50.04           O  
ATOM   3764  CB  ASN A 569      17.776   7.527  39.245  1.00 50.04           C  
ATOM   3765  CG  ASN A 569      19.124   6.954  39.659  1.00 50.04           C  
ATOM   3766  OD1 ASN A 569      19.316   6.543  40.802  1.00 50.04           O  
ATOM   3767  ND2 ASN A 569      20.088   6.927  38.702  1.00 50.04           N  
ATOM   3768  H   ASN A 569      15.121   7.984  39.238  1.00  0.00           H  
ATOM   3769  HA  ASN A 569      16.884   5.597  39.384  1.00  0.00           H  
ATOM   3770 1HB  ASN A 569      17.780   7.897  38.219  1.00  0.00           H  
ATOM   3771 2HB  ASN A 569      17.497   8.335  39.921  1.00  0.00           H  
ATOM   3772 1HD2 ASN A 569      20.994   6.561  38.916  1.00  0.00           H  
ATOM   3773 2HD2 ASN A 569      19.892   7.272  37.785  1.00  0.00           H  
ATOM   3774  N   LYS A 570      16.717   5.592  41.961  1.00105.44           N  
ATOM   3775  CA  LYS A 570      16.567   5.583  43.391  1.00105.44           C  
ATOM   3776  C   LYS A 570      17.601   6.471  44.016  1.00105.44           C  
ATOM   3777  O   LYS A 570      17.295   7.238  44.928  1.00105.44           O  
ATOM   3778  CB  LYS A 570      16.657   4.163  43.984  1.00105.44           C  
ATOM   3779  CG  LYS A 570      17.921   3.388  43.604  1.00105.44           C  
ATOM   3780  CD  LYS A 570      18.011   2.020  44.287  1.00105.44           C  
ATOM   3781  CE  LYS A 570      19.347   1.305  44.069  1.00105.44           C  
ATOM   3782  NZ  LYS A 570      19.660   1.230  42.624  1.00105.44           N  
ATOM   3783  H   LYS A 570      16.926   4.727  41.483  1.00  0.00           H  
ATOM   3784  HA  LYS A 570      15.593   5.992  43.663  1.00  0.00           H  
ATOM   3785 1HB  LYS A 570      16.611   4.266  45.068  1.00  0.00           H  
ATOM   3786 2HB  LYS A 570      15.782   3.614  43.635  1.00  0.00           H  
ATOM   3787 1HG  LYS A 570      17.925   3.240  42.523  1.00  0.00           H  
ATOM   3788 2HG  LYS A 570      18.790   3.979  43.892  1.00  0.00           H  
ATOM   3789 1HD  LYS A 570      17.869   2.157  45.360  1.00  0.00           H  
ATOM   3790 2HD  LYS A 570      17.218   1.383  43.895  1.00  0.00           H  
ATOM   3791 1HE  LYS A 570      20.122   1.861  44.595  1.00  0.00           H  
ATOM   3792 2HE  LYS A 570      19.271   0.303  44.491  1.00  0.00           H  
ATOM   3793 1HZ  LYS A 570      20.543   0.756  42.495  1.00  0.00           H  
ATOM   3794 2HZ  LYS A 570      18.930   0.719  42.147  1.00  0.00           H  
ATOM   3795 3HZ  LYS A 570      19.720   2.164  42.244  1.00  0.00           H  
ATOM   3796  N   PHE A 571      18.853   6.421  43.531  1.00 52.80           N  
ATOM   3797  CA  PHE A 571      19.880   7.211  44.146  1.00 52.80           C  
ATOM   3798  C   PHE A 571      19.580   8.663  43.950  1.00 52.80           C  
ATOM   3799  O   PHE A 571      19.802   9.449  44.871  1.00 52.80           O  
ATOM   3800  CB  PHE A 571      21.284   6.950  43.572  1.00 52.80           C  
ATOM   3801  CG  PHE A 571      22.234   7.713  44.428  1.00 52.80           C  
ATOM   3802  CD1 PHE A 571      22.781   7.127  45.545  1.00 52.80           C  
ATOM   3803  CD2 PHE A 571      22.568   9.013  44.124  1.00 52.80           C  
ATOM   3804  CE1 PHE A 571      23.654   7.822  46.347  1.00 52.80           C  
ATOM   3805  CE2 PHE A 571      23.441   9.713  44.924  1.00 52.80           C  
ATOM   3806  CZ  PHE A 571      23.988   9.117  46.035  1.00 52.80           C  
ATOM   3807  H   PHE A 571      19.088   5.838  42.741  1.00  0.00           H  
ATOM   3808  HA  PHE A 571      19.926   6.992  45.214  1.00  0.00           H  
ATOM   3809 1HB  PHE A 571      21.512   5.885  43.607  1.00  0.00           H  
ATOM   3810 2HB  PHE A 571      21.338   7.298  42.541  1.00  0.00           H  
ATOM   3811  HD1 PHE A 571      22.515   6.099  45.791  1.00  0.00           H  
ATOM   3812  HD2 PHE A 571      22.135   9.489  43.243  1.00  0.00           H  
ATOM   3813  HE1 PHE A 571      24.080   7.345  47.229  1.00  0.00           H  
ATOM   3814  HE2 PHE A 571      23.698  10.743  44.676  1.00  0.00           H  
ATOM   3815  HZ  PHE A 571      24.682   9.669  46.667  1.00  0.00           H  
ATOM   3816  N   ALA A 572      19.100   9.065  42.745  1.00 63.50           N  
ATOM   3817  CA  ALA A 572      18.858  10.467  42.525  1.00 63.50           C  
ATOM   3818  C   ALA A 572      17.394  10.759  42.402  1.00 63.50           C  
ATOM   3819  O   ALA A 572      16.845  10.723  41.302  1.00 63.50           O  
ATOM   3820  CB  ALA A 572      19.526  10.990  41.241  1.00 63.50           C  
ATOM   3821  H   ALA A 572      18.908   8.410  42.001  1.00  0.00           H  
ATOM   3822  HA  ALA A 572      19.273  11.029  43.362  1.00  0.00           H  
ATOM   3823 1HB  ALA A 572      19.310  12.052  41.126  1.00  0.00           H  
ATOM   3824 2HB  ALA A 572      20.604  10.844  41.306  1.00  0.00           H  
ATOM   3825 3HB  ALA A 572      19.137  10.446  40.381  1.00  0.00           H  
ATOM   3826  N   PRO A 573      16.748  11.100  43.490  1.00154.36           N  
ATOM   3827  CA  PRO A 573      15.365  11.487  43.395  1.00154.36           C  
ATOM   3828  C   PRO A 573      15.274  12.884  42.852  1.00154.36           C  
ATOM   3829  O   PRO A 573      16.162  13.689  43.131  1.00154.36           O  
ATOM   3830  CB  PRO A 573      14.781  11.338  44.797  1.00154.36           C  
ATOM   3831  CG  PRO A 573      15.648  10.236  45.428  1.00154.36           C  
ATOM   3832  CD  PRO A 573      17.011  10.377  44.726  1.00154.36           C  
ATOM   3833  HA  PRO A 573      14.802  10.879  42.672  1.00  0.00           H  
ATOM   3834 1HB  PRO A 573      14.844  12.280  45.362  1.00  0.00           H  
ATOM   3835 2HB  PRO A 573      13.719  11.052  44.763  1.00  0.00           H  
ATOM   3836 1HG  PRO A 573      15.736  10.373  46.516  1.00  0.00           H  
ATOM   3837 2HG  PRO A 573      15.208   9.241  45.264  1.00  0.00           H  
ATOM   3838 1HD  PRO A 573      17.738  10.934  45.336  1.00  0.00           H  
ATOM   3839 2HD  PRO A 573      17.464   9.401  44.498  1.00  0.00           H  
ATOM   3840  N   ILE A 574      14.210  13.198  42.086  1.00 54.83           N  
ATOM   3841  CA  ILE A 574      14.040  14.508  41.523  1.00 54.83           C  
ATOM   3842  C   ILE A 574      12.723  15.062  41.970  1.00 54.83           C  
ATOM   3843  O   ILE A 574      11.715  14.359  41.953  1.00 54.83           O  
ATOM   3844  CB  ILE A 574      14.012  14.523  40.031  1.00 54.83           C  
ATOM   3845  CG1 ILE A 574      15.436  14.375  39.465  1.00 54.83           C  
ATOM   3846  CG2 ILE A 574      13.231  15.772  39.613  1.00 54.83           C  
ATOM   3847  CD1 ILE A 574      15.494  14.137  37.957  1.00 54.83           C  
ATOM   3848  H   ILE A 574      13.513  12.490  41.904  1.00  0.00           H  
ATOM   3849  HA  ILE A 574      14.835  15.175  41.855  1.00  0.00           H  
ATOM   3850  HB  ILE A 574      13.525  13.615  39.676  1.00  0.00           H  
ATOM   3851 1HG1 ILE A 574      15.977  15.290  39.704  1.00  0.00           H  
ATOM   3852 2HG1 ILE A 574      15.903  13.534  39.978  1.00  0.00           H  
ATOM   3853 1HG2 ILE A 574      13.185  15.826  38.526  1.00  0.00           H  
ATOM   3854 2HG2 ILE A 574      12.221  15.721  40.016  1.00  0.00           H  
ATOM   3855 3HG2 ILE A 574      13.731  16.660  39.999  1.00  0.00           H  
ATOM   3856 1HD1 ILE A 574      16.534  14.044  37.642  1.00  0.00           H  
ATOM   3857 2HD1 ILE A 574      14.958  13.220  37.712  1.00  0.00           H  
ATOM   3858 3HD1 ILE A 574      15.033  14.976  37.438  1.00  0.00           H  
ATOM   3859  N   LYS A 575      12.698  16.353  42.373  1.00181.37           N  
ATOM   3860  CA  LYS A 575      11.480  16.945  42.850  1.00181.37           C  
ATOM   3861  C   LYS A 575      10.596  17.363  41.716  1.00181.37           C  
ATOM   3862  O   LYS A 575      10.985  18.152  40.857  1.00181.37           O  
ATOM   3863  CB  LYS A 575      11.712  18.119  43.823  1.00181.37           C  
ATOM   3864  CG  LYS A 575      12.767  19.144  43.399  1.00181.37           C  
ATOM   3865  CD  LYS A 575      12.329  20.089  42.283  1.00181.37           C  
ATOM   3866  CE  LYS A 575      13.091  21.414  42.314  1.00181.37           C  
ATOM   3867  NZ  LYS A 575      12.829  22.089  43.605  1.00181.37           N  
ATOM   3868  H   LYS A 575      13.538  16.913  42.342  1.00  0.00           H  
ATOM   3869  HA  LYS A 575      10.890  16.198  43.382  1.00  0.00           H  
ATOM   3870 1HB  LYS A 575      10.756  18.631  43.939  1.00  0.00           H  
ATOM   3871 2HB  LYS A 575      12.011  17.688  44.779  1.00  0.00           H  
ATOM   3872 1HG  LYS A 575      13.027  19.752  44.266  1.00  0.00           H  
ATOM   3873 2HG  LYS A 575      13.651  18.609  43.053  1.00  0.00           H  
ATOM   3874 1HD  LYS A 575      12.505  19.599  41.324  1.00  0.00           H  
ATOM   3875 2HD  LYS A 575      11.264  20.290  42.396  1.00  0.00           H  
ATOM   3876 1HE  LYS A 575      14.152  21.201  42.194  1.00  0.00           H  
ATOM   3877 2HE  LYS A 575      12.748  22.025  41.479  1.00  0.00           H  
ATOM   3878 1HZ  LYS A 575      13.329  22.966  43.634  1.00  0.00           H  
ATOM   3879 2HZ  LYS A 575      11.838  22.263  43.700  1.00  0.00           H  
ATOM   3880 3HZ  LYS A 575      13.141  21.499  44.363  1.00  0.00           H  
ATOM   3881  N   MET A 576       9.431  16.685  41.613  1.00 88.31           N  
ATOM   3882  CA  MET A 576       8.384  16.999  40.678  1.00 88.31           C  
ATOM   3883  C   MET A 576       7.534  18.147  41.147  1.00 88.31           C  
ATOM   3884  O   MET A 576       7.207  19.053  40.382  1.00 88.31           O  
ATOM   3885  CB  MET A 576       7.495  15.763  40.436  1.00 88.31           C  
ATOM   3886  CG  MET A 576       6.353  15.923  39.432  1.00 88.31           C  
ATOM   3887  SD  MET A 576       5.540  14.341  39.042  1.00 88.31           S  
ATOM   3888  CE  MET A 576       4.099  15.056  38.203  1.00 88.31           C  
ATOM   3889  H   MET A 576       9.308  15.908  42.246  1.00  0.00           H  
ATOM   3890  HA  MET A 576       8.816  17.308  39.726  1.00  0.00           H  
ATOM   3891 1HB  MET A 576       8.149  14.966  40.087  1.00  0.00           H  
ATOM   3892 2HB  MET A 576       7.066  15.486  41.400  1.00  0.00           H  
ATOM   3893 1HG  MET A 576       5.620  16.608  39.857  1.00  0.00           H  
ATOM   3894 2HG  MET A 576       6.763  16.351  38.517  1.00  0.00           H  
ATOM   3895 1HE  MET A 576       3.439  14.256  37.866  1.00  0.00           H  
ATOM   3896 2HE  MET A 576       3.560  15.705  38.895  1.00  0.00           H  
ATOM   3897 3HE  MET A 576       4.431  15.639  37.343  1.00  0.00           H  
ATOM   3898  N   TYR A 577       7.135  18.121  42.438  1.00 88.52           N  
ATOM   3899  CA  TYR A 577       6.281  19.154  42.961  1.00 88.52           C  
ATOM   3900  C   TYR A 577       6.680  19.404  44.387  1.00 88.52           C  
ATOM   3901  O   TYR A 577       6.902  18.438  45.115  1.00 88.52           O  
ATOM   3902  CB  TYR A 577       4.792  18.759  42.977  1.00 88.52           C  
ATOM   3903  CG  TYR A 577       3.998  19.861  43.595  1.00 88.52           C  
ATOM   3904  CD1 TYR A 577       3.622  20.960  42.857  1.00 88.52           C  
ATOM   3905  CD2 TYR A 577       3.618  19.792  44.918  1.00 88.52           C  
ATOM   3906  CE1 TYR A 577       2.884  21.968  43.433  1.00 88.52           C  
ATOM   3907  CE2 TYR A 577       2.881  20.798  45.500  1.00 88.52           C  
ATOM   3908  CZ  TYR A 577       2.515  21.892  44.755  1.00 88.52           C  
ATOM   3909  OH  TYR A 577       1.758  22.930  45.340  1.00 88.52           O  
ATOM   3910  H   TYR A 577       7.434  17.374  43.048  1.00  0.00           H  
ATOM   3911  HA  TYR A 577       6.370  20.053  42.350  1.00  0.00           H  
ATOM   3912 1HB  TYR A 577       4.495  18.578  41.943  1.00  0.00           H  
ATOM   3913 2HB  TYR A 577       4.710  17.834  43.546  1.00  0.00           H  
ATOM   3914  HD1 TYR A 577       3.920  21.018  41.810  1.00  0.00           H  
ATOM   3915  HD2 TYR A 577       3.912  18.922  45.505  1.00  0.00           H  
ATOM   3916  HE1 TYR A 577       2.588  22.838  42.847  1.00  0.00           H  
ATOM   3917  HE2 TYR A 577       2.591  20.725  46.548  1.00  0.00           H  
ATOM   3918  HH  TYR A 577       1.553  22.770  46.264  1.00  0.00           H  
ATOM   3919  N   GLY A 578       6.790  20.694  44.815  1.00 84.36           N  
ATOM   3920  CA  GLY A 578       7.001  20.997  46.214  1.00 84.36           C  
ATOM   3921  C   GLY A 578       8.184  21.923  46.506  1.00 84.36           C  
ATOM   3922  O   GLY A 578       8.990  22.159  45.602  1.00 84.36           O  
ATOM   3923  H   GLY A 578       6.724  21.453  44.152  1.00  0.00           H  
ATOM   3924 1HA  GLY A 578       6.110  21.483  46.612  1.00  0.00           H  
ATOM   3925 2HA  GLY A 578       7.180  20.069  46.756  1.00  0.00           H  
ATOM   3926  N   MET A 579       8.297  22.381  47.820  1.00251.91           N  
ATOM   3927  CA  MET A 579       9.171  23.374  48.501  1.00251.91           C  
ATOM   3928  C   MET A 579      10.009  22.742  49.702  1.00251.91           C  
ATOM   3929  O   MET A 579      10.621  21.724  49.365  1.00251.91           O  
ATOM   3930  CB  MET A 579       8.367  24.559  49.079  1.00251.91           C  
ATOM   3931  CG  MET A 579       9.214  25.768  49.496  1.00251.91           C  
ATOM   3932  SD  MET A 579       8.260  27.147  50.209  1.00251.91           S  
ATOM   3933  CE  MET A 579       7.865  27.972  48.640  1.00251.91           C  
ATOM   3934  H   MET A 579       7.604  21.884  48.360  1.00  0.00           H  
ATOM   3935  HA  MET A 579       9.894  23.780  47.794  1.00  0.00           H  
ATOM   3936 1HB  MET A 579       7.656  24.864  48.312  1.00  0.00           H  
ATOM   3937 2HB  MET A 579       7.826  24.182  49.948  1.00  0.00           H  
ATOM   3938 1HG  MET A 579       9.940  25.435  50.237  1.00  0.00           H  
ATOM   3939 2HG  MET A 579       9.738  26.135  48.614  1.00  0.00           H  
ATOM   3940 1HE  MET A 579       7.271  28.865  48.837  1.00  0.00           H  
ATOM   3941 2HE  MET A 579       8.789  28.255  48.135  1.00  0.00           H  
ATOM   3942 3HE  MET A 579       7.297  27.291  48.004  1.00  0.00           H  
ATOM   3943  N   ASP A 580      10.178  23.194  51.070  1.00319.21           N  
ATOM   3944  CA  ASP A 580       9.799  24.252  52.072  1.00319.21           C  
ATOM   3945  C   ASP A 580       9.986  23.760  53.537  1.00319.21           C  
ATOM   3946  O   ASP A 580      10.501  22.671  53.792  1.00319.21           O  
ATOM   3947  CB  ASP A 580       8.307  24.611  52.047  1.00319.21           C  
ATOM   3948  CG  ASP A 580       7.561  23.370  52.530  1.00319.21           C  
ATOM   3949  OD1 ASP A 580       8.019  22.243  52.201  1.00319.21           O  
ATOM   3950  OD2 ASP A 580       6.539  23.524  53.251  1.00319.21           O  
ATOM   3951  H   ASP A 580      10.795  22.446  51.354  1.00  0.00           H  
ATOM   3952  HA  ASP A 580      10.353  25.169  51.868  1.00  0.00           H  
ATOM   3953 1HB  ASP A 580       8.070  25.521  52.598  1.00  0.00           H  
ATOM   3954 2HB  ASP A 580       8.170  24.785  50.979  1.00  0.00           H  
ATOM   3955  N   GLU A 581       9.566  24.577  54.565  1.00162.39           N  
ATOM   3956  CA  GLU A 581       9.641  24.229  55.983  1.00162.39           C  
ATOM   3957  C   GLU A 581       8.519  23.289  56.349  1.00162.39           C  
ATOM   3958  O   GLU A 581       7.351  23.537  56.042  1.00162.39           O  
ATOM   3959  CB  GLU A 581       9.560  25.438  56.930  1.00162.39           C  
ATOM   3960  CG  GLU A 581       9.441  25.039  58.405  1.00162.39           C  
ATOM   3961  CD  GLU A 581      10.645  24.195  58.806  1.00162.39           C  
ATOM   3962  OE1 GLU A 581      11.791  24.713  58.738  1.00162.39           O  
ATOM   3963  OE2 GLU A 581      10.430  23.014  59.193  1.00162.39           O  
ATOM   3964  H   GLU A 581       9.184  25.473  54.298  1.00  0.00           H  
ATOM   3965  HA  GLU A 581      10.587  23.728  56.191  1.00  0.00           H  
ATOM   3966 1HB  GLU A 581      10.464  26.026  56.773  1.00  0.00           H  
ATOM   3967 2HB  GLU A 581       8.690  26.021  56.629  1.00  0.00           H  
ATOM   3968 1HG  GLU A 581       9.333  25.890  59.077  1.00  0.00           H  
ATOM   3969 2HG  GLU A 581       8.534  24.437  58.435  1.00  0.00           H  
ATOM   3970  N   ASN A 582       8.844  22.181  57.056  1.00108.89           N  
ATOM   3971  CA  ASN A 582       7.823  21.234  57.420  1.00108.89           C  
ATOM   3972  C   ASN A 582       8.255  20.400  58.594  1.00108.89           C  
ATOM   3973  O   ASN A 582       9.394  20.473  59.045  1.00108.89           O  
ATOM   3974  CB  ASN A 582       7.425  20.303  56.262  1.00108.89           C  
ATOM   3975  CG  ASN A 582       8.675  19.608  55.746  1.00108.89           C  
ATOM   3976  OD1 ASN A 582       9.538  19.180  56.511  1.00108.89           O  
ATOM   3977  ND2 ASN A 582       8.788  19.500  54.396  1.00108.89           N  
ATOM   3978  H   ASN A 582       9.799  22.006  57.335  1.00  0.00           H  
ATOM   3979  HA  ASN A 582       6.918  21.763  57.722  1.00  0.00           H  
ATOM   3980 1HB  ASN A 582       6.572  19.629  56.355  1.00  0.00           H  
ATOM   3981 2HB  ASN A 582       7.163  21.131  55.602  1.00  0.00           H  
ATOM   3982 1HD2 ASN A 582       9.588  19.052  53.996  1.00  0.00           H  
ATOM   3983 2HD2 ASN A 582       8.072  19.868  53.803  1.00  0.00           H  
ATOM   3984  N   ASP A 583       7.307  19.576  59.096  1.00103.18           N  
ATOM   3985  CA  ASP A 583       7.421  18.680  60.224  1.00103.18           C  
ATOM   3986  C   ASP A 583       8.406  17.589  59.910  1.00103.18           C  
ATOM   3987  O   ASP A 583       8.137  16.702  59.101  1.00103.18           O  
ATOM   3988  CB  ASP A 583       6.083  17.965  60.490  1.00103.18           C  
ATOM   3989  CG  ASP A 583       6.317  16.674  61.267  1.00103.18           C  
ATOM   3990  OD1 ASP A 583       7.182  16.638  62.177  1.00103.18           O  
ATOM   3991  OD2 ASP A 583       5.591  15.692  60.962  1.00103.18           O  
ATOM   3992  H   ASP A 583       6.433  19.625  58.593  1.00  0.00           H  
ATOM   3993  HA  ASP A 583       7.696  19.243  61.116  1.00  0.00           H  
ATOM   3994 1HB  ASP A 583       5.339  18.600  60.971  1.00  0.00           H  
ATOM   3995 2HB  ASP A 583       5.773  17.752  59.467  1.00  0.00           H  
ATOM   3996  N   THR A 584       9.577  17.635  60.571  1.00114.57           N  
ATOM   3997  CA  THR A 584      10.638  16.677  60.419  1.00114.57           C  
ATOM   3998  C   THR A 584      10.276  15.345  61.013  1.00114.57           C  
ATOM   3999  O   THR A 584      10.678  14.299  60.505  1.00114.57           O  
ATOM   4000  CB  THR A 584      11.909  17.118  61.092  1.00114.57           C  
ATOM   4001  OG1 THR A 584      12.982  16.253  60.755  1.00114.57           O  
ATOM   4002  CG2 THR A 584      11.683  17.121  62.615  1.00114.57           C  
ATOM   4003  H   THR A 584       9.698  18.405  61.214  1.00  0.00           H  
ATOM   4004  HA  THR A 584      10.848  16.524  59.360  1.00  0.00           H  
ATOM   4005  HB  THR A 584      12.165  18.119  60.744  1.00  0.00           H  
ATOM   4006  HG1 THR A 584      12.665  15.565  60.165  1.00  0.00           H  
ATOM   4007 1HG2 THR A 584      12.597  17.439  63.117  1.00  0.00           H  
ATOM   4008 2HG2 THR A 584      10.874  17.809  62.861  1.00  0.00           H  
ATOM   4009 3HG2 THR A 584      11.419  16.117  62.945  1.00  0.00           H  
ATOM   4010  N   GLY A 585       9.526  15.361  62.130  1.00 43.16           N  
ATOM   4011  CA  GLY A 585       9.236  14.193  62.918  1.00 43.16           C  
ATOM   4012  C   GLY A 585       8.421  13.142  62.211  1.00 43.16           C  
ATOM   4013  O   GLY A 585       8.713  11.955  62.350  1.00 43.16           O  
ATOM   4014  H   GLY A 585       9.152  16.254  62.418  1.00  0.00           H  
ATOM   4015 1HA  GLY A 585      10.173  13.725  63.220  1.00  0.00           H  
ATOM   4016 2HA  GLY A 585       8.678  14.491  63.805  1.00  0.00           H  
ATOM   4017  N   LEU A 586       7.368  13.524  61.457  1.00 71.93           N  
ATOM   4018  CA  LEU A 586       6.491  12.516  60.907  1.00 71.93           C  
ATOM   4019  C   LEU A 586       6.257  12.754  59.442  1.00 71.93           C  
ATOM   4020  O   LEU A 586       6.173  13.898  58.999  1.00 71.93           O  
ATOM   4021  CB  LEU A 586       5.098  12.570  61.562  1.00 71.93           C  
ATOM   4022  CG  LEU A 586       4.054  11.604  60.970  1.00 71.93           C  
ATOM   4023  CD1 LEU A 586       4.366  10.139  61.312  1.00 71.93           C  
ATOM   4024  CD2 LEU A 586       2.627  12.028  61.356  1.00 71.93           C  
ATOM   4025  H   LEU A 586       7.178  14.498  61.268  1.00  0.00           H  
ATOM   4026  HA  LEU A 586       6.915  11.528  61.082  1.00  0.00           H  
ATOM   4027 1HB  LEU A 586       5.364  12.259  62.571  1.00  0.00           H  
ATOM   4028 2HB  LEU A 586       4.703  13.586  61.588  1.00  0.00           H  
ATOM   4029  HG  LEU A 586       4.127  11.674  59.884  1.00  0.00           H  
ATOM   4030 1HD1 LEU A 586       3.605   9.493  60.875  1.00  0.00           H  
ATOM   4031 2HD1 LEU A 586       5.343   9.871  60.909  1.00  0.00           H  
ATOM   4032 3HD1 LEU A 586       4.372  10.011  62.394  1.00  0.00           H  
ATOM   4033 1HD2 LEU A 586       1.911  11.329  60.924  1.00  0.00           H  
ATOM   4034 2HD2 LEU A 586       2.527  12.026  62.442  1.00  0.00           H  
ATOM   4035 3HD2 LEU A 586       2.429  13.030  60.976  1.00  0.00           H  
ATOM   4036  N   LEU A 587       6.161  11.662  58.644  1.00129.35           N  
ATOM   4037  CA  LEU A 587       5.811  11.793  57.251  1.00129.35           C  
ATOM   4038  C   LEU A 587       5.087  10.563  56.787  1.00129.35           C  
ATOM   4039  O   LEU A 587       5.039   9.550  57.484  1.00129.35           O  
ATOM   4040  CB  LEU A 587       6.969  12.057  56.268  1.00129.35           C  
ATOM   4041  CG  LEU A 587       7.906  10.869  56.012  1.00129.35           C  
ATOM   4042  CD1 LEU A 587       8.892  11.196  54.879  1.00129.35           C  
ATOM   4043  CD2 LEU A 587       8.628  10.441  57.298  1.00129.35           C  
ATOM   4044  H   LEU A 587       6.335  10.742  59.023  1.00  0.00           H  
ATOM   4045  HA  LEU A 587       5.124  12.629  57.124  1.00  0.00           H  
ATOM   4046 1HB  LEU A 587       6.393  12.275  55.370  1.00  0.00           H  
ATOM   4047 2HB  LEU A 587       7.547  12.937  56.552  1.00  0.00           H  
ATOM   4048  HG  LEU A 587       7.286  10.029  55.700  1.00  0.00           H  
ATOM   4049 1HD1 LEU A 587       9.549  10.343  54.710  1.00  0.00           H  
ATOM   4050 2HD1 LEU A 587       8.338  11.412  53.965  1.00  0.00           H  
ATOM   4051 3HD1 LEU A 587       9.489  12.064  55.156  1.00  0.00           H  
ATOM   4052 1HD2 LEU A 587       9.284   9.597  57.083  1.00  0.00           H  
ATOM   4053 2HD2 LEU A 587       9.220  11.274  57.678  1.00  0.00           H  
ATOM   4054 3HD2 LEU A 587       7.893  10.147  58.048  1.00  0.00           H  
ATOM   4055  N   ARG A 588       4.450  10.646  55.596  1.00 98.80           N  
ATOM   4056  CA  ARG A 588       3.753   9.515  55.046  1.00 98.80           C  
ATOM   4057  C   ARG A 588       4.076   9.447  53.581  1.00 98.80           C  
ATOM   4058  O   ARG A 588       4.156  10.471  52.904  1.00 98.80           O  
ATOM   4059  CB  ARG A 588       2.221   9.624  55.152  1.00 98.80           C  
ATOM   4060  CG  ARG A 588       1.490   8.379  54.650  1.00 98.80           C  
ATOM   4061  CD  ARG A 588       1.710   7.165  55.555  1.00 98.80           C  
ATOM   4062  NE  ARG A 588       1.093   5.976  54.903  1.00 98.80           N  
ATOM   4063  CZ  ARG A 588       1.582   4.735  55.199  1.00 98.80           C  
ATOM   4064  NH1 ARG A 588       2.622   4.613  56.074  1.00 98.80           N  
ATOM   4065  NH2 ARG A 588       1.044   3.618  54.628  1.00 98.80           N  
ATOM   4066  H   ARG A 588       4.462  11.515  55.081  1.00  0.00           H  
ATOM   4067  HA  ARG A 588       4.005   8.616  55.610  1.00  0.00           H  
ATOM   4068 1HB  ARG A 588       1.986   9.797  56.201  1.00  0.00           H  
ATOM   4069 2HB  ARG A 588       1.923  10.493  54.565  1.00  0.00           H  
ATOM   4070 1HG  ARG A 588       0.423   8.597  54.606  1.00  0.00           H  
ATOM   4071 2HG  ARG A 588       1.854   8.144  53.649  1.00  0.00           H  
ATOM   4072 1HD  ARG A 588       2.780   7.014  55.690  1.00  0.00           H  
ATOM   4073 2HD  ARG A 588       1.245   7.355  56.522  1.00  0.00           H  
ATOM   4074  HE  ARG A 588       0.330   5.927  54.241  1.00  0.00           H  
ATOM   4075 1HH1 ARG A 588       3.022   5.439  56.497  1.00  0.00           H  
ATOM   4076 2HH1 ARG A 588       2.987   3.698  56.295  1.00  0.00           H  
ATOM   4077 1HH2 ARG A 588       0.275   3.707  53.978  1.00  0.00           H  
ATOM   4078 2HH2 ARG A 588       1.417   2.709  54.856  1.00  0.00           H  
ATOM   4079  N   VAL A 589       4.261   8.215  53.063  1.00 44.05           N  
ATOM   4080  CA  VAL A 589       4.565   7.984  51.676  1.00 44.05           C  
ATOM   4081  C   VAL A 589       3.321   7.432  51.033  1.00 44.05           C  
ATOM   4082  O   VAL A 589       2.770   6.441  51.509  1.00 44.05           O  
ATOM   4083  CB  VAL A 589       5.593   6.905  51.511  1.00 44.05           C  
ATOM   4084  CG1 VAL A 589       5.860   6.689  50.016  1.00 44.05           C  
ATOM   4085  CG2 VAL A 589       6.835   7.271  52.337  1.00 44.05           C  
ATOM   4086  H   VAL A 589       4.180   7.425  53.687  1.00  0.00           H  
ATOM   4087  HA  VAL A 589       4.932   8.891  51.194  1.00  0.00           H  
ATOM   4088  HB  VAL A 589       5.194   5.972  51.910  1.00  0.00           H  
ATOM   4089 1HG1 VAL A 589       6.607   5.905  49.889  1.00  0.00           H  
ATOM   4090 2HG1 VAL A 589       4.936   6.392  49.520  1.00  0.00           H  
ATOM   4091 3HG1 VAL A 589       6.229   7.615  49.575  1.00  0.00           H  
ATOM   4092 1HG2 VAL A 589       7.589   6.493  52.225  1.00  0.00           H  
ATOM   4093 2HG2 VAL A 589       7.238   8.221  51.985  1.00  0.00           H  
ATOM   4094 3HG2 VAL A 589       6.560   7.360  53.388  1.00  0.00           H  
ATOM   4095  N   SER A 590       2.852   8.049  49.924  1.00 37.93           N  
ATOM   4096  CA  SER A 590       1.687   7.556  49.233  1.00 37.93           C  
ATOM   4097  C   SER A 590       2.101   7.163  47.840  1.00 37.93           C  
ATOM   4098  O   SER A 590       2.952   7.805  47.226  1.00 37.93           O  
ATOM   4099  CB  SER A 590       0.557   8.591  49.091  1.00 37.93           C  
ATOM   4100  OG  SER A 590       0.009   8.887  50.366  1.00 37.93           O  
ATOM   4101  H   SER A 590       3.323   8.870  49.571  1.00  0.00           H  
ATOM   4102  HA  SER A 590       1.152   6.781  49.784  1.00  0.00           H  
ATOM   4103 1HB  SER A 590       0.967   9.495  48.642  1.00  0.00           H  
ATOM   4104 2HB  SER A 590      -0.213   8.180  48.439  1.00  0.00           H  
ATOM   4105  HG  SER A 590       0.466   8.374  51.037  1.00  0.00           H  
ATOM   4106  N   ASN A 591       1.488   6.084  47.305  1.00 58.51           N  
ATOM   4107  CA  ASN A 591       1.844   5.530  46.022  1.00 58.51           C  
ATOM   4108  C   ASN A 591       1.270   6.342  44.892  1.00 58.51           C  
ATOM   4109  O   ASN A 591       0.150   6.844  44.977  1.00 58.51           O  
ATOM   4110  CB  ASN A 591       1.292   4.107  45.814  1.00 58.51           C  
ATOM   4111  CG  ASN A 591       1.872   3.194  46.885  1.00 58.51           C  
ATOM   4112  OD1 ASN A 591       1.137   2.581  47.658  1.00 58.51           O  
ATOM   4113  ND2 ASN A 591       3.226   3.100  46.939  1.00 58.51           N  
ATOM   4114  H   ASN A 591       0.746   5.653  47.838  1.00  0.00           H  
ATOM   4115  HA  ASN A 591       2.930   5.464  45.936  1.00  0.00           H  
ATOM   4116 1HB  ASN A 591       0.227   3.940  45.648  1.00  0.00           H  
ATOM   4117 2HB  ASN A 591       1.831   3.966  44.877  1.00  0.00           H  
ATOM   4118 1HD2 ASN A 591       3.659   2.513  47.624  1.00  0.00           H  
ATOM   4119 2HD2 ASN A 591       3.789   3.617  46.295  1.00  0.00           H  
ATOM   4120  N   LEU A 592       2.046   6.488  43.791  1.00 70.57           N  
ATOM   4121  CA  LEU A 592       1.565   7.135  42.595  1.00 70.57           C  
ATOM   4122  C   LEU A 592       1.996   6.343  41.402  1.00 70.57           C  
ATOM   4123  O   LEU A 592       3.108   5.826  41.364  1.00 70.57           O  
ATOM   4124  CB  LEU A 592       2.072   8.571  42.373  1.00 70.57           C  
ATOM   4125  CG  LEU A 592       1.457   9.626  43.312  1.00 70.57           C  
ATOM   4126  CD1 LEU A 592       2.023  11.024  43.014  1.00 70.57           C  
ATOM   4127  CD2 LEU A 592      -0.079   9.607  43.243  1.00 70.57           C  
ATOM   4128  H   LEU A 592       2.991   6.131  43.811  1.00  0.00           H  
ATOM   4129  HA  LEU A 592       0.478   7.196  42.625  1.00  0.00           H  
ATOM   4130 1HB  LEU A 592       3.125   8.425  42.609  1.00  0.00           H  
ATOM   4131 2HB  LEU A 592       1.972   8.878  41.332  1.00  0.00           H  
ATOM   4132  HG  LEU A 592       1.734   9.354  44.331  1.00  0.00           H  
ATOM   4133 1HD1 LEU A 592       1.573  11.751  43.690  1.00  0.00           H  
ATOM   4134 2HD1 LEU A 592       3.104  11.017  43.157  1.00  0.00           H  
ATOM   4135 3HD1 LEU A 592       1.794  11.297  41.985  1.00  0.00           H  
ATOM   4136 1HD2 LEU A 592      -0.482  10.363  43.918  1.00  0.00           H  
ATOM   4137 2HD2 LEU A 592      -0.401   9.821  42.224  1.00  0.00           H  
ATOM   4138 3HD2 LEU A 592      -0.445   8.624  43.540  1.00  0.00           H  
ATOM   4139  N   ASP A 593       1.099   6.202  40.399  1.00 75.06           N  
ATOM   4140  CA  ASP A 593       1.467   5.538  39.182  1.00 75.06           C  
ATOM   4141  C   ASP A 593       0.923   6.358  38.041  1.00 75.06           C  
ATOM   4142  O   ASP A 593      -0.279   6.365  37.779  1.00 75.06           O  
ATOM   4143  CB  ASP A 593       0.920   4.109  39.047  1.00 75.06           C  
ATOM   4144  CG  ASP A 593       1.722   3.431  37.946  1.00 75.06           C  
ATOM   4145  OD1 ASP A 593       2.453   4.154  37.215  1.00 75.06           O  
ATOM   4146  OD2 ASP A 593       1.632   2.179  37.834  1.00 75.06           O  
ATOM   4147  H   ASP A 593       0.161   6.563  40.498  1.00  0.00           H  
ATOM   4148  HA  ASP A 593       2.553   5.463  39.116  1.00  0.00           H  
ATOM   4149 1HB  ASP A 593       0.905   3.559  39.988  1.00  0.00           H  
ATOM   4150 2HB  ASP A 593      -0.102   4.324  38.735  1.00  0.00           H  
ATOM   4151  N   PHE A 594       1.820   7.099  37.360  1.00134.39           N  
ATOM   4152  CA  PHE A 594       1.561   7.967  36.237  1.00134.39           C  
ATOM   4153  C   PHE A 594       1.345   7.220  34.943  1.00134.39           C  
ATOM   4154  O   PHE A 594       0.934   7.824  33.955  1.00134.39           O  
ATOM   4155  CB  PHE A 594       2.616   9.068  36.050  1.00134.39           C  
ATOM   4156  CG  PHE A 594       2.345  10.033  37.154  1.00134.39           C  
ATOM   4157  CD1 PHE A 594       1.270  10.888  37.072  1.00134.39           C  
ATOM   4158  CD2 PHE A 594       3.143  10.088  38.274  1.00134.39           C  
ATOM   4159  CE1 PHE A 594       0.996  11.786  38.076  1.00134.39           C  
ATOM   4160  CE2 PHE A 594       2.873  10.987  39.281  1.00134.39           C  
ATOM   4161  CZ  PHE A 594       1.796  11.835  39.188  1.00134.39           C  
ATOM   4162  H   PHE A 594       2.765   7.009  37.705  1.00  0.00           H  
ATOM   4163  HA  PHE A 594       0.600   8.467  36.369  1.00  0.00           H  
ATOM   4164 1HB  PHE A 594       3.617   8.646  36.129  1.00  0.00           H  
ATOM   4165 2HB  PHE A 594       2.497   9.538  35.075  1.00  0.00           H  
ATOM   4166  HD1 PHE A 594       0.625  10.850  36.194  1.00  0.00           H  
ATOM   4167  HD2 PHE A 594       4.000   9.419  38.356  1.00  0.00           H  
ATOM   4168  HE1 PHE A 594       0.143  12.458  37.987  1.00  0.00           H  
ATOM   4169  HE2 PHE A 594       3.521  11.024  40.157  1.00  0.00           H  
ATOM   4170  HZ  PHE A 594       1.577  12.542  39.987  1.00  0.00           H  
ATOM   4171  N   GLY A 595       1.738   5.935  34.835  1.00 51.43           N  
ATOM   4172  CA  GLY A 595       1.344   5.238  33.631  1.00 51.43           C  
ATOM   4173  C   GLY A 595       2.482   4.946  32.690  1.00 51.43           C  
ATOM   4174  O   GLY A 595       2.272   4.281  31.676  1.00 51.43           O  
ATOM   4175  H   GLY A 595       2.280   5.445  35.532  1.00  0.00           H  
ATOM   4176 1HA  GLY A 595       0.890   4.285  33.903  1.00  0.00           H  
ATOM   4177 2HA  GLY A 595       0.618   5.844  33.090  1.00  0.00           H  
ATOM   4178  N   ASP A 596       3.705   5.429  32.969  1.00 62.90           N  
ATOM   4179  CA  ASP A 596       4.839   5.161  32.115  1.00 62.90           C  
ATOM   4180  C   ASP A 596       5.748   4.240  32.882  1.00 62.90           C  
ATOM   4181  O   ASP A 596       6.338   4.643  33.882  1.00 62.90           O  
ATOM   4182  CB  ASP A 596       5.631   6.465  31.858  1.00 62.90           C  
ATOM   4183  CG  ASP A 596       6.842   6.246  30.957  1.00 62.90           C  
ATOM   4184  OD1 ASP A 596       7.196   5.068  30.687  1.00 62.90           O  
ATOM   4185  OD2 ASP A 596       7.436   7.274  30.532  1.00 62.90           O  
ATOM   4186  H   ASP A 596       3.835   5.994  33.796  1.00  0.00           H  
ATOM   4187  HA  ASP A 596       4.496   4.764  31.159  1.00  0.00           H  
ATOM   4188 1HB  ASP A 596       5.014   7.280  31.479  1.00  0.00           H  
ATOM   4189 2HB  ASP A 596       5.956   6.695  32.873  1.00  0.00           H  
ATOM   4190  N   PRO A 597       5.893   3.016  32.448  1.00 66.73           N  
ATOM   4191  CA  PRO A 597       6.692   2.029  33.139  1.00 66.73           C  
ATOM   4192  C   PRO A 597       8.117   2.468  33.316  1.00 66.73           C  
ATOM   4193  O   PRO A 597       8.783   1.984  34.231  1.00 66.73           O  
ATOM   4194  CB  PRO A 597       6.617   0.783  32.258  1.00 66.73           C  
ATOM   4195  CG  PRO A 597       6.438   1.360  30.841  1.00 66.73           C  
ATOM   4196  CD  PRO A 597       5.635   2.653  31.064  1.00 66.73           C  
ATOM   4197  HA  PRO A 597       6.331   1.826  34.158  1.00  0.00           H  
ATOM   4198 1HB  PRO A 597       7.531   0.176  32.339  1.00  0.00           H  
ATOM   4199 2HB  PRO A 597       5.774   0.137  32.545  1.00  0.00           H  
ATOM   4200 1HG  PRO A 597       7.410   1.561  30.367  1.00  0.00           H  
ATOM   4201 2HG  PRO A 597       5.902   0.654  30.189  1.00  0.00           H  
ATOM   4202 1HD  PRO A 597       5.954   3.462  30.390  1.00  0.00           H  
ATOM   4203 2HD  PRO A 597       4.557   2.506  30.902  1.00  0.00           H  
ATOM   4204  N   ALA A 598       8.618   3.339  32.424  1.00 54.05           N  
ATOM   4205  CA  ALA A 598       9.973   3.816  32.450  1.00 54.05           C  
ATOM   4206  C   ALA A 598      10.201   4.636  33.694  1.00 54.05           C  
ATOM   4207  O   ALA A 598      11.315   4.675  34.213  1.00 54.05           O  
ATOM   4208  CB  ALA A 598      10.290   4.708  31.249  1.00 54.05           C  
ATOM   4209  H   ALA A 598       7.995   3.668  31.701  1.00  0.00           H  
ATOM   4210  HA  ALA A 598      10.646   2.959  32.415  1.00  0.00           H  
ATOM   4211 1HB  ALA A 598      11.325   5.045  31.311  1.00  0.00           H  
ATOM   4212 2HB  ALA A 598      10.147   4.143  30.328  1.00  0.00           H  
ATOM   4213 3HB  ALA A 598       9.627   5.572  31.252  1.00  0.00           H  
ATOM   4214  N   ARG A 599       9.163   5.348  34.186  1.00119.01           N  
ATOM   4215  CA  ARG A 599       9.340   6.252  35.294  1.00119.01           C  
ATOM   4216  C   ARG A 599       8.665   5.737  36.532  1.00119.01           C  
ATOM   4217  O   ARG A 599       7.762   4.906  36.467  1.00119.01           O  
ATOM   4218  CB  ARG A 599       8.715   7.628  35.043  1.00119.01           C  
ATOM   4219  CG  ARG A 599       9.324   8.332  33.839  1.00119.01           C  
ATOM   4220  CD  ARG A 599      10.847   8.404  33.912  1.00119.01           C  
ATOM   4221  NE  ARG A 599      11.301   9.206  32.746  1.00119.01           N  
ATOM   4222  CZ  ARG A 599      12.634   9.332  32.488  1.00119.01           C  
ATOM   4223  NH1 ARG A 599      13.543   8.632  33.226  1.00119.01           N  
ATOM   4224  NH2 ARG A 599      13.059  10.171  31.501  1.00119.01           N  
ATOM   4225  H   ARG A 599       8.246   5.248  33.774  1.00  0.00           H  
ATOM   4226  HA  ARG A 599      10.402   6.447  35.445  1.00  0.00           H  
ATOM   4227 1HB  ARG A 599       7.648   7.470  34.893  1.00  0.00           H  
ATOM   4228 2HB  ARG A 599       8.871   8.217  35.947  1.00  0.00           H  
ATOM   4229 1HG  ARG A 599       9.040   7.788  32.938  1.00  0.00           H  
ATOM   4230 2HG  ARG A 599       8.924   9.346  33.792  1.00  0.00           H  
ATOM   4231 1HD  ARG A 599      11.134   8.877  34.850  1.00  0.00           H  
ATOM   4232 2HD  ARG A 599      11.251   7.393  33.876  1.00  0.00           H  
ATOM   4233  HE  ARG A 599      10.756   9.711  32.060  1.00  0.00           H  
ATOM   4234 1HH1 ARG A 599      13.226   8.019  33.964  1.00  0.00           H  
ATOM   4235 2HH1 ARG A 599      14.529   8.729  33.031  1.00  0.00           H  
ATOM   4236 1HH2 ARG A 599      12.383  10.697  30.964  1.00  0.00           H  
ATOM   4237 2HH2 ARG A 599      14.046  10.264  31.312  1.00  0.00           H  
ATOM   4238  N   ASN A 600       9.119   6.233  37.706  1.00 50.53           N  
ATOM   4239  CA  ASN A 600       8.562   5.849  38.975  1.00 50.53           C  
ATOM   4240  C   ASN A 600       8.378   7.108  39.784  1.00 50.53           C  
ATOM   4241  O   ASN A 600       9.198   8.021  39.696  1.00 50.53           O  
ATOM   4242  CB  ASN A 600       9.513   4.933  39.761  1.00 50.53           C  
ATOM   4243  CG  ASN A 600       9.753   3.707  38.892  1.00 50.53           C  
ATOM   4244  OD1 ASN A 600       9.005   2.732  38.944  1.00 50.53           O  
ATOM   4245  ND2 ASN A 600      10.819   3.769  38.050  1.00 50.53           N  
ATOM   4246  H   ASN A 600       9.879   6.898  37.683  1.00  0.00           H  
ATOM   4247  HA  ASN A 600       7.633   5.297  38.820  1.00  0.00           H  
ATOM   4248 1HB  ASN A 600      10.411   5.334  40.232  1.00  0.00           H  
ATOM   4249 2HB  ASN A 600       8.769   4.712  40.527  1.00  0.00           H  
ATOM   4250 1HD2 ASN A 600      11.029   2.995  37.452  1.00  0.00           H  
ATOM   4251 2HD2 ASN A 600      11.392   4.588  38.028  1.00  0.00           H  
ATOM   4252  N   HIS A 601       7.293   7.190  40.596  1.00 54.79           N  
ATOM   4253  CA  HIS A 601       7.037   8.385  41.362  1.00 54.79           C  
ATOM   4254  C   HIS A 601       6.477   8.023  42.706  1.00 54.79           C  
ATOM   4255  O   HIS A 601       6.070   6.885  42.941  1.00 54.79           O  
ATOM   4256  CB  HIS A 601       5.994   9.312  40.716  1.00 54.79           C  
ATOM   4257  CG  HIS A 601       6.383   9.767  39.344  1.00 54.79           C  
ATOM   4258  ND1 HIS A 601       6.141   9.035  38.203  1.00 54.79           N  
ATOM   4259  CD2 HIS A 601       7.016  10.899  38.934  1.00 54.79           C  
ATOM   4260  CE1 HIS A 601       6.638   9.754  37.165  1.00 54.79           C  
ATOM   4261  NE2 HIS A 601       7.179  10.893  37.559  1.00 54.79           N  
ATOM   4262  H   HIS A 601       6.654   6.412  40.670  1.00  0.00           H  
ATOM   4263  HA  HIS A 601       7.958   8.957  41.467  1.00  0.00           H  
ATOM   4264 1HB  HIS A 601       5.039   8.794  40.620  1.00  0.00           H  
ATOM   4265 2HB  HIS A 601       5.861  10.208  41.322  1.00  0.00           H  
ATOM   4266  HD2 HIS A 601       7.380  11.741  39.523  1.00  0.00           H  
ATOM   4267  HE1 HIS A 601       6.566   9.378  36.145  1.00  0.00           H  
ATOM   4268  HE2 HIS A 601       7.608  11.584  36.961  1.00  0.00           H  
ATOM   4269  N   GLU A 602       6.453   9.019  43.625  1.00104.46           N  
ATOM   4270  CA  GLU A 602       5.970   8.841  44.972  1.00104.46           C  
ATOM   4271  C   GLU A 602       5.530  10.182  45.493  1.00104.46           C  
ATOM   4272  O   GLU A 602       5.950  11.228  44.998  1.00104.46           O  
ATOM   4273  CB  GLU A 602       7.107   8.408  45.906  1.00104.46           C  
ATOM   4274  CG  GLU A 602       8.214   9.470  45.940  1.00104.46           C  
ATOM   4275  CD  GLU A 602       9.460   8.901  46.601  1.00104.46           C  
ATOM   4276  OE1 GLU A 602       9.441   7.699  46.978  1.00104.46           O  
ATOM   4277  OE2 GLU A 602      10.454   9.665  46.729  1.00104.46           O  
ATOM   4278  H   GLU A 602       6.793   9.926  43.340  1.00  0.00           H  
ATOM   4279  HA  GLU A 602       5.197   8.072  44.989  1.00  0.00           H  
ATOM   4280 1HB  GLU A 602       6.669   8.262  46.894  1.00  0.00           H  
ATOM   4281 2HB  GLU A 602       7.483   7.456  45.530  1.00  0.00           H  
ATOM   4282 1HG  GLU A 602       8.460   9.872  44.957  1.00  0.00           H  
ATOM   4283 2HG  GLU A 602       7.792  10.260  46.559  1.00  0.00           H  
ATOM   4284  N   MET A 603       4.655  10.182  46.522  1.00 54.60           N  
ATOM   4285  CA  MET A 603       4.252  11.419  47.134  1.00 54.60           C  
ATOM   4286  C   MET A 603       4.617  11.318  48.582  1.00 54.60           C  
ATOM   4287  O   MET A 603       4.472  10.256  49.185  1.00 54.60           O  
ATOM   4288  CB  MET A 603       2.738  11.697  47.096  1.00 54.60           C  
ATOM   4289  CG  MET A 603       2.392  13.121  47.550  1.00 54.60           C  
ATOM   4290  SD  MET A 603       0.621  13.459  47.780  1.00 54.60           S  
ATOM   4291  CE  MET A 603       0.134  12.994  46.095  1.00 54.60           C  
ATOM   4292  H   MET A 603       4.275   9.314  46.871  1.00  0.00           H  
ATOM   4293  HA  MET A 603       4.729  12.257  46.626  1.00  0.00           H  
ATOM   4294 1HB  MET A 603       2.412  11.534  46.070  1.00  0.00           H  
ATOM   4295 2HB  MET A 603       2.264  10.964  47.750  1.00  0.00           H  
ATOM   4296 1HG  MET A 603       2.892  13.305  48.500  1.00  0.00           H  
ATOM   4297 2HG  MET A 603       2.768  13.817  46.800  1.00  0.00           H  
ATOM   4298 1HE  MET A 603      -0.943  13.118  45.980  1.00  0.00           H  
ATOM   4299 2HE  MET A 603       0.652  13.631  45.377  1.00  0.00           H  
ATOM   4300 3HE  MET A 603       0.401  11.952  45.914  1.00  0.00           H  
ATOM   4301  N   HIS A 604       5.131  12.420  49.165  1.00 84.10           N  
ATOM   4302  CA  HIS A 604       5.457  12.480  50.567  1.00 84.10           C  
ATOM   4303  C   HIS A 604       4.657  13.608  51.139  1.00 84.10           C  
ATOM   4304  O   HIS A 604       4.604  14.693  50.562  1.00 84.10           O  
ATOM   4305  CB  HIS A 604       6.910  12.905  50.867  1.00 84.10           C  
ATOM   4306  CG  HIS A 604       7.964  11.838  50.819  1.00 84.10           C  
ATOM   4307  ND1 HIS A 604       8.183  10.987  49.760  1.00 84.10           N  
ATOM   4308  CD2 HIS A 604       8.905  11.528  51.750  1.00 84.10           C  
ATOM   4309  CE1 HIS A 604       9.246  10.210  50.101  1.00 84.10           C  
ATOM   4310  NE2 HIS A 604       9.718  10.503  51.299  1.00 84.10           N  
ATOM   4311  H   HIS A 604       5.291  13.233  48.587  1.00  0.00           H  
ATOM   4312  HA  HIS A 604       5.317  11.498  51.018  1.00  0.00           H  
ATOM   4313 1HB  HIS A 604       7.241  13.652  50.144  1.00  0.00           H  
ATOM   4314 2HB  HIS A 604       6.980  13.318  51.873  1.00  0.00           H  
ATOM   4315  HD2 HIS A 604       9.075  11.968  52.733  1.00  0.00           H  
ATOM   4316  HE1 HIS A 604       9.619   9.448  49.417  1.00  0.00           H  
ATOM   4317  HE2 HIS A 604      10.502  10.056  51.754  1.00  0.00           H  
ATOM   4318  N   CYS A 605       4.025  13.384  52.307  1.00 47.21           N  
ATOM   4319  CA  CYS A 605       3.239  14.414  52.925  1.00 47.21           C  
ATOM   4320  C   CYS A 605       3.723  14.555  54.340  1.00 47.21           C  
ATOM   4321  O   CYS A 605       4.103  13.570  54.970  1.00 47.21           O  
ATOM   4322  CB  CYS A 605       1.745  14.038  52.973  1.00 47.21           C  
ATOM   4323  SG  CYS A 605       1.052  13.733  51.315  1.00 47.21           S  
ATOM   4324  H   CYS A 605       4.100  12.484  52.759  1.00  0.00           H  
ATOM   4325  HA  CYS A 605       3.256  15.358  52.380  1.00  0.00           H  
ATOM   4326 1HB  CYS A 605       1.604  13.126  53.554  1.00  0.00           H  
ATOM   4327 2HB  CYS A 605       1.167  14.847  53.419  1.00  0.00           H  
ATOM   4328  N   ARG A 606       3.754  15.803  54.862  1.00 83.29           N  
ATOM   4329  CA  ARG A 606       4.131  16.054  56.229  1.00 83.29           C  
ATOM   4330  C   ARG A 606       3.326  17.233  56.679  1.00 83.29           C  
ATOM   4331  O   ARG A 606       2.712  17.926  55.870  1.00 83.29           O  
ATOM   4332  CB  ARG A 606       5.607  16.442  56.401  1.00 83.29           C  
ATOM   4333  CG  ARG A 606       6.578  15.336  55.992  1.00 83.29           C  
ATOM   4334  CD  ARG A 606       8.043  15.735  56.158  1.00 83.29           C  
ATOM   4335  NE  ARG A 606       8.879  14.589  55.701  1.00 83.29           N  
ATOM   4336  CZ  ARG A 606      10.190  14.800  55.385  1.00 83.29           C  
ATOM   4337  NH1 ARG A 606      10.725  16.047  55.527  1.00 83.29           N  
ATOM   4338  NH2 ARG A 606      10.970  13.779  54.922  1.00 83.29           N  
ATOM   4339  H   ARG A 606       3.504  16.582  54.270  1.00  0.00           H  
ATOM   4340  HA  ARG A 606       4.016  15.143  56.817  1.00  0.00           H  
ATOM   4341 1HB  ARG A 606       5.776  17.329  55.792  1.00  0.00           H  
ATOM   4342 2HB  ARG A 606       5.750  16.691  57.453  1.00  0.00           H  
ATOM   4343 1HG  ARG A 606       6.385  14.458  56.609  1.00  0.00           H  
ATOM   4344 2HG  ARG A 606       6.400  15.089  54.945  1.00  0.00           H  
ATOM   4345 1HD  ARG A 606       8.239  16.622  55.556  1.00  0.00           H  
ATOM   4346 2HD  ARG A 606       8.232  15.959  57.207  1.00  0.00           H  
ATOM   4347  HE  ARG A 606       8.628  13.617  55.576  1.00  0.00           H  
ATOM   4348 1HH1 ARG A 606      10.149  16.805  55.865  1.00  0.00           H  
ATOM   4349 2HH1 ARG A 606      11.694  16.207  55.294  1.00  0.00           H  
ATOM   4350 1HH2 ARG A 606      10.574  12.855  54.811  1.00  0.00           H  
ATOM   4351 2HH2 ARG A 606      11.937  13.951  54.692  1.00  0.00           H  
ATOM   4352  N   PHE A 607       3.278  17.461  58.006  1.00 80.92           N  
ATOM   4353  CA  PHE A 607       2.584  18.598  58.541  1.00 80.92           C  
ATOM   4354  C   PHE A 607       3.539  19.748  58.484  1.00 80.92           C  
ATOM   4355  O   PHE A 607       4.752  19.543  58.510  1.00 80.92           O  
ATOM   4356  CB  PHE A 607       2.189  18.423  60.008  1.00 80.92           C  
ATOM   4357  CG  PHE A 607       1.251  17.275  60.062  1.00 80.92           C  
ATOM   4358  CD1 PHE A 607      -0.095  17.460  59.855  1.00 80.92           C  
ATOM   4359  CD2 PHE A 607       1.727  16.013  60.327  1.00 80.92           C  
ATOM   4360  CE1 PHE A 607      -0.958  16.393  59.914  1.00 80.92           C  
ATOM   4361  CE2 PHE A 607       0.868  14.944  60.385  1.00 80.92           C  
ATOM   4362  CZ  PHE A 607      -0.477  15.134  60.179  1.00 80.92           C  
ATOM   4363  H   PHE A 607       3.738  16.822  58.639  1.00  0.00           H  
ATOM   4364  HA  PHE A 607       1.666  18.771  57.977  1.00  0.00           H  
ATOM   4365 1HB  PHE A 607       3.072  18.218  60.612  1.00  0.00           H  
ATOM   4366 2HB  PHE A 607       1.701  19.325  60.374  1.00  0.00           H  
ATOM   4367  HD1 PHE A 607      -0.468  18.462  59.643  1.00  0.00           H  
ATOM   4368  HD2 PHE A 607       2.795  15.863  60.491  1.00  0.00           H  
ATOM   4369  HE1 PHE A 607      -2.024  16.546  59.750  1.00  0.00           H  
ATOM   4370  HE2 PHE A 607       1.251  13.945  60.595  1.00  0.00           H  
ATOM   4371  HZ  PHE A 607      -1.160  14.287  60.227  1.00  0.00           H  
ATOM   4372  N   LYS A 608       3.039  20.995  58.354  1.00108.65           N  
ATOM   4373  CA  LYS A 608       3.996  22.064  58.345  1.00108.65           C  
ATOM   4374  C   LYS A 608       4.657  22.122  59.679  1.00108.65           C  
ATOM   4375  O   LYS A 608       5.880  22.189  59.788  1.00108.65           O  
ATOM   4376  CB  LYS A 608       3.436  23.473  58.074  1.00108.65           C  
ATOM   4377  CG  LYS A 608       3.016  23.727  56.626  1.00108.65           C  
ATOM   4378  CD  LYS A 608       2.382  25.104  56.421  1.00108.65           C  
ATOM   4379  CE  LYS A 608       1.635  25.611  57.656  1.00108.65           C  
ATOM   4380  NZ  LYS A 608       0.901  26.852  57.328  1.00108.65           N  
ATOM   4381  H   LYS A 608       2.057  21.213  58.265  1.00  0.00           H  
ATOM   4382  HA  LYS A 608       4.739  21.887  57.567  1.00  0.00           H  
ATOM   4383 1HB  LYS A 608       2.573  23.605  58.727  1.00  0.00           H  
ATOM   4384 2HB  LYS A 608       4.213  24.185  58.353  1.00  0.00           H  
ATOM   4385 1HG  LYS A 608       3.899  23.651  55.991  1.00  0.00           H  
ATOM   4386 2HG  LYS A 608       2.294  22.964  56.336  1.00  0.00           H  
ATOM   4387 1HD  LYS A 608       3.171  25.816  56.174  1.00  0.00           H  
ATOM   4388 2HD  LYS A 608       1.678  25.042  55.591  1.00  0.00           H  
ATOM   4389 1HE  LYS A 608       0.944  24.834  57.980  1.00  0.00           H  
ATOM   4390 2HE  LYS A 608       2.365  25.798  58.444  1.00  0.00           H  
ATOM   4391 1HZ  LYS A 608       0.411  27.180  58.148  1.00  0.00           H  
ATOM   4392 2HZ  LYS A 608       1.554  27.559  57.021  1.00  0.00           H  
ATOM   4393 3HZ  LYS A 608       0.236  26.665  56.591  1.00  0.00           H  
ATOM   4394  N   GLN A 609       3.809  22.146  60.714  1.00144.37           N  
ATOM   4395  CA  GLN A 609       4.083  22.254  62.113  1.00144.37           C  
ATOM   4396  C   GLN A 609       4.504  20.997  62.810  1.00144.37           C  
ATOM   4397  O   GLN A 609       5.170  21.131  63.816  1.00144.37           O  
ATOM   4398  CB  GLN A 609       2.861  22.769  62.889  1.00144.37           C  
ATOM   4399  CG  GLN A 609       3.094  22.901  64.395  1.00144.37           C  
ATOM   4400  CD  GLN A 609       1.794  23.397  65.010  1.00144.37           C  
ATOM   4401  OE1 GLN A 609       1.322  22.864  66.013  1.00144.37           O  
ATOM   4402  NE2 GLN A 609       1.194  24.449  64.392  1.00144.37           N  
ATOM   4403  H   GLN A 609       2.850  22.074  60.405  1.00  0.00           H  
ATOM   4404  HA  GLN A 609       4.913  22.943  62.270  1.00  0.00           H  
ATOM   4405 1HB  GLN A 609       2.606  23.741  62.466  1.00  0.00           H  
ATOM   4406 2HB  GLN A 609       2.049  22.067  62.700  1.00  0.00           H  
ATOM   4407 1HG  GLN A 609       3.548  22.111  64.993  1.00  0.00           H  
ATOM   4408 2HG  GLN A 609       3.794  23.732  64.302  1.00  0.00           H  
ATOM   4409 1HE2 GLN A 609       0.336  24.818  64.752  1.00  0.00           H  
ATOM   4410 2HE2 GLN A 609       1.610  24.855  63.578  1.00  0.00           H  
ATOM   4411  N   LYS A 610       4.126  19.762  62.411  1.00257.72           N  
ATOM   4412  CA  LYS A 610       4.422  18.646  63.298  1.00257.72           C  
ATOM   4413  C   LYS A 610       5.889  18.550  63.651  1.00257.72           C  
ATOM   4414  O   LYS A 610       6.751  19.026  62.919  1.00257.72           O  
ATOM   4415  CB  LYS A 610       3.915  17.277  62.815  1.00257.72           C  
ATOM   4416  CG  LYS A 610       4.421  16.130  63.690  1.00257.72           C  
ATOM   4417  CD  LYS A 610       3.688  14.801  63.519  1.00257.72           C  
ATOM   4418  CE  LYS A 610       4.251  13.708  64.427  1.00257.72           C  
ATOM   4419  NZ  LYS A 610       4.212  14.163  65.834  1.00257.72           N  
ATOM   4420  H   LYS A 610       3.654  19.583  61.536  1.00  0.00           H  
ATOM   4421  HA  LYS A 610       3.961  18.816  64.271  1.00  0.00           H  
ATOM   4422 1HB  LYS A 610       2.825  17.316  62.830  1.00  0.00           H  
ATOM   4423 2HB  LYS A 610       4.259  17.153  61.788  1.00  0.00           H  
ATOM   4424 1HG  LYS A 610       5.472  15.955  63.458  1.00  0.00           H  
ATOM   4425 2HG  LYS A 610       4.325  16.423  64.735  1.00  0.00           H  
ATOM   4426 1HD  LYS A 610       2.634  14.953  63.756  1.00  0.00           H  
ATOM   4427 2HD  LYS A 610       3.783  14.483  62.481  1.00  0.00           H  
ATOM   4428 1HE  LYS A 610       3.647  12.811  64.297  1.00  0.00           H  
ATOM   4429 2HE  LYS A 610       5.276  13.503  64.119  1.00  0.00           H  
ATOM   4430 1HZ  LYS A 610       4.585  13.439  66.432  1.00  0.00           H  
ATOM   4431 2HZ  LYS A 610       4.768  15.001  65.933  1.00  0.00           H  
ATOM   4432 3HZ  LYS A 610       3.257  14.359  66.098  1.00  0.00           H  
ATOM   4433  N   PRO A 611       6.173  18.013  64.820  1.00153.99           N  
ATOM   4434  CA  PRO A 611       7.527  17.977  65.316  1.00153.99           C  
ATOM   4435  C   PRO A 611       8.327  16.927  64.642  1.00153.99           C  
ATOM   4436  O   PRO A 611       8.058  15.720  64.883  1.00153.99           O  
ATOM   4437  OXT PRO A 611       9.236  17.309  63.859  1.00153.99           O  
ATOM   4438  CB  PRO A 611       7.437  17.731  66.819  1.00153.99           C  
ATOM   4439  CG  PRO A 611       6.035  18.233  67.190  1.00153.99           C  
ATOM   4440  CD  PRO A 611       5.214  18.021  65.909  1.00153.99           C  
ATOM   4441  HA  PRO A 611       8.081  18.905  65.110  1.00  0.00           H  
ATOM   4442 1HB  PRO A 611       7.561  16.665  67.061  1.00  0.00           H  
ATOM   4443 2HB  PRO A 611       8.219  18.279  67.365  1.00  0.00           H  
ATOM   4444 1HG  PRO A 611       5.621  17.667  68.038  1.00  0.00           H  
ATOM   4445 2HG  PRO A 611       6.058  19.291  67.490  1.00  0.00           H  
ATOM   4446 1HD  PRO A 611       4.659  17.072  65.923  1.00  0.00           H  
ATOM   4447 2HD  PRO A 611       4.477  18.822  65.750  1.00  0.00           H  
TER                                                                             
ATOM   4449  N   LEU B 331     -24.414 -14.575  67.740  1.00168.40           N  
ATOM   4450  CA  LEU B 331     -24.023 -14.648  66.314  1.00168.40           C  
ATOM   4451  C   LEU B 331     -22.664 -15.264  66.261  1.00168.40           C  
ATOM   4452  O   LEU B 331     -22.503 -16.362  65.731  1.00168.40           O  
ATOM   4453  CB  LEU B 331     -23.980 -13.243  65.670  1.00168.40           C  
ATOM   4454  CG  LEU B 331     -25.267 -12.399  65.802  1.00168.40           C  
ATOM   4455  CD1 LEU B 331     -26.474 -13.095  65.156  1.00168.40           C  
ATOM   4456  CD2 LEU B 331     -25.522 -11.942  67.250  1.00168.40           C  
ATOM   4457 1H   LEU B 331     -24.613 -13.689  68.159  1.00  0.00           H  
ATOM   4458 2H   LEU B 331     -25.234 -15.051  68.059  1.00  0.00           H  
ATOM   4459 3H   LEU B 331     -23.792 -14.911  68.447  1.00  0.00           H  
ATOM   4460  HA  LEU B 331     -24.745 -15.254  65.768  1.00  0.00           H  
ATOM   4461 1HB  LEU B 331     -23.185 -12.799  66.267  1.00  0.00           H  
ATOM   4462 2HB  LEU B 331     -23.669 -13.287  64.626  1.00  0.00           H  
ATOM   4463  HG  LEU B 331     -25.123 -11.494  65.212  1.00  0.00           H  
ATOM   4464 1HD1 LEU B 331     -27.359 -12.469  65.270  1.00  0.00           H  
ATOM   4465 2HD1 LEU B 331     -26.278 -13.254  64.096  1.00  0.00           H  
ATOM   4466 3HD1 LEU B 331     -26.644 -14.055  65.643  1.00  0.00           H  
ATOM   4467 1HD2 LEU B 331     -26.438 -11.352  67.289  1.00  0.00           H  
ATOM   4468 2HD2 LEU B 331     -25.625 -12.815  67.895  1.00  0.00           H  
ATOM   4469 3HD2 LEU B 331     -24.685 -11.334  67.593  1.00  0.00           H  
ATOM   4470  N   SER B 332     -21.634 -14.605  66.833  1.00164.78           N  
ATOM   4471  CA  SER B 332     -21.727 -13.355  67.528  1.00164.78           C  
ATOM   4472  C   SER B 332     -21.006 -12.377  66.660  1.00164.78           C  
ATOM   4473  O   SER B 332     -21.578 -11.813  65.726  1.00164.78           O  
ATOM   4474  CB  SER B 332     -21.026 -13.369  68.899  1.00164.78           C  
ATOM   4475  OG  SER B 332     -21.159 -12.104  69.529  1.00164.78           O  
ATOM   4476  H   SER B 332     -20.734 -15.055  66.748  1.00  0.00           H  
ATOM   4477  HA  SER B 332     -22.743 -13.107  67.840  1.00  0.00           H  
ATOM   4478 1HB  SER B 332     -21.484 -14.142  69.516  1.00  0.00           H  
ATOM   4479 2HB  SER B 332     -19.972 -13.601  68.750  1.00  0.00           H  
ATOM   4480  HG  SER B 332     -21.659 -11.514  68.960  1.00  0.00           H  
ATOM   4481  N   ALA B 333     -19.710 -12.161  66.945  1.00 45.64           N  
ATOM   4482  CA  ALA B 333     -18.961 -11.181  66.223  1.00 45.64           C  
ATOM   4483  C   ALA B 333     -18.941 -11.526  64.775  1.00 45.64           C  
ATOM   4484  O   ALA B 333     -19.208 -10.679  63.925  1.00 45.64           O  
ATOM   4485  CB  ALA B 333     -17.500 -11.097  66.700  1.00 45.64           C  
ATOM   4486  H   ALA B 333     -19.253 -12.691  67.674  1.00  0.00           H  
ATOM   4487  HA  ALA B 333     -19.418 -10.204  66.382  1.00  0.00           H  
ATOM   4488 1HB  ALA B 333     -16.973 -10.339  66.121  1.00  0.00           H  
ATOM   4489 2HB  ALA B 333     -17.476 -10.829  67.756  1.00  0.00           H  
ATOM   4490 3HB  ALA B 333     -17.016 -12.062  66.559  1.00  0.00           H  
ATOM   4491  N   ASP B 334     -18.656 -12.797  64.458  1.00 96.24           N  
ATOM   4492  CA  ASP B 334     -18.398 -13.115  63.090  1.00 96.24           C  
ATOM   4493  C   ASP B 334     -19.495 -13.027  62.125  1.00 96.24           C  
ATOM   4494  O   ASP B 334     -19.483 -12.172  61.238  1.00 96.24           O  
ATOM   4495  CB  ASP B 334     -17.753 -14.502  62.915  1.00 96.24           C  
ATOM   4496  CG  ASP B 334     -16.307 -14.418  63.392  1.00 96.24           C  
ATOM   4497  OD1 ASP B 334     -15.929 -13.355  63.952  1.00 96.24           O  
ATOM   4498  OD2 ASP B 334     -15.558 -15.413  63.195  1.00 96.24           O  
ATOM   4499  H   ASP B 334     -18.618 -13.532  65.150  1.00  0.00           H  
ATOM   4500  HA  ASP B 334     -17.716 -12.380  62.662  1.00  0.00           H  
ATOM   4501 1HB  ASP B 334     -18.316 -15.306  63.389  1.00  0.00           H  
ATOM   4502 2HB  ASP B 334     -17.813 -14.606  61.831  1.00  0.00           H  
ATOM   4503  N   ILE B 335     -20.486 -13.895  62.315  1.00125.31           N  
ATOM   4504  CA  ILE B 335     -21.473 -14.016  61.307  1.00125.31           C  
ATOM   4505  C   ILE B 335     -22.156 -12.706  61.282  1.00125.31           C  
ATOM   4506  O   ILE B 335     -22.410 -12.121  60.233  1.00125.31           O  
ATOM   4507  CB  ILE B 335     -22.452 -15.112  61.620  1.00125.31           C  
ATOM   4508  CG1 ILE B 335     -21.700 -16.428  61.909  1.00125.31           C  
ATOM   4509  CG2 ILE B 335     -23.419 -15.231  60.431  1.00125.31           C  
ATOM   4510  CD1 ILE B 335     -21.032 -16.478  63.287  1.00125.31           C  
ATOM   4511  H   ILE B 335     -20.558 -14.465  63.145  1.00  0.00           H  
ATOM   4512  HA  ILE B 335     -21.012 -14.209  60.339  1.00  0.00           H  
ATOM   4513  HB  ILE B 335     -22.990 -14.858  62.533  1.00  0.00           H  
ATOM   4514 1HG1 ILE B 335     -22.423 -17.239  61.829  1.00  0.00           H  
ATOM   4515 2HG1 ILE B 335     -20.940 -16.543  61.136  1.00  0.00           H  
ATOM   4516 1HG2 ILE B 335     -24.143 -16.021  60.629  1.00  0.00           H  
ATOM   4517 2HG2 ILE B 335     -23.942 -14.286  60.292  1.00  0.00           H  
ATOM   4518 3HG2 ILE B 335     -22.858 -15.471  59.528  1.00  0.00           H  
ATOM   4519 1HD1 ILE B 335     -20.525 -17.435  63.412  1.00  0.00           H  
ATOM   4520 2HD1 ILE B 335     -20.305 -15.669  63.370  1.00  0.00           H  
ATOM   4521 3HD1 ILE B 335     -21.788 -16.366  64.063  1.00  0.00           H  
ATOM   4522  N   ALA B 336     -22.468 -12.191  62.470  1.00 86.00           N  
ATOM   4523  CA  ALA B 336     -23.174 -10.967  62.406  1.00 86.00           C  
ATOM   4524  C   ALA B 336     -22.407  -9.755  61.963  1.00 86.00           C  
ATOM   4525  O   ALA B 336     -22.701  -9.176  60.917  1.00 86.00           O  
ATOM   4526  CB  ALA B 336     -23.816 -10.619  63.760  1.00 86.00           C  
ATOM   4527  H   ALA B 336     -22.251 -12.587  63.373  1.00  0.00           H  
ATOM   4528  HA  ALA B 336     -23.970 -11.061  61.667  1.00  0.00           H  
ATOM   4529 1HB  ALA B 336     -24.351  -9.673  63.675  1.00  0.00           H  
ATOM   4530 2HB  ALA B 336     -24.514 -11.406  64.045  1.00  0.00           H  
ATOM   4531 3HB  ALA B 336     -23.040 -10.530  64.518  1.00  0.00           H  
ATOM   4532  N   LEU B 337     -21.377  -9.356  62.738  1.00141.63           N  
ATOM   4533  CA  LEU B 337     -20.696  -8.108  62.491  1.00141.63           C  
ATOM   4534  C   LEU B 337     -19.824  -8.165  61.282  1.00141.63           C  
ATOM   4535  O   LEU B 337     -19.918  -7.318  60.396  1.00141.63           O  
ATOM   4536  CB  LEU B 337     -19.834  -7.685  63.701  1.00141.63           C  
ATOM   4537  CG  LEU B 337     -19.028  -6.377  63.538  1.00141.63           C  
ATOM   4538  CD1 LEU B 337     -17.780  -6.559  62.654  1.00141.63           C  
ATOM   4539  CD2 LEU B 337     -19.931  -5.229  63.060  1.00141.63           C  
ATOM   4540  H   LEU B 337     -21.074  -9.938  63.506  1.00  0.00           H  
ATOM   4541  HA  LEU B 337     -21.428  -7.324  62.302  1.00  0.00           H  
ATOM   4542 1HB  LEU B 337     -20.622  -7.542  64.438  1.00  0.00           H  
ATOM   4543 2HB  LEU B 337     -19.174  -8.489  64.027  1.00  0.00           H  
ATOM   4544  HG  LEU B 337     -18.654  -6.102  64.525  1.00  0.00           H  
ATOM   4545 1HD1 LEU B 337     -17.250  -5.610  62.572  1.00  0.00           H  
ATOM   4546 2HD1 LEU B 337     -17.122  -7.304  63.102  1.00  0.00           H  
ATOM   4547 3HD1 LEU B 337     -18.083  -6.891  61.662  1.00  0.00           H  
ATOM   4548 1HD2 LEU B 337     -19.338  -4.320  62.954  1.00  0.00           H  
ATOM   4549 2HD2 LEU B 337     -20.372  -5.489  62.098  1.00  0.00           H  
ATOM   4550 3HD2 LEU B 337     -20.724  -5.061  63.789  1.00  0.00           H  
ATOM   4551  N   ARG B 338     -18.963  -9.194  61.207  1.00 64.60           N  
ATOM   4552  CA  ARG B 338     -17.990  -9.259  60.159  1.00 64.60           C  
ATOM   4553  C   ARG B 338     -18.700  -9.393  58.857  1.00 64.60           C  
ATOM   4554  O   ARG B 338     -18.284  -8.815  57.854  1.00 64.60           O  
ATOM   4555  CB  ARG B 338     -17.038 -10.457  60.291  1.00 64.60           C  
ATOM   4556  CG  ARG B 338     -16.044 -10.331  61.445  1.00 64.60           C  
ATOM   4557  CD  ARG B 338     -14.985 -11.431  61.414  1.00 64.60           C  
ATOM   4558  NE  ARG B 338     -13.913 -11.071  62.384  1.00 64.60           N  
ATOM   4559  CZ  ARG B 338     -12.695 -11.676  62.271  1.00 64.60           C  
ATOM   4560  NH1 ARG B 338     -12.490 -12.606  61.294  1.00 64.60           N  
ATOM   4561  NH2 ARG B 338     -11.677 -11.343  63.115  1.00 64.60           N  
ATOM   4562  H   ARG B 338     -18.996  -9.934  61.894  1.00  0.00           H  
ATOM   4563  HA  ARG B 338     -17.343  -8.382  60.201  1.00  0.00           H  
ATOM   4564 1HB  ARG B 338     -17.657 -11.342  60.432  1.00  0.00           H  
ATOM   4565 2HB  ARG B 338     -16.498 -10.539  59.348  1.00  0.00           H  
ATOM   4566 1HG  ARG B 338     -15.552  -9.361  61.375  1.00  0.00           H  
ATOM   4567 2HG  ARG B 338     -16.595 -10.392  62.384  1.00  0.00           H  
ATOM   4568 1HD  ARG B 338     -15.449 -12.377  61.690  1.00  0.00           H  
ATOM   4569 2HD  ARG B 338     -14.581 -11.505  60.405  1.00  0.00           H  
ATOM   4570  HE  ARG B 338     -13.935 -10.418  63.156  1.00  0.00           H  
ATOM   4571 1HH1 ARG B 338     -13.240 -12.842  60.659  1.00  0.00           H  
ATOM   4572 2HH1 ARG B 338     -11.589 -13.055  61.209  1.00  0.00           H  
ATOM   4573 1HH2 ARG B 338     -11.825 -10.643  63.829  1.00  0.00           H  
ATOM   4574 2HH2 ARG B 338     -10.780 -11.797  63.023  1.00  0.00           H  
ATOM   4575  N   ARG B 339     -19.807 -10.158  58.838  1.00182.75           N  
ATOM   4576  CA  ARG B 339     -20.483 -10.354  57.594  1.00182.75           C  
ATOM   4577  C   ARG B 339     -20.930  -9.034  57.069  1.00182.75           C  
ATOM   4578  O   ARG B 339     -20.801  -8.757  55.879  1.00182.75           O  
ATOM   4579  CB  ARG B 339     -21.734 -11.242  57.676  1.00182.75           C  
ATOM   4580  CG  ARG B 339     -21.408 -12.730  57.770  1.00182.75           C  
ATOM   4581  CD  ARG B 339     -20.419 -13.216  56.716  1.00182.75           C  
ATOM   4582  NE  ARG B 339     -21.062 -13.099  55.379  1.00182.75           N  
ATOM   4583  CZ  ARG B 339     -20.580 -13.872  54.364  1.00182.75           C  
ATOM   4584  NH1 ARG B 339     -19.597 -14.779  54.628  1.00182.75           N  
ATOM   4585  NH2 ARG B 339     -21.060 -13.730  53.094  1.00182.75           N  
ATOM   4586  H   ARG B 339     -20.173 -10.596  59.671  1.00  0.00           H  
ATOM   4587  HA  ARG B 339     -19.829 -10.880  56.898  1.00  0.00           H  
ATOM   4588 1HB  ARG B 339     -22.293 -10.924  58.555  1.00  0.00           H  
ATOM   4589 2HB  ARG B 339     -22.323 -11.044  56.780  1.00  0.00           H  
ATOM   4590 1HG  ARG B 339     -20.981 -12.931  58.753  1.00  0.00           H  
ATOM   4591 2HG  ARG B 339     -22.334 -13.295  57.654  1.00  0.00           H  
ATOM   4592 1HD  ARG B 339     -19.521 -12.600  56.762  1.00  0.00           H  
ATOM   4593 2HD  ARG B 339     -20.160 -14.253  56.925  1.00  0.00           H  
ATOM   4594  HE  ARG B 339     -21.833 -12.515  55.083  1.00  0.00           H  
ATOM   4595 1HH1 ARG B 339     -19.237 -14.871  55.567  1.00  0.00           H  
ATOM   4596 2HH1 ARG B 339     -19.233 -15.356  53.883  1.00  0.00           H  
ATOM   4597 1HH2 ARG B 339     -21.779 -13.046  52.903  1.00  0.00           H  
ATOM   4598 2HH2 ARG B 339     -20.694 -14.308  52.352  1.00  0.00           H  
ATOM   4599  N   LYS B 340     -21.469  -8.174  57.946  1.00120.38           N  
ATOM   4600  CA  LYS B 340     -21.969  -6.904  57.509  1.00120.38           C  
ATOM   4601  C   LYS B 340     -20.829  -6.073  56.978  1.00120.38           C  
ATOM   4602  O   LYS B 340     -20.963  -5.421  55.943  1.00120.38           O  
ATOM   4603  CB  LYS B 340     -22.676  -6.177  58.660  1.00120.38           C  
ATOM   4604  CG  LYS B 340     -23.836  -7.040  59.164  1.00120.38           C  
ATOM   4605  CD  LYS B 340     -24.404  -6.672  60.535  1.00120.38           C  
ATOM   4606  CE  LYS B 340     -25.308  -7.769  61.106  1.00120.38           C  
ATOM   4607  NZ  LYS B 340     -26.316  -8.162  60.096  1.00120.38           N  
ATOM   4608  H   LYS B 340     -21.527  -8.415  58.925  1.00  0.00           H  
ATOM   4609  HA  LYS B 340     -22.684  -7.048  56.698  1.00  0.00           H  
ATOM   4610 1HB  LYS B 340     -21.929  -6.005  59.435  1.00  0.00           H  
ATOM   4611 2HB  LYS B 340     -23.021  -5.219  58.270  1.00  0.00           H  
ATOM   4612 1HG  LYS B 340     -24.656  -6.969  58.449  1.00  0.00           H  
ATOM   4613 2HG  LYS B 340     -23.497  -8.074  59.226  1.00  0.00           H  
ATOM   4614 1HD  LYS B 340     -23.573  -6.504  61.222  1.00  0.00           H  
ATOM   4615 2HD  LYS B 340     -24.983  -5.754  60.436  1.00  0.00           H  
ATOM   4616 1HE  LYS B 340     -24.684  -8.620  61.375  1.00  0.00           H  
ATOM   4617 2HE  LYS B 340     -25.795  -7.379  62.000  1.00  0.00           H  
ATOM   4618 1HZ  LYS B 340     -26.910  -8.885  60.477  1.00  0.00           H  
ATOM   4619 2HZ  LYS B 340     -26.878  -7.359  59.850  1.00  0.00           H  
ATOM   4620 3HZ  LYS B 340     -25.848  -8.510  59.272  1.00  0.00           H  
ATOM   4621  N   GLU B 341     -19.660  -6.090  57.652  1.00 50.55           N  
ATOM   4622  CA  GLU B 341     -18.563  -5.268  57.207  1.00 50.55           C  
ATOM   4623  C   GLU B 341     -18.094  -5.707  55.855  1.00 50.55           C  
ATOM   4624  O   GLU B 341     -17.751  -4.876  55.015  1.00 50.55           O  
ATOM   4625  CB  GLU B 341     -17.336  -5.295  58.141  1.00 50.55           C  
ATOM   4626  CG  GLU B 341     -17.536  -4.548  59.462  1.00 50.55           C  
ATOM   4627  CD  GLU B 341     -16.224  -4.610  60.235  1.00 50.55           C  
ATOM   4628  OE1 GLU B 341     -15.614  -5.712  60.269  1.00 50.55           O  
ATOM   4629  OE2 GLU B 341     -15.810  -3.560  60.796  1.00 50.55           O  
ATOM   4630  H   GLU B 341     -19.539  -6.672  58.468  1.00  0.00           H  
ATOM   4631  HA  GLU B 341     -18.884  -4.228  57.140  1.00  0.00           H  
ATOM   4632 1HB  GLU B 341     -17.114  -6.343  58.345  1.00  0.00           H  
ATOM   4633 2HB  GLU B 341     -16.507  -4.848  57.592  1.00  0.00           H  
ATOM   4634 1HG  GLU B 341     -17.874  -3.520  59.332  1.00  0.00           H  
ATOM   4635 2HG  GLU B 341     -18.311  -5.123  59.967  1.00  0.00           H  
ATOM   4636  N   THR B 342     -18.054  -7.029  55.605  1.00 39.50           N  
ATOM   4637  CA  THR B 342     -17.580  -7.526  54.341  1.00 39.50           C  
ATOM   4638  C   THR B 342     -18.505  -7.042  53.278  1.00 39.50           C  
ATOM   4639  O   THR B 342     -18.079  -6.624  52.200  1.00 39.50           O  
ATOM   4640  CB  THR B 342     -17.571  -9.024  54.273  1.00 39.50           C  
ATOM   4641  OG1 THR B 342     -16.750  -9.556  55.304  1.00 39.50           O  
ATOM   4642  CG2 THR B 342     -17.035  -9.456  52.897  1.00 39.50           C  
ATOM   4643  H   THR B 342     -18.359  -7.686  56.309  1.00  0.00           H  
ATOM   4644  HA  THR B 342     -16.563  -7.174  54.164  1.00  0.00           H  
ATOM   4645  HB  THR B 342     -18.587  -9.391  54.414  1.00  0.00           H  
ATOM   4646  HG1 THR B 342     -16.379  -8.836  55.821  1.00  0.00           H  
ATOM   4647 1HG2 THR B 342     -17.025 -10.544  52.837  1.00  0.00           H  
ATOM   4648 2HG2 THR B 342     -17.678  -9.054  52.114  1.00  0.00           H  
ATOM   4649 3HG2 THR B 342     -16.023  -9.075  52.766  1.00  0.00           H  
ATOM   4650  N   LEU B 343     -19.809  -7.070  53.587  1.00 79.05           N  
ATOM   4651  CA  LEU B 343     -20.850  -6.705  52.672  1.00 79.05           C  
ATOM   4652  C   LEU B 343     -20.645  -5.289  52.235  1.00 79.05           C  
ATOM   4653  O   LEU B 343     -20.647  -4.982  51.042  1.00 79.05           O  
ATOM   4654  CB  LEU B 343     -22.205  -6.748  53.403  1.00 79.05           C  
ATOM   4655  CG  LEU B 343     -23.446  -6.367  52.582  1.00 79.05           C  
ATOM   4656  CD1 LEU B 343     -23.705  -7.388  51.467  1.00 79.05           C  
ATOM   4657  CD2 LEU B 343     -24.666  -6.161  53.500  1.00 79.05           C  
ATOM   4658  H   LEU B 343     -20.056  -7.367  54.520  1.00  0.00           H  
ATOM   4659  HA  LEU B 343     -20.866  -7.406  51.838  1.00  0.00           H  
ATOM   4660 1HB  LEU B 343     -22.242  -7.809  53.646  1.00  0.00           H  
ATOM   4661 2HB  LEU B 343     -22.186  -6.165  54.324  1.00  0.00           H  
ATOM   4662  HG  LEU B 343     -23.236  -5.410  52.103  1.00  0.00           H  
ATOM   4663 1HD1 LEU B 343     -24.589  -7.093  50.902  1.00  0.00           H  
ATOM   4664 2HD1 LEU B 343     -22.844  -7.424  50.799  1.00  0.00           H  
ATOM   4665 3HD1 LEU B 343     -23.867  -8.372  51.905  1.00  0.00           H  
ATOM   4666 1HD2 LEU B 343     -25.533  -5.891  52.896  1.00  0.00           H  
ATOM   4667 2HD2 LEU B 343     -24.874  -7.084  54.043  1.00  0.00           H  
ATOM   4668 3HD2 LEU B 343     -24.456  -5.362  54.211  1.00  0.00           H  
ATOM   4669  N   THR B 344     -20.430  -4.388  53.207  1.00121.06           N  
ATOM   4670  CA  THR B 344     -20.316  -2.995  52.909  1.00121.06           C  
ATOM   4671  C   THR B 344     -19.104  -2.751  52.047  1.00121.06           C  
ATOM   4672  O   THR B 344     -19.173  -2.014  51.064  1.00121.06           O  
ATOM   4673  CB  THR B 344     -20.245  -2.178  54.156  1.00121.06           C  
ATOM   4674  OG1 THR B 344     -19.125  -2.578  54.916  1.00121.06           O  
ATOM   4675  CG2 THR B 344     -21.527  -2.416  54.973  1.00121.06           C  
ATOM   4676  H   THR B 344     -20.347  -4.694  54.166  1.00  0.00           H  
ATOM   4677  HA  THR B 344     -21.178  -2.671  52.325  1.00  0.00           H  
ATOM   4678  HB  THR B 344     -20.157  -1.126  53.886  1.00  0.00           H  
ATOM   4679  HG1 THR B 344     -18.664  -3.285  54.458  1.00  0.00           H  
ATOM   4680 1HG2 THR B 344     -21.489  -1.825  55.888  1.00  0.00           H  
ATOM   4681 2HG2 THR B 344     -22.394  -2.119  54.383  1.00  0.00           H  
ATOM   4682 3HG2 THR B 344     -21.605  -3.472  55.227  1.00  0.00           H  
ATOM   4683  N   SER B 345     -17.958  -3.382  52.371  1.00 41.51           N  
ATOM   4684  CA  SER B 345     -16.750  -3.148  51.627  1.00 41.51           C  
ATOM   4685  C   SER B 345     -16.894  -3.622  50.205  1.00 41.51           C  
ATOM   4686  O   SER B 345     -16.510  -2.912  49.276  1.00 41.51           O  
ATOM   4687  CB  SER B 345     -15.533  -3.857  52.249  1.00 41.51           C  
ATOM   4688  OG  SER B 345     -15.775  -5.255  52.317  1.00 41.51           O  
ATOM   4689  H   SER B 345     -17.941  -4.029  53.146  1.00  0.00           H  
ATOM   4690  HA  SER B 345     -16.412  -2.111  51.664  1.00  0.00           H  
ATOM   4691 1HB  SER B 345     -14.659  -3.657  51.629  1.00  0.00           H  
ATOM   4692 2HB  SER B 345     -15.368  -3.456  53.248  1.00  0.00           H  
ATOM   4693  HG  SER B 345     -16.645  -5.446  51.959  1.00  0.00           H  
ATOM   4694  N   MET B 346     -17.460  -4.829  49.987  1.00 51.24           N  
ATOM   4695  CA  MET B 346     -17.576  -5.352  48.645  1.00 51.24           C  
ATOM   4696  C   MET B 346     -18.459  -4.471  47.824  1.00 51.24           C  
ATOM   4697  O   MET B 346     -18.182  -4.191  46.659  1.00 51.24           O  
ATOM   4698  CB  MET B 346     -18.187  -6.764  48.558  1.00 51.24           C  
ATOM   4699  CG  MET B 346     -17.256  -7.912  48.954  1.00 51.24           C  
ATOM   4700  SD  MET B 346     -18.021  -9.558  48.807  1.00 51.24           S  
ATOM   4701  CE  MET B 346     -18.262  -9.502  47.006  1.00 51.24           C  
ATOM   4702  H   MET B 346     -17.808  -5.378  50.761  1.00  0.00           H  
ATOM   4703  HA  MET B 346     -16.590  -5.415  48.184  1.00  0.00           H  
ATOM   4704 1HB  MET B 346     -19.058  -6.773  49.212  1.00  0.00           H  
ATOM   4705 2HB  MET B 346     -18.506  -6.909  47.525  1.00  0.00           H  
ATOM   4706 1HG  MET B 346     -16.379  -7.876  48.309  1.00  0.00           H  
ATOM   4707 2HG  MET B 346     -16.952  -7.760  49.989  1.00  0.00           H  
ATOM   4708 1HE  MET B 346     -18.730 -10.428  46.672  1.00  0.00           H  
ATOM   4709 2HE  MET B 346     -18.904  -8.658  46.751  1.00  0.00           H  
ATOM   4710 3HE  MET B 346     -17.296  -9.385  46.513  1.00  0.00           H  
ATOM   4711  N   CYS B 347     -19.569  -4.027  48.423  1.00 80.73           N  
ATOM   4712  CA  CYS B 347     -20.568  -3.253  47.753  1.00 80.73           C  
ATOM   4713  C   CYS B 347     -20.010  -1.922  47.344  1.00 80.73           C  
ATOM   4714  O   CYS B 347     -20.166  -1.490  46.202  1.00 80.73           O  
ATOM   4715  CB  CYS B 347     -21.684  -2.953  48.739  1.00 80.73           C  
ATOM   4716  SG  CYS B 347     -23.301  -2.764  47.977  1.00 80.73           S  
ATOM   4717  H   CYS B 347     -19.697  -4.257  49.398  1.00  0.00           H  
ATOM   4718  HA  CYS B 347     -21.040  -3.780  46.924  1.00  0.00           H  
ATOM   4719 1HB  CYS B 347     -21.778  -3.764  49.461  1.00  0.00           H  
ATOM   4720 2HB  CYS B 347     -21.482  -2.020  49.264  1.00  0.00           H  
ATOM   4721  N   ASP B 348     -19.328  -1.245  48.287  1.00 42.97           N  
ATOM   4722  CA  ASP B 348     -18.833   0.085  48.072  1.00 42.97           C  
ATOM   4723  C   ASP B 348     -17.849   0.061  46.942  1.00 42.97           C  
ATOM   4724  O   ASP B 348     -17.851   0.946  46.086  1.00 42.97           O  
ATOM   4725  CB  ASP B 348     -18.102   0.642  49.306  1.00 42.97           C  
ATOM   4726  CG  ASP B 348     -19.146   0.875  50.388  1.00 42.97           C  
ATOM   4727  OD1 ASP B 348     -20.300   1.229  50.026  1.00 42.97           O  
ATOM   4728  OD2 ASP B 348     -18.812   0.691  51.589  1.00 42.97           O  
ATOM   4729  H   ASP B 348     -19.162  -1.694  49.176  1.00  0.00           H  
ATOM   4730  HA  ASP B 348     -19.663   0.756  47.847  1.00  0.00           H  
ATOM   4731 1HB  ASP B 348     -17.265   0.023  49.631  1.00  0.00           H  
ATOM   4732 2HB  ASP B 348     -17.725   1.580  48.898  1.00  0.00           H  
ATOM   4733  N   GLU B 349     -16.981  -0.965  46.900  1.00 53.65           N  
ATOM   4734  CA  GLU B 349     -15.963  -1.015  45.888  1.00 53.65           C  
ATOM   4735  C   GLU B 349     -16.589  -1.147  44.527  1.00 53.65           C  
ATOM   4736  O   GLU B 349     -16.177  -0.477  43.581  1.00 53.65           O  
ATOM   4737  CB  GLU B 349     -14.980  -2.182  46.092  1.00 53.65           C  
ATOM   4738  CG  GLU B 349     -13.766  -2.120  45.162  1.00 53.65           C  
ATOM   4739  CD  GLU B 349     -12.795  -3.231  45.543  1.00 53.65           C  
ATOM   4740  OE1 GLU B 349     -12.597  -3.461  46.767  1.00 53.65           O  
ATOM   4741  OE2 GLU B 349     -12.235  -3.867  44.611  1.00 53.65           O  
ATOM   4742  H   GLU B 349     -17.036  -1.710  47.579  1.00  0.00           H  
ATOM   4743  HA  GLU B 349     -15.383  -0.092  45.901  1.00  0.00           H  
ATOM   4744 1HB  GLU B 349     -14.655  -2.146  47.132  1.00  0.00           H  
ATOM   4745 2HB  GLU B 349     -15.537  -3.103  45.917  1.00  0.00           H  
ATOM   4746 1HG  GLU B 349     -14.026  -2.178  44.105  1.00  0.00           H  
ATOM   4747 2HG  GLU B 349     -13.330  -1.145  45.375  1.00  0.00           H  
ATOM   4748  N   ARG B 350     -17.616  -2.011  44.397  1.00112.07           N  
ATOM   4749  CA  ARG B 350     -18.280  -2.243  43.139  1.00112.07           C  
ATOM   4750  C   ARG B 350     -18.938  -0.977  42.683  1.00112.07           C  
ATOM   4751  O   ARG B 350     -18.888  -0.635  41.502  1.00112.07           O  
ATOM   4752  CB  ARG B 350     -19.348  -3.330  43.237  1.00112.07           C  
ATOM   4753  CG  ARG B 350     -18.664  -4.674  43.391  1.00112.07           C  
ATOM   4754  CD  ARG B 350     -19.570  -5.882  43.271  1.00112.07           C  
ATOM   4755  NE  ARG B 350     -18.607  -6.989  43.073  1.00112.07           N  
ATOM   4756  CZ  ARG B 350     -17.958  -7.529  44.142  1.00112.07           C  
ATOM   4757  NH1 ARG B 350     -18.229  -7.074  45.397  1.00112.07           N  
ATOM   4758  NH2 ARG B 350     -17.041  -8.522  43.956  1.00112.07           N  
ATOM   4759  H   ARG B 350     -17.927  -2.512  45.217  1.00  0.00           H  
ATOM   4760  HA  ARG B 350     -17.562  -2.611  42.405  1.00  0.00           H  
ATOM   4761 1HB  ARG B 350     -19.974  -3.085  44.094  1.00  0.00           H  
ATOM   4762 2HB  ARG B 350     -19.943  -3.274  42.325  1.00  0.00           H  
ATOM   4763 1HG  ARG B 350     -17.898  -4.764  42.621  1.00  0.00           H  
ATOM   4764 2HG  ARG B 350     -18.196  -4.713  44.375  1.00  0.00           H  
ATOM   4765 1HD  ARG B 350     -20.154  -5.979  44.186  1.00  0.00           H  
ATOM   4766 2HD  ARG B 350     -20.241  -5.739  42.425  1.00  0.00           H  
ATOM   4767  HE  ARG B 350     -18.323  -7.452  42.220  1.00  0.00           H  
ATOM   4768 1HH1 ARG B 350     -18.910  -6.339  45.529  1.00  0.00           H  
ATOM   4769 2HH1 ARG B 350     -17.748  -7.473  46.190  1.00  0.00           H  
ATOM   4770 1HH2 ARG B 350     -16.845  -8.856  43.022  1.00  0.00           H  
ATOM   4771 2HH2 ARG B 350     -16.562  -8.918  44.751  1.00  0.00           H  
ATOM   4772  N   ALA B 351     -19.569  -0.241  43.616  1.00 32.13           N  
ATOM   4773  CA  ALA B 351     -20.258   0.968  43.265  1.00 32.13           C  
ATOM   4774  C   ALA B 351     -19.265   1.952  42.717  1.00 32.13           C  
ATOM   4775  O   ALA B 351     -19.540   2.620  41.719  1.00 32.13           O  
ATOM   4776  CB  ALA B 351     -20.932   1.638  44.474  1.00 32.13           C  
ATOM   4777  H   ALA B 351     -19.561  -0.540  44.581  1.00  0.00           H  
ATOM   4778  HA  ALA B 351     -21.041   0.728  42.545  1.00  0.00           H  
ATOM   4779 1HB  ALA B 351     -21.438   2.547  44.149  1.00  0.00           H  
ATOM   4780 2HB  ALA B 351     -21.660   0.954  44.910  1.00  0.00           H  
ATOM   4781 3HB  ALA B 351     -20.178   1.889  45.218  1.00  0.00           H  
ATOM   4782  N   ARG B 352     -18.075   2.055  43.349  1.00133.41           N  
ATOM   4783  CA  ARG B 352     -17.083   3.012  42.925  1.00133.41           C  
ATOM   4784  C   ARG B 352     -16.705   2.694  41.511  1.00133.41           C  
ATOM   4785  O   ARG B 352     -16.625   3.583  40.664  1.00133.41           O  
ATOM   4786  CB  ARG B 352     -15.729   2.909  43.653  1.00133.41           C  
ATOM   4787  CG  ARG B 352     -15.678   3.185  45.155  1.00133.41           C  
ATOM   4788  CD  ARG B 352     -14.244   3.509  45.596  1.00133.41           C  
ATOM   4789  NE  ARG B 352     -14.124   3.303  47.063  1.00133.41           N  
ATOM   4790  CZ  ARG B 352     -13.711   2.092  47.539  1.00133.41           C  
ATOM   4791  NH1 ARG B 352     -13.442   1.075  46.668  1.00133.41           N  
ATOM   4792  NH2 ARG B 352     -13.562   1.905  48.883  1.00133.41           N  
ATOM   4793  H   ARG B 352     -17.873   1.452  44.134  1.00  0.00           H  
ATOM   4794  HA  ARG B 352     -17.426   4.023  43.148  1.00  0.00           H  
ATOM   4795 1HB  ARG B 352     -15.361   1.896  43.498  1.00  0.00           H  
ATOM   4796 2HB  ARG B 352     -15.055   3.618  43.172  1.00  0.00           H  
ATOM   4797 1HG  ARG B 352     -16.332   4.029  45.375  1.00  0.00           H  
ATOM   4798 2HG  ARG B 352     -16.037   2.300  45.682  1.00  0.00           H  
ATOM   4799 1HD  ARG B 352     -13.554   2.851  45.068  1.00  0.00           H  
ATOM   4800 2HD  ARG B 352     -14.022   4.545  45.344  1.00  0.00           H  
ATOM   4801  HE  ARG B 352     -14.307   3.947  47.821  1.00  0.00           H  
ATOM   4802 1HH1 ARG B 352     -13.549   1.223  45.674  1.00  0.00           H  
ATOM   4803 2HH1 ARG B 352     -13.137   0.180  47.021  1.00  0.00           H  
ATOM   4804 1HH2 ARG B 352     -13.758   2.665  49.520  1.00  0.00           H  
ATOM   4805 2HH2 ARG B 352     -13.257   1.009  49.234  1.00  0.00           H  
ATOM   4806  N   MET B 353     -16.473   1.399  41.225  1.00 41.47           N  
ATOM   4807  CA  MET B 353     -15.994   0.988  39.936  1.00 41.47           C  
ATOM   4808  C   MET B 353     -16.996   1.358  38.881  1.00 41.47           C  
ATOM   4809  O   MET B 353     -16.639   1.874  37.822  1.00 41.47           O  
ATOM   4810  CB  MET B 353     -15.787  -0.535  39.842  1.00 41.47           C  
ATOM   4811  CG  MET B 353     -14.660  -1.076  40.727  1.00 41.47           C  
ATOM   4812  SD  MET B 353     -14.446  -2.881  40.635  1.00 41.47           S  
ATOM   4813  CE  MET B 353     -12.935  -2.938  41.640  1.00 41.47           C  
ATOM   4814  H   MET B 353     -16.640   0.699  41.934  1.00  0.00           H  
ATOM   4815  HA  MET B 353     -15.035   1.462  39.728  1.00  0.00           H  
ATOM   4816 1HB  MET B 353     -16.729  -1.001  40.127  1.00  0.00           H  
ATOM   4817 2HB  MET B 353     -15.570  -0.762  38.798  1.00  0.00           H  
ATOM   4818 1HG  MET B 353     -13.729  -0.602  40.419  1.00  0.00           H  
ATOM   4819 2HG  MET B 353     -14.881  -0.807  41.760  1.00  0.00           H  
ATOM   4820 1HE  MET B 353     -12.597  -3.971  41.732  1.00  0.00           H  
ATOM   4821 2HE  MET B 353     -12.157  -2.342  41.161  1.00  0.00           H  
ATOM   4822 3HE  MET B 353     -13.143  -2.535  42.632  1.00  0.00           H  
ATOM   4823  N   LEU B 354     -18.286   1.097  39.150  1.00 58.23           N  
ATOM   4824  CA  LEU B 354     -19.341   1.345  38.205  1.00 58.23           C  
ATOM   4825  C   LEU B 354     -19.488   2.819  37.962  1.00 58.23           C  
ATOM   4826  O   LEU B 354     -19.610   3.261  36.820  1.00 58.23           O  
ATOM   4827  CB  LEU B 354     -20.677   0.787  38.729  1.00 58.23           C  
ATOM   4828  CG  LEU B 354     -21.902   0.982  37.819  1.00 58.23           C  
ATOM   4829  CD1 LEU B 354     -21.690   0.352  36.432  1.00 58.23           C  
ATOM   4830  CD2 LEU B 354     -23.160   0.432  38.512  1.00 58.23           C  
ATOM   4831  H   LEU B 354     -18.516   0.711  40.055  1.00  0.00           H  
ATOM   4832  HA  LEU B 354     -19.105   0.859  37.259  1.00  0.00           H  
ATOM   4833 1HB  LEU B 354     -20.421  -0.270  38.777  1.00  0.00           H  
ATOM   4834 2HB  LEU B 354     -20.902   1.152  39.731  1.00  0.00           H  
ATOM   4835  HG  LEU B 354     -22.040   2.055  37.687  1.00  0.00           H  
ATOM   4836 1HD1 LEU B 354     -22.578   0.512  35.820  1.00  0.00           H  
ATOM   4837 2HD1 LEU B 354     -20.830   0.816  35.949  1.00  0.00           H  
ATOM   4838 3HD1 LEU B 354     -21.513  -0.717  36.542  1.00  0.00           H  
ATOM   4839 1HD2 LEU B 354     -24.024   0.574  37.862  1.00  0.00           H  
ATOM   4840 2HD2 LEU B 354     -23.029  -0.631  38.715  1.00  0.00           H  
ATOM   4841 3HD2 LEU B 354     -23.321   0.963  39.450  1.00  0.00           H  
ATOM   4842  N   GLN B 355     -19.465   3.630  39.034  1.00 41.97           N  
ATOM   4843  CA  GLN B 355     -19.676   5.040  38.861  1.00 41.97           C  
ATOM   4844  C   GLN B 355     -18.562   5.601  38.038  1.00 41.97           C  
ATOM   4845  O   GLN B 355     -18.788   6.425  37.153  1.00 41.97           O  
ATOM   4846  CB  GLN B 355     -19.698   5.824  40.182  1.00 41.97           C  
ATOM   4847  CG  GLN B 355     -19.926   7.323  39.979  1.00 41.97           C  
ATOM   4848  CD  GLN B 355     -19.691   8.019  41.310  1.00 41.97           C  
ATOM   4849  OE1 GLN B 355     -19.015   7.492  42.191  1.00 41.97           O  
ATOM   4850  NE2 GLN B 355     -20.265   9.241  41.459  1.00 41.97           N  
ATOM   4851  H   GLN B 355     -19.302   3.267  39.962  1.00  0.00           H  
ATOM   4852  HA  GLN B 355     -20.630   5.208  38.361  1.00  0.00           H  
ATOM   4853 1HB  GLN B 355     -20.496   5.396  40.789  1.00  0.00           H  
ATOM   4854 2HB  GLN B 355     -18.739   5.648  40.668  1.00  0.00           H  
ATOM   4855 1HG  GLN B 355     -19.477   7.882  39.158  1.00  0.00           H  
ATOM   4856 2HG  GLN B 355     -20.998   7.225  39.806  1.00  0.00           H  
ATOM   4857 1HE2 GLN B 355     -20.147   9.749  42.313  1.00  0.00           H  
ATOM   4858 2HE2 GLN B 355     -20.805   9.634  40.715  1.00  0.00           H  
ATOM   4859  N   ASP B 356     -17.321   5.156  38.313  1.00 40.86           N  
ATOM   4860  CA  ASP B 356     -16.164   5.684  37.646  1.00 40.86           C  
ATOM   4861  C   ASP B 356     -16.205   5.367  36.178  1.00 40.86           C  
ATOM   4862  O   ASP B 356     -15.911   6.225  35.346  1.00 40.86           O  
ATOM   4863  CB  ASP B 356     -14.856   5.139  38.237  1.00 40.86           C  
ATOM   4864  CG  ASP B 356     -14.743   5.700  39.651  1.00 40.86           C  
ATOM   4865  OD1 ASP B 356     -15.582   6.565  40.019  1.00 40.86           O  
ATOM   4866  OD2 ASP B 356     -13.811   5.273  40.382  1.00 40.86           O  
ATOM   4867  H   ASP B 356     -17.201   4.432  39.007  1.00  0.00           H  
ATOM   4868  HA  ASP B 356     -16.146   6.770  37.742  1.00  0.00           H  
ATOM   4869 1HB  ASP B 356     -14.774   4.053  38.182  1.00  0.00           H  
ATOM   4870 2HB  ASP B 356     -14.135   5.594  37.558  1.00  0.00           H  
ATOM   4871  N   GLN B 357     -16.578   4.126  35.804  1.00 47.85           N  
ATOM   4872  CA  GLN B 357     -16.589   3.761  34.412  1.00 47.85           C  
ATOM   4873  C   GLN B 357     -17.637   4.552  33.693  1.00 47.85           C  
ATOM   4874  O   GLN B 357     -17.452   4.941  32.540  1.00 47.85           O  
ATOM   4875  CB  GLN B 357     -16.844   2.263  34.184  1.00 47.85           C  
ATOM   4876  CG  GLN B 357     -15.667   1.390  34.622  1.00 47.85           C  
ATOM   4877  CD  GLN B 357     -14.517   1.656  33.654  1.00 47.85           C  
ATOM   4878  OE1 GLN B 357     -14.419   1.034  32.599  1.00 47.85           O  
ATOM   4879  NE2 GLN B 357     -13.629   2.620  34.014  1.00 47.85           N  
ATOM   4880  H   GLN B 357     -16.853   3.442  36.494  1.00  0.00           H  
ATOM   4881  HA  GLN B 357     -15.628   4.010  33.962  1.00  0.00           H  
ATOM   4882 1HB  GLN B 357     -17.741   2.007  34.748  1.00  0.00           H  
ATOM   4883 2HB  GLN B 357     -17.037   2.135  33.119  1.00  0.00           H  
ATOM   4884 1HG  GLN B 357     -15.320   1.342  35.654  1.00  0.00           H  
ATOM   4885 2HG  GLN B 357     -16.154   0.450  34.360  1.00  0.00           H  
ATOM   4886 1HE2 GLN B 357     -12.855   2.836  33.417  1.00  0.00           H  
ATOM   4887 2HE2 GLN B 357     -13.749   3.115  34.875  1.00  0.00           H  
ATOM   4888  N   PHE B 358     -18.780   4.795  34.357  1.00120.55           N  
ATOM   4889  CA  PHE B 358     -19.861   5.535  33.769  1.00120.55           C  
ATOM   4890  C   PHE B 358     -19.379   6.928  33.480  1.00120.55           C  
ATOM   4891  O   PHE B 358     -19.589   7.463  32.390  1.00120.55           O  
ATOM   4892  CB  PHE B 358     -21.053   5.645  34.734  1.00120.55           C  
ATOM   4893  CG  PHE B 358     -22.264   6.095  33.988  1.00120.55           C  
ATOM   4894  CD1 PHE B 358     -22.456   7.415  33.650  1.00120.55           C  
ATOM   4895  CD2 PHE B 358     -23.228   5.175  33.647  1.00120.55           C  
ATOM   4896  CE1 PHE B 358     -23.584   7.806  32.967  1.00120.55           C  
ATOM   4897  CE2 PHE B 358     -24.358   5.559  32.965  1.00120.55           C  
ATOM   4898  CZ  PHE B 358     -24.539   6.877  32.625  1.00120.55           C  
ATOM   4899  H   PHE B 358     -18.879   4.445  35.299  1.00  0.00           H  
ATOM   4900  HA  PHE B 358     -20.202   5.034  32.862  1.00  0.00           H  
ATOM   4901 1HB  PHE B 358     -21.260   4.676  35.186  1.00  0.00           H  
ATOM   4902 2HB  PHE B 358     -20.835   6.371  35.517  1.00  0.00           H  
ATOM   4903  HD1 PHE B 358     -21.702   8.151  33.929  1.00  0.00           H  
ATOM   4904  HD2 PHE B 358     -23.084   4.128  33.918  1.00  0.00           H  
ATOM   4905  HE1 PHE B 358     -23.721   8.853  32.696  1.00  0.00           H  
ATOM   4906  HE2 PHE B 358     -25.111   4.819  32.695  1.00  0.00           H  
ATOM   4907  HZ  PHE B 358     -25.435   7.187  32.088  1.00  0.00           H  
ATOM   4908  N   ASN B 359     -18.686   7.542  34.460  1.00 38.81           N  
ATOM   4909  CA  ASN B 359     -18.231   8.905  34.366  1.00 38.81           C  
ATOM   4910  C   ASN B 359     -17.271   9.036  33.222  1.00 38.81           C  
ATOM   4911  O   ASN B 359     -17.341  10.002  32.463  1.00 38.81           O  
ATOM   4912  CB  ASN B 359     -17.505   9.352  35.646  1.00 38.81           C  
ATOM   4913  CG  ASN B 359     -17.154  10.825  35.516  1.00 38.81           C  
ATOM   4914  OD1 ASN B 359     -16.083  11.179  35.024  1.00 38.81           O  
ATOM   4915  ND2 ASN B 359     -18.083  11.708  35.966  1.00 38.81           N  
ATOM   4916  H   ASN B 359     -18.482   7.012  35.295  1.00  0.00           H  
ATOM   4917  HA  ASN B 359     -19.084   9.571  34.226  1.00  0.00           H  
ATOM   4918 1HB  ASN B 359     -17.899   9.095  36.630  1.00  0.00           H  
ATOM   4919 2HB  ASN B 359     -16.626   8.743  35.436  1.00  0.00           H  
ATOM   4920 1HD2 ASN B 359     -17.908  12.691  35.906  1.00  0.00           H  
ATOM   4921 2HD2 ASN B 359     -18.941  11.376  36.356  1.00  0.00           H  
ATOM   4922  N   VAL B 360     -16.345   8.068  33.059  1.00 32.60           N  
ATOM   4923  CA  VAL B 360     -15.380   8.168  31.997  1.00 32.60           C  
ATOM   4924  C   VAL B 360     -16.122   8.159  30.686  1.00 32.60           C  
ATOM   4925  O   VAL B 360     -15.810   8.936  29.784  1.00 32.60           O  
ATOM   4926  CB  VAL B 360     -14.388   7.036  31.973  1.00 32.60           C  
ATOM   4927  CG1 VAL B 360     -13.543   7.162  30.692  1.00 32.60           C  
ATOM   4928  CG2 VAL B 360     -13.550   7.080  33.264  1.00 32.60           C  
ATOM   4929  H   VAL B 360     -16.318   7.268  33.675  1.00  0.00           H  
ATOM   4930  HA  VAL B 360     -14.813   9.097  32.062  1.00  0.00           H  
ATOM   4931  HB  VAL B 360     -14.930   6.090  31.963  1.00  0.00           H  
ATOM   4932 1HG1 VAL B 360     -12.816   6.350  30.654  1.00  0.00           H  
ATOM   4933 2HG1 VAL B 360     -14.194   7.107  29.820  1.00  0.00           H  
ATOM   4934 3HG1 VAL B 360     -13.018   8.117  30.695  1.00  0.00           H  
ATOM   4935 1HG2 VAL B 360     -12.828   6.264  33.258  1.00  0.00           H  
ATOM   4936 2HG2 VAL B 360     -13.022   8.032  33.322  1.00  0.00           H  
ATOM   4937 3HG2 VAL B 360     -14.207   6.976  34.128  1.00  0.00           H
[truncated: 1,121,006 more chars]
