# Supplementary material for: Cytokinin perception in potato: new features of canonical players
Source: J Exp Bot. 2018 May 24;69(16):3839–53. doi: 10.1093/jxb/ery199 (PMC6054150; doi:10.1093/jxb/ery199)
Supplement: Supplementary Dataset S1 [file ery199_suppl_supplementary_dataset_s1.zip › Supplementary_File/01_Sensor_module/02_Docked_with_cytokinis/StHK3/StHK3_SM_BA.pdb]

HETNAM     LG1 X   1  LG1                                                       
ATOM      1  N   MET A 100      -2.116  16.651  69.084  1.00 98.67           N  
ATOM      2  CA  MET A 100      -0.888  16.115  69.714  1.00 98.67           C  
ATOM      3  C   MET A 100      -1.025  14.652  69.976  1.00 98.67           C  
ATOM      4  O   MET A 100      -0.050  13.905  69.910  1.00 98.67           O  
ATOM      5  CB  MET A 100      -0.623  16.828  71.049  1.00 98.67           C  
ATOM      6  CG  MET A 100      -0.299  18.312  70.878  1.00 98.67           C  
ATOM      7  SD  MET A 100       1.179  18.637  69.870  1.00 98.67           S  
ATOM      8  CE  MET A 100       2.335  17.870  71.042  1.00 98.67           C  
ATOM      9 1H   MET A 100      -2.636  17.375  69.538  1.00  0.00           H  
ATOM     10 2H   MET A 100      -2.069  17.078  68.181  1.00  0.00           H  
ATOM     11 3H   MET A 100      -2.887  16.043  68.895  1.00  0.00           H  
ATOM     12  HA  MET A 100      -0.033  16.275  69.057  1.00  0.00           H  
ATOM     13 1HB  MET A 100      -1.518  16.705  71.657  1.00  0.00           H  
ATOM     14 2HB  MET A 100       0.213  16.313  71.524  1.00  0.00           H  
ATOM     15 1HG  MET A 100      -1.153  18.794  70.403  1.00  0.00           H  
ATOM     16 2HG  MET A 100      -0.143  18.741  71.867  1.00  0.00           H  
ATOM     17 1HE  MET A 100       3.350  17.937  70.650  1.00  0.00           H  
ATOM     18 2HE  MET A 100       2.280  18.389  72.000  1.00  0.00           H  
ATOM     19 3HE  MET A 100       2.069  16.822  71.182  1.00  0.00           H  
ATOM     20  N   ASN A 101      -2.265  14.193  70.227  1.00106.53           N  
ATOM     21  CA  ASN A 101      -2.464  12.826  70.607  1.00106.53           C  
ATOM     22  C   ASN A 101      -2.016  11.887  69.542  1.00106.53           C  
ATOM     23  O   ASN A 101      -2.097  12.173  68.349  1.00106.53           O  
ATOM     24  CB  ASN A 101      -3.904  12.485  71.048  1.00106.53           C  
ATOM     25  CG  ASN A 101      -4.871  12.799  69.919  1.00106.53           C  
ATOM     26  OD1 ASN A 101      -5.565  11.919  69.415  1.00106.53           O  
ATOM     27  ND2 ASN A 101      -4.933  14.096  69.515  1.00106.53           N  
ATOM     28  H   ASN A 101      -3.066  14.804  70.151  1.00  0.00           H  
ATOM     29  HA  ASN A 101      -1.825  12.582  71.457  1.00  0.00           H  
ATOM     30 1HB  ASN A 101      -4.129  11.533  71.531  1.00  0.00           H  
ATOM     31 2HB  ASN A 101      -3.934  13.284  71.789  1.00  0.00           H  
ATOM     32 1HD2 ASN A 101      -5.553  14.360  68.776  1.00  0.00           H  
ATOM     33 2HD2 ASN A 101      -4.360  14.785  69.957  1.00  0.00           H  
ATOM     34  N   SER A 102      -1.497  10.727  69.998  1.00 62.75           N  
ATOM     35  CA  SER A 102      -0.967   9.696  69.156  1.00 62.75           C  
ATOM     36  C   SER A 102      -2.077   9.159  68.313  1.00 62.75           C  
ATOM     37  O   SER A 102      -1.881   8.858  67.137  1.00 62.75           O  
ATOM     38  CB  SER A 102      -0.386   8.510  69.948  1.00 62.75           C  
ATOM     39  OG  SER A 102       0.113   7.521  69.059  1.00 62.75           O  
ATOM     40  H   SER A 102      -1.491  10.596  70.999  1.00  0.00           H  
ATOM     41  HA  SER A 102      -0.080  10.004  68.600  1.00  0.00           H  
ATOM     42 1HB  SER A 102       0.419   8.877  70.584  1.00  0.00           H  
ATOM     43 2HB  SER A 102      -1.173   8.086  70.570  1.00  0.00           H  
ATOM     44  HG  SER A 102      -0.021   7.809  68.153  1.00  0.00           H  
ATOM     45  N   LYS A 103      -3.284   9.031  68.895  1.00 61.62           N  
ATOM     46  CA  LYS A 103      -4.383   8.476  68.161  1.00 61.62           C  
ATOM     47  C   LYS A 103      -4.675   9.381  67.009  1.00 61.62           C  
ATOM     48  O   LYS A 103      -4.888   8.925  65.887  1.00 61.62           O  
ATOM     49  CB  LYS A 103      -5.679   8.404  68.981  1.00 61.62           C  
ATOM     50  CG  LYS A 103      -5.589   7.535  70.235  1.00 61.62           C  
ATOM     51  CD  LYS A 103      -6.803   7.689  71.149  1.00 61.62           C  
ATOM     52  CE  LYS A 103      -7.085   9.138  71.543  1.00 61.62           C  
ATOM     53  NZ  LYS A 103      -8.338   9.203  72.328  1.00 61.62           N  
ATOM     54  H   LYS A 103      -3.428   9.323  69.851  1.00  0.00           H  
ATOM     55  HA  LYS A 103      -4.141   7.460  67.847  1.00  0.00           H  
ATOM     56 1HB  LYS A 103      -5.934   9.425  69.266  1.00  0.00           H  
ATOM     57 2HB  LYS A 103      -6.453   8.008  68.323  1.00  0.00           H  
ATOM     58 1HG  LYS A 103      -5.511   6.491  69.928  1.00  0.00           H  
ATOM     59 2HG  LYS A 103      -4.695   7.818  70.789  1.00  0.00           H  
ATOM     60 1HD  LYS A 103      -7.679   7.294  70.632  1.00  0.00           H  
ATOM     61 2HD  LYS A 103      -6.629   7.113  72.058  1.00  0.00           H  
ATOM     62 1HE  LYS A 103      -6.244   9.502  72.131  1.00  0.00           H  
ATOM     63 2HE  LYS A 103      -7.172   9.729  70.631  1.00  0.00           H  
ATOM     64 1HZ  LYS A 103      -8.523  10.162  72.587  1.00  0.00           H  
ATOM     65 2HZ  LYS A 103      -9.104   8.851  71.771  1.00  0.00           H  
ATOM     66 3HZ  LYS A 103      -8.242   8.641  73.162  1.00  0.00           H  
ATOM     67  N   ALA A 104      -4.681  10.702  67.271  1.00 29.01           N  
ATOM     68  CA  ALA A 104      -4.996  11.693  66.280  1.00 29.01           C  
ATOM     69  C   ALA A 104      -3.971  11.635  65.197  1.00 29.01           C  
ATOM     70  O   ALA A 104      -4.279  11.858  64.029  1.00 29.01           O  
ATOM     71  CB  ALA A 104      -4.988  13.133  66.818  1.00 29.01           C  
ATOM     72  H   ALA A 104      -4.453  10.999  68.209  1.00  0.00           H  
ATOM     73  HA  ALA A 104      -6.000  11.502  65.901  1.00  0.00           H  
ATOM     74 1HB  ALA A 104      -5.235  13.823  66.011  1.00  0.00           H  
ATOM     75 2HB  ALA A 104      -5.726  13.228  67.615  1.00  0.00           H  
ATOM     76 3HB  ALA A 104      -3.999  13.370  67.207  1.00  0.00           H  
ATOM     77  N   VAL A 105      -2.711  11.359  65.579  1.00 35.98           N  
ATOM     78  CA  VAL A 105      -1.588  11.306  64.686  1.00 35.98           C  
ATOM     79  C   VAL A 105      -1.828  10.243  63.654  1.00 35.98           C  
ATOM     80  O   VAL A 105      -1.593  10.462  62.467  1.00 35.98           O  
ATOM     81  CB  VAL A 105      -0.339  10.958  65.455  1.00 35.98           C  
ATOM     82  CG1 VAL A 105       0.836  10.720  64.497  1.00 35.98           C  
ATOM     83  CG2 VAL A 105      -0.084  12.073  66.484  1.00 35.98           C  
ATOM     84  H   VAL A 105      -2.566  11.180  66.562  1.00  0.00           H  
ATOM     85  HA  VAL A 105      -1.446  12.257  64.171  1.00  0.00           H  
ATOM     86  HB  VAL A 105      -0.506  10.029  66.000  1.00  0.00           H  
ATOM     87 1HG1 VAL A 105       1.729  10.470  65.071  1.00  0.00           H  
ATOM     88 2HG1 VAL A 105       0.596   9.897  63.824  1.00  0.00           H  
ATOM     89 3HG1 VAL A 105       1.021  11.623  63.916  1.00  0.00           H  
ATOM     90 1HG2 VAL A 105       0.816  11.844  67.055  1.00  0.00           H  
ATOM     91 2HG2 VAL A 105       0.047  13.023  65.965  1.00  0.00           H  
ATOM     92 3HG2 VAL A 105      -0.935  12.144  67.162  1.00  0.00           H  
ATOM     93  N   GLU A 106      -2.324   9.062  64.070  1.00 33.35           N  
ATOM     94  CA  GLU A 106      -2.525   7.986  63.138  1.00 33.35           C  
ATOM     95  C   GLU A 106      -3.535   8.399  62.110  1.00 33.35           C  
ATOM     96  O   GLU A 106      -3.354   8.149  60.920  1.00 33.35           O  
ATOM     97  CB  GLU A 106      -3.027   6.706  63.826  1.00 33.35           C  
ATOM     98  CG  GLU A 106      -1.957   6.048  64.702  1.00 33.35           C  
ATOM     99  CD  GLU A 106      -2.572   4.842  65.394  1.00 33.35           C  
ATOM    100  OE1 GLU A 106      -2.613   3.752  64.764  1.00 33.35           O  
ATOM    101  OE2 GLU A 106      -3.012   4.999  66.564  1.00 33.35           O  
ATOM    102  H   GLU A 106      -2.560   8.921  65.042  1.00  0.00           H  
ATOM    103  HA  GLU A 106      -1.585   7.748  62.640  1.00  0.00           H  
ATOM    104 1HB  GLU A 106      -3.890   6.987  64.431  1.00  0.00           H  
ATOM    105 2HB  GLU A 106      -3.342   6.023  63.037  1.00  0.00           H  
ATOM    106 1HG  GLU A 106      -1.059   5.767  64.152  1.00  0.00           H  
ATOM    107 2HG  GLU A 106      -1.710   6.821  65.429  1.00  0.00           H  
ATOM    108  N   LYS A 107      -4.630   9.051  62.545  1.00 62.31           N  
ATOM    109  CA  LYS A 107      -5.655   9.478  61.635  1.00 62.31           C  
ATOM    110  C   LYS A 107      -5.100  10.524  60.715  1.00 62.31           C  
ATOM    111  O   LYS A 107      -5.474  10.587  59.545  1.00 62.31           O  
ATOM    112  CB  LYS A 107      -6.906  10.032  62.336  1.00 62.31           C  
ATOM    113  CG  LYS A 107      -7.725   8.924  63.000  1.00 62.31           C  
ATOM    114  CD  LYS A 107      -8.836   9.420  63.926  1.00 62.31           C  
ATOM    115  CE  LYS A 107      -8.331   9.969  65.263  1.00 62.31           C  
ATOM    116  NZ  LYS A 107      -9.474  10.421  66.088  1.00 62.31           N  
ATOM    117  H   LYS A 107      -4.735   9.245  63.531  1.00  0.00           H  
ATOM    118  HA  LYS A 107      -5.978   8.636  61.022  1.00  0.00           H  
ATOM    119 1HB  LYS A 107      -6.563  10.754  63.077  1.00  0.00           H  
ATOM    120 2HB  LYS A 107      -7.497  10.545  61.577  1.00  0.00           H  
ATOM    121 1HG  LYS A 107      -8.187   8.319  62.219  1.00  0.00           H  
ATOM    122 2HG  LYS A 107      -7.052   8.302  63.590  1.00  0.00           H  
ATOM    123 1HD  LYS A 107      -9.384  10.214  63.417  1.00  0.00           H  
ATOM    124 2HD  LYS A 107      -9.511   8.590  64.134  1.00  0.00           H  
ATOM    125 1HE  LYS A 107      -7.783   9.178  65.773  1.00  0.00           H  
ATOM    126 2HE  LYS A 107      -7.658  10.801  65.058  1.00  0.00           H  
ATOM    127 1HZ  LYS A 107      -9.132  10.782  66.968  1.00  0.00           H  
ATOM    128 2HZ  LYS A 107      -9.977  11.148  65.598  1.00  0.00           H  
ATOM    129 3HZ  LYS A 107     -10.093   9.642  66.261  1.00  0.00           H  
ATOM    130  N   ARG A 108      -4.185  11.372  61.223  1.00 93.48           N  
ATOM    131  CA  ARG A 108      -3.576  12.415  60.444  1.00 93.48           C  
ATOM    132  C   ARG A 108      -2.878  11.790  59.270  1.00 93.48           C  
ATOM    133  O   ARG A 108      -2.990  12.262  58.140  1.00 93.48           O  
ATOM    134  CB  ARG A 108      -2.504  13.163  61.256  1.00 93.48           C  
ATOM    135  CG  ARG A 108      -1.453  13.876  60.401  1.00 93.48           C  
ATOM    136  CD  ARG A 108      -0.284  14.427  61.224  1.00 93.48           C  
ATOM    137  NE  ARG A 108       0.843  14.710  60.290  1.00 93.48           N  
ATOM    138  CZ  ARG A 108       1.677  15.768  60.509  1.00 93.48           C  
ATOM    139  NH1 ARG A 108       1.435  16.622  61.543  1.00 93.48           N  
ATOM    140  NH2 ARG A 108       2.751  15.972  59.691  1.00 93.48           N  
ATOM    141  H   ARG A 108      -3.921  11.264  62.192  1.00  0.00           H  
ATOM    142  HA  ARG A 108      -4.324  13.163  60.179  1.00  0.00           H  
ATOM    143 1HB  ARG A 108      -3.025  13.891  61.877  1.00  0.00           H  
ATOM    144 2HB  ARG A 108      -2.016  12.425  61.893  1.00  0.00           H  
ATOM    145 1HG  ARG A 108      -1.061  13.168  59.671  1.00  0.00           H  
ATOM    146 2HG  ARG A 108      -1.934  14.705  59.881  1.00  0.00           H  
ATOM    147 1HD  ARG A 108      -0.604  15.338  61.728  1.00  0.00           H  
ATOM    148 2HD  ARG A 108       0.007  13.685  61.966  1.00  0.00           H  
ATOM    149  HE  ARG A 108       1.125  14.218  59.453  1.00  0.00           H  
ATOM    150 1HH1 ARG A 108       0.639  16.469  62.145  1.00  0.00           H  
ATOM    151 2HH1 ARG A 108       2.053  17.404  61.703  1.00  0.00           H  
ATOM    152 1HH2 ARG A 108       2.926  15.337  58.924  1.00  0.00           H  
ATOM    153 2HH2 ARG A 108       3.365  16.756  59.855  1.00  0.00           H  
ATOM    154  N   LYS A 109      -2.134  10.702  59.524  1.00 50.50           N  
ATOM    155  CA  LYS A 109      -1.390   9.978  58.531  1.00 50.50           C  
ATOM    156  C   LYS A 109      -2.344   9.373  57.537  1.00 50.50           C  
ATOM    157  O   LYS A 109      -2.113   9.422  56.329  1.00 50.50           O  
ATOM    158  CB  LYS A 109      -0.624   8.830  59.212  1.00 50.50           C  
ATOM    159  CG  LYS A 109       0.232   7.938  58.318  1.00 50.50           C  
ATOM    160  CD  LYS A 109       1.105   6.995  59.151  1.00 50.50           C  
ATOM    161  CE  LYS A 109       1.802   5.894  58.353  1.00 50.50           C  
ATOM    162  NZ  LYS A 109       2.492   4.969  59.282  1.00 50.50           N  
ATOM    163  H   LYS A 109      -2.109  10.388  60.484  1.00  0.00           H  
ATOM    164  HA  LYS A 109      -0.679  10.646  58.043  1.00  0.00           H  
ATOM    165 1HB  LYS A 109       0.027   9.281  59.962  1.00  0.00           H  
ATOM    166 2HB  LYS A 109      -1.364   8.200  59.707  1.00  0.00           H  
ATOM    167 1HG  LYS A 109      -0.429   7.353  57.677  1.00  0.00           H  
ATOM    168 2HG  LYS A 109       0.867   8.573  57.701  1.00  0.00           H  
ATOM    169 1HD  LYS A 109       1.877   7.584  59.648  1.00  0.00           H  
ATOM    170 2HD  LYS A 109       0.478   6.513  59.901  1.00  0.00           H  
ATOM    171 1HE  LYS A 109       1.049   5.364  57.772  1.00  0.00           H  
ATOM    172 2HE  LYS A 109       2.517   6.363  57.677  1.00  0.00           H  
ATOM    173 1HZ  LYS A 109       2.953   4.242  58.753  1.00  0.00           H  
ATOM    174 2HZ  LYS A 109       3.178   5.480  59.820  1.00  0.00           H  
ATOM    175 3HZ  LYS A 109       1.816   4.554  59.907  1.00  0.00           H  
ATOM    176  N   GLU A 110      -3.460   8.800  58.028  1.00 34.08           N  
ATOM    177  CA  GLU A 110      -4.411   8.113  57.197  1.00 34.08           C  
ATOM    178  C   GLU A 110      -4.990   9.073  56.203  1.00 34.08           C  
ATOM    179  O   GLU A 110      -5.162   8.732  55.034  1.00 34.08           O  
ATOM    180  CB  GLU A 110      -5.568   7.524  58.024  1.00 34.08           C  
ATOM    181  CG  GLU A 110      -5.131   6.380  58.942  1.00 34.08           C  
ATOM    182  CD  GLU A 110      -6.309   6.007  59.830  1.00 34.08           C  
ATOM    183  OE1 GLU A 110      -7.156   6.902  60.088  1.00 34.08           O  
ATOM    184  OE2 GLU A 110      -6.373   4.830  60.274  1.00 34.08           O  
ATOM    185  H   GLU A 110      -3.628   8.860  59.022  1.00  0.00           H  
ATOM    186  HA  GLU A 110      -3.919   7.293  56.673  1.00  0.00           H  
ATOM    187 1HB  GLU A 110      -5.983   8.340  58.616  1.00  0.00           H  
ATOM    188 2HB  GLU A 110      -6.318   7.170  57.316  1.00  0.00           H  
ATOM    189 1HG  GLU A 110      -4.753   5.512  58.403  1.00  0.00           H  
ATOM    190 2HG  GLU A 110      -4.327   6.818  59.532  1.00  0.00           H  
ATOM    191  N   THR A 111      -5.311  10.305  56.641  1.00 97.31           N  
ATOM    192  CA  THR A 111      -5.901  11.260  55.747  1.00 97.31           C  
ATOM    193  C   THR A 111      -4.909  11.654  54.688  1.00 97.31           C  
ATOM    194  O   THR A 111      -5.266  11.775  53.517  1.00 97.31           O  
ATOM    195  CB  THR A 111      -6.383  12.512  56.430  1.00 97.31           C  
ATOM    196  OG1 THR A 111      -7.182  13.275  55.539  1.00 97.31           O  
ATOM    197  CG2 THR A 111      -5.178  13.343  56.894  1.00 97.31           C  
ATOM    198  H   THR A 111      -5.140  10.569  57.601  1.00  0.00           H  
ATOM    199  HA  THR A 111      -6.756  10.812  55.241  1.00  0.00           H  
ATOM    200  HB  THR A 111      -6.994  12.235  57.288  1.00  0.00           H  
ATOM    201  HG1 THR A 111      -7.239  12.823  54.694  1.00  0.00           H  
ATOM    202 1HG2 THR A 111      -5.530  14.248  57.388  1.00  0.00           H  
ATOM    203 2HG2 THR A 111      -4.579  12.757  57.591  1.00  0.00           H  
ATOM    204 3HG2 THR A 111      -4.570  13.613  56.032  1.00  0.00           H  
ATOM    205  N   LEU A 112      -3.628  11.851  55.066  1.00 47.69           N  
ATOM    206  CA  LEU A 112      -2.631  12.298  54.130  1.00 47.69           C  
ATOM    207  C   LEU A 112      -2.493  11.264  53.050  1.00 47.69           C  
ATOM    208  O   LEU A 112      -2.422  11.597  51.867  1.00 47.69           O  
ATOM    209  CB  LEU A 112      -1.250  12.489  54.789  1.00 47.69           C  
ATOM    210  CG  LEU A 112      -0.158  12.990  53.826  1.00 47.69           C  
ATOM    211  CD1 LEU A 112      -0.500  14.389  53.290  1.00 47.69           C  
ATOM    212  CD2 LEU A 112       1.233  12.936  54.482  1.00 47.69           C  
ATOM    213  H   LEU A 112      -3.361  11.682  56.025  1.00  0.00           H  
ATOM    214  HA  LEU A 112      -2.932  13.255  53.705  1.00  0.00           H  
ATOM    215 1HB  LEU A 112      -1.504  13.262  55.512  1.00  0.00           H  
ATOM    216 2HB  LEU A 112      -0.927  11.591  55.316  1.00  0.00           H  
ATOM    217  HG  LEU A 112      -0.137  12.307  52.977  1.00  0.00           H  
ATOM    218 1HD1 LEU A 112       0.286  14.721  52.612  1.00  0.00           H  
ATOM    219 2HD1 LEU A 112      -1.448  14.351  52.754  1.00  0.00           H  
ATOM    220 3HD1 LEU A 112      -0.580  15.088  54.122  1.00  0.00           H  
ATOM    221 1HD2 LEU A 112       1.982  13.296  53.776  1.00  0.00           H  
ATOM    222 2HD2 LEU A 112       1.241  13.565  55.372  1.00  0.00           H  
ATOM    223 3HD2 LEU A 112       1.464  11.908  54.763  1.00  0.00           H  
ATOM    224  N   THR A 113      -2.472   9.971  53.428  1.00101.94           N  
ATOM    225  CA  THR A 113      -2.308   8.919  52.461  1.00101.94           C  
ATOM    226  C   THR A 113      -3.459   8.916  51.498  1.00101.94           C  
ATOM    227  O   THR A 113      -3.258   8.819  50.287  1.00101.94           O  
ATOM    228  CB  THR A 113      -2.198   7.565  53.089  1.00101.94           C  
ATOM    229  OG1 THR A 113      -3.348   7.307  53.874  1.00101.94           O  
ATOM    230  CG2 THR A 113      -0.937   7.522  53.968  1.00101.94           C  
ATOM    231  H   THR A 113      -2.572   9.731  54.404  1.00  0.00           H  
ATOM    232  HA  THR A 113      -1.405   9.093  51.876  1.00  0.00           H  
ATOM    233  HB  THR A 113      -2.134   6.814  52.302  1.00  0.00           H  
ATOM    234  HG1 THR A 113      -3.942   8.060  53.827  1.00  0.00           H  
ATOM    235 1HG2 THR A 113      -0.849   6.538  54.429  1.00  0.00           H  
ATOM    236 2HG2 THR A 113      -0.058   7.715  53.353  1.00  0.00           H  
ATOM    237 3HG2 THR A 113      -1.010   8.282  54.745  1.00  0.00           H  
ATOM    238  N   SER A 114      -4.699   9.041  52.006  1.00 29.00           N  
ATOM    239  CA  SER A 114      -5.860   8.986  51.159  1.00 29.00           C  
ATOM    240  C   SER A 114      -5.856  10.147  50.210  1.00 29.00           C  
ATOM    241  O   SER A 114      -6.122   9.983  49.019  1.00 29.00           O  
ATOM    242  CB  SER A 114      -7.175   9.046  51.957  1.00 29.00           C  
ATOM    243  OG  SER A 114      -8.285   8.987  51.074  1.00 29.00           O  
ATOM    244  H   SER A 114      -4.821   9.176  52.999  1.00  0.00           H  
ATOM    245  HA  SER A 114      -5.983   8.027  50.655  1.00  0.00           H  
ATOM    246 1HB  SER A 114      -7.203   8.202  52.646  1.00  0.00           H  
ATOM    247 2HB  SER A 114      -7.198   9.977  52.522  1.00  0.00           H  
ATOM    248  HG  SER A 114      -7.970   8.922  50.169  1.00  0.00           H  
ATOM    249  N   MET A 115      -5.550  11.358  50.717  1.00 41.77           N  
ATOM    250  CA  MET A 115      -5.587  12.556  49.922  1.00 41.77           C  
ATOM    251  C   MET A 115      -4.564  12.476  48.835  1.00 41.77           C  
ATOM    252  O   MET A 115      -4.836  12.839  47.691  1.00 41.77           O  
ATOM    253  CB  MET A 115      -5.253  13.809  50.750  1.00 41.77           C  
ATOM    254  CG  MET A 115      -6.274  14.114  51.848  1.00 41.77           C  
ATOM    255  SD  MET A 115      -5.759  15.418  53.004  1.00 41.77           S  
ATOM    256  CE  MET A 115      -5.894  16.764  51.793  1.00 41.77           C  
ATOM    257  H   MET A 115      -5.286  11.421  51.690  1.00  0.00           H  
ATOM    258  HA  MET A 115      -6.583  12.692  49.502  1.00  0.00           H  
ATOM    259 1HB  MET A 115      -4.272  13.644  51.194  1.00  0.00           H  
ATOM    260 2HB  MET A 115      -5.201  14.646  50.053  1.00  0.00           H  
ATOM    261 1HG  MET A 115      -7.203  14.425  51.371  1.00  0.00           H  
ATOM    262 2HG  MET A 115      -6.445  13.200  52.416  1.00  0.00           H  
ATOM    263 1HE  MET A 115      -5.622  17.708  52.266  1.00  0.00           H  
ATOM    264 2HE  MET A 115      -5.222  16.570  50.956  1.00  0.00           H  
ATOM    265 3HE  MET A 115      -6.920  16.823  51.428  1.00  0.00           H  
ATOM    266  N   CYS A 116      -3.348  12.013  49.177  1.00 48.85           N  
ATOM    267  CA  CYS A 116      -2.275  11.980  48.224  1.00 48.85           C  
ATOM    268  C   CYS A 116      -2.569  10.961  47.156  1.00 48.85           C  
ATOM    269  O   CYS A 116      -2.410  11.229  45.966  1.00 48.85           O  
ATOM    270  CB  CYS A 116      -0.921  11.656  48.882  1.00 48.85           C  
ATOM    271  SG  CYS A 116       0.498  12.135  47.854  1.00 48.85           S  
ATOM    272  H   CYS A 116      -3.182  11.682  50.117  1.00  0.00           H  
ATOM    273  HA  CYS A 116      -2.101  12.938  47.734  1.00  0.00           H  
ATOM    274 1HB  CYS A 116      -0.823  12.191  49.827  1.00  0.00           H  
ATOM    275 2HB  CYS A 116      -0.836  10.584  49.060  1.00  0.00           H  
ATOM    276  N   ASP A 117      -3.044   9.764  47.555  1.00 39.37           N  
ATOM    277  CA  ASP A 117      -3.300   8.719  46.599  1.00 39.37           C  
ATOM    278  C   ASP A 117      -4.350   9.173  45.635  1.00 39.37           C  
ATOM    279  O   ASP A 117      -4.254   8.907  44.439  1.00 39.37           O  
ATOM    280  CB  ASP A 117      -3.829   7.418  47.221  1.00 39.37           C  
ATOM    281  CG  ASP A 117      -2.666   6.689  47.869  1.00 39.37           C  
ATOM    282  OD1 ASP A 117      -1.508   7.162  47.715  1.00 39.37           O  
ATOM    283  OD2 ASP A 117      -2.922   5.638  48.514  1.00 39.37           O  
ATOM    284  H   ASP A 117      -3.225   9.591  48.533  1.00  0.00           H  
ATOM    285  HA  ASP A 117      -2.379   8.465  46.074  1.00  0.00           H  
ATOM    286 1HB  ASP A 117      -4.669   7.571  47.899  1.00  0.00           H  
ATOM    287 2HB  ASP A 117      -4.174   6.903  46.324  1.00  0.00           H  
ATOM    288  N   GLU A 118      -5.391   9.869  46.127  1.00 36.73           N  
ATOM    289  CA  GLU A 118      -6.455  10.265  45.249  1.00 36.73           C  
ATOM    290  C   GLU A 118      -5.932  11.215  44.215  1.00 36.73           C  
ATOM    291  O   GLU A 118      -6.258  11.099  43.035  1.00 36.73           O  
ATOM    292  CB  GLU A 118      -7.600  10.987  45.973  1.00 36.73           C  
ATOM    293  CG  GLU A 118      -8.793  11.277  45.061  1.00 36.73           C  
ATOM    294  CD  GLU A 118      -9.825  12.017  45.891  1.00 36.73           C  
ATOM    295  OE1 GLU A 118      -9.496  13.128  46.384  1.00 36.73           O  
ATOM    296  OE2 GLU A 118     -10.953  11.479  46.051  1.00 36.73           O  
ATOM    297  H   GLU A 118      -5.440  10.120  47.104  1.00  0.00           H  
ATOM    298  HA  GLU A 118      -6.882   9.386  44.766  1.00  0.00           H  
ATOM    299 1HB  GLU A 118      -7.907  10.347  46.800  1.00  0.00           H  
ATOM    300 2HB  GLU A 118      -7.192  11.919  46.366  1.00  0.00           H  
ATOM    301 1HG  GLU A 118      -8.526  11.830  44.161  1.00  0.00           H  
ATOM    302 2HG  GLU A 118      -9.151  10.286  44.784  1.00  0.00           H  
ATOM    303  N   ARG A 119      -5.093  12.178  44.637  1.00 91.98           N  
ATOM    304  CA  ARG A 119      -4.563  13.177  43.752  1.00 91.98           C  
ATOM    305  C   ARG A 119      -3.708  12.516  42.712  1.00 91.98           C  
ATOM    306  O   ARG A 119      -3.741  12.899  41.543  1.00 91.98           O  
ATOM    307  CB  ARG A 119      -3.723  14.216  44.515  1.00 91.98           C  
ATOM    308  CG  ARG A 119      -4.600  15.131  45.374  1.00 91.98           C  
ATOM    309  CD  ARG A 119      -3.855  15.932  46.440  1.00 91.98           C  
ATOM    310  NE  ARG A 119      -4.828  16.923  46.982  1.00 91.98           N  
ATOM    311  CZ  ARG A 119      -5.774  16.540  47.888  1.00 91.98           C  
ATOM    312  NH1 ARG A 119      -5.861  15.235  48.280  1.00 91.98           N  
ATOM    313  NH2 ARG A 119      -6.648  17.459  48.393  1.00 91.98           N  
ATOM    314  H   ARG A 119      -4.830  12.195  45.612  1.00  0.00           H  
ATOM    315  HA  ARG A 119      -5.380  13.736  43.295  1.00  0.00           H  
ATOM    316 1HB  ARG A 119      -3.017  13.663  45.133  1.00  0.00           H  
ATOM    317 2HB  ARG A 119      -3.177  14.793  43.769  1.00  0.00           H  
ATOM    318 1HG  ARG A 119      -5.103  15.844  44.720  1.00  0.00           H  
ATOM    319 2HG  ARG A 119      -5.344  14.518  45.884  1.00  0.00           H  
ATOM    320 1HD  ARG A 119      -3.507  15.251  47.216  1.00  0.00           H  
ATOM    321 2HD  ARG A 119      -3.000  16.425  45.979  1.00  0.00           H  
ATOM    322  HE  ARG A 119      -4.921  17.910  46.783  1.00  0.00           H  
ATOM    323 1HH1 ARG A 119      -5.222  14.552  47.898  1.00  0.00           H  
ATOM    324 2HH1 ARG A 119      -6.563  14.958  48.950  1.00  0.00           H  
ATOM    325 1HH2 ARG A 119      -6.592  18.423  48.094  1.00  0.00           H  
ATOM    326 2HH2 ARG A 119      -7.347  17.172  49.062  1.00  0.00           H  
ATOM    327  N   ALA A 120      -2.913  11.503  43.108  1.00 28.06           N  
ATOM    328  CA  ALA A 120      -2.045  10.832  42.179  1.00 28.06           C  
ATOM    329  C   ALA A 120      -2.873  10.148  41.134  1.00 28.06           C  
ATOM    330  O   ALA A 120      -2.557  10.206  39.946  1.00 28.06           O  
ATOM    331  CB  ALA A 120      -1.173   9.760  42.857  1.00 28.06           C  
ATOM    332  H   ALA A 120      -2.924  11.206  44.073  1.00  0.00           H  
ATOM    333  HA  ALA A 120      -1.375  11.567  41.733  1.00  0.00           H  
ATOM    334 1HB  ALA A 120      -0.537   9.285  42.110  1.00  0.00           H  
ATOM    335 2HB  ALA A 120      -0.550  10.226  43.620  1.00  0.00           H  
ATOM    336 3HB  ALA A 120      -1.813   9.010  43.319  1.00  0.00           H  
ATOM    337  N   ARG A 121      -3.973   9.490  41.548  1.00 38.28           N  
ATOM    338  CA  ARG A 121      -4.786   8.757  40.619  1.00 38.28           C  
ATOM    339  C   ARG A 121      -5.361   9.714  39.623  1.00 38.28           C  
ATOM    340  O   ARG A 121      -5.373   9.440  38.424  1.00 38.28           O  
ATOM    341  CB  ARG A 121      -5.963   8.033  41.297  1.00 38.28           C  
ATOM    342  CG  ARG A 121      -5.529   7.018  42.357  1.00 38.28           C  
ATOM    343  CD  ARG A 121      -6.637   6.059  42.796  1.00 38.28           C  
ATOM    344  NE  ARG A 121      -7.783   6.867  43.301  1.00 38.28           N  
ATOM    345  CZ  ARG A 121      -7.812   7.304  44.594  1.00 38.28           C  
ATOM    346  NH1 ARG A 121      -6.743   7.099  45.417  1.00 38.28           N  
ATOM    347  NH2 ARG A 121      -8.915   7.949  45.072  1.00 38.28           N  
ATOM    348  H   ARG A 121      -4.235   9.508  42.523  1.00  0.00           H  
ATOM    349  HA  ARG A 121      -4.196   7.965  40.157  1.00  0.00           H  
ATOM    350 1HB  ARG A 121      -6.589   8.800  41.752  1.00  0.00           H  
ATOM    351 2HB  ARG A 121      -6.522   7.528  40.509  1.00  0.00           H  
ATOM    352 1HG  ARG A 121      -4.709   6.424  41.953  1.00  0.00           H  
ATOM    353 2HG  ARG A 121      -5.184   7.562  43.237  1.00  0.00           H  
ATOM    354 1HD  ARG A 121      -6.942   5.456  41.942  1.00  0.00           H  
ATOM    355 2HD  ARG A 121      -6.252   5.409  43.581  1.00  0.00           H  
ATOM    356  HE  ARG A 121      -8.615   7.177  42.818  1.00  0.00           H  
ATOM    357 1HH1 ARG A 121      -5.924   6.621  45.068  1.00  0.00           H  
ATOM    358 2HH1 ARG A 121      -6.775   7.426  46.372  1.00  0.00           H  
ATOM    359 1HH2 ARG A 121      -9.709   8.102  44.466  1.00  0.00           H  
ATOM    360 2HH2 ARG A 121      -8.933   8.270  46.028  1.00  0.00           H  
ATOM    361  N   MET A 122      -5.843  10.880  40.096  1.00 33.47           N  
ATOM    362  CA  MET A 122      -6.467  11.818  39.205  1.00 33.47           C  
ATOM    363  C   MET A 122      -5.481  12.322  38.200  1.00 33.47           C  
ATOM    364  O   MET A 122      -5.800  12.442  37.018  1.00 33.47           O  
ATOM    365  CB  MET A 122      -7.080  13.039  39.914  1.00 33.47           C  
ATOM    366  CG  MET A 122      -8.366  12.714  40.675  1.00 33.47           C  
ATOM    367  SD  MET A 122      -9.130  14.137  41.510  1.00 33.47           S  
ATOM    368  CE  MET A 122     -10.598  13.225  42.070  1.00 33.47           C  
ATOM    369  H   MET A 122      -5.771  11.107  41.078  1.00  0.00           H  
ATOM    370  HA  MET A 122      -7.277  11.332  38.661  1.00  0.00           H  
ATOM    371 1HB  MET A 122      -6.325  13.419  40.601  1.00  0.00           H  
ATOM    372 2HB  MET A 122      -7.281  13.786  39.145  1.00  0.00           H  
ATOM    373 1HG  MET A 122      -9.087  12.308  39.966  1.00  0.00           H  
ATOM    374 2HG  MET A 122      -8.133  11.962  41.428  1.00  0.00           H  
ATOM    375 1HE  MET A 122     -11.252  13.895  42.628  1.00  0.00           H  
ATOM    376 2HE  MET A 122     -11.133  12.831  41.205  1.00  0.00           H  
ATOM    377 3HE  MET A 122     -10.290  12.400  42.713  1.00  0.00           H  
ATOM    378  N   LEU A 123      -4.250  12.633  38.643  1.00 46.12           N  
ATOM    379  CA  LEU A 123      -3.259  13.165  37.753  1.00 46.12           C  
ATOM    380  C   LEU A 123      -2.903  12.131  36.726  1.00 46.12           C  
ATOM    381  O   LEU A 123      -2.813  12.435  35.535  1.00 46.12           O  
ATOM    382  CB  LEU A 123      -1.975  13.569  38.495  1.00 46.12           C  
ATOM    383  CG  LEU A 123      -0.905  14.175  37.574  1.00 46.12           C  
ATOM    384  CD1 LEU A 123      -1.411  15.471  36.919  1.00 46.12           C  
ATOM    385  CD2 LEU A 123       0.424  14.371  38.323  1.00 46.12           C  
ATOM    386  H   LEU A 123      -4.014  12.492  39.615  1.00  0.00           H  
ATOM    387  HA  LEU A 123      -3.653  14.050  37.255  1.00  0.00           H  
ATOM    388 1HB  LEU A 123      -2.386  14.327  39.160  1.00  0.00           H  
ATOM    389 2HB  LEU A 123      -1.575  12.746  39.087  1.00  0.00           H  
ATOM    390  HG  LEU A 123      -0.720  13.456  36.776  1.00  0.00           H  
ATOM    391 1HD1 LEU A 123      -0.635  15.879  36.272  1.00  0.00           H  
ATOM    392 2HD1 LEU A 123      -2.300  15.256  36.326  1.00  0.00           H  
ATOM    393 3HD1 LEU A 123      -1.657  16.197  37.693  1.00  0.00           H  
ATOM    394 1HD2 LEU A 123       1.163  14.801  37.646  1.00  0.00           H  
ATOM    395 2HD2 LEU A 123       0.271  15.043  39.168  1.00  0.00           H  
ATOM    396 3HD2 LEU A 123       0.783  13.408  38.687  1.00  0.00           H  
ATOM    397  N   GLN A 124      -2.701  10.868  37.156  1.00 96.63           N  
ATOM    398  CA  GLN A 124      -2.297   9.870  36.206  1.00 96.63           C  
ATOM    399  C   GLN A 124      -3.402   9.620  35.223  1.00 96.63           C  
ATOM    400  O   GLN A 124      -3.145   9.468  34.030  1.00 96.63           O  
ATOM    401  CB  GLN A 124      -1.782   8.554  36.836  1.00 96.63           C  
ATOM    402  CG  GLN A 124      -2.767   7.711  37.647  1.00 96.63           C  
ATOM    403  CD  GLN A 124      -1.971   6.511  38.145  1.00 96.63           C  
ATOM    404  OE1 GLN A 124      -0.775   6.625  38.409  1.00 96.63           O  
ATOM    405  NE2 GLN A 124      -2.635   5.332  38.270  1.00 96.63           N  
ATOM    406  H   GLN A 124      -2.825  10.605  38.123  1.00  0.00           H  
ATOM    407  HA  GLN A 124      -1.494  10.263  35.582  1.00  0.00           H  
ATOM    408 1HB  GLN A 124      -1.410   7.938  36.018  1.00  0.00           H  
ATOM    409 2HB  GLN A 124      -0.955   8.822  37.493  1.00  0.00           H  
ATOM    410 1HG  GLN A 124      -3.416   8.136  38.413  1.00  0.00           H  
ATOM    411 2HG  GLN A 124      -3.367   7.424  36.783  1.00  0.00           H  
ATOM    412 1HE2 GLN A 124      -2.152   4.517  38.593  1.00  0.00           H  
ATOM    413 2HE2 GLN A 124      -3.607   5.278  38.040  1.00  0.00           H  
ATOM    414  N   ASP A 125      -4.668   9.586  35.686  1.00 37.27           N  
ATOM    415  CA  ASP A 125      -5.770   9.330  34.797  1.00 37.27           C  
ATOM    416  C   ASP A 125      -5.921  10.456  33.807  1.00 37.27           C  
ATOM    417  O   ASP A 125      -6.164  10.222  32.623  1.00 37.27           O  
ATOM    418  CB  ASP A 125      -7.117   9.187  35.531  1.00 37.27           C  
ATOM    419  CG  ASP A 125      -7.109   7.874  36.304  1.00 37.27           C  
ATOM    420  OD1 ASP A 125      -6.165   7.067  36.093  1.00 37.27           O  
ATOM    421  OD2 ASP A 125      -8.055   7.657  37.108  1.00 37.27           O  
ATOM    422  H   ASP A 125      -4.853   9.741  36.667  1.00  0.00           H  
ATOM    423  HA  ASP A 125      -5.597   8.401  34.252  1.00  0.00           H  
ATOM    424 1HB  ASP A 125      -7.366  10.047  36.153  1.00  0.00           H  
ATOM    425 2HB  ASP A 125      -7.796   9.145  34.679  1.00  0.00           H  
ATOM    426  N   GLN A 126      -5.787  11.721  34.252  1.00 79.95           N  
ATOM    427  CA  GLN A 126      -5.970  12.803  33.324  1.00 79.95           C  
ATOM    428  C   GLN A 126      -4.907  12.767  32.276  1.00 79.95           C  
ATOM    429  O   GLN A 126      -5.148  13.081  31.112  1.00 79.95           O  
ATOM    430  CB  GLN A 126      -5.932  14.218  33.931  1.00 79.95           C  
ATOM    431  CG  GLN A 126      -7.191  14.613  34.704  1.00 79.95           C  
ATOM    432  CD  GLN A 126      -7.194  16.132  34.785  1.00 79.95           C  
ATOM    433  OE1 GLN A 126      -6.166  16.757  35.040  1.00 79.95           O  
ATOM    434  NE2 GLN A 126      -8.381  16.746  34.528  1.00 79.95           N  
ATOM    435  H   GLN A 126      -5.563  11.931  35.214  1.00  0.00           H  
ATOM    436  HA  GLN A 126      -6.937  12.703  32.832  1.00  0.00           H  
ATOM    437 1HB  GLN A 126      -5.069  14.252  34.596  1.00  0.00           H  
ATOM    438 2HB  GLN A 126      -5.780  14.911  33.104  1.00  0.00           H  
ATOM    439 1HG  GLN A 126      -8.177  14.212  34.470  1.00  0.00           H  
ATOM    440 2HG  GLN A 126      -6.846  14.196  35.651  1.00  0.00           H  
ATOM    441 1HE2 GLN A 126      -8.447  17.744  34.566  1.00  0.00           H  
ATOM    442 2HE2 GLN A 126      -9.188  16.201  34.300  1.00  0.00           H  
ATOM    443  N   PHE A 127      -3.678  12.420  32.671  1.00 70.56           N  
ATOM    444  CA  PHE A 127      -2.593  12.383  31.740  1.00 70.56           C  
ATOM    445  C   PHE A 127      -2.862  11.303  30.735  1.00 70.56           C  
ATOM    446  O   PHE A 127      -2.653  11.506  29.538  1.00 70.56           O  
ATOM    447  CB  PHE A 127      -1.266  12.084  32.461  1.00 70.56           C  
ATOM    448  CG  PHE A 127      -0.133  12.314  31.524  1.00 70.56           C  
ATOM    449  CD1 PHE A 127       0.438  13.562  31.424  1.00 70.56           C  
ATOM    450  CD2 PHE A 127       0.360  11.292  30.752  1.00 70.56           C  
ATOM    451  CE1 PHE A 127       1.486  13.789  30.565  1.00 70.56           C  
ATOM    452  CE2 PHE A 127       1.409  11.514  29.894  1.00 70.56           C  
ATOM    453  CZ  PHE A 127       1.976  12.761  29.799  1.00 70.56           C  
ATOM    454  H   PHE A 127      -3.506  12.180  33.637  1.00  0.00           H  
ATOM    455  HA  PHE A 127      -2.504  13.347  31.237  1.00  0.00           H  
ATOM    456 1HB  PHE A 127      -1.151  12.741  33.322  1.00  0.00           H  
ATOM    457 2HB  PHE A 127      -1.245  11.046  32.791  1.00  0.00           H  
ATOM    458  HD1 PHE A 127       0.050  14.376  32.037  1.00  0.00           H  
ATOM    459  HD2 PHE A 127      -0.086  10.299  30.822  1.00  0.00           H  
ATOM    460  HE1 PHE A 127       1.926  14.783  30.494  1.00  0.00           H  
ATOM    461  HE2 PHE A 127       1.791  10.695  29.286  1.00  0.00           H  
ATOM    462  HZ  PHE A 127       2.809  12.936  29.119  1.00  0.00           H  
ATOM    463  N   ASN A 128      -3.340  10.120  31.181  1.00111.42           N  
ATOM    464  CA  ASN A 128      -3.516   9.081  30.207  1.00111.42           C  
ATOM    465  C   ASN A 128      -4.607   9.423  29.233  1.00111.42           C  
ATOM    466  O   ASN A 128      -4.501   9.073  28.058  1.00111.42           O  
ATOM    467  CB  ASN A 128      -3.602   7.621  30.715  1.00111.42           C  
ATOM    468  CG  ASN A 128      -4.834   7.314  31.533  1.00111.42           C  
ATOM    469  OD1 ASN A 128      -5.085   7.937  32.558  1.00111.42           O  
ATOM    470  ND2 ASN A 128      -5.603   6.286  31.096  1.00111.42           N  
ATOM    471  H   ASN A 128      -3.575   9.935  32.146  1.00  0.00           H  
ATOM    472  HA  ASN A 128      -2.671   9.075  29.516  1.00  0.00           H  
ATOM    473 1HB  ASN A 128      -3.414   6.784  30.042  1.00  0.00           H  
ATOM    474 2HB  ASN A 128      -2.756   7.739  31.392  1.00  0.00           H  
ATOM    475 1HD2 ASN A 128      -6.433   6.035  31.596  1.00  0.00           H  
ATOM    476 2HD2 ASN A 128      -5.341   5.780  30.275  1.00  0.00           H  
ATOM    477  N   VAL A 129      -5.680  10.124  29.664  1.00109.67           N  
ATOM    478  CA  VAL A 129      -6.700  10.465  28.704  1.00109.67           C  
ATOM    479  C   VAL A 129      -6.095  11.353  27.661  1.00109.67           C  
ATOM    480  O   VAL A 129      -6.379  11.210  26.473  1.00109.67           O  
ATOM    481  CB  VAL A 129      -7.910  11.182  29.246  1.00109.67           C  
ATOM    482  CG1 VAL A 129      -8.637  10.252  30.222  1.00109.67           C  
ATOM    483  CG2 VAL A 129      -7.503  12.538  29.838  1.00109.67           C  
ATOM    484  H   VAL A 129      -5.792  10.415  30.625  1.00  0.00           H  
ATOM    485  HA  VAL A 129      -7.079   9.578  28.195  1.00  0.00           H  
ATOM    486  HB  VAL A 129      -8.598  11.386  28.425  1.00  0.00           H  
ATOM    487 1HG1 VAL A 129      -9.516  10.759  30.622  1.00  0.00           H  
ATOM    488 2HG1 VAL A 129      -8.947   9.347  29.700  1.00  0.00           H  
ATOM    489 3HG1 VAL A 129      -7.968   9.988  31.041  1.00  0.00           H  
ATOM    490 1HG2 VAL A 129      -8.386  13.046  30.225  1.00  0.00           H  
ATOM    491 2HG2 VAL A 129      -6.789  12.381  30.647  1.00  0.00           H  
ATOM    492 3HG2 VAL A 129      -7.044  13.151  29.062  1.00  0.00           H  
ATOM    493  N   SER A 130      -5.237  12.302  28.079  1.00 37.01           N  
ATOM    494  CA  SER A 130      -4.638  13.237  27.165  1.00 37.01           C  
ATOM    495  C   SER A 130      -3.753  12.523  26.184  1.00 37.01           C  
ATOM    496  O   SER A 130      -3.774  12.817  24.989  1.00 37.01           O  
ATOM    497  CB  SER A 130      -3.767  14.279  27.888  1.00 37.01           C  
ATOM    498  OG  SER A 130      -4.571  15.047  28.772  1.00 37.01           O  
ATOM    499  H   SER A 130      -5.008  12.359  29.061  1.00  0.00           H  
ATOM    500  HA  SER A 130      -5.363  13.890  26.677  1.00  0.00           H  
ATOM    501 1HB  SER A 130      -2.990  13.757  28.446  1.00  0.00           H  
ATOM    502 2HB  SER A 130      -3.305  14.926  27.143  1.00  0.00           H  
ATOM    503  HG  SER A 130      -5.481  14.744  28.721  1.00  0.00           H  
ATOM    504  N   MET A 131      -2.953  11.553  26.661  1.00 74.99           N  
ATOM    505  CA  MET A 131      -2.042  10.857  25.794  1.00 74.99           C  
ATOM    506  C   MET A 131      -2.833  10.142  24.739  1.00 74.99           C  
ATOM    507  O   MET A 131      -2.469  10.152  23.565  1.00 74.99           O  
ATOM    508  CB  MET A 131      -1.226   9.783  26.529  1.00 74.99           C  
ATOM    509  CG  MET A 131      -0.265  10.354  27.569  1.00 74.99           C  
ATOM    510  SD  MET A 131       1.052  11.380  26.857  1.00 74.99           S  
ATOM    511  CE  MET A 131       0.006  12.834  26.555  1.00 74.99           C  
ATOM    512  H   MET A 131      -2.987  11.305  27.640  1.00  0.00           H  
ATOM    513  HA  MET A 131      -1.334  11.561  25.357  1.00  0.00           H  
ATOM    514 1HB  MET A 131      -1.940   9.116  27.009  1.00  0.00           H  
ATOM    515 2HB  MET A 131      -0.668   9.233  25.770  1.00  0.00           H  
ATOM    516 1HG  MET A 131      -0.841  10.960  28.267  1.00  0.00           H  
ATOM    517 2HG  MET A 131       0.192   9.521  28.102  1.00  0.00           H  
ATOM    518 1HE  MET A 131       0.605  13.627  26.106  1.00  0.00           H  
ATOM    519 2HE  MET A 131      -0.806  12.564  25.878  1.00  0.00           H  
ATOM    520 3HE  MET A 131      -0.411  13.185  27.500  1.00  0.00           H  
ATOM    521  N   ASN A 132      -3.954   9.507  25.126  1.00 43.77           N  
ATOM    522  CA  ASN A 132      -4.716   8.734  24.184  1.00 43.77           C  
ATOM    523  C   ASN A 132      -5.281   9.614  23.115  1.00 43.77           C  
ATOM    524  O   ASN A 132      -5.324   9.226  21.949  1.00 43.77           O  
ATOM    525  CB  ASN A 132      -5.890   7.976  24.827  1.00 43.77           C  
ATOM    526  CG  ASN A 132      -5.324   6.782  25.581  1.00 43.77           C  
ATOM    527  OD1 ASN A 132      -4.592   5.967  25.020  1.00 43.77           O  
ATOM    528  ND2 ASN A 132      -5.670   6.670  26.891  1.00 43.77           N  
ATOM    529  H   ASN A 132      -4.271   9.568  26.083  1.00  0.00           H  
ATOM    530  HA  ASN A 132      -4.077   7.981  23.720  1.00  0.00           H  
ATOM    531 1HB  ASN A 132      -6.663   8.510  25.381  1.00  0.00           H  
ATOM    532 2HB  ASN A 132      -6.291   7.653  23.866  1.00  0.00           H  
ATOM    533 1HD2 ASN A 132      -5.326   5.904  27.435  1.00  0.00           H  
ATOM    534 2HD2 ASN A 132      -6.268   7.353  27.310  1.00  0.00           H  
ATOM    535  N   HIS A 133      -5.765  10.812  23.484  1.00102.87           N  
ATOM    536  CA  HIS A 133      -6.347  11.685  22.504  1.00102.87           C  
ATOM    537  C   HIS A 133      -5.302  12.225  21.584  1.00102.87           C  
ATOM    538  O   HIS A 133      -5.562  12.439  20.401  1.00102.87           O  
ATOM    539  CB  HIS A 133      -7.186  12.800  23.124  1.00102.87           C  
ATOM    540  CG  HIS A 133      -8.423  12.144  23.643  1.00102.87           C  
ATOM    541  ND1 HIS A 133      -8.576  11.657  24.920  1.00102.87           N  
ATOM    542  CD2 HIS A 133      -9.557  11.805  22.974  1.00102.87           C  
ATOM    543  CE1 HIS A 133      -9.785  11.046  24.957  1.00102.87           C  
ATOM    544  NE2 HIS A 133     -10.419  11.114  23.802  1.00102.87           N  
ATOM    545  H   HIS A 133      -5.726  11.111  24.448  1.00  0.00           H  
ATOM    546  HA  HIS A 133      -6.998  11.112  21.844  1.00  0.00           H  
ATOM    547 1HB  HIS A 133      -6.637  13.277  23.937  1.00  0.00           H  
ATOM    548 2HB  HIS A 133      -7.436  13.545  22.369  1.00  0.00           H  
ATOM    549  HD2 HIS A 133      -9.837  12.006  21.940  1.00  0.00           H  
ATOM    550  HE1 HIS A 133     -10.138  10.569  25.871  1.00  0.00           H  
ATOM    551  HE2 HIS A 133     -11.333  10.733  23.604  1.00  0.00           H  
ATOM    552  N   VAL A 134      -4.090  12.482  22.104  1.00 39.62           N  
ATOM    553  CA  VAL A 134      -3.039  12.944  21.240  1.00 39.62           C  
ATOM    554  C   VAL A 134      -2.756  11.869  20.231  1.00 39.62           C  
ATOM    555  O   VAL A 134      -2.471  12.154  19.067  1.00 39.62           O  
ATOM    556  CB  VAL A 134      -1.753  13.228  21.954  1.00 39.62           C  
ATOM    557  CG1 VAL A 134      -0.709  13.611  20.892  1.00 39.62           C  
ATOM    558  CG2 VAL A 134      -1.998  14.319  23.012  1.00 39.62           C  
ATOM    559  H   VAL A 134      -3.899  12.358  23.088  1.00  0.00           H  
ATOM    560  HA  VAL A 134      -3.329  13.855  20.715  1.00  0.00           H  
ATOM    561  HB  VAL A 134      -1.432  12.327  22.477  1.00  0.00           H  
ATOM    562 1HG1 VAL A 134       0.243  13.825  21.378  1.00  0.00           H  
ATOM    563 2HG1 VAL A 134      -0.581  12.785  20.193  1.00  0.00           H  
ATOM    564 3HG1 VAL A 134      -1.047  14.496  20.352  1.00  0.00           H  
ATOM    565 1HG2 VAL A 134      -1.068  14.532  23.538  1.00  0.00           H  
ATOM    566 2HG2 VAL A 134      -2.355  15.225  22.523  1.00  0.00           H  
ATOM    567 3HG2 VAL A 134      -2.746  13.973  23.725  1.00  0.00           H  
ATOM    568  N   GLN A 135      -2.824  10.590  20.652  1.00 52.28           N  
ATOM    569  CA  GLN A 135      -2.541   9.517  19.740  1.00 52.28           C  
ATOM    570  C   GLN A 135      -3.548   9.568  18.620  1.00 52.28           C  
ATOM    571  O   GLN A 135      -3.200   9.362  17.458  1.00 52.28           O  
ATOM    572  CB  GLN A 135      -2.559   8.127  20.397  1.00 52.28           C  
ATOM    573  CG  GLN A 135      -2.109   7.020  19.441  1.00 52.28           C  
ATOM    574  CD  GLN A 135      -1.777   5.779  20.256  1.00 52.28           C  
ATOM    575  OE1 GLN A 135      -0.841   5.784  21.054  1.00 52.28           O  
ATOM    576  NE2 GLN A 135      -2.551   4.682  20.041  1.00 52.28           N  
ATOM    577  H   GLN A 135      -3.073  10.372  21.606  1.00  0.00           H  
ATOM    578  HA  GLN A 135      -1.554   9.661  19.302  1.00  0.00           H  
ATOM    579 1HB  GLN A 135      -1.898   8.179  21.262  1.00  0.00           H  
ATOM    580 2HB  GLN A 135      -3.581   7.951  20.732  1.00  0.00           H  
ATOM    581 1HG  GLN A 135      -2.666   6.754  18.543  1.00  0.00           H  
ATOM    582 2HG  GLN A 135      -1.183   7.522  19.157  1.00  0.00           H  
ATOM    583 1HE2 GLN A 135      -2.376   3.838  20.550  1.00  0.00           H  
ATOM    584 2HE2 GLN A 135      -3.296   4.718  19.375  1.00  0.00           H  
ATOM    585  N   ALA A 136      -4.824   9.879  18.934  1.00 33.79           N  
ATOM    586  CA  ALA A 136      -5.859   9.951  17.935  1.00 33.79           C  
ATOM    587  C   ALA A 136      -5.507  11.023  16.942  1.00 33.79           C  
ATOM    588  O   ALA A 136      -5.747  10.877  15.744  1.00 33.79           O  
ATOM    589  CB  ALA A 136      -7.234  10.300  18.531  1.00 33.79           C  
ATOM    590  H   ALA A 136      -5.057  10.066  19.899  1.00  0.00           H  
ATOM    591  HA  ALA A 136      -5.948   8.977  17.453  1.00  0.00           H  
ATOM    592 1HB  ALA A 136      -7.975  10.341  17.733  1.00  0.00           H  
ATOM    593 2HB  ALA A 136      -7.522   9.537  19.255  1.00  0.00           H  
ATOM    594 3HB  ALA A 136      -7.181  11.269  19.026  1.00  0.00           H  
ATOM    595  N   MET A 137      -4.939  12.145  17.421  1.00114.29           N  
ATOM    596  CA  MET A 137      -4.583  13.247  16.566  1.00114.29           C  
ATOM    597  C   MET A 137      -3.514  12.815  15.600  1.00114.29           C  
ATOM    598  O   MET A 137      -3.501  13.244  14.446  1.00114.29           O  
ATOM    599  CB  MET A 137      -4.040  14.449  17.355  1.00114.29           C  
ATOM    600  CG  MET A 137      -5.036  14.983  18.385  1.00114.29           C  
ATOM    601  SD  MET A 137      -6.628  15.517  17.688  1.00114.29           S  
ATOM    602  CE  MET A 137      -5.976  17.021  16.907  1.00114.29           C  
ATOM    603  H   MET A 137      -4.758  12.213  18.412  1.00  0.00           H  
ATOM    604  HA  MET A 137      -5.459  13.586  16.013  1.00  0.00           H  
ATOM    605 1HB  MET A 137      -3.128  14.118  17.849  1.00  0.00           H  
ATOM    606 2HB  MET A 137      -3.799  15.224  16.627  1.00  0.00           H  
ATOM    607 1HG  MET A 137      -5.229  14.194  19.112  1.00  0.00           H  
ATOM    608 2HG  MET A 137      -4.580  15.836  18.887  1.00  0.00           H  
ATOM    609 1HE  MET A 137      -6.784  17.546  16.396  1.00  0.00           H  
ATOM    610 2HE  MET A 137      -5.546  17.671  17.671  1.00  0.00           H  
ATOM    611 3HE  MET A 137      -5.205  16.751  16.185  1.00  0.00           H  
ATOM    612  N   SER A 138      -2.563  11.970  16.045  1.00 69.32           N  
ATOM    613  CA  SER A 138      -1.517  11.538  15.157  1.00 69.32           C  
ATOM    614  C   SER A 138      -2.143  10.755  14.037  1.00 69.32           C  
ATOM    615  O   SER A 138      -1.748  10.877  12.877  1.00 69.32           O  
ATOM    616  CB  SER A 138      -0.486  10.624  15.842  1.00 69.32           C  
ATOM    617  OG  SER A 138       0.186  11.333  16.873  1.00 69.32           O  
ATOM    618  H   SER A 138      -2.571  11.632  16.997  1.00  0.00           H  
ATOM    619  HA  SER A 138      -0.864  12.349  14.831  1.00  0.00           H  
ATOM    620 1HB  SER A 138      -1.007   9.764  16.261  1.00  0.00           H  
ATOM    621 2HB  SER A 138       0.231  10.285  15.095  1.00  0.00           H  
ATOM    622  HG  SER A 138      -0.152  12.231  16.916  1.00  0.00           H  
ATOM    623  N   ILE A 139      -3.148   9.924  14.369  1.00 47.43           N  
ATOM    624  CA  ILE A 139      -3.858   9.115  13.419  1.00 47.43           C  
ATOM    625  C   ILE A 139      -4.594  10.017  12.469  1.00 47.43           C  
ATOM    626  O   ILE A 139      -4.647   9.760  11.266  1.00 47.43           O  
ATOM    627  CB  ILE A 139      -4.887   8.249  14.087  1.00 47.43           C  
ATOM    628  CG1 ILE A 139      -4.217   7.221  15.011  1.00 47.43           C  
ATOM    629  CG2 ILE A 139      -5.774   7.630  13.001  1.00 47.43           C  
ATOM    630  CD1 ILE A 139      -5.194   6.563  15.985  1.00 47.43           C  
ATOM    631  H   ILE A 139      -3.406   9.878  15.344  1.00  0.00           H  
ATOM    632  HA  ILE A 139      -3.167   8.487  12.857  1.00  0.00           H  
ATOM    633  HB  ILE A 139      -5.482   8.862  14.764  1.00  0.00           H  
ATOM    634 1HG1 ILE A 139      -3.761   6.462  14.376  1.00  0.00           H  
ATOM    635 2HG1 ILE A 139      -3.438   7.744  15.566  1.00  0.00           H  
ATOM    636 1HG2 ILE A 139      -6.529   6.996  13.465  1.00  0.00           H  
ATOM    637 2HG2 ILE A 139      -6.264   8.422  12.436  1.00  0.00           H  
ATOM    638 3HG2 ILE A 139      -5.161   7.030  12.328  1.00  0.00           H  
ATOM    639 1HD1 ILE A 139      -4.659   5.847  16.610  1.00  0.00           H  
ATOM    640 2HD1 ILE A 139      -5.649   7.327  16.617  1.00  0.00           H  
ATOM    641 3HD1 ILE A 139      -5.972   6.044  15.426  1.00  0.00           H  
ATOM    642  N   LEU A 140      -5.194  11.100  12.998  1.00 53.69           N  
ATOM    643  CA  LEU A 140      -5.961  12.016  12.198  1.00 53.69           C  
ATOM    644  C   LEU A 140      -5.072  12.605  11.144  1.00 53.69           C  
ATOM    645  O   LEU A 140      -5.457  12.697   9.979  1.00 53.69           O  
ATOM    646  CB  LEU A 140      -6.499  13.200  13.019  1.00 53.69           C  
ATOM    647  CG  LEU A 140      -7.326  14.205  12.195  1.00 53.69           C  
ATOM    648  CD1 LEU A 140      -8.678  13.608  11.791  1.00 53.69           C  
ATOM    649  CD2 LEU A 140      -7.445  15.563  12.910  1.00 53.69           C  
ATOM    650  H   LEU A 140      -5.100  11.272  13.989  1.00  0.00           H  
ATOM    651  HA  LEU A 140      -6.814  11.496  11.764  1.00  0.00           H  
ATOM    652 1HB  LEU A 140      -7.138  12.658  13.714  1.00  0.00           H  
ATOM    653 2HB  LEU A 140      -5.705  13.702  13.572  1.00  0.00           H  
ATOM    654  HG  LEU A 140      -6.786  14.383  11.265  1.00  0.00           H  
ATOM    655 1HD1 LEU A 140      -9.240  14.339  11.210  1.00  0.00           H  
ATOM    656 2HD1 LEU A 140      -8.516  12.715  11.188  1.00  0.00           H  
ATOM    657 3HD1 LEU A 140      -9.241  13.345  12.686  1.00  0.00           H  
ATOM    658 1HD2 LEU A 140      -8.035  16.246  12.297  1.00  0.00           H  
ATOM    659 2HD2 LEU A 140      -7.934  15.425  13.875  1.00  0.00           H  
ATOM    660 3HD2 LEU A 140      -6.451  15.982  13.064  1.00  0.00           H  
ATOM    661  N   ILE A 141      -3.851  13.018  11.524  1.00132.60           N  
ATOM    662  CA  ILE A 141      -2.971  13.647  10.584  1.00132.60           C  
ATOM    663  C   ILE A 141      -2.606  12.641   9.527  1.00132.60           C  
ATOM    664  O   ILE A 141      -2.589  12.960   8.339  1.00132.60           O  
ATOM    665  CB  ILE A 141      -1.728  14.218  11.227  1.00132.60           C  
ATOM    666  CG1 ILE A 141      -1.114  15.319  10.346  1.00132.60           C  
ATOM    667  CG2 ILE A 141      -0.760  13.070  11.556  1.00132.60           C  
ATOM    668  CD1 ILE A 141      -0.694  14.849   8.954  1.00132.60           C  
ATOM    669  H   ILE A 141      -3.542  12.889  12.477  1.00  0.00           H  
ATOM    670  HA  ILE A 141      -3.485  14.446  10.052  1.00  0.00           H  
ATOM    671  HB  ILE A 141      -2.010  14.745  12.138  1.00  0.00           H  
ATOM    672 1HG1 ILE A 141      -1.858  16.109  10.249  1.00  0.00           H  
ATOM    673 2HG1 ILE A 141      -0.241  15.706  10.872  1.00  0.00           H  
ATOM    674 1HG2 ILE A 141       0.140  13.474  12.020  1.00  0.00           H  
ATOM    675 2HG2 ILE A 141      -1.241  12.374  12.243  1.00  0.00           H  
ATOM    676 3HG2 ILE A 141      -0.491  12.546  10.639  1.00  0.00           H  
ATOM    677 1HD1 ILE A 141      -0.271  15.686   8.399  1.00  0.00           H  
ATOM    678 2HD1 ILE A 141       0.054  14.060   9.045  1.00  0.00           H  
ATOM    679 3HD1 ILE A 141      -1.563  14.465   8.421  1.00  0.00           H  
ATOM    680  N   SER A 142      -2.322  11.382   9.926  1.00 89.50           N  
ATOM    681  CA  SER A 142      -1.940  10.392   8.957  1.00 89.50           C  
ATOM    682  C   SER A 142      -3.054  10.202   7.974  1.00 89.50           C  
ATOM    683  O   SER A 142      -2.834  10.250   6.765  1.00 89.50           O  
ATOM    684  CB  SER A 142      -1.674   9.001   9.556  1.00 89.50           C  
ATOM    685  OG  SER A 142      -0.456   9.004  10.279  1.00 89.50           O  
ATOM    686  H   SER A 142      -2.374  11.122  10.901  1.00  0.00           H  
ATOM    687  HA  SER A 142      -0.966  10.582   8.505  1.00  0.00           H  
ATOM    688 1HB  SER A 142      -2.499   8.744  10.220  1.00  0.00           H  
ATOM    689 2HB  SER A 142      -1.623   8.276   8.745  1.00  0.00           H  
ATOM    690  HG  SER A 142      -0.061   9.878  10.236  1.00  0.00           H  
ATOM    691  N   THR A 143      -4.282   9.961   8.475  1.00 60.78           N  
ATOM    692  CA  THR A 143      -5.390   9.640   7.618  1.00 60.78           C  
ATOM    693  C   THR A 143      -5.799  10.789   6.742  1.00 60.78           C  
ATOM    694  O   THR A 143      -5.914  10.638   5.527  1.00 60.78           O  
ATOM    695  CB  THR A 143      -6.616   9.242   8.390  1.00 60.78           C  
ATOM    696  OG1 THR A 143      -6.339   8.118   9.211  1.00 60.78           O  
ATOM    697  CG2 THR A 143      -7.745   8.910   7.399  1.00 60.78           C  
ATOM    698  H   THR A 143      -4.429  10.006   9.473  1.00  0.00           H  
ATOM    699  HA  THR A 143      -5.120   8.815   6.959  1.00  0.00           H  
ATOM    700  HB  THR A 143      -6.912  10.069   9.035  1.00  0.00           H  
ATOM    701  HG1 THR A 143      -5.423   7.855   9.094  1.00  0.00           H  
ATOM    702 1HG2 THR A 143      -8.639   8.620   7.951  1.00  0.00           H  
ATOM    703 2HG2 THR A 143      -7.962   9.786   6.789  1.00  0.00           H  
ATOM    704 3HG2 THR A 143      -7.433   8.088   6.756  1.00  0.00           H  
ATOM    705  N   PHE A 144      -6.078  11.959   7.350  1.00103.37           N  
ATOM    706  CA  PHE A 144      -6.598  13.087   6.625  1.00103.37           C  
ATOM    707  C   PHE A 144      -5.590  13.854   5.819  1.00103.37           C  
ATOM    708  O   PHE A 144      -5.920  14.357   4.745  1.00103.37           O  
ATOM    709  CB  PHE A 144      -7.371  14.060   7.528  1.00103.37           C  
ATOM    710  CG  PHE A 144      -8.648  13.356   7.852  1.00103.37           C  
ATOM    711  CD1 PHE A 144      -9.742  13.487   7.025  1.00103.37           C  
ATOM    712  CD2 PHE A 144      -8.750  12.552   8.964  1.00103.37           C  
ATOM    713  CE1 PHE A 144     -10.920  12.839   7.310  1.00103.37           C  
ATOM    714  CE2 PHE A 144      -9.926  11.900   9.254  1.00103.37           C  
ATOM    715  CZ  PHE A 144     -11.013  12.043   8.426  1.00103.37           C  
ATOM    716  H   PHE A 144      -5.917  12.045   8.343  1.00  0.00           H  
ATOM    717  HA  PHE A 144      -7.283  12.744   5.848  1.00  0.00           H  
ATOM    718 1HB  PHE A 144      -6.799  14.269   8.431  1.00  0.00           H  
ATOM    719 2HB  PHE A 144      -7.562  14.992   6.997  1.00  0.00           H  
ATOM    720  HD1 PHE A 144      -9.665  14.113   6.136  1.00  0.00           H  
ATOM    721  HD2 PHE A 144      -7.888  12.439   9.622  1.00  0.00           H  
ATOM    722  HE1 PHE A 144     -11.779  12.957   6.650  1.00  0.00           H  
ATOM    723  HE2 PHE A 144      -9.996  11.271  10.141  1.00  0.00           H  
ATOM    724  HZ  PHE A 144     -11.946  11.529   8.654  1.00  0.00           H  
ATOM    725  N   HIS A 145      -4.386  14.104   6.373  1.00 81.55           N  
ATOM    726  CA  HIS A 145      -3.400  14.846   5.629  1.00 81.55           C  
ATOM    727  C   HIS A 145      -2.684  14.004   4.601  1.00 81.55           C  
ATOM    728  O   HIS A 145      -2.723  14.291   3.406  1.00 81.55           O  
ATOM    729  CB  HIS A 145      -2.334  15.462   6.555  1.00 81.55           C  
ATOM    730  CG  HIS A 145      -1.431  16.459   5.889  1.00 81.55           C  
ATOM    731  ND1 HIS A 145      -1.803  17.751   5.588  1.00 81.55           N  
ATOM    732  CD2 HIS A 145      -0.140  16.339   5.474  1.00 81.55           C  
ATOM    733  CE1 HIS A 145      -0.728  18.344   5.010  1.00 81.55           C  
ATOM    734  NE2 HIS A 145       0.303  17.526   4.920  1.00 81.55           N  
ATOM    735  H   HIS A 145      -4.160  13.781   7.303  1.00  0.00           H  
ATOM    736  HA  HIS A 145      -3.885  15.655   5.083  1.00  0.00           H  
ATOM    737 1HB  HIS A 145      -2.812  15.990   7.380  1.00  0.00           H  
ATOM    738 2HB  HIS A 145      -1.685  14.681   6.952  1.00  0.00           H  
ATOM    739  HD2 HIS A 145       0.527  15.478   5.526  1.00  0.00           H  
ATOM    740  HE1 HIS A 145      -0.777  19.382   4.680  1.00  0.00           H  
ATOM    741  HE2 HIS A 145       1.206  17.750   4.526  1.00  0.00           H  
ATOM    742  N   HIS A 146      -1.999  12.934   5.067  1.00104.65           N  
ATOM    743  CA  HIS A 146      -1.150  12.124   4.228  1.00104.65           C  
ATOM    744  C   HIS A 146      -1.902  11.250   3.280  1.00104.65           C  
ATOM    745  O   HIS A 146      -1.731  11.327   2.065  1.00104.65           O  
ATOM    746  CB  HIS A 146      -0.290  11.140   5.039  1.00104.65           C  
ATOM    747  CG  HIS A 146       0.500  11.768   6.143  1.00104.65           C  
ATOM    748  ND1 HIS A 146       0.033  11.900   7.431  1.00104.65           N  
ATOM    749  CD2 HIS A 146       1.758  12.282   6.147  1.00104.65           C  
ATOM    750  CE1 HIS A 146       1.026  12.481   8.149  1.00104.65           C  
ATOM    751  NE2 HIS A 146       2.092  12.731   7.413  1.00104.65           N  
ATOM    752  H   HIS A 146      -2.092  12.700   6.045  1.00  0.00           H  
ATOM    753  HA  HIS A 146      -0.477  12.766   3.660  1.00  0.00           H  
ATOM    754 1HB  HIS A 146      -0.923  10.387   5.510  1.00  0.00           H  
ATOM    755 2HB  HIS A 146       0.434  10.650   4.388  1.00  0.00           H  
ATOM    756  HD2 HIS A 146       2.474  12.371   5.330  1.00  0.00           H  
ATOM    757  HE1 HIS A 146       0.894  12.690   9.210  1.00  0.00           H  
ATOM    758  HE2 HIS A 146       2.949  13.158   7.735  1.00  0.00           H  
ATOM    759  N   ALA A 147      -2.760  10.378   3.841  1.00 40.79           N  
ATOM    760  CA  ALA A 147      -3.426   9.366   3.073  1.00 40.79           C  
ATOM    761  C   ALA A 147      -4.389   9.955   2.093  1.00 40.79           C  
ATOM    762  O   ALA A 147      -4.444   9.530   0.941  1.00 40.79           O  
ATOM    763  CB  ALA A 147      -4.227   8.390   3.951  1.00 40.79           C  
ATOM    764  H   ALA A 147      -2.939  10.440   4.833  1.00  0.00           H  
ATOM    765  HA  ALA A 147      -2.676   8.785   2.536  1.00  0.00           H  
ATOM    766 1HB  ALA A 147      -4.710   7.646   3.318  1.00  0.00           H  
ATOM    767 2HB  ALA A 147      -3.554   7.891   4.649  1.00  0.00           H  
ATOM    768 3HB  ALA A 147      -4.985   8.939   4.507  1.00  0.00           H  
ATOM    769  N   ARG A 148      -5.176  10.961   2.516  1.00 98.87           N  
ATOM    770  CA  ARG A 148      -6.203  11.454   1.642  1.00 98.87           C  
ATOM    771  C   ARG A 148      -5.592  12.302   0.583  1.00 98.87           C  
ATOM    772  O   ARG A 148      -4.695  13.099   0.852  1.00 98.87           O  
ATOM    773  CB  ARG A 148      -7.288  12.287   2.361  1.00 98.87           C  
ATOM    774  CG  ARG A 148      -8.589  12.422   1.560  1.00 98.87           C  
ATOM    775  CD  ARG A 148      -9.601  13.419   2.137  1.00 98.87           C  
ATOM    776  NE  ARG A 148     -10.846  13.308   1.322  1.00 98.87           N  
ATOM    777  CZ  ARG A 148     -11.913  12.598   1.795  1.00 98.87           C  
ATOM    778  NH1 ARG A 148     -11.901  12.113   3.070  1.00 98.87           N  
ATOM    779  NH2 ARG A 148     -13.000  12.375   1.000  1.00 98.87           N  
ATOM    780  H   ARG A 148      -5.065  11.378   3.429  1.00  0.00           H  
ATOM    781  HA  ARG A 148      -6.747  10.617   1.203  1.00  0.00           H  
ATOM    782 1HB  ARG A 148      -7.487  11.796   3.313  1.00  0.00           H  
ATOM    783 2HB  ARG A 148      -6.862  13.274   2.544  1.00  0.00           H  
ATOM    784 1HG  ARG A 148      -8.342  12.749   0.550  1.00  0.00           H  
ATOM    785 2HG  ARG A 148      -9.073  11.445   1.518  1.00  0.00           H  
ATOM    786 1HD  ARG A 148      -9.792  13.166   3.179  1.00  0.00           H  
ATOM    787 2HD  ARG A 148      -9.182  14.423   2.078  1.00  0.00           H  
ATOM    788  HE  ARG A 148     -11.057  13.695   0.412  1.00  0.00           H  
ATOM    789 1HH1 ARG A 148     -11.101  12.281   3.664  1.00  0.00           H  
ATOM    790 2HH1 ARG A 148     -12.692  11.589   3.415  1.00  0.00           H  
ATOM    791 1HH2 ARG A 148     -13.015  12.738   0.056  1.00  0.00           H  
ATOM    792 2HH2 ARG A 148     -13.784  11.849   1.357  1.00  0.00           H  
ATOM    793  N   ASN A 149      -6.044  12.125  -0.677  1.00123.68           N  
ATOM    794  CA  ASN A 149      -5.546  12.999  -1.689  1.00123.68           C  
ATOM    795  C   ASN A 149      -6.711  13.669  -2.330  1.00123.68           C  
ATOM    796  O   ASN A 149      -7.578  13.002  -2.895  1.00123.68           O  
ATOM    797  CB  ASN A 149      -4.618  12.336  -2.727  1.00123.68           C  
ATOM    798  CG  ASN A 149      -5.339  11.241  -3.485  1.00123.68           C  
ATOM    799  OD1 ASN A 149      -5.468  11.318  -4.705  1.00123.68           O  
ATOM    800  ND2 ASN A 149      -5.796  10.187  -2.758  1.00123.68           N  
ATOM    801  H   ASN A 149      -6.711  11.410  -0.929  1.00  0.00           H  
ATOM    802  HA  ASN A 149      -4.955  13.795  -1.233  1.00  0.00           H  
ATOM    803 1HB  ASN A 149      -4.009  12.942  -3.399  1.00  0.00           H  
ATOM    804 2HB  ASN A 149      -3.981  11.888  -1.965  1.00  0.00           H  
ATOM    805 1HD2 ASN A 149      -6.278   9.438  -3.213  1.00  0.00           H  
ATOM    806 2HD2 ASN A 149      -5.650  10.161  -1.770  1.00  0.00           H  
ATOM    807  N   PRO A 150      -6.788  14.979  -2.252  1.00 80.23           N  
ATOM    808  CA  PRO A 150      -5.829  15.820  -1.566  1.00 80.23           C  
ATOM    809  C   PRO A 150      -6.030  15.894  -0.081  1.00 80.23           C  
ATOM    810  O   PRO A 150      -7.048  15.416   0.418  1.00 80.23           O  
ATOM    811  CB  PRO A 150      -5.921  17.196  -2.227  1.00 80.23           C  
ATOM    812  CG  PRO A 150      -7.283  17.191  -2.936  1.00 80.23           C  
ATOM    813  CD  PRO A 150      -7.495  15.713  -3.288  1.00 80.23           C  
ATOM    814  HA  PRO A 150      -4.803  15.428  -1.621  1.00  0.00           H  
ATOM    815 1HB  PRO A 150      -5.862  18.005  -1.484  1.00  0.00           H  
ATOM    816 2HB  PRO A 150      -5.101  17.355  -2.942  1.00  0.00           H  
ATOM    817 1HG  PRO A 150      -8.075  17.577  -2.278  1.00  0.00           H  
ATOM    818 2HG  PRO A 150      -7.268  17.831  -3.831  1.00  0.00           H  
ATOM    819 1HD  PRO A 150      -8.559  15.435  -3.294  1.00  0.00           H  
ATOM    820 2HD  PRO A 150      -7.091  15.459  -4.279  1.00  0.00           H  
ATOM    821  N   SER A 151      -5.059  16.505   0.634  1.00 56.38           N  
ATOM    822  CA  SER A 151      -5.103  16.638   2.067  1.00 56.38           C  
ATOM    823  C   SER A 151      -6.274  17.488   2.475  1.00 56.38           C  
ATOM    824  O   SER A 151      -6.582  18.503   1.853  1.00 56.38           O  
ATOM    825  CB  SER A 151      -3.852  17.295   2.671  1.00 56.38           C  
ATOM    826  OG  SER A 151      -4.022  17.442   4.072  1.00 56.38           O  
ATOM    827  H   SER A 151      -4.270  16.882   0.129  1.00  0.00           H  
ATOM    828  HA  SER A 151      -5.075  15.682   2.592  1.00  0.00           H  
ATOM    829 1HB  SER A 151      -2.990  16.662   2.460  1.00  0.00           H  
ATOM    830 2HB  SER A 151      -3.709  18.269   2.204  1.00  0.00           H  
ATOM    831  HG  SER A 151      -4.881  17.098   4.327  1.00  0.00           H  
ATOM    832  N   ALA A 152      -7.009  16.997   3.495  1.00 83.99           N  
ATOM    833  CA  ALA A 152      -8.103  17.615   4.193  1.00 83.99           C  
ATOM    834  C   ALA A 152      -7.637  18.656   5.158  1.00 83.99           C  
ATOM    835  O   ALA A 152      -8.403  19.551   5.505  1.00 83.99           O  
ATOM    836  CB  ALA A 152      -8.937  16.604   4.995  1.00 83.99           C  
ATOM    837  H   ALA A 152      -6.712  16.071   3.767  1.00  0.00           H  
ATOM    838  HA  ALA A 152      -8.765  18.081   3.463  1.00  0.00           H  
ATOM    839 1HB  ALA A 152      -9.749  17.125   5.502  1.00  0.00           H  
ATOM    840 2HB  ALA A 152      -9.352  15.856   4.319  1.00  0.00           H  
ATOM    841 3HB  ALA A 152      -8.304  16.115   5.733  1.00  0.00           H  
ATOM    842  N   ILE A 153      -6.411  18.522   5.705  1.00173.05           N  
ATOM    843  CA  ILE A 153      -6.029  19.428   6.754  1.00173.05           C  
ATOM    844  C   ILE A 153      -5.075  20.502   6.382  1.00173.05           C  
ATOM    845  O   ILE A 153      -3.959  20.270   5.921  1.00173.05           O  
ATOM    846  CB  ILE A 153      -5.533  18.774   8.011  1.00173.05           C  
ATOM    847  CG1 ILE A 153      -4.497  17.694   7.703  1.00173.05           C  
ATOM    848  CG2 ILE A 153      -6.719  18.354   8.876  1.00173.05           C  
ATOM    849  CD1 ILE A 153      -3.976  17.018   8.969  1.00173.05           C  
ATOM    850  H   ILE A 153      -5.757  17.813   5.405  1.00  0.00           H  
ATOM    851  HA  ILE A 153      -6.864  20.072   7.028  1.00  0.00           H  
ATOM    852  HB  ILE A 153      -4.909  19.481   8.557  1.00  0.00           H  
ATOM    853 1HG1 ILE A 153      -4.975  16.962   7.053  1.00  0.00           H  
ATOM    854 2HG1 ILE A 153      -3.678  18.174   7.167  1.00  0.00           H  
ATOM    855 1HG2 ILE A 153      -6.355  17.879   9.787  1.00  0.00           H  
ATOM    856 2HG2 ILE A 153      -7.309  19.232   9.136  1.00  0.00           H  
ATOM    857 3HG2 ILE A 153      -7.341  17.649   8.324  1.00  0.00           H  
ATOM    858 1HD1 ILE A 153      -3.242  16.258   8.701  1.00  0.00           H  
ATOM    859 2HD1 ILE A 153      -3.508  17.762   9.614  1.00  0.00           H  
ATOM    860 3HD1 ILE A 153      -4.804  16.549   9.499  1.00  0.00           H  
ATOM    861  N   ASP A 154      -5.572  21.744   6.544  1.00 67.55           N  
ATOM    862  CA  ASP A 154      -4.765  22.923   6.483  1.00 67.55           C  
ATOM    863  C   ASP A 154      -4.674  23.430   7.897  1.00 67.55           C  
ATOM    864  O   ASP A 154      -5.201  22.816   8.825  1.00 67.55           O  
ATOM    865  CB  ASP A 154      -5.311  24.028   5.562  1.00 67.55           C  
ATOM    866  CG  ASP A 154      -6.652  24.518   6.078  1.00 67.55           C  
ATOM    867  OD1 ASP A 154      -7.225  23.885   7.005  1.00 67.55           O  
ATOM    868  OD2 ASP A 154      -7.123  25.551   5.533  1.00 67.55           O  
ATOM    869  H   ASP A 154      -6.563  21.835   6.716  1.00  0.00           H  
ATOM    870  HA  ASP A 154      -3.772  22.672   6.109  1.00  0.00           H  
ATOM    871 1HB  ASP A 154      -4.609  24.846   5.401  1.00  0.00           H  
ATOM    872 2HB  ASP A 154      -5.431  23.464   4.637  1.00  0.00           H  
ATOM    873  N   GLN A 155      -4.017  24.587   8.100  1.00 51.73           N  
ATOM    874  CA  GLN A 155      -3.857  25.144   9.417  1.00 51.73           C  
ATOM    875  C   GLN A 155      -5.204  25.449  10.009  1.00 51.73           C  
ATOM    876  O   GLN A 155      -5.450  25.167  11.181  1.00 51.73           O  
ATOM    877  CB  GLN A 155      -3.039  26.449   9.383  1.00 51.73           C  
ATOM    878  CG  GLN A 155      -3.079  27.248  10.687  1.00 51.73           C  
ATOM    879  CD  GLN A 155      -2.635  26.358  11.836  1.00 51.73           C  
ATOM    880  OE1 GLN A 155      -1.749  25.518  11.692  1.00 51.73           O  
ATOM    881  NE2 GLN A 155      -3.284  26.549  13.016  1.00 51.73           N  
ATOM    882  H   GLN A 155      -3.626  25.077   7.308  1.00  0.00           H  
ATOM    883  HA  GLN A 155      -3.344  24.426  10.057  1.00  0.00           H  
ATOM    884 1HB  GLN A 155      -2.011  26.170   9.152  1.00  0.00           H  
ATOM    885 2HB  GLN A 155      -3.442  27.052   8.570  1.00  0.00           H  
ATOM    886 1HG  GLN A 155      -2.636  28.239  10.786  1.00  0.00           H  
ATOM    887 2HG  GLN A 155      -4.166  27.335  10.702  1.00  0.00           H  
ATOM    888 1HE2 GLN A 155      -3.043  25.997  13.815  1.00  0.00           H  
ATOM    889 2HE2 GLN A 155      -4.002  27.242  13.086  1.00  0.00           H  
ATOM    890  N   CYS A 156      -6.127  26.010   9.205  1.00 84.19           N  
ATOM    891  CA  CYS A 156      -7.415  26.402   9.708  1.00 84.19           C  
ATOM    892  C   CYS A 156      -8.147  25.198  10.220  1.00 84.19           C  
ATOM    893  O   CYS A 156      -8.748  25.246  11.293  1.00 84.19           O  
ATOM    894  CB  CYS A 156      -8.319  27.023   8.631  1.00 84.19           C  
ATOM    895  SG  CYS A 156      -7.644  28.562   7.944  1.00 84.19           S  
ATOM    896  H   CYS A 156      -5.914  26.160   8.229  1.00  0.00           H  
ATOM    897  HA  CYS A 156      -7.364  27.180  10.470  1.00  0.00           H  
ATOM    898 1HB  CYS A 156      -8.443  26.331   7.798  1.00  0.00           H  
ATOM    899 2HB  CYS A 156      -9.295  27.265   9.052  1.00  0.00           H  
ATOM    900  HG  CYS A 156      -8.644  28.786   7.097  1.00  0.00           H  
ATOM    901  N   THR A 157      -8.128  24.084   9.462  1.00121.78           N  
ATOM    902  CA  THR A 157      -8.852  22.916   9.882  1.00121.78           C  
ATOM    903  C   THR A 157      -8.276  22.371  11.148  1.00121.78           C  
ATOM    904  O   THR A 157      -9.010  21.994  12.059  1.00121.78           O  
ATOM    905  CB  THR A 157      -8.841  21.787   8.888  1.00121.78           C  
ATOM    906  OG1 THR A 157      -7.509  21.448   8.540  1.00121.78           O  
ATOM    907  CG2 THR A 157      -9.649  22.167   7.644  1.00121.78           C  
ATOM    908  H   THR A 157      -7.609  24.056   8.596  1.00  0.00           H  
ATOM    909  HA  THR A 157      -9.895  23.174  10.064  1.00  0.00           H  
ATOM    910  HB  THR A 157      -9.279  20.903   9.351  1.00  0.00           H  
ATOM    911  HG1 THR A 157      -6.900  22.016   9.017  1.00  0.00           H  
ATOM    912 1HG2 THR A 157      -9.632  21.340   6.934  1.00  0.00           H  
ATOM    913 2HG2 THR A 157     -10.679  22.380   7.931  1.00  0.00           H  
ATOM    914 3HG2 THR A 157      -9.211  23.051   7.183  1.00  0.00           H  
ATOM    915  N   PHE A 158      -6.936  22.319  11.238  1.00106.78           N  
ATOM    916  CA  PHE A 158      -6.287  21.746  12.382  1.00106.78           C  
ATOM    917  C   PHE A 158      -6.637  22.558  13.594  1.00106.78           C  
ATOM    918  O   PHE A 158      -6.936  22.007  14.653  1.00106.78           O  
ATOM    919  CB  PHE A 158      -4.759  21.728  12.218  1.00106.78           C  
ATOM    920  CG  PHE A 158      -4.197  20.808  13.243  1.00106.78           C  
ATOM    921  CD1 PHE A 158      -3.869  21.257  14.501  1.00106.78           C  
ATOM    922  CD2 PHE A 158      -4.004  19.481  12.932  1.00106.78           C  
ATOM    923  CE1 PHE A 158      -3.352  20.388  15.433  1.00106.78           C  
ATOM    924  CE2 PHE A 158      -3.488  18.610  13.862  1.00106.78           C  
ATOM    925  CZ  PHE A 158      -3.160  19.065  15.116  1.00106.78           C  
ATOM    926  H   PHE A 158      -6.372  22.690  10.487  1.00  0.00           H  
ATOM    927  HA  PHE A 158      -6.623  20.718  12.522  1.00  0.00           H  
ATOM    928 1HB  PHE A 158      -4.492  21.373  11.223  1.00  0.00           H  
ATOM    929 2HB  PHE A 158      -4.355  22.729  12.366  1.00  0.00           H  
ATOM    930  HD1 PHE A 158      -4.024  22.307  14.749  1.00  0.00           H  
ATOM    931  HD2 PHE A 158      -4.265  19.123  11.936  1.00  0.00           H  
ATOM    932  HE1 PHE A 158      -3.093  20.748  16.428  1.00  0.00           H  
ATOM    933  HE2 PHE A 158      -3.338  17.561  13.607  1.00  0.00           H  
ATOM    934  HZ  PHE A 158      -2.748  18.381  15.856  1.00  0.00           H  
ATOM    935  N   ALA A 159      -6.616  23.898  13.467  1.00 30.71           N  
ATOM    936  CA  ALA A 159      -6.908  24.745  14.588  1.00 30.71           C  
ATOM    937  C   ALA A 159      -8.314  24.507  15.059  1.00 30.71           C  
ATOM    938  O   ALA A 159      -8.558  24.413  16.261  1.00 30.71           O  
ATOM    939  CB  ALA A 159      -6.777  26.240  14.253  1.00 30.71           C  
ATOM    940  H   ALA A 159      -6.393  24.320  12.577  1.00  0.00           H  
ATOM    941  HA  ALA A 159      -6.199  24.526  15.386  1.00  0.00           H  
ATOM    942 1HB  ALA A 159      -7.009  26.832  15.138  1.00  0.00           H  
ATOM    943 2HB  ALA A 159      -5.757  26.453  13.932  1.00  0.00           H  
ATOM    944 3HB  ALA A 159      -7.471  26.496  13.454  1.00  0.00           H  
ATOM    945  N   SER A 160      -9.281  24.394  14.127  1.00 70.05           N  
ATOM    946  CA  SER A 160     -10.663  24.253  14.500  1.00 70.05           C  
ATOM    947  C   SER A 160     -10.882  22.967  15.227  1.00 70.05           C  
ATOM    948  O   SER A 160     -11.477  22.940  16.303  1.00 70.05           O  
ATOM    949  CB  SER A 160     -11.602  24.250  13.284  1.00 70.05           C  
ATOM    950  OG  SER A 160     -12.948  24.106  13.708  1.00 70.05           O  
ATOM    951  H   SER A 160      -9.035  24.408  13.148  1.00  0.00           H  
ATOM    952  HA  SER A 160     -11.054  25.113  15.045  1.00  0.00           H  
ATOM    953 1HB  SER A 160     -11.479  25.190  12.747  1.00  0.00           H  
ATOM    954 2HB  SER A 160     -11.326  23.422  12.632  1.00  0.00           H  
ATOM    955  HG  SER A 160     -12.976  24.042  14.666  1.00  0.00           H  
ATOM    956  N   TYR A 161     -10.376  21.859  14.660  1.00 51.88           N  
ATOM    957  CA  TYR A 161     -10.615  20.563  15.220  1.00 51.88           C  
ATOM    958  C   TYR A 161     -10.023  20.493  16.596  1.00 51.88           C  
ATOM    959  O   TYR A 161     -10.658  20.001  17.527  1.00 51.88           O  
ATOM    960  CB  TYR A 161      -9.983  19.459  14.351  1.00 51.88           C  
ATOM    961  CG  TYR A 161     -10.318  18.126  14.925  1.00 51.88           C  
ATOM    962  CD1 TYR A 161     -11.574  17.592  14.750  1.00 51.88           C  
ATOM    963  CD2 TYR A 161      -9.375  17.403  15.618  1.00 51.88           C  
ATOM    964  CE1 TYR A 161     -11.892  16.360  15.271  1.00 51.88           C  
ATOM    965  CE2 TYR A 161      -9.687  16.170  16.142  1.00 51.88           C  
ATOM    966  CZ  TYR A 161     -10.946  15.649  15.969  1.00 51.88           C  
ATOM    967  OH  TYR A 161     -11.268  14.384  16.505  1.00 51.88           O  
ATOM    968  H   TYR A 161      -9.816  21.938  13.823  1.00  0.00           H  
ATOM    969  HA  TYR A 161     -11.688  20.378  15.281  1.00  0.00           H  
ATOM    970 1HB  TYR A 161     -10.381  19.575  13.342  1.00  0.00           H  
ATOM    971 2HB  TYR A 161      -8.908  19.634  14.340  1.00  0.00           H  
ATOM    972  HD1 TYR A 161     -12.315  18.164  14.191  1.00  0.00           H  
ATOM    973  HD2 TYR A 161      -8.378  17.824  15.745  1.00  0.00           H  
ATOM    974  HE1 TYR A 161     -12.889  15.943  15.129  1.00  0.00           H  
ATOM    975  HE2 TYR A 161      -8.935  15.607  16.695  1.00  0.00           H  
ATOM    976  HH  TYR A 161     -10.534  13.976  16.971  1.00  0.00           H  
ATOM    977  N   THR A 162      -8.786  20.990  16.765  1.00 43.88           N  
ATOM    978  CA  THR A 162      -8.126  20.921  18.039  1.00 43.88           C  
ATOM    979  C   THR A 162      -8.810  21.793  19.049  1.00 43.88           C  
ATOM    980  O   THR A 162      -8.891  21.429  20.220  1.00 43.88           O  
ATOM    981  CB  THR A 162      -6.675  21.311  17.984  1.00 43.88           C  
ATOM    982  OG1 THR A 162      -6.533  22.647  17.524  1.00 43.88           O  
ATOM    983  CG2 THR A 162      -5.943  20.340  17.042  1.00 43.88           C  
ATOM    984  H   THR A 162      -8.308  21.420  15.986  1.00  0.00           H  
ATOM    985  HA  THR A 162      -8.181  19.904  18.428  1.00  0.00           H  
ATOM    986  HB  THR A 162      -6.255  21.256  18.988  1.00  0.00           H  
ATOM    987  HG1 THR A 162      -7.401  23.017  17.345  1.00  0.00           H  
ATOM    988 1HG2 THR A 162      -4.888  20.609  16.992  1.00  0.00           H  
ATOM    989 2HG2 THR A 162      -6.041  19.323  17.421  1.00  0.00           H  
ATOM    990 3HG2 THR A 162      -6.381  20.400  16.047  1.00  0.00           H  
ATOM    991  N   GLU A 163      -9.296  22.983  18.643  1.00 74.17           N  
ATOM    992  CA  GLU A 163      -9.930  23.856  19.594  1.00 74.17           C  
ATOM    993  C   GLU A 163     -11.182  23.199  20.117  1.00 74.17           C  
ATOM    994  O   GLU A 163     -11.435  23.192  21.321  1.00 74.17           O  
ATOM    995  CB  GLU A 163     -10.352  25.210  18.994  1.00 74.17           C  
ATOM    996  CG  GLU A 163     -11.014  26.143  20.014  1.00 74.17           C  
ATOM    997  CD  GLU A 163     -11.423  27.425  19.298  1.00 74.17           C  
ATOM    998  OE1 GLU A 163     -11.872  27.327  18.126  1.00 74.17           O  
ATOM    999  OE2 GLU A 163     -11.292  28.518  19.914  1.00 74.17           O  
ATOM   1000  H   GLU A 163      -9.223  23.275  17.679  1.00  0.00           H  
ATOM   1001  HA  GLU A 163      -9.245  24.068  20.415  1.00  0.00           H  
ATOM   1002 1HB  GLU A 163      -9.451  25.675  18.593  1.00  0.00           H  
ATOM   1003 2HB  GLU A 163     -11.044  24.996  18.180  1.00  0.00           H  
ATOM   1004 1HG  GLU A 163     -11.863  25.692  20.527  1.00  0.00           H  
ATOM   1005 2HG  GLU A 163     -10.220  26.341  20.733  1.00  0.00           H  
ATOM   1006  N   ARG A 164     -11.986  22.599  19.217  1.00111.91           N  
ATOM   1007  CA  ARG A 164     -13.253  22.003  19.563  1.00111.91           C  
ATOM   1008  C   ARG A 164     -13.049  20.834  20.493  1.00111.91           C  
ATOM   1009  O   ARG A 164     -13.902  20.541  21.329  1.00111.91           O  
ATOM   1010  CB  ARG A 164     -14.016  21.490  18.329  1.00111.91           C  
ATOM   1011  CG  ARG A 164     -14.465  22.612  17.388  1.00111.91           C  
ATOM   1012  CD  ARG A 164     -15.163  22.123  16.117  1.00111.91           C  
ATOM   1013  NE  ARG A 164     -16.506  21.605  16.503  1.00111.91           N  
ATOM   1014  CZ  ARG A 164     -17.396  21.224  15.539  1.00111.91           C  
ATOM   1015  NH1 ARG A 164     -17.067  21.331  14.220  1.00111.91           N  
ATOM   1016  NH2 ARG A 164     -18.619  20.730  15.890  1.00111.91           N  
ATOM   1017  H   ARG A 164     -11.675  22.572  18.256  1.00  0.00           H  
ATOM   1018  HA  ARG A 164     -13.904  22.754  20.011  1.00  0.00           H  
ATOM   1019 1HB  ARG A 164     -13.350  20.806  17.805  1.00  0.00           H  
ATOM   1020 2HB  ARG A 164     -14.883  20.942  18.697  1.00  0.00           H  
ATOM   1021 1HG  ARG A 164     -15.158  23.259  17.926  1.00  0.00           H  
ATOM   1022 2HG  ARG A 164     -13.587  23.187  17.091  1.00  0.00           H  
ATOM   1023 1HD  ARG A 164     -15.256  22.956  15.421  1.00  0.00           H  
ATOM   1024 2HD  ARG A 164     -14.561  21.336  15.663  1.00  0.00           H  
ATOM   1025  HE  ARG A 164     -16.907  21.475  17.422  1.00  0.00           H  
ATOM   1026 1HH1 ARG A 164     -16.162  21.693  13.956  1.00  0.00           H  
ATOM   1027 2HH1 ARG A 164     -17.730  21.048  13.513  1.00  0.00           H  
ATOM   1028 1HH2 ARG A 164     -18.865  20.646  16.867  1.00  0.00           H  
ATOM   1029 2HH2 ARG A 164     -19.272  20.451  15.173  1.00  0.00           H  
ATOM   1030  N   THR A 165     -11.953  20.085  20.286  1.00103.77           N  
ATOM   1031  CA  THR A 165     -11.521  18.906  21.000  1.00103.77           C  
ATOM   1032  C   THR A 165     -10.727  19.179  22.252  1.00103.77           C  
ATOM   1033  O   THR A 165     -10.322  18.233  22.924  1.00103.77           O  
ATOM   1034  CB  THR A 165     -10.702  17.979  20.148  1.00103.77           C  
ATOM   1035  OG1 THR A 165      -9.500  18.608  19.726  1.00103.77           O  
ATOM   1036  CG2 THR A 165     -11.553  17.578  18.931  1.00103.77           C  
ATOM   1037  H   THR A 165     -11.390  20.431  19.522  1.00  0.00           H  
ATOM   1038  HA  THR A 165     -12.389  18.354  21.361  1.00  0.00           H  
ATOM   1039  HB  THR A 165     -10.433  17.102  20.736  1.00  0.00           H  
ATOM   1040  HG1 THR A 165      -9.466  19.501  20.078  1.00  0.00           H  
ATOM   1041 1HG2 THR A 165     -10.981  16.903  18.295  1.00  0.00           H  
ATOM   1042 2HG2 THR A 165     -12.459  17.077  19.271  1.00  0.00           H  
ATOM   1043 3HG2 THR A 165     -11.821  18.470  18.366  1.00  0.00           H  
ATOM   1044  N   ALA A 166     -10.420  20.446  22.587  1.00 61.01           N  
ATOM   1045  CA  ALA A 166      -9.497  20.759  23.657  1.00 61.01           C  
ATOM   1046  C   ALA A 166      -9.882  20.045  24.930  1.00 61.01           C  
ATOM   1047  O   ALA A 166      -9.008  19.663  25.707  1.00 61.01           O  
ATOM   1048  CB  ALA A 166      -9.434  22.268  23.961  1.00 61.01           C  
ATOM   1049  H   ALA A 166     -10.850  21.201  22.072  1.00  0.00           H  
ATOM   1050  HA  ALA A 166      -8.497  20.442  23.360  1.00  0.00           H  
ATOM   1051 1HB  ALA A 166      -8.727  22.446  24.771  1.00  0.00           H  
ATOM   1052 2HB  ALA A 166      -9.108  22.806  23.071  1.00  0.00           H  
ATOM   1053 3HB  ALA A 166     -10.420  22.621  24.258  1.00  0.00           H  
ATOM   1054  N   PHE A 167     -11.187  19.827  25.175  1.00 78.03           N  
ATOM   1055  CA  PHE A 167     -11.673  19.202  26.382  1.00 78.03           C  
ATOM   1056  C   PHE A 167     -11.165  17.792  26.515  1.00 78.03           C  
ATOM   1057  O   PHE A 167     -11.078  17.267  27.623  1.00 78.03           O  
ATOM   1058  CB  PHE A 167     -13.213  19.199  26.488  1.00 78.03           C  
ATOM   1059  CG  PHE A 167     -13.821  18.389  25.392  1.00 78.03           C  
ATOM   1060  CD1 PHE A 167     -14.029  17.037  25.551  1.00 78.03           C  
ATOM   1061  CD2 PHE A 167     -14.197  18.985  24.210  1.00 78.03           C  
ATOM   1062  CE1 PHE A 167     -14.595  16.289  24.545  1.00 78.03           C  
ATOM   1063  CE2 PHE A 167     -14.764  18.242  23.200  1.00 78.03           C  
ATOM   1064  CZ  PHE A 167     -14.965  16.892  23.367  1.00 78.03           C  
ATOM   1065  H   PHE A 167     -11.850  20.120  24.471  1.00  0.00           H  
ATOM   1066  HA  PHE A 167     -11.291  19.734  27.254  1.00  0.00           H  
ATOM   1067 1HB  PHE A 167     -13.523  18.768  27.439  1.00  0.00           H  
ATOM   1068 2HB  PHE A 167     -13.595  20.216  26.409  1.00  0.00           H  
ATOM   1069  HD1 PHE A 167     -13.740  16.560  26.488  1.00  0.00           H  
ATOM   1070  HD2 PHE A 167     -14.038  20.056  24.076  1.00  0.00           H  
ATOM   1071  HE1 PHE A 167     -14.750  15.219  24.683  1.00  0.00           H  
ATOM   1072  HE2 PHE A 167     -15.053  18.724  22.266  1.00  0.00           H  
ATOM   1073  HZ  PHE A 167     -15.414  16.302  22.569  1.00  0.00           H  
ATOM   1074  N   GLU A 168     -10.885  17.115  25.389  1.00113.03           N  
ATOM   1075  CA  GLU A 168     -10.398  15.759  25.351  1.00113.03           C  
ATOM   1076  C   GLU A 168      -9.015  15.667  25.945  1.00113.03           C  
ATOM   1077  O   GLU A 168      -8.603  14.584  26.362  1.00113.03           O  
ATOM   1078  CB  GLU A 168     -10.302  15.223  23.914  1.00113.03           C  
ATOM   1079  CG  GLU A 168     -11.658  15.076  23.221  1.00113.03           C  
ATOM   1080  CD  GLU A 168     -12.356  13.848  23.786  1.00113.03           C  
ATOM   1081  OE1 GLU A 168     -12.579  13.809  25.027  1.00113.03           O  
ATOM   1082  OE2 GLU A 168     -12.667  12.927  22.986  1.00113.03           O  
ATOM   1083  H   GLU A 168     -11.033  17.609  24.521  1.00  0.00           H  
ATOM   1084  HA  GLU A 168     -11.074  15.108  25.907  1.00  0.00           H  
ATOM   1085 1HB  GLU A 168      -9.676  15.919  23.356  1.00  0.00           H  
ATOM   1086 2HB  GLU A 168      -9.808  14.253  23.968  1.00  0.00           H  
ATOM   1087 1HG  GLU A 168     -12.288  15.961  23.309  1.00  0.00           H  
ATOM   1088 2HG  GLU A 168     -11.396  14.921  22.175  1.00  0.00           H  
ATOM   1089  N   ARG A 169      -8.218  16.760  25.918  1.00 89.35           N  
ATOM   1090  CA  ARG A 169      -6.875  16.666  26.440  1.00 89.35           C  
ATOM   1091  C   ARG A 169      -6.692  17.607  27.604  1.00 89.35           C  
ATOM   1092  O   ARG A 169      -6.061  18.656  27.480  1.00 89.35           O  
ATOM   1093  CB  ARG A 169      -5.815  17.032  25.391  1.00 89.35           C  
ATOM   1094  CG  ARG A 169      -5.842  16.107  24.173  1.00 89.35           C  
ATOM   1095  CD  ARG A 169      -4.809  16.465  23.104  1.00 89.35           C  
ATOM   1096  NE  ARG A 169      -5.104  17.854  22.650  1.00 89.35           N  
ATOM   1097  CZ  ARG A 169      -6.025  18.084  21.669  1.00 89.35           C  
ATOM   1098  NH1 ARG A 169      -6.699  17.042  21.100  1.00 89.35           N  
ATOM   1099  NH2 ARG A 169      -6.277  19.363  21.264  1.00 89.35           N  
ATOM   1100  H   ARG A 169      -8.539  17.641  25.542  1.00  0.00           H  
ATOM   1101  HA  ARG A 169      -6.659  15.634  26.719  1.00  0.00           H  
ATOM   1102 1HB  ARG A 169      -6.008  18.060  25.089  1.00  0.00           H  
ATOM   1103 2HB  ARG A 169      -4.845  16.975  25.886  1.00  0.00           H  
ATOM   1104 1HG  ARG A 169      -5.648  15.088  24.507  1.00  0.00           H  
ATOM   1105 2HG  ARG A 169      -6.833  16.158  23.721  1.00  0.00           H  
ATOM   1106 1HD  ARG A 169      -3.812  16.399  23.539  1.00  0.00           H  
ATOM   1107 2HD  ARG A 169      -4.893  15.758  22.280  1.00  0.00           H  
ATOM   1108  HE  ARG A 169      -4.712  18.732  22.964  1.00  0.00           H  
ATOM   1109 1HH1 ARG A 169      -6.515  16.097  21.407  1.00  0.00           H  
ATOM   1110 2HH1 ARG A 169      -7.379  17.220  20.375  1.00  0.00           H  
ATOM   1111 1HH2 ARG A 169      -5.781  20.132  21.692  1.00  0.00           H  
ATOM   1112 2HH2 ARG A 169      -6.957  19.535  20.538  1.00  0.00           H  
ATOM   1113  N   PRO A 170      -7.154  17.207  28.758  1.00102.06           N  
ATOM   1114  CA  PRO A 170      -7.176  18.042  29.934  1.00102.06           C  
ATOM   1115  C   PRO A 170      -5.885  18.673  30.383  1.00102.06           C  
ATOM   1116  O   PRO A 170      -5.900  19.817  30.829  1.00102.06           O  
ATOM   1117  CB  PRO A 170      -7.763  17.161  31.036  1.00102.06           C  
ATOM   1118  CG  PRO A 170      -7.384  15.733  30.599  1.00102.06           C  
ATOM   1119  CD  PRO A 170      -7.388  15.805  29.062  1.00102.06           C  
ATOM   1120  HA  PRO A 170      -7.769  18.958  29.794  1.00  0.00           H  
ATOM   1121 1HB  PRO A 170      -7.339  17.410  32.020  1.00  0.00           H  
ATOM   1122 2HB  PRO A 170      -8.853  17.285  31.114  1.00  0.00           H  
ATOM   1123 1HG  PRO A 170      -6.398  15.445  30.993  1.00  0.00           H  
ATOM   1124 2HG  PRO A 170      -8.109  14.996  30.976  1.00  0.00           H  
ATOM   1125 1HD  PRO A 170      -6.602  15.179  28.614  1.00  0.00           H  
ATOM   1126 2HD  PRO A 170      -8.345  15.474  28.633  1.00  0.00           H  
ATOM   1127  N   LEU A 171      -4.769  17.939  30.367  1.00115.87           N  
ATOM   1128  CA  LEU A 171      -3.520  18.459  30.850  1.00115.87           C  
ATOM   1129  C   LEU A 171      -2.777  19.333  29.866  1.00115.87           C  
ATOM   1130  O   LEU A 171      -1.790  19.974  30.229  1.00115.87           O  
ATOM   1131  CB  LEU A 171      -2.619  17.371  31.444  1.00115.87           C  
ATOM   1132  CG  LEU A 171      -3.213  16.841  32.766  1.00115.87           C  
ATOM   1133  CD1 LEU A 171      -2.292  15.821  33.450  1.00115.87           C  
ATOM   1134  CD2 LEU A 171      -3.602  18.000  33.698  1.00115.87           C  
ATOM   1135  H   LEU A 171      -4.803  16.996  30.007  1.00  0.00           H  
ATOM   1136  HA  LEU A 171      -3.709  19.195  31.630  1.00  0.00           H  
ATOM   1137 1HB  LEU A 171      -2.685  16.632  30.647  1.00  0.00           H  
ATOM   1138 2HB  LEU A 171      -1.587  17.709  31.540  1.00  0.00           H  
ATOM   1139  HG  LEU A 171      -4.130  16.306  32.518  1.00  0.00           H  
ATOM   1140 1HD1 LEU A 171      -2.753  15.477  34.376  1.00  0.00           H  
ATOM   1141 2HD1 LEU A 171      -2.135  14.970  32.787  1.00  0.00           H  
ATOM   1142 3HD1 LEU A 171      -1.334  16.289  33.674  1.00  0.00           H  
ATOM   1143 1HD2 LEU A 171      -4.019  17.599  34.622  1.00  0.00           H  
ATOM   1144 2HD2 LEU A 171      -2.718  18.596  33.926  1.00  0.00           H  
ATOM   1145 3HD2 LEU A 171      -4.346  18.628  33.208  1.00  0.00           H  
ATOM   1146  N   THR A 172      -3.162  19.336  28.577  1.00  0.00           N  
ATOM   1147  CA  THR A 172      -2.340  20.009  27.604  1.00  0.00           C  
ATOM   1148  C   THR A 172      -2.782  21.409  27.304  1.00  0.00           C  
ATOM   1149  O   THR A 172      -3.972  21.706  27.204  1.00  0.00           O  
ATOM   1150  CB  THR A 172      -2.298  19.221  26.281  1.00  0.00           C  
ATOM   1151  OG1 THR A 172      -3.607  19.194  25.697  1.00  0.00           O  
ATOM   1152  CG2 THR A 172      -1.825  17.796  26.524  1.00  0.00           C  
ATOM   1153  H   THR A 172      -4.010  18.880  28.273  1.00  0.00           H  
ATOM   1154  HA  THR A 172      -1.323  20.107  27.985  1.00  0.00           H  
ATOM   1155  HB  THR A 172      -1.614  19.719  25.594  1.00  0.00           H  
ATOM   1156  HG1 THR A 172      -4.264  19.094  26.390  1.00  0.00           H  
ATOM   1157 1HG2 THR A 172      -1.802  17.256  25.578  1.00  0.00           H  
ATOM   1158 2HG2 THR A 172      -0.826  17.814  26.958  1.00  0.00           H  
ATOM   1159 3HG2 THR A 172      -2.510  17.299  27.210  1.00  0.00           H  
ATOM   1160  N   SER A 173      -1.788  22.324  27.206  1.00  0.00           N  
ATOM   1161  CA  SER A 173      -2.032  23.692  26.847  1.00  0.00           C  
ATOM   1162  C   SER A 173      -2.213  23.819  25.358  1.00  0.00           C  
ATOM   1163  O   SER A 173      -2.932  24.707  24.901  1.00  0.00           O  
ATOM   1164  CB  SER A 173      -0.893  24.572  27.325  1.00  0.00           C  
ATOM   1165  OG  SER A 173       0.301  24.305  26.642  1.00  0.00           O  
ATOM   1166  H   SER A 173      -0.841  22.026  27.394  1.00  0.00           H  
ATOM   1167  HA  SER A 173      -2.919  24.113  27.322  1.00  0.00           H  
ATOM   1168 1HB  SER A 173      -1.168  25.614  27.165  1.00  0.00           H  
ATOM   1169 2HB  SER A 173      -0.740  24.397  28.389  1.00  0.00           H  
ATOM   1170  HG  SER A 173       0.895  25.054  26.733  1.00  0.00           H  
ATOM   1171  N   GLY A 174      -1.578  22.937  24.551  1.00  0.00           N  
ATOM   1172  CA  GLY A 174      -1.794  22.970  23.126  1.00  0.00           C  
ATOM   1173  C   GLY A 174      -1.150  21.769  22.498  1.00  0.00           C  
ATOM   1174  O   GLY A 174      -0.349  21.075  23.126  1.00  0.00           O  
ATOM   1175  H   GLY A 174      -0.949  22.247  24.938  1.00  0.00           H  
ATOM   1176 1HA  GLY A 174      -2.865  22.965  22.927  1.00  0.00           H  
ATOM   1177 2HA  GLY A 174      -1.355  23.882  22.721  1.00  0.00           H  
ATOM   1178  N   VAL A 175      -1.510  21.502  21.220  1.00  0.00           N  
ATOM   1179  CA  VAL A 175      -0.921  20.451  20.432  1.00  0.00           C  
ATOM   1180  C   VAL A 175      -0.542  21.048  19.105  1.00  0.00           C  
ATOM   1181  O   VAL A 175      -1.100  22.062  18.687  1.00  0.00           O  
ATOM   1182  CB  VAL A 175      -1.876  19.261  20.222  1.00  0.00           C  
ATOM   1183  CG1 VAL A 175      -2.144  18.555  21.543  1.00  0.00           C  
ATOM   1184  CG2 VAL A 175      -3.181  19.728  19.595  1.00  0.00           C  
ATOM   1185  H   VAL A 175      -2.231  22.079  20.812  1.00  0.00           H  
ATOM   1186  HA  VAL A 175      -0.028  20.049  20.910  1.00  0.00           H  
ATOM   1187  HB  VAL A 175      -1.421  18.561  19.522  1.00  0.00           H  
ATOM   1188 1HG1 VAL A 175      -2.821  17.716  21.376  1.00  0.00           H  
ATOM   1189 2HG1 VAL A 175      -1.206  18.187  21.956  1.00  0.00           H  
ATOM   1190 3HG1 VAL A 175      -2.601  19.254  22.243  1.00  0.00           H  
ATOM   1191 1HG2 VAL A 175      -3.843  18.875  19.453  1.00  0.00           H  
ATOM   1192 2HG2 VAL A 175      -3.659  20.455  20.252  1.00  0.00           H  
ATOM   1193 3HG2 VAL A 175      -2.975  20.191  18.629  1.00  0.00           H  
ATOM   1194  N   ALA A 176       0.454  20.440  18.423  1.00  0.00           N  
ATOM   1195  CA  ALA A 176       0.885  20.923  17.139  1.00  0.00           C  
ATOM   1196  C   ALA A 176       1.513  19.788  16.383  1.00  0.00           C  
ATOM   1197  O   ALA A 176       1.990  18.816  16.968  1.00  0.00           O  
ATOM   1198  CB  ALA A 176       1.856  22.086  17.288  1.00  0.00           C  
ATOM   1199  H   ALA A 176       0.907  19.629  18.821  1.00  0.00           H  
ATOM   1200  HA  ALA A 176       0.025  21.339  16.615  1.00  0.00           H  
ATOM   1201 1HB  ALA A 176       2.181  22.416  16.301  1.00  0.00           H  
ATOM   1202 2HB  ALA A 176       1.360  22.910  17.801  1.00  0.00           H  
ATOM   1203 3HB  ALA A 176       2.721  21.766  17.866  1.00  0.00           H  
ATOM   1204  N   TYR A 177       1.526  19.849  14.960  1.00  0.00           N  
ATOM   1205  CA  TYR A 177       2.178  18.822  14.191  1.00  0.00           C  
ATOM   1206  C   TYR A 177       3.386  19.427  13.536  1.00  0.00           C  
ATOM   1207  O   TYR A 177       3.281  20.423  12.820  1.00  0.00           O  
ATOM   1208  CB  TYR A 177       1.234  18.224  13.146  1.00  0.00           C  
ATOM   1209  CG  TYR A 177       1.896  17.223  12.224  1.00  0.00           C  
ATOM   1210  CD1 TYR A 177       2.337  15.998  12.701  1.00  0.00           C  
ATOM   1211  CD2 TYR A 177       2.075  17.507  10.879  1.00  0.00           C  
ATOM   1212  CE1 TYR A 177       2.942  15.080  11.864  1.00  0.00           C  
ATOM   1213  CE2 TYR A 177       2.678  16.597  10.032  1.00  0.00           C  
ATOM   1214  CZ  TYR A 177       3.111  15.384  10.529  1.00  0.00           C  
ATOM   1215  OH  TYR A 177       3.711  14.474   9.689  1.00  0.00           O  
ATOM   1216  H   TYR A 177       1.318  20.735  14.522  1.00  0.00           H  
ATOM   1217  HA  TYR A 177       2.466  17.998  14.844  1.00  0.00           H  
ATOM   1218 1HB  TYR A 177       0.421  17.738  13.686  1.00  0.00           H  
ATOM   1219 2HB  TYR A 177       0.837  19.052  12.559  1.00  0.00           H  
ATOM   1220  HD1 TYR A 177       2.200  15.765  13.758  1.00  0.00           H  
ATOM   1221  HD2 TYR A 177       1.732  18.467  10.492  1.00  0.00           H  
ATOM   1222  HE1 TYR A 177       3.283  14.122  12.253  1.00  0.00           H  
ATOM   1223  HE2 TYR A 177       2.812  16.840   8.977  1.00  0.00           H  
ATOM   1224  HH  TYR A 177       3.850  14.816   8.803  1.00  0.00           H  
ATOM   1225  N   ALA A 178       4.573  18.825  13.776  1.00  0.00           N  
ATOM   1226  CA  ALA A 178       5.784  19.231  13.118  1.00  0.00           C  
ATOM   1227  C   ALA A 178       6.048  18.238  12.035  1.00  0.00           C  
ATOM   1228  O   ALA A 178       5.853  17.037  12.217  1.00  0.00           O  
ATOM   1229  CB  ALA A 178       6.951  19.316  14.091  1.00  0.00           C  
ATOM   1230  H   ALA A 178       4.605  18.066  14.441  1.00  0.00           H  
ATOM   1231  HA  ALA A 178       5.658  20.250  12.751  1.00  0.00           H  
ATOM   1232 1HB  ALA A 178       7.857  19.588  13.549  1.00  0.00           H  
ATOM   1233 2HB  ALA A 178       6.740  20.072  14.847  1.00  0.00           H  
ATOM   1234 3HB  ALA A 178       7.094  18.350  14.573  1.00  0.00           H  
ATOM   1235  N   VAL A 179       6.507  18.726  10.866  1.00  0.00           N  
ATOM   1236  CA  VAL A 179       6.747  17.847   9.759  1.00  0.00           C  
ATOM   1237  C   VAL A 179       8.218  17.754   9.547  1.00  0.00           C  
ATOM   1238  O   VAL A 179       8.949  18.732   9.685  1.00  0.00           O  
ATOM   1239  CB  VAL A 179       6.065  18.330   8.465  1.00  0.00           C  
ATOM   1240  CG1 VAL A 179       6.557  19.721   8.092  1.00  0.00           C  
ATOM   1241  CG2 VAL A 179       6.325  17.352   7.329  1.00  0.00           C  
ATOM   1242  H   VAL A 179       6.687  19.713  10.758  1.00  0.00           H  
ATOM   1243  HA  VAL A 179       6.361  16.846   9.956  1.00  0.00           H  
ATOM   1244  HB  VAL A 179       4.987  18.355   8.621  1.00  0.00           H  
ATOM   1245 1HG1 VAL A 179       6.064  20.047   7.175  1.00  0.00           H  
ATOM   1246 2HG1 VAL A 179       6.322  20.417   8.896  1.00  0.00           H  
ATOM   1247 3HG1 VAL A 179       7.635  19.696   7.934  1.00  0.00           H  
ATOM   1248 1HG2 VAL A 179       5.836  17.709   6.423  1.00  0.00           H  
ATOM   1249 2HG2 VAL A 179       7.398  17.274   7.155  1.00  0.00           H  
ATOM   1250 3HG2 VAL A 179       5.927  16.373   7.594  1.00  0.00           H  
ATOM   1251  N   ARG A 180       8.679  16.531   9.234  1.00  0.00           N  
ATOM   1252  CA  ARG A 180      10.070  16.198   9.159  1.00  0.00           C  
ATOM   1253  C   ARG A 180      10.579  16.668   7.826  1.00  0.00           C  
ATOM   1254  O   ARG A 180       9.992  16.365   6.785  1.00  0.00           O  
ATOM   1255  CB  ARG A 180      10.345  14.722   9.401  1.00  0.00           C  
ATOM   1256  CG  ARG A 180      11.814  14.331   9.365  1.00  0.00           C  
ATOM   1257  CD  ARG A 180      12.094  12.955   9.849  1.00  0.00           C  
ATOM   1258  NE  ARG A 180      11.712  11.901   8.922  1.00  0.00           N  
ATOM   1259  CZ  ARG A 180      12.565  11.257   8.102  1.00  0.00           C  
ATOM   1260  NH1 ARG A 180      13.839  11.580   8.061  1.00  0.00           N  
ATOM   1261  NH2 ARG A 180      12.083  10.308   7.320  1.00  0.00           N  
ATOM   1262  H   ARG A 180       7.991  15.817   9.045  1.00  0.00           H  
ATOM   1263  HA  ARG A 180      10.598  16.624  10.012  1.00  0.00           H  
ATOM   1264 1HB  ARG A 180       9.932  14.477  10.378  1.00  0.00           H  
ATOM   1265 2HB  ARG A 180       9.808  14.168   8.630  1.00  0.00           H  
ATOM   1266 1HG  ARG A 180      12.168  14.404   8.336  1.00  0.00           H  
ATOM   1267 2HG  ARG A 180      12.373  15.028   9.991  1.00  0.00           H  
ATOM   1268 1HD  ARG A 180      13.163  12.855  10.034  1.00  0.00           H  
ATOM   1269 2HD  ARG A 180      11.547  12.788  10.776  1.00  0.00           H  
ATOM   1270  HE  ARG A 180      10.802  11.497   8.745  1.00  0.00           H  
ATOM   1271 1HH1 ARG A 180      14.189  12.320   8.653  1.00  0.00           H  
ATOM   1272 2HH1 ARG A 180      14.462  11.085   7.440  1.00  0.00           H  
ATOM   1273 1HH2 ARG A 180      11.097  10.084   7.350  1.00  0.00           H  
ATOM   1274 2HH2 ARG A 180      12.700   9.810   6.695  1.00  0.00           H  
ATOM   1275  N   VAL A 181      11.683  17.449   7.834  1.00 71.41           N  
ATOM   1276  CA  VAL A 181      12.195  18.007   6.613  1.00 71.41           C  
ATOM   1277  C   VAL A 181      13.675  17.883   6.636  1.00 71.41           C  
ATOM   1278  O   VAL A 181      14.297  18.504   7.491  1.00 71.41           O  
ATOM   1279  CB  VAL A 181      11.893  19.473   6.470  1.00 71.41           C  
ATOM   1280  CG1 VAL A 181      12.576  19.993   5.194  1.00 71.41           C  
ATOM   1281  CG2 VAL A 181      10.368  19.678   6.492  1.00 71.41           C  
ATOM   1282  H   VAL A 181      12.158  17.647   8.703  1.00  0.00           H  
ATOM   1283  HA  VAL A 181      11.787  17.494   5.741  1.00  0.00           H  
ATOM   1284  HB  VAL A 181      12.308  20.005   7.326  1.00  0.00           H  
ATOM   1285 1HG1 VAL A 181      12.366  21.057   5.076  1.00  0.00           H  
ATOM   1286 2HG1 VAL A 181      13.653  19.842   5.270  1.00  0.00           H  
ATOM   1287 3HG1 VAL A 181      12.193  19.451   4.330  1.00  0.00           H  
ATOM   1288 1HG2 VAL A 181      10.141  20.739   6.390  1.00  0.00           H  
ATOM   1289 2HG2 VAL A 181       9.916  19.128   5.666  1.00  0.00           H  
ATOM   1290 3HG2 VAL A 181       9.965  19.311   7.436  1.00  0.00           H  
ATOM   1291  N   LEU A 182      14.267  17.110   5.690  1.00115.72           N  
ATOM   1292  CA  LEU A 182      15.697  16.993   5.603  1.00115.72           C  
ATOM   1293  C   LEU A 182      16.216  18.212   4.917  1.00115.72           C  
ATOM   1294  O   LEU A 182      15.483  18.945   4.259  1.00115.72           O  
ATOM   1295  CB  LEU A 182      16.283  15.819   4.787  1.00115.72           C  
ATOM   1296  CG  LEU A 182      16.266  14.423   5.436  1.00115.72           C  
ATOM   1297  CD1 LEU A 182      14.883  13.780   5.403  1.00115.72           C  
ATOM   1298  CD2 LEU A 182      17.346  13.522   4.822  1.00115.72           C  
ATOM   1299  H   LEU A 182      13.691  16.605   5.032  1.00  0.00           H  
ATOM   1300  HA  LEU A 182      16.115  16.874   6.602  1.00  0.00           H  
ATOM   1301 1HB  LEU A 182      15.596  15.830   3.943  1.00  0.00           H  
ATOM   1302 2HB  LEU A 182      17.292  16.035   4.437  1.00  0.00           H  
ATOM   1303  HG  LEU A 182      16.515  14.553   6.490  1.00  0.00           H  
ATOM   1304 1HD1 LEU A 182      14.927  12.798   5.873  1.00  0.00           H  
ATOM   1305 2HD1 LEU A 182      14.176  14.409   5.944  1.00  0.00           H  
ATOM   1306 3HD1 LEU A 182      14.557  13.673   4.369  1.00  0.00           H  
ATOM   1307 1HD2 LEU A 182      17.314  12.541   5.298  1.00  0.00           H  
ATOM   1308 2HD2 LEU A 182      17.165  13.413   3.752  1.00  0.00           H  
ATOM   1309 3HD2 LEU A 182      18.327  13.970   4.980  1.00  0.00           H  
ATOM   1310  N   HIS A 183      17.534  18.425   5.043  1.00 96.17           N  
ATOM   1311  CA  HIS A 183      18.232  19.575   4.538  1.00 96.17           C  
ATOM   1312  C   HIS A 183      18.067  19.685   3.066  1.00 96.17           C  
ATOM   1313  O   HIS A 183      17.824  20.780   2.566  1.00 96.17           O  
ATOM   1314  CB  HIS A 183      19.727  19.385   4.819  1.00 96.17           C  
ATOM   1315  CG  HIS A 183      20.567  20.605   4.660  1.00 96.17           C  
ATOM   1316  ND1 HIS A 183      21.913  20.567   4.375  1.00 96.17           N  
ATOM   1317  CD2 HIS A 183      20.252  21.917   4.813  1.00 96.17           C  
ATOM   1318  CE1 HIS A 183      22.345  21.850   4.371  1.00 96.17           C  
ATOM   1319  NE2 HIS A 183      21.372  22.703   4.635  1.00 96.17           N  
ATOM   1320  H   HIS A 183      18.053  17.710   5.533  1.00  0.00           H  
ATOM   1321  HA  HIS A 183      17.870  20.472   5.039  1.00  0.00           H  
ATOM   1322 1HB  HIS A 183      19.878  19.055   5.848  1.00  0.00           H  
ATOM   1323 2HB  HIS A 183      20.146  18.646   4.136  1.00  0.00           H  
ATOM   1324  HD2 HIS A 183      19.292  22.379   5.047  1.00  0.00           H  
ATOM   1325  HE1 HIS A 183      23.390  22.083   4.165  1.00  0.00           H  
ATOM   1326  HE2 HIS A 183      21.462  23.708   4.688  1.00  0.00           H  
ATOM   1327  N   SER A 184      18.173  18.561   2.335  1.00 90.84           N  
ATOM   1328  CA  SER A 184      18.122  18.640   0.898  1.00 90.84           C  
ATOM   1329  C   SER A 184      16.839  19.291   0.486  1.00 90.84           C  
ATOM   1330  O   SER A 184      16.814  20.053  -0.476  1.00 90.84           O  
ATOM   1331  CB  SER A 184      18.188  17.265   0.208  1.00 90.84           C  
ATOM   1332  OG  SER A 184      19.470  16.684   0.396  1.00 90.84           O  
ATOM   1333  H   SER A 184      18.288  17.659   2.774  1.00  0.00           H  
ATOM   1334  HA  SER A 184      19.003  19.111   0.459  1.00  0.00           H  
ATOM   1335 1HB  SER A 184      17.422  16.622   0.640  1.00  0.00           H  
ATOM   1336 2HB  SER A 184      17.992  17.398  -0.855  1.00  0.00           H  
ATOM   1337  HG  SER A 184      20.017  17.279   0.915  1.00  0.00           H  
ATOM   1338  N   GLU A 185      15.748  18.977   1.205  1.00 88.65           N  
ATOM   1339  CA  GLU A 185      14.390  19.415   0.974  1.00 88.65           C  
ATOM   1340  C   GLU A 185      14.113  20.817   1.441  1.00 88.65           C  
ATOM   1341  O   GLU A 185      13.102  21.398   1.056  1.00 88.65           O  
ATOM   1342  CB  GLU A 185      13.389  18.506   1.700  1.00 88.65           C  
ATOM   1343  CG  GLU A 185      13.485  17.045   1.255  1.00 88.65           C  
ATOM   1344  CD  GLU A 185      12.701  16.208   2.254  1.00 88.65           C  
ATOM   1345  OE1 GLU A 185      11.854  16.800   2.974  1.00 88.65           O  
ATOM   1346  OE2 GLU A 185      12.941  14.972   2.317  1.00 88.65           O  
ATOM   1347  H   GLU A 185      15.942  18.365   1.985  1.00  0.00           H  
ATOM   1348  HA  GLU A 185      14.169  19.387  -0.093  1.00  0.00           H  
ATOM   1349 1HB  GLU A 185      13.599  18.590   2.767  1.00  0.00           H  
ATOM   1350 2HB  GLU A 185      12.393  18.899   1.493  1.00  0.00           H  
ATOM   1351 1HG  GLU A 185      13.140  16.879   0.235  1.00  0.00           H  
ATOM   1352 2HG  GLU A 185      14.550  16.828   1.317  1.00  0.00           H  
ATOM   1353  N   ARG A 186      14.956  21.402   2.310  1.00107.73           N  
ATOM   1354  CA  ARG A 186      14.557  22.621   2.968  1.00107.73           C  
ATOM   1355  C   ARG A 186      14.141  23.735   2.054  1.00107.73           C  
ATOM   1356  O   ARG A 186      13.133  24.379   2.337  1.00107.73           O  
ATOM   1357  CB  ARG A 186      15.642  23.208   3.889  1.00107.73           C  
ATOM   1358  CG  ARG A 186      15.186  24.510   4.555  1.00107.73           C  
ATOM   1359  CD  ARG A 186      16.198  25.120   5.526  1.00107.73           C  
ATOM   1360  NE  ARG A 186      15.587  26.363   6.079  1.00107.73           N  
ATOM   1361  CZ  ARG A 186      16.257  27.096   7.014  1.00107.73           C  
ATOM   1362  NH1 ARG A 186      17.487  26.686   7.443  1.00107.73           N  
ATOM   1363  NH2 ARG A 186      15.691  28.232   7.518  1.00107.73           N  
ATOM   1364  H   ARG A 186      15.863  21.007   2.513  1.00  0.00           H  
ATOM   1365  HA  ARG A 186      13.712  22.424   3.628  1.00  0.00           H  
ATOM   1366 1HB  ARG A 186      15.867  22.451   4.638  1.00  0.00           H  
ATOM   1367 2HB  ARG A 186      16.523  23.381   3.271  1.00  0.00           H  
ATOM   1368 1HG  ARG A 186      14.987  25.247   3.777  1.00  0.00           H  
ATOM   1369 2HG  ARG A 186      14.269  24.312   5.111  1.00  0.00           H  
ATOM   1370 1HD  ARG A 186      16.407  24.401   6.318  1.00  0.00           H  
ATOM   1371 2HD  ARG A 186      17.117  25.342   4.986  1.00  0.00           H  
ATOM   1372  HE  ARG A 186      14.696  26.792   5.868  1.00  0.00           H  
ATOM   1373 1HH1 ARG A 186      17.895  25.842   7.066  1.00  0.00           H  
ATOM   1374 2HH1 ARG A 186      17.983  27.228   8.135  1.00  0.00           H  
ATOM   1375 1HH2 ARG A 186      14.778  28.524   7.196  1.00  0.00           H  
ATOM   1376 2HH2 ARG A 186      16.186  28.775   8.210  1.00  0.00           H  
ATOM   1377  N   LYS A 187      14.871  24.026   0.963  1.00 70.33           N  
ATOM   1378  CA  LYS A 187      14.478  25.144   0.131  1.00 70.33           C  
ATOM   1379  C   LYS A 187      13.118  24.911  -0.458  1.00 70.33           C  
ATOM   1380  O   LYS A 187      12.298  25.824  -0.516  1.00 70.33           O  
ATOM   1381  CB  LYS A 187      15.418  25.386  -1.061  1.00 70.33           C  
ATOM   1382  CG  LYS A 187      16.759  26.021  -0.699  1.00 70.33           C  
ATOM   1383  CD  LYS A 187      17.733  26.024  -1.878  1.00 70.33           C  
ATOM   1384  CE  LYS A 187      18.923  26.967  -1.704  1.00 70.33           C  
ATOM   1385  NZ  LYS A 187      19.967  26.321  -0.880  1.00 70.33           N  
ATOM   1386  H   LYS A 187      15.686  23.486   0.709  1.00  0.00           H  
ATOM   1387  HA  LYS A 187      14.472  26.060   0.723  1.00  0.00           H  
ATOM   1388 1HB  LYS A 187      15.594  24.418  -1.531  1.00  0.00           H  
ATOM   1389 2HB  LYS A 187      14.890  26.036  -1.758  1.00  0.00           H  
ATOM   1390 1HG  LYS A 187      16.581  27.049  -0.381  1.00  0.00           H  
ATOM   1391 2HG  LYS A 187      17.198  25.458   0.124  1.00  0.00           H  
ATOM   1392 1HD  LYS A 187      18.119  25.013  -2.012  1.00  0.00           H  
ATOM   1393 2HD  LYS A 187      17.192  26.326  -2.775  1.00  0.00           H  
ATOM   1394 1HE  LYS A 187      19.315  27.209  -2.691  1.00  0.00           H  
ATOM   1395 2HE  LYS A 187      18.569  27.878  -1.221  1.00  0.00           H  
ATOM   1396 1HZ  LYS A 187      20.748  26.952  -0.771  1.00  0.00           H  
ATOM   1397 2HZ  LYS A 187      19.587  26.095   0.029  1.00  0.00           H  
ATOM   1398 3HZ  LYS A 187      20.279  25.475  -1.335  1.00  0.00           H  
ATOM   1399  N   GLU A 188      12.842  23.679  -0.919  1.00 33.63           N  
ATOM   1400  CA  GLU A 188      11.594  23.365  -1.557  1.00 33.63           C  
ATOM   1401  C   GLU A 188      10.472  23.584  -0.588  1.00 33.63           C  
ATOM   1402  O   GLU A 188       9.448  24.177  -0.920  1.00 33.63           O  
ATOM   1403  CB  GLU A 188      11.531  21.888  -1.977  1.00 33.63           C  
ATOM   1404  CG  GLU A 188      10.228  21.483  -2.663  1.00 33.63           C  
ATOM   1405  CD  GLU A 188      10.314  19.991  -2.943  1.00 33.63           C  
ATOM   1406  OE1 GLU A 188      11.189  19.588  -3.755  1.00 33.63           O  
ATOM   1407  OE2 GLU A 188       9.508  19.232  -2.341  1.00 33.63           O  
ATOM   1408  H   GLU A 188      13.536  22.953  -0.812  1.00  0.00           H  
ATOM   1409  HA  GLU A 188      11.472  23.977  -2.451  1.00  0.00           H  
ATOM   1410 1HB  GLU A 188      12.367  21.714  -2.655  1.00  0.00           H  
ATOM   1411 2HB  GLU A 188      11.665  21.293  -1.073  1.00  0.00           H  
ATOM   1412 1HG  GLU A 188       9.338  21.737  -2.088  1.00  0.00           H  
ATOM   1413 2HG  GLU A 188      10.237  22.057  -3.589  1.00  0.00           H  
ATOM   1414  N   PHE A 189      10.662  23.119   0.656  1.00111.01           N  
ATOM   1415  CA  PHE A 189       9.682  23.187   1.702  1.00111.01           C  
ATOM   1416  C   PHE A 189       9.361  24.627   1.978  1.00111.01           C  
ATOM   1417  O   PHE A 189       8.195  25.011   2.068  1.00111.01           O  
ATOM   1418  CB  PHE A 189      10.260  22.540   2.978  1.00111.01           C  
ATOM   1419  CG  PHE A 189       9.353  22.663   4.153  1.00111.01           C  
ATOM   1420  CD1 PHE A 189       9.425  23.769   4.967  1.00111.01           C  
ATOM   1421  CD2 PHE A 189       8.452  21.670   4.458  1.00111.01           C  
ATOM   1422  CE1 PHE A 189       8.605  23.892   6.063  1.00111.01           C  
ATOM   1423  CE2 PHE A 189       7.628  21.788   5.554  1.00111.01           C  
ATOM   1424  CZ  PHE A 189       7.703  22.899   6.359  1.00111.01           C  
ATOM   1425  H   PHE A 189      11.559  22.697   0.849  1.00  0.00           H  
ATOM   1426  HA  PHE A 189       8.782  22.649   1.401  1.00  0.00           H  
ATOM   1427 1HB  PHE A 189      10.430  21.477   2.815  1.00  0.00           H  
ATOM   1428 2HB  PHE A 189      11.200  23.020   3.248  1.00  0.00           H  
ATOM   1429  HD1 PHE A 189      10.143  24.555   4.734  1.00  0.00           H  
ATOM   1430  HD2 PHE A 189       8.390  20.786   3.822  1.00  0.00           H  
ATOM   1431  HE1 PHE A 189       8.671  24.777   6.696  1.00  0.00           H  
ATOM   1432  HE2 PHE A 189       6.915  20.997   5.784  1.00  0.00           H  
ATOM   1433  HZ  PHE A 189       7.053  22.993   7.228  1.00  0.00           H  
ATOM   1434  N   GLU A 190      10.402  25.468   2.095  1.00103.67           N  
ATOM   1435  CA  GLU A 190      10.241  26.848   2.448  1.00103.67           C  
ATOM   1436  C   GLU A 190       9.469  27.549   1.375  1.00103.67           C  
ATOM   1437  O   GLU A 190       8.576  28.340   1.668  1.00103.67           O  
ATOM   1438  CB  GLU A 190      11.595  27.579   2.537  1.00103.67           C  
ATOM   1439  CG  GLU A 190      12.662  26.870   3.381  1.00103.67           C  
ATOM   1440  CD  GLU A 190      12.136  26.597   4.773  1.00103.67           C  
ATOM   1441  OE1 GLU A 190      11.819  27.592   5.467  1.00103.67           O  
ATOM   1442  OE2 GLU A 190      12.056  25.406   5.173  1.00103.67           O  
ATOM   1443  H   GLU A 190      11.331  25.108   1.927  1.00  0.00           H  
ATOM   1444  HA  GLU A 190       9.753  26.927   3.420  1.00  0.00           H  
ATOM   1445 1HB  GLU A 190      11.964  27.691   1.517  1.00  0.00           H  
ATOM   1446 2HB  GLU A 190      11.399  28.563   2.963  1.00  0.00           H  
ATOM   1447 1HG  GLU A 190      13.026  25.946   2.933  1.00  0.00           H  
ATOM   1448 2HG  GLU A 190      13.474  27.594   3.428  1.00  0.00           H  
ATOM   1449  N   LYS A 191       9.794  27.281   0.095  1.00 51.81           N  
ATOM   1450  CA  LYS A 191       9.145  27.977  -0.980  1.00 51.81           C  
ATOM   1451  C   LYS A 191       7.690  27.645  -0.993  1.00 51.81           C  
ATOM   1452  O   LYS A 191       6.847  28.523  -1.173  1.00 51.81           O  
ATOM   1453  CB  LYS A 191       9.697  27.630  -2.373  1.00 51.81           C  
ATOM   1454  CG  LYS A 191       8.976  28.395  -3.488  1.00 51.81           C  
ATOM   1455  CD  LYS A 191       9.699  28.390  -4.835  1.00 51.81           C  
ATOM   1456  CE  LYS A 191      10.636  29.585  -5.020  1.00 51.81           C  
ATOM   1457  NZ  LYS A 191      11.259  29.544  -6.362  1.00 51.81           N  
ATOM   1458  H   LYS A 191      10.497  26.588  -0.121  1.00  0.00           H  
ATOM   1459  HA  LYS A 191       9.269  29.053  -0.851  1.00  0.00           H  
ATOM   1460 1HB  LYS A 191      10.759  27.876  -2.366  1.00  0.00           H  
ATOM   1461 2HB  LYS A 191       9.575  26.555  -2.507  1.00  0.00           H  
ATOM   1462 1HG  LYS A 191       7.993  27.947  -3.635  1.00  0.00           H  
ATOM   1463 2HG  LYS A 191       8.859  29.432  -3.176  1.00  0.00           H  
ATOM   1464 1HD  LYS A 191      10.286  27.473  -4.911  1.00  0.00           H  
ATOM   1465 2HD  LYS A 191       8.953  28.409  -5.630  1.00  0.00           H  
ATOM   1466 1HE  LYS A 191      10.054  30.498  -4.901  1.00  0.00           H  
ATOM   1467 2HE  LYS A 191      11.402  29.541  -4.246  1.00  0.00           H  
ATOM   1468 1HZ  LYS A 191      11.875  30.337  -6.471  1.00  0.00           H  
ATOM   1469 2HZ  LYS A 191      11.789  28.690  -6.462  1.00  0.00           H  
ATOM   1470 3HZ  LYS A 191      10.538  29.577  -7.069  1.00  0.00           H  
ATOM   1471  N   ARG A 192       7.359  26.358  -0.799  1.00 66.32           N  
ATOM   1472  CA  ARG A 192       5.995  25.924  -0.867  1.00 66.32           C  
ATOM   1473  C   ARG A 192       5.206  26.613   0.203  1.00 66.32           C  
ATOM   1474  O   ARG A 192       4.150  27.183  -0.064  1.00 66.32           O  
ATOM   1475  CB  ARG A 192       5.888  24.415  -0.608  1.00 66.32           C  
ATOM   1476  CG  ARG A 192       4.468  23.858  -0.675  1.00 66.32           C  
ATOM   1477  CD  ARG A 192       3.942  23.684  -2.100  1.00 66.32           C  
ATOM   1478  NE  ARG A 192       2.660  22.937  -1.994  1.00 66.32           N  
ATOM   1479  CZ  ARG A 192       2.684  21.584  -1.822  1.00 66.32           C  
ATOM   1480  NH1 ARG A 192       3.880  20.931  -1.732  1.00 66.32           N  
ATOM   1481  NH2 ARG A 192       1.515  20.886  -1.727  1.00 66.32           N  
ATOM   1482  H   ARG A 192       8.082  25.681  -0.601  1.00  0.00           H  
ATOM   1483  HA  ARG A 192       5.606  26.085  -1.873  1.00  0.00           H  
ATOM   1484 1HB  ARG A 192       6.507  23.919  -1.355  1.00  0.00           H  
ATOM   1485 2HB  ARG A 192       6.301  24.233   0.384  1.00  0.00           H  
ATOM   1486 1HG  ARG A 192       4.453  22.884  -0.184  1.00  0.00           H  
ATOM   1487 2HG  ARG A 192       3.803  24.541  -0.146  1.00  0.00           H  
ATOM   1488 1HD  ARG A 192       3.792  24.667  -2.544  1.00  0.00           H  
ATOM   1489 2HD  ARG A 192       4.677  23.130  -2.683  1.00  0.00           H  
ATOM   1490  HE  ARG A 192       1.709  23.280  -2.029  1.00  0.00           H  
ATOM   1491 1HH1 ARG A 192       4.743  21.453  -1.793  1.00  0.00           H  
ATOM   1492 2HH1 ARG A 192       3.897  19.929  -1.605  1.00  0.00           H  
ATOM   1493 1HH2 ARG A 192       0.632  21.375  -1.784  1.00  0.00           H  
ATOM   1494 2HH2 ARG A 192       1.537  19.885  -1.600  1.00  0.00           H  
ATOM   1495  N   HIS A 193       5.717  26.580   1.448  1.00 62.02           N  
ATOM   1496  CA  HIS A 193       5.051  27.145   2.587  1.00 62.02           C  
ATOM   1497  C   HIS A 193       5.073  28.644   2.544  1.00 62.02           C  
ATOM   1498  O   HIS A 193       4.147  29.293   3.027  1.00 62.02           O  
ATOM   1499  CB  HIS A 193       5.640  26.643   3.915  1.00 62.02           C  
ATOM   1500  CG  HIS A 193       5.346  25.183   4.115  1.00 62.02           C  
ATOM   1501  ND1 HIS A 193       4.233  24.705   4.772  1.00 62.02           N  
ATOM   1502  CD2 HIS A 193       6.031  24.082   3.699  1.00 62.02           C  
ATOM   1503  CE1 HIS A 193       4.299  23.350   4.721  1.00 62.02           C  
ATOM   1504  NE2 HIS A 193       5.373  22.926   4.079  1.00 62.02           N  
ATOM   1505  H   HIS A 193       6.614  26.133   1.574  1.00  0.00           H  
ATOM   1506  HA  HIS A 193       3.996  26.874   2.566  1.00  0.00           H  
ATOM   1507 1HB  HIS A 193       6.723  26.773   3.919  1.00  0.00           H  
ATOM   1508 2HB  HIS A 193       5.206  27.193   4.750  1.00  0.00           H  
ATOM   1509  HD2 HIS A 193       6.967  24.020   3.143  1.00  0.00           H  
ATOM   1510  HE1 HIS A 193       3.521  22.739   5.178  1.00  0.00           H  
ATOM   1511  HE2 HIS A 193       5.627  21.961   3.919  1.00  0.00           H  
ATOM   1512  N   GLY A 194       6.145  29.241   1.991  1.00 25.54           N  
ATOM   1513  CA  GLY A 194       6.218  30.671   1.893  1.00 25.54           C  
ATOM   1514  C   GLY A 194       6.852  31.236   3.126  1.00 25.54           C  
ATOM   1515  O   GLY A 194       6.794  32.445   3.354  1.00 25.54           O  
ATOM   1516  H   GLY A 194       6.910  28.684   1.639  1.00  0.00           H  
ATOM   1517 1HA  GLY A 194       6.813  30.938   1.020  1.00  0.00           H  
ATOM   1518 2HA  GLY A 194       5.211  31.072   1.782  1.00  0.00           H  
ATOM   1519  N   TRP A 195       7.458  30.379   3.972  1.00 76.41           N  
ATOM   1520  CA  TRP A 195       8.102  30.890   5.148  1.00 76.41           C  
ATOM   1521  C   TRP A 195       9.345  30.109   5.417  1.00 76.41           C  
ATOM   1522  O   TRP A 195       9.525  29.008   4.900  1.00 76.41           O  
ATOM   1523  CB  TRP A 195       7.209  30.858   6.401  1.00 76.41           C  
ATOM   1524  CG  TRP A 195       6.455  29.566   6.633  1.00 76.41           C  
ATOM   1525  CD1 TRP A 195       5.162  29.280   6.310  1.00 76.41           C  
ATOM   1526  CD2 TRP A 195       6.987  28.390   7.262  1.00 76.41           C  
ATOM   1527  NE1 TRP A 195       4.849  28.004   6.708  1.00 76.41           N  
ATOM   1528  CE2 TRP A 195       5.962  27.442   7.293  1.00 76.41           C  
ATOM   1529  CE3 TRP A 195       8.221  28.118   7.776  1.00 76.41           C  
ATOM   1530  CZ2 TRP A 195       6.157  26.208   7.841  1.00 76.41           C  
ATOM   1531  CZ3 TRP A 195       8.413  26.868   8.323  1.00 76.41           C  
ATOM   1532  CH2 TRP A 195       7.402  25.930   8.357  1.00 76.41           C  
ATOM   1533  H   TRP A 195       7.470  29.384   3.798  1.00  0.00           H  
ATOM   1534  HA  TRP A 195       8.392  31.929   4.989  1.00  0.00           H  
ATOM   1535 1HB  TRP A 195       7.810  31.010   7.297  1.00  0.00           H  
ATOM   1536 2HB  TRP A 195       6.447  31.635   6.339  1.00  0.00           H  
ATOM   1537  HD1 TRP A 195       4.595  30.063   5.810  1.00  0.00           H  
ATOM   1538  HE1 TRP A 195       3.952  27.555   6.591  1.00  0.00           H  
ATOM   1539  HE3 TRP A 195       9.057  28.817   7.780  1.00  0.00           H  
ATOM   1540  HZ2 TRP A 195       5.330  25.498   7.847  1.00  0.00           H  
ATOM   1541  HZ3 TRP A 195       9.398  26.641   8.733  1.00  0.00           H  
ATOM   1542  HH2 TRP A 195       7.592  24.952   8.801  1.00  0.00           H  
ATOM   1543  N   SER A 196      10.256  30.704   6.219  1.00 93.78           N  
ATOM   1544  CA  SER A 196      11.510  30.079   6.533  1.00 93.78           C  
ATOM   1545  C   SER A 196      11.430  29.363   7.850  1.00 93.78           C  
ATOM   1546  O   SER A 196      10.711  29.772   8.760  1.00 93.78           O  
ATOM   1547  CB  SER A 196      12.695  31.060   6.600  1.00 93.78           C  
ATOM   1548  OG  SER A 196      12.537  31.958   7.689  1.00 93.78           O  
ATOM   1549  H   SER A 196      10.048  31.613   6.608  1.00  0.00           H  
ATOM   1550  HA  SER A 196      11.870  29.413   5.748  1.00  0.00           H  
ATOM   1551 1HB  SER A 196      13.614  30.488   6.725  1.00  0.00           H  
ATOM   1552 2HB  SER A 196      12.740  31.618   5.666  1.00  0.00           H  
ATOM   1553  HG  SER A 196      11.720  31.758   8.152  1.00  0.00           H  
ATOM   1554  N   ILE A 197      12.208  28.266   7.980  1.00 74.21           N  
ATOM   1555  CA  ILE A 197      12.253  27.492   9.191  1.00 74.21           C  
ATOM   1556  C   ILE A 197      13.044  28.286  10.186  1.00 74.21           C  
ATOM   1557  O   ILE A 197      14.133  28.771   9.881  1.00 74.21           O  
ATOM   1558  CB  ILE A 197      12.906  26.147   9.021  1.00 74.21           C  
ATOM   1559  CG1 ILE A 197      12.093  25.289   8.032  1.00 74.21           C  
ATOM   1560  CG2 ILE A 197      13.064  25.504  10.409  1.00 74.21           C  
ATOM   1561  CD1 ILE A 197      12.802  24.011   7.585  1.00 74.21           C  
ATOM   1562  H   ILE A 197      12.777  27.984   7.194  1.00  0.00           H  
ATOM   1563  HA  ILE A 197      11.249  27.338   9.586  1.00  0.00           H  
ATOM   1564  HB  ILE A 197      13.879  26.282   8.550  1.00  0.00           H  
ATOM   1565 1HG1 ILE A 197      11.156  25.029   8.523  1.00  0.00           H  
ATOM   1566 2HG1 ILE A 197      11.885  25.910   7.160  1.00  0.00           H  
ATOM   1567 1HG2 ILE A 197      13.535  24.527  10.306  1.00  0.00           H  
ATOM   1568 2HG2 ILE A 197      13.685  26.142  11.037  1.00  0.00           H  
ATOM   1569 3HG2 ILE A 197      12.083  25.386  10.870  1.00  0.00           H  
ATOM   1570 1HD1 ILE A 197      12.164  23.464   6.890  1.00  0.00           H  
ATOM   1571 2HD1 ILE A 197      13.740  24.268   7.091  1.00  0.00           H  
ATOM   1572 3HD1 ILE A 197      13.009  23.387   8.453  1.00  0.00           H  
ATOM   1573  N   LYS A 198      12.501  28.444  11.412  1.00 77.34           N  
ATOM   1574  CA  LYS A 198      13.139  29.288  12.381  1.00 77.34           C  
ATOM   1575  C   LYS A 198      13.553  28.504  13.582  1.00 77.34           C  
ATOM   1576  O   LYS A 198      13.102  27.387  13.823  1.00 77.34           O  
ATOM   1577  CB  LYS A 198      12.230  30.424  12.874  1.00 77.34           C  
ATOM   1578  CG  LYS A 198      11.781  31.359  11.751  1.00 77.34           C  
ATOM   1579  CD  LYS A 198      10.613  32.264  12.140  1.00 77.34           C  
ATOM   1580  CE  LYS A 198      10.119  33.145  10.991  1.00 77.34           C  
ATOM   1581  NZ  LYS A 198       9.489  32.302   9.951  1.00 77.34           N  
ATOM   1582  H   LYS A 198      11.643  27.972  11.660  1.00  0.00           H  
ATOM   1583  HA  LYS A 198      14.026  29.747  11.943  1.00  0.00           H  
ATOM   1584 1HB  LYS A 198      11.363  29.958  13.344  1.00  0.00           H  
ATOM   1585 2HB  LYS A 198      12.792  30.982  13.623  1.00  0.00           H  
ATOM   1586 1HG  LYS A 198      12.625  31.989  11.467  1.00  0.00           H  
ATOM   1587 2HG  LYS A 198      11.477  30.754  10.897  1.00  0.00           H  
ATOM   1588 1HD  LYS A 198       9.785  31.638  12.476  1.00  0.00           H  
ATOM   1589 2HD  LYS A 198      10.932  32.911  12.957  1.00  0.00           H  
ATOM   1590 1HE  LYS A 198       9.401  33.859  11.392  1.00  0.00           H  
ATOM   1591 2HE  LYS A 198      10.974  33.683  10.581  1.00  0.00           H  
ATOM   1592 1HZ  LYS A 198       9.165  32.887   9.194  1.00  0.00           H  
ATOM   1593 2HZ  LYS A 198      10.166  31.640   9.598  1.00  0.00           H  
ATOM   1594 3HZ  LYS A 198       8.707  31.804  10.350  1.00  0.00           H  
ATOM   1595  N   ARG A 199      14.468  29.116  14.354  1.00  0.00           N  
ATOM   1596  CA  ARG A 199      15.065  28.584  15.542  1.00  0.00           C  
ATOM   1597  C   ARG A 199      14.063  28.742  16.654  1.00  0.00           C  
ATOM   1598  O   ARG A 199      13.393  29.766  16.767  1.00  0.00           O  
ATOM   1599  CB  ARG A 199      16.411  29.213  15.871  1.00  0.00           C  
ATOM   1600  CG  ARG A 199      17.547  28.815  14.942  1.00  0.00           C  
ATOM   1601  CD  ARG A 199      18.899  29.174  15.441  1.00  0.00           C  
ATOM   1602  NE  ARG A 199      19.166  30.602  15.484  1.00  0.00           N  
ATOM   1603  CZ  ARG A 199      20.196  31.169  16.144  1.00  0.00           C  
ATOM   1604  NH1 ARG A 199      21.034  30.439  16.846  1.00  0.00           N  
ATOM   1605  NH2 ARG A 199      20.327  32.482  16.086  1.00  0.00           N  
ATOM   1606  H   ARG A 199      14.738  30.037  14.038  1.00  0.00           H  
ATOM   1607  HA  ARG A 199      15.421  27.570  15.354  1.00  0.00           H  
ATOM   1608 1HB  ARG A 199      16.276  30.293  15.831  1.00  0.00           H  
ATOM   1609 2HB  ARG A 199      16.660  28.915  16.890  1.00  0.00           H  
ATOM   1610 1HG  ARG A 199      17.517  27.735  14.800  1.00  0.00           H  
ATOM   1611 2HG  ARG A 199      17.399  29.312  13.982  1.00  0.00           H  
ATOM   1612 1HD  ARG A 199      19.017  28.789  16.453  1.00  0.00           H  
ATOM   1613 2HD  ARG A 199      19.648  28.721  14.791  1.00  0.00           H  
ATOM   1614  HE  ARG A 199      18.660  31.366  15.056  1.00  0.00           H  
ATOM   1615 1HH1 ARG A 199      20.909  29.437  16.895  1.00  0.00           H  
ATOM   1616 2HH1 ARG A 199      21.798  30.882  17.334  1.00  0.00           H  
ATOM   1617 1HH2 ARG A 199      19.663  33.031  15.557  1.00  0.00           H  
ATOM   1618 2HH2 ARG A 199      21.089  32.932  16.572  1.00  0.00           H  
ATOM   1619  N   MET A 200      14.326  27.964  17.694  1.00  0.00           N  
ATOM   1620  CA  MET A 200      13.322  27.968  18.721  1.00  0.00           C  
ATOM   1621  C   MET A 200      13.518  29.110  19.669  1.00  0.00           C  
ATOM   1622  O   MET A 200      12.553  29.737  20.108  1.00  0.00           O  
ATOM   1623  CB  MET A 200      13.338  26.644  19.481  1.00  0.00           C  
ATOM   1624  CG  MET A 200      12.342  26.564  20.629  1.00  0.00           C  
ATOM   1625  SD  MET A 200      12.422  24.993  21.511  1.00  0.00           S  
ATOM   1626  CE  MET A 200      11.890  23.859  20.232  1.00  0.00           C  
ATOM   1627  H   MET A 200      14.956  27.178  17.626  1.00  0.00           H  
ATOM   1628  HA  MET A 200      12.332  28.047  18.272  1.00  0.00           H  
ATOM   1629 1HB  MET A 200      13.121  25.860  18.756  1.00  0.00           H  
ATOM   1630 2HB  MET A 200      14.349  26.512  19.868  1.00  0.00           H  
ATOM   1631 1HG  MET A 200      12.558  27.376  21.323  1.00  0.00           H  
ATOM   1632 2HG  MET A 200      11.341  26.693  20.219  1.00  0.00           H  
ATOM   1633 1HE  MET A 200      11.887  22.842  20.625  1.00  0.00           H  
ATOM   1634 2HE  MET A 200      10.884  24.125  19.905  1.00  0.00           H  
ATOM   1635 3HE  MET A 200      12.574  23.919  19.385  1.00  0.00           H  
ATOM   1636  N   ASP A 201      14.778  29.392  20.053  1.00 72.26           N  
ATOM   1637  CA  ASP A 201      14.946  30.393  21.061  1.00 72.26           C  
ATOM   1638  C   ASP A 201      14.489  31.752  20.594  1.00 72.26           C  
ATOM   1639  O   ASP A 201      13.623  32.369  21.214  1.00 72.26           O  
ATOM   1640  CB  ASP A 201      16.391  30.491  21.600  1.00 72.26           C  
ATOM   1641  CG  ASP A 201      17.362  30.880  20.492  1.00 72.26           C  
ATOM   1642  OD1 ASP A 201      17.080  30.573  19.304  1.00 72.26           O  
ATOM   1643  OD2 ASP A 201      18.415  31.484  20.829  1.00 72.26           O  
ATOM   1644  H   ASP A 201      15.594  28.938  19.669  1.00  0.00           H  
ATOM   1645  HA  ASP A 201      14.302  30.171  21.912  1.00  0.00           H  
ATOM   1646 1HB  ASP A 201      16.488  31.147  22.465  1.00  0.00           H  
ATOM   1647 2HB  ASP A 201      16.552  29.457  21.906  1.00  0.00           H  
ATOM   1648  N   THR A 202      15.104  32.275  19.518  1.00156.07           N  
ATOM   1649  CA  THR A 202      14.829  33.585  18.986  1.00156.07           C  
ATOM   1650  C   THR A 202      13.792  33.664  17.897  1.00156.07           C  
ATOM   1651  O   THR A 202      13.213  34.730  17.701  1.00156.07           O  
ATOM   1652  CB  THR A 202      16.053  34.269  18.488  1.00156.07           C  
ATOM   1653  OG1 THR A 202      15.782  35.634  18.209  1.00156.07           O  
ATOM   1654  CG2 THR A 202      16.456  33.540  17.212  1.00156.07           C  
ATOM   1655  H   THR A 202      15.799  31.697  19.067  1.00  0.00           H  
ATOM   1656  HA  THR A 202      14.382  34.211  19.759  1.00  0.00           H  
ATOM   1657  HB  THR A 202      16.831  34.203  19.249  1.00  0.00           H  
ATOM   1658  HG1 THR A 202      14.861  35.823  18.403  1.00  0.00           H  
ATOM   1659 1HG2 THR A 202      17.353  34.000  16.799  1.00  0.00           H  
ATOM   1660 2HG2 THR A 202      16.655  32.493  17.439  1.00  0.00           H  
ATOM   1661 3HG2 THR A 202      15.647  33.606  16.486  1.00  0.00           H  
ATOM   1662  N   ARG A 203      13.538  32.574  17.140  1.00  0.00           N  
ATOM   1663  CA  ARG A 203      12.702  32.635  15.960  1.00  0.00           C  
ATOM   1664  C   ARG A 203      13.443  33.397  14.894  1.00  0.00           C  
ATOM   1665  O   ARG A 203      12.858  34.197  14.166  1.00  0.00           O  
ATOM   1666  CB  ARG A 203      11.325  33.223  16.233  1.00  0.00           C  
ATOM   1667  CG  ARG A 203      10.372  32.302  16.978  1.00  0.00           C  
ATOM   1668  CD  ARG A 203      10.538  32.314  18.454  1.00  0.00           C  
ATOM   1669  NE  ARG A 203      10.089  33.536  19.102  1.00  0.00           N  
ATOM   1670  CZ  ARG A 203      10.378  33.880  20.372  1.00  0.00           C  
ATOM   1671  NH1 ARG A 203      11.082  33.083  21.145  1.00  0.00           N  
ATOM   1672  NH2 ARG A 203       9.915  35.030  20.828  1.00  0.00           N  
ATOM   1673  H   ARG A 203      13.945  31.689  17.409  1.00  0.00           H  
ATOM   1674  HA  ARG A 203      12.456  31.626  15.629  1.00  0.00           H  
ATOM   1675 1HB  ARG A 203      11.476  34.131  16.815  1.00  0.00           H  
ATOM   1676 2HB  ARG A 203      10.892  33.480  15.266  1.00  0.00           H  
ATOM   1677 1HG  ARG A 203       9.349  32.605  16.753  1.00  0.00           H  
ATOM   1678 2HG  ARG A 203      10.534  31.281  16.629  1.00  0.00           H  
ATOM   1679 1HD  ARG A 203       9.968  31.490  18.881  1.00  0.00           H  
ATOM   1680 2HD  ARG A 203      11.594  32.187  18.693  1.00  0.00           H  
ATOM   1681  HE  ARG A 203       9.520  34.288  18.735  1.00  0.00           H  
ATOM   1682 1HH1 ARG A 203      11.414  32.199  20.787  1.00  0.00           H  
ATOM   1683 2HH1 ARG A 203      11.288  33.359  22.094  1.00  0.00           H  
ATOM   1684 1HH2 ARG A 203       9.360  35.622  20.225  1.00  0.00           H  
ATOM   1685 2HH2 ARG A 203      10.116  35.312  21.776  1.00  0.00           H  
ATOM   1686  N   GLU A 204      14.768  33.153  14.777  1.00 55.48           N  
ATOM   1687  CA  GLU A 204      15.545  33.579  13.643  1.00 55.48           C  
ATOM   1688  C   GLU A 204      15.613  32.447  12.665  1.00 55.48           C  
ATOM   1689  O   GLU A 204      15.282  31.311  13.000  1.00 55.48           O  
ATOM   1690  CB  GLU A 204      16.979  34.028  13.976  1.00 55.48           C  
ATOM   1691  CG  GLU A 204      17.022  35.344  14.758  1.00 55.48           C  
ATOM   1692  CD  GLU A 204      18.451  35.578  15.228  1.00 55.48           C  
ATOM   1693  OE1 GLU A 204      19.330  34.741  14.890  1.00 55.48           O  
ATOM   1694  OE2 GLU A 204      18.683  36.599  15.928  1.00 55.48           O  
ATOM   1695  H   GLU A 204      15.224  32.649  15.524  1.00  0.00           H  
ATOM   1696  HA  GLU A 204      15.060  34.428  13.161  1.00  0.00           H  
ATOM   1697 1HB  GLU A 204      17.436  33.228  14.559  1.00  0.00           H  
ATOM   1698 2HB  GLU A 204      17.508  34.135  13.029  1.00  0.00           H  
ATOM   1699 1HG  GLU A 204      16.651  36.197  14.191  1.00  0.00           H  
ATOM   1700 2HG  GLU A 204      16.365  35.159  15.607  1.00  0.00           H  
ATOM   1701  N   PRO A 205      16.021  32.720  11.451  1.00139.31           N  
ATOM   1702  CA  PRO A 205      16.123  31.710  10.433  1.00139.31           C  
ATOM   1703  C   PRO A 205      17.119  30.684  10.868  1.00139.31           C  
ATOM   1704  O   PRO A 205      18.165  31.059  11.395  1.00139.31           O  
ATOM   1705  CB  PRO A 205      16.472  32.451   9.140  1.00139.31           C  
ATOM   1706  CG  PRO A 205      16.866  33.873   9.595  1.00139.31           C  
ATOM   1707  CD  PRO A 205      16.103  34.066  10.917  1.00139.31           C  
ATOM   1708  HA  PRO A 205      15.196  31.129  10.315  1.00  0.00           H  
ATOM   1709 1HB  PRO A 205      17.301  31.963   8.607  1.00  0.00           H  
ATOM   1710 2HB  PRO A 205      15.617  32.480   8.449  1.00  0.00           H  
ATOM   1711 1HG  PRO A 205      17.954  33.959   9.736  1.00  0.00           H  
ATOM   1712 2HG  PRO A 205      16.579  34.624   8.845  1.00  0.00           H  
ATOM   1713 1HD  PRO A 205      16.633  34.736  11.609  1.00  0.00           H  
ATOM   1714 2HD  PRO A 205      15.101  34.493  10.761  1.00  0.00           H  
ATOM   1715  N   THR A 206      16.824  29.385  10.653  1.00118.55           N  
ATOM   1716  CA  THR A 206      17.712  28.363  11.132  1.00118.55           C  
ATOM   1717  C   THR A 206      18.872  28.230  10.236  1.00118.55           C  
ATOM   1718  O   THR A 206      18.808  28.389   9.017  1.00118.55           O  
ATOM   1719  CB  THR A 206      17.075  27.011  11.271  1.00118.55           C  
ATOM   1720  OG1 THR A 206      16.643  26.531  10.007  1.00118.55           O  
ATOM   1721  CG2 THR A 206      15.879  27.133  12.229  1.00118.55           C  
ATOM   1722  H   THR A 206      15.985  29.116  10.159  1.00  0.00           H  
ATOM   1723  HA  THR A 206      18.100  28.641  12.112  1.00  0.00           H  
ATOM   1724  HB  THR A 206      17.811  26.312  11.667  1.00  0.00           H  
ATOM   1725  HG1 THR A 206      16.853  27.179   9.330  1.00  0.00           H  
ATOM   1726 1HG2 THR A 206      15.404  26.159  12.342  1.00  0.00           H  
ATOM   1727 2HG2 THR A 206      16.226  27.484  13.201  1.00  0.00           H  
ATOM   1728 3HG2 THR A 206      15.160  27.843  11.823  1.00  0.00           H  
ATOM   1729  N   PRO A 207      19.956  27.967  10.890  1.00208.05           N  
ATOM   1730  CA  PRO A 207      21.129  27.715  10.134  1.00208.05           C  
ATOM   1731  C   PRO A 207      21.010  26.343   9.613  1.00208.05           C  
ATOM   1732  O   PRO A 207      20.230  25.544  10.130  1.00208.05           O  
ATOM   1733  CB  PRO A 207      22.302  27.967  11.059  1.00208.05           C  
ATOM   1734  CG  PRO A 207      21.757  28.983  12.071  1.00208.05           C  
ATOM   1735  CD  PRO A 207      20.253  28.677  12.124  1.00208.05           C  
ATOM   1736  HA  PRO A 207      21.201  28.347   9.237  1.00  0.00           H  
ATOM   1737 1HB  PRO A 207      22.632  27.041  11.553  1.00  0.00           H  
ATOM   1738 2HB  PRO A 207      23.168  28.367  10.512  1.00  0.00           H  
ATOM   1739 1HG  PRO A 207      22.235  28.860  13.054  1.00  0.00           H  
ATOM   1740 2HG  PRO A 207      21.954  30.015  11.744  1.00  0.00           H  
ATOM   1741 1HD  PRO A 207      19.986  28.053  12.990  1.00  0.00           H  
ATOM   1742 2HD  PRO A 207      19.644  29.591  12.187  1.00  0.00           H  
ATOM   1743  N   VAL A 208      21.742  26.087   8.520  1.00178.34           N  
ATOM   1744  CA  VAL A 208      22.055  24.724   8.278  1.00178.34           C  
ATOM   1745  C   VAL A 208      22.965  24.597   9.501  1.00178.34           C  
ATOM   1746  O   VAL A 208      22.982  23.589  10.196  1.00178.34           O  
ATOM   1747  CB  VAL A 208      22.926  24.534   7.076  1.00178.34           C  
ATOM   1748  CG1 VAL A 208      23.300  23.045   6.986  1.00178.34           C  
ATOM   1749  CG2 VAL A 208      22.204  25.108   5.846  1.00178.34           C  
ATOM   1750  H   VAL A 208      22.075  26.790   7.876  1.00  0.00           H  
ATOM   1751  HA  VAL A 208      21.152  24.129   8.135  1.00  0.00           H  
ATOM   1752  HB  VAL A 208      23.848  25.100   7.213  1.00  0.00           H  
ATOM   1753 1HG1 VAL A 208      23.936  22.881   6.116  1.00  0.00           H  
ATOM   1754 2HG1 VAL A 208      23.836  22.749   7.888  1.00  0.00           H  
ATOM   1755 3HG1 VAL A 208      22.394  22.447   6.889  1.00  0.00           H  
ATOM   1756 1HG2 VAL A 208      22.828  24.977   4.963  1.00  0.00           H  
ATOM   1757 2HG2 VAL A 208      21.258  24.585   5.704  1.00  0.00           H  
ATOM   1758 3HG2 VAL A 208      22.012  26.170   5.999  1.00  0.00           H  
ATOM   1759  N   HIS A 209      23.674  25.729   9.816  1.00254.96           N  
ATOM   1760  CA  HIS A 209      24.717  26.006  10.773  1.00254.96           C  
ATOM   1761  C   HIS A 209      24.405  26.026  12.237  1.00254.96           C  
ATOM   1762  O   HIS A 209      24.275  27.090  12.840  1.00254.96           O  
ATOM   1763  CB  HIS A 209      25.441  27.343  10.518  1.00254.96           C  
ATOM   1764  CG  HIS A 209      26.617  27.615  11.409  1.00254.96           C  
ATOM   1765  ND1 HIS A 209      27.874  27.089  11.208  1.00254.96           N  
ATOM   1766  CD2 HIS A 209      26.717  28.398  12.518  1.00254.96           C  
ATOM   1767  CE1 HIS A 209      28.666  27.574  12.198  1.00254.96           C  
ATOM   1768  NE2 HIS A 209      28.008  28.373  13.018  1.00254.96           N  
ATOM   1769  H   HIS A 209      23.345  26.473   9.218  1.00  0.00           H  
ATOM   1770  HA  HIS A 209      25.468  25.218  10.734  1.00  0.00           H  
ATOM   1771 1HB  HIS A 209      25.829  27.373   9.499  1.00  0.00           H  
ATOM   1772 2HB  HIS A 209      24.755  28.176  10.669  1.00  0.00           H  
ATOM   1773  HD2 HIS A 209      25.950  28.993  13.015  1.00  0.00           H  
ATOM   1774  HE1 HIS A 209      29.718  27.296  12.253  1.00  0.00           H  
ATOM   1775  HE2 HIS A 209      28.394  28.845  13.823  1.00  0.00           H  
ATOM   1776  N   LYS A 210      24.360  24.860  12.899  1.00284.15           N  
ATOM   1777  CA  LYS A 210      24.353  25.016  14.321  1.00284.15           C  
ATOM   1778  C   LYS A 210      25.753  24.658  14.725  1.00284.15           C  
ATOM   1779  O   LYS A 210      26.210  23.537  14.502  1.00284.15           O  
ATOM   1780  CB  LYS A 210      23.311  24.173  15.074  1.00284.15           C  
ATOM   1781  CG  LYS A 210      23.241  24.566  16.552  1.00284.15           C  
ATOM   1782  CD  LYS A 210      22.782  26.014  16.755  1.00284.15           C  
ATOM   1783  CE  LYS A 210      23.039  26.571  18.158  1.00284.15           C  
ATOM   1784  NZ  LYS A 210      22.056  26.026  19.116  1.00284.15           N  
ATOM   1785  H   LYS A 210      24.332  23.930  12.506  1.00  0.00           H  
ATOM   1786  HA  LYS A 210      24.142  26.055  14.577  1.00  0.00           H  
ATOM   1787 1HB  LYS A 210      22.352  24.336  14.581  1.00  0.00           H  
ATOM   1788 2HB  LYS A 210      23.603  23.129  14.962  1.00  0.00           H  
ATOM   1789 1HG  LYS A 210      22.539  23.900  17.055  1.00  0.00           H  
ATOM   1790 2HG  LYS A 210      24.231  24.446  16.990  1.00  0.00           H  
ATOM   1791 1HD  LYS A 210      23.308  26.649  16.041  1.00  0.00           H  
ATOM   1792 2HD  LYS A 210      21.710  26.068  16.566  1.00  0.00           H  
ATOM   1793 1HE  LYS A 210      24.049  26.294  18.456  1.00  0.00           H  
ATOM   1794 2HE  LYS A 210      22.959  27.657  18.114  1.00  0.00           H  
ATOM   1795 1HZ  LYS A 210      22.238  26.402  20.036  1.00  0.00           H  
ATOM   1796 2HZ  LYS A 210      21.123  26.283  18.825  1.00  0.00           H  
ATOM   1797 3HZ  LYS A 210      22.135  25.020  19.143  1.00  0.00           H  
ATOM   1798  N   ASP A 211      26.486  25.631  15.305  1.00110.81           N  
ATOM   1799  CA  ASP A 211      27.896  25.453  15.515  1.00110.81           C  
ATOM   1800  C   ASP A 211      28.253  24.312  16.421  1.00110.81           C  
ATOM   1801  O   ASP A 211      28.825  23.324  15.961  1.00110.81           O  
ATOM   1802  CB  ASP A 211      28.568  26.706  16.104  1.00110.81           C  
ATOM   1803  CG  ASP A 211      30.070  26.463  16.143  1.00110.81           C  
ATOM   1804  OD1 ASP A 211      30.540  25.572  15.385  1.00110.81           O  
ATOM   1805  OD2 ASP A 211      30.762  27.156  16.935  1.00110.81           O  
ATOM   1806  H   ASP A 211      26.050  26.494  15.597  1.00  0.00           H  
ATOM   1807  HA  ASP A 211      28.386  25.232  14.566  1.00  0.00           H  
ATOM   1808 1HB  ASP A 211      28.294  27.628  15.591  1.00  0.00           H  
ATOM   1809 2HB  ASP A 211      28.134  26.703  17.105  1.00  0.00           H  
ATOM   1810  N   ASN A 212      27.915  24.387  17.727  1.00106.53           N  
ATOM   1811  CA  ASN A 212      28.397  23.340  18.588  1.00106.53           C  
ATOM   1812  C   ASN A 212      27.704  22.062  18.274  1.00106.53           C  
ATOM   1813  O   ASN A 212      28.333  21.055  17.950  1.00106.53           O  
ATOM   1814  CB  ASN A 212      28.187  23.605  20.086  1.00106.53           C  
ATOM   1815  CG  ASN A 212      28.844  22.436  20.814  1.00106.53           C  
ATOM   1816  OD1 ASN A 212      29.941  22.010  20.461  1.00106.53           O  
ATOM   1817  ND2 ASN A 212      28.155  21.893  21.853  1.00106.53           N  
ATOM   1818  H   ASN A 212      27.352  25.127  18.120  1.00  0.00           H  
ATOM   1819  HA  ASN A 212      29.472  23.215  18.452  1.00  0.00           H  
ATOM   1820 1HB  ASN A 212      28.394  24.587  20.514  1.00  0.00           H  
ATOM   1821 2HB  ASN A 212      27.109  23.456  20.026  1.00  0.00           H  
ATOM   1822 1HD2 ASN A 212      28.544  21.125  22.363  1.00  0.00           H  
ATOM   1823 2HD2 ASN A 212      27.261  22.261  22.107  1.00  0.00           H  
ATOM   1824  N   GLU A 213      26.363  22.089  18.332  1.00295.53           N  
ATOM   1825  CA  GLU A 213      25.605  20.918  18.035  1.00295.53           C  
ATOM   1826  C   GLU A 213      25.152  21.189  16.661  1.00295.53           C  
ATOM   1827  O   GLU A 213      24.897  22.341  16.326  1.00295.53           O  
ATOM   1828  CB  GLU A 213      24.347  20.752  18.904  1.00295.53           C  
ATOM   1829  CG  GLU A 213      23.773  19.334  18.878  1.00295.53           C  
ATOM   1830  CD  GLU A 213      24.563  18.512  19.886  1.00295.53           C  
ATOM   1831  OE1 GLU A 213      25.342  19.130  20.661  1.00295.53           O  
ATOM   1832  OE2 GLU A 213      24.401  17.263  19.900  1.00295.53           O  
ATOM   1833  H   GLU A 213      25.878  22.938  18.586  1.00  0.00           H  
ATOM   1834  HA  GLU A 213      26.218  20.030  18.194  1.00  0.00           H  
ATOM   1835 1HB  GLU A 213      24.626  21.021  19.923  1.00  0.00           H  
ATOM   1836 2HB  GLU A 213      23.606  21.460  18.531  1.00  0.00           H  
ATOM   1837 1HG  GLU A 213      22.702  19.296  19.075  1.00  0.00           H  
ATOM   1838 2HG  GLU A 213      23.966  18.998  17.860  1.00  0.00           H  
ATOM   1839  N   TYR A 214      25.050  20.167  15.806  1.00231.20           N  
ATOM   1840  CA  TYR A 214      24.690  20.539  14.480  1.00231.20           C  
ATOM   1841  C   TYR A 214      23.223  20.338  14.329  1.00231.20           C  
ATOM   1842  O   TYR A 214      22.691  19.281  14.663  1.00231.20           O  
ATOM   1843  CB  TYR A 214      25.414  19.720  13.395  1.00231.20           C  
ATOM   1844  CG  TYR A 214      26.881  19.952  13.564  1.00231.20           C  
ATOM   1845  CD1 TYR A 214      27.605  19.184  14.447  1.00231.20           C  
ATOM   1846  CD2 TYR A 214      27.539  20.929  12.849  1.00231.20           C  
ATOM   1847  CE1 TYR A 214      28.955  19.383  14.619  1.00231.20           C  
ATOM   1848  CE2 TYR A 214      28.891  21.136  13.014  1.00231.20           C  
ATOM   1849  CZ  TYR A 214      29.600  20.362  13.902  1.00231.20           C  
ATOM   1850  OH  TYR A 214      30.985  20.567  14.077  1.00231.20           O  
ATOM   1851  H   TYR A 214      25.202  19.192  16.019  1.00  0.00           H  
ATOM   1852  HA  TYR A 214      24.939  21.587  14.309  1.00  0.00           H  
ATOM   1853 1HB  TYR A 214      25.135  18.675  13.539  1.00  0.00           H  
ATOM   1854 2HB  TYR A 214      25.043  20.065  12.430  1.00  0.00           H  
ATOM   1855  HD1 TYR A 214      27.090  18.409  15.015  1.00  0.00           H  
ATOM   1856  HD2 TYR A 214      26.971  21.540  12.147  1.00  0.00           H  
ATOM   1857  HE1 TYR A 214      29.517  18.768  15.322  1.00  0.00           H  
ATOM   1858  HE2 TYR A 214      29.397  21.913  12.441  1.00  0.00           H  
ATOM   1859  HH  TYR A 214      31.332  21.273  13.526  1.00  0.00           H  
ATOM   1860  N   ASP A 215      22.524  21.399  13.878  1.00194.53           N  
ATOM   1861  CA  ASP A 215      21.133  21.278  13.569  1.00194.53           C  
ATOM   1862  C   ASP A 215      20.989  21.867  12.204  1.00194.53           C  
ATOM   1863  O   ASP A 215      20.778  23.067  12.035  1.00194.53           O  
ATOM   1864  CB  ASP A 215      20.182  22.031  14.511  1.00194.53           C  
ATOM   1865  CG  ASP A 215      18.798  21.438  14.283  1.00194.53           C  
ATOM   1866  OD1 ASP A 215      18.703  20.451  13.505  1.00194.53           O  
ATOM   1867  OD2 ASP A 215      17.820  21.954  14.887  1.00194.53           O  
ATOM   1868  H   ASP A 215      22.980  22.292  13.754  1.00  0.00           H  
ATOM   1869  HA  ASP A 215      20.835  20.230  13.612  1.00  0.00           H  
ATOM   1870 1HB  ASP A 215      20.507  22.027  15.552  1.00  0.00           H  
ATOM   1871 2HB  ASP A 215      20.270  23.040  14.106  1.00  0.00           H  
ATOM   1872  N   ARG A 216      21.124  20.993  11.196  1.00223.32           N  
ATOM   1873  CA  ARG A 216      21.099  21.275   9.819  1.00223.32           C  
ATOM   1874  C   ARG A 216      20.440  20.045   9.297  1.00223.32           C  
ATOM   1875  O   ARG A 216      19.230  19.944   9.118  1.00223.32           O  
ATOM   1876  CB  ARG A 216      22.426  21.118   9.057  1.00223.32           C  
ATOM   1877  CG  ARG A 216      23.719  20.995   9.861  1.00223.32           C  
ATOM   1878  CD  ARG A 216      24.931  21.057   8.935  1.00223.32           C  
ATOM   1879  NE  ARG A 216      26.110  20.545   9.676  1.00223.32           N  
ATOM   1880  CZ  ARG A 216      27.188  20.103   8.968  1.00223.32           C  
ATOM   1881  NH1 ARG A 216      27.186  20.159   7.603  1.00223.32           N  
ATOM   1882  NH2 ARG A 216      28.268  19.595   9.628  1.00223.32           N  
ATOM   1883  H   ARG A 216      21.256  20.039  11.501  1.00  0.00           H  
ATOM   1884  HA  ARG A 216      20.846  22.324   9.662  1.00  0.00           H  
ATOM   1885 1HB  ARG A 216      22.337  20.222   8.444  1.00  0.00           H  
ATOM   1886 2HB  ARG A 216      22.527  21.991   8.412  1.00  0.00           H  
ATOM   1887 1HG  ARG A 216      23.760  21.813  10.580  1.00  0.00           H  
ATOM   1888 2HG  ARG A 216      23.706  20.043  10.394  1.00  0.00           H  
ATOM   1889 1HD  ARG A 216      24.736  20.444   8.056  1.00  0.00           H  
ATOM   1890 2HD  ARG A 216      25.090  22.090   8.629  1.00  0.00           H  
ATOM   1891  HE  ARG A 216      26.259  20.464  10.673  1.00  0.00           H  
ATOM   1892 1HH1 ARG A 216      26.382  20.530   7.116  1.00  0.00           H  
ATOM   1893 2HH1 ARG A 216      27.988  19.829   7.086  1.00  0.00           H  
ATOM   1894 1HH2 ARG A 216      28.263  19.549  10.638  1.00  0.00           H  
ATOM   1895 2HH2 ARG A 216      29.067  19.267   9.106  1.00  0.00           H  
ATOM   1896  N   ASP A 217      21.332  19.119   8.929  1.00171.85           N  
ATOM   1897  CA  ASP A 217      21.103  17.863   8.291  1.00171.85           C  
ATOM   1898  C   ASP A 217      20.610  16.771   9.086  1.00171.85           C  
ATOM   1899  O   ASP A 217      19.540  16.238   8.774  1.00171.85           O  
ATOM   1900  CB  ASP A 217      22.457  17.324   7.820  1.00171.85           C  
ATOM   1901  CG  ASP A 217      23.327  18.510   7.419  1.00171.85           C  
ATOM   1902  OD1 ASP A 217      22.801  19.461   6.784  1.00171.85           O  
ATOM   1903  OD2 ASP A 217      24.540  18.473   7.760  1.00171.85           O  
ATOM   1904  H   ASP A 217      22.278  19.391   9.154  1.00  0.00           H  
ATOM   1905  HA  ASP A 217      20.438  17.998   7.437  1.00  0.00           H  
ATOM   1906 1HB  ASP A 217      22.937  16.663   8.542  1.00  0.00           H  
ATOM   1907 2HB  ASP A 217      22.141  16.746   6.951  1.00  0.00           H  
ATOM   1908  N   GLY A 218      21.507  16.487  10.072  1.00 63.45           N  
ATOM   1909  CA  GLY A 218      21.649  15.426  11.022  1.00 63.45           C  
ATOM   1910  C   GLY A 218      22.878  14.638  10.686  1.00 63.45           C  
ATOM   1911  O   GLY A 218      23.610  14.193  11.568  1.00 63.45           O  
ATOM   1912  H   GLY A 218      22.185  17.235  10.065  1.00  0.00           H  
ATOM   1913 1HA  GLY A 218      21.737  15.852  12.022  1.00  0.00           H  
ATOM   1914 2HA  GLY A 218      20.768  14.787  10.977  1.00  0.00           H  
ATOM   1915  N   LEU A 219      23.125  14.453   9.375  1.00247.04           N  
ATOM   1916  CA  LEU A 219      24.141  13.539   8.945  1.00247.04           C  
ATOM   1917  C   LEU A 219      25.467  13.957   9.476  1.00247.04           C  
ATOM   1918  O   LEU A 219      25.855  15.121   9.396  1.00247.04           O  
ATOM   1919  CB  LEU A 219      24.246  13.410   7.413  1.00247.04           C  
ATOM   1920  CG  LEU A 219      22.995  12.786   6.764  1.00247.04           C  
ATOM   1921  CD1 LEU A 219      21.755  13.673   6.962  1.00247.04           C  
ATOM   1922  CD2 LEU A 219      23.246  12.424   5.291  1.00247.04           C  
ATOM   1923  H   LEU A 219      22.593  14.960   8.681  1.00  0.00           H  
ATOM   1924  HA  LEU A 219      23.928  12.545   9.338  1.00  0.00           H  
ATOM   1925 1HB  LEU A 219      24.330  14.464   7.152  1.00  0.00           H  
ATOM   1926 2HB  LEU A 219      25.154  12.888   7.113  1.00  0.00           H  
ATOM   1927  HG  LEU A 219      22.789  11.853   7.290  1.00  0.00           H  
ATOM   1928 1HD1 LEU A 219      20.891  13.202   6.492  1.00  0.00           H  
ATOM   1929 2HD1 LEU A 219      21.563  13.798   8.028  1.00  0.00           H  
ATOM   1930 3HD1 LEU A 219      21.929  14.648   6.507  1.00  0.00           H  
ATOM   1931 1HD2 LEU A 219      22.343  11.986   4.866  1.00  0.00           H  
ATOM   1932 2HD2 LEU A 219      23.510  13.324   4.735  1.00  0.00           H  
ATOM   1933 3HD2 LEU A 219      24.063  11.705   5.227  1.00  0.00           H  
ATOM   1934  N   GLU A 220      26.181  12.979  10.068  1.00306.58           N  
ATOM   1935  CA  GLU A 220      27.497  13.192  10.588  1.00306.58           C  
ATOM   1936  C   GLU A 220      28.111  11.845  10.787  1.00306.58           C  
ATOM   1937  O   GLU A 220      27.421  10.834  10.909  1.00306.58           O  
ATOM   1938  CB  GLU A 220      27.525  13.906  11.950  1.00306.58           C  
ATOM   1939  CG  GLU A 220      27.214  15.400  11.856  1.00306.58           C  
ATOM   1940  CD  GLU A 220      28.427  16.078  11.233  1.00306.58           C  
ATOM   1941  OE1 GLU A 220      29.412  15.355  10.924  1.00306.58           O  
ATOM   1942  OE2 GLU A 220      28.386  17.325  11.056  1.00306.58           O  
ATOM   1943  H   GLU A 220      25.764  12.062  10.144  1.00  0.00           H  
ATOM   1944  HA  GLU A 220      28.072  13.809   9.897  1.00  0.00           H  
ATOM   1945 1HB  GLU A 220      26.788  13.412  12.584  1.00  0.00           H  
ATOM   1946 2HB  GLU A 220      28.521  13.758  12.367  1.00  0.00           H  
ATOM   1947 1HG  GLU A 220      26.301  15.619  11.303  1.00  0.00           H  
ATOM   1948 2HG  GLU A 220      27.089  15.701  12.895  1.00  0.00           H  
ATOM   1949  N   PRO A 221      29.412  11.813  10.787  1.00247.92           N  
ATOM   1950  CA  PRO A 221      30.104  10.587  11.054  1.00247.92           C  
ATOM   1951  C   PRO A 221      29.816  10.255  12.475  1.00247.92           C  
ATOM   1952  O   PRO A 221      29.936   9.097  12.873  1.00247.92           O  
ATOM   1953  CB  PRO A 221      31.570  10.869  10.742  1.00247.92           C  
ATOM   1954  CG  PRO A 221      31.498  11.963   9.658  1.00247.92           C  
ATOM   1955  CD  PRO A 221      30.193  12.718   9.959  1.00247.92           C  
ATOM   1956  HA  PRO A 221      29.726   9.746  10.455  1.00  0.00           H  
ATOM   1957 1HB  PRO A 221      32.113  11.213  11.635  1.00  0.00           H  
ATOM   1958 2HB  PRO A 221      32.086   9.968  10.379  1.00  0.00           H  
ATOM   1959 1HG  PRO A 221      32.371  12.631   9.708  1.00  0.00           H  
ATOM   1960 2HG  PRO A 221      31.486  11.523   8.650  1.00  0.00           H  
ATOM   1961 1HD  PRO A 221      30.373  13.662  10.495  1.00  0.00           H  
ATOM   1962 2HD  PRO A 221      29.637  12.969   9.044  1.00  0.00           H  
ATOM   1963  N   SER A 222      29.450  11.292  13.246  1.00136.29           N  
ATOM   1964  CA  SER A 222      29.079  11.168  14.619  1.00136.29           C  
ATOM   1965  C   SER A 222      27.652  10.741  14.576  1.00136.29           C  
ATOM   1966  O   SER A 222      27.192  10.266  13.539  1.00136.29           O  
ATOM   1967  CB  SER A 222      29.181  12.506  15.373  1.00136.29           C  
ATOM   1968  OG  SER A 222      30.533  12.941  15.395  1.00136.29           O  
ATOM   1969  H   SER A 222      29.442  12.205  12.815  1.00  0.00           H  
ATOM   1970  HA  SER A 222      29.773  10.561  15.202  1.00  0.00           H  
ATOM   1971 1HB  SER A 222      28.558  13.241  14.864  1.00  0.00           H  
ATOM   1972 2HB  SER A 222      28.816  12.363  16.389  1.00  0.00           H  
ATOM   1973  HG  SER A 222      31.082  12.302  14.934  1.00  0.00           H  
ATOM   1974  N   PRO A 223      26.920  10.857  15.644  1.00 74.25           N  
ATOM   1975  CA  PRO A 223      25.547  10.472  15.564  1.00 74.25           C  
ATOM   1976  C   PRO A 223      24.845  11.383  14.619  1.00 74.25           C  
ATOM   1977  O   PRO A 223      25.284  12.519  14.443  1.00 74.25           O  
ATOM   1978  CB  PRO A 223      25.022  10.478  17.003  1.00 74.25           C  
ATOM   1979  CG  PRO A 223      26.221  10.937  17.862  1.00 74.25           C  
ATOM   1980  CD  PRO A 223      27.441  10.635  16.981  1.00 74.25           C  
ATOM   1981  HA  PRO A 223      25.408   9.484  15.100  1.00  0.00           H  
ATOM   1982 1HB  PRO A 223      24.170  11.164  17.118  1.00  0.00           H  
ATOM   1983 2HB  PRO A 223      24.677   9.480  17.310  1.00  0.00           H  
ATOM   1984 1HG  PRO A 223      26.148  12.007  18.107  1.00  0.00           H  
ATOM   1985 2HG  PRO A 223      26.259  10.390  18.816  1.00  0.00           H  
ATOM   1986 1HD  PRO A 223      28.288  11.301  17.201  1.00  0.00           H  
ATOM   1987 2HD  PRO A 223      27.802   9.604  17.109  1.00  0.00           H  
ATOM   1988  N   ILE A 224      23.765  10.900  13.981  1.00105.22           N  
ATOM   1989  CA  ILE A 224      23.102  11.720  13.020  1.00105.22           C  
ATOM   1990  C   ILE A 224      21.966  12.393  13.705  1.00105.22           C  
ATOM   1991  O   ILE A 224      21.140  11.757  14.359  1.00105.22           O  
ATOM   1992  CB  ILE A 224      22.544  10.958  11.846  1.00105.22           C  
ATOM   1993  CG1 ILE A 224      21.450   9.971  12.292  1.00105.22           C  
ATOM   1994  CG2 ILE A 224      23.720  10.280  11.121  1.00105.22           C  
ATOM   1995  CD1 ILE A 224      20.635   9.399  11.130  1.00105.22           C  
ATOM   1996  H   ILE A 224      23.411   9.972  14.164  1.00  0.00           H  
ATOM   1997  HA  ILE A 224      23.777  12.485  12.637  1.00  0.00           H  
ATOM   1998  HB  ILE A 224      22.030  11.653  11.183  1.00  0.00           H  
ATOM   1999 1HG1 ILE A 224      21.943   9.161  12.828  1.00  0.00           H  
ATOM   2000 2HG1 ILE A 224      20.789  10.507  12.974  1.00  0.00           H  
ATOM   2001 1HG2 ILE A 224      23.345   9.719  10.265  1.00  0.00           H  
ATOM   2002 2HG2 ILE A 224      24.422  11.039  10.778  1.00  0.00           H  
ATOM   2003 3HG2 ILE A 224      24.227   9.600  11.806  1.00  0.00           H  
ATOM   2004 1HD1 ILE A 224      19.882   8.712  11.516  1.00  0.00           H  
ATOM   2005 2HD1 ILE A 224      20.143  10.212  10.595  1.00  0.00           H  
ATOM   2006 3HD1 ILE A 224      21.296   8.865  10.449  1.00  0.00           H  
ATOM   2007  N   GLN A 225      21.934  13.731  13.587  1.00219.63           N  
ATOM   2008  CA  GLN A 225      20.869  14.510  14.130  1.00219.63           C  
ATOM   2009  C   GLN A 225      19.802  14.450  13.094  1.00219.63           C  
ATOM   2010  O   GLN A 225      19.894  13.656  12.162  1.00219.63           O  
ATOM   2011  CB  GLN A 225      21.248  15.980  14.373  1.00219.63           C  
ATOM   2012  CG  GLN A 225      22.331  16.154  15.442  1.00219.63           C  
ATOM   2013  CD  GLN A 225      23.631  15.561  14.912  1.00219.63           C  
ATOM   2014  OE1 GLN A 225      24.343  14.858  15.628  1.00219.63           O  
ATOM   2015  NE2 GLN A 225      23.957  15.857  13.625  1.00219.63           N  
ATOM   2016  H   GLN A 225      22.686  14.197  13.100  1.00  0.00           H  
ATOM   2017  HA  GLN A 225      20.556  14.086  15.084  1.00  0.00           H  
ATOM   2018 1HB  GLN A 225      21.591  16.379  13.418  1.00  0.00           H  
ATOM   2019 2HB  GLN A 225      20.335  16.495  14.674  1.00  0.00           H  
ATOM   2020 1HG  GLN A 225      22.515  17.102  15.947  1.00  0.00           H  
ATOM   2021 2HG  GLN A 225      21.874  15.454  16.142  1.00  0.00           H  
ATOM   2022 1HE2 GLN A 225      24.800  15.494  13.226  1.00  0.00           H  
ATOM   2023 2HE2 GLN A 225      23.354  16.437  13.077  1.00  0.00           H  
ATOM   2024  N   ALA A 226      18.721  15.230  13.239  1.00227.05           N  
ATOM   2025  CA  ALA A 226      17.730  15.152  12.216  1.00227.05           C  
ATOM   2026  C   ALA A 226      17.491  16.526  11.697  1.00227.05           C  
ATOM   2027  O   ALA A 226      17.354  17.453  12.493  1.00227.05           O  
ATOM   2028  CB  ALA A 226      16.377  14.624  12.722  1.00227.05           C  
ATOM   2029  H   ALA A 226      18.576  15.856  14.018  1.00  0.00           H  
ATOM   2030  HA  ALA A 226      18.077  14.464  11.445  1.00  0.00           H  
ATOM   2031 1HB  ALA A 226      15.669  14.589  11.894  1.00  0.00           H  
ATOM   2032 2HB  ALA A 226      16.507  13.622  13.130  1.00  0.00           H  
ATOM   2033 3HB  ALA A 226      15.996  15.286  13.498  1.00  0.00           H  
ATOM   2034  N   GLU A 227      17.510  16.632  10.346  1.00211.61           N  
ATOM   2035  CA  GLU A 227      17.173  17.699   9.444  1.00211.61           C  
ATOM   2036  C   GLU A 227      16.483  18.763  10.269  1.00211.61           C  
ATOM   2037  O   GLU A 227      17.140  19.483  11.022  1.00211.61           O  
ATOM   2038  CB  GLU A 227      16.248  16.961   8.500  1.00211.61           C  
ATOM   2039  CG  GLU A 227      15.221  16.215   9.367  1.00211.61           C  
ATOM   2040  CD  GLU A 227      14.775  14.914   8.729  1.00211.61           C  
ATOM   2041  OE1 GLU A 227      14.042  14.986   7.710  1.00211.61           O  
ATOM   2042  OE2 GLU A 227      15.152  13.835   9.262  1.00211.61           O  
ATOM   2043  H   GLU A 227      17.834  15.753   9.969  1.00  0.00           H  
ATOM   2044  HA  GLU A 227      18.077  18.078   8.965  1.00  0.00           H  
ATOM   2045 1HB  GLU A 227      15.793  17.709   7.851  1.00  0.00           H  
ATOM   2046 2HB  GLU A 227      16.868  16.291   7.904  1.00  0.00           H  
ATOM   2047 1HG  GLU A 227      15.573  16.011  10.378  1.00  0.00           H  
ATOM   2048 2HG  GLU A 227      14.376  16.900   9.410  1.00  0.00           H  
ATOM   2049  N   TYR A 228      15.150  18.928  10.130  1.00  0.00           N  
ATOM   2050  CA  TYR A 228      14.444  19.904  10.916  1.00  0.00           C  
ATOM   2051  C   TYR A 228      13.092  19.326  11.221  1.00  0.00           C  
ATOM   2052  O   TYR A 228      12.681  18.354  10.589  1.00  0.00           O  
ATOM   2053  CB  TYR A 228      14.319  21.240  10.180  1.00  0.00           C  
ATOM   2054  CG  TYR A 228      15.582  21.667   9.466  1.00  0.00           C  
ATOM   2055  CD1 TYR A 228      15.766  21.395   8.118  1.00  0.00           C  
ATOM   2056  CD2 TYR A 228      16.587  22.343  10.142  1.00  0.00           C  
ATOM   2057  CE1 TYR A 228      16.918  21.782   7.461  1.00  0.00           C  
ATOM   2058  CE2 TYR A 228      17.743  22.736   9.495  1.00  0.00           C  
ATOM   2059  CZ  TYR A 228      17.905  22.454   8.154  1.00  0.00           C  
ATOM   2060  OH  TYR A 228      19.054  22.844   7.505  1.00  0.00           O  
ATOM   2061  H   TYR A 228      14.636  18.364   9.469  1.00  0.00           H  
ATOM   2062  HA  TYR A 228      15.056  20.208  11.766  1.00  0.00           H  
ATOM   2063 1HB  TYR A 228      13.510  21.135   9.455  1.00  0.00           H  
ATOM   2064 2HB  TYR A 228      14.048  21.992  10.921  1.00  0.00           H  
ATOM   2065  HD1 TYR A 228      14.982  20.864   7.577  1.00  0.00           H  
ATOM   2066  HD2 TYR A 228      16.453  22.563  11.201  1.00  0.00           H  
ATOM   2067  HE1 TYR A 228      17.049  21.561   6.402  1.00  0.00           H  
ATOM   2068  HE2 TYR A 228      18.521  23.266  10.045  1.00  0.00           H  
ATOM   2069  HH  TYR A 228      19.667  23.311   8.077  1.00  0.00           H  
ATOM   2070  N   ALA A 229      12.378  19.882  12.230  1.00  0.00           N  
ATOM   2071  CA  ALA A 229      11.001  19.498  12.388  1.00  0.00           C  
ATOM   2072  C   ALA A 229      10.218  20.764  12.600  1.00  0.00           C  
ATOM   2073  O   ALA A 229       9.785  21.047  13.716  1.00  0.00           O  
ATOM   2074  CB  ALA A 229      10.819  18.526  13.544  1.00  0.00           C  
ATOM   2075  H   ALA A 229      12.779  20.552  12.871  1.00  0.00           H  
ATOM   2076  HA  ALA A 229      10.689  18.943  11.503  1.00  0.00           H  
ATOM   2077 1HB  ALA A 229       9.761  18.288  13.655  1.00  0.00           H  
ATOM   2078 2HB  ALA A 229      11.377  17.611  13.342  1.00  0.00           H  
ATOM   2079 3HB  ALA A 229      11.187  18.980  14.463  1.00  0.00           H  
ATOM   2080  N   PRO A 230       9.972  21.523  11.560  1.00  0.00           N  
ATOM   2081  CA  PRO A 230       9.203  22.734  11.701  1.00  0.00           C  
ATOM   2082  C   PRO A 230       7.755  22.440  11.919  1.00  0.00           C  
ATOM   2083  O   PRO A 230       7.212  21.592  11.216  1.00  0.00           O  
ATOM   2084  CB  PRO A 230       9.443  23.487  10.389  1.00  0.00           C  
ATOM   2085  CG  PRO A 230       9.761  22.418   9.400  1.00  0.00           C  
ATOM   2086  CD  PRO A 230      10.512  21.368  10.175  1.00  0.00           C  
ATOM   2087  HA  PRO A 230       9.465  23.301  12.606  1.00  0.00           H  
ATOM   2088 1HB  PRO A 230       8.554  24.059  10.084  1.00  0.00           H  
ATOM   2089 2HB  PRO A 230      10.272  24.204  10.481  1.00  0.00           H  
ATOM   2090 1HG  PRO A 230       8.845  22.002   8.956  1.00  0.00           H  
ATOM   2091 2HG  PRO A 230      10.371  22.810   8.572  1.00  0.00           H  
ATOM   2092 1HD  PRO A 230      10.334  20.356   9.784  1.00  0.00           H  
ATOM   2093 2HD  PRO A 230      11.600  21.534  10.153  1.00  0.00           H  
ATOM   2094  N   VAL A 231       7.097  23.155  12.854  1.00  0.00           N  
ATOM   2095  CA  VAL A 231       5.685  22.971  13.040  1.00  0.00           C  
ATOM   2096  C   VAL A 231       4.960  23.624  11.897  1.00  0.00           C  
ATOM   2097  O   VAL A 231       5.318  24.717  11.462  1.00  0.00           O  
ATOM   2098  CB  VAL A 231       5.193  23.561  14.375  1.00  0.00           C  
ATOM   2099  CG1 VAL A 231       3.676  23.475  14.468  1.00  0.00           C  
ATOM   2100  CG2 VAL A 231       5.839  22.840  15.548  1.00  0.00           C  
ATOM   2101  H   VAL A 231       7.586  23.824  13.431  1.00  0.00           H  
ATOM   2102  HA  VAL A 231       5.421  21.913  13.055  1.00  0.00           H  
ATOM   2103  HB  VAL A 231       5.502  24.605  14.436  1.00  0.00           H  
ATOM   2104 1HG1 VAL A 231       3.346  23.897  15.418  1.00  0.00           H  
ATOM   2105 2HG1 VAL A 231       3.229  24.036  13.647  1.00  0.00           H  
ATOM   2106 3HG1 VAL A 231       3.367  22.432  14.408  1.00  0.00           H  
ATOM   2107 1HG2 VAL A 231       5.480  23.270  16.482  1.00  0.00           H  
ATOM   2108 2HG2 VAL A 231       5.578  21.782  15.511  1.00  0.00           H  
ATOM   2109 3HG2 VAL A 231       6.922  22.949  15.490  1.00  0.00           H  
ATOM   2110  N   ILE A 232       4.021  22.869  11.288  1.00102.32           N  
ATOM   2111  CA  ILE A 232       3.143  23.283  10.222  1.00102.32           C  
ATOM   2112  C   ILE A 232       1.692  23.412  10.617  1.00102.32           C  
ATOM   2113  O   ILE A 232       0.942  24.158   9.986  1.00102.32           O  
ATOM   2114  CB  ILE A 232       3.246  22.396   9.013  1.00102.32           C  
ATOM   2115  CG1 ILE A 232       2.916  20.936   9.356  1.00102.32           C  
ATOM   2116  CG2 ILE A 232       4.656  22.587   8.427  1.00102.32           C  
ATOM   2117  CD1 ILE A 232       2.739  20.052   8.121  1.00102.32           C  
ATOM   2118  H   ILE A 232       3.957  21.925  11.641  1.00  0.00           H  
ATOM   2119  HA  ILE A 232       3.355  24.309   9.926  1.00  0.00           H  
ATOM   2120  HB  ILE A 232       2.480  22.684   8.294  1.00  0.00           H  
ATOM   2121 1HG1 ILE A 232       3.732  20.554   9.969  1.00  0.00           H  
ATOM   2122 2HG1 ILE A 232       1.995  20.941   9.941  1.00  0.00           H  
ATOM   2123 1HG2 ILE A 232       4.772  21.958   7.544  1.00  0.00           H  
ATOM   2124 2HG2 ILE A 232       4.795  23.631   8.148  1.00  0.00           H  
ATOM   2125 3HG2 ILE A 232       5.401  22.308   9.171  1.00  0.00           H  
ATOM   2126 1HD1 ILE A 232       2.507  19.033   8.432  1.00  0.00           H  
ATOM   2127 2HD1 ILE A 232       1.923  20.439   7.510  1.00  0.00           H  
ATOM   2128 3HD1 ILE A 232       3.659  20.052   7.539  1.00  0.00           H  
ATOM   2129  N   PHE A 233       1.228  22.605  11.602  1.00  0.00           N  
ATOM   2130  CA  PHE A 233      -0.115  22.765  12.110  1.00  0.00           C  
ATOM   2131  C   PHE A 233      -0.028  23.060  13.578  1.00  0.00           C  
ATOM   2132  O   PHE A 233       0.813  22.495  14.274  1.00  0.00           O  
ATOM   2133  CB  PHE A 233      -0.961  21.517  11.856  1.00  0.00           C  
ATOM   2134  CG  PHE A 233      -1.078  21.147  10.405  1.00  0.00           C  
ATOM   2135  CD1 PHE A 233      -1.601  22.045   9.486  1.00  0.00           C  
ATOM   2136  CD2 PHE A 233      -0.665  19.902   9.956  1.00  0.00           C  
ATOM   2137  CE1 PHE A 233      -1.708  21.706   8.150  1.00  0.00           C  
ATOM   2138  CE2 PHE A 233      -0.770  19.561   8.621  1.00  0.00           C  
ATOM   2139  CZ  PHE A 233      -1.293  20.465   7.718  1.00  0.00           C  
ATOM   2140  H   PHE A 233       1.818  21.883  11.991  1.00  0.00           H  
ATOM   2141  HA  PHE A 233      -0.634  23.542  11.545  1.00  0.00           H  
ATOM   2142 1HB  PHE A 233      -0.523  20.657  12.363  1.00  0.00           H  
ATOM   2143 2HB  PHE A 233      -1.976  21.672  12.220  1.00  0.00           H  
ATOM   2144  HD1 PHE A 233      -1.929  23.027   9.828  1.00  0.00           H  
ATOM   2145  HD2 PHE A 233      -0.252  19.189  10.669  1.00  0.00           H  
ATOM   2146  HE1 PHE A 233      -2.122  22.421   7.439  1.00  0.00           H  
ATOM   2147  HE2 PHE A 233      -0.441  18.580   8.281  1.00  0.00           H  
ATOM   2148  HZ  PHE A 233      -1.378  20.197   6.666  1.00  0.00           H  
ATOM   2149  N   ALA A 234      -0.907  23.945  14.104  1.00  0.00           N  
ATOM   2150  CA  ALA A 234      -0.838  24.218  15.512  1.00  0.00           C  
ATOM   2151  C   ALA A 234      -2.172  24.639  16.040  1.00  0.00           C  
ATOM   2152  O   ALA A 234      -2.963  25.278  15.348  1.00  0.00           O  
ATOM   2153  CB  ALA A 234       0.210  25.284  15.799  1.00  0.00           C  
ATOM   2154  H   ALA A 234      -1.604  24.416  13.546  1.00  0.00           H  
ATOM   2155  HA  ALA A 234      -0.497  23.319  16.027  1.00  0.00           H  
ATOM   2156 1HB  ALA A 234       0.244  25.481  16.871  1.00  0.00           H  
ATOM   2157 2HB  ALA A 234       1.186  24.935  15.463  1.00  0.00           H  
ATOM   2158 3HB  ALA A 234      -0.050  26.200  15.271  1.00  0.00           H  
ATOM   2159  N   GLN A 235      -2.451  24.276  17.309  1.00  0.00           N  
ATOM   2160  CA  GLN A 235      -3.639  24.735  17.960  1.00  0.00           C  
ATOM   2161  C   GLN A 235      -3.357  26.192  18.178  1.00  0.00           C  
ATOM   2162  O   GLN A 235      -2.205  26.589  18.338  1.00  0.00           O  
ATOM   2163  CB  GLN A 235      -3.912  24.003  19.276  1.00  0.00           C  
ATOM   2164  CG  GLN A 235      -5.201  24.419  19.964  1.00  0.00           C  
ATOM   2165  CD  GLN A 235      -5.474  23.613  21.220  1.00  0.00           C  
ATOM   2166  OE1 GLN A 235      -4.749  22.665  21.535  1.00  0.00           O  
ATOM   2167  NE2 GLN A 235      -6.525  23.982  21.942  1.00  0.00           N  
ATOM   2168  H   GLN A 235      -1.816  23.673  17.811  1.00  0.00           H  
ATOM   2169  HA  GLN A 235      -4.502  24.541  17.323  1.00  0.00           H  
ATOM   2170 1HB  GLN A 235      -3.945  22.938  19.044  1.00  0.00           H  
ATOM   2171 2HB  GLN A 235      -3.064  24.204  19.930  1.00  0.00           H  
ATOM   2172 1HG  GLN A 235      -5.447  25.460  20.175  1.00  0.00           H  
ATOM   2173 2HG  GLN A 235      -5.848  24.048  19.169  1.00  0.00           H  
ATOM   2174 1HE2 GLN A 235      -6.755  23.486  22.781  1.00  0.00           H  
ATOM   2175 2HE2 GLN A 235      -7.087  24.755  21.649  1.00  0.00           H  
ATOM   2176  N   ASP A 236      -4.396  27.043  18.187  1.00 49.58           N  
ATOM   2177  CA  ASP A 236      -4.180  28.463  18.270  1.00 49.58           C  
ATOM   2178  C   ASP A 236      -3.476  28.804  19.552  1.00 49.58           C  
ATOM   2179  O   ASP A 236      -2.708  29.759  19.599  1.00 49.58           O  
ATOM   2180  CB  ASP A 236      -5.478  29.286  18.219  1.00 49.58           C  
ATOM   2181  CG  ASP A 236      -5.990  29.266  16.784  1.00 49.58           C  
ATOM   2182  OD1 ASP A 236      -5.305  28.662  15.915  1.00 49.58           O  
ATOM   2183  OD2 ASP A 236      -7.067  29.871  16.535  1.00 49.58           O  
ATOM   2184  H   ASP A 236      -5.341  26.691  18.136  1.00  0.00           H  
ATOM   2185  HA  ASP A 236      -3.560  28.792  17.435  1.00  0.00           H  
ATOM   2186 1HB  ASP A 236      -6.223  28.968  18.948  1.00  0.00           H  
ATOM   2187 2HB  ASP A 236      -5.093  30.268  18.495  1.00  0.00           H  
ATOM   2188  N   THR A 237      -3.691  28.030  20.628  1.00  0.00           N  
ATOM   2189  CA  THR A 237      -3.111  28.360  21.905  1.00  0.00           C  
ATOM   2190  C   THR A 237      -1.614  28.539  21.751  1.00  0.00           C  
ATOM   2191  O   THR A 237      -1.042  29.505  22.247  1.00  0.00           O  
ATOM   2192  CB  THR A 237      -3.396  27.276  22.961  1.00  0.00           C  
ATOM   2193  OG1 THR A 237      -2.917  26.009  22.491  1.00  0.00           O  
ATOM   2194  CG2 THR A 237      -4.889  27.179  23.236  1.00  0.00           C  
ATOM   2195  H   THR A 237      -4.266  27.203  20.548  1.00  0.00           H  
ATOM   2196  HA  THR A 237      -3.538  29.292  22.274  1.00  0.00           H  
ATOM   2197  HB  THR A 237      -2.874  27.533  23.883  1.00  0.00           H  
ATOM   2198  HG1 THR A 237      -2.816  25.410  23.235  1.00  0.00           H  
ATOM   2199 1HG2 THR A 237      -5.071  26.408  23.985  1.00  0.00           H  
ATOM   2200 2HG2 THR A 237      -5.254  28.138  23.605  1.00  0.00           H  
ATOM   2201 3HG2 THR A 237      -5.412  26.921  22.316  1.00  0.00           H  
ATOM   2202  N   ILE A 238      -0.949  27.527  21.170  1.00  0.00           N  
ATOM   2203  CA  ILE A 238       0.430  27.330  20.777  1.00  0.00           C  
ATOM   2204  C   ILE A 238       0.835  27.906  19.435  1.00  0.00           C  
ATOM   2205  O   ILE A 238       1.834  27.461  18.876  1.00  0.00           O  
ATOM   2206  CB  ILE A 238       0.765  25.828  20.766  1.00  0.00           C  
ATOM   2207  CG1 ILE A 238       2.265  25.617  20.543  1.00  0.00           C  
ATOM   2208  CG2 ILE A 238      -0.041  25.111  19.694  1.00  0.00           C  
ATOM   2209  CD1 ILE A 238       2.719  24.190  20.751  1.00  0.00           C  
ATOM   2210  H   ILE A 238      -1.618  26.788  21.005  1.00  0.00           H  
ATOM   2211  HA  ILE A 238       1.097  27.914  21.411  1.00  0.00           H  
ATOM   2212  HB  ILE A 238       0.531  25.404  21.742  1.00  0.00           H  
ATOM   2213 1HG1 ILE A 238       2.488  25.924  19.521  1.00  0.00           H  
ATOM   2214 2HG1 ILE A 238       2.791  26.271  21.239  1.00  0.00           H  
ATOM   2215 1HG2 ILE A 238       0.209  24.050  19.699  1.00  0.00           H  
ATOM   2216 2HG2 ILE A 238      -1.104  25.234  19.895  1.00  0.00           H  
ATOM   2217 3HG2 ILE A 238       0.194  25.534  18.717  1.00  0.00           H  
ATOM   2218 1HD1 ILE A 238       3.793  24.120  20.576  1.00  0.00           H  
ATOM   2219 2HD1 ILE A 238       2.499  23.883  21.774  1.00  0.00           H  
ATOM   2220 3HD1 ILE A 238       2.196  23.536  20.055  1.00  0.00           H  
ATOM   2221  N   ALA A 239       0.018  28.752  18.780  1.00 78.77           N  
ATOM   2222  CA  ALA A 239       0.299  29.263  17.453  1.00 78.77           C  
ATOM   2223  C   ALA A 239       1.706  29.801  17.293  1.00 78.77           C  
ATOM   2224  O   ALA A 239       2.254  29.737  16.194  1.00 78.77           O  
ATOM   2225  CB  ALA A 239      -0.666  30.392  17.048  1.00 78.77           C  
ATOM   2226  H   ALA A 239      -0.830  29.037  19.248  1.00  0.00           H  
ATOM   2227  HA  ALA A 239       0.180  28.452  16.734  1.00  0.00           H  
ATOM   2228 1HB  ALA A 239      -0.415  30.741  16.046  1.00  0.00           H  
ATOM   2229 2HB  ALA A 239      -1.689  30.017  17.056  1.00  0.00           H  
ATOM   2230 3HB  ALA A 239      -0.575  31.217  17.753  1.00  0.00           H  
ATOM   2231  N   HIS A 240       2.338  30.347  18.346  1.00  0.00           N  
ATOM   2232  CA  HIS A 240       3.665  30.916  18.260  1.00  0.00           C  
ATOM   2233  C   HIS A 240       4.665  29.901  17.765  1.00  0.00           C  
ATOM   2234  O   HIS A 240       5.744  30.274  17.305  1.00  0.00           O  
ATOM   2235  CB  HIS A 240       4.109  31.465  19.620  1.00  0.00           C  
ATOM   2236  CG  HIS A 240       4.361  30.403  20.644  1.00  0.00           C  
ATOM   2237  ND1 HIS A 240       3.342  29.734  21.288  1.00  0.00           N  
ATOM   2238  CD2 HIS A 240       5.516  29.895  21.136  1.00  0.00           C  
ATOM   2239  CE1 HIS A 240       3.860  28.858  22.133  1.00  0.00           C  
ATOM   2240  NE2 HIS A 240       5.176  28.937  22.059  1.00  0.00           N  
ATOM   2241  H   HIS A 240       1.855  30.355  19.233  1.00  0.00           H  
ATOM   2242  HA  HIS A 240       3.657  31.764  17.575  1.00  0.00           H  
ATOM   2243 1HB  HIS A 240       5.040  32.024  19.515  1.00  0.00           H  
ATOM   2244 2HB  HIS A 240       3.339  32.118  20.030  1.00  0.00           H  
ATOM   2245  HD1 HIS A 240       2.364  29.822  21.098  1.00  0.00           H  
ATOM   2246  HD2 HIS A 240       6.565  30.109  20.932  1.00  0.00           H  
ATOM   2247  HE1 HIS A 240       3.214  28.225  22.741  1.00  0.00           H  
ATOM   2248  N   VAL A 241       4.367  28.596  17.920  1.00  0.00           N  
ATOM   2249  CA  VAL A 241       5.241  27.515  17.530  1.00  0.00           C  
ATOM   2250  C   VAL A 241       5.268  27.305  16.046  1.00  0.00           C  
ATOM   2251  O   VAL A 241       6.185  26.657  15.545  1.00  0.00           O  
ATOM   2252  CB  VAL A 241       4.833  26.193  18.206  1.00  0.00           C  
ATOM   2253  CG1 VAL A 241       3.781  25.473  17.376  1.00  0.00           C  
ATOM   2254  CG2 VAL A 241       6.048  25.302  18.413  1.00  0.00           C  
ATOM   2255  H   VAL A 241       3.472  28.379  18.337  1.00  0.00           H  
ATOM   2256  HA  VAL A 241       6.277  27.726  17.799  1.00  0.00           H  
ATOM   2257  HB  VAL A 241       4.429  26.411  19.195  1.00  0.00           H  
ATOM   2258 1HG1 VAL A 241       3.504  24.541  17.869  1.00  0.00           H  
ATOM   2259 2HG1 VAL A 241       2.900  26.106  17.277  1.00  0.00           H  
ATOM   2260 3HG1 VAL A 241       4.185  25.254  16.388  1.00  0.00           H  
ATOM   2261 1HG2 VAL A 241       5.742  24.373  18.892  1.00  0.00           H  
ATOM   2262 2HG2 VAL A 241       6.504  25.080  17.447  1.00  0.00           H  
ATOM   2263 3HG2 VAL A 241       6.772  25.815  19.046  1.00  0.00           H  
ATOM   2264  N   ILE A 242       4.215  27.855  15.135  1.00  0.00           N  
ATOM   2265  CA  ILE A 242       4.294  27.729  13.704  1.00  0.00           C  
ATOM   2266  C   ILE A 242       5.622  28.222  13.195  1.00  0.00           C  
ATOM   2267  O   ILE A 242       6.089  29.298  13.562  1.00  0.00           O  
ATOM   2268  CB  ILE A 242       3.209  28.445  12.956  1.00  0.00           C  
ATOM   2269  CG1 ILE A 242       3.149  27.935  11.505  1.00  0.00           C  
ATOM   2270  CG2 ILE A 242       3.468  29.956  13.074  1.00  0.00           C  
ATOM   2271  CD1 ILE A 242       1.884  28.346  10.753  1.00  0.00           C  
ATOM   2272  H   ILE A 242       3.435  28.349  15.544  1.00  0.00           H  
ATOM   2273  HA  ILE A 242       4.266  26.681  13.409  1.00  0.00           H  
ATOM   2274  HB  ILE A 242       2.245  28.184  13.391  1.00  0.00           H  
ATOM   2275 1HG1 ILE A 242       4.023  28.328  10.986  1.00  0.00           H  
ATOM   2276 2HG1 ILE A 242       3.209  26.847  11.542  1.00  0.00           H  
ATOM   2277 1HG2 ILE A 242       2.692  30.502  12.537  1.00  0.00           H  
ATOM   2278 2HG2 ILE A 242       3.454  30.247  14.124  1.00  0.00           H  
ATOM   2279 3HG2 ILE A 242       4.441  30.194  12.645  1.00  0.00           H  
ATOM   2280 1HD1 ILE A 242       1.917  27.948   9.738  1.00  0.00           H  
ATOM   2281 2HD1 ILE A 242       1.008  27.952  11.269  1.00  0.00           H  
ATOM   2282 3HD1 ILE A 242       1.822  29.433  10.712  1.00  0.00           H  
ATOM   2283  N   SER A 243       6.239  27.396  12.318  1.00 76.25           N  
ATOM   2284  CA  SER A 243       7.501  27.568  11.642  1.00 76.25           C  
ATOM   2285  C   SER A 243       8.686  27.351  12.541  1.00 76.25           C  
ATOM   2286  O   SER A 243       9.821  27.406  12.068  1.00 76.25           O  
ATOM   2287  CB  SER A 243       7.680  28.952  10.989  1.00 76.25           C  
ATOM   2288  OG  SER A 243       8.002  29.936  11.962  1.00 76.25           O  
ATOM   2289  H   SER A 243       5.700  26.558  12.150  1.00  0.00           H  
ATOM   2290  HA  SER A 243       7.607  26.938  10.757  1.00  0.00           H  
ATOM   2291 1HB  SER A 243       8.483  28.890  10.255  1.00  0.00           H  
ATOM   2292 2HB  SER A 243       6.752  29.225  10.488  1.00  0.00           H  
ATOM   2293  HG  SER A 243       8.040  29.526  12.829  1.00  0.00           H  
ATOM   2294  N   VAL A 244       8.489  27.044  13.837  1.00  0.00           N  
ATOM   2295  CA  VAL A 244       9.639  26.832  14.673  1.00  0.00           C  
ATOM   2296  C   VAL A 244      10.095  25.414  14.519  1.00  0.00           C  
ATOM   2297  O   VAL A 244       9.286  24.488  14.466  1.00  0.00           O  
ATOM   2298  CB  VAL A 244       9.343  27.123  16.156  1.00  0.00           C  
ATOM   2299  CG1 VAL A 244      10.529  26.725  17.023  1.00  0.00           C  
ATOM   2300  CG2 VAL A 244       9.010  28.594  16.355  1.00  0.00           C  
ATOM   2301  H   VAL A 244       7.566  26.958  14.239  1.00  0.00           H  
ATOM   2302  HA  VAL A 244      10.465  27.483  14.383  1.00  0.00           H  
ATOM   2303  HB  VAL A 244       8.464  26.555  16.460  1.00  0.00           H  
ATOM   2304 1HG1 VAL A 244      10.302  26.936  18.068  1.00  0.00           H  
ATOM   2305 2HG1 VAL A 244      10.725  25.659  16.904  1.00  0.00           H  
ATOM   2306 3HG1 VAL A 244      11.408  27.293  16.721  1.00  0.00           H  
ATOM   2307 1HG2 VAL A 244       8.804  28.781  17.408  1.00  0.00           H  
ATOM   2308 2HG2 VAL A 244       9.856  29.204  16.036  1.00  0.00           H  
ATOM   2309 3HG2 VAL A 244       8.132  28.851  15.762  1.00  0.00           H  
ATOM   2310  N   ASP A 245      11.427  25.220  14.439  1.00  0.00           N  
ATOM   2311  CA  ASP A 245      12.030  23.922  14.299  1.00  0.00           C  
ATOM   2312  C   ASP A 245      12.132  23.343  15.681  1.00  0.00           C  
ATOM   2313  O   ASP A 245      12.853  23.849  16.538  1.00  0.00           O  
ATOM   2314  CB  ASP A 245      13.405  24.002  13.630  1.00  0.00           C  
ATOM   2315  CG  ASP A 245      14.172  22.688  13.610  1.00  0.00           C  
ATOM   2316  OD1 ASP A 245      13.602  21.684  13.966  1.00  0.00           O  
ATOM   2317  OD2 ASP A 245      15.264  22.669  13.095  1.00  0.00           O  
ATOM   2318  H   ASP A 245      12.021  26.036  14.479  1.00  0.00           H  
ATOM   2319  HA  ASP A 245      11.429  23.306  13.630  1.00  0.00           H  
ATOM   2320 1HB  ASP A 245      13.374  24.420  12.623  1.00  0.00           H  
ATOM   2321 2HB  ASP A 245      13.903  24.704  14.300  1.00  0.00           H  
ATOM   2322  N   MET A 246      11.406  22.238  15.923  1.00  0.00           N  
ATOM   2323  CA  MET A 246      11.344  21.578  17.198  1.00  0.00           C  
ATOM   2324  C   MET A 246      12.696  21.036  17.569  1.00  0.00           C  
ATOM   2325  O   MET A 246      12.978  20.812  18.745  1.00  0.00           O  
ATOM   2326  CB  MET A 246      10.307  20.457  17.169  1.00  0.00           C  
ATOM   2327  CG  MET A 246       8.867  20.934  17.048  1.00  0.00           C  
ATOM   2328  SD  MET A 246       8.354  21.958  18.442  1.00  0.00           S  
ATOM   2329  CE  MET A 246       8.837  23.582  17.864  1.00  0.00           C  
ATOM   2330  H   MET A 246      10.877  21.863  15.148  1.00  0.00           H  
ATOM   2331  HA  MET A 246      11.031  22.284  17.967  1.00  0.00           H  
ATOM   2332 1HB  MET A 246      10.552  19.821  16.319  1.00  0.00           H  
ATOM   2333 2HB  MET A 246      10.426  19.890  18.094  1.00  0.00           H  
ATOM   2334 1HG  MET A 246       8.776  21.510  16.128  1.00  0.00           H  
ATOM   2335 2HG  MET A 246       8.222  20.056  16.993  1.00  0.00           H  
ATOM   2336 1HE  MET A 246       8.584  24.327  18.619  1.00  0.00           H  
ATOM   2337 2HE  MET A 246       9.912  23.599  17.682  1.00  0.00           H  
ATOM   2338 3HE  MET A 246       8.308  23.810  16.938  1.00  0.00           H  
ATOM   2339  N   LEU A 247      13.547  20.744  16.568  1.00  0.00           N  
ATOM   2340  CA  LEU A 247      14.803  20.069  16.783  1.00  0.00           C  
ATOM   2341  C   LEU A 247      15.838  21.032  17.312  1.00  0.00           C  
ATOM   2342  O   LEU A 247      16.941  20.622  17.666  1.00  0.00           O  
ATOM   2343  CB  LEU A 247      15.289  19.418  15.482  1.00  0.00           C  
ATOM   2344  CG  LEU A 247      14.229  18.613  14.719  1.00  0.00           C  
ATOM   2345  CD1 LEU A 247      14.882  17.827  13.590  1.00  0.00           C  
ATOM   2346  CD2 LEU A 247      13.510  17.679  15.681  1.00  0.00           C  
ATOM   2347  H   LEU A 247      13.287  21.012  15.629  1.00  0.00           H  
ATOM   2348  HA  LEU A 247      14.664  19.257  17.495  1.00  0.00           H  
ATOM   2349 1HB  LEU A 247      15.551  20.315  14.922  1.00  0.00           H  
ATOM   2350 2HB  LEU A 247      16.183  18.815  15.641  1.00  0.00           H  
ATOM   2351  HG  LEU A 247      13.497  19.324  14.335  1.00  0.00           H  
ATOM   2352 1HD1 LEU A 247      14.122  17.259  13.055  1.00  0.00           H  
ATOM   2353 2HD1 LEU A 247      15.371  18.517  12.902  1.00  0.00           H  
ATOM   2354 3HD1 LEU A 247      15.622  17.143  14.005  1.00  0.00           H  
ATOM   2355 1HD2 LEU A 247      12.757  17.108  15.138  1.00  0.00           H  
ATOM   2356 2HD2 LEU A 247      14.230  16.995  16.131  1.00  0.00           H  
ATOM   2357 3HD2 LEU A 247      13.027  18.264  16.464  1.00  0.00           H  
ATOM   2358  N   SER A 248      15.545  22.346  17.315  1.00  0.00           N  
ATOM   2359  CA  SER A 248      16.430  23.365  17.824  1.00  0.00           C  
ATOM   2360  C   SER A 248      16.347  23.498  19.318  1.00  0.00           C  
ATOM   2361  O   SER A 248      17.077  24.313  19.882  1.00  0.00           O  
ATOM   2362  CB  SER A 248      16.118  24.694  17.166  1.00  0.00           C  
ATOM   2363  OG  SER A 248      14.859  25.184  17.538  1.00  0.00           O  
ATOM   2364  H   SER A 248      14.650  22.617  16.934  1.00  0.00           H  
ATOM   2365  HA  SER A 248      17.454  23.269  17.462  1.00  0.00           H  
ATOM   2366 1HB  SER A 248      16.880  25.416  17.460  1.00  0.00           H  
ATOM   2367 2HB  SER A 248      16.142  24.563  16.085  1.00  0.00           H  
ATOM   2368  HG  SER A 248      14.179  24.734  17.032  1.00  0.00           H  
ATOM   2369  N   GLY A 249      15.416  22.784  19.987  1.00  0.00           N  
ATOM   2370  CA  GLY A 249      15.420  22.704  21.426  1.00  0.00           C  
ATOM   2371  C   GLY A 249      15.933  21.334  21.760  1.00  0.00           C  
ATOM   2372  O   GLY A 249      15.649  20.371  21.051  1.00  0.00           O  
ATOM   2373  H   GLY A 249      14.701  22.293  19.469  1.00  0.00           H  
ATOM   2374 1HA  GLY A 249      16.069  23.484  21.824  1.00  0.00           H  
ATOM   2375 2HA  GLY A 249      14.406  22.854  21.794  1.00  0.00           H  
ATOM   2376  N   LYS A 250      16.691  21.205  22.866  1.00  0.00           N  
ATOM   2377  CA  LYS A 250      17.284  19.943  23.220  1.00  0.00           C  
ATOM   2378  C   LYS A 250      16.262  18.941  23.661  1.00  0.00           C  
ATOM   2379  O   LYS A 250      16.277  17.800  23.200  1.00  0.00           O  
ATOM   2380  CB  LYS A 250      18.327  20.138  24.321  1.00  0.00           C  
ATOM   2381  CG  LYS A 250      19.152  18.896  24.632  1.00  0.00           C  
ATOM   2382  CD  LYS A 250      20.198  19.180  25.699  1.00  0.00           C  
ATOM   2383  CE  LYS A 250      21.212  18.049  25.796  1.00  0.00           C  
ATOM   2384  NZ  LYS A 250      20.599  16.794  26.308  1.00  0.00           N  
ATOM   2385  H   LYS A 250      16.849  22.006  23.461  1.00  0.00           H  
ATOM   2386  HA  LYS A 250      17.798  19.522  22.355  1.00  0.00           H  
ATOM   2387 1HB  LYS A 250      18.989  20.940  23.995  1.00  0.00           H  
ATOM   2388 2HB  LYS A 250      17.792  20.451  25.217  1.00  0.00           H  
ATOM   2389 1HG  LYS A 250      18.479  18.112  24.981  1.00  0.00           H  
ATOM   2390 2HG  LYS A 250      19.645  18.569  23.717  1.00  0.00           H  
ATOM   2391 1HD  LYS A 250      20.712  20.108  25.445  1.00  0.00           H  
ATOM   2392 2HD  LYS A 250      19.694  19.296  26.658  1.00  0.00           H  
ATOM   2393 1HE  LYS A 250      21.624  17.873  24.803  1.00  0.00           H  
ATOM   2394 2HE  LYS A 250      22.010  18.363  26.469  1.00  0.00           H  
ATOM   2395 1HZ  LYS A 250      21.303  16.071  26.357  1.00  0.00           H  
ATOM   2396 2HZ  LYS A 250      20.217  16.956  27.229  1.00  0.00           H  
ATOM   2397 3HZ  LYS A 250      19.860  16.502  25.684  1.00  0.00           H  
ATOM   2398  N   GLU A 251      15.346  19.329  24.568  1.00  0.00           N  
ATOM   2399  CA  GLU A 251      14.396  18.378  25.071  1.00  0.00           C  
ATOM   2400  C   GLU A 251      13.513  17.939  23.945  1.00  0.00           C  
ATOM   2401  O   GLU A 251      13.176  16.762  23.832  1.00  0.00           O  
ATOM   2402  CB  GLU A 251      13.565  18.973  26.209  1.00  0.00           C  
ATOM   2403  CG  GLU A 251      14.302  19.082  27.536  1.00  0.00           C  
ATOM   2404  CD  GLU A 251      14.730  17.730  28.035  1.00  0.00           C  
ATOM   2405  OE1 GLU A 251      13.884  16.884  28.203  1.00  0.00           O  
ATOM   2406  OE2 GLU A 251      15.912  17.505  28.142  1.00  0.00           O  
ATOM   2407  H   GLU A 251      15.313  20.281  24.903  1.00  0.00           H  
ATOM   2408  HA  GLU A 251      14.921  17.528  25.509  1.00  0.00           H  
ATOM   2409 1HB  GLU A 251      13.250  19.966  25.887  1.00  0.00           H  
ATOM   2410 2HB  GLU A 251      12.689  18.336  26.331  1.00  0.00           H  
ATOM   2411 1HG  GLU A 251      15.166  19.744  27.500  1.00  0.00           H  
ATOM   2412 2HG  GLU A 251      13.555  19.498  28.211  1.00  0.00           H  
ATOM   2413  N   ASP A 252      13.135  18.888  23.070  1.00  0.00           N  
ATOM   2414  CA  ASP A 252      12.253  18.622  21.969  1.00  0.00           C  
ATOM   2415  C   ASP A 252      12.882  17.661  21.003  1.00  0.00           C  
ATOM   2416  O   ASP A 252      12.234  16.722  20.546  1.00  0.00           O  
ATOM   2417  CB  ASP A 252      11.876  19.921  21.253  1.00  0.00           C  
ATOM   2418  CG  ASP A 252      10.751  20.703  21.917  1.00  0.00           C  
ATOM   2419  OD1 ASP A 252      11.005  21.347  22.907  1.00  0.00           O  
ATOM   2420  OD2 ASP A 252       9.689  20.776  21.347  1.00  0.00           O  
ATOM   2421  H   ASP A 252      13.492  19.823  23.199  1.00  0.00           H  
ATOM   2422  HA  ASP A 252      11.330  18.172  22.336  1.00  0.00           H  
ATOM   2423 1HB  ASP A 252      12.725  20.584  21.080  1.00  0.00           H  
ATOM   2424 2HB  ASP A 252      11.527  19.521  20.301  1.00  0.00           H  
ATOM   2425  N   ARG A 253      14.165  17.872  20.659  1.00  0.00           N  
ATOM   2426  CA  ARG A 253      14.825  16.993  19.737  1.00  0.00           C  
ATOM   2427  C   ARG A 253      14.931  15.618  20.337  1.00  0.00           C  
ATOM   2428  O   ARG A 253      14.693  14.619  19.661  1.00  0.00           O  
ATOM   2429  CB  ARG A 253      16.178  17.525  19.290  1.00  0.00           C  
ATOM   2430  CG  ARG A 253      16.820  16.757  18.145  1.00  0.00           C  
ATOM   2431  CD  ARG A 253      18.094  17.343  17.653  1.00  0.00           C  
ATOM   2432  NE  ARG A 253      19.191  17.287  18.606  1.00  0.00           N  
ATOM   2433  CZ  ARG A 253      19.606  18.327  19.356  1.00  0.00           C  
ATOM   2434  NH1 ARG A 253      19.047  19.511  19.242  1.00  0.00           N  
ATOM   2435  NH2 ARG A 253      20.609  18.130  20.195  1.00  0.00           N  
ATOM   2436  H   ARG A 253      14.676  18.652  21.047  1.00  0.00           H  
ATOM   2437  HA  ARG A 253      14.287  16.982  18.789  1.00  0.00           H  
ATOM   2438 1HB  ARG A 253      16.029  18.561  18.989  1.00  0.00           H  
ATOM   2439 2HB  ARG A 253      16.836  17.490  20.158  1.00  0.00           H  
ATOM   2440 1HG  ARG A 253      17.027  15.741  18.481  1.00  0.00           H  
ATOM   2441 2HG  ARG A 253      16.119  16.728  17.311  1.00  0.00           H  
ATOM   2442 1HD  ARG A 253      18.410  16.804  16.761  1.00  0.00           H  
ATOM   2443 2HD  ARG A 253      17.929  18.391  17.406  1.00  0.00           H  
ATOM   2444  HE  ARG A 253      19.790  16.511  18.854  1.00  0.00           H  
ATOM   2445 1HH1 ARG A 253      18.294  19.649  18.583  1.00  0.00           H  
ATOM   2446 2HH1 ARG A 253      19.373  20.277  19.813  1.00  0.00           H  
ATOM   2447 1HH2 ARG A 253      21.039  17.218  20.258  1.00  0.00           H  
ATOM   2448 2HH2 ARG A 253      20.940  18.892  20.768  1.00  0.00           H  
ATOM   2449  N   GLU A 254      15.297  15.513  21.630  1.00 44.72           N  
ATOM   2450  CA  GLU A 254      15.570  14.216  22.184  1.00 44.72           C  
ATOM   2451  C   GLU A 254      14.302  13.419  22.181  1.00 44.72           C  
ATOM   2452  O   GLU A 254      14.332  12.220  21.904  1.00 44.72           O  
ATOM   2453  CB  GLU A 254      16.133  14.262  23.614  1.00 44.72           C  
ATOM   2454  CG  GLU A 254      17.566  14.795  23.662  1.00 44.72           C  
ATOM   2455  CD  GLU A 254      18.083  14.649  25.084  1.00 44.72           C  
ATOM   2456  OE1 GLU A 254      17.243  14.613  26.021  1.00 44.72           O  
ATOM   2457  OE2 GLU A 254      19.329  14.569  25.247  1.00 44.72           O  
ATOM   2458  H   GLU A 254      15.384  16.328  22.219  1.00  0.00           H  
ATOM   2459  HA  GLU A 254      16.306  13.698  21.568  1.00  0.00           H  
ATOM   2460 1HB  GLU A 254      15.471  14.902  24.197  1.00  0.00           H  
ATOM   2461 2HB  GLU A 254      16.093  13.245  24.005  1.00  0.00           H  
ATOM   2462 1HG  GLU A 254      18.233  14.311  22.949  1.00  0.00           H  
ATOM   2463 2HG  GLU A 254      17.457  15.847  23.399  1.00  0.00           H  
ATOM   2464  N   ASN A 255      13.142  14.041  22.491  1.00  0.00           N  
ATOM   2465  CA  ASN A 255      11.973  13.209  22.478  1.00  0.00           C  
ATOM   2466  C   ASN A 255      11.552  12.842  21.085  1.00  0.00           C  
ATOM   2467  O   ASN A 255      11.117  11.714  20.865  1.00  0.00           O  
ATOM   2468  CB  ASN A 255      10.820  13.873  23.210  1.00  0.00           C  
ATOM   2469  CG  ASN A 255      10.354  15.151  22.571  1.00  0.00           C  
ATOM   2470  OD1 ASN A 255      11.046  16.175  22.605  1.00  0.00           O  
ATOM   2471  ND2 ASN A 255       9.150  15.120  22.060  1.00  0.00           N  
ATOM   2472  H   ASN A 255      13.046  15.020  22.723  1.00  0.00           H  
ATOM   2473  HA  ASN A 255      12.241  12.189  22.758  1.00  0.00           H  
ATOM   2474 1HB  ASN A 255       9.952  13.294  23.526  1.00  0.00           H  
ATOM   2475 2HB  ASN A 255      11.430  14.117  24.080  1.00  0.00           H  
ATOM   2476 1HD2 ASN A 255       8.774  15.935  21.618  1.00  0.00           H  
ATOM   2477 2HD2 ASN A 255       8.606  14.283  22.111  1.00  0.00           H  
ATOM   2478  N   VAL A 256      11.689  13.747  20.093  1.00  0.00           N  
ATOM   2479  CA  VAL A 256      11.228  13.412  18.770  1.00  0.00           C  
ATOM   2480  C   VAL A 256      12.082  12.320  18.198  1.00  0.00           C  
ATOM   2481  O   VAL A 256      11.599  11.485  17.434  1.00  0.00           O  
ATOM   2482  CB  VAL A 256      11.252  14.629  17.825  1.00  0.00           C  
ATOM   2483  CG1 VAL A 256      10.227  15.664  18.263  1.00  0.00           C  
ATOM   2484  CG2 VAL A 256      12.643  15.243  17.783  1.00  0.00           C  
ATOM   2485  H   VAL A 256      12.107  14.652  20.254  1.00  0.00           H  
ATOM   2486  HA  VAL A 256      10.214  13.012  18.793  1.00  0.00           H  
ATOM   2487  HB  VAL A 256      11.023  14.295  16.813  1.00  0.00           H  
ATOM   2488 1HG1 VAL A 256      10.258  16.516  17.584  1.00  0.00           H  
ATOM   2489 2HG1 VAL A 256       9.232  15.221  18.244  1.00  0.00           H  
ATOM   2490 3HG1 VAL A 256      10.457  15.998  19.275  1.00  0.00           H  
ATOM   2491 1HG2 VAL A 256      12.643  16.100  17.111  1.00  0.00           H  
ATOM   2492 2HG2 VAL A 256      12.927  15.567  18.785  1.00  0.00           H  
ATOM   2493 3HG2 VAL A 256      13.358  14.502  17.425  1.00  0.00           H  
ATOM   2494  N   LEU A 257      13.378  12.280  18.559  1.00 50.80           N  
ATOM   2495  CA  LEU A 257      14.193  11.169  18.156  1.00 50.80           C  
ATOM   2496  C   LEU A 257      13.707   9.891  18.781  1.00 50.80           C  
ATOM   2497  O   LEU A 257      13.612   8.869  18.103  1.00 50.80           O  
ATOM   2498  CB  LEU A 257      15.679  11.340  18.516  1.00 50.80           C  
ATOM   2499  CG  LEU A 257      16.355  12.501  17.759  1.00 50.80           C  
ATOM   2500  CD1 LEU A 257      17.837  12.632  18.146  1.00 50.80           C  
ATOM   2501  CD2 LEU A 257      16.136  12.392  16.240  1.00 50.80           C  
ATOM   2502  H   LEU A 257      13.790  13.018  19.111  1.00  0.00           H  
ATOM   2503  HA  LEU A 257      14.134  11.046  17.075  1.00  0.00           H  
ATOM   2504 1HB  LEU A 257      15.579  11.574  19.575  1.00  0.00           H  
ATOM   2505 2HB  LEU A 257      16.232  10.407  18.402  1.00  0.00           H  
ATOM   2506  HG  LEU A 257      15.872  13.423  18.083  1.00  0.00           H  
ATOM   2507 1HD1 LEU A 257      18.285  13.460  17.595  1.00  0.00           H  
ATOM   2508 2HD1 LEU A 257      17.919  12.824  19.216  1.00  0.00           H  
ATOM   2509 3HD1 LEU A 257      18.360  11.709  17.901  1.00  0.00           H  
ATOM   2510 1HD2 LEU A 257      16.626  13.228  15.741  1.00  0.00           H  
ATOM   2511 2HD2 LEU A 257      16.557  11.454  15.877  1.00  0.00           H  
ATOM   2512 3HD2 LEU A 257      15.068  12.417  16.023  1.00  0.00           H  
ATOM   2513  N   ARG A 258      13.384   9.902  20.090  1.00  0.00           N  
ATOM   2514  CA  ARG A 258      12.970   8.692  20.754  1.00  0.00           C  
ATOM   2515  C   ARG A 258      11.609   8.280  20.263  1.00  0.00           C  
ATOM   2516  O   ARG A 258      11.294   7.092  20.243  1.00  0.00           O  
ATOM   2517  CB  ARG A 258      13.011   8.813  22.270  1.00  0.00           C  
ATOM   2518  CG  ARG A 258      14.405   8.931  22.864  1.00  0.00           C  
ATOM   2519  CD  ARG A 258      14.434   8.996  24.348  1.00  0.00           C  
ATOM   2520  NE  ARG A 258      13.795  10.174  24.913  1.00  0.00           N  
ATOM   2521  CZ  ARG A 258      12.589  10.176  25.513  1.00  0.00           C  
ATOM   2522  NH1 ARG A 258      11.872   9.077  25.597  1.00  0.00           N  
ATOM   2523  NH2 ARG A 258      12.134  11.319  25.996  1.00  0.00           N  
ATOM   2524  H   ARG A 258      13.431  10.762  20.618  1.00  0.00           H  
ATOM   2525  HA  ARG A 258      13.689   7.897  20.555  1.00  0.00           H  
ATOM   2526 1HB  ARG A 258      12.431   9.697  22.534  1.00  0.00           H  
ATOM   2527 2HB  ARG A 258      12.523   7.926  22.673  1.00  0.00           H  
ATOM   2528 1HG  ARG A 258      14.989   8.064  22.555  1.00  0.00           H  
ATOM   2529 2HG  ARG A 258      14.870   9.839  22.479  1.00  0.00           H  
ATOM   2530 1HD  ARG A 258      13.923   8.122  24.751  1.00  0.00           H  
ATOM   2531 2HD  ARG A 258      15.471   8.995  24.682  1.00  0.00           H  
ATOM   2532  HE  ARG A 258      14.123  11.130  24.950  1.00  0.00           H  
ATOM   2533 1HH1 ARG A 258      12.226   8.215  25.207  1.00  0.00           H  
ATOM   2534 2HH1 ARG A 258      10.971   9.100  26.051  1.00  0.00           H  
ATOM   2535 1HH2 ARG A 258      12.691  12.158  25.907  1.00  0.00           H  
ATOM   2536 2HH2 ARG A 258      11.234  11.349  26.450  1.00  0.00           H  
ATOM   2537  N   ALA A 259      10.754   9.247  19.867  1.00  0.00           N  
ATOM   2538  CA  ALA A 259       9.426   8.908  19.425  1.00  0.00           C  
ATOM   2539  C   ALA A 259       9.506   8.155  18.129  1.00  0.00           C  
ATOM   2540  O   ALA A 259       8.856   7.124  17.964  1.00  0.00           O  
ATOM   2541  CB  ALA A 259       8.568  10.157  19.275  1.00  0.00           C  
ATOM   2542  H   ALA A 259      11.037  10.217  19.876  1.00  0.00           H  
ATOM   2543  HA  ALA A 259       8.943   8.308  20.196  1.00  0.00           H  
ATOM   2544 1HB  ALA A 259       7.575   9.875  18.925  1.00  0.00           H  
ATOM   2545 2HB  ALA A 259       8.484  10.659  20.239  1.00  0.00           H  
ATOM   2546 3HB  ALA A 259       9.029  10.830  18.554  1.00  0.00           H  
ATOM   2547  N   ARG A 260      10.331   8.632  17.178  1.00  0.00           N  
ATOM   2548  CA  ARG A 260      10.408   7.982  15.897  1.00  0.00           C  
ATOM   2549  C   ARG A 260      11.029   6.617  16.006  1.00  0.00           C  
ATOM   2550  O   ARG A 260      10.624   5.693  15.300  1.00  0.00           O  
ATOM   2551  CB  ARG A 260      11.127   8.838  14.865  1.00  0.00           C  
ATOM   2552  CG  ARG A 260      12.641   8.870  15.004  1.00  0.00           C  
ATOM   2553  CD  ARG A 260      13.330   9.728  14.006  1.00  0.00           C  
ATOM   2554  NE  ARG A 260      14.781   9.671  14.061  1.00  0.00           N  
ATOM   2555  CZ  ARG A 260      15.606  10.424  13.307  1.00  0.00           C  
ATOM   2556  NH1 ARG A 260      15.130  11.264  12.415  1.00  0.00           N  
ATOM   2557  NH2 ARG A 260      16.909  10.278  13.472  1.00  0.00           N  
ATOM   2558  H   ARG A 260      10.902   9.447  17.351  1.00  0.00           H  
ATOM   2559  HA  ARG A 260       9.408   7.883  15.473  1.00  0.00           H  
ATOM   2560 1HB  ARG A 260      10.865   8.442  13.885  1.00  0.00           H  
ATOM   2561 2HB  ARG A 260      10.737   9.851  14.964  1.00  0.00           H  
ATOM   2562 1HG  ARG A 260      12.890   9.245  15.997  1.00  0.00           H  
ATOM   2563 2HG  ARG A 260      13.021   7.854  14.893  1.00  0.00           H  
ATOM   2564 1HD  ARG A 260      13.029   9.419  13.006  1.00  0.00           H  
ATOM   2565 2HD  ARG A 260      13.037  10.765  14.169  1.00  0.00           H  
ATOM   2566  HE  ARG A 260      15.382   9.095  14.636  1.00  0.00           H  
ATOM   2567 1HH1 ARG A 260      14.132  11.351  12.289  1.00  0.00           H  
ATOM   2568 2HH1 ARG A 260      15.765  11.819  11.860  1.00  0.00           H  
ATOM   2569 1HH2 ARG A 260      17.259   9.614  14.150  1.00  0.00           H  
ATOM   2570 2HH2 ARG A 260      17.550  10.829  12.920  1.00  0.00           H  
ATOM   2571  N   GLU A 261      12.065   6.464  16.856  1.00 65.09           N  
ATOM   2572  CA  GLU A 261      12.749   5.203  16.952  1.00 65.09           C  
ATOM   2573  C   GLU A 261      11.886   4.149  17.585  1.00 65.09           C  
ATOM   2574  O   GLU A 261      11.885   2.996  17.158  1.00 65.09           O  
ATOM   2575  CB  GLU A 261      14.090   5.278  17.705  1.00 65.09           C  
ATOM   2576  CG  GLU A 261      15.161   6.017  16.895  1.00 65.09           C  
ATOM   2577  CD  GLU A 261      16.525   5.796  17.533  1.00 65.09           C  
ATOM   2578  OE1 GLU A 261      16.754   6.323  18.653  1.00 65.09           O  
ATOM   2579  OE2 GLU A 261      17.361   5.097  16.902  1.00 65.09           O  
ATOM   2580  H   GLU A 261      12.370   7.234  17.433  1.00  0.00           H  
ATOM   2581  HA  GLU A 261      12.967   4.824  15.953  1.00  0.00           H  
ATOM   2582 1HB  GLU A 261      13.898   5.792  18.647  1.00  0.00           H  
ATOM   2583 2HB  GLU A 261      14.400   4.253  17.907  1.00  0.00           H  
ATOM   2584 1HG  GLU A 261      15.182   5.733  15.843  1.00  0.00           H  
ATOM   2585 2HG  GLU A 261      14.871   7.063  16.982  1.00  0.00           H  
ATOM   2586  N   SER A 262      11.165   4.510  18.657  1.00106.47           N  
ATOM   2587  CA  SER A 262      10.349   3.588  19.401  1.00106.47           C  
ATOM   2588  C   SER A 262       8.991   3.337  18.805  1.00106.47           C  
ATOM   2589  O   SER A 262       8.431   2.257  18.989  1.00106.47           O  
ATOM   2590  CB  SER A 262      10.117   4.094  20.832  1.00106.47           C  
ATOM   2591  OG  SER A 262       9.183   3.263  21.497  1.00106.47           O  
ATOM   2592  H   SER A 262      11.204   5.477  18.947  1.00  0.00           H  
ATOM   2593  HA  SER A 262      10.840   2.633  19.594  1.00  0.00           H  
ATOM   2594 1HB  SER A 262      11.068   4.084  21.363  1.00  0.00           H  
ATOM   2595 2HB  SER A 262       9.739   5.115  20.785  1.00  0.00           H  
ATOM   2596  HG  SER A 262       8.899   2.563  20.904  1.00  0.00           H  
ATOM   2597  N   GLY A 263       8.393   4.335  18.126  1.00 34.74           N  
ATOM   2598  CA  GLY A 263       7.077   4.148  17.581  1.00 34.74           C  
ATOM   2599  C   GLY A 263       6.024   4.405  18.627  1.00 34.74           C  
ATOM   2600  O   GLY A 263       4.849   4.142  18.377  1.00 34.74           O  
ATOM   2601  H   GLY A 263       8.859   5.221  17.993  1.00  0.00           H  
ATOM   2602 1HA  GLY A 263       6.934   4.839  16.750  1.00  0.00           H  
ATOM   2603 2HA  GLY A 263       6.983   3.124  17.221  1.00  0.00           H  
ATOM   2604  N   LYS A 264       6.392   4.930  19.820  1.00 84.62           N  
ATOM   2605  CA  LYS A 264       5.384   5.149  20.829  1.00 84.62           C  
ATOM   2606  C   LYS A 264       5.522   6.507  21.455  1.00 84.62           C  
ATOM   2607  O   LYS A 264       6.455   7.254  21.166  1.00 84.62           O  
ATOM   2608  CB  LYS A 264       5.393   4.115  21.966  1.00 84.62           C  
ATOM   2609  CG  LYS A 264       4.706   2.801  21.591  1.00 84.62           C  
ATOM   2610  CD  LYS A 264       4.845   1.719  22.663  1.00 84.62           C  
ATOM   2611  CE  LYS A 264       3.810   0.600  22.542  1.00 84.62           C  
ATOM   2612  NZ  LYS A 264       4.118  -0.267  21.386  1.00 84.62           N  
ATOM   2613  H   LYS A 264       7.351   5.172  20.022  1.00  0.00           H  
ATOM   2614  HA  LYS A 264       4.393   5.107  20.376  1.00  0.00           H  
ATOM   2615 1HB  LYS A 264       6.437   3.931  22.222  1.00  0.00           H  
ATOM   2616 2HB  LYS A 264       4.886   4.571  22.817  1.00  0.00           H  
ATOM   2617 1HG  LYS A 264       3.645   2.998  21.433  1.00  0.00           H  
ATOM   2618 2HG  LYS A 264       5.148   2.431  20.666  1.00  0.00           H  
ATOM   2619 1HD  LYS A 264       5.839   1.277  22.584  1.00  0.00           H  
ATOM   2620 2HD  LYS A 264       4.733   2.184  23.642  1.00  0.00           H  
ATOM   2621 1HE  LYS A 264       3.826   0.019  23.463  1.00  0.00           H  
ATOM   2622 2HE  LYS A 264       2.828   1.056  22.418  1.00  0.00           H  
ATOM   2623 1HZ  LYS A 264       3.425  -0.999  21.321  1.00  0.00           H  
ATOM   2624 2HZ  LYS A 264       4.107   0.284  20.539  1.00  0.00           H  
ATOM   2625 3HZ  LYS A 264       5.032  -0.678  21.508  1.00  0.00           H  
ATOM   2626  N   GLY A 265       4.556   6.850  22.342  1.00 28.46           N  
ATOM   2627  CA  GLY A 265       4.506   8.128  23.004  1.00 28.46           C  
ATOM   2628  C   GLY A 265       5.734   8.271  23.856  1.00 28.46           C  
ATOM   2629  O   GLY A 265       6.189   7.307  24.470  1.00 28.46           O  
ATOM   2630  H   GLY A 265       3.841   6.165  22.540  1.00  0.00           H  
ATOM   2631 1HA  GLY A 265       4.471   8.917  22.253  1.00  0.00           H  
ATOM   2632 2HA  GLY A 265       3.609   8.175  23.620  1.00  0.00           H  
ATOM   2633  N   VAL A 266       6.298   9.502  23.911  1.00  0.00           N  
ATOM   2634  CA  VAL A 266       7.483   9.772  24.687  1.00  0.00           C  
ATOM   2635  C   VAL A 266       7.300  11.067  25.436  1.00  0.00           C  
ATOM   2636  O   VAL A 266       6.607  11.975  24.974  1.00  0.00           O  
ATOM   2637  CB  VAL A 266       8.744   9.857  23.807  1.00  0.00           C  
ATOM   2638  CG1 VAL A 266       9.008   8.524  23.124  1.00  0.00           C  
ATOM   2639  CG2 VAL A 266       8.600  10.965  22.774  1.00  0.00           C  
ATOM   2640  H   VAL A 266       5.870  10.253  23.389  1.00  0.00           H  
ATOM   2641  HA  VAL A 266       7.678   8.974  25.404  1.00  0.00           H  
ATOM   2642  HB  VAL A 266       9.597  10.119  24.435  1.00  0.00           H  
ATOM   2643 1HG1 VAL A 266       9.904   8.603  22.506  1.00  0.00           H  
ATOM   2644 2HG1 VAL A 266       9.155   7.751  23.878  1.00  0.00           H  
ATOM   2645 3HG1 VAL A 266       8.157   8.263  22.495  1.00  0.00           H  
ATOM   2646 1HG2 VAL A 266       9.500  11.012  22.162  1.00  0.00           H  
ATOM   2647 2HG2 VAL A 266       7.738  10.758  22.139  1.00  0.00           H  
ATOM   2648 3HG2 VAL A 266       8.457  11.919  23.281  1.00  0.00           H  
ATOM   2649  N   LEU A 267       7.937  11.176  26.628  1.00 53.65           N  
ATOM   2650  CA  LEU A 267       7.847  12.351  27.459  1.00 53.65           C  
ATOM   2651  C   LEU A 267       9.227  12.873  27.727  1.00 53.65           C  
ATOM   2652  O   LEU A 267      10.183  12.109  27.847  1.00 53.65           O  
ATOM   2653  CB  LEU A 267       7.232  12.052  28.839  1.00 53.65           C  
ATOM   2654  CG  LEU A 267       5.773  11.561  28.790  1.00 53.65           C  
ATOM   2655  CD1 LEU A 267       5.234  11.270  30.200  1.00 53.65           C  
ATOM   2656  CD2 LEU A 267       4.879  12.544  28.017  1.00 53.65           C  
ATOM   2657  H   LEU A 267       8.497  10.395  26.939  1.00  0.00           H  
ATOM   2658  HA  LEU A 267       7.220  13.096  26.971  1.00  0.00           H  
ATOM   2659 1HB  LEU A 267       7.893  11.247  29.157  1.00  0.00           H  
ATOM   2660 2HB  LEU A 267       7.336  12.897  29.519  1.00  0.00           H  
ATOM   2661  HG  LEU A 267       5.766  10.621  28.238  1.00  0.00           H  
ATOM   2662 1HD1 LEU A 267       4.202  10.925  30.132  1.00  0.00           H  
ATOM   2663 2HD1 LEU A 267       5.843  10.498  30.670  1.00  0.00           H  
ATOM   2664 3HD1 LEU A 267       5.273  12.179  30.799  1.00  0.00           H  
ATOM   2665 1HD2 LEU A 267       3.856  12.168  28.000  1.00  0.00           H  
ATOM   2666 2HD2 LEU A 267       4.900  13.518  28.506  1.00  0.00           H  
ATOM   2667 3HD2 LEU A 267       5.245  12.643  26.995  1.00  0.00           H  
ATOM   2668  N   THR A 268       9.357  14.212  27.832  1.00  0.00           N  
ATOM   2669  CA  THR A 268      10.616  14.847  28.117  1.00  0.00           C  
ATOM   2670  C   THR A 268      10.755  14.987  29.608  1.00  0.00           C  
ATOM   2671  O   THR A 268       9.849  14.647  30.368  1.00  0.00           O  
ATOM   2672  CB  THR A 268      10.736  16.230  27.451  1.00  0.00           C  
ATOM   2673  OG1 THR A 268       9.839  17.150  28.089  1.00  0.00           O  
ATOM   2674  CG2 THR A 268      10.396  16.141  25.971  1.00  0.00           C  
ATOM   2675  H   THR A 268       8.535  14.785  27.704  1.00  0.00           H  
ATOM   2676  HA  THR A 268      11.431  14.253  27.702  1.00  0.00           H  
ATOM   2677  HB  THR A 268      11.757  16.593  27.567  1.00  0.00           H  
ATOM   2678  HG1 THR A 268      10.193  17.398  28.946  1.00  0.00           H  
ATOM   2679 1HG2 THR A 268      10.486  17.128  25.518  1.00  0.00           H  
ATOM   2680 2HG2 THR A 268      11.083  15.451  25.482  1.00  0.00           H  
ATOM   2681 3HG2 THR A 268       9.375  15.780  25.854  1.00  0.00           H  
ATOM   2682  N   ALA A 269      11.941  15.454  30.059  1.00 50.50           N  
ATOM   2683  CA  ALA A 269      12.164  15.789  31.439  1.00 50.50           C  
ATOM   2684  C   ALA A 269      11.476  17.111  31.625  1.00 50.50           C  
ATOM   2685  O   ALA A 269      11.090  17.741  30.641  1.00 50.50           O  
ATOM   2686  CB  ALA A 269      13.646  15.983  31.810  1.00 50.50           C  
ATOM   2687  H   ALA A 269      12.695  15.570  29.397  1.00  0.00           H  
ATOM   2688  HA  ALA A 269      11.789  14.976  32.061  1.00  0.00           H  
ATOM   2689 1HB  ALA A 269      13.725  16.233  32.868  1.00  0.00           H  
ATOM   2690 2HB  ALA A 269      14.194  15.062  31.613  1.00  0.00           H  
ATOM   2691 3HB  ALA A 269      14.067  16.791  31.214  1.00  0.00           H  
ATOM   2692  N   PRO A 270      11.259  17.556  32.836  1.00  0.00           N  
ATOM   2693  CA  PRO A 270      10.600  18.824  33.007  1.00  0.00           C  
ATOM   2694  C   PRO A 270      11.460  19.972  32.567  1.00  0.00           C  
ATOM   2695  O   PRO A 270      12.660  19.959  32.841  1.00  0.00           O  
ATOM   2696  CB  PRO A 270      10.130  18.872  34.464  1.00  0.00           C  
ATOM   2697  CG  PRO A 270      10.769  17.633  35.126  1.00  0.00           C  
ATOM   2698  CD  PRO A 270      11.008  16.666  33.955  1.00  0.00           C  
ATOM   2699  HA  PRO A 270       9.752  18.959  32.320  1.00  0.00           H  
ATOM   2700 1HB  PRO A 270      10.455  19.797  34.962  1.00  0.00           H  
ATOM   2701 2HB  PRO A 270       9.033  18.836  34.535  1.00  0.00           H  
ATOM   2702 1HG  PRO A 270      11.708  17.894  35.637  1.00  0.00           H  
ATOM   2703 2HG  PRO A 270      10.101  17.198  35.884  1.00  0.00           H  
ATOM   2704 1HD  PRO A 270      11.866  16.001  34.133  1.00  0.00           H  
ATOM   2705 2HD  PRO A 270      10.137  16.022  33.763  1.00  0.00           H  
ATOM   2706  N   PHE A 271      10.953  20.971  31.678  1.00  0.00           N  
ATOM   2707  CA  PHE A 271      11.690  22.187  31.463  1.00  0.00           C  
ATOM   2708  C   PHE A 271      10.712  23.295  31.212  1.00  0.00           C  
ATOM   2709  O   PHE A 271       9.504  23.066  31.150  1.00  0.00           O  
ATOM   2710  CB  PHE A 271      12.663  22.046  30.291  1.00  0.00           C  
ATOM   2711  CG  PHE A 271      11.997  22.068  28.944  1.00  0.00           C  
ATOM   2712  CD1 PHE A 271      12.074  23.191  28.135  1.00  0.00           C  
ATOM   2713  CD2 PHE A 271      11.292  20.966  28.485  1.00  0.00           C  
ATOM   2714  CE1 PHE A 271      11.462  23.212  26.896  1.00  0.00           C  
ATOM   2715  CE2 PHE A 271      10.680  20.983  27.247  1.00  0.00           C  
ATOM   2716  CZ  PHE A 271      10.765  22.109  26.452  1.00  0.00           C  
ATOM   2717  H   PHE A 271      10.029  20.878  31.280  1.00  0.00           H  
ATOM   2718  HA  PHE A 271      12.257  22.440  32.360  1.00  0.00           H  
ATOM   2719 1HB  PHE A 271      13.380  22.866  30.297  1.00  0.00           H  
ATOM   2720 2HB  PHE A 271      13.197  21.099  30.359  1.00  0.00           H  
ATOM   2721  HD1 PHE A 271      12.626  24.064  28.486  1.00  0.00           H  
ATOM   2722  HD2 PHE A 271      11.225  20.077  29.113  1.00  0.00           H  
ATOM   2723  HE1 PHE A 271      11.530  24.102  26.270  1.00  0.00           H  
ATOM   2724  HE2 PHE A 271      10.130  20.110  26.897  1.00  0.00           H  
ATOM   2725  HZ  PHE A 271      10.281  22.125  25.476  1.00  0.00           H  
ATOM   2726  N   ARG A 272      11.211  24.542  31.065  1.00  0.00           N  
ATOM   2727  CA  ARG A 272      10.308  25.646  30.933  1.00  0.00           C  
ATOM   2728  C   ARG A 272      10.009  25.874  29.487  1.00  0.00           C  
ATOM   2729  O   ARG A 272      10.898  26.032  28.650  1.00  0.00           O  
ATOM   2730  CB  ARG A 272      10.818  26.908  31.613  1.00  0.00           C  
ATOM   2731  CG  ARG A 272      10.787  26.873  33.133  1.00  0.00           C  
ATOM   2732  CD  ARG A 272      11.012  28.191  33.781  1.00  0.00           C  
ATOM   2733  NE  ARG A 272      10.897  28.177  35.230  1.00  0.00           N  
ATOM   2734  CZ  ARG A 272       9.735  28.068  35.905  1.00  0.00           C  
ATOM   2735  NH1 ARG A 272       8.587  28.002  35.269  1.00  0.00           N  
ATOM   2736  NH2 ARG A 272       9.779  28.055  37.225  1.00  0.00           N  
ATOM   2737  H   ARG A 272      12.206  24.715  31.047  1.00  0.00           H  
ATOM   2738  HA  ARG A 272       9.363  25.411  31.423  1.00  0.00           H  
ATOM   2739 1HB  ARG A 272      11.843  27.059  31.278  1.00  0.00           H  
ATOM   2740 2HB  ARG A 272      10.197  27.732  31.262  1.00  0.00           H  
ATOM   2741 1HG  ARG A 272       9.813  26.504  33.452  1.00  0.00           H  
ATOM   2742 2HG  ARG A 272      11.565  26.191  33.479  1.00  0.00           H  
ATOM   2743 1HD  ARG A 272      12.015  28.539  33.537  1.00  0.00           H  
ATOM   2744 2HD  ARG A 272      10.278  28.901  33.402  1.00  0.00           H  
ATOM   2745  HE  ARG A 272      11.619  28.242  35.935  1.00  0.00           H  
ATOM   2746 1HH1 ARG A 272       8.569  28.032  34.259  1.00  0.00           H  
ATOM   2747 2HH1 ARG A 272       7.727  27.921  35.792  1.00  0.00           H  
ATOM   2748 1HH2 ARG A 272      10.670  28.125  37.699  1.00  0.00           H  
ATOM   2749 2HH2 ARG A 272       8.924  27.975  37.755  1.00  0.00           H  
ATOM   2750  N   LEU A 273       8.695  25.891  29.188  1.00  0.00           N  
ATOM   2751  CA  LEU A 273       8.157  25.939  27.862  1.00  0.00           C  
ATOM   2752  C   LEU A 273       8.227  27.319  27.297  1.00  0.00           C  
ATOM   2753  O   LEU A 273       8.270  28.318  28.014  1.00  0.00           O  
ATOM   2754  CB  LEU A 273       6.709  25.435  27.858  1.00  0.00           C  
ATOM   2755  CG  LEU A 273       6.513  24.006  28.380  1.00  0.00           C  
ATOM   2756  CD1 LEU A 273       5.073  23.807  28.831  1.00  0.00           C  
ATOM   2757  CD2 LEU A 273       6.879  23.011  27.288  1.00  0.00           C  
ATOM   2758  H   LEU A 273       8.062  25.868  29.975  1.00  0.00           H  
ATOM   2759  HA  LEU A 273       8.740  25.290  27.208  1.00  0.00           H  
ATOM   2760 1HB  LEU A 273       6.271  26.150  28.554  1.00  0.00           H  
ATOM   2761 2HB  LEU A 273       6.243  25.550  26.879  1.00  0.00           H  
ATOM   2762  HG  LEU A 273       7.210  23.864  29.206  1.00  0.00           H  
ATOM   2763 1HD1 LEU A 273       4.944  22.789  29.200  1.00  0.00           H  
ATOM   2764 2HD1 LEU A 273       4.840  24.513  29.628  1.00  0.00           H  
ATOM   2765 3HD1 LEU A 273       4.402  23.975  27.989  1.00  0.00           H  
ATOM   2766 1HD2 LEU A 273       6.740  21.996  27.660  1.00  0.00           H  
ATOM   2767 2HD2 LEU A 273       6.238  23.171  26.420  1.00  0.00           H  
ATOM   2768 3HD2 LEU A 273       7.921  23.153  27.000  1.00  0.00           H  
ATOM   2769  N   LEU A 274       8.253  27.379  25.953  1.00  0.00           N  
ATOM   2770  CA  LEU A 274       8.383  28.596  25.213  1.00  0.00           C  
ATOM   2771  C   LEU A 274       7.175  29.454  25.445  1.00  0.00           C  
ATOM   2772  O   LEU A 274       6.054  28.972  25.594  1.00  0.00           O  
ATOM   2773  CB  LEU A 274       8.565  28.303  23.718  1.00  0.00           C  
ATOM   2774  CG  LEU A 274       8.923  29.518  22.853  1.00  0.00           C  
ATOM   2775  CD1 LEU A 274      10.210  30.156  23.356  1.00  0.00           C  
ATOM   2776  CD2 LEU A 274       9.066  29.085  21.402  1.00  0.00           C  
ATOM   2777  H   LEU A 274       8.175  26.505  25.453  1.00  0.00           H  
ATOM   2778  HA  LEU A 274       9.301  29.104  25.504  1.00  0.00           H  
ATOM   2779 1HB  LEU A 274       9.412  27.621  23.773  1.00  0.00           H  
ATOM   2780 2HB  LEU A 274       7.704  27.779  23.302  1.00  0.00           H  
ATOM   2781  HG  LEU A 274       8.086  30.215  22.912  1.00  0.00           H  
ATOM   2782 1HD1 LEU A 274      10.456  31.018  22.736  1.00  0.00           H  
ATOM   2783 2HD1 LEU A 274      10.077  30.479  24.389  1.00  0.00           H  
ATOM   2784 3HD1 LEU A 274      11.020  29.429  23.304  1.00  0.00           H  
ATOM   2785 1HD2 LEU A 274       9.320  29.950  20.788  1.00  0.00           H  
ATOM   2786 2HD2 LEU A 274       9.856  28.338  21.321  1.00  0.00           H  
ATOM   2787 3HD2 LEU A 274       8.126  28.657  21.054  1.00  0.00           H  
ATOM   2788  N   LYS A 275       7.430  30.774  25.521  1.00  0.00           N  
ATOM   2789  CA  LYS A 275       6.498  31.862  25.625  1.00  0.00           C  
ATOM   2790  C   LYS A 275       5.917  31.995  27.002  1.00  0.00           C  
ATOM   2791  O   LYS A 275       5.876  33.094  27.552  1.00  0.00           O  
ATOM   2792  CB  LYS A 275       5.372  31.691  24.604  1.00  0.00           C  
ATOM   2793  CG  LYS A 275       4.357  32.826  24.589  1.00  0.00           C  
ATOM   2794  CD  LYS A 275       3.279  32.591  23.542  1.00  0.00           C  
ATOM   2795  CE  LYS A 275       2.253  33.715  23.541  1.00  0.00           C  
ATOM   2796  NZ  LYS A 275       1.188  33.494  22.526  1.00  0.00           N  
ATOM   2797  H   LYS A 275       8.419  30.974  25.497  1.00  0.00           H  
ATOM   2798  HA  LYS A 275       7.010  32.806  25.436  1.00  0.00           H  
ATOM   2799 1HB  LYS A 275       5.841  31.610  23.623  1.00  0.00           H  
ATOM   2800 2HB  LYS A 275       4.865  30.755  24.841  1.00  0.00           H  
ATOM   2801 1HG  LYS A 275       3.898  32.892  25.576  1.00  0.00           H  
ATOM   2802 2HG  LYS A 275       4.881  33.756  24.370  1.00  0.00           H  
ATOM   2803 1HD  LYS A 275       3.754  32.530  22.562  1.00  0.00           H  
ATOM   2804 2HD  LYS A 275       2.781  31.646  23.762  1.00  0.00           H  
ATOM   2805 1HE  LYS A 275       1.805  33.769  24.532  1.00  0.00           H  
ATOM   2806 2HE  LYS A 275       2.771  34.649  23.326  1.00  0.00           H  
ATOM   2807 1HZ  LYS A 275       0.530  34.260  22.557  1.00  0.00           H  
ATOM   2808 2HZ  LYS A 275       1.603  33.445  21.606  1.00  0.00           H  
ATOM   2809 3HZ  LYS A 275       0.707  32.629  22.725  1.00  0.00           H  
ATOM   2810  N   THR A 276       5.463  30.886  27.609  1.00  0.00           N  
ATOM   2811  CA  THR A 276       4.883  30.943  28.925  1.00  0.00           C  
ATOM   2812  C   THR A 276       5.948  30.879  29.968  1.00  0.00           C  
ATOM   2813  O   THR A 276       5.845  31.489  31.031  1.00  0.00           O  
ATOM   2814  CB  THR A 276       3.879  29.799  29.161  1.00  0.00           C  
ATOM   2815  OG1 THR A 276       4.569  28.542  29.136  1.00  0.00           O  
ATOM   2816  CG2 THR A 276       2.803  29.804  28.086  1.00  0.00           C  
ATOM   2817  H   THR A 276       5.528  29.995  27.138  1.00  0.00           H  
ATOM   2818  HA  THR A 276       4.325  31.872  29.043  1.00  0.00           H  
ATOM   2819  HB  THR A 276       3.416  29.930  30.139  1.00  0.00           H  
ATOM   2820  HG1 THR A 276       4.948  28.403  28.265  1.00  0.00           H  
ATOM   2821 1HG2 THR A 276       2.103  28.989  28.270  1.00  0.00           H  
ATOM   2822 2HG2 THR A 276       2.270  30.754  28.111  1.00  0.00           H  
ATOM   2823 3HG2 THR A 276       3.266  29.672  27.109  1.00  0.00           H  
ATOM   2824  N   ASN A 277       7.013  30.117  29.667  1.00  0.00           N  
ATOM   2825  CA  ASN A 277       8.071  29.861  30.599  1.00  0.00           C  
ATOM   2826  C   ASN A 277       7.512  29.094  31.763  1.00  0.00           C  
ATOM   2827  O   ASN A 277       8.075  29.106  32.857  1.00  0.00           O  
ATOM   2828  CB  ASN A 277       8.744  31.139  31.064  1.00  0.00           C  
ATOM   2829  CG  ASN A 277       9.394  31.919  29.955  1.00  0.00           C  
ATOM   2830  OD1 ASN A 277      10.252  31.405  29.227  1.00  0.00           O  
ATOM   2831  ND2 ASN A 277       9.050  33.179  29.873  1.00  0.00           N  
ATOM   2832  H   ASN A 277       7.063  29.713  28.743  1.00  0.00           H  
ATOM   2833  HA  ASN A 277       8.844  29.256  30.123  1.00  0.00           H  
ATOM   2834 1HB  ASN A 277       8.229  31.830  31.732  1.00  0.00           H  
ATOM   2835 2HB  ASN A 277       9.516  30.606  31.618  1.00  0.00           H  
ATOM   2836 1HD2 ASN A 277       9.443  33.759  29.159  1.00  0.00           H  
ATOM   2837 2HD2 ASN A 277       8.396  33.562  30.525  1.00  0.00           H  
ATOM   2838  N   HIS A 278       6.390  28.375  31.541  1.00  0.00           N  
ATOM   2839  CA  HIS A 278       5.827  27.523  32.554  1.00  0.00           C  
ATOM   2840  C   HIS A 278       6.597  26.234  32.566  1.00  0.00           C  
ATOM   2841  O   HIS A 278       7.044  25.759  31.522  1.00  0.00           O  
ATOM   2842  CB  HIS A 278       4.338  27.262  32.307  1.00  0.00           C  
ATOM   2843  CG  HIS A 278       3.483  28.484  32.438  1.00  0.00           C  
ATOM   2844  ND1 HIS A 278       2.127  28.474  32.184  1.00  0.00           N  
ATOM   2845  CD2 HIS A 278       3.790  29.752  32.797  1.00  0.00           C  
ATOM   2846  CE1 HIS A 278       1.637  29.686  32.381  1.00  0.00           C  
ATOM   2847  NE2 HIS A 278       2.625  30.479  32.753  1.00  0.00           N  
ATOM   2848  H   HIS A 278       5.934  28.437  30.641  1.00  0.00           H  
ATOM   2849  HA  HIS A 278       5.888  28.017  33.524  1.00  0.00           H  
ATOM   2850 1HB  HIS A 278       4.185  26.883  31.295  1.00  0.00           H  
ATOM   2851 2HB  HIS A 278       3.959  26.537  33.027  1.00  0.00           H  
ATOM   2852  HD1 HIS A 278       1.572  27.671  31.967  1.00  0.00           H  
ATOM   2853  HD2 HIS A 278       4.724  30.235  33.085  1.00  0.00           H  
ATOM   2854  HE1 HIS A 278       0.577  29.886  32.232  1.00  0.00           H  
ATOM   2855  N   LEU A 279       6.777  25.630  33.760  1.00 53.27           N  
ATOM   2856  CA  LEU A 279       7.464  24.368  33.843  1.00 53.27           C  
ATOM   2857  C   LEU A 279       6.523  23.321  33.332  1.00 53.27           C  
ATOM   2858  O   LEU A 279       5.393  23.226  33.808  1.00 53.27           O  
ATOM   2859  CB  LEU A 279       7.869  24.000  35.282  1.00 53.27           C  
ATOM   2860  CG  LEU A 279       8.658  22.683  35.399  1.00 53.27           C  
ATOM   2861  CD1 LEU A 279      10.013  22.771  34.676  1.00 53.27           C  
ATOM   2862  CD2 LEU A 279       8.797  22.250  36.867  1.00 53.27           C  
ATOM   2863  H   LEU A 279       6.432  26.059  34.607  1.00  0.00           H  
ATOM   2864  HA  LEU A 279       8.374  24.408  33.245  1.00  0.00           H  
ATOM   2865 1HB  LEU A 279       8.513  24.849  35.507  1.00  0.00           H  
ATOM   2866 2HB  LEU A 279       7.013  24.005  35.957  1.00  0.00           H  
ATOM   2867  HG  LEU A 279       8.078  21.912  34.891  1.00  0.00           H  
ATOM   2868 1HD1 LEU A 279      10.543  21.824  34.778  1.00  0.00           H  
ATOM   2869 2HD1 LEU A 279       9.848  22.982  33.619  1.00  0.00           H  
ATOM   2870 3HD1 LEU A 279      10.609  23.570  35.117  1.00  0.00           H  
ATOM   2871 1HD2 LEU A 279       9.358  21.316  36.919  1.00  0.00           H  
ATOM   2872 2HD2 LEU A 279       9.325  23.022  37.426  1.00  0.00           H  
ATOM   2873 3HD2 LEU A 279       7.807  22.102  37.299  1.00  0.00           H  
ATOM   2874  N   GLY A 280       6.977  22.487  32.366  1.00  0.00           N  
ATOM   2875  CA  GLY A 280       6.124  21.481  31.788  1.00  0.00           C  
ATOM   2876  C   GLY A 280       6.968  20.512  31.013  1.00  0.00           C  
ATOM   2877  O   GLY A 280       8.173  20.700  30.857  1.00  0.00           O  
ATOM   2878  H   GLY A 280       7.930  22.569  32.042  1.00  0.00           H  
ATOM   2879 1HA  GLY A 280       5.594  20.962  32.587  1.00  0.00           H  
ATOM   2880 2HA  GLY A 280       5.403  21.962  31.128  1.00  0.00           H  
ATOM   2881  N   VAL A 281       6.337  19.415  30.536  1.00  0.00           N  
ATOM   2882  CA  VAL A 281       7.015  18.419  29.750  1.00  0.00           C  
ATOM   2883  C   VAL A 281       6.305  18.325  28.437  1.00  0.00           C  
ATOM   2884  O   VAL A 281       5.179  18.798  28.287  1.00  0.00           O  
ATOM   2885  CB  VAL A 281       7.041  17.039  30.434  1.00  0.00           C  
ATOM   2886  CG1 VAL A 281       7.719  17.131  31.793  1.00  0.00           C  
ATOM   2887  CG2 VAL A 281       5.631  16.490  30.579  1.00  0.00           C  
ATOM   2888  H   VAL A 281       5.355  19.294  30.741  1.00  0.00           H  
ATOM   2889  HA  VAL A 281       8.059  18.688  29.585  1.00  0.00           H  
ATOM   2890  HB  VAL A 281       7.590  16.341  29.801  1.00  0.00           H  
ATOM   2891 1HG1 VAL A 281       7.729  16.147  32.262  1.00  0.00           H  
ATOM   2892 2HG1 VAL A 281       8.743  17.482  31.666  1.00  0.00           H  
ATOM   2893 3HG1 VAL A 281       7.171  17.828  32.426  1.00  0.00           H  
ATOM   2894 1HG2 VAL A 281       5.668  15.514  31.063  1.00  0.00           H  
ATOM   2895 2HG2 VAL A 281       5.035  17.174  31.185  1.00  0.00           H  
ATOM   2896 3HG2 VAL A 281       5.176  16.388  29.593  1.00  0.00           H  
ATOM   2897  N   ILE A 282       6.959  17.698  27.439  1.00  0.00           N  
ATOM   2898  CA  ILE A 282       6.370  17.595  26.136  1.00  0.00           C  
ATOM   2899  C   ILE A 282       6.113  16.149  25.849  1.00  0.00           C  
ATOM   2900  O   ILE A 282       6.924  15.283  26.178  1.00  0.00           O  
ATOM   2901  CB  ILE A 282       7.268  18.194  25.038  1.00  0.00           C  
ATOM   2902  CG1 ILE A 282       7.448  19.698  25.258  1.00  0.00           C  
ATOM   2903  CG2 ILE A 282       6.680  17.921  23.662  1.00  0.00           C  
ATOM   2904  CD1 ILE A 282       8.587  20.299  24.466  1.00  0.00           C  
ATOM   2905  H   ILE A 282       7.871  17.295  27.600  1.00  0.00           H  
ATOM   2906  HA  ILE A 282       5.419  18.126  26.102  1.00  0.00           H  
ATOM   2907  HB  ILE A 282       8.258  17.746  25.106  1.00  0.00           H  
ATOM   2908 1HG1 ILE A 282       6.514  20.182  24.974  1.00  0.00           H  
ATOM   2909 2HG1 ILE A 282       7.627  19.851  26.322  1.00  0.00           H  
ATOM   2910 1HG2 ILE A 282       7.326  18.351  22.898  1.00  0.00           H  
ATOM   2911 2HG2 ILE A 282       6.602  16.845  23.507  1.00  0.00           H  
ATOM   2912 3HG2 ILE A 282       5.689  18.370  23.594  1.00  0.00           H  
ATOM   2913 1HD1 ILE A 282       8.653  21.367  24.674  1.00  0.00           H  
ATOM   2914 2HD1 ILE A 282       9.523  19.816  24.749  1.00  0.00           H  
ATOM   2915 3HD1 ILE A 282       8.411  20.148  23.401  1.00  0.00           H  
ATOM   2916  N   LYS A 283       4.934  15.855  25.259  1.00  0.00           N  
ATOM   2917  CA  LYS A 283       4.636  14.543  24.755  1.00  0.00           C  
ATOM   2918  C   LYS A 283       4.795  14.580  23.265  1.00  0.00           C  
ATOM   2919  O   LYS A 283       4.471  15.581  22.625  1.00  0.00           O  
ATOM   2920  CB  LYS A 283       3.225  14.099  25.144  1.00  0.00           C  
ATOM   2921  CG  LYS A 283       2.746  12.836  24.441  1.00  0.00           C  
ATOM   2922  CD  LYS A 283       3.510  11.612  24.921  1.00  0.00           C  
ATOM   2923  CE  LYS A 283       2.747  10.330  24.622  1.00  0.00           C  
ATOM   2924  NZ  LYS A 283       3.035   9.264  25.620  1.00  0.00           N  
ATOM   2925  H   LYS A 283       4.242  16.585  25.171  1.00  0.00           H  
ATOM   2926  HA  LYS A 283       5.330  13.817  25.182  1.00  0.00           H  
ATOM   2927 1HB  LYS A 283       3.228  13.935  26.222  1.00  0.00           H  
ATOM   2928 2HB  LYS A 283       2.553  14.924  24.905  1.00  0.00           H  
ATOM   2929 1HG  LYS A 283       1.683  12.707  24.647  1.00  0.00           H  
ATOM   2930 2HG  LYS A 283       2.894  12.960  23.368  1.00  0.00           H  
ATOM   2931 1HD  LYS A 283       4.477  11.586  24.418  1.00  0.00           H  
ATOM   2932 2HD  LYS A 283       3.664  11.698  25.997  1.00  0.00           H  
ATOM   2933 1HE  LYS A 283       1.682  10.556  24.629  1.00  0.00           H  
ATOM   2934 2HE  LYS A 283       3.037   9.984  23.629  1.00  0.00           H  
ATOM   2935 1HZ  LYS A 283       2.511   8.433  25.385  1.00  0.00           H  
ATOM   2936 2HZ  LYS A 283       4.023   9.053  25.612  1.00  0.00           H  
ATOM   2937 3HZ  LYS A 283       2.766   9.584  26.540  1.00  0.00           H  
ATOM   2938  N   THR A 284       5.325  13.486  22.670  1.00  0.00           N  
ATOM   2939  CA  THR A 284       5.336  13.376  21.234  1.00  0.00           C  
ATOM   2940  C   THR A 284       4.921  11.996  20.804  1.00  0.00           C  
ATOM   2941  O   THR A 284       5.234  11.003  21.460  1.00  0.00           O  
ATOM   2942  CB  THR A 284       6.726  13.691  20.650  1.00  0.00           C  
ATOM   2943  OG1 THR A 284       6.999  15.091  20.787  1.00  0.00           O  
ATOM   2944  CG2 THR A 284       6.786  13.308  19.179  1.00  0.00           C  
ATOM   2945  H   THR A 284       5.716  12.738  23.224  1.00  0.00           H  
ATOM   2946  HA  THR A 284       4.619  14.076  20.804  1.00  0.00           H  
ATOM   2947  HB  THR A 284       7.478  13.127  21.202  1.00  0.00           H  
ATOM   2948  HG1 THR A 284       6.183  15.587  20.686  1.00  0.00           H  
ATOM   2949 1HG2 THR A 284       7.776  13.538  18.784  1.00  0.00           H  
ATOM   2950 2HG2 THR A 284       6.590  12.241  19.073  1.00  0.00           H  
ATOM   2951 3HG2 THR A 284       6.035  13.872  18.627  1.00  0.00           H  
ATOM   2952  N   PHE A 285       4.168  11.925  19.678  1.00  0.00           N  
ATOM   2953  CA  PHE A 285       3.876  10.703  18.968  1.00  0.00           C  
ATOM   2954  C   PHE A 285       4.473  10.862  17.608  1.00  0.00           C  
ATOM   2955  O   PHE A 285       4.458  11.951  17.037  1.00  0.00           O  
ATOM   2956  CB  PHE A 285       2.372  10.433  18.884  1.00  0.00           C  
ATOM   2957  CG  PHE A 285       1.784   9.883  20.152  1.00  0.00           C  
ATOM   2958  CD1 PHE A 285       1.181  10.724  21.075  1.00  0.00           C  
ATOM   2959  CD2 PHE A 285       1.832   8.524  20.424  1.00  0.00           C  
ATOM   2960  CE1 PHE A 285       0.639  10.219  22.242  1.00  0.00           C  
ATOM   2961  CE2 PHE A 285       1.290   8.016  21.589  1.00  0.00           C  
ATOM   2962  CZ  PHE A 285       0.693   8.866  22.499  1.00  0.00           C  
ATOM   2963  H   PHE A 285       3.798  12.798  19.330  1.00  0.00           H  
ATOM   2964  HA  PHE A 285       4.251   9.848  19.532  1.00  0.00           H  
ATOM   2965 1HB  PHE A 285       1.836  11.356  18.666  1.00  0.00           H  
ATOM   2966 2HB  PHE A 285       2.167   9.702  18.103  1.00  0.00           H  
ATOM   2967  HD1 PHE A 285       1.137  11.794  20.872  1.00  0.00           H  
ATOM   2968  HD2 PHE A 285       2.303   7.853  19.705  1.00  0.00           H  
ATOM   2969  HE1 PHE A 285       0.169  10.891  22.960  1.00  0.00           H  
ATOM   2970  HE2 PHE A 285       1.334   6.946  21.790  1.00  0.00           H  
ATOM   2971  HZ  PHE A 285       0.268   8.467  23.419  1.00  0.00           H  
ATOM   2972  N   ALA A 286       5.035   9.772  17.055  1.00 44.71           N  
ATOM   2973  CA  ALA A 286       5.541   9.825  15.717  1.00 44.71           C  
ATOM   2974  C   ALA A 286       4.425   9.590  14.746  1.00 44.71           C  
ATOM   2975  O   ALA A 286       3.425   8.949  15.065  1.00 44.71           O  
ATOM   2976  CB  ALA A 286       6.641   8.784  15.441  1.00 44.71           C  
ATOM   2977  H   ALA A 286       5.106   8.909  17.574  1.00  0.00           H  
ATOM   2978  HA  ALA A 286       5.979  10.809  15.548  1.00  0.00           H  
ATOM   2979 1HB  ALA A 286       6.980   8.879  14.409  1.00  0.00           H  
ATOM   2980 2HB  ALA A 286       7.480   8.953  16.115  1.00  0.00           H  
ATOM   2981 3HB  ALA A 286       6.243   7.783  15.601  1.00  0.00           H  
ATOM   2982  N   VAL A 287       4.572  10.151  13.528  1.00 55.24           N  
ATOM   2983  CA  VAL A 287       3.659   9.913  12.450  1.00 55.24           C  
ATOM   2984  C   VAL A 287       4.498   9.319  11.355  1.00 55.24           C  
ATOM   2985  O   VAL A 287       5.551   9.862  11.020  1.00 55.24           O  
ATOM   2986  CB  VAL A 287       3.037  11.172  11.921  1.00 55.24           C  
ATOM   2987  CG1 VAL A 287       2.164  10.820  10.708  1.00 55.24           C  
ATOM   2988  CG2 VAL A 287       2.266  11.849  13.065  1.00 55.24           C  
ATOM   2989  H   VAL A 287       5.361  10.763  13.378  1.00  0.00           H  
ATOM   2990  HA  VAL A 287       2.853   9.244  12.754  1.00  0.00           H  
ATOM   2991  HB  VAL A 287       3.828  11.851  11.602  1.00  0.00           H  
ATOM   2992 1HG1 VAL A 287       1.706  11.727  10.314  1.00  0.00           H  
ATOM   2993 2HG1 VAL A 287       2.781  10.361   9.936  1.00  0.00           H  
ATOM   2994 3HG1 VAL A 287       1.383  10.123  11.012  1.00  0.00           H  
ATOM   2995 1HG2 VAL A 287       1.806  12.767  12.701  1.00  0.00           H  
ATOM   2996 2HG2 VAL A 287       1.491  11.174  13.429  1.00  0.00           H  
ATOM   2997 3HG2 VAL A 287       2.953  12.085  13.878  1.00  0.00           H  
ATOM   2998  N   TYR A 288       4.044   8.197  10.751  1.00167.51           N  
ATOM   2999  CA  TYR A 288       4.848   7.513   9.773  1.00167.51           C  
ATOM   3000  C   TYR A 288       4.160   7.493   8.441  1.00167.51           C  
ATOM   3001  O   TYR A 288       2.939   7.621   8.334  1.00167.51           O  
ATOM   3002  CB  TYR A 288       5.119   6.028  10.095  1.00167.51           C  
ATOM   3003  CG  TYR A 288       5.883   5.887  11.370  1.00167.51           C  
ATOM   3004  CD1 TYR A 288       7.257   5.968  11.381  1.00167.51           C  
ATOM   3005  CD2 TYR A 288       5.226   5.665  12.560  1.00167.51           C  
ATOM   3006  CE1 TYR A 288       7.963   5.835  12.555  1.00167.51           C  
ATOM   3007  CE2 TYR A 288       5.926   5.531  13.737  1.00167.51           C  
ATOM   3008  CZ  TYR A 288       7.297   5.613  13.736  1.00167.51           C  
ATOM   3009  OH  TYR A 288       8.017   5.476  14.942  1.00167.51           O  
ATOM   3010  H   TYR A 288       3.133   7.829  10.983  1.00  0.00           H  
ATOM   3011  HA  TYR A 288       5.822   7.996   9.691  1.00  0.00           H  
ATOM   3012 1HB  TYR A 288       4.150   5.531  10.165  1.00  0.00           H  
ATOM   3013 2HB  TYR A 288       5.680   5.614   9.258  1.00  0.00           H  
ATOM   3014  HD1 TYR A 288       7.781   6.139  10.441  1.00  0.00           H  
ATOM   3015  HD2 TYR A 288       4.138   5.596  12.556  1.00  0.00           H  
ATOM   3016  HE1 TYR A 288       9.051   5.900  12.554  1.00  0.00           H  
ATOM   3017  HE2 TYR A 288       5.392   5.359  14.672  1.00  0.00           H  
ATOM   3018  HH  TYR A 288       7.450   5.329  15.703  1.00  0.00           H  
ATOM   3019  N   LYS A 289       4.986   7.362   7.379  1.00 68.09           N  
ATOM   3020  CA  LYS A 289       4.541   7.228   6.021  1.00 68.09           C  
ATOM   3021  C   LYS A 289       4.028   5.825   5.860  1.00 68.09           C  
ATOM   3022  O   LYS A 289       4.316   4.937   6.663  1.00 68.09           O  
ATOM   3023  CB  LYS A 289       5.644   7.436   4.967  1.00 68.09           C  
ATOM   3024  CG  LYS A 289       6.185   8.866   4.899  1.00 68.09           C  
ATOM   3025  CD  LYS A 289       7.439   8.995   4.027  1.00 68.09           C  
ATOM   3026  CE  LYS A 289       7.996  10.417   3.949  1.00 68.09           C  
ATOM   3027  NZ  LYS A 289       8.930  10.653   5.072  1.00 68.09           N  
ATOM   3028  H   LYS A 289       5.977   7.361   7.574  1.00  0.00           H  
ATOM   3029  HA  LYS A 289       3.767   7.967   5.812  1.00  0.00           H  
ATOM   3030 1HB  LYS A 289       6.455   6.751   5.214  1.00  0.00           H  
ATOM   3031 2HB  LYS A 289       5.220   7.161   4.001  1.00  0.00           H  
ATOM   3032 1HG  LYS A 289       5.408   9.511   4.488  1.00  0.00           H  
ATOM   3033 2HG  LYS A 289       6.430   9.192   5.909  1.00  0.00           H  
ATOM   3034 1HD  LYS A 289       8.215   8.347   4.437  1.00  0.00           H  
ATOM   3035 2HD  LYS A 289       7.194   8.671   3.016  1.00  0.00           H  
ATOM   3036 1HE  LYS A 289       8.509  10.531   2.995  1.00  0.00           H  
ATOM   3037 2HE  LYS A 289       7.160  11.114   3.996  1.00  0.00           H  
ATOM   3038 1HZ  LYS A 289       9.294  11.594   5.015  1.00  0.00           H  
ATOM   3039 2HZ  LYS A 289       8.441  10.534   5.948  1.00  0.00           H  
ATOM   3040 3HZ  LYS A 289       9.693   9.993   5.020  1.00  0.00           H  
ATOM   3041  N   THR A 290       3.247   5.602   4.787  1.00118.36           N  
ATOM   3042  CA  THR A 290       2.613   4.344   4.500  1.00118.36           C  
ATOM   3043  C   THR A 290       3.641   3.295   4.207  1.00118.36           C  
ATOM   3044  O   THR A 290       3.362   2.102   4.304  1.00118.36           O  
ATOM   3045  CB  THR A 290       1.634   4.406   3.360  1.00118.36           C  
ATOM   3046  OG1 THR A 290       0.897   3.196   3.287  1.00118.36           O  
ATOM   3047  CG2 THR A 290       2.382   4.654   2.045  1.00118.36           C  
ATOM   3048  H   THR A 290       3.109   6.378   4.155  1.00  0.00           H  
ATOM   3049  HA  THR A 290       2.071   3.995   5.379  1.00  0.00           H  
ATOM   3050  HB  THR A 290       0.929   5.217   3.542  1.00  0.00           H  
ATOM   3051  HG1 THR A 290       1.187   2.603   3.984  1.00  0.00           H  
ATOM   3052 1HG2 THR A 290       1.667   4.698   1.224  1.00  0.00           H  
ATOM   3053 2HG2 THR A 290       2.923   5.598   2.107  1.00  0.00           H  
ATOM   3054 3HG2 THR A 290       3.087   3.842   1.870  1.00  0.00           H  
ATOM   3055  N   ASP A 291       4.846   3.728   3.796  1.00122.70           N  
ATOM   3056  CA  ASP A 291       5.948   2.881   3.427  1.00122.70           C  
ATOM   3057  C   ASP A 291       6.451   2.089   4.606  1.00122.70           C  
ATOM   3058  O   ASP A 291       7.161   1.106   4.408  1.00122.70           O  
ATOM   3059  CB  ASP A 291       7.142   3.670   2.865  1.00122.70           C  
ATOM   3060  CG  ASP A 291       8.091   2.674   2.216  1.00122.70           C  
ATOM   3061  OD1 ASP A 291       7.642   1.536   1.915  1.00122.70           O  
ATOM   3062  OD2 ASP A 291       9.282   3.037   2.019  1.00122.70           O  
ATOM   3063  H   ASP A 291       4.960   4.731   3.752  1.00  0.00           H  
ATOM   3064  HA  ASP A 291       5.630   2.176   2.658  1.00  0.00           H  
ATOM   3065 1HB  ASP A 291       6.851   4.487   2.204  1.00  0.00           H  
ATOM   3066 2HB  ASP A 291       7.554   4.078   3.789  1.00  0.00           H  
ATOM   3067  N   LEU A 292       6.157   2.508   5.860  1.00 66.91           N  
ATOM   3068  CA  LEU A 292       6.658   1.805   7.023  1.00 66.91           C  
ATOM   3069  C   LEU A 292       6.340   0.334   6.896  1.00 66.91           C  
ATOM   3070  O   LEU A 292       5.204  -0.059   6.636  1.00 66.91           O  
ATOM   3071  CB  LEU A 292       6.035   2.309   8.342  1.00 66.91           C  
ATOM   3072  CG  LEU A 292       6.536   1.597   9.615  1.00 66.91           C  
ATOM   3073  CD1 LEU A 292       8.005   1.939   9.919  1.00 66.91           C  
ATOM   3074  CD2 LEU A 292       5.603   1.872  10.806  1.00 66.91           C  
ATOM   3075  H   LEU A 292       5.578   3.325   5.991  1.00  0.00           H  
ATOM   3076  HA  LEU A 292       7.736   1.941   7.095  1.00  0.00           H  
ATOM   3077 1HB  LEU A 292       6.390   3.338   8.324  1.00  0.00           H  
ATOM   3078 2HB  LEU A 292       4.946   2.300   8.303  1.00  0.00           H  
ATOM   3079  HG  LEU A 292       6.501   0.525   9.421  1.00  0.00           H  
ATOM   3080 1HD1 LEU A 292       8.321   1.418  10.823  1.00  0.00           H  
ATOM   3081 2HD1 LEU A 292       8.632   1.626   9.084  1.00  0.00           H  
ATOM   3082 3HD1 LEU A 292       8.105   3.014  10.067  1.00  0.00           H  
ATOM   3083 1HD2 LEU A 292       5.981   1.357  11.690  1.00  0.00           H  
ATOM   3084 2HD2 LEU A 292       5.565   2.944  10.999  1.00  0.00           H  
ATOM   3085 3HD2 LEU A 292       4.601   1.509  10.575  1.00  0.00           H  
ATOM   3086  N   PRO A 293       7.352  -0.490   7.052  1.00 69.51           N  
ATOM   3087  CA  PRO A 293       7.176  -1.921   6.912  1.00 69.51           C  
ATOM   3088  C   PRO A 293       6.535  -2.502   8.137  1.00 69.51           C  
ATOM   3089  O   PRO A 293       6.536  -1.849   9.178  1.00 69.51           O  
ATOM   3090  CB  PRO A 293       8.569  -2.494   6.663  1.00 69.51           C  
ATOM   3091  CG  PRO A 293       9.351  -1.321   6.049  1.00 69.51           C  
ATOM   3092  CD  PRO A 293       8.685  -0.071   6.644  1.00 69.51           C  
ATOM   3093  HA  PRO A 293       6.490  -2.187   6.094  1.00  0.00           H  
ATOM   3094 1HB  PRO A 293       9.034  -2.842   7.597  1.00  0.00           H  
ATOM   3095 2HB  PRO A 293       8.534  -3.355   5.980  1.00  0.00           H  
ATOM   3096 1HG  PRO A 293      10.418  -1.375   6.309  1.00  0.00           H  
ATOM   3097 2HG  PRO A 293       9.287  -1.332   4.951  1.00  0.00           H  
ATOM   3098 1HD  PRO A 293       9.236   0.320   7.512  1.00  0.00           H  
ATOM   3099 2HD  PRO A 293       8.612   0.749   5.914  1.00  0.00           H  
ATOM   3100  N   SER A 294       5.959  -3.716   8.040  1.00 70.60           N  
ATOM   3101  CA  SER A 294       5.413  -4.322   9.219  1.00 70.60           C  
ATOM   3102  C   SER A 294       6.598  -4.783  10.016  1.00 70.60           C  
ATOM   3103  O   SER A 294       7.632  -5.116   9.440  1.00 70.60           O  
ATOM   3104  CB  SER A 294       4.525  -5.546   8.935  1.00 70.60           C  
ATOM   3105  OG  SER A 294       3.373  -5.152   8.202  1.00 70.60           O  
ATOM   3106  H   SER A 294       5.901  -4.210   7.161  1.00  0.00           H  
ATOM   3107  HA  SER A 294       4.690  -3.690   9.736  1.00  0.00           H  
ATOM   3108 1HB  SER A 294       5.103  -6.270   8.361  1.00  0.00           H  
ATOM   3109 2HB  SER A 294       4.229  -5.991   9.884  1.00  0.00           H  
ATOM   3110  HG  SER A 294       3.403  -4.205   8.045  1.00  0.00           H  
ATOM   3111  N   ASN A 295       6.480  -4.806  11.363  1.00 49.16           N  
ATOM   3112  CA  ASN A 295       7.556  -5.243  12.216  1.00 49.16           C  
ATOM   3113  C   ASN A 295       8.812  -4.507  11.833  1.00 49.16           C  
ATOM   3114  O   ASN A 295       9.845  -5.123  11.573  1.00 49.16           O  
ATOM   3115  CB  ASN A 295       7.854  -6.748  12.083  1.00 49.16           C  
ATOM   3116  CG  ASN A 295       6.623  -7.538  12.510  1.00 49.16           C  
ATOM   3117  OD1 ASN A 295       5.691  -6.997  13.102  1.00 49.16           O  
ATOM   3118  ND2 ASN A 295       6.624  -8.865  12.210  1.00 49.16           N  
ATOM   3119  H   ASN A 295       5.611  -4.507  11.782  1.00  0.00           H  
ATOM   3120  HA  ASN A 295       7.296  -5.065  13.261  1.00  0.00           H  
ATOM   3121 1HB  ASN A 295       8.316  -7.148  11.180  1.00  0.00           H  
ATOM   3122 2HB  ASN A 295       8.585  -6.740  12.892  1.00  0.00           H  
ATOM   3123 1HD2 ASN A 295       5.842  -9.435  12.465  1.00  0.00           H  
ATOM   3124 2HD2 ASN A 295       7.405  -9.270  11.735  1.00  0.00           H  
ATOM   3125  N   ALA A 296       8.755  -3.162  11.800  1.00 38.56           N  
ATOM   3126  CA  ALA A 296       9.859  -2.362  11.343  1.00 38.56           C  
ATOM   3127  C   ALA A 296      10.985  -2.319  12.329  1.00 38.56           C  
ATOM   3128  O   ALA A 296      10.797  -2.468  13.536  1.00 38.56           O  
ATOM   3129  CB  ALA A 296       9.469  -0.905  11.036  1.00 38.56           C  
ATOM   3130  H   ALA A 296       7.909  -2.704  12.107  1.00  0.00           H  
ATOM   3131  HA  ALA A 296      10.244  -2.793  10.419  1.00  0.00           H  
ATOM   3132 1HB  ALA A 296      10.348  -0.358  10.696  1.00  0.00           H  
ATOM   3133 2HB  ALA A 296       8.708  -0.888  10.256  1.00  0.00           H  
ATOM   3134 3HB  ALA A 296       9.077  -0.436  11.937  1.00  0.00           H  
ATOM   3135  N   THR A 297      12.212  -2.134  11.795  1.00 48.47           N  
ATOM   3136  CA  THR A 297      13.397  -1.961  12.589  1.00 48.47           C  
ATOM   3137  C   THR A 297      13.522  -0.473  12.861  1.00 48.47           C  
ATOM   3138  O   THR A 297      12.885   0.315  12.164  1.00 48.47           O  
ATOM   3139  CB  THR A 297      14.648  -2.394  11.885  1.00 48.47           C  
ATOM   3140  OG1 THR A 297      14.844  -1.615  10.713  1.00 48.47           O  
ATOM   3141  CG2 THR A 297      14.520  -3.884  11.525  1.00 48.47           C  
ATOM   3142  H   THR A 297      12.288  -2.118  10.788  1.00  0.00           H  
ATOM   3143  HA  THR A 297      13.313  -2.542  13.508  1.00  0.00           H  
ATOM   3144  HB  THR A 297      15.500  -2.236  12.546  1.00  0.00           H  
ATOM   3145  HG1 THR A 297      14.129  -0.979  10.629  1.00  0.00           H  
ATOM   3146 1HG2 THR A 297      15.424  -4.212  11.012  1.00  0.00           H  
ATOM   3147 2HG2 THR A 297      14.386  -4.468  12.436  1.00  0.00           H  
ATOM   3148 3HG2 THR A 297      13.660  -4.027  10.872  1.00  0.00           H  
ATOM   3149  N   PRO A 298      14.282  -0.023  13.845  1.00 99.35           N  
ATOM   3150  CA  PRO A 298      14.426   1.381  13.976  1.00 99.35           C  
ATOM   3151  C   PRO A 298      14.957   2.077  12.777  1.00 99.35           C  
ATOM   3152  O   PRO A 298      14.554   3.216  12.547  1.00 99.35           O  
ATOM   3153  CB  PRO A 298      15.212   1.637  15.260  1.00 99.35           C  
ATOM   3154  CG  PRO A 298      14.953   0.363  16.078  1.00 99.35           C  
ATOM   3155  CD  PRO A 298      13.981  -0.432  15.189  1.00 99.35           C  
ATOM   3156  HA  PRO A 298      13.460   1.907  14.010  1.00  0.00           H  
ATOM   3157 1HB  PRO A 298      16.282   1.785  15.054  1.00  0.00           H  
ATOM   3158 2HB  PRO A 298      14.855   2.540  15.778  1.00  0.00           H  
ATOM   3159 1HG  PRO A 298      15.888  -0.186  16.266  1.00  0.00           H  
ATOM   3160 2HG  PRO A 298      14.517   0.602  17.059  1.00  0.00           H  
ATOM   3161 1HD  PRO A 298      14.115  -1.519  15.294  1.00  0.00           H  
ATOM   3162 2HD  PRO A 298      12.929  -0.214  15.425  1.00  0.00           H  
ATOM   3163  N   ASN A 299      15.852   1.450  11.997  1.00104.16           N  
ATOM   3164  CA  ASN A 299      16.298   2.192  10.865  1.00104.16           C  
ATOM   3165  C   ASN A 299      15.173   2.384   9.895  1.00104.16           C  
ATOM   3166  O   ASN A 299      15.096   3.415   9.229  1.00104.16           O  
ATOM   3167  CB  ASN A 299      17.617   1.736  10.213  1.00104.16           C  
ATOM   3168  CG  ASN A 299      17.560   0.290   9.809  1.00104.16           C  
ATOM   3169  OD1 ASN A 299      17.215  -0.572  10.615  1.00104.16           O  
ATOM   3170  ND2 ASN A 299      17.932   0.026   8.529  1.00104.16           N  
ATOM   3171  H   ASN A 299      16.218   0.521  12.152  1.00  0.00           H  
ATOM   3172  HA  ASN A 299      16.473   3.231  11.149  1.00  0.00           H  
ATOM   3173 1HB  ASN A 299      18.093   2.337   9.437  1.00  0.00           H  
ATOM   3174 2HB  ASN A 299      18.182   1.828  11.141  1.00  0.00           H  
ATOM   3175 1HD2 ASN A 299      17.919  -0.915   8.189  1.00  0.00           H  
ATOM   3176 2HD2 ASN A 299      18.218   0.771   7.928  1.00  0.00           H  
ATOM   3177  N   GLU A 300      14.261   1.399   9.797  1.00 38.58           N  
ATOM   3178  CA  GLU A 300      13.125   1.503   8.927  1.00 38.58           C  
ATOM   3179  C   GLU A 300      12.225   2.597   9.419  1.00 38.58           C  
ATOM   3180  O   GLU A 300      11.682   3.372   8.633  1.00 38.58           O  
ATOM   3181  CB  GLU A 300      12.310   0.201   8.871  1.00 38.58           C  
ATOM   3182  CG  GLU A 300      13.080  -0.948   8.216  1.00 38.58           C  
ATOM   3183  CD  GLU A 300      12.225  -2.202   8.295  1.00 38.58           C  
ATOM   3184  OE1 GLU A 300      11.121  -2.130   8.898  1.00 38.58           O  
ATOM   3185  OE2 GLU A 300      12.666  -3.252   7.757  1.00 38.58           O  
ATOM   3186  H   GLU A 300      14.381   0.564  10.352  1.00  0.00           H  
ATOM   3187  HA  GLU A 300      13.455   1.730   7.913  1.00  0.00           H  
ATOM   3188 1HB  GLU A 300      12.049  -0.056   9.898  1.00  0.00           H  
ATOM   3189 2HB  GLU A 300      11.402   0.417   8.308  1.00  0.00           H  
ATOM   3190 1HG  GLU A 300      13.379  -0.740   7.189  1.00  0.00           H  
ATOM   3191 2HG  GLU A 300      13.968  -1.049   8.838  1.00  0.00           H  
ATOM   3192  N   ARG A 301      12.056   2.694  10.751  1.00136.95           N  
ATOM   3193  CA  ARG A 301      11.173   3.648  11.366  1.00136.95           C  
ATOM   3194  C   ARG A 301      11.640   5.033  11.035  1.00136.95           C  
ATOM   3195  O   ARG A 301      10.838   5.907  10.705  1.00136.95           O  
ATOM   3196  CB  ARG A 301      11.172   3.512  12.895  1.00136.95           C  
ATOM   3197  CG  ARG A 301      10.845   2.093  13.360  1.00136.95           C  
ATOM   3198  CD  ARG A 301      10.767   1.957  14.877  1.00136.95           C  
ATOM   3199  NE  ARG A 301       9.461   2.544  15.264  1.00136.95           N  
ATOM   3200  CZ  ARG A 301       8.341   1.771  15.189  1.00136.95           C  
ATOM   3201  NH1 ARG A 301       8.443   0.437  14.919  1.00136.95           N  
ATOM   3202  NH2 ARG A 301       7.116   2.345  15.355  1.00136.95           N  
ATOM   3203  H   ARG A 301      12.581   2.060  11.337  1.00  0.00           H  
ATOM   3204  HA  ARG A 301      10.146   3.456  11.053  1.00  0.00           H  
ATOM   3205 1HB  ARG A 301      12.162   3.806  13.241  1.00  0.00           H  
ATOM   3206 2HB  ARG A 301      10.431   4.215  13.276  1.00  0.00           H  
ATOM   3207 1HG  ARG A 301       9.883   1.802  12.938  1.00  0.00           H  
ATOM   3208 2HG  ARG A 301      11.621   1.421  12.992  1.00  0.00           H  
ATOM   3209 1HD  ARG A 301      10.831   0.902  15.142  1.00  0.00           H  
ATOM   3210 2HD  ARG A 301      11.602   2.495  15.324  1.00  0.00           H  
ATOM   3211  HE  ARG A 301       9.245   3.475  15.594  1.00  0.00           H  
ATOM   3212 1HH1 ARG A 301       9.353   0.022  14.775  1.00  0.00           H  
ATOM   3213 2HH1 ARG A 301       7.609  -0.129  14.865  1.00  0.00           H  
ATOM   3214 1HH2 ARG A 301       7.047   3.338  15.532  1.00  0.00           H  
ATOM   3215 2HH2 ARG A 301       6.284   1.777  15.300  1.00  0.00           H  
ATOM   3216  N   ILE A 302      12.963   5.268  11.103  1.00 43.03           N  
ATOM   3217  CA  ILE A 302      13.493   6.576  10.848  1.00 43.03           C  
ATOM   3218  C   ILE A 302      13.220   6.952   9.416  1.00 43.03           C  
ATOM   3219  O   ILE A 302      12.793   8.069   9.126  1.00 43.03           O  
ATOM   3220  CB  ILE A 302      14.976   6.662  11.066  1.00 43.03           C  
ATOM   3221  CG1 ILE A 302      15.329   6.310  12.522  1.00 43.03           C  
ATOM   3222  CG2 ILE A 302      15.426   8.076  10.660  1.00 43.03           C  
ATOM   3223  CD1 ILE A 302      16.827   6.109  12.754  1.00 43.03           C  
ATOM   3224  H   ILE A 302      13.597   4.517  11.336  1.00  0.00           H  
ATOM   3225  HA  ILE A 302      13.005   7.318  11.479  1.00  0.00           H  
ATOM   3226  HB  ILE A 302      15.469   5.907  10.455  1.00  0.00           H  
ATOM   3227 1HG1 ILE A 302      14.967   7.124  13.149  1.00  0.00           H  
ATOM   3228 2HG1 ILE A 302      14.794   5.394  12.773  1.00  0.00           H  
ATOM   3229 1HG2 ILE A 302      16.501   8.172  10.807  1.00  0.00           H  
ATOM   3230 2HG2 ILE A 302      15.187   8.247   9.611  1.00  0.00           H  
ATOM   3231 3HG2 ILE A 302      14.909   8.813  11.274  1.00  0.00           H  
ATOM   3232 1HD1 ILE A 302      17.004   5.863  13.801  1.00  0.00           H  
ATOM   3233 2HD1 ILE A 302      17.188   5.294  12.125  1.00  0.00           H  
ATOM   3234 3HD1 ILE A 302      17.361   7.024  12.503  1.00  0.00           H  
ATOM   3235  N   GLN A 303      13.433   6.007   8.480  1.00 82.81           N  
ATOM   3236  CA  GLN A 303      13.315   6.251   7.067  1.00 82.81           C  
ATOM   3237  C   GLN A 303      11.900   6.637   6.747  1.00 82.81           C  
ATOM   3238  O   GLN A 303      11.651   7.499   5.908  1.00 82.81           O  
ATOM   3239  CB  GLN A 303      13.641   4.972   6.268  1.00 82.81           C  
ATOM   3240  CG  GLN A 303      13.959   5.190   4.788  1.00 82.81           C  
ATOM   3241  CD  GLN A 303      15.475   5.301   4.650  1.00 82.81           C  
ATOM   3242  OE1 GLN A 303      16.156   4.328   4.328  1.00 82.81           O  
ATOM   3243  NE2 GLN A 303      16.025   6.517   4.912  1.00 82.81           N  
ATOM   3244  H   GLN A 303      13.688   5.084   8.800  1.00  0.00           H  
ATOM   3245  HA  GLN A 303      14.005   7.043   6.774  1.00  0.00           H  
ATOM   3246 1HB  GLN A 303      14.498   4.506   6.755  1.00  0.00           H  
ATOM   3247 2HB  GLN A 303      12.774   4.317   6.355  1.00  0.00           H  
ATOM   3248 1HG  GLN A 303      13.532   4.575   3.996  1.00  0.00           H  
ATOM   3249 2HG  GLN A 303      13.517   6.186   4.750  1.00  0.00           H  
ATOM   3250 1HE2 GLN A 303      17.015   6.646   4.837  1.00  0.00           H  
ATOM   3251 2HE2 GLN A 303      15.441   7.284   5.179  1.00  0.00           H  
ATOM   3252  N   ALA A 304      10.943   5.951   7.389  1.00 77.70           N  
ATOM   3253  CA  ALA A 304       9.516   6.084   7.256  1.00 77.70           C  
ATOM   3254  C   ALA A 304       8.948   7.351   7.847  1.00 77.70           C  
ATOM   3255  O   ALA A 304       7.832   7.730   7.504  1.00 77.70           O  
ATOM   3256  CB  ALA A 304       8.756   4.914   7.900  1.00 77.70           C  
ATOM   3257  H   ALA A 304      11.316   5.269   8.034  1.00  0.00           H  
ATOM   3258  HA  ALA A 304       9.263   6.097   6.196  1.00  0.00           H  
ATOM   3259 1HB  ALA A 304       7.684   5.063   7.772  1.00  0.00           H  
ATOM   3260 2HB  ALA A 304       9.052   3.980   7.422  1.00  0.00           H  
ATOM   3261 3HB  ALA A 304       8.991   4.869   8.962  1.00  0.00           H  
ATOM   3262  N   THR A 305       9.628   7.981   8.822  1.00 79.71           N  
ATOM   3263  CA  THR A 305       9.061   9.070   9.587  1.00 79.71           C  
ATOM   3264  C   THR A 305       8.585  10.237   8.771  1.00 79.71           C  
ATOM   3265  O   THR A 305       9.320  10.772   7.944  1.00 79.71           O  
ATOM   3266  CB  THR A 305      10.023   9.590  10.616  1.00 79.71           C  
ATOM   3267  OG1 THR A 305      10.397   8.543  11.499  1.00 79.71           O  
ATOM   3268  CG2 THR A 305       9.358  10.729  11.404  1.00 79.71           C  
ATOM   3269  H   THR A 305      10.570   7.677   9.023  1.00  0.00           H  
ATOM   3270  HA  THR A 305       8.158   8.732  10.096  1.00  0.00           H  
ATOM   3271  HB  THR A 305      10.917   9.957  10.112  1.00  0.00           H  
ATOM   3272  HG1 THR A 305       9.950   7.733  11.241  1.00  0.00           H  
ATOM   3273 1HG2 THR A 305      10.055  11.108  12.151  1.00  0.00           H  
ATOM   3274 2HG2 THR A 305       9.085  11.533  10.720  1.00  0.00           H  
ATOM   3275 3HG2 THR A 305       8.463  10.354  11.899  1.00  0.00           H  
ATOM   3276  N   ASP A 306       7.274  10.571   8.911  1.00111.73           N  
ATOM   3277  CA  ASP A 306       6.676  11.751   8.336  1.00111.73           C  
ATOM   3278  C   ASP A 306       6.801  12.969   9.214  1.00111.73           C  
ATOM   3279  O   ASP A 306       7.070  14.064   8.722  1.00111.73           O  
ATOM   3280  CB  ASP A 306       5.196  11.583   7.964  1.00111.73           C  
ATOM   3281  CG  ASP A 306       4.872  12.694   6.974  1.00111.73           C  
ATOM   3282  OD1 ASP A 306       4.936  13.891   7.364  1.00111.73           O  
ATOM   3283  OD2 ASP A 306       4.556  12.359   5.802  1.00111.73           O  
ATOM   3284  H   ASP A 306       6.699   9.943   9.454  1.00  0.00           H  
ATOM   3285  HA  ASP A 306       7.203  12.023   7.421  1.00  0.00           H  
ATOM   3286 1HB  ASP A 306       4.948  10.582   7.611  1.00  0.00           H  
ATOM   3287 2HB  ASP A 306       4.734  11.751   8.937  1.00  0.00           H  
ATOM   3288  N   GLY A 307       6.607  12.818  10.546  1.00  0.00           N  
ATOM   3289  CA  GLY A 307       6.600  13.983  11.393  1.00  0.00           C  
ATOM   3290  C   GLY A 307       6.293  13.584  12.801  1.00  0.00           C  
ATOM   3291  O   GLY A 307       6.293  12.401  13.141  1.00  0.00           O  
ATOM   3292  H   GLY A 307       6.467  11.908  10.960  1.00  0.00           H  
ATOM   3293 1HA  GLY A 307       7.579  14.460  11.351  1.00  0.00           H  
ATOM   3294 2HA  GLY A 307       5.843  14.679  11.035  1.00  0.00           H  
ATOM   3295  N   TYR A 308       6.024  14.596  13.660  1.00  0.00           N  
ATOM   3296  CA  TYR A 308       5.750  14.315  15.038  1.00  0.00           C  
ATOM   3297  C   TYR A 308       4.632  15.195  15.517  1.00  0.00           C  
ATOM   3298  O   TYR A 308       4.621  16.400  15.263  1.00  0.00           O  
ATOM   3299  CB  TYR A 308       7.000  14.520  15.896  1.00  0.00           C  
ATOM   3300  CG  TYR A 308       8.294  14.209  15.177  1.00  0.00           C  
ATOM   3301  CD1 TYR A 308       8.926  15.169  14.399  1.00  0.00           C  
ATOM   3302  CD2 TYR A 308       8.882  12.957  15.281  1.00  0.00           C  
ATOM   3303  CE1 TYR A 308      10.108  14.890  13.741  1.00  0.00           C  
ATOM   3304  CE2 TYR A 308      10.064  12.667  14.628  1.00  0.00           C  
ATOM   3305  CZ  TYR A 308      10.674  13.637  13.858  1.00  0.00           C  
ATOM   3306  OH  TYR A 308      11.852  13.353  13.206  1.00  0.00           O  
ATOM   3307  H   TYR A 308       6.015  15.554  13.342  1.00  0.00           H  
ATOM   3308  HA  TYR A 308       5.497  13.261  15.157  1.00  0.00           H  
ATOM   3309 1HB  TYR A 308       7.004  15.563  16.217  1.00  0.00           H  
ATOM   3310 2HB  TYR A 308       6.903  13.873  16.766  1.00  0.00           H  
ATOM   3311  HD1 TYR A 308       8.473  16.156  14.311  1.00  0.00           H  
ATOM   3312  HD2 TYR A 308       8.395  12.196  15.891  1.00  0.00           H  
ATOM   3313  HE1 TYR A 308      10.593  15.653  13.133  1.00  0.00           H  
ATOM   3314  HE2 TYR A 308      10.510  11.677  14.721  1.00  0.00           H  
ATOM   3315  HH  TYR A 308      12.201  14.103  12.718  1.00  0.00           H  
ATOM   3316  N   LEU A 309       3.668  14.605  16.254  1.00  0.00           N  
ATOM   3317  CA  LEU A 309       2.569  15.359  16.785  1.00  0.00           C  
ATOM   3318  C   LEU A 309       2.874  15.517  18.248  1.00  0.00           C  
ATOM   3319  O   LEU A 309       2.993  14.525  18.969  1.00  0.00           O  
ATOM   3320  CB  LEU A 309       1.226  14.655  16.552  1.00  0.00           C  
ATOM   3321  CG  LEU A 309       0.004  15.580  16.501  1.00  0.00           C  
ATOM   3322  CD1 LEU A 309      -0.883  15.209  15.320  1.00  0.00           C  
ATOM   3323  CD2 LEU A 309      -0.768  15.475  17.808  1.00  0.00           C  
ATOM   3324  H   LEU A 309       3.719  13.613  16.438  1.00  0.00           H  
ATOM   3325  HA  LEU A 309       2.491  16.310  16.259  1.00  0.00           H  
ATOM   3326 1HB  LEU A 309       1.417  14.233  15.566  1.00  0.00           H  
ATOM   3327 2HB  LEU A 309       1.064  13.848  17.267  1.00  0.00           H  
ATOM   3328  HG  LEU A 309       0.374  16.601  16.414  1.00  0.00           H  
ATOM   3329 1HD1 LEU A 309      -1.748  15.872  15.292  1.00  0.00           H  
ATOM   3330 2HD1 LEU A 309      -0.317  15.314  14.394  1.00  0.00           H  
ATOM   3331 3HD1 LEU A 309      -1.218  14.179  15.426  1.00  0.00           H  
ATOM   3332 1HD2 LEU A 309      -1.636  16.133  17.771  1.00  0.00           H  
ATOM   3333 2HD2 LEU A 309      -1.098  14.446  17.955  1.00  0.00           H  
ATOM   3334 3HD2 LEU A 309      -0.124  15.770  18.636  1.00  0.00           H  
ATOM   3335  N   GLY A 310       3.007  16.773  18.732  1.00  0.00           N  
ATOM   3336  CA  GLY A 310       3.390  16.966  20.105  1.00  0.00           C  
ATOM   3337  C   GLY A 310       2.349  17.735  20.855  1.00  0.00           C  
ATOM   3338  O   GLY A 310       1.529  18.448  20.278  1.00  0.00           O  
ATOM   3339  H   GLY A 310       2.842  17.581  18.149  1.00  0.00           H  
ATOM   3340 1HA  GLY A 310       3.523  15.993  20.578  1.00  0.00           H  
ATOM   3341 2HA  GLY A 310       4.330  17.516  20.138  1.00  0.00           H  
ATOM   3342  N   GLY A 311       2.389  17.601  22.198  1.00  0.00           N  
ATOM   3343  CA  GLY A 311       1.456  18.260  23.062  1.00  0.00           C  
ATOM   3344  C   GLY A 311       2.203  18.668  24.293  1.00  0.00           C  
ATOM   3345  O   GLY A 311       3.225  18.077  24.636  1.00  0.00           O  
ATOM   3346  H   GLY A 311       3.104  17.013  22.602  1.00  0.00           H  
ATOM   3347 1HA  GLY A 311       1.047  19.130  22.548  1.00  0.00           H  
ATOM   3348 2HA  GLY A 311       0.648  17.571  23.306  1.00  0.00           H  
ATOM   3349  N   VAL A 312       1.651  19.512  24.858  1.00  0.00           N  
ATOM   3350  CA  VAL A 312       2.344  20.376  25.769  1.00  0.00           C  
ATOM   3351  C   VAL A 312       1.713  20.273  27.128  1.00  0.00           C  
ATOM   3352  O   VAL A 312       0.621  20.785  27.367  1.00  0.00           O  
ATOM   3353  CB  VAL A 312       2.328  21.842  25.299  1.00  0.00           C  
ATOM   3354  CG1 VAL A 312       3.117  22.718  26.261  1.00  0.00           C  
ATOM   3355  CG2 VAL A 312       2.891  21.958  23.891  1.00  0.00           C  
ATOM   3356  H   VAL A 312       0.861  19.874  24.342  1.00  0.00           H  
ATOM   3357  HA  VAL A 312       3.383  20.067  25.896  1.00  0.00           H  
ATOM   3358  HB  VAL A 312       1.295  22.189  25.257  1.00  0.00           H  
ATOM   3359 1HG1 VAL A 312       3.094  23.752  25.914  1.00  0.00           H  
ATOM   3360 2HG1 VAL A 312       2.672  22.660  27.255  1.00  0.00           H  
ATOM   3361 3HG1 VAL A 312       4.149  22.373  26.303  1.00  0.00           H  
ATOM   3362 1HG2 VAL A 312       2.871  23.001  23.575  1.00  0.00           H  
ATOM   3363 2HG2 VAL A 312       3.919  21.595  23.881  1.00  0.00           H  
ATOM   3364 3HG2 VAL A 312       2.288  21.361  23.208  1.00  0.00           H  
ATOM   3365  N   LEU A 313       2.411  19.584  28.059  1.00  0.00           N  
ATOM   3366  CA  LEU A 313       1.923  19.358  29.392  1.00  0.00           C  
ATOM   3367  C   LEU A 313       2.317  20.569  30.180  1.00  0.00           C  
ATOM   3368  O   LEU A 313       3.469  20.699  30.589  1.00  0.00           O  
ATOM   3369  CB  LEU A 313       2.500  18.074  30.000  1.00  0.00           C  
ATOM   3370  CG  LEU A 313       1.717  17.506  31.191  1.00  0.00           C  
ATOM   3371  CD1 LEU A 313       2.594  16.546  31.983  1.00  0.00           C  
ATOM   3372  CD2 LEU A 313       1.233  18.648  32.073  1.00  0.00           C  
ATOM   3373  H   LEU A 313       3.314  19.214  27.797  1.00  0.00           H  
ATOM   3374  HA  LEU A 313       0.850  19.171  29.361  1.00  0.00           H  
ATOM   3375 1HB  LEU A 313       2.405  17.412  29.141  1.00  0.00           H  
ATOM   3376 2HB  LEU A 313       3.554  18.187  30.257  1.00  0.00           H  
ATOM   3377  HG  LEU A 313       0.839  17.000  30.789  1.00  0.00           H  
ATOM   3378 1HD1 LEU A 313       2.030  16.148  32.826  1.00  0.00           H  
ATOM   3379 2HD1 LEU A 313       2.910  15.726  31.339  1.00  0.00           H  
ATOM   3380 3HD1 LEU A 313       3.471  17.076  32.353  1.00  0.00           H  
ATOM   3381 1HD2 LEU A 313       0.676  18.243  32.918  1.00  0.00           H  
ATOM   3382 2HD2 LEU A 313       2.090  19.213  32.440  1.00  0.00           H  
ATOM   3383 3HD2 LEU A 313       0.585  19.306  31.494  1.00  0.00           H  
ATOM   3384  N   ASP A 314       1.364  21.495  30.415  1.00  0.00           N  
ATOM   3385  CA  ASP A 314       1.665  22.677  31.177  1.00  0.00           C  
ATOM   3386  C   ASP A 314       1.368  22.331  32.604  1.00  0.00           C  
ATOM   3387  O   ASP A 314       0.304  22.656  33.132  1.00  0.00           O  
ATOM   3388  CB  ASP A 314       0.846  23.884  30.714  1.00  0.00           C  
ATOM   3389  CG  ASP A 314       0.693  24.979  31.761  1.00  0.00           C  
ATOM   3390  OD1 ASP A 314       0.958  24.717  32.910  1.00  0.00           O  
ATOM   3391  OD2 ASP A 314       0.465  26.105  31.385  1.00  0.00           O  
ATOM   3392  H   ASP A 314       0.429  21.366  30.056  1.00  0.00           H  
ATOM   3393  HA  ASP A 314       2.705  22.963  31.019  1.00  0.00           H  
ATOM   3394 1HB  ASP A 314       1.205  24.321  29.782  1.00  0.00           H  
ATOM   3395 2HB  ASP A 314      -0.119  23.407  30.544  1.00  0.00           H  
ATOM   3396  N   ILE A 315       2.322  21.645  33.265  1.00100.39           N  
ATOM   3397  CA  ILE A 315       2.116  21.165  34.603  1.00100.39           C  
ATOM   3398  C   ILE A 315       1.980  22.305  35.566  1.00100.39           C  
ATOM   3399  O   ILE A 315       1.110  22.283  36.437  1.00100.39           O  
ATOM   3400  CB  ILE A 315       3.160  20.183  35.078  1.00100.39           C  
ATOM   3401  CG1 ILE A 315       2.794  19.648  36.473  1.00100.39           C  
ATOM   3402  CG2 ILE A 315       4.552  20.813  34.992  1.00100.39           C  
ATOM   3403  CD1 ILE A 315       3.635  18.447  36.904  1.00100.39           C  
ATOM   3404  H   ILE A 315       3.204  21.464  32.808  1.00  0.00           H  
ATOM   3405  HA  ILE A 315       1.141  20.688  34.694  1.00  0.00           H  
ATOM   3406  HB  ILE A 315       3.121  19.292  34.452  1.00  0.00           H  
ATOM   3407 1HG1 ILE A 315       2.932  20.465  37.180  1.00  0.00           H  
ATOM   3408 2HG1 ILE A 315       1.741  19.367  36.446  1.00  0.00           H  
ATOM   3409 1HG2 ILE A 315       5.298  20.097  35.337  1.00  0.00           H  
ATOM   3410 2HG2 ILE A 315       4.764  21.087  33.960  1.00  0.00           H  
ATOM   3411 3HG2 ILE A 315       4.588  21.704  35.619  1.00  0.00           H  
ATOM   3412 1HD1 ILE A 315       3.323  18.121  37.897  1.00  0.00           H  
ATOM   3413 2HD1 ILE A 315       3.496  17.631  36.195  1.00  0.00           H  
ATOM   3414 3HD1 ILE A 315       4.687  18.729  36.930  1.00  0.00           H  
ATOM   3415  N   GLU A 316       2.802  23.358  35.413  1.00 52.69           N  
ATOM   3416  CA  GLU A 316       2.802  24.410  36.389  1.00 52.69           C  
ATOM   3417  C   GLU A 316       1.434  25.010  36.505  1.00 52.69           C  
ATOM   3418  O   GLU A 316       0.915  25.148  37.611  1.00 52.69           O  
ATOM   3419  CB  GLU A 316       3.774  25.544  36.017  1.00 52.69           C  
ATOM   3420  CG  GLU A 316       3.890  26.630  37.088  1.00 52.69           C  
ATOM   3421  CD  GLU A 316       4.875  27.684  36.600  1.00 52.69           C  
ATOM   3422  OE1 GLU A 316       5.940  27.294  36.055  1.00 52.69           O  
ATOM   3423  OE2 GLU A 316       4.566  28.897  36.756  1.00 52.69           O  
ATOM   3424  H   GLU A 316       3.423  23.423  34.619  1.00  0.00           H  
ATOM   3425  HA  GLU A 316       3.106  24.015  37.359  1.00  0.00           H  
ATOM   3426 1HB  GLU A 316       4.749  25.086  35.850  1.00  0.00           H  
ATOM   3427 2HB  GLU A 316       3.413  25.981  35.086  1.00  0.00           H  
ATOM   3428 1HG  GLU A 316       2.934  27.080  37.355  1.00  0.00           H  
ATOM   3429 2HG  GLU A 316       4.293  26.099  37.949  1.00  0.00           H  
ATOM   3430  N   SER A 317       0.820  25.412  35.375  1.00108.24           N  
ATOM   3431  CA  SER A 317      -0.480  26.025  35.434  1.00108.24           C  
ATOM   3432  C   SER A 317      -1.597  25.038  35.624  1.00108.24           C  
ATOM   3433  O   SER A 317      -2.420  25.189  36.524  1.00108.24           O  
ATOM   3434  CB  SER A 317      -0.815  26.850  34.181  1.00108.24           C  
ATOM   3435  OG  SER A 317      -0.022  28.027  34.151  1.00108.24           O  
ATOM   3436  H   SER A 317       1.265  25.287  34.477  1.00  0.00           H  
ATOM   3437  HA  SER A 317      -0.559  26.801  36.197  1.00  0.00           H  
ATOM   3438 1HB  SER A 317      -0.614  26.241  33.300  1.00  0.00           H  
ATOM   3439 2HB  SER A 317      -1.872  27.112  34.207  1.00  0.00           H  
ATOM   3440  HG  SER A 317       0.550  28.047  34.922  1.00  0.00           H  
ATOM   3441  N   LEU A 318      -1.660  24.007  34.759  1.00108.48           N  
ATOM   3442  CA  LEU A 318      -2.781  23.101  34.717  1.00108.48           C  
ATOM   3443  C   LEU A 318      -2.896  22.215  35.914  1.00108.48           C  
ATOM   3444  O   LEU A 318      -4.001  21.971  36.394  1.00108.48           O  
ATOM   3445  CB  LEU A 318      -2.790  22.219  33.462  1.00108.48           C  
ATOM   3446  CG  LEU A 318      -3.062  23.033  32.185  1.00108.48           C  
ATOM   3447  CD1 LEU A 318      -1.918  24.011  31.871  1.00108.48           C  
ATOM   3448  CD2 LEU A 318      -3.401  22.114  31.010  1.00108.48           C  
ATOM   3449  H   LEU A 318      -0.891  23.868  34.119  1.00  0.00           H  
ATOM   3450  HA  LEU A 318      -3.710  23.670  34.725  1.00  0.00           H  
ATOM   3451 1HB  LEU A 318      -1.762  21.862  33.489  1.00  0.00           H  
ATOM   3452 2HB  LEU A 318      -3.471  21.374  33.567  1.00  0.00           H  
ATOM   3453  HG  LEU A 318      -3.941  23.649  32.375  1.00  0.00           H  
ATOM   3454 1HD1 LEU A 318      -2.152  24.565  30.962  1.00  0.00           H  
ATOM   3455 2HD1 LEU A 318      -1.798  24.709  32.700  1.00  0.00           H  
ATOM   3456 3HD1 LEU A 318      -0.993  23.454  31.728  1.00  0.00           H  
ATOM   3457 1HD2 LEU A 318      -3.589  22.716  30.121  1.00  0.00           H  
ATOM   3458 2HD2 LEU A 318      -2.565  21.439  30.822  1.00  0.00           H  
ATOM   3459 3HD2 LEU A 318      -4.291  21.531  31.248  1.00  0.00           H  
ATOM   3460  N   VAL A 319      -1.773  21.668  36.405  1.00 39.27           N  
ATOM   3461  CA  VAL A 319      -1.833  20.813  37.555  1.00 39.27           C  
ATOM   3462  C   VAL A 319      -2.272  21.627  38.734  1.00 39.27           C  
ATOM   3463  O   VAL A 319      -3.012  21.148  39.593  1.00 39.27           O  
ATOM   3464  CB  VAL A 319      -0.517  20.172  37.876  1.00 39.27           C  
ATOM   3465  CG1 VAL A 319      -0.655  19.400  39.200  1.00 39.27           C  
ATOM   3466  CG2 VAL A 319      -0.125  19.281  36.685  1.00 39.27           C  
ATOM   3467  H   VAL A 319      -0.878  21.850  35.974  1.00  0.00           H  
ATOM   3468  HA  VAL A 319      -2.567  20.018  37.420  1.00  0.00           H  
ATOM   3469  HB  VAL A 319       0.239  20.950  37.982  1.00  0.00           H  
ATOM   3470 1HG1 VAL A 319       0.296  18.928  39.447  1.00  0.00           H  
ATOM   3471 2HG1 VAL A 319      -0.934  20.090  39.996  1.00  0.00           H  
ATOM   3472 3HG1 VAL A 319      -1.423  18.634  39.096  1.00  0.00           H  
ATOM   3473 1HG2 VAL A 319       0.831  18.800  36.889  1.00  0.00           H  
ATOM   3474 2HG2 VAL A 319      -0.890  18.519  36.534  1.00  0.00           H  
ATOM   3475 3HG2 VAL A 319      -0.039  19.892  35.786  1.00  0.00           H  
ATOM   3476  N   GLU A 320      -1.811  22.889  38.806  1.00 38.88           N  
ATOM   3477  CA  GLU A 320      -2.161  23.768  39.885  1.00 38.88           C  
ATOM   3478  C   GLU A 320      -3.646  23.978  39.856  1.00 38.88           C  
ATOM   3479  O   GLU A 320      -4.302  23.972  40.897  1.00 38.88           O  
ATOM   3480  CB  GLU A 320      -1.467  25.135  39.747  1.00 38.88           C  
ATOM   3481  CG  GLU A 320      -1.601  26.047  40.966  1.00 38.88           C  
ATOM   3482  CD  GLU A 320      -0.659  27.220  40.737  1.00 38.88           C  
ATOM   3483  OE1 GLU A 320      -0.430  27.571  39.548  1.00 38.88           O  
ATOM   3484  OE2 GLU A 320      -0.148  27.775  41.746  1.00 38.88           O  
ATOM   3485  H   GLU A 320      -1.199  23.225  38.076  1.00  0.00           H  
ATOM   3486  HA  GLU A 320      -1.856  23.327  40.835  1.00  0.00           H  
ATOM   3487 1HB  GLU A 320      -0.411  24.938  39.560  1.00  0.00           H  
ATOM   3488 2HB  GLU A 320      -1.904  25.629  38.879  1.00  0.00           H  
ATOM   3489 1HG  GLU A 320      -2.624  26.372  41.154  1.00  0.00           H  
ATOM   3490 2HG  GLU A 320      -1.262  25.423  41.792  1.00  0.00           H  
ATOM   3491  N   LYS A 321      -4.220  24.152  38.650  1.00 71.03           N  
ATOM   3492  CA  LYS A 321      -5.633  24.370  38.532  1.00 71.03           C  
ATOM   3493  C   LYS A 321      -6.372  23.170  39.044  1.00 71.03           C  
ATOM   3494  O   LYS A 321      -7.352  23.307  39.773  1.00 71.03           O  
ATOM   3495  CB  LYS A 321      -6.098  24.599  37.082  1.00 71.03           C  
ATOM   3496  CG  LYS A 321      -7.616  24.756  36.961  1.00 71.03           C  
ATOM   3497  CD  LYS A 321      -8.180  25.986  37.673  1.00 71.03           C  
ATOM   3498  CE  LYS A 321      -9.704  26.095  37.586  1.00 71.03           C  
ATOM   3499  NZ  LYS A 321     -10.183  27.217  38.425  1.00 71.03           N  
ATOM   3500  H   LYS A 321      -3.654  24.130  37.814  1.00  0.00           H  
ATOM   3501  HA  LYS A 321      -5.919  25.253  39.104  1.00  0.00           H  
ATOM   3502 1HB  LYS A 321      -5.597  25.499  36.724  1.00  0.00           H  
ATOM   3503 2HB  LYS A 321      -5.762  23.741  36.499  1.00  0.00           H  
ATOM   3504 1HG  LYS A 321      -7.873  24.831  35.904  1.00  0.00           H  
ATOM   3505 2HG  LYS A 321      -8.091  23.873  37.388  1.00  0.00           H  
ATOM   3506 1HD  LYS A 321      -7.897  25.938  38.725  1.00  0.00           H  
ATOM   3507 2HD  LYS A 321      -7.746  26.878  37.222  1.00  0.00           H  
ATOM   3508 1HE  LYS A 321      -9.976  26.258  36.544  1.00  0.00           H  
ATOM   3509 2HE  LYS A 321     -10.134  25.154  37.930  1.00  0.00           H  
ATOM   3510 1HZ  LYS A 321     -11.189  27.280  38.361  1.00  0.00           H  
ATOM   3511 2HZ  LYS A 321      -9.916  27.057  39.386  1.00  0.00           H  
ATOM   3512 3HZ  LYS A 321      -9.770  28.080  38.100  1.00  0.00           H  
ATOM   3513  N   LEU A 322      -5.908  21.958  38.684  1.00 72.33           N  
ATOM   3514  CA  LEU A 322      -6.586  20.742  39.039  1.00 72.33           C  
ATOM   3515  C   LEU A 322      -6.619  20.597  40.534  1.00 72.33           C  
ATOM   3516  O   LEU A 322      -7.675  20.393  41.131  1.00 72.33           O  
ATOM   3517  CB  LEU A 322      -5.811  19.509  38.549  1.00 72.33           C  
ATOM   3518  CG  LEU A 322      -6.520  18.172  38.825  1.00 72.33           C  
ATOM   3519  CD1 LEU A 322      -7.602  17.891  37.772  1.00 72.33           C  
ATOM   3520  CD2 LEU A 322      -5.522  17.023  39.022  1.00 72.33           C  
ATOM   3521  H   LEU A 322      -5.054  21.906  38.146  1.00  0.00           H  
ATOM   3522  HA  LEU A 322      -7.576  20.730  38.584  1.00  0.00           H  
ATOM   3523 1HB  LEU A 322      -5.799  19.720  37.481  1.00  0.00           H  
ATOM   3524 2HB  LEU A 322      -4.789  19.497  38.928  1.00  0.00           H  
ATOM   3525  HG  LEU A 322      -7.062  18.281  39.765  1.00  0.00           H  
ATOM   3526 1HD1 LEU A 322      -8.087  16.940  37.992  1.00  0.00           H  
ATOM   3527 2HD1 LEU A 322      -8.345  18.688  37.792  1.00  0.00           H  
ATOM   3528 3HD1 LEU A 322      -7.145  17.844  36.784  1.00  0.00           H  
ATOM   3529 1HD2 LEU A 322      -6.066  16.098  39.215  1.00  0.00           H  
ATOM   3530 2HD2 LEU A 322      -4.917  16.908  38.123  1.00  0.00           H  
ATOM   3531 3HD2 LEU A 322      -4.873  17.245  39.869  1.00  0.00           H  
ATOM   3532  N   LEU A 323      -5.441  20.715  41.172  1.00 54.95           N  
ATOM   3533  CA  LEU A 323      -5.274  20.505  42.587  1.00 54.95           C  
ATOM   3534  C   LEU A 323      -5.960  21.556  43.403  1.00 54.95           C  
ATOM   3535  O   LEU A 323      -6.561  21.253  44.434  1.00 54.95           O  
ATOM   3536  CB  LEU A 323      -3.800  20.504  43.018  1.00 54.95           C  
ATOM   3537  CG  LEU A 323      -3.003  19.305  42.474  1.00 54.95           C  
ATOM   3538  CD1 LEU A 323      -1.536  19.355  42.935  1.00 54.95           C  
ATOM   3539  CD2 LEU A 323      -3.688  17.977  42.838  1.00 54.95           C  
ATOM   3540  H   LEU A 323      -4.638  20.966  40.614  1.00  0.00           H  
ATOM   3541  HA  LEU A 323      -5.700  19.542  42.866  1.00  0.00           H  
ATOM   3542 1HB  LEU A 323      -3.476  21.429  42.543  1.00  0.00           H  
ATOM   3543 2HB  LEU A 323      -3.695  20.595  44.099  1.00  0.00           H  
ATOM   3544  HG  LEU A 323      -3.006  19.381  41.386  1.00  0.00           H  
ATOM   3545 1HD1 LEU A 323      -0.999  18.495  42.535  1.00  0.00           H  
ATOM   3546 2HD1 LEU A 323      -1.072  20.272  42.573  1.00  0.00           H  
ATOM   3547 3HD1 LEU A 323      -1.496  19.333  44.023  1.00  0.00           H  
ATOM   3548 1HD2 LEU A 323      -3.104  17.146  42.441  1.00  0.00           H  
ATOM   3549 2HD2 LEU A 323      -3.756  17.888  43.922  1.00  0.00           H  
ATOM   3550 3HD2 LEU A 323      -4.690  17.954  42.408  1.00  0.00           H  
ATOM   3551  N   GLN A 324      -5.906  22.821  42.953  1.00 99.79           N  
ATOM   3552  CA  GLN A 324      -6.389  23.931  43.728  1.00 99.79           C  
ATOM   3553  C   GLN A 324      -7.860  23.820  43.986  1.00 99.79           C  
ATOM   3554  O   GLN A 324      -8.355  24.304  45.001  1.00 99.79           O  
ATOM   3555  CB  GLN A 324      -6.104  25.290  43.078  1.00 99.79           C  
ATOM   3556  CG  GLN A 324      -6.617  26.475  43.900  1.00 99.79           C  
ATOM   3557  CD  GLN A 324      -6.257  27.763  43.172  1.00 99.79           C  
ATOM   3558  OE1 GLN A 324      -6.864  28.809  43.397  1.00 99.79           O  
ATOM   3559  NE2 GLN A 324      -5.237  27.692  42.275  1.00 99.79           N  
ATOM   3560  H   GLN A 324      -5.512  22.993  42.039  1.00  0.00           H  
ATOM   3561  HA  GLN A 324      -5.916  23.924  44.710  1.00  0.00           H  
ATOM   3562 1HB  GLN A 324      -5.023  25.358  42.952  1.00  0.00           H  
ATOM   3563 2HB  GLN A 324      -6.583  25.277  42.099  1.00  0.00           H  
ATOM   3564 1HG  GLN A 324      -7.632  26.525  44.293  1.00  0.00           H  
ATOM   3565 2HG  GLN A 324      -5.918  26.319  44.722  1.00  0.00           H  
ATOM   3566 1HE2 GLN A 324      -4.958  28.509  41.768  1.00  0.00           H  
ATOM   3567 2HE2 GLN A 324      -4.764  26.824  42.122  1.00  0.00           H  
ATOM   3568  N   GLN A 325      -8.607  23.223  43.049  1.00 96.78           N  
ATOM   3569  CA  GLN A 325     -10.031  23.077  43.147  1.00 96.78           C  
ATOM   3570  C   GLN A 325     -10.411  22.159  44.272  1.00 96.78           C  
ATOM   3571  O   GLN A 325     -11.434  22.365  44.922  1.00 96.78           O  
ATOM   3572  CB  GLN A 325     -10.608  22.475  41.860  1.00 96.78           C  
ATOM   3573  CG  GLN A 325     -12.120  22.288  41.887  1.00 96.78           C  
ATOM   3574  CD  GLN A 325     -12.511  21.626  40.574  1.00 96.78           C  
ATOM   3575  OE1 GLN A 325     -12.871  20.451  40.542  1.00 96.78           O  
ATOM   3576  NE2 GLN A 325     -12.429  22.397  39.455  1.00 96.78           N  
ATOM   3577  H   GLN A 325      -8.130  22.861  42.236  1.00  0.00           H  
ATOM   3578  HA  GLN A 325     -10.487  24.052  43.319  1.00  0.00           H  
ATOM   3579 1HB  GLN A 325     -10.332  23.146  41.047  1.00  0.00           H  
ATOM   3580 2HB  GLN A 325     -10.119  21.512  41.716  1.00  0.00           H  
ATOM   3581 1HG  GLN A 325     -12.645  21.849  42.735  1.00  0.00           H  
ATOM   3582 2HG  GLN A 325     -12.340  23.355  41.838  1.00  0.00           H  
ATOM   3583 1HE2 GLN A 325     -12.674  22.013  38.563  1.00  0.00           H  
ATOM   3584 2HE2 GLN A 325     -12.125  23.347  39.523  1.00  0.00           H  
ATOM   3585  N   LEU A 326      -9.598  21.116  44.528  1.00 66.52           N  
ATOM   3586  CA  LEU A 326      -9.936  20.061  45.447  1.00 66.52           C  
ATOM   3587  C   LEU A 326     -10.021  20.556  46.859  1.00 66.52           C  
ATOM   3588  O   LEU A 326      -9.295  21.455  47.283  1.00 66.52           O  
ATOM   3589  CB  LEU A 326      -8.889  18.931  45.448  1.00 66.52           C  
ATOM   3590  CG  LEU A 326      -8.630  18.308  44.062  1.00 66.52           C  
ATOM   3591  CD1 LEU A 326      -7.580  17.187  44.147  1.00 66.52           C  
ATOM   3592  CD2 LEU A 326      -9.937  17.855  43.390  1.00 66.52           C  
ATOM   3593  H   LEU A 326      -8.711  21.083  44.046  1.00  0.00           H  
ATOM   3594  HA  LEU A 326     -10.896  19.628  45.168  1.00  0.00           H  
ATOM   3595 1HB  LEU A 326      -8.019  19.496  45.779  1.00  0.00           H  
ATOM   3596 2HB  LEU A 326      -9.125  18.163  46.184  1.00  0.00           H  
ATOM   3597  HG  LEU A 326      -8.204  19.088  43.431  1.00  0.00           H  
ATOM   3598 1HD1 LEU A 326      -7.416  16.765  43.155  1.00  0.00           H  
ATOM   3599 2HD1 LEU A 326      -6.643  17.594  44.526  1.00  0.00           H  
ATOM   3600 3HD1 LEU A 326      -7.935  16.406  44.819  1.00  0.00           H  
ATOM   3601 1HD2 LEU A 326      -9.713  17.422  42.415  1.00  0.00           H  
ATOM   3602 2HD2 LEU A 326     -10.428  17.109  44.015  1.00  0.00           H  
ATOM   3603 3HD2 LEU A 326     -10.597  18.713  43.262  1.00  0.00           H  
ATOM   3604  N   ALA A 327     -10.942  19.942  47.633  1.00 33.07           N  
ATOM   3605  CA  ALA A 327     -11.100  20.285  49.015  1.00 33.07           C  
ATOM   3606  C   ALA A 327      -9.864  19.817  49.729  1.00 33.07           C  
ATOM   3607  O   ALA A 327      -9.248  18.827  49.336  1.00 33.07           O  
ATOM   3608  CB  ALA A 327     -12.316  19.617  49.682  1.00 33.07           C  
ATOM   3609  H   ALA A 327     -11.532  19.227  47.233  1.00  0.00           H  
ATOM   3610  HA  ALA A 327     -11.246  21.362  49.093  1.00  0.00           H  
ATOM   3611 1HB  ALA A 327     -12.371  19.924  50.727  1.00  0.00           H  
ATOM   3612 2HB  ALA A 327     -13.227  19.921  49.167  1.00  0.00           H  
ATOM   3613 3HB  ALA A 327     -12.212  18.535  49.627  1.00  0.00           H  
ATOM   3614  N   SER A 328      -9.497  20.518  50.824  1.00 54.49           N  
ATOM   3615  CA  SER A 328      -8.338  20.223  51.626  1.00 54.49           C  
ATOM   3616  C   SER A 328      -7.058  20.563  50.912  1.00 54.49           C  
ATOM   3617  O   SER A 328      -5.978  20.157  51.341  1.00 54.49           O  
ATOM   3618  CB  SER A 328      -8.265  18.744  52.045  1.00 54.49           C  
ATOM   3619  OG  SER A 328      -9.364  18.417  52.885  1.00 54.49           O  
ATOM   3620  H   SER A 328     -10.087  21.296  51.080  1.00  0.00           H  
ATOM   3621  HA  SER A 328      -8.358  20.699  52.607  1.00  0.00           H  
ATOM   3622 1HB  SER A 328      -8.287  18.126  51.147  1.00  0.00           H  
ATOM   3623 2HB  SER A 328      -7.329  18.577  52.576  1.00  0.00           H  
ATOM   3624  HG  SER A 328      -9.914  19.194  53.008  1.00  0.00           H  
ATOM   3625  N   LYS A 329      -7.137  21.378  49.847  1.00147.43           N  
ATOM   3626  CA  LYS A 329      -6.007  21.806  49.062  1.00147.43           C  
ATOM   3627  C   LYS A 329      -5.053  22.569  49.936  1.00147.43           C  
ATOM   3628  O   LYS A 329      -3.839  22.391  49.848  1.00147.43           O  
ATOM   3629  CB  LYS A 329      -6.481  22.811  47.993  1.00147.43           C  
ATOM   3630  CG  LYS A 329      -5.395  23.530  47.188  1.00147.43           C  
ATOM   3631  CD  LYS A 329      -4.872  22.774  45.971  1.00147.43           C  
ATOM   3632  CE  LYS A 329      -3.628  23.423  45.364  1.00147.43           C  
ATOM   3633  NZ  LYS A 329      -3.903  24.840  45.038  1.00147.43           N  
ATOM   3634  H   LYS A 329      -8.061  21.701  49.597  1.00  0.00           H  
ATOM   3635  HA  LYS A 329      -5.553  20.946  48.569  1.00  0.00           H  
ATOM   3636 1HB  LYS A 329      -7.113  22.261  47.295  1.00  0.00           H  
ATOM   3637 2HB  LYS A 329      -7.079  23.565  48.505  1.00  0.00           H  
ATOM   3638 1HG  LYS A 329      -5.798  24.479  46.834  1.00  0.00           H  
ATOM   3639 2HG  LYS A 329      -4.546  23.719  47.844  1.00  0.00           H  
ATOM   3640 1HD  LYS A 329      -4.626  21.756  46.274  1.00  0.00           H  
ATOM   3641 2HD  LYS A 329      -5.657  22.747  45.215  1.00  0.00           H  
ATOM   3642 1HE  LYS A 329      -2.817  23.350  46.087  1.00  0.00           H  
ATOM   3643 2HE  LYS A 329      -3.361  22.871  44.463  1.00  0.00           H  
ATOM   3644 1HZ  LYS A 329      -3.076  25.260  44.637  1.00  0.00           H  
ATOM   3645 2HZ  LYS A 329      -4.663  24.892  44.374  1.00  0.00           H  
ATOM   3646 3HZ  LYS A 329      -4.158  25.336  45.880  1.00  0.00           H  
ATOM   3647  N   GLN A 330      -5.592  23.440  50.809  1.00 81.27           N  
ATOM   3648  CA  GLN A 330      -4.814  24.333  51.624  1.00 81.27           C  
ATOM   3649  C   GLN A 330      -3.970  23.565  52.592  1.00 81.27           C  
ATOM   3650  O   GLN A 330      -2.858  23.982  52.908  1.00 81.27           O  
ATOM   3651  CB  GLN A 330      -5.660  25.280  52.494  1.00 81.27           C  
ATOM   3652  CG  GLN A 330      -6.597  26.197  51.709  1.00 81.27           C  
ATOM   3653  CD  GLN A 330      -7.942  25.496  51.578  1.00 81.27           C  
ATOM   3654  OE1 GLN A 330      -8.014  24.293  51.333  1.00 81.27           O  
ATOM   3655  NE2 GLN A 330      -9.045  26.269  51.760  1.00 81.27           N  
ATOM   3656  H   GLN A 330      -6.599  23.456  50.885  1.00  0.00           H  
ATOM   3657  HA  GLN A 330      -4.181  24.951  50.987  1.00  0.00           H  
ATOM   3658 1HB  GLN A 330      -6.243  24.652  53.168  1.00  0.00           H  
ATOM   3659 2HB  GLN A 330      -4.961  25.883  53.074  1.00  0.00           H  
ATOM   3660 1HG  GLN A 330      -6.725  27.253  51.947  1.00  0.00           H  
ATOM   3661 2HG  GLN A 330      -6.046  26.102  50.772  1.00  0.00           H  
ATOM   3662 1HE2 GLN A 330      -9.958  25.865  51.686  1.00  0.00           H  
ATOM   3663 2HE2 GLN A 330      -8.945  27.242  51.969  1.00  0.00           H  
ATOM   3664  N   THR A 331      -4.502  22.446  53.115  1.00124.73           N  
ATOM   3665  CA  THR A 331      -3.873  21.663  54.142  1.00124.73           C  
ATOM   3666  C   THR A 331      -2.644  20.954  53.655  1.00124.73           C  
ATOM   3667  O   THR A 331      -1.728  20.697  54.435  1.00124.73           O  
ATOM   3668  CB  THR A 331      -4.785  20.621  54.727  1.00124.73           C  
ATOM   3669  OG1 THR A 331      -5.155  19.674  53.737  1.00124.73           O  
ATOM   3670  CG2 THR A 331      -6.037  21.311  55.295  1.00124.73           C  
ATOM   3671  H   THR A 331      -5.398  22.153  52.752  1.00  0.00           H  
ATOM   3672  HA  THR A 331      -3.544  22.314  54.952  1.00  0.00           H  
ATOM   3673  HB  THR A 331      -4.256  20.091  55.519  1.00  0.00           H  
ATOM   3674  HG1 THR A 331      -4.740  19.906  52.903  1.00  0.00           H  
ATOM   3675 1HG2 THR A 331      -6.703  20.561  55.721  1.00  0.00           H  
ATOM   3676 2HG2 THR A 331      -5.742  22.018  56.070  1.00  0.00           H  
ATOM   3677 3HG2 THR A 331      -6.553  21.842  54.496  1.00  0.00           H  
ATOM   3678  N   ILE A 332      -2.585  20.607  52.358  1.00 70.85           N  
ATOM   3679  CA  ILE A 332      -1.554  19.723  51.897  1.00 70.85           C  
ATOM   3680  C   ILE A 332      -0.669  20.359  50.870  1.00 70.85           C  
ATOM   3681  O   ILE A 332      -1.038  21.326  50.205  1.00 70.85           O  
ATOM   3682  CB  ILE A 332      -2.138  18.481  51.285  1.00 70.85           C  
ATOM   3683  CG1 ILE A 332      -1.062  17.418  51.024  1.00 70.85           C  
ATOM   3684  CG2 ILE A 332      -2.931  18.897  50.037  1.00 70.85           C  
ATOM   3685  CD1 ILE A 332      -1.651  16.054  50.667  1.00 70.85           C  
ATOM   3686  H   ILE A 332      -3.261  20.962  51.697  1.00  0.00           H  
ATOM   3687  HA  ILE A 332      -0.888  19.450  52.715  1.00  0.00           H  
ATOM   3688  HB  ILE A 332      -2.789  17.999  52.013  1.00  0.00           H  
ATOM   3689 1HG1 ILE A 332      -0.439  17.780  50.207  1.00  0.00           H  
ATOM   3690 2HG1 ILE A 332      -0.460  17.338  51.929  1.00  0.00           H  
ATOM   3691 1HG2 ILE A 332      -3.366  18.013  49.571  1.00  0.00           H  
ATOM   3692 2HG2 ILE A 332      -3.726  19.585  50.323  1.00  0.00           H  
ATOM   3693 3HG2 ILE A 332      -2.264  19.389  49.329  1.00  0.00           H  
ATOM   3694 1HD1 ILE A 332      -0.844  15.342  50.494  1.00  0.00           H  
ATOM   3695 2HD1 ILE A 332      -2.276  15.700  51.488  1.00  0.00           H  
ATOM   3696 3HD1 ILE A 332      -2.254  16.142  49.765  1.00  0.00           H  
ATOM   3697  N   LEU A 333       0.575  19.835  50.777  1.00123.30           N  
ATOM   3698  CA  LEU A 333       1.526  20.256  49.780  1.00123.30           C  
ATOM   3699  C   LEU A 333       1.740  19.071  48.883  1.00123.30           C  
ATOM   3700  O   LEU A 333       1.966  17.965  49.372  1.00123.30           O  
ATOM   3701  CB  LEU A 333       2.903  20.644  50.338  1.00123.30           C  
ATOM   3702  CG  LEU A 333       2.865  21.870  51.265  1.00123.30           C  
ATOM   3703  CD1 LEU A 333       2.104  21.559  52.564  1.00123.30           C  
ATOM   3704  CD2 LEU A 333       4.274  22.434  51.504  1.00123.30           C  
ATOM   3705  H   LEU A 333       0.840  19.119  51.438  1.00  0.00           H  
ATOM   3706  HA  LEU A 333       1.142  21.131  49.256  1.00  0.00           H  
ATOM   3707 1HB  LEU A 333       3.126  19.741  50.904  1.00  0.00           H  
ATOM   3708 2HB  LEU A 333       3.640  20.766  49.545  1.00  0.00           H  
ATOM   3709  HG  LEU A 333       2.294  22.645  50.753  1.00  0.00           H  
ATOM   3710 1HD1 LEU A 333       2.093  22.444  53.200  1.00  0.00           H  
ATOM   3711 2HD1 LEU A 333       1.080  21.272  52.326  1.00  0.00           H  
ATOM   3712 3HD1 LEU A 333       2.598  20.742  53.088  1.00  0.00           H  
ATOM   3713 1HD2 LEU A 333       4.211  23.301  52.163  1.00  0.00           H  
ATOM   3714 2HD2 LEU A 333       4.899  21.670  51.967  1.00  0.00           H  
ATOM   3715 3HD2 LEU A 333       4.713  22.734  50.552  1.00  0.00           H  
ATOM   3716  N   VAL A 334       1.655  19.264  47.545  1.00 62.13           N  
ATOM   3717  CA  VAL A 334       1.826  18.167  46.633  1.00 62.13           C  
ATOM   3718  C   VAL A 334       2.961  18.464  45.705  1.00 62.13           C  
ATOM   3719  O   VAL A 334       2.979  19.506  45.053  1.00 62.13           O  
ATOM   3720  CB  VAL A 334       0.624  17.947  45.762  1.00 62.13           C  
ATOM   3721  CG1 VAL A 334       0.939  16.836  44.747  1.00 62.13           C  
ATOM   3722  CG2 VAL A 334      -0.589  17.655  46.660  1.00 62.13           C  
ATOM   3723  H   VAL A 334       1.470  20.186  47.176  1.00  0.00           H  
ATOM   3724  HA  VAL A 334       2.031  17.237  47.165  1.00  0.00           H  
ATOM   3725  HB  VAL A 334       0.415  18.863  45.209  1.00  0.00           H  
ATOM   3726 1HG1 VAL A 334       0.071  16.669  44.109  1.00  0.00           H  
ATOM   3727 2HG1 VAL A 334       1.788  17.135  44.132  1.00  0.00           H  
ATOM   3728 3HG1 VAL A 334       1.180  15.915  45.278  1.00  0.00           H  
ATOM   3729 1HG2 VAL A 334      -1.471  17.494  46.040  1.00  0.00           H  
ATOM   3730 2HG2 VAL A 334      -0.394  16.762  47.254  1.00  0.00           H  
ATOM   3731 3HG2 VAL A 334      -0.763  18.502  47.324  1.00  0.00           H  
ATOM   3732  N   ASN A 335       3.931  17.530  45.604  1.00 56.23           N  
ATOM   3733  CA  ASN A 335       5.055  17.717  44.728  1.00 56.23           C  
ATOM   3734  C   ASN A 335       5.150  16.519  43.844  1.00 56.23           C  
ATOM   3735  O   ASN A 335       4.844  15.403  44.261  1.00 56.23           O  
ATOM   3736  CB  ASN A 335       6.401  17.842  45.462  1.00 56.23           C  
ATOM   3737  CG  ASN A 335       6.407  19.151  46.237  1.00 56.23           C  
ATOM   3738  OD1 ASN A 335       5.686  19.307  47.221  1.00 56.23           O  
ATOM   3739  ND2 ASN A 335       7.252  20.118  45.789  1.00 56.23           N  
ATOM   3740  H   ASN A 335       3.870  16.684  46.152  1.00  0.00           H  
ATOM   3741  HA  ASN A 335       4.931  18.639  44.158  1.00  0.00           H  
ATOM   3742 1HB  ASN A 335       6.805  17.005  46.034  1.00  0.00           H  
ATOM   3743 2HB  ASN A 335       6.967  17.957  44.537  1.00  0.00           H  
ATOM   3744 1HD2 ASN A 335       7.298  20.999  46.261  1.00  0.00           H  
ATOM   3745 2HD2 ASN A 335       7.827  19.948  44.989  1.00  0.00           H  
ATOM   3746  N   VAL A 336       5.556  16.738  42.577  1.00 45.49           N  
ATOM   3747  CA  VAL A 336       5.734  15.645  41.664  1.00 45.49           C  
ATOM   3748  C   VAL A 336       7.143  15.722  41.181  1.00 45.49           C  
ATOM   3749  O   VAL A 336       7.641  16.802  40.864  1.00 45.49           O  
ATOM   3750  CB  VAL A 336       4.834  15.712  40.465  1.00 45.49           C  
ATOM   3751  CG1 VAL A 336       5.169  14.539  39.530  1.00 45.49           C  
ATOM   3752  CG2 VAL A 336       3.376  15.718  40.953  1.00 45.49           C  
ATOM   3753  H   VAL A 336       5.739  17.679  42.259  1.00  0.00           H  
ATOM   3754  HA  VAL A 336       5.557  14.687  42.153  1.00  0.00           H  
ATOM   3755  HB  VAL A 336       5.015  16.649  39.938  1.00  0.00           H  
ATOM   3756 1HG1 VAL A 336       4.522  14.576  38.653  1.00  0.00           H  
ATOM   3757 2HG1 VAL A 336       6.210  14.611  39.215  1.00  0.00           H  
ATOM   3758 3HG1 VAL A 336       5.012  13.598  40.056  1.00  0.00           H  
ATOM   3759 1HG2 VAL A 336       2.705  15.767  40.096  1.00  0.00           H  
ATOM   3760 2HG2 VAL A 336       3.178  14.806  41.517  1.00  0.00           H  
ATOM   3761 3HG2 VAL A 336       3.210  16.585  41.593  1.00  0.00           H  
ATOM   3762  N   TYR A 337       7.827  14.563  41.124  1.00 71.12           N  
ATOM   3763  CA  TYR A 337       9.199  14.544  40.708  1.00 71.12           C  
ATOM   3764  C   TYR A 337       9.427  13.542  39.630  1.00 71.12           C  
ATOM   3765  O   TYR A 337       8.755  12.513  39.552  1.00 71.12           O  
ATOM   3766  CB  TYR A 337      10.189  14.254  41.848  1.00 71.12           C  
ATOM   3767  CG  TYR A 337      10.262  15.467  42.713  1.00 71.12           C  
ATOM   3768  CD1 TYR A 337      11.151  16.475  42.416  1.00 71.12           C  
ATOM   3769  CD2 TYR A 337       9.453  15.601  43.819  1.00 71.12           C  
ATOM   3770  CE1 TYR A 337      11.226  17.599  43.206  1.00 71.12           C  
ATOM   3771  CE2 TYR A 337       9.526  16.723  44.612  1.00 71.12           C  
ATOM   3772  CZ  TYR A 337      10.415  17.726  44.309  1.00 71.12           C  
ATOM   3773  OH  TYR A 337      10.488  18.877  45.123  1.00 71.12           O  
ATOM   3774  H   TYR A 337       7.377  13.694  41.375  1.00  0.00           H  
ATOM   3775  HA  TYR A 337       9.472  15.513  40.290  1.00  0.00           H  
ATOM   3776 1HB  TYR A 337       9.815  13.382  42.387  1.00  0.00           H  
ATOM   3777 2HB  TYR A 337      11.147  14.014  41.389  1.00  0.00           H  
ATOM   3778  HD1 TYR A 337      11.797  16.367  41.544  1.00  0.00           H  
ATOM   3779  HD2 TYR A 337       8.752  14.801  44.058  1.00  0.00           H  
ATOM   3780  HE1 TYR A 337      11.932  18.394  42.967  1.00  0.00           H  
ATOM   3781  HE2 TYR A 337       8.878  16.817  45.484  1.00  0.00           H  
ATOM   3782  HH  TYR A 337       9.873  18.855  45.860  1.00  0.00           H  
ATOM   3783  N   ASP A 338      10.383  13.880  38.739  1.00 64.92           N  
ATOM   3784  CA  ASP A 338      10.837  13.014  37.693  1.00 64.92           C  
ATOM   3785  C   ASP A 338      12.094  12.387  38.228  1.00 64.92           C  
ATOM   3786  O   ASP A 338      13.141  13.021  38.345  1.00 64.92           O  
ATOM   3787  CB  ASP A 338      11.203  13.773  36.404  1.00 64.92           C  
ATOM   3788  CG  ASP A 338      11.584  12.780  35.313  1.00 64.92           C  
ATOM   3789  OD1 ASP A 338      11.790  11.577  35.628  1.00 64.92           O  
ATOM   3790  OD2 ASP A 338      11.676  13.224  34.138  1.00 64.92           O  
ATOM   3791  H   ASP A 338      10.791  14.799  38.829  1.00  0.00           H  
ATOM   3792  HA  ASP A 338      10.054  12.299  37.439  1.00  0.00           H  
ATOM   3793 1HB  ASP A 338      10.432  14.471  36.077  1.00  0.00           H  
ATOM   3794 2HB  ASP A 338      12.075  14.329  36.750  1.00  0.00           H  
ATOM   3795  N   MET A 339      11.937  11.127  38.656  1.00125.12           N  
ATOM   3796  CA  MET A 339      12.837  10.176  39.251  1.00125.12           C  
ATOM   3797  C   MET A 339      13.687   9.410  38.290  1.00125.12           C  
ATOM   3798  O   MET A 339      14.388   8.520  38.765  1.00125.12           O  
ATOM   3799  CB  MET A 339      12.098   9.097  40.058  1.00125.12           C  
ATOM   3800  CG  MET A 339      11.447   9.574  41.355  1.00125.12           C  
ATOM   3801  SD  MET A 339      10.402   8.303  42.125  1.00125.12           S  
ATOM   3802  CE  MET A 339      11.738   7.080  42.250  1.00125.12           C  
ATOM   3803  H   MET A 339      10.975  10.862  38.498  1.00  0.00           H  
ATOM   3804  HA  MET A 339      13.519  10.685  39.931  1.00  0.00           H  
ATOM   3805 1HB  MET A 339      11.328   8.686  39.407  1.00  0.00           H  
ATOM   3806 2HB  MET A 339      12.828   8.321  40.294  1.00  0.00           H  
ATOM   3807 1HG  MET A 339      12.238   9.855  42.049  1.00  0.00           H  
ATOM   3808 2HG  MET A 339      10.837  10.448  41.127  1.00  0.00           H  
ATOM   3809 1HE  MET A 339      11.355   6.167  42.707  1.00  0.00           H  
ATOM   3810 2HE  MET A 339      12.120   6.855  41.253  1.00  0.00           H  
ATOM   3811 3HE  MET A 339      12.543   7.483  42.865  1.00  0.00           H  
ATOM   3812  N   THR A 340      13.564   9.604  36.957  1.00 65.97           N  
ATOM   3813  CA  THR A 340      14.204   8.755  35.974  1.00 65.97           C  
ATOM   3814  C   THR A 340      15.633   8.496  36.374  1.00 65.97           C  
ATOM   3815  O   THR A 340      16.092   7.359  36.274  1.00 65.97           O  
ATOM   3816  CB  THR A 340      14.211   9.373  34.608  1.00 65.97           C  
ATOM   3817  OG1 THR A 340      12.879   9.640  34.194  1.00 65.97           O  
ATOM   3818  CG2 THR A 340      14.883   8.401  33.623  1.00 65.97           C  
ATOM   3819  H   THR A 340      12.998  10.379  36.643  1.00  0.00           H  
ATOM   3820  HA  THR A 340      13.681   7.800  35.915  1.00  0.00           H  
ATOM   3821  HB  THR A 340      14.763  10.312  34.646  1.00  0.00           H  
ATOM   3822  HG1 THR A 340      12.269   9.365  34.883  1.00  0.00           H  
ATOM   3823 1HG2 THR A 340      14.893   8.843  32.627  1.00  0.00           H  
ATOM   3824 2HG2 THR A 340      15.906   8.207  33.945  1.00  0.00           H  
ATOM   3825 3HG2 THR A 340      14.326   7.465  33.600  1.00  0.00           H  
ATOM   3826  N   ASN A 341      16.373   9.521  36.844  1.00 53.97           N  
ATOM   3827  CA  ASN A 341      17.668   9.257  37.418  1.00 53.97           C  
ATOM   3828  C   ASN A 341      17.477   9.373  38.907  1.00 53.97           C  
ATOM   3829  O   ASN A 341      17.138  10.442  39.412  1.00 53.97           O  
ATOM   3830  CB  ASN A 341      18.742  10.281  37.004  1.00 53.97           C  
ATOM   3831  CG  ASN A 341      20.093   9.820  37.537  1.00 53.97           C  
ATOM   3832  OD1 ASN A 341      20.213   9.388  38.683  1.00 53.97           O  
ATOM   3833  ND2 ASN A 341      21.146   9.916  36.682  1.00 53.97           N  
ATOM   3834  H   ASN A 341      16.038  10.473  36.802  1.00  0.00           H  
ATOM   3835  HA  ASN A 341      18.027   8.281  37.088  1.00  0.00           H  
ATOM   3836 1HB  ASN A 341      18.796  10.649  35.979  1.00  0.00           H  
ATOM   3837 2HB  ASN A 341      18.338  11.061  37.649  1.00  0.00           H  
ATOM   3838 1HD2 ASN A 341      22.057   9.627  36.978  1.00  0.00           H  
ATOM   3839 2HD2 ASN A 341      21.010  10.274  35.759  1.00  0.00           H  
ATOM   3840  N   ILE A 342      17.717   8.276  39.659  1.00 81.43           N  
ATOM   3841  CA  ILE A 342      17.440   8.258  41.073  1.00 81.43           C  
ATOM   3842  C   ILE A 342      18.284   9.275  41.786  1.00 81.43           C  
ATOM   3843  O   ILE A 342      17.804   9.974  42.676  1.00 81.43           O  
ATOM   3844  CB  ILE A 342      17.651   6.918  41.721  1.00 81.43           C  
ATOM   3845  CG1 ILE A 342      16.989   6.905  43.110  1.00 81.43           C  
ATOM   3846  CG2 ILE A 342      19.154   6.606  41.738  1.00 81.43           C  
ATOM   3847  CD1 ILE A 342      16.870   5.507  43.715  1.00 81.43           C  
ATOM   3848  H   ILE A 342      18.099   7.449  39.222  1.00  0.00           H  
ATOM   3849  HA  ILE A 342      16.414   8.569  41.267  1.00  0.00           H  
ATOM   3850  HB  ILE A 342      17.114   6.160  41.152  1.00  0.00           H  
ATOM   3851 1HG1 ILE A 342      17.591   7.536  43.762  1.00  0.00           H  
ATOM   3852 2HG1 ILE A 342      15.996   7.341  43.000  1.00  0.00           H  
ATOM   3853 1HG2 ILE A 342      19.319   5.636  42.207  1.00  0.00           H  
ATOM   3854 2HG2 ILE A 342      19.533   6.584  40.717  1.00  0.00           H  
ATOM   3855 3HG2 ILE A 342      19.679   7.376  42.304  1.00  0.00           H  
ATOM   3856 1HD1 ILE A 342      16.394   5.572  44.694  1.00  0.00           H  
ATOM   3857 2HD1 ILE A 342      16.267   4.876  43.061  1.00  0.00           H  
ATOM   3858 3HD1 ILE A 342      17.862   5.072  43.824  1.00  0.00           H  
ATOM   3859  N   SER A 343      19.572   9.384  41.415  1.00 81.92           N  
ATOM   3860  CA  SER A 343      20.478  10.283  42.072  1.00 81.92           C  
ATOM   3861  C   SER A 343      20.086  11.707  41.814  1.00 81.92           C  
ATOM   3862  O   SER A 343      20.311  12.561  42.672  1.00 81.92           O  
ATOM   3863  CB  SER A 343      21.920  10.123  41.567  1.00 81.92           C  
ATOM   3864  OG  SER A 343      22.353   8.786  41.760  1.00 81.92           O  
ATOM   3865  H   SER A 343      19.910   8.816  40.651  1.00  0.00           H  
ATOM   3866  HA  SER A 343      20.614  10.063  43.132  1.00  0.00           H  
ATOM   3867 1HB  SER A 343      21.948  10.376  40.507  1.00  0.00           H  
ATOM   3868 2HB  SER A 343      22.562  10.808  42.120  1.00  0.00           H  
ATOM   3869  HG  SER A 343      21.647   8.277  42.165  1.00  0.00           H  
ATOM   3870  N   HIS A 344      19.509  12.001  40.624  1.00 68.71           N  
ATOM   3871  CA  HIS A 344      19.186  13.360  40.270  1.00 68.71           C  
ATOM   3872  C   HIS A 344      17.707  13.504  40.058  1.00 68.71           C  
ATOM   3873  O   HIS A 344      17.238  13.434  38.925  1.00 68.71           O  
ATOM   3874  CB  HIS A 344      19.870  13.787  38.958  1.00 68.71           C  
ATOM   3875  CG  HIS A 344      19.680  15.238  38.636  1.00 68.71           C  
ATOM   3876  ND1 HIS A 344      20.648  16.202  38.807  1.00 68.71           N  
ATOM   3877  CD2 HIS A 344      18.587  15.889  38.155  1.00 68.71           C  
ATOM   3878  CE1 HIS A 344      20.095  17.382  38.425  1.00 68.71           C  
ATOM   3879  NE2 HIS A 344      18.846  17.242  38.022  1.00 68.71           N  
ATOM   3880  H   HIS A 344      19.300  11.260  39.971  1.00  0.00           H  
ATOM   3881  HA  HIS A 344      19.518  14.033  41.060  1.00  0.00           H  
ATOM   3882 1HB  HIS A 344      20.945  13.616  39.021  1.00  0.00           H  
ATOM   3883 2HB  HIS A 344      19.462  13.221  38.121  1.00  0.00           H  
ATOM   3884  HD2 HIS A 344      17.608  15.492  37.887  1.00  0.00           H  
ATOM   3885  HE1 HIS A 344      20.672  18.305  38.470  1.00  0.00           H  
ATOM   3886  HE2 HIS A 344      18.242  17.982  37.695  1.00  0.00           H  
ATOM   3887  N   PRO A 345      16.949  13.732  41.100  1.00 70.77           N  
ATOM   3888  CA  PRO A 345      15.525  13.916  41.005  1.00 70.77           C  
ATOM   3889  C   PRO A 345      15.271  15.279  40.428  1.00 70.77           C  
ATOM   3890  O   PRO A 345      16.044  16.193  40.707  1.00 70.77           O  
ATOM   3891  CB  PRO A 345      14.994  13.785  42.434  1.00 70.77           C  
ATOM   3892  CG  PRO A 345      16.224  14.056  43.323  1.00 70.77           C  
ATOM   3893  CD  PRO A 345      17.402  13.560  42.468  1.00 70.77           C  
ATOM   3894  HA  PRO A 345      15.045  13.186  40.337  1.00  0.00           H  
ATOM   3895 1HB  PRO A 345      14.190  14.509  42.633  1.00  0.00           H  
ATOM   3896 2HB  PRO A 345      14.580  12.783  42.620  1.00  0.00           H  
ATOM   3897 1HG  PRO A 345      16.312  15.125  43.565  1.00  0.00           H  
ATOM   3898 2HG  PRO A 345      16.151  13.515  44.278  1.00  0.00           H  
ATOM   3899 1HD  PRO A 345      18.320  14.140  42.648  1.00  0.00           H  
ATOM   3900 2HD  PRO A 345      17.644  12.505  42.666  1.00  0.00           H  
ATOM   3901  N   ILE A 346      14.194  15.449  39.637  1.00 53.09           N  
ATOM   3902  CA  ILE A 346      13.891  16.728  39.055  1.00 53.09           C  
ATOM   3903  C   ILE A 346      12.493  17.123  39.440  1.00 53.09           C  
ATOM   3904  O   ILE A 346      11.577  16.308  39.350  1.00 53.09           O  
ATOM   3905  CB  ILE A 346      13.895  16.697  37.567  1.00 53.09           C  
ATOM   3906  CG1 ILE A 346      15.328  16.584  37.019  1.00 53.09           C  
ATOM   3907  CG2 ILE A 346      13.063  17.893  37.095  1.00 53.09           C  
ATOM   3908  CD1 ILE A 346      15.392  16.271  35.525  1.00 53.09           C  
ATOM   3909  H   ILE A 346      13.586  14.665  39.447  1.00  0.00           H  
ATOM   3910  HA  ILE A 346      14.602  17.481  39.392  1.00  0.00           H  
ATOM   3911  HB  ILE A 346      13.461  15.756  37.230  1.00  0.00           H  
ATOM   3912 1HG1 ILE A 346      15.826  17.533  37.214  1.00  0.00           H  
ATOM   3913 2HG1 ILE A 346      15.827  15.792  37.578  1.00  0.00           H  
ATOM   3914 1HG2 ILE A 346      13.038  17.912  36.006  1.00  0.00           H  
ATOM   3915 2HG2 ILE A 346      12.048  17.804  37.479  1.00  0.00           H  
ATOM   3916 3HG2 ILE A 346      13.511  18.816  37.463  1.00  0.00           H  
ATOM   3917 1HD1 ILE A 346      16.434  16.206  35.210  1.00  0.00           H  
ATOM   3918 2HD1 ILE A 346      14.895  15.320  35.330  1.00  0.00           H  
ATOM   3919 3HD1 ILE A 346      14.894  17.062  34.965  1.00  0.00           H  
ATOM   3920  N   SER A 347      12.289  18.394  39.867  1.00107.15           N  
ATOM   3921  CA  SER A 347      10.977  18.825  40.260  1.00107.15           C  
ATOM   3922  C   SER A 347      10.112  19.066  39.058  1.00107.15           C  
ATOM   3923  O   SER A 347      10.436  19.888  38.201  1.00107.15           O  
ATOM   3924  CB  SER A 347      10.975  20.124  41.085  1.00107.15           C  
ATOM   3925  OG  SER A 347       9.641  20.475  41.425  1.00107.15           O  
ATOM   3926  H   SER A 347      13.056  19.049  39.913  1.00  0.00           H  
ATOM   3927  HA  SER A 347      10.497  18.154  40.974  1.00  0.00           H  
ATOM   3928 1HB  SER A 347      11.563  19.963  41.989  1.00  0.00           H  
ATOM   3929 2HB  SER A 347      11.432  20.915  40.492  1.00  0.00           H  
ATOM   3930  HG  SER A 347       9.037  19.822  41.063  1.00  0.00           H  
ATOM   3931  N   MET A 348       9.049  18.248  38.907  1.00 85.05           N  
ATOM   3932  CA  MET A 348       8.043  18.434  37.894  1.00 85.05           C  
ATOM   3933  C   MET A 348       7.017  19.452  38.303  1.00 85.05           C  
ATOM   3934  O   MET A 348       6.608  20.309  37.520  1.00 85.05           O  
ATOM   3935  CB  MET A 348       7.315  17.116  37.576  1.00 85.05           C  
ATOM   3936  CG  MET A 348       6.390  17.173  36.359  1.00 85.05           C  
ATOM   3937  SD  MET A 348       5.673  15.563  35.906  1.00 85.05           S  
ATOM   3938  CE  MET A 348       4.756  16.159  34.456  1.00 85.05           C  
ATOM   3939  H   MET A 348       8.967  17.469  39.544  1.00  0.00           H  
ATOM   3940  HA  MET A 348       8.504  18.795  36.975  1.00  0.00           H  
ATOM   3941 1HB  MET A 348       8.083  16.362  37.410  1.00  0.00           H  
ATOM   3942 2HB  MET A 348       6.732  16.854  38.460  1.00  0.00           H  
ATOM   3943 1HG  MET A 348       5.578  17.865  36.581  1.00  0.00           H  
ATOM   3944 2HG  MET A 348       6.966  17.548  35.513  1.00  0.00           H  
ATOM   3945 1HE  MET A 348       4.221  15.328  33.996  1.00  0.00           H  
ATOM   3946 2HE  MET A 348       4.043  16.924  34.766  1.00  0.00           H  
ATOM   3947 3HE  MET A 348       5.454  16.585  33.734  1.00  0.00           H  
ATOM   3948  N   TYR A 349       6.547  19.355  39.565  1.00 79.22           N  
ATOM   3949  CA  TYR A 349       5.514  20.232  40.040  1.00 79.22           C  
ATOM   3950  C   TYR A 349       5.788  20.514  41.488  1.00 79.22           C  
ATOM   3951  O   TYR A 349       6.129  19.589  42.224  1.00 79.22           O  
ATOM   3952  CB  TYR A 349       4.111  19.596  39.964  1.00 79.22           C  
ATOM   3953  CG  TYR A 349       3.102  20.541  40.527  1.00 79.22           C  
ATOM   3954  CD1 TYR A 349       2.603  21.576  39.769  1.00 79.22           C  
ATOM   3955  CD2 TYR A 349       2.640  20.384  41.815  1.00 79.22           C  
ATOM   3956  CE1 TYR A 349       1.671  22.443  40.288  1.00 79.22           C  
ATOM   3957  CE2 TYR A 349       1.708  21.247  42.341  1.00 79.22           C  
ATOM   3958  CZ  TYR A 349       1.224  22.281  41.577  1.00 79.22           C  
ATOM   3959  OH  TYR A 349       0.269  23.170  42.112  1.00 79.22           O  
ATOM   3960  H   TYR A 349       6.925  18.656  40.189  1.00  0.00           H  
ATOM   3961  HA  TYR A 349       5.494  21.141  39.438  1.00  0.00           H  
ATOM   3962 1HB  TYR A 349       3.913  19.376  38.914  1.00  0.00           H  
ATOM   3963 2HB  TYR A 349       4.148  18.665  40.529  1.00  0.00           H  
ATOM   3964  HD1 TYR A 349       2.961  21.699  38.747  1.00  0.00           H  
ATOM   3965  HD2 TYR A 349       3.027  19.561  42.416  1.00  0.00           H  
ATOM   3966  HE1 TYR A 349       1.281  23.260  39.682  1.00  0.00           H  
ATOM   3967  HE2 TYR A 349       1.355  21.111  43.363  1.00  0.00           H  
ATOM   3968  HH  TYR A 349       0.027  22.961  43.018  1.00  0.00           H  
ATOM   3969  N   GLY A 350       5.625  21.791  41.925  1.00 69.96           N  
ATOM   3970  CA  GLY A 350       5.722  22.141  43.323  1.00 69.96           C  
ATOM   3971  C   GLY A 350       6.925  22.990  43.700  1.00 69.96           C  
ATOM   3972  O   GLY A 350       7.857  23.127  42.903  1.00 69.96           O  
ATOM   3973  H   GLY A 350       5.430  22.516  41.249  1.00  0.00           H  
ATOM   3974 1HA  GLY A 350       4.834  22.704  43.612  1.00  0.00           H  
ATOM   3975 2HA  GLY A 350       5.781  21.229  43.915  1.00  0.00           H  
ATOM   3976  N   SER A 351       6.853  23.617  44.930  1.00207.04           N  
ATOM   3977  CA  SER A 351       7.865  24.413  45.634  1.00207.04           C  
ATOM   3978  C   SER A 351       7.276  24.960  46.979  1.00207.04           C  
ATOM   3979  O   SER A 351       6.091  25.240  46.861  1.00207.04           O  
ATOM   3980  CB  SER A 351       8.348  25.636  44.839  1.00207.04           C  
ATOM   3981  OG  SER A 351       9.321  26.350  45.587  1.00207.04           O  
ATOM   3982  H   SER A 351       5.952  23.474  45.362  1.00  0.00           H  
ATOM   3983  HA  SER A 351       8.814  23.891  45.762  1.00  0.00           H  
ATOM   3984 1HB  SER A 351       8.779  25.292  43.899  1.00  0.00           H  
ATOM   3985 2HB  SER A 351       7.493  26.278  44.632  1.00  0.00           H  
ATOM   3986  HG  SER A 351       9.464  25.910  46.428  1.00  0.00           H  
ATOM   3987  N   ASN A 352       7.989  25.099  48.220  1.00341.08           N  
ATOM   3988  CA  ASN A 352       7.536  25.771  49.491  1.00341.08           C  
ATOM   3989  C   ASN A 352       7.832  25.112  50.860  1.00341.08           C  
ATOM   3990  O   ASN A 352       8.472  24.066  50.976  1.00341.08           O  
ATOM   3991  CB  ASN A 352       6.038  26.130  49.499  1.00341.08           C  
ATOM   3992  CG  ASN A 352       5.853  27.395  48.669  1.00341.08           C  
ATOM   3993  OD1 ASN A 352       6.536  27.609  47.669  1.00341.08           O  
ATOM   3994  ND2 ASN A 352       4.915  28.274  49.116  1.00341.08           N  
ATOM   3995  H   ASN A 352       8.906  24.676  48.187  1.00  0.00           H  
ATOM   3996  HA  ASN A 352       8.078  26.708  49.628  1.00  0.00           H  
ATOM   3997 1HB  ASN A 352       5.281  25.370  49.304  1.00  0.00           H  
ATOM   3998 2HB  ASN A 352       6.038  26.378  50.560  1.00  0.00           H  
ATOM   3999 1HD2 ASN A 352       4.747  29.123  48.614  1.00  0.00           H  
ATOM   4000 2HD2 ASN A 352       4.395  28.071  49.945  1.00  0.00           H  
ATOM   4001  N   VAL A 353       7.361  25.772  51.975  1.00 95.69           N  
ATOM   4002  CA  VAL A 353       7.512  25.335  53.355  1.00 95.69           C  
ATOM   4003  C   VAL A 353       6.488  24.267  53.641  1.00 95.69           C  
ATOM   4004  O   VAL A 353       5.312  24.398  53.293  1.00 95.69           O  
ATOM   4005  CB  VAL A 353       7.335  26.428  54.366  1.00 95.69           C  
ATOM   4006  CG1 VAL A 353       7.456  25.807  55.767  1.00 95.69           C  
ATOM   4007  CG2 VAL A 353       8.373  27.529  54.083  1.00 95.69           C  
ATOM   4008  H   VAL A 353       6.871  26.634  51.783  1.00  0.00           H  
ATOM   4009  HA  VAL A 353       8.495  24.894  53.526  1.00  0.00           H  
ATOM   4010  HB  VAL A 353       6.344  26.865  54.245  1.00  0.00           H  
ATOM   4011 1HG1 VAL A 353       7.330  26.584  56.522  1.00  0.00           H  
ATOM   4012 2HG1 VAL A 353       6.685  25.048  55.897  1.00  0.00           H  
ATOM   4013 3HG1 VAL A 353       8.439  25.350  55.879  1.00  0.00           H  
ATOM   4014 1HG2 VAL A 353       8.258  28.333  54.809  1.00  0.00           H  
ATOM   4015 2HG2 VAL A 353       9.377  27.110  54.160  1.00  0.00           H  
ATOM   4016 3HG2 VAL A 353       8.220  27.924  53.078  1.00  0.00           H  
ATOM   4017  N   SER A 354       6.915  23.171  54.308  1.00 49.69           N  
ATOM   4018  CA  SER A 354       6.011  22.081  54.552  1.00 49.69           C  
ATOM   4019  C   SER A 354       6.415  21.368  55.798  1.00 49.69           C  
ATOM   4020  O   SER A 354       7.415  21.715  56.424  1.00 49.69           O  
ATOM   4021  CB  SER A 354       6.021  21.036  53.426  1.00 49.69           C  
ATOM   4022  OG  SER A 354       7.303  20.433  53.339  1.00 49.69           O  
ATOM   4023  H   SER A 354       7.866  23.105  54.640  1.00  0.00           H  
ATOM   4024  HA  SER A 354       4.961  22.376  54.530  1.00  0.00           H  
ATOM   4025 1HB  SER A 354       5.266  20.281  53.645  1.00  0.00           H  
ATOM   4026 2HB  SER A 354       5.776  21.531  52.487  1.00  0.00           H  
ATOM   4027  HG  SER A 354       7.881  20.813  54.005  1.00  0.00           H  
ATOM   4028  N   SER A 355       5.631  20.335  56.179  1.00 50.37           N  
ATOM   4029  CA  SER A 355       5.890  19.605  57.391  1.00 50.37           C  
ATOM   4030  C   SER A 355       6.941  18.579  57.086  1.00 50.37           C  
ATOM   4031  O   SER A 355       6.747  17.681  56.267  1.00 50.37           O  
ATOM   4032  CB  SER A 355       4.661  18.864  57.942  1.00 50.37           C  
ATOM   4033  OG  SER A 355       5.009  18.170  59.131  1.00 50.37           O  
ATOM   4034  H   SER A 355       4.846  20.068  55.602  1.00  0.00           H  
ATOM   4035  HA  SER A 355       6.113  20.247  58.244  1.00  0.00           H  
ATOM   4036 1HB  SER A 355       3.879  19.594  58.150  1.00  0.00           H  
ATOM   4037 2HB  SER A 355       4.310  18.161  57.188  1.00  0.00           H  
ATOM   4038  HG  SER A 355       5.937  18.318  59.327  1.00  0.00           H  
ATOM   4039  N   ASP A 356       8.099  18.721  57.758  1.00 85.53           N  
ATOM   4040  CA  ASP A 356       9.262  17.894  57.605  1.00 85.53           C  
ATOM   4041  C   ASP A 356       9.056  16.516  58.181  1.00 85.53           C  
ATOM   4042  O   ASP A 356       9.618  15.537  57.692  1.00 85.53           O  
ATOM   4043  CB  ASP A 356      10.491  18.521  58.290  1.00 85.53           C  
ATOM   4044  CG  ASP A 356      11.753  17.865  57.744  1.00 85.53           C  
ATOM   4045  OD1 ASP A 356      11.630  16.901  56.942  1.00 85.53           O  
ATOM   4046  OD2 ASP A 356      12.864  18.329  58.116  1.00 85.53           O  
ATOM   4047  H   ASP A 356       8.121  19.484  58.420  1.00  0.00           H  
ATOM   4048  HA  ASP A 356       9.490  17.769  56.546  1.00  0.00           H  
ATOM   4049 1HB  ASP A 356      10.519  19.609  58.222  1.00  0.00           H  
ATOM   4050 2HB  ASP A 356      10.306  18.225  59.323  1.00  0.00           H  
ATOM   4051  N   GLY A 357       8.257  16.410  59.259  1.00 40.43           N  
ATOM   4052  CA  GLY A 357       8.113  15.183  60.000  1.00 40.43           C  
ATOM   4053  C   GLY A 357       7.499  14.047  59.225  1.00 40.43           C  
ATOM   4054  O   GLY A 357       7.991  12.922  59.312  1.00 40.43           O  
ATOM   4055  H   GLY A 357       7.741  17.227  59.554  1.00  0.00           H  
ATOM   4056 1HA  GLY A 357       9.096  14.851  60.334  1.00  0.00           H  
ATOM   4057 2HA  GLY A 357       7.478  15.363  60.867  1.00  0.00           H  
ATOM   4058  N   LEU A 358       6.410  14.280  58.462  1.00 59.62           N  
ATOM   4059  CA  LEU A 358       5.741  13.164  57.840  1.00 59.62           C  
ATOM   4060  C   LEU A 358       5.497  13.433  56.387  1.00 59.62           C  
ATOM   4061  O   LEU A 358       5.262  14.572  55.982  1.00 59.62           O  
ATOM   4062  CB  LEU A 358       4.367  12.868  58.472  1.00 59.62           C  
ATOM   4063  CG  LEU A 358       3.616  11.682  57.834  1.00 59.62           C  
ATOM   4064  CD1 LEU A 358       4.360  10.355  58.063  1.00 59.62           C  
ATOM   4065  CD2 LEU A 358       2.148  11.630  58.293  1.00 59.62           C  
ATOM   4066  H   LEU A 358       6.051  15.213  58.315  1.00  0.00           H  
ATOM   4067  HA  LEU A 358       6.352  12.268  57.943  1.00  0.00           H  
ATOM   4068 1HB  LEU A 358       4.687  12.615  59.481  1.00  0.00           H  
ATOM   4069 2HB  LEU A 358       3.737  13.757  58.503  1.00  0.00           H  
ATOM   4070  HG  LEU A 358       3.606  11.847  56.756  1.00  0.00           H  
ATOM   4071 1HD1 LEU A 358       3.803   9.540  57.600  1.00  0.00           H  
ATOM   4072 2HD1 LEU A 358       5.353  10.413  57.617  1.00  0.00           H  
ATOM   4073 3HD1 LEU A 358       4.452  10.169  59.133  1.00  0.00           H  
ATOM   4074 1HD2 LEU A 358       1.650  10.782  57.822  1.00  0.00           H  
ATOM   4075 2HD2 LEU A 358       2.109  11.519  59.377  1.00  0.00           H  
ATOM   4076 3HD2 LEU A 358       1.643  12.552  58.004  1.00  0.00           H  
ATOM   4077  N   GLU A 359       5.554  12.362  55.561  1.00 87.61           N  
ATOM   4078  CA  GLU A 359       5.290  12.497  54.157  1.00 87.61           C  
ATOM   4079  C   GLU A 359       4.712  11.212  53.644  1.00 87.61           C  
ATOM   4080  O   GLU A 359       4.739  10.186  54.320  1.00 87.61           O  
ATOM   4081  CB  GLU A 359       6.540  12.796  53.313  1.00 87.61           C  
ATOM   4082  CG  GLU A 359       6.218  13.100  51.847  1.00 87.61           C  
ATOM   4083  CD  GLU A 359       7.519  13.429  51.128  1.00 87.61           C  
ATOM   4084  OE1 GLU A 359       8.415  12.545  51.085  1.00 87.61           O  
ATOM   4085  OE2 GLU A 359       7.635  14.573  50.613  1.00 87.61           O  
ATOM   4086  H   GLU A 359       5.785  11.452  55.933  1.00  0.00           H  
ATOM   4087  HA  GLU A 359       4.592  13.318  53.989  1.00  0.00           H  
ATOM   4088 1HB  GLU A 359       7.036  13.651  53.771  1.00  0.00           H  
ATOM   4089 2HB  GLU A 359       7.187  11.921  53.380  1.00  0.00           H  
ATOM   4090 1HG  GLU A 359       5.684  12.294  51.344  1.00  0.00           H  
ATOM   4091 2HG  GLU A 359       5.577  13.979  51.902  1.00  0.00           H  
ATOM   4092  N   HIS A 360       4.124  11.258  52.430  1.00 41.94           N  
ATOM   4093  CA  HIS A 360       3.602  10.067  51.822  1.00 41.94           C  
ATOM   4094  C   HIS A 360       3.999  10.086  50.381  1.00 41.94           C  
ATOM   4095  O   HIS A 360       3.984  11.138  49.742  1.00 41.94           O  
ATOM   4096  CB  HIS A 360       2.068   9.976  51.861  1.00 41.94           C  
ATOM   4097  CG  HIS A 360       1.549   8.706  51.260  1.00 41.94           C  
ATOM   4098  ND1 HIS A 360       1.628   7.474  51.870  1.00 41.94           N  
ATOM   4099  CD2 HIS A 360       0.932   8.492  50.066  1.00 41.94           C  
ATOM   4100  CE1 HIS A 360       1.060   6.582  51.021  1.00 41.94           C  
ATOM   4101  NE2 HIS A 360       0.623   7.152  49.913  1.00 41.94           N  
ATOM   4102  H   HIS A 360       4.047  12.136  51.937  1.00  0.00           H  
ATOM   4103  HA  HIS A 360       3.990   9.191  52.341  1.00  0.00           H  
ATOM   4104 1HB  HIS A 360       1.715  10.010  52.892  1.00  0.00           H  
ATOM   4105 2HB  HIS A 360       1.629  10.800  51.300  1.00  0.00           H  
ATOM   4106  HD2 HIS A 360       0.677   9.204  49.281  1.00  0.00           H  
ATOM   4107  HE1 HIS A 360       1.001   5.526  51.283  1.00  0.00           H  
ATOM   4108  HE2 HIS A 360       0.168   6.682  49.144  1.00  0.00           H  
ATOM   4109  N   VAL A 361       4.379   8.911  49.836  1.00 86.76           N  
ATOM   4110  CA  VAL A 361       4.742   8.832  48.449  1.00 86.76           C  
ATOM   4111  C   VAL A 361       3.649   8.086  47.743  1.00 86.76           C  
ATOM   4112  O   VAL A 361       3.223   7.016  48.179  1.00 86.76           O  
ATOM   4113  CB  VAL A 361       6.036   8.108  48.205  1.00 86.76           C  
ATOM   4114  CG1 VAL A 361       5.892   6.647  48.664  1.00 86.76           C  
ATOM   4115  CG2 VAL A 361       6.409   8.260  46.720  1.00 86.76           C  
ATOM   4116  H   VAL A 361       4.411   8.075  50.401  1.00  0.00           H  
ATOM   4117  HA  VAL A 361       4.834   9.824  48.006  1.00  0.00           H  
ATOM   4118  HB  VAL A 361       6.822   8.578  48.796  1.00  0.00           H  
ATOM   4119 1HG1 VAL A 361       6.829   6.117  48.490  1.00  0.00           H  
ATOM   4120 2HG1 VAL A 361       5.654   6.621  49.727  1.00  0.00           H  
ATOM   4121 3HG1 VAL A 361       5.093   6.166  48.100  1.00  0.00           H  
ATOM   4122 1HG2 VAL A 361       7.347   7.741  46.525  1.00  0.00           H  
ATOM   4123 2HG2 VAL A 361       5.620   7.830  46.102  1.00  0.00           H  
ATOM   4124 3HG2 VAL A 361       6.524   9.317  46.480  1.00  0.00           H  
ATOM   4125  N   SER A 362       3.150   8.658  46.626  1.00 32.97           N  
ATOM   4126  CA  SER A 362       2.109   8.022  45.867  1.00 32.97           C  
ATOM   4127  C   SER A 362       2.664   7.715  44.507  1.00 32.97           C  
ATOM   4128  O   SER A 362       3.458   8.477  43.960  1.00 32.97           O  
ATOM   4129  CB  SER A 362       0.861   8.899  45.667  1.00 32.97           C  
ATOM   4130  OG  SER A 362       0.231   9.141  46.916  1.00 32.97           O  
ATOM   4131  H   SER A 362       3.512   9.548  46.315  1.00  0.00           H  
ATOM   4132  HA  SER A 362       1.654   7.174  46.381  1.00  0.00           H  
ATOM   4133 1HB  SER A 362       1.167   9.842  45.215  1.00  0.00           H  
ATOM   4134 2HB  SER A 362       0.175   8.382  44.997  1.00  0.00           H  
ATOM   4135  HG  SER A 362       0.725   8.702  47.613  1.00  0.00           H  
ATOM   4136  N   ALA A 363       2.253   6.567  43.931  1.00 34.99           N  
ATOM   4137  CA  ALA A 363       2.768   6.121  42.665  1.00 34.99           C  
ATOM   4138  C   ALA A 363       2.146   6.866  41.519  1.00 34.99           C  
ATOM   4139  O   ALA A 363       0.968   7.219  41.552  1.00 34.99           O  
ATOM   4140  CB  ALA A 363       2.545   4.621  42.415  1.00 34.99           C  
ATOM   4141  H   ALA A 363       1.561   6.005  44.406  1.00  0.00           H  
ATOM   4142  HA  ALA A 363       3.844   6.295  42.644  1.00  0.00           H  
ATOM   4143 1HB  ALA A 363       2.957   4.350  41.443  1.00  0.00           H  
ATOM   4144 2HB  ALA A 363       3.044   4.044  43.194  1.00  0.00           H  
ATOM   4145 3HB  ALA A 363       1.478   4.405  42.429  1.00  0.00           H  
ATOM   4146  N   LEU A 364       2.955   7.124  40.466  1.00 64.97           N  
ATOM   4147  CA  LEU A 364       2.492   7.764  39.263  1.00 64.97           C  
ATOM   4148  C   LEU A 364       3.079   7.049  38.090  1.00 64.97           C  
ATOM   4149  O   LEU A 364       4.258   6.702  38.103  1.00 64.97           O  
ATOM   4150  CB  LEU A 364       2.943   9.229  39.112  1.00 64.97           C  
ATOM   4151  CG  LEU A 364       2.275  10.220  40.080  1.00 64.97           C  
ATOM   4152  CD1 LEU A 364       2.792  11.649  39.848  1.00 64.97           C  
ATOM   4153  CD2 LEU A 364       0.741  10.143  39.993  1.00 64.97           C  
ATOM   4154  H   LEU A 364       3.925   6.852  40.536  1.00  0.00           H  
ATOM   4155  HA  LEU A 364       1.403   7.766  39.246  1.00  0.00           H  
ATOM   4156 1HB  LEU A 364       3.997   9.116  39.360  1.00  0.00           H  
ATOM   4157 2HB  LEU A 364       2.847   9.577  38.084  1.00  0.00           H  
ATOM   4158  HG  LEU A 364       2.552   9.921  41.091  1.00  0.00           H  
ATOM   4159 1HD1 LEU A 364       2.304  12.331  40.545  1.00  0.00           H  
ATOM   4160 2HD1 LEU A 364       3.870  11.677  40.009  1.00  0.00           H  
ATOM   4161 3HD1 LEU A 364       2.569  11.955  38.826  1.00  0.00           H  
ATOM   4162 1HD2 LEU A 364       0.301  10.856  40.691  1.00  0.00           H  
ATOM   4163 2HD2 LEU A 364       0.421  10.383  38.979  1.00  0.00           H  
ATOM   4164 3HD2 LEU A 364       0.412   9.136  40.249  1.00  0.00           H  
ATOM   4165  N   ASN A 365       2.261   6.785  37.048  1.00119.51           N  
ATOM   4166  CA  ASN A 365       2.792   6.214  35.842  1.00119.51           C  
ATOM   4167  C   ASN A 365       2.242   7.015  34.682  1.00119.51           C  
ATOM   4168  O   ASN A 365       1.058   6.959  34.356  1.00119.51           O  
ATOM   4169  CB  ASN A 365       2.457   4.715  35.656  1.00119.51           C  
ATOM   4170  CG  ASN A 365       0.962   4.487  35.498  1.00119.51           C  
ATOM   4171  OD1 ASN A 365       0.530   3.724  34.636  1.00119.51           O  
ATOM   4172  ND2 ASN A 365       0.145   5.166  36.346  1.00119.51           N  
ATOM   4173  H   ASN A 365       1.273   6.985  37.104  1.00  0.00           H  
ATOM   4174  HA  ASN A 365       3.881   6.285  35.847  1.00  0.00           H  
ATOM   4175 1HB  ASN A 365       3.016   4.102  34.948  1.00  0.00           H  
ATOM   4176 2HB  ASN A 365       2.754   4.457  36.673  1.00  0.00           H  
ATOM   4177 1HD2 ASN A 365      -0.847   5.050  36.284  1.00  0.00           H  
ATOM   4178 2HD2 ASN A 365       0.535   5.780  37.031  1.00  0.00           H  
ATOM   4179  N   PHE A 366       3.107   7.833  34.053  1.00123.65           N  
ATOM   4180  CA  PHE A 366       2.795   8.685  32.931  1.00123.65           C  
ATOM   4181  C   PHE A 366       2.746   7.939  31.620  1.00123.65           C  
ATOM   4182  O   PHE A 366       2.317   8.501  30.615  1.00123.65           O  
ATOM   4183  CB  PHE A 366       3.702   9.920  32.809  1.00123.65           C  
ATOM   4184  CG  PHE A 366       3.288  10.805  33.936  1.00123.65           C  
ATOM   4185  CD1 PHE A 366       2.013  11.319  33.965  1.00123.65           C  
ATOM   4186  CD2 PHE A 366       4.158  11.140  34.948  1.00123.65           C  
ATOM   4187  CE1 PHE A 366       1.601  12.139  34.988  1.00123.65           C  
ATOM   4188  CE2 PHE A 366       3.752  11.962  35.973  1.00123.65           C  
ATOM   4189  CZ  PHE A 366       2.472  12.462  35.997  1.00123.65           C  
ATOM   4190  H   PHE A 366       4.048   7.828  34.421  1.00  0.00           H  
ATOM   4191  HA  PHE A 366       1.772   9.054  33.020  1.00  0.00           H  
ATOM   4192 1HB  PHE A 366       4.747   9.628  32.900  1.00  0.00           H  
ATOM   4193 2HB  PHE A 366       3.544  10.407  31.847  1.00  0.00           H  
ATOM   4194  HD1 PHE A 366       1.320  11.069  33.161  1.00  0.00           H  
ATOM   4195  HD2 PHE A 366       5.175  10.747  34.935  1.00  0.00           H  
ATOM   4196  HE1 PHE A 366       0.584  12.531  34.996  1.00  0.00           H  
ATOM   4197  HE2 PHE A 366       4.451  12.218  36.769  1.00  0.00           H  
ATOM   4198  HZ  PHE A 366       2.149  13.111  36.810  1.00  0.00           H  
ATOM   4199  N   GLY A 367       3.310   6.717  31.530  1.00 46.19           N  
ATOM   4200  CA  GLY A 367       3.097   5.983  30.304  1.00 46.19           C  
ATOM   4201  C   GLY A 367       4.328   5.842  29.450  1.00 46.19           C  
ATOM   4202  O   GLY A 367       4.286   5.142  28.438  1.00 46.19           O  
ATOM   4203  H   GLY A 367       3.863   6.299  32.264  1.00  0.00           H  
ATOM   4204 1HA  GLY A 367       2.749   4.979  30.546  1.00  0.00           H  
ATOM   4205 2HA  GLY A 367       2.342   6.495  29.709  1.00  0.00           H  
ATOM   4206  N   ASP A 368       5.450   6.499  29.798  1.00 52.90           N  
ATOM   4207  CA  ASP A 368       6.651   6.356  29.011  1.00 52.90           C  
ATOM   4208  C   ASP A 368       7.635   5.586  29.851  1.00 52.90           C  
ATOM   4209  O   ASP A 368       8.098   6.078  30.879  1.00 52.90           O  
ATOM   4210  CB  ASP A 368       7.276   7.727  28.679  1.00 52.90           C  
ATOM   4211  CG  ASP A 368       8.504   7.569  27.792  1.00 52.90           C  
ATOM   4212  OD1 ASP A 368       8.976   6.417  27.610  1.00 52.90           O  
ATOM   4213  OD2 ASP A 368       8.994   8.613  27.286  1.00 52.90           O  
ATOM   4214  H   ASP A 368       5.463   7.097  30.611  1.00  0.00           H  
ATOM   4215  HA  ASP A 368       6.419   5.853  28.072  1.00  0.00           H  
ATOM   4216 1HB  ASP A 368       6.566   8.437  28.255  1.00  0.00           H  
ATOM   4217 2HB  ASP A 368       7.564   8.053  29.679  1.00  0.00           H  
ATOM   4218  N   PRO A 369       7.982   4.391  29.440  1.00 68.10           N  
ATOM   4219  CA  PRO A 369       8.869   3.517  30.176  1.00 68.10           C  
ATOM   4220  C   PRO A 369      10.220   4.131  30.439  1.00 68.10           C  
ATOM   4221  O   PRO A 369      10.902   3.708  31.372  1.00 68.10           O  
ATOM   4222  CB  PRO A 369       8.974   2.252  29.324  1.00 68.10           C  
ATOM   4223  CG  PRO A 369       8.704   2.750  27.892  1.00 68.10           C  
ATOM   4224  CD  PRO A 369       7.734   3.926  28.086  1.00 68.10           C  
ATOM   4225  HA  PRO A 369       8.501   3.291  31.188  1.00  0.00           H  
ATOM   4226 1HB  PRO A 369       9.968   1.790  29.410  1.00  0.00           H  
ATOM   4227 2HB  PRO A 369       8.238   1.495  29.634  1.00  0.00           H  
ATOM   4228 1HG  PRO A 369       9.635   3.066  27.398  1.00  0.00           H  
ATOM   4229 2HG  PRO A 369       8.264   1.956  27.271  1.00  0.00           H  
ATOM   4230 1HD  PRO A 369       7.913   4.736  27.364  1.00  0.00           H  
ATOM   4231 2HD  PRO A 369       6.683   3.621  27.972  1.00  0.00           H  
ATOM   4232  N   PHE A 370      10.630   5.101  29.609  1.00133.79           N  
ATOM   4233  CA  PHE A 370      11.894   5.787  29.648  1.00133.79           C  
ATOM   4234  C   PHE A 370      11.946   6.623  30.904  1.00133.79           C  
ATOM   4235  O   PHE A 370      13.019   6.847  31.463  1.00133.79           O  
ATOM   4236  CB  PHE A 370      11.991   6.719  28.422  1.00133.79           C  
ATOM   4237  CG  PHE A 370      13.388   7.155  28.156  1.00133.79           C  
ATOM   4238  CD1 PHE A 370      13.910   8.281  28.746  1.00133.79           C  
ATOM   4239  CD2 PHE A 370      14.168   6.431  27.284  1.00133.79           C  
ATOM   4240  CE1 PHE A 370      15.200   8.669  28.475  1.00133.79           C  
ATOM   4241  CE2 PHE A 370      15.458   6.816  27.012  1.00133.79           C  
ATOM   4242  CZ  PHE A 370      15.976   7.939  27.608  1.00133.79           C  
ATOM   4243  H   PHE A 370       9.957   5.349  28.897  1.00  0.00           H  
ATOM   4244  HA  PHE A 370      12.709   5.063  29.619  1.00  0.00           H  
ATOM   4245 1HB  PHE A 370      11.634   6.205  27.531  1.00  0.00           H  
ATOM   4246 2HB  PHE A 370      11.395   7.616  28.586  1.00  0.00           H  
ATOM   4247  HD1 PHE A 370      13.289   8.860  29.430  1.00  0.00           H  
ATOM   4248  HD2 PHE A 370      13.754   5.539  26.811  1.00  0.00           H  
ATOM   4249  HE1 PHE A 370      15.612   9.560  28.949  1.00  0.00           H  
ATOM   4250  HE2 PHE A 370      16.070   6.233  26.324  1.00  0.00           H  
ATOM   4251  HZ  PHE A 370      16.997   8.251  27.394  1.00  0.00           H  
ATOM   4252  N   ARG A 371      10.785   7.133  31.370  1.00105.86           N  
ATOM   4253  CA  ARG A 371      10.778   8.046  32.485  1.00105.86           C  
ATOM   4254  C   ARG A 371      10.105   7.427  33.674  1.00105.86           C  
ATOM   4255  O   ARG A 371       9.336   6.476  33.553  1.00105.86           O  
ATOM   4256  CB  ARG A 371       9.999   9.339  32.180  1.00105.86           C  
ATOM   4257  CG  ARG A 371      10.475  10.087  30.931  1.00105.86           C  
ATOM   4258  CD  ARG A 371      11.813  10.804  31.107  1.00105.86           C  
ATOM   4259  NE  ARG A 371      12.121  11.491  29.822  1.00105.86           N  
ATOM   4260  CZ  ARG A 371      13.360  12.024  29.617  1.00105.86           C  
ATOM   4261  NH1 ARG A 371      14.330  11.877  30.565  1.00105.86           N  
ATOM   4262  NH2 ARG A 371      13.625  12.702  28.463  1.00105.86           N  
ATOM   4263  H   ARG A 371       9.909   6.877  30.938  1.00  0.00           H  
ATOM   4264  HA  ARG A 371      11.796   8.369  32.703  1.00  0.00           H  
ATOM   4265 1HB  ARG A 371       8.953   9.060  32.059  1.00  0.00           H  
ATOM   4266 2HB  ARG A 371      10.104   9.986  33.051  1.00  0.00           H  
ATOM   4267 1HG  ARG A 371      10.580   9.370  30.116  1.00  0.00           H  
ATOM   4268 2HG  ARG A 371       9.723  10.831  30.666  1.00  0.00           H  
ATOM   4269 1HD  ARG A 371      11.726  11.522  31.922  1.00  0.00           H  
ATOM   4270 2HD  ARG A 371      12.579  10.069  31.351  1.00  0.00           H  
ATOM   4271  HE  ARG A 371      11.531  11.643  29.015  1.00  0.00           H  
ATOM   4272 1HH1 ARG A 371      14.128  11.373  31.417  1.00  0.00           H  
ATOM   4273 2HH1 ARG A 371      15.246  12.273  30.411  1.00  0.00           H  
ATOM   4274 1HH2 ARG A 371      12.902  12.806  27.765  1.00  0.00           H  
ATOM   4275 2HH2 ARG A 371      14.541  13.097  28.312  1.00  0.00           H  
ATOM   4276  N   ARG A 372      10.414   7.956  34.879  1.00130.58           N  
ATOM   4277  CA  ARG A 372       9.791   7.488  36.086  1.00130.58           C  
ATOM   4278  C   ARG A 372       9.428   8.687  36.910  1.00130.58           C  
ATOM   4279  O   ARG A 372      10.137   9.693  36.895  1.00130.58           O  
ATOM   4280  CB  ARG A 372      10.696   6.571  36.915  1.00130.58           C  
ATOM   4281  CG  ARG A 372      10.906   5.223  36.229  1.00130.58           C  
ATOM   4282  CD  ARG A 372      11.953   4.344  36.905  1.00130.58           C  
ATOM   4283  NE  ARG A 372      11.522   4.127  38.315  1.00130.58           N  
ATOM   4284  CZ  ARG A 372      10.661   3.114  38.628  1.00130.58           C  
ATOM   4285  NH1 ARG A 372      10.160   2.309  37.646  1.00130.58           N  
ATOM   4286  NH2 ARG A 372      10.306   2.899  39.928  1.00130.58           N  
ATOM   4287  H   ARG A 372      11.098   8.697  34.934  1.00  0.00           H  
ATOM   4288  HA  ARG A 372       8.923   6.876  35.840  1.00  0.00           H  
ATOM   4289 1HB  ARG A 372      11.643   7.093  37.046  1.00  0.00           H  
ATOM   4290 2HB  ARG A 372      10.215   6.442  37.885  1.00  0.00           H  
ATOM   4291 1HG  ARG A 372       9.959   4.683  36.227  1.00  0.00           H  
ATOM   4292 2HG  ARG A 372      11.224   5.403  35.201  1.00  0.00           H  
ATOM   4293 1HD  ARG A 372      12.019   3.397  36.370  1.00  0.00           H  
ATOM   4294 2HD  ARG A 372      12.917   4.850  36.868  1.00  0.00           H  
ATOM   4295  HE  ARG A 372      11.773   4.637  39.151  1.00  0.00           H  
ATOM   4296 1HH1 ARG A 372      10.428   2.463  36.684  1.00  0.00           H  
ATOM   4297 2HH1 ARG A 372       9.524   1.562  37.885  1.00  0.00           H  
ATOM   4298 1HH2 ARG A 372      10.682   3.491  40.656  1.00  0.00           H  
ATOM   4299 2HH2 ARG A 372       9.669   2.150  40.157  1.00  0.00           H  
ATOM   4300  N   HIS A 373       8.296   8.607  37.650  1.00 58.86           N  
ATOM   4301  CA  HIS A 373       7.836   9.738  38.412  1.00 58.86           C  
ATOM   4302  C   HIS A 373       7.223   9.278  39.702  1.00 58.86           C  
ATOM   4303  O   HIS A 373       6.917   8.099  39.878  1.00 58.86           O  
ATOM   4304  CB  HIS A 373       6.738  10.539  37.692  1.00 58.86           C  
ATOM   4305  CG  HIS A 373       7.153  11.068  36.353  1.00 58.86           C  
ATOM   4306  ND1 HIS A 373       7.252  10.289  35.221  1.00 58.86           N  
ATOM   4307  CD2 HIS A 373       7.483  12.330  35.965  1.00 58.86           C  
ATOM   4308  CE1 HIS A 373       7.634  11.111  34.212  1.00 58.86           C  
ATOM   4309  NE2 HIS A 373       7.785  12.360  34.615  1.00 58.86           N  
ATOM   4310  H   HIS A 373       7.764   7.749  37.673  1.00  0.00           H  
ATOM   4311  HA  HIS A 373       8.668  10.416  38.599  1.00  0.00           H  
ATOM   4312 1HB  HIS A 373       5.865   9.909  37.519  1.00  0.00           H  
ATOM   4313 2HB  HIS A 373       6.449  11.402  38.291  1.00  0.00           H  
ATOM   4314  HD2 HIS A 373       7.529  13.245  36.555  1.00  0.00           H  
ATOM   4315  HE1 HIS A 373       7.782  10.722  33.205  1.00  0.00           H  
ATOM   4316  HE2 HIS A 373       8.061  13.141  34.037  1.00  0.00           H  
ATOM   4317  N   GLU A 374       7.057  10.229  40.654  1.00 91.86           N  
ATOM   4318  CA  GLU A 374       6.424   9.952  41.917  1.00 91.86           C  
ATOM   4319  C   GLU A 374       5.828  11.228  42.435  1.00 91.86           C  
ATOM   4320  O   GLU A 374       6.194  12.325  42.013  1.00 91.86           O  
ATOM   4321  CB  GLU A 374       7.389   9.463  43.011  1.00 91.86           C  
ATOM   4322  CG  GLU A 374       8.436  10.504  43.412  1.00 91.86           C  
ATOM   4323  CD  GLU A 374       9.219   9.939  44.589  1.00 91.86           C  
ATOM   4324  OE1 GLU A 374       8.817   8.857  45.093  1.00 91.86           O  
ATOM   4325  OE2 GLU A 374      10.221  10.581  45.004  1.00 91.86           O  
ATOM   4326  H   GLU A 374       7.391  11.163  40.466  1.00  0.00           H  
ATOM   4327  HA  GLU A 374       5.672   9.173  41.791  1.00  0.00           H  
ATOM   4328 1HB  GLU A 374       6.781   9.197  43.876  1.00  0.00           H  
ATOM   4329 2HB  GLU A 374       7.883   8.571  42.625  1.00  0.00           H  
ATOM   4330 1HG  GLU A 374       9.095  10.793  42.594  1.00  0.00           H  
ATOM   4331 2HG  GLU A 374       7.840  11.363  43.718  1.00  0.00           H  
ATOM   4332  N   MET A 375       4.865  11.102  43.369  1.00 39.71           N  
ATOM   4333  CA  MET A 375       4.254  12.248  43.981  1.00 39.71           C  
ATOM   4334  C   MET A 375       4.528  12.149  45.447  1.00 39.71           C  
ATOM   4335  O   MET A 375       4.497  11.059  46.018  1.00 39.71           O  
ATOM   4336  CB  MET A 375       2.725  12.297  43.806  1.00 39.71           C  
ATOM   4337  CG  MET A 375       2.072  13.520  44.455  1.00 39.71           C  
ATOM   4338  SD  MET A 375       0.264  13.606  44.265  1.00 39.71           S  
ATOM   4339  CE  MET A 375       0.264  14.227  42.559  1.00 39.71           C  
ATOM   4340  H   MET A 375       4.565  10.178  43.646  1.00  0.00           H  
ATOM   4341  HA  MET A 375       4.653  13.161  43.541  1.00  0.00           H  
ATOM   4342 1HB  MET A 375       2.528  12.296  42.735  1.00  0.00           H  
ATOM   4343 2HB  MET A 375       2.325  11.385  44.250  1.00  0.00           H  
ATOM   4344 1HG  MET A 375       2.301  13.502  45.520  1.00  0.00           H  
ATOM   4345 2HG  MET A 375       2.504  14.414  44.005  1.00  0.00           H  
ATOM   4346 1HE  MET A 375      -0.763  14.360  42.220  1.00  0.00           H  
ATOM   4347 2HE  MET A 375       0.787  15.184  42.520  1.00  0.00           H  
ATOM   4348 3HE  MET A 375       0.770  13.510  41.911  1.00  0.00           H  
ATOM   4349  N   ARG A 376       4.849  13.294  46.084  1.00100.16           N  
ATOM   4350  CA  ARG A 376       5.072  13.311  47.501  1.00100.16           C  
ATOM   4351  C   ARG A 376       4.192  14.370  48.079  1.00100.16           C  
ATOM   4352  O   ARG A 376       4.119  15.485  47.564  1.00100.16           O  
ATOM   4353  CB  ARG A 376       6.529  13.611  47.892  1.00100.16           C  
ATOM   4354  CG  ARG A 376       7.440  12.392  47.730  1.00100.16           C  
ATOM   4355  CD  ARG A 376       8.929  12.688  47.929  1.00100.16           C  
ATOM   4356  NE  ARG A 376       9.466  13.256  46.658  1.00100.16           N  
ATOM   4357  CZ  ARG A 376      10.755  13.703  46.611  1.00100.16           C  
ATOM   4358  NH1 ARG A 376      11.496  13.727  47.757  1.00100.16           N  
ATOM   4359  NH2 ARG A 376      11.296  14.109  45.425  1.00100.16           N  
ATOM   4360  H   ARG A 376       4.935  14.154  45.562  1.00  0.00           H  
ATOM   4361  HA  ARG A 376       4.872  12.323  47.918  1.00  0.00           H  
ATOM   4362 1HB  ARG A 376       6.868  14.427  47.255  1.00  0.00           H  
ATOM   4363 2HB  ARG A 376       6.518  13.941  48.931  1.00  0.00           H  
ATOM   4364 1HG  ARG A 376       7.146  11.639  48.462  1.00  0.00           H  
ATOM   4365 2HG  ARG A 376       7.307  11.992  46.724  1.00  0.00           H  
ATOM   4366 1HD  ARG A 376       9.042  13.401  48.745  1.00  0.00           H  
ATOM   4367 2HD  ARG A 376       9.443  11.762  48.182  1.00  0.00           H  
ATOM   4368  HE  ARG A 376       9.011  13.376  45.763  1.00  0.00           H  
ATOM   4369 1HH1 ARG A 376      11.087  13.415  48.626  1.00  0.00           H  
ATOM   4370 2HH1 ARG A 376      12.450  14.056  47.731  1.00  0.00           H  
ATOM   4371 1HH2 ARG A 376      10.739  14.077  44.582  1.00  0.00           H  
ATOM   4372 2HH2 ARG A 376      12.249  14.439  45.395  1.00  0.00           H  
ATOM   4373  N   CYS A 377       3.486  14.031  49.174  1.00 42.23           N  
ATOM   4374  CA  CYS A 377       2.579  14.961  49.782  1.00 42.23           C  
ATOM   4375  C   CYS A 377       2.968  15.096  51.222  1.00 42.23           C  
ATOM   4376  O   CYS A 377       3.431  14.138  51.838  1.00 42.23           O  
ATOM   4377  CB  CYS A 377       1.121  14.463  49.732  1.00 42.23           C  
ATOM   4378  SG  CYS A 377       0.549  14.164  48.030  1.00 42.23           S  
ATOM   4379  H   CYS A 377       3.592  13.111  49.578  1.00  0.00           H  
ATOM   4380  HA  CYS A 377       2.542  15.925  49.274  1.00  0.00           H  
ATOM   4381 1HB  CYS A 377       1.025  13.522  50.274  1.00  0.00           H  
ATOM   4382 2HB  CYS A 377       0.454  15.206  50.170  1.00  0.00           H  
ATOM   4383  N   ARG A 378       2.819  16.317  51.779  1.00 55.16           N  
ATOM   4384  CA  ARG A 378       3.093  16.578  53.169  1.00 55.16           C  
ATOM   4385  C   ARG A 378       2.094  17.611  53.600  1.00 55.16           C  
ATOM   4386  O   ARG A 378       1.428  18.229  52.771  1.00 55.16           O  
ATOM   4387  CB  ARG A 378       4.484  17.189  53.434  1.00 55.16           C  
ATOM   4388  CG  ARG A 378       5.664  16.265  53.116  1.00 55.16           C  
ATOM   4389  CD  ARG A 378       7.026  16.925  53.354  1.00 55.16           C  
ATOM   4390  NE  ARG A 378       8.087  16.014  52.834  1.00 55.16           N  
ATOM   4391  CZ  ARG A 378       8.819  15.236  53.684  1.00 55.16           C  
ATOM   4392  NH1 ARG A 378       8.594  15.288  55.029  1.00 55.16           N  
ATOM   4393  NH2 ARG A 378       9.790  14.415  53.189  1.00 55.16           N  
ATOM   4394  H   ARG A 378       2.502  17.073  51.190  1.00  0.00           H  
ATOM   4395  HA  ARG A 378       3.098  15.641  53.726  1.00  0.00           H  
ATOM   4396 1HB  ARG A 378       4.558  18.089  52.825  1.00  0.00           H  
ATOM   4397 2HB  ARG A 378       4.516  17.461  54.489  1.00  0.00           H  
ATOM   4398 1HG  ARG A 378       5.592  15.380  53.748  1.00  0.00           H  
ATOM   4399 2HG  ARG A 378       5.599  15.969  52.068  1.00  0.00           H  
ATOM   4400 1HD  ARG A 378       7.053  17.880  52.830  1.00  0.00           H  
ATOM   4401 2HD  ARG A 378       7.156  17.093  54.422  1.00  0.00           H  
ATOM   4402  HE  ARG A 378       8.389  15.854  51.882  1.00  0.00           H  
ATOM   4403 1HH1 ARG A 378       7.883  15.904  55.396  1.00  0.00           H  
ATOM   4404 2HH1 ARG A 378       9.139  14.710  55.652  1.00  0.00           H  
ATOM   4405 1HH2 ARG A 378       9.964  14.386  52.194  1.00  0.00           H  
ATOM   4406 2HH2 ARG A 378      10.331  13.841  53.819  1.00  0.00           H  
ATOM   4407  N   PHE A 379       1.939  17.801  54.925  1.00 77.77           N  
ATOM   4408  CA  PHE A 379       1.058  18.808  55.456  1.00 77.77           C  
ATOM   4409  C   PHE A 379       1.812  20.105  55.433  1.00 77.77           C  
ATOM   4410  O   PHE A 379       3.043  20.092  55.458  1.00 77.77           O  
ATOM   4411  CB  PHE A 379       0.696  18.583  56.937  1.00 77.77           C  
ATOM   4412  CG  PHE A 379      -0.078  17.318  57.073  1.00 77.77           C  
ATOM   4413  CD1 PHE A 379      -1.447  17.318  56.943  1.00 77.77           C  
ATOM   4414  CD2 PHE A 379       0.567  16.132  57.335  1.00 77.77           C  
ATOM   4415  CE1 PHE A 379      -2.162  16.150  57.071  1.00 77.77           C  
ATOM   4416  CE2 PHE A 379      -0.143  14.962  57.463  1.00 77.77           C  
ATOM   4417  CZ  PHE A 379      -1.510  14.969  57.333  1.00 77.77           C  
ATOM   4418  H   PHE A 379       2.459  17.216  55.563  1.00  0.00           H  
ATOM   4419  HA  PHE A 379       0.123  18.815  54.894  1.00  0.00           H  
ATOM   4420 1HB  PHE A 379       1.602  18.508  57.537  1.00  0.00           H  
ATOM   4421 2HB  PHE A 379       0.087  19.408  57.303  1.00  0.00           H  
ATOM   4422  HD1 PHE A 379      -1.962  18.256  56.736  1.00  0.00           H  
ATOM   4423  HD2 PHE A 379       1.653  16.125  57.439  1.00  0.00           H  
ATOM   4424  HE1 PHE A 379      -3.246  16.161  56.964  1.00  0.00           H  
ATOM   4425  HE2 PHE A 379       0.379  14.028  57.669  1.00  0.00           H  
ATOM   4426  HZ  PHE A 379      -2.076  14.045  57.438  1.00  0.00           H  
ATOM   4427  N   LYS A 380       1.110  21.265  55.343  1.00132.06           N  
ATOM   4428  CA  LYS A 380       1.882  22.478  55.364  1.00132.06           C  
ATOM   4429  C   LYS A 380       2.612  22.515  56.661  1.00132.06           C  
ATOM   4430  O   LYS A 380       3.826  22.337  56.691  1.00132.06           O  
ATOM   4431  CB  LYS A 380       1.039  23.762  55.257  1.00132.06           C  
ATOM   4432  CG  LYS A 380       0.388  23.961  53.888  1.00132.06           C  
ATOM   4433  CD  LYS A 380      -0.561  25.160  53.835  1.00132.06           C  
ATOM   4434  CE  LYS A 380       0.149  26.486  53.551  1.00132.06           C  
ATOM   4435  NZ  LYS A 380       1.055  26.824  54.671  1.00132.06           N  
ATOM   4436  H   LYS A 380       0.105  21.323  55.264  1.00  0.00           H  
ATOM   4437  HA  LYS A 380       2.577  22.488  54.524  1.00  0.00           H  
ATOM   4438 1HB  LYS A 380       0.268  23.703  56.026  1.00  0.00           H  
ATOM   4439 2HB  LYS A 380       1.703  24.600  55.473  1.00  0.00           H  
ATOM   4440 1HG  LYS A 380       1.176  24.111  53.149  1.00  0.00           H  
ATOM   4441 2HG  LYS A 380      -0.177  23.063  53.639  1.00  0.00           H  
ATOM   4442 1HD  LYS A 380      -1.296  24.987  53.048  1.00  0.00           H  
ATOM   4443 2HD  LYS A 380      -1.071  25.242  54.795  1.00  0.00           H  
ATOM   4444 1HE  LYS A 380       0.712  26.381  52.625  1.00  0.00           H  
ATOM   4445 2HE  LYS A 380      -0.609  27.260  53.429  1.00  0.00           H  
ATOM   4446 1HZ  LYS A 380       1.519  27.700  54.476  1.00  0.00           H  
ATOM   4447 2HZ  LYS A 380       0.520  26.909  55.524  1.00  0.00           H  
ATOM   4448 3HZ  LYS A 380       1.745  26.094  54.778  1.00  0.00           H  
ATOM   4449  N   GLN A 381       1.916  22.851  57.763  1.00165.20           N  
ATOM   4450  CA  GLN A 381       2.439  22.568  59.067  1.00165.20           C  
ATOM   4451  C   GLN A 381       1.865  21.238  59.438  1.00165.20           C  
ATOM   4452  O   GLN A 381       2.547  20.311  59.862  1.00165.20           O  
ATOM   4453  CB  GLN A 381       2.018  23.610  60.120  1.00165.20           C  
ATOM   4454  CG  GLN A 381       2.653  24.985  59.883  1.00165.20           C  
ATOM   4455  CD  GLN A 381       2.179  25.951  60.963  1.00165.20           C  
ATOM   4456  OE1 GLN A 381       1.636  27.015  60.667  1.00165.20           O  
ATOM   4457  NE2 GLN A 381       2.406  25.584  62.253  1.00165.20           N  
ATOM   4458  H   GLN A 381       1.018  23.306  57.681  1.00  0.00           H  
ATOM   4459  HA  GLN A 381       3.528  22.550  59.027  1.00  0.00           H  
ATOM   4460 1HB  GLN A 381       0.931  23.680  60.077  1.00  0.00           H  
ATOM   4461 2HB  GLN A 381       2.318  23.215  61.091  1.00  0.00           H  
ATOM   4462 1HG  GLN A 381       3.719  25.119  59.699  1.00  0.00           H  
ATOM   4463 2HG  GLN A 381       2.100  25.178  58.963  1.00  0.00           H  
ATOM   4464 1HE2 GLN A 381       2.116  26.181  63.002  1.00  0.00           H  
ATOM   4465 2HE2 GLN A 381       2.862  24.717  62.454  1.00  0.00           H  
ATOM   4466  N   LYS A 382       0.543  21.123  59.198  1.00320.35           N  
ATOM   4467  CA  LYS A 382      -0.257  19.994  59.584  1.00320.35           C  
ATOM   4468  C   LYS A 382      -1.637  20.505  59.892  1.00320.35           C  
ATOM   4469  O   LYS A 382      -2.573  20.249  59.136  1.00320.35           O  
ATOM   4470  CB  LYS A 382       0.228  19.211  60.818  1.00320.35           C  
ATOM   4471  CG  LYS A 382      -0.880  18.308  61.367  1.00320.35           C  
ATOM   4472  CD  LYS A 382      -1.336  17.219  60.396  1.00320.35           C  
ATOM   4473  CE  LYS A 382      -2.719  16.653  60.727  1.00320.35           C  
ATOM   4474  NZ  LYS A 382      -2.767  16.203  62.135  1.00320.35           N  
ATOM   4475  H   LYS A 382       0.105  21.893  58.713  1.00  0.00           H  
ATOM   4476  HA  LYS A 382      -0.291  19.270  58.769  1.00  0.00           H  
ATOM   4477 1HB  LYS A 382       1.092  18.625  60.505  1.00  0.00           H  
ATOM   4478 2HB  LYS A 382       0.539  19.945  61.561  1.00  0.00           H  
ATOM   4479 1HG  LYS A 382      -0.514  17.823  62.273  1.00  0.00           H  
ATOM   4480 2HG  LYS A 382      -1.743  18.927  61.611  1.00  0.00           H  
ATOM   4481 1HD  LYS A 382      -1.366  17.641  59.390  1.00  0.00           H  
ATOM   4482 2HD  LYS A 382      -0.614  16.403  60.425  1.00  0.00           H  
ATOM   4483 1HE  LYS A 382      -3.458  17.434  60.555  1.00  0.00           H  
ATOM   4484 2HE  LYS A 382      -2.914  15.816  60.057  1.00  0.00           H  
ATOM   4485 1HZ  LYS A 382      -3.684  15.832  62.339  1.00  0.00           H  
ATOM   4486 2HZ  LYS A 382      -2.072  15.484  62.283  1.00  0.00           H  
ATOM   4487 3HZ  LYS A 382      -2.577  16.985  62.745  1.00  0.00           H  
ATOM   4488  N   PRO A 383      -1.812  21.173  61.015  1.00 73.35           N  
ATOM   4489  CA  PRO A 383      -3.103  21.698  61.365  1.00 73.35           C  
ATOM   4490  C   PRO A 383      -3.571  22.547  60.230  1.00 73.35           C  
ATOM   4491  O   PRO A 383      -3.096  23.711  60.132  1.00 73.35           O  
ATOM   4492  OXT PRO A 383      -4.401  22.052  59.421  1.00 73.35           O  
ATOM   4493  CB  PRO A 383      -2.881  22.546  62.615  1.00 73.35           C  
ATOM   4494  CG  PRO A 383      -1.453  23.075  62.416  1.00 73.35           C  
ATOM   4495  CD  PRO A 383      -0.749  21.940  61.655  1.00 73.35           C  
ATOM   4496  HA  PRO A 383      -3.847  20.909  61.550  1.00  0.00           H  
ATOM   4497 1HB  PRO A 383      -3.617  23.360  62.686  1.00  0.00           H  
ATOM   4498 2HB  PRO A 383      -2.975  21.945  63.532  1.00  0.00           H  
ATOM   4499 1HG  PRO A 383      -1.453  24.015  61.845  1.00  0.00           H  
ATOM   4500 2HG  PRO A 383      -0.969  23.285  63.381  1.00  0.00           H  
ATOM   4501 1HD  PRO A 383      -0.052  22.320  60.893  1.00  0.00           H  
ATOM   4502 2HD  PRO A 383      -0.169  21.288  62.324  1.00  0.00           H  
TER                                                                             
ATOM   4504  N   MET B 100     -23.567 -20.481  63.160  1.00138.88           N  
ATOM   4505  CA  MET B 100     -23.154 -20.384  61.742  1.00138.88           C  
ATOM   4506  C   MET B 100     -21.842 -19.689  61.671  1.00138.88           C  
ATOM   4507  O   MET B 100     -21.157 -19.527  62.679  1.00138.88           O  
ATOM   4508  CB  MET B 100     -24.168 -19.550  60.943  1.00138.88           C  
ATOM   4509  CG  MET B 100     -24.009 -18.043  61.161  1.00138.88           C  
ATOM   4510  SD  MET B 100     -24.159 -17.501  62.889  1.00138.88           S  
ATOM   4511  CE  MET B 100     -25.973 -17.535  62.928  1.00138.88           C  
ATOM   4512 1H   MET B 100     -24.422 -20.058  63.462  1.00  0.00           H  
ATOM   4513 2H   MET B 100     -23.717 -21.378  63.577  1.00  0.00           H  
ATOM   4514 3H   MET B 100     -22.981 -20.105  63.878  1.00  0.00           H  
ATOM   4515  HA  MET B 100     -23.101 -21.379  61.301  1.00  0.00           H  
ATOM   4516 1HB  MET B 100     -24.022 -19.795  59.892  1.00  0.00           H  
ATOM   4517 2HB  MET B 100     -25.162 -19.872  61.257  1.00  0.00           H  
ATOM   4518 1HG  MET B 100     -23.024 -17.749  60.799  1.00  0.00           H  
ATOM   4519 2HG  MET B 100     -24.777 -17.533  60.579  1.00  0.00           H  
ATOM   4520 1HE  MET B 100     -26.322 -17.232  63.915  1.00  0.00           H  
ATOM   4521 2HE  MET B 100     -26.366 -16.848  62.177  1.00  0.00           H  
ATOM   4522 3HE  MET B 100     -26.322 -18.546  62.714  1.00  0.00           H  
ATOM   4523  N   ASN B 101     -21.455 -19.260  60.459  1.00129.27           N  
ATOM   4524  CA  ASN B 101     -20.226 -18.549  60.339  1.00129.27           C  
ATOM   4525  C   ASN B 101     -20.437 -17.200  60.929  1.00129.27           C  
ATOM   4526  O   ASN B 101     -21.572 -16.782  61.153  1.00129.27           O  
ATOM   4527  CB  ASN B 101     -19.656 -18.487  58.902  1.00129.27           C  
ATOM   4528  CG  ASN B 101     -20.612 -17.843  57.900  1.00129.27           C  
ATOM   4529  OD1 ASN B 101     -20.171 -17.147  56.987  1.00129.27           O  
ATOM   4530  ND2 ASN B 101     -21.944 -18.084  58.040  1.00129.27           N  
ATOM   4531  H   ASN B 101     -22.010 -19.427  59.632  1.00  0.00           H  
ATOM   4532  HA  ASN B 101     -19.458 -19.033  60.945  1.00  0.00           H  
ATOM   4533 1HB  ASN B 101     -18.642 -18.129  58.719  1.00  0.00           H  
ATOM   4534 2HB  ASN B 101     -19.688 -19.569  58.775  1.00  0.00           H  
ATOM   4535 1HD2 ASN B 101     -22.595 -17.677  57.399  1.00  0.00           H  
ATOM   4536 2HD2 ASN B 101     -22.271 -18.668  58.783  1.00  0.00           H  
ATOM   4537  N   SER B 102     -19.332 -16.500  61.236  1.00138.85           N  
ATOM   4538  CA  SER B 102     -19.460 -15.239  61.894  1.00138.85           C  
ATOM   4539  C   SER B 102     -18.537 -14.243  61.277  1.00138.85           C  
ATOM   4540  O   SER B 102     -18.882 -13.585  60.299  1.00138.85           O  
ATOM   4541  CB  SER B 102     -19.168 -15.341  63.407  1.00138.85           C  
ATOM   4542  OG  SER B 102     -17.910 -15.961  63.645  1.00138.85           O  
ATOM   4543  H   SER B 102     -18.410 -16.846  61.011  1.00  0.00           H  
ATOM   4544  HA  SER B 102     -20.484 -14.864  61.915  1.00  0.00           H  
ATOM   4545 1HB  SER B 102     -19.164 -14.336  63.829  1.00  0.00           H  
ATOM   4546 2HB  SER B 102     -19.957 -15.928  63.876  1.00  0.00           H  
ATOM   4547  HG  SER B 102     -17.502 -16.188  62.806  1.00  0.00           H  
ATOM   4548  N   LYS B 103     -17.331 -14.099  61.852  1.00102.72           N  
ATOM   4549  CA  LYS B 103     -16.398 -13.133  61.375  1.00102.72           C  
ATOM   4550  C   LYS B 103     -16.162 -13.424  59.929  1.00102.72           C  
ATOM   4551  O   LYS B 103     -15.906 -12.514  59.143  1.00102.72           O  
ATOM   4552  CB  LYS B 103     -15.054 -13.152  62.127  1.00102.72           C  
ATOM   4553  CG  LYS B 103     -15.113 -12.407  63.464  1.00102.72           C  
ATOM   4554  CD  LYS B 103     -15.433 -10.916  63.299  1.00102.72           C  
ATOM   4555  CE  LYS B 103     -15.506 -10.126  64.609  1.00102.72           C  
ATOM   4556  NZ  LYS B 103     -15.821  -8.706  64.321  1.00102.72           N  
ATOM   4557  H   LYS B 103     -17.077 -14.683  62.636  1.00  0.00           H  
ATOM   4558  HA  LYS B 103     -16.814 -12.131  61.489  1.00  0.00           H  
ATOM   4559 1HB  LYS B 103     -14.794 -14.198  62.289  1.00  0.00           H  
ATOM   4560 2HB  LYS B 103     -14.314 -12.692  61.472  1.00  0.00           H  
ATOM   4561 1HG  LYS B 103     -15.886 -12.866  64.082  1.00  0.00           H  
ATOM   4562 2HG  LYS B 103     -14.147 -12.506  63.958  1.00  0.00           H  
ATOM   4563 1HD  LYS B 103     -14.659 -10.461  62.679  1.00  0.00           H  
ATOM   4564 2HD  LYS B 103     -16.398 -10.821  62.801  1.00  0.00           H  
ATOM   4565 1HE  LYS B 103     -16.280 -10.570  65.233  1.00  0.00           H  
ATOM   4566 2HE  LYS B 103     -14.543 -10.209  65.112  1.00  0.00           H  
ATOM   4567 1HZ  LYS B 103     -15.868  -8.189  65.188  1.00  0.00           H  
ATOM   4568 2HZ  LYS B 103     -15.099  -8.313  63.733  1.00  0.00           H  
ATOM   4569 3HZ  LYS B 103     -16.711  -8.648  63.846  1.00  0.00           H  
ATOM   4570  N   ALA B 104     -16.244 -14.707  59.536  1.00 26.27           N  
ATOM   4571  CA  ALA B 104     -16.051 -15.066  58.160  1.00 26.27           C  
ATOM   4572  C   ALA B 104     -17.111 -14.397  57.329  1.00 26.27           C  
ATOM   4573  O   ALA B 104     -16.833 -13.938  56.223  1.00 26.27           O  
ATOM   4574  CB  ALA B 104     -16.148 -16.582  57.912  1.00 26.27           C  
ATOM   4575  H   ALA B 104     -16.443 -15.432  60.210  1.00  0.00           H  
ATOM   4576  HA  ALA B 104     -15.053 -14.751  57.853  1.00  0.00           H  
ATOM   4577 1HB  ALA B 104     -15.993 -16.787  56.853  1.00  0.00           H  
ATOM   4578 2HB  ALA B 104     -15.385 -17.096  58.496  1.00  0.00           H  
ATOM   4579 3HB  ALA B 104     -17.134 -16.937  58.209  1.00  0.00           H  
ATOM   4580  N   VAL B 105     -18.359 -14.320  57.838  1.00 42.23           N  
ATOM   4581  CA  VAL B 105     -19.445 -13.725  57.099  1.00 42.23           C  
ATOM   4582  C   VAL B 105     -19.096 -12.303  56.815  1.00 42.23           C  
ATOM   4583  O   VAL B 105     -19.327 -11.811  55.711  1.00 42.23           O  
ATOM   4584  CB  VAL B 105     -20.726 -13.615  57.874  1.00 42.23           C  
ATOM   4585  CG1 VAL B 105     -21.756 -12.896  56.988  1.00 42.23           C  
ATOM   4586  CG2 VAL B 105     -21.180 -14.994  58.353  1.00 42.23           C  
ATOM   4587  H   VAL B 105     -18.536 -14.689  58.761  1.00  0.00           H  
ATOM   4588  HA  VAL B 105     -19.664 -14.290  56.192  1.00  0.00           H  
ATOM   4589  HB  VAL B 105     -20.550 -13.012  58.765  1.00  0.00           H  
ATOM   4590 1HG1 VAL B 105     -22.698 -12.802  57.528  1.00  0.00           H  
ATOM   4591 2HG1 VAL B 105     -21.386 -11.904  56.731  1.00  0.00           H  
ATOM   4592 3HG1 VAL B 105     -21.917 -13.472  56.077  1.00  0.00           H  
ATOM   4593 1HG2 VAL B 105     -22.109 -14.897  58.914  1.00  0.00           H  
ATOM   4594 2HG2 VAL B 105     -21.341 -15.643  57.492  1.00  0.00           H  
ATOM   4595 3HG2 VAL B 105     -20.413 -15.427  58.995  1.00  0.00           H  
ATOM   4596  N   GLU B 106     -18.542 -11.605  57.825  1.00 31.80           N  
ATOM   4597  CA  GLU B 106     -18.241 -10.213  57.675  1.00 31.80           C  
ATOM   4598  C   GLU B 106     -17.223 -10.049  56.591  1.00 31.80           C  
ATOM   4599  O   GLU B 106     -17.335  -9.159  55.750  1.00 31.80           O  
ATOM   4600  CB  GLU B 106     -17.658  -9.574  58.945  1.00 31.80           C  
ATOM   4601  CG  GLU B 106     -18.663  -9.451  60.092  1.00 31.80           C  
ATOM   4602  CD  GLU B 106     -17.972  -8.746  61.249  1.00 31.80           C  
ATOM   4603  OE1 GLU B 106     -16.817  -9.131  61.578  1.00 31.80           O  
ATOM   4604  OE2 GLU B 106     -18.591  -7.806  61.815  1.00 31.80           O  
ATOM   4605  H   GLU B 106     -18.334 -12.062  58.701  1.00  0.00           H  
ATOM   4606  HA  GLU B 106     -19.149  -9.663  57.427  1.00  0.00           H  
ATOM   4607 1HB  GLU B 106     -16.818 -10.195  59.257  1.00  0.00           H  
ATOM   4608 2HB  GLU B 106     -17.295  -8.585  58.666  1.00  0.00           H  
ATOM   4609 1HG  GLU B 106     -19.583  -8.941  59.809  1.00  0.00           H  
ATOM   4610 2HG  GLU B 106     -18.887 -10.486  60.348  1.00  0.00           H  
ATOM   4611  N   LYS B 107     -16.200 -10.920  56.585  1.00 36.22           N  
ATOM   4612  CA  LYS B 107     -15.151 -10.852  55.611  1.00 36.22           C  
ATOM   4613  C   LYS B 107     -15.745 -11.108  54.262  1.00 36.22           C  
ATOM   4614  O   LYS B 107     -15.366 -10.480  53.274  1.00 36.22           O  
ATOM   4615  CB  LYS B 107     -14.062 -11.911  55.857  1.00 36.22           C  
ATOM   4616  CG  LYS B 107     -13.343 -11.721  57.196  1.00 36.22           C  
ATOM   4617  CD  LYS B 107     -12.562 -12.952  57.664  1.00 36.22           C  
ATOM   4618  CE  LYS B 107     -11.862 -12.747  59.009  1.00 36.22           C  
ATOM   4619  NZ  LYS B 107     -11.373 -14.041  59.534  1.00 36.22           N  
ATOM   4620  H   LYS B 107     -16.171 -11.644  57.289  1.00  0.00           H  
ATOM   4621  HA  LYS B 107     -14.676  -9.871  55.648  1.00  0.00           H  
ATOM   4622 1HB  LYS B 107     -14.551 -12.885  55.826  1.00  0.00           H  
ATOM   4623 2HB  LYS B 107     -13.351 -11.836  55.034  1.00  0.00           H  
ATOM   4624 1HG  LYS B 107     -12.642 -10.891  57.098  1.00  0.00           H  
ATOM   4625 2HG  LYS B 107     -14.085 -11.481  57.957  1.00  0.00           H  
ATOM   4626 1HD  LYS B 107     -13.256 -13.789  57.758  1.00  0.00           H  
ATOM   4627 2HD  LYS B 107     -11.807 -13.190  56.915  1.00  0.00           H  
ATOM   4628 1HE  LYS B 107     -11.030 -12.061  58.860  1.00  0.00           H  
ATOM   4629 2HE  LYS B 107     -12.577 -12.304  59.702  1.00  0.00           H  
ATOM   4630 1HZ  LYS B 107     -10.914 -13.892  60.421  1.00  0.00           H  
ATOM   4631 2HZ  LYS B 107     -12.153 -14.670  59.660  1.00  0.00           H  
ATOM   4632 3HZ  LYS B 107     -10.718 -14.444  58.879  1.00  0.00           H  
ATOM   4633  N   ARG B 108     -16.710 -12.043  54.204  1.00 96.71           N  
ATOM   4634  CA  ARG B 108     -17.337 -12.435  52.978  1.00 96.71           C  
ATOM   4635  C   ARG B 108     -18.009 -11.232  52.389  1.00 96.71           C  
ATOM   4636  O   ARG B 108     -17.932 -10.988  51.186  1.00 96.71           O  
ATOM   4637  CB  ARG B 108     -18.393 -13.530  53.204  1.00 96.71           C  
ATOM   4638  CG  ARG B 108     -18.937 -14.166  51.924  1.00 96.71           C  
ATOM   4639  CD  ARG B 108     -19.749 -15.437  52.193  1.00 96.71           C  
ATOM   4640  NE  ARG B 108     -20.225 -15.969  50.886  1.00 96.71           N  
ATOM   4641  CZ  ARG B 108     -19.396 -16.738  50.122  1.00 96.71           C  
ATOM   4642  NH1 ARG B 108     -18.106 -16.951  50.515  1.00 96.71           N  
ATOM   4643  NH2 ARG B 108     -19.856 -17.290  48.962  1.00 96.71           N  
ATOM   4644  H   ARG B 108     -16.999 -12.482  55.067  1.00  0.00           H  
ATOM   4645  HA  ARG B 108     -16.597 -12.875  52.309  1.00  0.00           H  
ATOM   4646 1HB  ARG B 108     -17.928 -14.298  53.820  1.00  0.00           H  
ATOM   4647 2HB  ARG B 108     -19.214 -13.071  53.755  1.00  0.00           H  
ATOM   4648 1HG  ARG B 108     -19.577 -13.441  51.421  1.00  0.00           H  
ATOM   4649 2HG  ARG B 108     -18.095 -14.417  51.277  1.00  0.00           H  
ATOM   4650 1HD  ARG B 108     -19.112 -16.165  52.694  1.00  0.00           H  
ATOM   4651 2HD  ARG B 108     -20.592 -15.189  52.837  1.00  0.00           H  
ATOM   4652  HE  ARG B 108     -21.120 -15.853  50.431  1.00  0.00           H  
ATOM   4653 1HH1 ARG B 108     -17.767 -16.538  51.373  1.00  0.00           H  
ATOM   4654 2HH1 ARG B 108     -17.496 -17.520  49.947  1.00  0.00           H  
ATOM   4655 1HH2 ARG B 108     -20.811 -17.127  48.672  1.00  0.00           H  
ATOM   4656 2HH2 ARG B 108     -19.241 -17.858  48.398  1.00  0.00           H  
ATOM   4657  N   LYS B 109     -18.684 -10.438  53.236  1.00113.32           N  
ATOM   4658  CA  LYS B 109     -19.377  -9.261  52.799  1.00113.32           C  
ATOM   4659  C   LYS B 109     -18.386  -8.271  52.250  1.00113.32           C  
ATOM   4660  O   LYS B 109     -18.598  -7.688  51.188  1.00113.32           O  
ATOM   4661  CB  LYS B 109     -20.096  -8.576  53.974  1.00113.32           C  
ATOM   4662  CG  LYS B 109     -21.005  -7.409  53.592  1.00113.32           C  
ATOM   4663  CD  LYS B 109     -22.293  -7.842  52.894  1.00113.32           C  
ATOM   4664  CE  LYS B 109     -23.314  -6.711  52.756  1.00113.32           C  
ATOM   4665  NZ  LYS B 109     -23.740  -6.251  54.097  1.00113.32           N  
ATOM   4666  H   LYS B 109     -18.701 -10.684  54.216  1.00  0.00           H  
ATOM   4667  HA  LYS B 109     -20.123  -9.529  52.050  1.00  0.00           H  
ATOM   4668 1HB  LYS B 109     -20.692  -9.341  54.473  1.00  0.00           H  
ATOM   4669 2HB  LYS B 109     -19.325  -8.216  54.655  1.00  0.00           H  
ATOM   4670 1HG  LYS B 109     -21.271  -6.866  54.500  1.00  0.00           H  
ATOM   4671 2HG  LYS B 109     -20.457  -6.748  52.922  1.00  0.00           H  
ATOM   4672 1HD  LYS B 109     -22.042  -8.207  51.897  1.00  0.00           H  
ATOM   4673 2HD  LYS B 109     -22.747  -8.648  53.471  1.00  0.00           H  
ATOM   4674 1HE  LYS B 109     -22.849  -5.896  52.203  1.00  0.00           H  
ATOM   4675 2HE  LYS B 109     -24.168  -7.089  52.194  1.00  0.00           H  
ATOM   4676 1HZ  LYS B 109     -24.414  -5.505  53.998  1.00  0.00           H  
ATOM   4677 2HZ  LYS B 109     -24.160  -7.020  54.600  1.00  0.00           H  
ATOM   4678 3HZ  LYS B 109     -22.937  -5.914  54.608  1.00  0.00           H  
ATOM   4679  N   GLU B 110     -17.259  -8.079  52.962  1.00 47.45           N  
ATOM   4680  CA  GLU B 110     -16.273  -7.097  52.605  1.00 47.45           C  
ATOM   4681  C   GLU B 110     -15.679  -7.437  51.270  1.00 47.45           C  
ATOM   4682  O   GLU B 110     -15.427  -6.551  50.454  1.00 47.45           O  
ATOM   4683  CB  GLU B 110     -15.139  -7.025  53.642  1.00 47.45           C  
ATOM   4684  CG  GLU B 110     -15.623  -6.531  55.009  1.00 47.45           C  
ATOM   4685  CD  GLU B 110     -14.480  -6.653  56.007  1.00 47.45           C  
ATOM   4686  OE1 GLU B 110     -13.448  -5.956  55.817  1.00 47.45           O  
ATOM   4687  OE2 GLU B 110     -14.624  -7.446  56.975  1.00 47.45           O  
ATOM   4688  H   GLU B 110     -17.108  -8.653  53.779  1.00  0.00           H  
ATOM   4689  HA  GLU B 110     -16.737  -6.112  52.545  1.00  0.00           H  
ATOM   4690 1HB  GLU B 110     -14.722  -8.029  53.728  1.00  0.00           H  
ATOM   4691 2HB  GLU B 110     -14.383  -6.350  53.241  1.00  0.00           H  
ATOM   4692 1HG  GLU B 110     -16.015  -5.514  54.989  1.00  0.00           H  
ATOM   4693 2HG  GLU B 110     -16.425  -7.223  55.262  1.00  0.00           H  
ATOM   4694  N   THR B 111     -15.432  -8.735  51.012  1.00106.53           N  
ATOM   4695  CA  THR B 111     -14.840  -9.142  49.767  1.00106.53           C  
ATOM   4696  C   THR B 111     -15.791  -8.832  48.657  1.00106.53           C  
ATOM   4697  O   THR B 111     -15.384  -8.366  47.593  1.00106.53           O  
ATOM   4698  CB  THR B 111     -14.543 -10.610  49.716  1.00106.53           C  
ATOM   4699  OG1 THR B 111     -15.748 -11.354  49.794  1.00106.53           O  
ATOM   4700  CG2 THR B 111     -13.628 -10.964  50.900  1.00106.53           C  
ATOM   4701  H   THR B 111     -15.664  -9.438  51.699  1.00  0.00           H  
ATOM   4702  HA  THR B 111     -13.905  -8.604  49.610  1.00  0.00           H  
ATOM   4703  HB  THR B 111     -14.049 -10.839  48.772  1.00  0.00           H  
ATOM   4704  HG1 THR B 111     -16.492 -10.751  49.863  1.00  0.00           H  
ATOM   4705 1HG2 THR B 111     -13.402 -12.030  50.878  1.00  0.00           H  
ATOM   4706 2HG2 THR B 111     -12.702 -10.394  50.827  1.00  0.00           H  
ATOM   4707 3HG2 THR B 111     -14.132 -10.719  51.834  1.00  0.00           H  
ATOM   4708  N   LEU B 112     -17.093  -9.077  48.891  1.00123.95           N  
ATOM   4709  CA  LEU B 112     -18.083  -8.898  47.870  1.00123.95           C  
ATOM   4710  C   LEU B 112     -18.097  -7.450  47.477  1.00123.95           C  
ATOM   4711  O   LEU B 112     -18.109  -7.119  46.292  1.00123.95           O  
ATOM   4712  CB  LEU B 112     -19.494  -9.284  48.361  1.00123.95           C  
ATOM   4713  CG  LEU B 112     -20.565  -9.423  47.258  1.00123.95           C  
ATOM   4714  CD1 LEU B 112     -20.788  -8.121  46.487  1.00123.95           C  
ATOM   4715  CD2 LEU B 112     -20.266 -10.612  46.335  1.00123.95           C  
ATOM   4716  H   LEU B 112     -17.381  -9.394  49.806  1.00  0.00           H  
ATOM   4717  HA  LEU B 112     -17.841  -9.525  47.013  1.00  0.00           H  
ATOM   4718 1HB  LEU B 112     -19.272 -10.260  48.789  1.00  0.00           H  
ATOM   4719 2HB  LEU B 112     -19.845  -8.615  49.146  1.00  0.00           H  
ATOM   4720  HG  LEU B 112     -21.514  -9.634  47.752  1.00  0.00           H  
ATOM   4721 1HD1 LEU B 112     -21.551  -8.276  45.724  1.00  0.00           H  
ATOM   4722 2HD1 LEU B 112     -21.117  -7.342  47.175  1.00  0.00           H  
ATOM   4723 3HD1 LEU B 112     -19.857  -7.816  46.011  1.00  0.00           H  
ATOM   4724 1HD2 LEU B 112     -21.040 -10.682  45.570  1.00  0.00           H  
ATOM   4725 2HD2 LEU B 112     -19.296 -10.469  45.859  1.00  0.00           H  
ATOM   4726 3HD2 LEU B 112     -20.251 -11.532  46.919  1.00  0.00           H  
ATOM   4727  N   THR B 113     -18.063  -6.544  48.473  1.00 40.86           N  
ATOM   4728  CA  THR B 113     -18.142  -5.137  48.201  1.00 40.86           C  
ATOM   4729  C   THR B 113     -16.948  -4.714  47.388  1.00 40.86           C  
ATOM   4730  O   THR B 113     -17.079  -3.983  46.407  1.00 40.86           O  
ATOM   4731  CB  THR B 113     -18.154  -4.310  49.453  1.00 40.86           C  
ATOM   4732  OG1 THR B 113     -19.247  -4.690  50.276  1.00 40.86           O  
ATOM   4733  CG2 THR B 113     -18.274  -2.825  49.065  1.00 40.86           C  
ATOM   4734  H   THR B 113     -17.980  -6.856  49.430  1.00  0.00           H  
ATOM   4735  HA  THR B 113     -19.052  -4.920  47.641  1.00  0.00           H  
ATOM   4736  HB  THR B 113     -17.228  -4.484  50.001  1.00  0.00           H  
ATOM   4737  HG1 THR B 113     -19.739  -5.395  49.848  1.00  0.00           H  
ATOM   4738 1HG2 THR B 113     -18.283  -2.214  49.967  1.00  0.00           H  
ATOM   4739 2HG2 THR B 113     -17.425  -2.542  48.443  1.00  0.00           H  
ATOM   4740 3HG2 THR B 113     -19.198  -2.668  48.511  1.00  0.00           H  
ATOM   4741  N   SER B 114     -15.742  -5.176  47.768  1.00 36.25           N  
ATOM   4742  CA  SER B 114     -14.541  -4.771  47.090  1.00 36.25           C  
ATOM   4743  C   SER B 114     -14.564  -5.242  45.665  1.00 36.25           C  
ATOM   4744  O   SER B 114     -14.255  -4.482  44.747  1.00 36.25           O  
ATOM   4745  CB  SER B 114     -13.279  -5.360  47.740  1.00 36.25           C  
ATOM   4746  OG  SER B 114     -13.299  -6.777  47.650  1.00 36.25           O  
ATOM   4747  H   SER B 114     -15.676  -5.819  48.544  1.00  0.00           H  
ATOM   4748  HA  SER B 114     -14.330  -3.705  47.182  1.00  0.00           H  
ATOM   4749 1HB  SER B 114     -12.405  -4.967  47.222  1.00  0.00           H  
ATOM   4750 2HB  SER B 114     -13.249  -5.054  48.785  1.00  0.00           H  
ATOM   4751  HG  SER B 114     -14.100  -7.057  47.201  1.00  0.00           H  
ATOM   4752  N   MET B 115     -14.939  -6.516  45.443  1.00 43.05           N  
ATOM   4753  CA  MET B 115     -14.925  -7.092  44.125  1.00 43.05           C  
ATOM   4754  C   MET B 115     -15.884  -6.354  43.249  1.00 43.05           C  
ATOM   4755  O   MET B 115     -15.572  -6.028  42.104  1.00 43.05           O  
ATOM   4756  CB  MET B 115     -15.379  -8.560  44.132  1.00 43.05           C  
ATOM   4757  CG  MET B 115     -14.430  -9.495  44.882  1.00 43.05           C  
ATOM   4758  SD  MET B 115     -15.051 -11.192  45.079  1.00 43.05           S  
ATOM   4759  CE  MET B 115     -14.974 -11.595  43.310  1.00 43.05           C  
ATOM   4760  H   MET B 115     -15.238  -7.082  46.224  1.00  0.00           H  
ATOM   4761  HA  MET B 115     -13.915  -7.059  43.716  1.00  0.00           H  
ATOM   4762 1HB  MET B 115     -16.364  -8.585  44.595  1.00  0.00           H  
ATOM   4763 2HB  MET B 115     -15.458  -8.873  43.090  1.00  0.00           H  
ATOM   4764 1HG  MET B 115     -13.489  -9.536  44.334  1.00  0.00           H  
ATOM   4765 2HG  MET B 115     -14.255  -9.077  45.873  1.00  0.00           H  
ATOM   4766 1HE  MET B 115     -15.315 -12.619  43.154  1.00  0.00           H  
ATOM   4767 2HE  MET B 115     -15.614 -10.910  42.752  1.00  0.00           H  
ATOM   4768 3HE  MET B 115     -13.946 -11.498  42.959  1.00  0.00           H  
ATOM   4769  N   CYS B 116     -17.089  -6.081  43.776  1.00 56.64           N  
ATOM   4770  CA  CYS B 116     -18.118  -5.463  42.998  1.00 56.64           C  
ATOM   4771  C   CYS B 116     -17.747  -4.052  42.654  1.00 56.64           C  
ATOM   4772  O   CYS B 116     -17.902  -3.618  41.513  1.00 56.64           O  
ATOM   4773  CB  CYS B 116     -19.468  -5.459  43.737  1.00 56.64           C  
ATOM   4774  SG  CYS B 116     -20.866  -5.313  42.591  1.00 56.64           S  
ATOM   4775  H   CYS B 116     -17.275  -6.316  44.741  1.00  0.00           H  
ATOM   4776  HA  CYS B 116     -18.331  -5.987  42.066  1.00  0.00           H  
ATOM   4777 1HB  CYS B 116     -19.597  -6.388  44.293  1.00  0.00           H  
ATOM   4778 2HB  CYS B 116     -19.519  -4.614  44.423  1.00  0.00           H  
ATOM   4779  N   ASP B 117     -17.221  -3.297  43.636  1.00 35.16           N  
ATOM   4780  CA  ASP B 117     -16.915  -1.911  43.414  1.00 35.16           C  
ATOM   4781  C   ASP B 117     -15.870  -1.798  42.344  1.00 35.16           C  
ATOM   4782  O   ASP B 117     -15.957  -0.927  41.480  1.00 35.16           O  
ATOM   4783  CB  ASP B 117     -16.373  -1.207  44.670  1.00 35.16           C  
ATOM   4784  CG  ASP B 117     -17.528  -1.032  45.646  1.00 35.16           C  
ATOM   4785  OD1 ASP B 117     -18.687  -1.329  45.251  1.00 35.16           O  
ATOM   4786  OD2 ASP B 117     -17.267  -0.593  46.797  1.00 35.16           O  
ATOM   4787  H   ASP B 117     -17.036  -3.703  44.542  1.00  0.00           H  
ATOM   4788  HA  ASP B 117     -17.815  -1.379  43.106  1.00  0.00           H  
ATOM   4789 1HB  ASP B 117     -15.508  -1.706  45.109  1.00  0.00           H  
ATOM   4790 2HB  ASP B 117     -16.064  -0.255  44.238  1.00  0.00           H  
ATOM   4791  N   GLU B 118     -14.850  -2.679  42.360  1.00 72.97           N  
ATOM   4792  CA  GLU B 118     -13.792  -2.563  41.392  1.00 72.97           C  
ATOM   4793  C   GLU B 118     -14.320  -2.785  40.005  1.00 72.97           C  
ATOM   4794  O   GLU B 118     -13.960  -2.064  39.076  1.00 72.97           O  
ATOM   4795  CB  GLU B 118     -12.646  -3.565  41.606  1.00 72.97           C  
ATOM   4796  CG  GLU B 118     -11.819  -3.246  42.849  1.00 72.97           C  
ATOM   4797  CD  GLU B 118     -10.568  -4.111  42.838  1.00 72.97           C  
ATOM   4798  OE1 GLU B 118     -10.416  -4.938  41.899  1.00 72.97           O  
ATOM   4799  OE2 GLU B 118      -9.743  -3.951  43.776  1.00 72.97           O  
ATOM   4800  H   GLU B 118     -14.814  -3.423  43.042  1.00  0.00           H  
ATOM   4801  HA  GLU B 118     -13.355  -1.565  41.439  1.00  0.00           H  
ATOM   4802 1HB  GLU B 118     -13.099  -4.553  41.694  1.00  0.00           H  
ATOM   4803 2HB  GLU B 118     -12.021  -3.530  40.714  1.00  0.00           H  
ATOM   4804 1HG  GLU B 118     -11.562  -2.191  42.940  1.00  0.00           H  
ATOM   4805 2HG  GLU B 118     -12.473  -3.532  43.672  1.00  0.00           H  
ATOM   4806  N   ARG B 119     -15.191  -3.797  39.829  1.00 99.30           N  
ATOM   4807  CA  ARG B 119     -15.734  -4.127  38.538  1.00 99.30           C  
ATOM   4808  C   ARG B 119     -16.548  -2.972  38.035  1.00 99.30           C  
ATOM   4809  O   ARG B 119     -16.473  -2.621  36.857  1.00 99.30           O  
ATOM   4810  CB  ARG B 119     -16.622  -5.375  38.588  1.00 99.30           C  
ATOM   4811  CG  ARG B 119     -15.786  -6.626  38.833  1.00 99.30           C  
ATOM   4812  CD  ARG B 119     -16.589  -7.918  38.929  1.00 99.30           C  
ATOM   4813  NE  ARG B 119     -15.591  -9.020  38.885  1.00 99.30           N  
ATOM   4814  CZ  ARG B 119     -14.989  -9.480  40.018  1.00 99.30           C  
ATOM   4815  NH1 ARG B 119     -15.303  -8.934  41.228  1.00 99.30           N  
ATOM   4816  NH2 ARG B 119     -14.072 -10.489  39.936  1.00 99.30           N  
ATOM   4817  H   ARG B 119     -15.470  -4.340  40.633  1.00  0.00           H  
ATOM   4818  HA  ARG B 119     -14.925  -4.375  37.850  1.00  0.00           H  
ATOM   4819 1HB  ARG B 119     -17.344  -5.220  39.388  1.00  0.00           H  
ATOM   4820 2HB  ARG B 119     -17.145  -5.431  37.633  1.00  0.00           H  
ATOM   4821 1HG  ARG B 119     -15.076  -6.735  38.013  1.00  0.00           H  
ATOM   4822 2HG  ARG B 119     -15.242  -6.501  39.770  1.00  0.00           H  
ATOM   4823 1HD  ARG B 119     -17.149  -7.918  39.864  1.00  0.00           H  
ATOM   4824 2HD  ARG B 119     -17.282  -7.967  38.090  1.00  0.00           H  
ATOM   4825  HE  ARG B 119     -15.242  -9.543  38.092  1.00  0.00           H  
ATOM   4826 1HH1 ARG B 119     -15.983  -8.189  41.282  1.00  0.00           H  
ATOM   4827 2HH1 ARG B 119     -14.855  -9.277  42.065  1.00  0.00           H  
ATOM   4828 1HH2 ARG B 119     -13.845 -10.889  39.036  1.00  0.00           H  
ATOM   4829 2HH2 ARG B 119     -13.625 -10.830  40.774  1.00  0.00           H  
ATOM   4830  N   ALA B 120     -17.343  -2.342  38.921  1.00 28.35           N  
ATOM   4831  CA  ALA B 120     -18.187  -1.246  38.529  1.00 28.35           C  
ATOM   4832  C   ALA B 120     -17.332  -0.110  38.050  1.00 28.35           C  
ATOM   4833  O   ALA B 120     -17.652   0.535  37.053  1.00 28.35           O  
ATOM   4834  CB  ALA B 120     -19.061  -0.719  39.680  1.00 28.35           C  
ATOM   4835  H   ALA B 120     -17.347  -2.646  39.884  1.00  0.00           H  
ATOM   4836  HA  ALA B 120     -18.859  -1.587  37.741  1.00  0.00           H  
ATOM   4837 1HB  ALA B 120     -19.675   0.107  39.321  1.00  0.00           H  
ATOM   4838 2HB  ALA B 120     -19.706  -1.519  40.043  1.00  0.00           H  
ATOM   4839 3HB  ALA B 120     -18.423  -0.370  40.491  1.00  0.00           H  
ATOM   4840  N   ARG B 121     -16.212   0.163  38.750  1.00 41.57           N  
ATOM   4841  CA  ARG B 121     -15.364   1.263  38.380  1.00 41.57           C  
ATOM   4842  C   ARG B 121     -14.805   1.000  37.016  1.00 41.57           C  
ATOM   4843  O   ARG B 121     -14.754   1.894  36.173  1.00 41.57           O  
ATOM   4844  CB  ARG B 121     -14.170   1.465  39.327  1.00 41.57           C  
ATOM   4845  CG  ARG B 121     -14.573   1.738  40.777  1.00 41.57           C  
ATOM   4846  CD  ARG B 121     -13.440   2.322  41.625  1.00 41.57           C  
ATOM   4847  NE  ARG B 121     -12.272   1.400  41.536  1.00 41.57           N  
ATOM   4848  CZ  ARG B 121     -12.149   0.347  42.397  1.00 41.57           C  
ATOM   4849  NH1 ARG B 121     -13.115   0.104  43.330  1.00 41.57           N  
ATOM   4850  NH2 ARG B 121     -11.058  -0.469  42.323  1.00 41.57           N  
ATOM   4851  H   ARG B 121     -15.959  -0.407  39.544  1.00  0.00           H  
ATOM   4852  HA  ARG B 121     -15.924   2.197  38.439  1.00  0.00           H  
ATOM   4853 1HB  ARG B 121     -13.566   0.560  39.275  1.00  0.00           H  
ATOM   4854 2HB  ARG B 121     -13.596   2.307  38.940  1.00  0.00           H  
ATOM   4855 1HG  ARG B 121     -15.403   2.444  40.779  1.00  0.00           H  
ATOM   4856 2HG  ARG B 121     -14.894   0.799  41.230  1.00  0.00           H  
ATOM   4857 1HD  ARG B 121     -13.181   3.308  41.239  1.00  0.00           H  
ATOM   4858 2HD  ARG B 121     -13.780   2.413  42.656  1.00  0.00           H  
ATOM   4859  HE  ARG B 121     -11.487   1.414  40.899  1.00  0.00           H  
ATOM   4860 1HH1 ARG B 121     -13.925   0.706  43.383  1.00  0.00           H  
ATOM   4861 2HH1 ARG B 121     -13.016  -0.676  43.963  1.00  0.00           H  
ATOM   4862 1HH2 ARG B 121     -10.344  -0.291  41.630  1.00  0.00           H  
ATOM   4863 2HH2 ARG B 121     -10.968  -1.246  42.960  1.00  0.00           H  
ATOM   4864  N   MET B 122     -14.381  -0.252  36.761  1.00 47.41           N  
ATOM   4865  CA  MET B 122     -13.756  -0.594  35.515  1.00 47.41           C  
ATOM   4866  C   MET B 122     -14.729  -0.386  34.389  1.00 47.41           C  
ATOM   4867  O   MET B 122     -14.376   0.162  33.344  1.00 47.41           O  
ATOM   4868  CB  MET B 122     -13.273  -2.056  35.515  1.00 47.41           C  
ATOM   4869  CG  MET B 122     -12.196  -2.306  36.582  1.00 47.41           C  
ATOM   4870  SD  MET B 122     -11.720  -4.044  36.830  1.00 47.41           S  
ATOM   4871  CE  MET B 122     -10.676  -3.741  38.286  1.00 47.41           C  
ATOM   4872  H   MET B 122     -14.505  -0.968  37.462  1.00  0.00           H  
ATOM   4873  HA  MET B 122     -12.892   0.048  35.344  1.00  0.00           H  
ATOM   4874 1HB  MET B 122     -14.148  -2.679  35.697  1.00  0.00           H  
ATOM   4875 2HB  MET B 122     -12.881  -2.261  34.518  1.00  0.00           H  
ATOM   4876 1HG  MET B 122     -11.300  -1.756  36.296  1.00  0.00           H  
ATOM   4877 2HG  MET B 122     -12.567  -1.927  37.534  1.00  0.00           H  
ATOM   4878 1HE  MET B 122     -10.256  -4.684  38.636  1.00  0.00           H  
ATOM   4879 2HE  MET B 122      -9.867  -3.060  38.018  1.00  0.00           H  
ATOM   4880 3HE  MET B 122     -11.278  -3.296  39.079  1.00  0.00           H  
ATOM   4881  N   LEU B 123     -15.990  -0.817  34.574  1.00 52.44           N  
ATOM   4882  CA  LEU B 123     -16.987  -0.704  33.545  1.00 52.44           C  
ATOM   4883  C   LEU B 123     -17.330   0.736  33.299  1.00 52.44           C  
ATOM   4884  O   LEU B 123     -17.454   1.165  32.153  1.00 52.44           O  
ATOM   4885  CB  LEU B 123     -18.278  -1.458  33.909  1.00 52.44           C  
ATOM   4886  CG  LEU B 123     -19.353  -1.429  32.809  1.00 52.44           C  
ATOM   4887  CD1 LEU B 123     -18.847  -2.112  31.527  1.00 52.44           C  
ATOM   4888  CD2 LEU B 123     -20.678  -2.028  33.311  1.00 52.44           C  
ATOM   4889  H   LEU B 123     -16.242  -1.231  35.460  1.00  0.00           H  
ATOM   4890  HA  LEU B 123     -16.602  -1.123  32.616  1.00  0.00           H  
ATOM   4891 1HB  LEU B 123     -17.872  -2.462  34.018  1.00  0.00           H  
ATOM   4892 2HB  LEU B 123     -18.684  -1.125  34.864  1.00  0.00           H  
ATOM   4893  HG  LEU B 123     -19.545  -0.382  32.571  1.00  0.00           H  
ATOM   4894 1HD1 LEU B 123     -19.625  -2.078  30.765  1.00  0.00           H  
ATOM   4895 2HD1 LEU B 123     -17.961  -1.592  31.163  1.00  0.00           H  
ATOM   4896 3HD1 LEU B 123     -18.596  -3.150  31.743  1.00  0.00           H  
ATOM   4897 1HD2 LEU B 123     -21.419  -1.993  32.511  1.00  0.00           H  
ATOM   4898 2HD2 LEU B 123     -20.518  -3.063  33.614  1.00  0.00           H  
ATOM   4899 3HD2 LEU B 123     -21.038  -1.452  34.164  1.00  0.00           H  
ATOM   4900  N   GLN B 124     -17.489   1.533  34.371  1.00 53.49           N  
ATOM   4901  CA  GLN B 124     -17.881   2.903  34.197  1.00 53.49           C  
ATOM   4902  C   GLN B 124     -16.790   3.630  33.472  1.00 53.49           C  
ATOM   4903  O   GLN B 124     -17.058   4.458  32.602  1.00 53.49           O  
ATOM   4904  CB  GLN B 124     -18.161   3.625  35.526  1.00 53.49           C  
ATOM   4905  CG  GLN B 124     -18.739   5.028  35.339  1.00 53.49           C  
ATOM   4906  CD  GLN B 124     -19.200   5.527  36.701  1.00 53.49           C  
ATOM   4907  OE1 GLN B 124     -20.087   6.373  36.797  1.00 53.49           O  
ATOM   4908  NE2 GLN B 124     -18.588   4.985  37.788  1.00 53.49           N  
ATOM   4909  H   GLN B 124     -17.336   1.180  35.305  1.00  0.00           H  
ATOM   4910  HA  GLN B 124     -18.787   2.949  33.593  1.00  0.00           H  
ATOM   4911 1HB  GLN B 124     -18.859   3.000  36.083  1.00  0.00           H  
ATOM   4912 2HB  GLN B 124     -17.213   3.676  36.062  1.00  0.00           H  
ATOM   4913 1HG  GLN B 124     -18.221   5.810  34.785  1.00  0.00           H  
ATOM   4914 2HG  GLN B 124     -19.603   4.690  34.765  1.00  0.00           H  
ATOM   4915 1HE2 GLN B 124     -18.852   5.277  38.709  1.00  0.00           H  
ATOM   4916 2HE2 GLN B 124     -17.875   4.294  37.668  1.00  0.00           H  
ATOM   4917  N   ASP B 125     -15.522   3.333  33.809  1.00 75.03           N  
ATOM   4918  CA  ASP B 125     -14.432   4.045  33.210  1.00 75.03           C  
ATOM   4919  C   ASP B 125     -14.343   3.740  31.738  1.00 75.03           C  
ATOM   4920  O   ASP B 125     -14.127   4.642  30.929  1.00 75.03           O  
ATOM   4921  CB  ASP B 125     -13.081   3.722  33.871  1.00 75.03           C  
ATOM   4922  CG  ASP B 125     -12.155   4.896  33.594  1.00 75.03           C  
ATOM   4923  OD1 ASP B 125     -12.469   5.687  32.665  1.00 75.03           O  
ATOM   4924  OD2 ASP B 125     -11.130   5.025  34.317  1.00 75.03           O  
ATOM   4925  H   ASP B 125     -15.324   2.609  34.485  1.00  0.00           H  
ATOM   4926  HA  ASP B 125     -14.596   5.119  33.305  1.00  0.00           H  
ATOM   4927 1HB  ASP B 125     -13.164   3.466  34.927  1.00  0.00           H  
ATOM   4928 2HB  ASP B 125     -12.797   2.836  33.303  1.00  0.00           H  
ATOM   4929  N   GLN B 126     -14.517   2.461  31.342  1.00 44.60           N  
ATOM   4930  CA  GLN B 126     -14.398   2.086  29.957  1.00 44.60           C  
ATOM   4931  C   GLN B 126     -15.491   2.745  29.175  1.00 44.60           C  
ATOM   4932  O   GLN B 126     -15.294   3.180  28.040  1.00 44.60           O  
ATOM   4933  CB  GLN B 126     -14.531   0.569  29.742  1.00 44.60           C  
ATOM   4934  CG  GLN B 126     -13.378  -0.234  30.345  1.00 44.60           C  
ATOM   4935  CD  GLN B 126     -12.139   0.033  29.503  1.00 44.60           C  
ATOM   4936  OE1 GLN B 126     -11.813  -0.733  28.598  1.00 44.60           O  
ATOM   4937  NE2 GLN B 126     -11.432   1.156  29.802  1.00 44.60           N
[truncated: 1,140,588 more chars]
