# Supplementary material for: Cytokinin perception in potato: new features of canonical players
Source: J Exp Bot. 2018 May 24;69(16):3839–53. doi: 10.1093/jxb/ery199 (PMC6054150; doi:10.1093/jxb/ery199)
Supplement: Supplementary Dataset S1 [file ery199_suppl_supplementary_dataset_s1.zip › Supplementary_File/01_Sensor_module/02_Docked_with_cytokinis/StHK4/StHK4_SM_Kin.pdb]

HETNAM     LG1 X   1  LG1                                                       
ATOM      1  N   MET A  56       2.397  12.523  69.226  1.00 91.67           N  
ATOM      2  CA  MET A  56       1.767  12.044  70.476  1.00 91.67           C  
ATOM      3  C   MET A  56       1.780  10.550  70.526  1.00 91.67           C  
ATOM      4  O   MET A  56       2.824   9.916  70.382  1.00 91.67           O  
ATOM      5  CB  MET A  56       0.305  12.514  70.561  1.00 91.67           C  
ATOM      6  CG  MET A  56       0.159  14.032  70.673  1.00 91.67           C  
ATOM      7  SD  MET A  56       0.880  14.749  72.181  1.00 91.67           S  
ATOM      8  CE  MET A  56      -0.401  14.109  73.297  1.00 91.67           C  
ATOM      9 1H   MET A  56       1.871  13.077  68.581  1.00  0.00           H  
ATOM     10 2H   MET A  56       3.204  13.112  69.267  1.00  0.00           H  
ATOM     11 3H   MET A  56       2.755  11.866  68.563  1.00  0.00           H  
ATOM     12  HA  MET A  56       2.306  12.437  71.338  1.00  0.00           H  
ATOM     13 1HB  MET A  56      -0.195  12.157  69.662  1.00  0.00           H  
ATOM     14 2HB  MET A  56      -0.133  12.033  71.437  1.00  0.00           H  
ATOM     15 1HG  MET A  56       0.649  14.485  69.812  1.00  0.00           H  
ATOM     16 2HG  MET A  56      -0.904  14.273  70.655  1.00  0.00           H  
ATOM     17 1HE  MET A  56      -0.183  14.420  74.319  1.00  0.00           H  
ATOM     18 2HE  MET A  56      -1.374  14.501  72.997  1.00  0.00           H  
ATOM     19 3HE  MET A  56      -0.417  13.020  73.245  1.00  0.00           H  
ATOM     20  N   ASP A  57       0.589   9.948  70.691  1.00 41.87           N  
ATOM     21  CA  ASP A  57       0.486   8.532  70.876  1.00 41.87           C  
ATOM     22  C   ASP A  57       1.044   7.833  69.680  1.00 41.87           C  
ATOM     23  O   ASP A  57       0.912   8.294  68.548  1.00 41.87           O  
ATOM     24  CB  ASP A  57      -0.970   8.066  71.092  1.00 41.87           C  
ATOM     25  CG  ASP A  57      -1.007   6.685  71.745  1.00 41.87           C  
ATOM     26  OD1 ASP A  57      -0.328   5.749  71.247  1.00 41.87           O  
ATOM     27  OD2 ASP A  57      -1.726   6.557  72.772  1.00 41.87           O  
ATOM     28  H   ASP A  57      -0.253  10.506  70.685  1.00  0.00           H  
ATOM     29  HA  ASP A  57       1.061   8.231  71.752  1.00  0.00           H  
ATOM     30 1HB  ASP A  57      -1.580   8.786  71.639  1.00  0.00           H  
ATOM     31 2HB  ASP A  57      -1.309   8.012  70.057  1.00  0.00           H  
ATOM     32  N   ALA A  58       1.722   6.696  69.934  1.00 19.27           N  
ATOM     33  CA  ALA A  58       2.305   5.886  68.907  1.00 19.27           C  
ATOM     34  C   ALA A  58       1.197   5.363  68.047  1.00 19.27           C  
ATOM     35  O   ALA A  58       1.321   5.314  66.825  1.00 19.27           O  
ATOM     36  CB  ALA A  58       3.069   4.673  69.465  1.00 19.27           C  
ATOM     37  H   ALA A  58       1.817   6.411  70.898  1.00  0.00           H  
ATOM     38  HA  ALA A  58       3.018   6.491  68.347  1.00  0.00           H  
ATOM     39 1HB  ALA A  58       3.488   4.097  68.640  1.00  0.00           H  
ATOM     40 2HB  ALA A  58       3.875   5.017  70.114  1.00  0.00           H  
ATOM     41 3HB  ALA A  58       2.387   4.044  70.035  1.00  0.00           H  
ATOM     42  N   ASN A  59       0.075   4.961  68.675  1.00 25.14           N  
ATOM     43  CA  ASN A  59      -1.027   4.399  67.946  1.00 25.14           C  
ATOM     44  C   ASN A  59      -1.559   5.434  67.007  1.00 25.14           C  
ATOM     45  O   ASN A  59      -1.850   5.142  65.848  1.00 25.14           O  
ATOM     46  CB  ASN A  59      -2.186   3.960  68.857  1.00 25.14           C  
ATOM     47  CG  ASN A  59      -1.698   2.788  69.698  1.00 25.14           C  
ATOM     48  OD1 ASN A  59      -0.699   2.149  69.373  1.00 25.14           O  
ATOM     49  ND2 ASN A  59      -2.425   2.491  70.808  1.00 25.14           N  
ATOM     50  H   ASN A  59       0.004   5.055  69.678  1.00  0.00           H  
ATOM     51  HA  ASN A  59      -0.698   3.510  67.405  1.00  0.00           H  
ATOM     52 1HB  ASN A  59      -2.759   4.694  69.424  1.00  0.00           H  
ATOM     53 2HB  ASN A  59      -2.787   3.596  68.024  1.00  0.00           H  
ATOM     54 1HD2 ASN A  59      -2.149   1.731  71.397  1.00  0.00           H  
ATOM     55 2HD2 ASN A  59      -3.234   3.032  71.035  1.00  0.00           H  
ATOM     56  N   HIS A  60      -1.686   6.683  67.488  1.00 34.75           N  
ATOM     57  CA  HIS A  60      -2.206   7.750  66.684  1.00 34.75           C  
ATOM     58  C   HIS A  60      -1.268   8.000  65.546  1.00 34.75           C  
ATOM     59  O   HIS A  60      -1.701   8.341  64.447  1.00 34.75           O  
ATOM     60  CB  HIS A  60      -2.376   9.067  67.462  1.00 34.75           C  
ATOM     61  CG  HIS A  60      -3.540   9.041  68.409  1.00 34.75           C  
ATOM     62  ND1 HIS A  60      -3.561   8.342  69.595  1.00 34.75           N  
ATOM     63  CD2 HIS A  60      -4.752   9.653  68.317  1.00 34.75           C  
ATOM     64  CE1 HIS A  60      -4.776   8.564  70.158  1.00 34.75           C  
ATOM     65  NE2 HIS A  60      -5.533   9.354  69.419  1.00 34.75           N  
ATOM     66  H   HIS A  60      -1.408   6.875  68.440  1.00  0.00           H  
ATOM     67  HA  HIS A  60      -3.185   7.472  66.295  1.00  0.00           H  
ATOM     68 1HB  HIS A  60      -1.485   9.270  68.058  1.00  0.00           H  
ATOM     69 2HB  HIS A  60      -2.545   9.892  66.771  1.00  0.00           H  
ATOM     70  HD2 HIS A  60      -5.141  10.301  67.531  1.00  0.00           H  
ATOM     71  HE1 HIS A  60      -5.035   8.111  71.115  1.00  0.00           H  
ATOM     72  HE2 HIS A  60      -6.472   9.654  69.641  1.00  0.00           H  
ATOM     73  N   LYS A  61       0.049   7.845  65.784  1.00 82.88           N  
ATOM     74  CA  LYS A  61       1.041   8.090  64.773  1.00 82.88           C  
ATOM     75  C   LYS A  61       0.823   7.161  63.618  1.00 82.88           C  
ATOM     76  O   LYS A  61       0.937   7.568  62.464  1.00 82.88           O  
ATOM     77  CB  LYS A  61       2.474   7.832  65.272  1.00 82.88           C  
ATOM     78  CG  LYS A  61       3.026   8.912  66.203  1.00 82.88           C  
ATOM     79  CD  LYS A  61       3.187  10.272  65.522  1.00 82.88           C  
ATOM     80  CE  LYS A  61       3.798  11.344  66.424  1.00 82.88           C  
ATOM     81  NZ  LYS A  61       3.925  12.615  65.677  1.00 82.88           N  
ATOM     82  H   LYS A  61       0.346   7.547  66.702  1.00  0.00           H  
ATOM     83  HA  LYS A  61       0.989   9.130  64.450  1.00  0.00           H  
ATOM     84 1HB  LYS A  61       2.463   6.875  65.795  1.00  0.00           H  
ATOM     85 2HB  LYS A  61       3.111   7.755  64.391  1.00  0.00           H  
ATOM     86 1HG  LYS A  61       2.343   9.025  67.046  1.00  0.00           H  
ATOM     87 2HG  LYS A  61       4.001   8.590  66.568  1.00  0.00           H  
ATOM     88 1HD  LYS A  61       3.832  10.150  64.651  1.00  0.00           H  
ATOM     89 2HD  LYS A  61       2.205  10.618  65.200  1.00  0.00           H  
ATOM     90 1HE  LYS A  61       3.150  11.473  67.289  1.00  0.00           H  
ATOM     91 2HE  LYS A  61       4.777  10.996  66.753  1.00  0.00           H  
ATOM     92 1HZ  LYS A  61       4.330  13.319  66.278  1.00  0.00           H  
ATOM     93 2HZ  LYS A  61       4.521  12.475  64.873  1.00  0.00           H  
ATOM     94 3HZ  LYS A  61       3.012  12.918  65.371  1.00  0.00           H  
ATOM     95  N   GLU A  62       0.499   5.883  63.888  1.00 92.56           N  
ATOM     96  CA  GLU A  62       0.354   4.943  62.812  1.00 92.56           C  
ATOM     97  C   GLU A  62      -0.777   5.386  61.929  1.00 92.56           C  
ATOM     98  O   GLU A  62      -0.679   5.328  60.704  1.00 92.56           O  
ATOM     99  CB  GLU A  62       0.038   3.520  63.299  1.00 92.56           C  
ATOM    100  CG  GLU A  62       0.195   2.462  62.206  1.00 92.56           C  
ATOM    101  CD  GLU A  62       1.685   2.312  61.933  1.00 92.56           C  
ATOM    102  OE1 GLU A  62       2.477   3.070  62.554  1.00 92.56           O  
ATOM    103  OE2 GLU A  62       2.053   1.441  61.101  1.00 92.56           O  
ATOM    104  H   GLU A  62       0.355   5.570  64.837  1.00  0.00           H  
ATOM    105  HA  GLU A  62       1.280   4.893  62.238  1.00  0.00           H  
ATOM    106 1HB  GLU A  62       0.718   3.308  64.125  1.00  0.00           H  
ATOM    107 2HB  GLU A  62      -0.988   3.529  63.666  1.00  0.00           H  
ATOM    108 1HG  GLU A  62      -0.268   1.508  62.456  1.00  0.00           H  
ATOM    109 2HG  GLU A  62      -0.317   2.900  61.350  1.00  0.00           H  
ATOM    110  N   LYS A  63      -1.882   5.853  62.540  1.00112.65           N  
ATOM    111  CA  LYS A  63      -3.041   6.309  61.821  1.00112.65           C  
ATOM    112  C   LYS A  63      -2.645   7.492  60.993  1.00112.65           C  
ATOM    113  O   LYS A  63      -3.075   7.636  59.849  1.00112.65           O  
ATOM    114  CB  LYS A  63      -4.140   6.836  62.759  1.00112.65           C  
ATOM    115  CG  LYS A  63      -4.890   5.781  63.571  1.00112.65           C  
ATOM    116  CD  LYS A  63      -5.812   4.899  62.731  1.00112.65           C  
ATOM    117  CE  LYS A  63      -6.743   4.037  63.582  1.00112.65           C  
ATOM    118  NZ  LYS A  63      -7.455   4.877  64.570  1.00112.65           N  
ATOM    119  H   LYS A  63      -1.887   5.880  63.550  1.00  0.00           H  
ATOM    120  HA  LYS A  63      -3.465   5.486  61.244  1.00  0.00           H  
ATOM    121 1HB  LYS A  63      -3.664   7.533  63.449  1.00  0.00           H  
ATOM    122 2HB  LYS A  63      -4.859   7.374  62.140  1.00  0.00           H  
ATOM    123 1HG  LYS A  63      -4.159   5.139  64.064  1.00  0.00           H  
ATOM    124 2HG  LYS A  63      -5.494   6.288  64.323  1.00  0.00           H  
ATOM    125 1HD  LYS A  63      -6.417   5.541  62.089  1.00  0.00           H  
ATOM    126 2HD  LYS A  63      -5.198   4.244  62.113  1.00  0.00           H  
ATOM    127 1HE  LYS A  63      -7.455   3.546  62.920  1.00  0.00           H  
ATOM    128 2HE  LYS A  63      -6.141   3.284  64.090  1.00  0.00           H  
ATOM    129 1HZ  LYS A  63      -8.067   4.297  65.127  1.00  0.00           H  
ATOM    130 2HZ  LYS A  63      -6.783   5.333  65.172  1.00  0.00           H  
ATOM    131 3HZ  LYS A  63      -8.001   5.575  64.086  1.00  0.00           H  
ATOM    132  N   ARG A  64      -1.801   8.370  61.567  1.00 55.29           N  
ATOM    133  CA  ARG A  64      -1.387   9.593  60.939  1.00 55.29           C  
ATOM    134  C   ARG A  64      -0.712   9.249  59.645  1.00 55.29           C  
ATOM    135  O   ARG A  64      -0.975   9.874  58.617  1.00 55.29           O  
ATOM    136  CB  ARG A  64      -0.373  10.345  61.823  1.00 55.29           C  
ATOM    137  CG  ARG A  64       0.146  11.673  61.268  1.00 55.29           C  
ATOM    138  CD  ARG A  64       1.118  12.364  62.232  1.00 55.29           C  
ATOM    139  NE  ARG A  64       1.552  13.655  61.624  1.00 55.29           N  
ATOM    140  CZ  ARG A  64       2.740  13.750  60.957  1.00 55.29           C  
ATOM    141  NH1 ARG A  64       3.550  12.661  60.825  1.00 55.29           N  
ATOM    142  NH2 ARG A  64       3.127  14.947  60.428  1.00 55.29           N  
ATOM    143  H   ARG A  64      -1.448   8.145  62.486  1.00  0.00           H  
ATOM    144  HA  ARG A  64      -2.243  10.259  60.829  1.00  0.00           H  
ATOM    145 1HB  ARG A  64      -0.861  10.533  62.778  1.00  0.00           H  
ATOM    146 2HB  ARG A  64       0.474   9.676  61.974  1.00  0.00           H  
ATOM    147 1HG  ARG A  64       0.658  11.479  60.325  1.00  0.00           H  
ATOM    148 2HG  ARG A  64      -0.706  12.330  61.089  1.00  0.00           H  
ATOM    149 1HD  ARG A  64       0.610  12.542  63.179  1.00  0.00           H  
ATOM    150 2HD  ARG A  64       1.976  11.713  62.396  1.00  0.00           H  
ATOM    151  HE  ARG A  64       1.085  14.552  61.615  1.00  0.00           H  
ATOM    152 1HH1 ARG A  64       3.270  11.775  61.223  1.00  0.00           H  
ATOM    153 2HH1 ARG A  64       4.426  12.744  60.330  1.00  0.00           H  
ATOM    154 1HH2 ARG A  64       2.532  15.758  60.532  1.00  0.00           H  
ATOM    155 2HH2 ARG A  64       4.005  15.018  59.936  1.00  0.00           H  
ATOM    156  N   LYS A  65       0.181   8.240  59.665  1.00 60.73           N  
ATOM    157  CA  LYS A  65       0.874   7.835  58.477  1.00 60.73           C  
ATOM    158  C   LYS A  65      -0.096   7.254  57.496  1.00 60.73           C  
ATOM    159  O   LYS A  65       0.007   7.497  56.296  1.00 60.73           O  
ATOM    160  CB  LYS A  65       1.959   6.773  58.726  1.00 60.73           C  
ATOM    161  CG  LYS A  65       2.690   6.362  57.445  1.00 60.73           C  
ATOM    162  CD  LYS A  65       3.940   5.516  57.690  1.00 60.73           C  
ATOM    163  CE  LYS A  65       3.646   4.024  57.852  1.00 60.73           C  
ATOM    164  NZ  LYS A  65       4.903   3.280  58.088  1.00 60.73           N  
ATOM    165  H   LYS A  65       0.368   7.758  60.532  1.00  0.00           H  
ATOM    166  HA  LYS A  65       1.369   8.696  58.027  1.00  0.00           H  
ATOM    167 1HB  LYS A  65       2.663   7.197  59.443  1.00  0.00           H  
ATOM    168 2HB  LYS A  65       1.465   5.909  59.172  1.00  0.00           H  
ATOM    169 1HG  LYS A  65       2.004   5.784  56.825  1.00  0.00           H  
ATOM    170 2HG  LYS A  65       2.988   7.264  56.912  1.00  0.00           H  
ATOM    171 1HD  LYS A  65       4.617   5.644  56.844  1.00  0.00           H  
ATOM    172 2HD  LYS A  65       4.426   5.870  58.599  1.00  0.00           H  
ATOM    173 1HE  LYS A  65       2.968   3.899  58.695  1.00  0.00           H  
ATOM    174 2HE  LYS A  65       3.162   3.671  56.942  1.00  0.00           H  
ATOM    175 1HZ  LYS A  65       4.697   2.297  58.193  1.00  0.00           H  
ATOM    176 2HZ  LYS A  65       5.525   3.412  57.303  1.00  0.00           H  
ATOM    177 3HZ  LYS A  65       5.344   3.623  58.929  1.00  0.00           H  
ATOM    178  N   GLU A  66      -1.078   6.474  57.982  1.00 32.33           N  
ATOM    179  CA  GLU A  66      -2.003   5.813  57.103  1.00 32.33           C  
ATOM    180  C   GLU A  66      -2.744   6.845  56.310  1.00 32.33           C  
ATOM    181  O   GLU A  66      -2.989   6.661  55.119  1.00 32.33           O  
ATOM    182  CB  GLU A  66      -3.029   4.946  57.853  1.00 32.33           C  
ATOM    183  CG  GLU A  66      -2.407   3.700  58.490  1.00 32.33           C  
ATOM    184  CD  GLU A  66      -3.507   2.925  59.202  1.00 32.33           C  
ATOM    185  OE1 GLU A  66      -4.593   3.519  59.437  1.00 32.33           O  
ATOM    186  OE2 GLU A  66      -3.277   1.727  59.520  1.00 32.33           O  
ATOM    187  H   GLU A  66      -1.171   6.347  58.980  1.00  0.00           H  
ATOM    188  HA  GLU A  66      -1.461   5.158  56.420  1.00  0.00           H  
ATOM    189 1HB  GLU A  66      -3.477   5.576  58.622  1.00  0.00           H  
ATOM    190 2HB  GLU A  66      -3.792   4.657  57.130  1.00  0.00           H  
ATOM    191 1HG  GLU A  66      -1.878   3.067  57.778  1.00  0.00           H  
ATOM    192 2HG  GLU A  66      -1.697   4.107  59.209  1.00  0.00           H  
ATOM    193  N   GLY A  67      -3.137   7.961  56.951  1.00 24.78           N  
ATOM    194  CA  GLY A  67      -3.859   8.989  56.255  1.00 24.78           C  
ATOM    195  C   GLY A  67      -2.979   9.615  55.205  1.00 24.78           C  
ATOM    196  O   GLY A  67      -3.438   9.881  54.095  1.00 24.78           O  
ATOM    197  H   GLY A  67      -2.926   8.085  57.931  1.00  0.00           H  
ATOM    198 1HA  GLY A  67      -4.737   8.549  55.782  1.00  0.00           H  
ATOM    199 2HA  GLY A  67      -4.174   9.749  56.969  1.00  0.00           H  
ATOM    200  N   LEU A  68      -1.689   9.869  55.522  1.00176.59           N  
ATOM    201  CA  LEU A  68      -0.796  10.505  54.583  1.00176.59           C  
ATOM    202  C   LEU A  68      -0.704   9.656  53.360  1.00176.59           C  
ATOM    203  O   LEU A  68      -0.806  10.153  52.239  1.00176.59           O  
ATOM    204  CB  LEU A  68       0.680  10.552  55.040  1.00176.59           C  
ATOM    205  CG  LEU A  68       1.103  11.655  56.014  1.00176.59           C  
ATOM    206  CD1 LEU A  68       2.594  11.526  56.352  1.00176.59           C  
ATOM    207  CD2 LEU A  68       0.813  13.043  55.435  1.00176.59           C  
ATOM    208  H   LEU A  68      -1.341   9.609  56.434  1.00  0.00           H  
ATOM    209  HA  LEU A  68      -1.109  11.536  54.422  1.00  0.00           H  
ATOM    210 1HB  LEU A  68       0.739   9.591  55.548  1.00  0.00           H  
ATOM    211 2HB  LEU A  68       1.365  10.557  54.192  1.00  0.00           H  
ATOM    212  HG  LEU A  68       0.492  11.547  56.910  1.00  0.00           H  
ATOM    213 1HD1 LEU A  68       2.880  12.317  57.046  1.00  0.00           H  
ATOM    214 2HD1 LEU A  68       2.780  10.556  56.813  1.00  0.00           H  
ATOM    215 3HD1 LEU A  68       3.183  11.614  55.440  1.00  0.00           H  
ATOM    216 1HD2 LEU A  68       1.123  13.806  56.149  1.00  0.00           H  
ATOM    217 2HD2 LEU A  68       1.364  13.171  54.503  1.00  0.00           H  
ATOM    218 3HD2 LEU A  68      -0.255  13.141  55.241  1.00  0.00           H  
ATOM    219  N   VAL A  69      -0.501   8.338  53.551  1.00107.56           N  
ATOM    220  CA  VAL A  69      -0.318   7.477  52.422  1.00107.56           C  
ATOM    221  C   VAL A  69      -1.538   7.476  51.556  1.00107.56           C  
ATOM    222  O   VAL A  69      -1.428   7.557  50.333  1.00107.56           O  
ATOM    223  CB  VAL A  69       0.095   6.075  52.766  1.00107.56           C  
ATOM    224  CG1 VAL A  69       1.551   6.115  53.250  1.00107.56           C  
ATOM    225  CG2 VAL A  69      -0.850   5.526  53.834  1.00107.56           C  
ATOM    226  H   VAL A  69      -0.475   7.943  54.480  1.00  0.00           H  
ATOM    227  HA  VAL A  69       0.436   7.872  51.740  1.00  0.00           H  
ATOM    228  HB  VAL A  69      -0.009   5.448  51.880  1.00  0.00           H  
ATOM    229 1HG1 VAL A  69       1.877   5.107  53.507  1.00  0.00           H  
ATOM    230 2HG1 VAL A  69       2.187   6.511  52.458  1.00  0.00           H  
ATOM    231 3HG1 VAL A  69       1.625   6.754  54.130  1.00  0.00           H  
ATOM    232 1HG2 VAL A  69      -0.558   4.508  54.090  1.00  0.00           H  
ATOM    233 2HG2 VAL A  69      -0.796   6.154  54.724  1.00  0.00           H  
ATOM    234 3HG2 VAL A  69      -1.871   5.525  53.451  1.00  0.00           H  
ATOM    235  N   SER A  70      -2.739   7.413  52.157  1.00 77.60           N  
ATOM    236  CA  SER A  70      -3.941   7.370  51.371  1.00 77.60           C  
ATOM    237  C   SER A  70      -4.091   8.646  50.594  1.00 77.60           C  
ATOM    238  O   SER A  70      -4.422   8.622  49.409  1.00 77.60           O  
ATOM    239  CB  SER A  70      -5.211   7.209  52.224  1.00 77.60           C  
ATOM    240  OG  SER A  70      -5.202   5.952  52.882  1.00 77.60           O  
ATOM    241  H   SER A  70      -2.809   7.395  53.164  1.00  0.00           H  
ATOM    242  HA  SER A  70      -4.018   6.479  50.746  1.00  0.00           H  
ATOM    243 1HB  SER A  70      -5.241   8.013  52.959  1.00  0.00           H  
ATOM    244 2HB  SER A  70      -6.081   7.281  51.573  1.00  0.00           H  
ATOM    245  HG  SER A  70      -4.402   5.475  52.649  1.00  0.00           H  
ATOM    246  N   MET A  71      -3.850   9.800  51.246  1.00 46.03           N  
ATOM    247  CA  MET A  71      -4.036  11.083  50.619  1.00 46.03           C  
ATOM    248  C   MET A  71      -3.081  11.238  49.474  1.00 46.03           C  
ATOM    249  O   MET A  71      -3.460  11.724  48.409  1.00 46.03           O  
ATOM    250  CB  MET A  71      -3.768  12.252  51.584  1.00 46.03           C  
ATOM    251  CG  MET A  71      -4.766  12.335  52.741  1.00 46.03           C  
ATOM    252  SD  MET A  71      -4.331  13.544  54.029  1.00 46.03           S  
ATOM    253  CE  MET A  71      -4.631  15.010  53.001  1.00 46.03           C  
ATOM    254  H   MET A  71      -3.529   9.762  52.203  1.00  0.00           H  
ATOM    255  HA  MET A  71      -5.062  11.178  50.265  1.00  0.00           H  
ATOM    256 1HB  MET A  71      -2.760  12.117  51.973  1.00  0.00           H  
ATOM    257 2HB  MET A  71      -3.810  13.168  50.993  1.00  0.00           H  
ATOM    258 1HG  MET A  71      -5.738  12.608  52.332  1.00  0.00           H  
ATOM    259 2HG  MET A  71      -4.830  11.351  53.205  1.00  0.00           H  
ATOM    260 1HE  MET A  71      -4.428  15.910  53.582  1.00  0.00           H  
ATOM    261 2HE  MET A  71      -3.975  14.984  52.130  1.00  0.00           H  
ATOM    262 3HE  MET A  71      -5.671  15.017  52.673  1.00  0.00           H  
ATOM    263  N   CYS A  72      -1.808  10.840  49.673  1.00105.83           N  
ATOM    264  CA  CYS A  72      -0.799  10.979  48.655  1.00105.83           C  
ATOM    265  C   CYS A  72      -1.146  10.135  47.478  1.00105.83           C  
ATOM    266  O   CYS A  72      -1.129  10.591  46.336  1.00105.83           O  
ATOM    267  CB  CYS A  72       0.547  10.357  49.027  1.00105.83           C  
ATOM    268  SG  CYS A  72       1.467  11.310  50.228  1.00105.83           S  
ATOM    269  H   CYS A  72      -1.557  10.433  50.562  1.00  0.00           H  
ATOM    270  HA  CYS A  72      -0.535  12.016  48.445  1.00  0.00           H  
ATOM    271 1HB  CYS A  72       0.399   9.368  49.462  1.00  0.00           H  
ATOM    272 2HB  CYS A  72       1.181  10.275  48.144  1.00  0.00           H  
ATOM    273  N   ASP A  73      -1.463   8.858  47.750  1.00 40.54           N  
ATOM    274  CA  ASP A  73      -1.681   7.905  46.703  1.00 40.54           C  
ATOM    275  C   ASP A  73      -2.823   8.371  45.862  1.00 40.54           C  
ATOM    276  O   ASP A  73      -2.783   8.259  44.638  1.00 40.54           O  
ATOM    277  CB  ASP A  73      -2.050   6.507  47.228  1.00 40.54           C  
ATOM    278  CG  ASP A  73      -0.805   5.883  47.844  1.00 40.54           C  
ATOM    279  OD1 ASP A  73       0.291   6.486  47.702  1.00 40.54           O  
ATOM    280  OD2 ASP A  73      -0.931   4.791  48.457  1.00 40.54           O  
ATOM    281  H   ASP A  73      -1.550   8.561  48.711  1.00  0.00           H  
ATOM    282  HA  ASP A  73      -0.775   7.799  46.106  1.00  0.00           H  
ATOM    283 1HB  ASP A  73      -2.907   6.508  47.902  1.00  0.00           H  
ATOM    284 2HB  ASP A  73      -2.323   6.017  46.293  1.00  0.00           H  
ATOM    285  N   GLN A  74      -3.880   8.909  46.493  1.00 43.58           N  
ATOM    286  CA  GLN A  74      -5.018   9.316  45.725  1.00 43.58           C  
ATOM    287  C   GLN A  74      -4.643  10.449  44.815  1.00 43.58           C  
ATOM    288  O   GLN A  74      -5.043  10.476  43.653  1.00 43.58           O  
ATOM    289  CB  GLN A  74      -6.211   9.756  46.588  1.00 43.58           C  
ATOM    290  CG  GLN A  74      -7.441  10.124  45.756  1.00 43.58           C  
ATOM    291  CD  GLN A  74      -8.607  10.346  46.706  1.00 43.58           C  
ATOM    292  OE1 GLN A  74      -8.491  10.139  47.913  1.00 43.58           O  
ATOM    293  NE2 GLN A  74      -9.770  10.775  46.147  1.00 43.58           N  
ATOM    294  H   GLN A  74      -3.893   9.034  47.495  1.00  0.00           H  
ATOM    295  HA  GLN A  74      -5.349   8.489  45.097  1.00  0.00           H  
ATOM    296 1HB  GLN A  74      -6.438   8.927  47.258  1.00  0.00           H  
ATOM    297 2HB  GLN A  74      -5.877  10.613  47.173  1.00  0.00           H  
ATOM    298 1HG  GLN A  74      -7.420  10.886  44.977  1.00  0.00           H  
ATOM    299 2HG  GLN A  74      -7.532   9.139  45.296  1.00  0.00           H  
ATOM    300 1HE2 GLN A  74     -10.572  10.938  46.723  1.00  0.00           H  
ATOM    301 2HE2 GLN A  74      -9.824  10.929  45.160  1.00  0.00           H  
ATOM    302  N   ARG A  75      -3.849  11.414  45.317  1.00 68.78           N  
ATOM    303  CA  ARG A  75      -3.482  12.563  44.536  1.00 68.78           C  
ATOM    304  C   ARG A  75      -2.648  12.117  43.371  1.00 68.78           C  
ATOM    305  O   ARG A  75      -2.793  12.633  42.264  1.00 68.78           O  
ATOM    306  CB  ARG A  75      -2.681  13.594  45.348  1.00 68.78           C  
ATOM    307  CG  ARG A  75      -3.411  14.025  46.622  1.00 68.78           C  
ATOM    308  CD  ARG A  75      -2.829  15.271  47.289  1.00 68.78           C  
ATOM    309  NE  ARG A  75      -3.341  15.306  48.690  1.00 68.78           N  
ATOM    310  CZ  ARG A  75      -4.632  15.657  48.961  1.00 68.78           C  
ATOM    311  NH1 ARG A  75      -5.503  15.898  47.940  1.00 68.78           N  
ATOM    312  NH2 ARG A  75      -5.053  15.771  50.255  1.00 68.78           N  
ATOM    313  H   ARG A  75      -3.503  11.331  46.262  1.00  0.00           H  
ATOM    314  HA  ARG A  75      -4.379  13.090  44.211  1.00  0.00           H  
ATOM    315 1HB  ARG A  75      -1.725  13.133  45.593  1.00  0.00           H  
ATOM    316 2HB  ARG A  75      -2.514  14.452  44.696  1.00  0.00           H  
ATOM    317 1HG  ARG A  75      -4.452  14.232  46.372  1.00  0.00           H  
ATOM    318 2HG  ARG A  75      -3.366  13.206  47.341  1.00  0.00           H  
ATOM    319 1HD  ARG A  75      -1.741  15.206  47.272  1.00  0.00           H  
ATOM    320 2HD  ARG A  75      -3.149  16.152  46.734  1.00  0.00           H  
ATOM    321  HE  ARG A  75      -2.863  15.098  49.556  1.00  0.00           H  
ATOM    322 1HH1 ARG A  75      -5.191  15.815  46.983  1.00  0.00           H  
ATOM    323 2HH1 ARG A  75      -6.457  16.158  48.145  1.00  0.00           H  
ATOM    324 1HH2 ARG A  75      -4.406  15.595  51.011  1.00  0.00           H  
ATOM    325 2HH2 ARG A  75      -6.008  16.031  50.451  1.00  0.00           H  
ATOM    326  N   ALA A  76      -1.742  11.144  43.594  1.00 27.18           N  
ATOM    327  CA  ALA A  76      -0.881  10.669  42.545  1.00 27.18           C  
ATOM    328  C   ALA A  76      -1.713  10.037  41.467  1.00 27.18           C  
ATOM    329  O   ALA A  76      -1.471  10.261  40.282  1.00 27.18           O  
ATOM    330  CB  ALA A  76       0.125   9.613  43.035  1.00 27.18           C  
ATOM    331  H   ALA A  76      -1.664  10.739  44.516  1.00  0.00           H  
ATOM    332  HA  ALA A  76      -0.308  11.510  42.155  1.00  0.00           H  
ATOM    333 1HB  ALA A  76       0.748   9.291  42.201  1.00  0.00           H  
ATOM    334 2HB  ALA A  76       0.755  10.044  43.813  1.00  0.00           H  
ATOM    335 3HB  ALA A  76      -0.414   8.756  43.436  1.00  0.00           H  
ATOM    336  N   ARG A  77      -2.731   9.241  41.851  1.00108.65           N  
ATOM    337  CA  ARG A  77      -3.539   8.555  40.879  1.00108.65           C  
ATOM    338  C   ARG A  77      -4.211   9.582  40.028  1.00108.65           C  
ATOM    339  O   ARG A  77      -4.252   9.462  38.805  1.00108.65           O  
ATOM    340  CB  ARG A  77      -4.710   7.767  41.486  1.00108.65           C  
ATOM    341  CG  ARG A  77      -4.352   6.665  42.478  1.00108.65           C  
ATOM    342  CD  ARG A  77      -5.611   5.948  42.968  1.00108.65           C  
ATOM    343  NE  ARG A  77      -5.261   5.146  44.170  1.00108.65           N  
ATOM    344  CZ  ARG A  77      -6.092   5.180  45.252  1.00108.65           C  
ATOM    345  NH1 ARG A  77      -7.192   5.988  45.241  1.00108.65           N  
ATOM    346  NH2 ARG A  77      -5.822   4.407  46.343  1.00108.65           N  
ATOM    347  H   ARG A  77      -2.934   9.120  42.833  1.00  0.00           H  
ATOM    348  HA  ARG A  77      -2.940   7.802  40.367  1.00  0.00           H  
ATOM    349 1HB  ARG A  77      -5.351   8.488  41.991  1.00  0.00           H  
ATOM    350 2HB  ARG A  77      -5.254   7.316  40.656  1.00  0.00           H  
ATOM    351 1HG  ARG A  77      -3.692   5.953  41.983  1.00  0.00           H  
ATOM    352 2HG  ARG A  77      -3.831   7.116  43.323  1.00  0.00           H  
ATOM    353 1HD  ARG A  77      -6.368   6.691  43.215  1.00  0.00           H  
ATOM    354 2HD  ARG A  77      -5.982   5.301  42.174  1.00  0.00           H  
ATOM    355  HE  ARG A  77      -4.465   4.543  44.333  1.00  0.00           H  
ATOM    356 1HH1 ARG A  77      -7.388   6.559  44.431  1.00  0.00           H  
ATOM    357 2HH1 ARG A  77      -7.805   6.012  46.043  1.00  0.00           H  
ATOM    358 1HH2 ARG A  77      -5.006   3.811  46.346  1.00  0.00           H  
ATOM    359 2HH2 ARG A  77      -6.438   4.434  47.142  1.00  0.00           H  
ATOM    360  N   MET A  78      -4.761  10.631  40.670  1.00 30.50           N  
ATOM    361  CA  MET A  78      -5.511  11.615  39.946  1.00 30.50           C  
ATOM    362  C   MET A  78      -4.630  12.325  38.968  1.00 30.50           C  
ATOM    363  O   MET A  78      -5.028  12.567  37.829  1.00 30.50           O  
ATOM    364  CB  MET A  78      -6.173  12.673  40.846  1.00 30.50           C  
ATOM    365  CG  MET A  78      -7.349  12.119  41.655  1.00 30.50           C  
ATOM    366  SD  MET A  78      -8.167  13.328  42.738  1.00 30.50           S  
ATOM    367  CE  MET A  78      -9.416  12.164  43.355  1.00 30.50           C  
ATOM    368  H   MET A  78      -4.650  10.734  41.669  1.00  0.00           H  
ATOM    369  HA  MET A  78      -6.311  11.133  39.384  1.00  0.00           H  
ATOM    370 1HB  MET A  78      -5.400  13.049  41.515  1.00  0.00           H  
ATOM    371 2HB  MET A  78      -6.512  13.478  40.193  1.00  0.00           H  
ATOM    372 1HG  MET A  78      -8.091  11.735  40.956  1.00  0.00           H  
ATOM    373 2HG  MET A  78      -6.979  11.304  42.277  1.00  0.00           H  
ATOM    374 1HE  MET A  78     -10.070  12.673  44.063  1.00  0.00           H  
ATOM    375 2HE  MET A  78     -10.008  11.788  42.519  1.00  0.00           H  
ATOM    376 3HE  MET A  78      -8.921  11.330  43.853  1.00  0.00           H  
ATOM    377  N   LEU A  79      -3.403  12.682  39.385  1.00 42.76           N  
ATOM    378  CA  LEU A  79      -2.523  13.403  38.513  1.00 42.76           C  
ATOM    379  C   LEU A  79      -2.158  12.540  37.343  1.00 42.76           C  
ATOM    380  O   LEU A  79      -2.168  12.998  36.201  1.00 42.76           O  
ATOM    381  CB  LEU A  79      -1.225  13.837  39.218  1.00 42.76           C  
ATOM    382  CG  LEU A  79      -0.254  14.625  38.321  1.00 42.76           C  
ATOM    383  CD1 LEU A  79      -0.882  15.937  37.833  1.00 42.76           C  
ATOM    384  CD2 LEU A  79       1.094  14.845  39.025  1.00 42.76           C  
ATOM    385  H   LEU A  79      -3.089  12.446  40.316  1.00  0.00           H  
ATOM    386  HA  LEU A  79      -3.022  14.301  38.152  1.00  0.00           H  
ATOM    387 1HB  LEU A  79      -1.648  14.486  39.983  1.00  0.00           H  
ATOM    388 2HB  LEU A  79      -0.723  12.995  39.693  1.00  0.00           H  
ATOM    389  HG  LEU A  79      -0.059  14.014  37.439  1.00  0.00           H  
ATOM    390 1HD1 LEU A  79      -0.170  16.469  37.202  1.00  0.00           H  
ATOM    391 2HD1 LEU A  79      -1.782  15.718  37.258  1.00  0.00           H  
ATOM    392 3HD1 LEU A  79      -1.140  16.557  38.690  1.00  0.00           H  
ATOM    393 1HD2 LEU A  79       1.760  15.404  38.367  1.00  0.00           H  
ATOM    394 2HD2 LEU A  79       0.937  15.407  39.946  1.00  0.00           H  
ATOM    395 3HD2 LEU A  79       1.543  13.880  39.261  1.00  0.00           H  
ATOM    396  N   GLN A  80      -1.840  11.257  37.600  1.00 48.54           N  
ATOM    397  CA  GLN A  80      -1.411  10.383  36.544  1.00 48.54           C  
ATOM    398  C   GLN A  80      -2.538  10.169  35.573  1.00 48.54           C  
ATOM    399  O   GLN A  80      -2.328  10.193  34.361  1.00 48.54           O  
ATOM    400  CB  GLN A  80      -0.945   9.012  37.059  1.00 48.54           C  
ATOM    401  CG  GLN A  80      -0.342   8.129  35.966  1.00 48.54           C  
ATOM    402  CD  GLN A  80       0.169   6.857  36.627  1.00 48.54           C  
ATOM    403  OE1 GLN A  80       0.912   6.085  36.023  1.00 48.54           O  
ATOM    404  NE2 GLN A  80      -0.229   6.634  37.908  1.00 48.54           N  
ATOM    405  H   GLN A  80      -1.901  10.898  38.542  1.00  0.00           H  
ATOM    406  HA  GLN A  80      -0.582  10.841  36.005  1.00  0.00           H  
ATOM    407 1HB  GLN A  80      -0.208   9.203  37.839  1.00  0.00           H  
ATOM    408 2HB  GLN A  80      -1.818   8.527  37.495  1.00  0.00           H  
ATOM    409 1HG  GLN A  80      -0.859   7.911  35.032  1.00  0.00           H  
ATOM    410 2HG  GLN A  80       0.497   8.797  35.768  1.00  0.00           H  
ATOM    411 1HE2 GLN A  80       0.077   5.813  38.392  1.00  0.00           H  
ATOM    412 2HE2 GLN A  80      -0.827   7.291  38.368  1.00  0.00           H  
ATOM    413  N   ASP A  81      -3.772   9.962  36.078  1.00 33.60           N  
ATOM    414  CA  ASP A  81      -4.898   9.698  35.220  1.00 33.60           C  
ATOM    415  C   ASP A  81      -5.190  10.904  34.369  1.00 33.60           C  
ATOM    416  O   ASP A  81      -5.457  10.781  33.174  1.00 33.60           O  
ATOM    417  CB  ASP A  81      -6.178   9.364  36.005  1.00 33.60           C  
ATOM    418  CG  ASP A  81      -6.000   7.981  36.615  1.00 33.60           C  
ATOM    419  OD1 ASP A  81      -5.243   7.167  36.022  1.00 33.60           O  
ATOM    420  OD2 ASP A  81      -6.616   7.721  37.683  1.00 33.60           O  
ATOM    421  H   ASP A  81      -3.912   9.992  37.078  1.00  0.00           H  
ATOM    422  HA  ASP A  81      -4.679   8.847  34.574  1.00  0.00           H  
ATOM    423 1HB  ASP A  81      -6.453  10.128  36.733  1.00  0.00           H  
ATOM    424 2HB  ASP A  81      -6.905   9.356  35.192  1.00  0.00           H  
ATOM    425  N   GLN A  82      -5.131  12.110  34.967  1.00 59.45           N  
ATOM    426  CA  GLN A  82      -5.443  13.334  34.279  1.00 59.45           C  
ATOM    427  C   GLN A  82      -4.480  13.530  33.151  1.00 59.45           C  
ATOM    428  O   GLN A  82      -4.861  13.944  32.055  1.00 59.45           O  
ATOM    429  CB  GLN A  82      -5.289  14.555  35.204  1.00 59.45           C  
ATOM    430  CG  GLN A  82      -6.430  14.757  36.198  1.00 59.45           C  
ATOM    431  CD  GLN A  82      -7.352  15.815  35.609  1.00 59.45           C  
ATOM    432  OE1 GLN A  82      -7.021  17.000  35.593  1.00 59.45           O  
ATOM    433  NE2 GLN A  82      -8.537  15.380  35.104  1.00 59.45           N  
ATOM    434  H   GLN A  82      -4.856  12.148  35.938  1.00  0.00           H  
ATOM    435  HA  GLN A  82      -6.470  13.297  33.916  1.00  0.00           H  
ATOM    436 1HB  GLN A  82      -4.354  14.422  35.748  1.00  0.00           H  
ATOM    437 2HB  GLN A  82      -5.212  15.430  34.559  1.00  0.00           H  
ATOM    438 1HG  GLN A  82      -6.988  13.928  36.632  1.00  0.00           H  
ATOM    439 2HG  GLN A  82      -5.798  15.208  36.964  1.00  0.00           H  
ATOM    440 1HE2 GLN A  82      -9.181  16.034  34.705  1.00  0.00           H  
ATOM    441 2HE2 GLN A  82      -8.765  14.407  35.130  1.00  0.00           H  
ATOM    442  N   PHE A  83      -3.191  13.249  33.403  1.00 97.02           N  
ATOM    443  CA  PHE A  83      -2.175  13.424  32.408  1.00 97.02           C  
ATOM    444  C   PHE A  83      -2.406  12.456  31.287  1.00 97.02           C  
ATOM    445  O   PHE A  83      -2.266  12.808  30.116  1.00 97.02           O  
ATOM    446  CB  PHE A  83      -0.761  13.210  32.976  1.00 97.02           C  
ATOM    447  CG  PHE A  83       0.232  13.521  31.908  1.00 97.02           C  
ATOM    448  CD1 PHE A  83       0.664  14.810  31.705  1.00 97.02           C  
ATOM    449  CD2 PHE A  83       0.729  12.527  31.101  1.00 97.02           C  
ATOM    450  CE1 PHE A  83       1.579  15.101  30.722  1.00 97.02           C  
ATOM    451  CE2 PHE A  83       1.644  12.806  30.115  1.00 97.02           C  
ATOM    452  CZ  PHE A  83       2.072  14.097  29.925  1.00 97.02           C  
ATOM    453  H   PHE A  83      -2.931  12.906  34.317  1.00  0.00           H  
ATOM    454  HA  PHE A  83      -2.221  14.437  32.006  1.00  0.00           H  
ATOM    455 1HB  PHE A  83      -0.594  13.870  33.826  1.00  0.00           H  
ATOM    456 2HB  PHE A  83      -0.637  12.175  33.292  1.00  0.00           H  
ATOM    457  HD1 PHE A  83       0.272  15.608  32.336  1.00  0.00           H  
ATOM    458  HD2 PHE A  83       0.387  11.503  31.253  1.00  0.00           H  
ATOM    459  HE1 PHE A  83       1.913  16.128  30.576  1.00  0.00           H  
ATOM    460  HE2 PHE A  83       2.030  12.006  29.483  1.00  0.00           H  
ATOM    461  HZ  PHE A  83       2.798  14.325  29.146  1.00  0.00           H  
ATOM    462  N   SER A  84      -2.775  11.203  31.620  1.00 33.67           N  
ATOM    463  CA  SER A  84      -2.964  10.183  30.625  1.00 33.67           C  
ATOM    464  C   SER A  84      -4.080  10.592  29.709  1.00 33.67           C  
ATOM    465  O   SER A  84      -3.986  10.418  28.494  1.00 33.67           O  
ATOM    466  CB  SER A  84      -3.342   8.821  31.231  1.00 33.67           C  
ATOM    467  OG  SER A  84      -3.520   7.860  30.201  1.00 33.67           O  
ATOM    468  H   SER A  84      -2.922  10.975  32.593  1.00  0.00           H  
ATOM    469  HA  SER A  84      -2.045   9.911  30.103  1.00  0.00           H  
ATOM    470 1HB  SER A  84      -2.543   8.504  31.901  1.00  0.00           H  
ATOM    471 2HB  SER A  84      -4.266   8.935  31.797  1.00  0.00           H  
ATOM    472  HG  SER A  84      -3.365   8.273  29.348  1.00  0.00           H  
ATOM    473  N   VAL A  85      -5.170  11.161  30.264  1.00 28.47           N  
ATOM    474  CA  VAL A  85      -6.290  11.552  29.452  1.00 28.47           C  
ATOM    475  C   VAL A  85      -5.818  12.593  28.479  1.00 28.47           C  
ATOM    476  O   VAL A  85      -6.160  12.555  27.298  1.00 28.47           O  
ATOM    477  CB  VAL A  85      -7.398  12.176  30.249  1.00 28.47           C  
ATOM    478  CG1 VAL A  85      -8.483  12.663  29.274  1.00 28.47           C  
ATOM    479  CG2 VAL A  85      -7.900  11.154  31.283  1.00 28.47           C  
ATOM    480  H   VAL A  85      -5.207  11.317  31.261  1.00  0.00           H  
ATOM    481  HA  VAL A  85      -6.705  10.700  28.912  1.00  0.00           H  
ATOM    482  HB  VAL A  85      -7.003  13.033  30.795  1.00  0.00           H  
ATOM    483 1HG1 VAL A  85      -9.298  13.121  29.835  1.00  0.00           H  
ATOM    484 2HG1 VAL A  85      -8.056  13.398  28.592  1.00  0.00           H  
ATOM    485 3HG1 VAL A  85      -8.866  11.817  28.704  1.00  0.00           H  
ATOM    486 1HG2 VAL A  85      -8.705  11.595  31.870  1.00  0.00           H  
ATOM    487 2HG2 VAL A  85      -8.269  10.267  30.767  1.00  0.00           H  
ATOM    488 3HG2 VAL A  85      -7.081  10.874  31.945  1.00  0.00           H  
ATOM    489  N   SER A  86      -5.009  13.558  28.959  1.00 35.67           N  
ATOM    490  CA  SER A  86      -4.540  14.632  28.128  1.00 35.67           C  
ATOM    491  C   SER A  86      -3.658  14.112  27.031  1.00 35.67           C  
ATOM    492  O   SER A  86      -3.775  14.538  25.882  1.00 35.67           O  
ATOM    493  CB  SER A  86      -3.725  15.678  28.909  1.00 35.67           C  
ATOM    494  OG  SER A  86      -4.550  16.321  29.869  1.00 35.67           O  
ATOM    495  H   SER A  86      -4.725  13.525  29.928  1.00  0.00           H  
ATOM    496  HA  SER A  86      -5.342  15.263  27.743  1.00  0.00           H  
ATOM    497 1HB  SER A  86      -2.898  15.173  29.407  1.00  0.00           H  
ATOM    498 2HB  SER A  86      -3.332  16.411  28.206  1.00  0.00           H  
ATOM    499  HG  SER A  86      -5.438  15.960  29.820  1.00  0.00           H  
ATOM    500  N   VAL A  87      -2.741  13.176  27.347  1.00121.37           N  
ATOM    501  CA  VAL A  87      -1.865  12.675  26.325  1.00121.37           C  
ATOM    502  C   VAL A  87      -2.662  11.988  25.259  1.00121.37           C  
ATOM    503  O   VAL A  87      -2.374  12.145  24.074  1.00121.37           O  
ATOM    504  CB  VAL A  87      -0.769  11.772  26.818  1.00121.37           C  
ATOM    505  CG1 VAL A  87       0.281  12.651  27.507  1.00121.37           C  
ATOM    506  CG2 VAL A  87      -1.355  10.727  27.774  1.00121.37           C  
ATOM    507  H   VAL A  87      -2.655  12.818  28.287  1.00  0.00           H  
ATOM    508  HA  VAL A  87      -1.382  13.489  25.783  1.00  0.00           H  
ATOM    509  HB  VAL A  87      -0.345  11.234  25.970  1.00  0.00           H  
ATOM    510 1HG1 VAL A  87       1.093  12.025  27.877  1.00  0.00           H  
ATOM    511 2HG1 VAL A  87       0.677  13.373  26.793  1.00  0.00           H  
ATOM    512 3HG1 VAL A  87      -0.178  13.180  28.342  1.00  0.00           H  
ATOM    513 1HG2 VAL A  87      -0.560  10.073  28.130  1.00  0.00           H  
ATOM    514 2HG2 VAL A  87      -1.819  11.231  28.622  1.00  0.00           H  
ATOM    515 3HG2 VAL A  87      -2.105  10.134  27.250  1.00  0.00           H  
ATOM    516  N   ASN A  88      -3.700  11.223  25.638  1.00 65.02           N  
ATOM    517  CA  ASN A  88      -4.464  10.508  24.653  1.00 65.02           C  
ATOM    518  C   ASN A  88      -5.147  11.470  23.727  1.00 65.02           C  
ATOM    519  O   ASN A  88      -5.206  11.230  22.522  1.00 65.02           O  
ATOM    520  CB  ASN A  88      -5.556   9.612  25.261  1.00 65.02           C  
ATOM    521  CG  ASN A  88      -4.887   8.402  25.897  1.00 65.02           C  
ATOM    522  OD1 ASN A  88      -5.444   7.774  26.794  1.00 65.02           O  
ATOM    523  ND2 ASN A  88      -3.660   8.061  25.421  1.00 65.02           N  
ATOM    524  H   ASN A  88      -3.954  11.142  26.612  1.00  0.00           H  
ATOM    525  HA  ASN A  88      -3.807   9.852  24.080  1.00  0.00           H  
ATOM    526 1HB  ASN A  88      -6.347  10.038  25.880  1.00  0.00           H  
ATOM    527 2HB  ASN A  88      -5.964   9.340  24.287  1.00  0.00           H  
ATOM    528 1HD2 ASN A  88      -3.177   7.273  25.804  1.00  0.00           H  
ATOM    529 2HD2 ASN A  88      -3.241   8.597  24.689  1.00  0.00           H  
ATOM    530  N   HIS A  89      -5.710  12.572  24.259  1.00 90.73           N  
ATOM    531  CA  HIS A  89      -6.402  13.506  23.413  1.00 90.73           C  
ATOM    532  C   HIS A  89      -5.456  14.243  22.520  1.00 90.73           C  
ATOM    533  O   HIS A  89      -5.805  14.584  21.390  1.00 90.73           O  
ATOM    534  CB  HIS A  89      -7.320  14.465  24.168  1.00 90.73           C  
ATOM    535  CG  HIS A  89      -8.569  13.711  24.484  1.00 90.73           C  
ATOM    536  ND1 HIS A  89      -8.968  13.317  25.740  1.00 90.73           N  
ATOM    537  CD2 HIS A  89      -9.502  13.219  23.624  1.00 90.73           C  
ATOM    538  CE1 HIS A  89     -10.115  12.611  25.576  1.00 90.73           C  
ATOM    539  NE2 HIS A  89     -10.479  12.527  24.311  1.00 90.73           N  
ATOM    540  H   HIS A  89      -5.654  12.755  25.251  1.00  0.00           H  
ATOM    541  HA  HIS A  89      -7.024  12.964  22.701  1.00  0.00           H  
ATOM    542 1HB  HIS A  89      -6.841  14.798  25.089  1.00  0.00           H  
ATOM    543 2HB  HIS A  89      -7.551  15.330  23.547  1.00  0.00           H  
ATOM    544  HD2 HIS A  89      -9.557  13.308  22.539  1.00  0.00           H  
ATOM    545  HE1 HIS A  89     -10.632  12.185  26.436  1.00  0.00           H  
ATOM    546  HE2 HIS A  89     -11.299  12.053  23.960  1.00  0.00           H  
ATOM    547  N   VAL A  90      -4.238  14.533  23.004  1.00  0.00           N  
ATOM    548  CA  VAL A  90      -3.258  15.184  22.175  1.00  0.00           C  
ATOM    549  C   VAL A  90      -2.953  14.277  21.017  1.00  0.00           C  
ATOM    550  O   VAL A  90      -2.748  14.730  19.891  1.00  0.00           O  
ATOM    551  CB  VAL A  90      -1.962  15.509  22.941  1.00  0.00           C  
ATOM    552  CG1 VAL A  90      -0.882  15.987  21.982  1.00  0.00           C  
ATOM    553  CG2 VAL A  90      -2.224  16.558  24.011  1.00  0.00           C  
ATOM    554  H   VAL A  90      -3.998  14.296  23.956  1.00  0.00           H  
ATOM    555  HA  VAL A  90      -3.629  16.137  21.796  1.00  0.00           H  
ATOM    556  HB  VAL A  90      -1.620  14.611  23.455  1.00  0.00           H  
ATOM    557 1HG1 VAL A  90       0.027  16.212  22.541  1.00  0.00           H  
ATOM    558 2HG1 VAL A  90      -0.674  15.206  21.251  1.00  0.00           H  
ATOM    559 3HG1 VAL A  90      -1.223  16.886  21.469  1.00  0.00           H  
ATOM    560 1HG2 VAL A  90      -1.298  16.775  24.543  1.00  0.00           H  
ATOM    561 2HG2 VAL A  90      -2.596  17.469  23.543  1.00  0.00           H  
ATOM    562 3HG2 VAL A  90      -2.967  16.182  24.715  1.00  0.00           H  
ATOM    563  N   HIS A  91      -2.917  12.955  21.272  1.00 59.23           N  
ATOM    564  CA  HIS A  91      -2.623  11.993  20.246  1.00 59.23           C  
ATOM    565  C   HIS A  91      -3.681  12.121  19.182  1.00 59.23           C  
ATOM    566  O   HIS A  91      -3.378  12.093  17.989  1.00 59.23           O  
ATOM    567  CB  HIS A  91      -2.648  10.553  20.786  1.00 59.23           C  
ATOM    568  CG  HIS A  91      -2.143   9.540  19.806  1.00 59.23           C  
ATOM    569  ND1 HIS A  91      -1.827   8.242  20.137  1.00 59.23           N  
ATOM    570  CD2 HIS A  91      -1.900   9.654  18.472  1.00 59.23           C  
ATOM    571  CE1 HIS A  91      -1.411   7.638  18.995  1.00 59.23           C  
ATOM    572  NE2 HIS A  91      -1.438   8.455  17.959  1.00 59.23           N  
ATOM    573  H   HIS A  91      -3.102  12.632  22.211  1.00  0.00           H  
ATOM    574  HA  HIS A  91      -1.631  12.184  19.838  1.00  0.00           H  
ATOM    575 1HB  HIS A  91      -2.018  10.473  21.673  1.00  0.00           H  
ATOM    576 2HB  HIS A  91      -3.668  10.265  21.039  1.00  0.00           H  
ATOM    577  HD2 HIS A  91      -2.020  10.518  17.818  1.00  0.00           H  
ATOM    578  HE1 HIS A  91      -1.103   6.593  19.001  1.00  0.00           H  
ATOM    579  HE2 HIS A  91      -1.173   8.222  17.013  1.00  0.00           H  
ATOM    580  N   ALA A  92      -4.955  12.293  19.590  1.00 31.67           N  
ATOM    581  CA  ALA A  92      -6.050  12.402  18.661  1.00 31.67           C  
ATOM    582  C   ALA A  92      -5.839  13.607  17.790  1.00 31.67           C  
ATOM    583  O   ALA A  92      -6.127  13.575  16.594  1.00 31.67           O  
ATOM    584  CB  ALA A  92      -7.409  12.568  19.362  1.00 31.67           C  
ATOM    585  H   ALA A  92      -5.143  12.347  20.581  1.00  0.00           H  
ATOM    586  HA  ALA A  92      -6.097  11.489  18.068  1.00  0.00           H  
ATOM    587 1HB  ALA A  92      -8.197  12.645  18.613  1.00  0.00           H  
ATOM    588 2HB  ALA A  92      -7.598  11.704  19.999  1.00  0.00           H  
ATOM    589 3HB  ALA A  92      -7.397  13.472  19.969  1.00  0.00           H  
ATOM    590  N   LEU A  93      -5.337  14.712  18.373  1.00 47.02           N  
ATOM    591  CA  LEU A  93      -5.109  15.930  17.637  1.00 47.02           C  
ATOM    592  C   LEU A  93      -4.064  15.703  16.581  1.00 47.02           C  
ATOM    593  O   LEU A  93      -4.148  16.265  15.490  1.00 47.02           O  
ATOM    594  CB  LEU A  93      -4.625  17.086  18.530  1.00 47.02           C  
ATOM    595  CG  LEU A  93      -5.678  17.571  19.546  1.00 47.02           C  
ATOM    596  CD1 LEU A  93      -5.135  18.725  20.402  1.00 47.02           C  
ATOM    597  CD2 LEU A  93      -7.003  17.928  18.853  1.00 47.02           C  
ATOM    598  H   LEU A  93      -5.114  14.683  19.358  1.00  0.00           H  
ATOM    599  HA  LEU A  93      -6.036  16.248  17.161  1.00  0.00           H  
ATOM    600 1HB  LEU A  93      -3.804  16.584  19.040  1.00  0.00           H  
ATOM    601 2HB  LEU A  93      -4.234  17.915  17.940  1.00  0.00           H  
ATOM    602  HG  LEU A  93      -5.885  16.739  20.220  1.00  0.00           H  
ATOM    603 1HD1 LEU A  93      -5.900  19.045  21.109  1.00  0.00           H  
ATOM    604 2HD1 LEU A  93      -4.254  18.389  20.950  1.00  0.00           H  
ATOM    605 3HD1 LEU A  93      -4.865  19.560  19.757  1.00  0.00           H  
ATOM    606 1HD2 LEU A  93      -7.724  18.265  19.599  1.00  0.00           H  
ATOM    607 2HD2 LEU A  93      -6.832  18.723  18.127  1.00  0.00           H  
ATOM    608 3HD2 LEU A  93      -7.395  17.049  18.342  1.00  0.00           H  
ATOM    609  N   ALA A  94      -3.027  14.895  16.878  1.00 24.58           N  
ATOM    610  CA  ALA A  94      -2.003  14.650  15.899  1.00 24.58           C  
ATOM    611  C   ALA A  94      -2.633  13.966  14.719  1.00 24.58           C  
ATOM    612  O   ALA A  94      -2.321  14.273  13.569  1.00 24.58           O  
ATOM    613  CB  ALA A  94      -0.881  13.738  16.424  1.00 24.58           C  
ATOM    614  H   ALA A  94      -2.956  14.455  17.784  1.00  0.00           H  
ATOM    615  HA  ALA A  94      -1.548  15.601  15.624  1.00  0.00           H  
ATOM    616 1HB  ALA A  94      -0.138  13.590  15.641  1.00  0.00           H  
ATOM    617 2HB  ALA A  94      -0.408  14.203  17.289  1.00  0.00           H  
ATOM    618 3HB  ALA A  94      -1.300  12.775  16.713  1.00  0.00           H  
ATOM    619  N   ILE A  95      -3.543  13.011  14.990  1.00 37.33           N  
ATOM    620  CA  ILE A  95      -4.233  12.274  13.967  1.00 37.33           C  
ATOM    621  C   ILE A  95      -5.093  13.223  13.184  1.00 37.33           C  
ATOM    622  O   ILE A  95      -5.198  13.115  11.963  1.00 37.33           O  
ATOM    623  CB  ILE A  95      -5.127  11.205  14.526  1.00 37.33           C  
ATOM    624  CG1 ILE A  95      -4.296  10.145  15.269  1.00 37.33           C  
ATOM    625  CG2 ILE A  95      -5.970  10.636  13.373  1.00 37.33           C  
ATOM    626  CD1 ILE A  95      -5.138   9.196  16.121  1.00 37.33           C  
ATOM    627  H   ILE A  95      -3.743  12.811  15.960  1.00  0.00           H  
ATOM    628  HA  ILE A  95      -3.523  11.814  13.280  1.00  0.00           H  
ATOM    629  HB  ILE A  95      -5.768  11.642  15.291  1.00  0.00           H  
ATOM    630 1HG1 ILE A  95      -3.750   9.575  14.518  1.00  0.00           H  
ATOM    631 2HG1 ILE A  95      -3.588  10.676  15.905  1.00  0.00           H  
ATOM    632 1HG2 ILE A  95      -6.628   9.856  13.754  1.00  0.00           H  
ATOM    633 2HG2 ILE A  95      -6.569  11.432  12.933  1.00  0.00           H  
ATOM    634 3HG2 ILE A  95      -5.311  10.215  12.613  1.00  0.00           H  
ATOM    635 1HD1 ILE A  95      -4.487   8.476  16.616  1.00  0.00           H  
ATOM    636 2HD1 ILE A  95      -5.684   9.767  16.873  1.00  0.00           H  
ATOM    637 3HD1 ILE A  95      -5.845   8.666  15.485  1.00  0.00           H  
ATOM    638  N   LEU A  96      -5.741  14.179  13.879  1.00 49.98           N  
ATOM    639  CA  LEU A  96      -6.632  15.117  13.249  1.00 49.98           C  
ATOM    640  C   LEU A  96      -5.861  15.910  12.231  1.00 49.98           C  
ATOM    641  O   LEU A  96      -6.320  16.106  11.106  1.00 49.98           O  
ATOM    642  CB  LEU A  96      -7.208  16.127  14.259  1.00 49.98           C  
ATOM    643  CG  LEU A  96      -8.171  17.158  13.643  1.00 49.98           C  
ATOM    644  CD1 LEU A  96      -9.496  16.501  13.227  1.00 49.98           C  
ATOM    645  CD2 LEU A  96      -8.362  18.370  14.567  1.00 49.98           C  
ATOM    646  H   LEU A  96      -5.593  14.235  14.877  1.00  0.00           H  
ATOM    647  HA  LEU A  96      -7.464  14.581  12.794  1.00  0.00           H  
ATOM    648 1HB  LEU A  96      -7.751  15.440  14.906  1.00  0.00           H  
ATOM    649 2HB  LEU A  96      -6.421  16.620  14.830  1.00  0.00           H  
ATOM    650  HG  LEU A  96      -7.708  17.526  12.727  1.00  0.00           H  
ATOM    651 1HD1 LEU A  96     -10.156  17.253  12.795  1.00  0.00           H  
ATOM    652 2HD1 LEU A  96      -9.301  15.724  12.488  1.00  0.00           H  
ATOM    653 3HD1 LEU A  96      -9.973  16.059  14.101  1.00  0.00           H  
ATOM    654 1HD2 LEU A  96      -9.047  19.078  14.100  1.00  0.00           H  
ATOM    655 2HD2 LEU A  96      -8.774  18.040  15.521  1.00  0.00           H  
ATOM    656 3HD2 LEU A  96      -7.400  18.854  14.736  1.00  0.00           H  
ATOM    657  N   VAL A  97      -4.656  16.386  12.597  1.00 38.09           N  
ATOM    658  CA  VAL A  97      -3.869  17.177  11.691  1.00 38.09           C  
ATOM    659  C   VAL A  97      -3.496  16.340  10.503  1.00 38.09           C  
ATOM    660  O   VAL A  97      -3.574  16.795   9.362  1.00 38.09           O  
ATOM    661  CB  VAL A  97      -2.610  17.700  12.318  1.00 38.09           C  
ATOM    662  CG1 VAL A  97      -1.781  18.414  11.237  1.00 38.09           C  
ATOM    663  CG2 VAL A  97      -2.998  18.611  13.497  1.00 38.09           C  
ATOM    664  H   VAL A  97      -4.294  16.188  13.519  1.00  0.00           H  
ATOM    665  HA  VAL A  97      -4.435  18.030  11.315  1.00  0.00           H  
ATOM    666  HB  VAL A  97      -2.038  16.862  12.716  1.00  0.00           H  
ATOM    667 1HG1 VAL A  97      -0.862  18.800  11.679  1.00  0.00           H  
ATOM    668 2HG1 VAL A  97      -1.534  17.709  10.443  1.00  0.00           H  
ATOM    669 3HG1 VAL A  97      -2.358  19.241  10.823  1.00  0.00           H  
ATOM    670 1HG2 VAL A  97      -2.096  19.002  13.968  1.00  0.00           H  
ATOM    671 2HG2 VAL A  97      -3.605  19.439  13.131  1.00  0.00           H  
ATOM    672 3HG2 VAL A  97      -3.569  18.038  14.228  1.00  0.00           H  
ATOM    673  N   SER A  98      -3.091  15.079  10.736  1.00 41.62           N  
ATOM    674  CA  SER A  98      -2.688  14.226   9.654  1.00 41.62           C  
ATOM    675  C   SER A  98      -3.834  14.065   8.700  1.00 41.62           C  
ATOM    676  O   SER A  98      -3.687  14.287   7.499  1.00 41.62           O  
ATOM    677  CB  SER A  98      -2.299  12.820  10.144  1.00 41.62           C  
ATOM    678  OG  SER A  98      -1.993  11.978   9.043  1.00 41.62           O  
ATOM    679  H   SER A  98      -3.067  14.721  11.680  1.00  0.00           H  
ATOM    680  HA  SER A  98      -1.755  14.537   9.181  1.00  0.00           H  
ATOM    681 1HB  SER A  98      -1.430  12.906  10.795  1.00  0.00           H  
ATOM    682 2HB  SER A  98      -3.133  12.403  10.707  1.00  0.00           H  
ATOM    683  HG  SER A  98      -2.096  12.471   8.226  1.00  0.00           H  
ATOM    684  N   THR A  99      -5.012  13.668   9.219  1.00 57.53           N  
ATOM    685  CA  THR A  99      -6.143  13.368   8.384  1.00 57.53           C  
ATOM    686  C   THR A  99      -6.690  14.582   7.681  1.00 57.53           C  
ATOM    687  O   THR A  99      -6.854  14.572   6.462  1.00 57.53           O  
ATOM    688  CB  THR A  99      -7.274  12.765   9.165  1.00 57.53           C  
ATOM    689  OG1 THR A  99      -6.842  11.576   9.809  1.00 57.53           O  
ATOM    690  CG2 THR A  99      -8.432  12.451   8.203  1.00 57.53           C  
ATOM    691  H   THR A  99      -5.103  13.579  10.221  1.00  0.00           H  
ATOM    692  HA  THR A  99      -5.849  12.665   7.604  1.00  0.00           H  
ATOM    693  HB  THR A  99      -7.598  13.475   9.926  1.00  0.00           H  
ATOM    694  HG1 THR A  99      -5.918  11.419   9.602  1.00  0.00           H  
ATOM    695 1HG2 THR A  99      -9.259  12.013   8.761  1.00  0.00           H  
ATOM    696 2HG2 THR A  99      -8.765  13.371   7.722  1.00  0.00           H  
ATOM    697 3HG2 THR A  99      -8.093  11.747   7.444  1.00  0.00           H  
ATOM    698  N   PHE A 100      -7.026  15.646   8.438  1.00 90.51           N  
ATOM    699  CA  PHE A 100      -7.666  16.807   7.875  1.00 90.51           C  
ATOM    700  C   PHE A 100      -6.761  17.734   7.116  1.00 90.51           C  
ATOM    701  O   PHE A 100      -7.175  18.314   6.113  1.00 90.51           O  
ATOM    702  CB  PHE A 100      -8.440  17.624   8.923  1.00 90.51           C  
ATOM    703  CG  PHE A 100      -9.651  16.819   9.258  1.00 90.51           C  
ATOM    704  CD1 PHE A 100     -10.788  16.923   8.489  1.00 90.51           C  
ATOM    705  CD2 PHE A 100      -9.653  15.957  10.329  1.00 90.51           C  
ATOM    706  CE1 PHE A 100     -11.909  16.183   8.785  1.00 90.51           C  
ATOM    707  CE2 PHE A 100     -10.771  15.214  10.630  1.00 90.51           C  
ATOM    708  CZ  PHE A 100     -11.902  15.326   9.859  1.00 90.51           C  
ATOM    709  H   PHE A 100      -6.823  15.627   9.427  1.00  0.00           H  
ATOM    710  HA  PHE A 100      -8.378  16.501   7.107  1.00  0.00           H  
ATOM    711 1HB  PHE A 100      -7.825  17.778   9.809  1.00  0.00           H  
ATOM    712 2HB  PHE A 100      -8.725  18.590   8.508  1.00  0.00           H  
ATOM    713  HD1 PHE A 100     -10.793  17.602   7.636  1.00  0.00           H  
ATOM    714  HD2 PHE A 100      -8.757  15.866  10.944  1.00  0.00           H  
ATOM    715  HE1 PHE A 100     -12.802  16.277   8.167  1.00  0.00           H  
ATOM    716  HE2 PHE A 100     -10.759  14.536  11.483  1.00  0.00           H  
ATOM    717  HZ  PHE A 100     -12.789  14.741  10.096  1.00  0.00           H  
ATOM    718  N   HIS A 101      -5.559  18.021   7.650  1.00 84.15           N  
ATOM    719  CA  HIS A 101      -4.663  18.922   6.973  1.00 84.15           C  
ATOM    720  C   HIS A 101      -3.936  18.280   5.818  1.00 84.15           C  
ATOM    721  O   HIS A 101      -4.054  18.719   4.676  1.00 84.15           O  
ATOM    722  CB  HIS A 101      -3.618  19.484   7.952  1.00 84.15           C  
ATOM    723  CG  HIS A 101      -2.762  20.567   7.376  1.00 84.15           C  
ATOM    724  ND1 HIS A 101      -3.203  21.848   7.131  1.00 84.15           N  
ATOM    725  CD2 HIS A 101      -1.454  20.546   7.005  1.00 84.15           C  
ATOM    726  CE1 HIS A 101      -2.149  22.535   6.626  1.00 84.15           C  
ATOM    727  NE2 HIS A 101      -1.066  21.785   6.531  1.00 84.15           N  
ATOM    728  H   HIS A 101      -5.273  17.610   8.527  1.00  0.00           H  
ATOM    729  HA  HIS A 101      -5.228  19.752   6.550  1.00  0.00           H  
ATOM    730 1HB  HIS A 101      -4.112  19.914   8.824  1.00  0.00           H  
ATOM    731 2HB  HIS A 101      -2.940  18.693   8.272  1.00  0.00           H  
ATOM    732  HD2 HIS A 101      -0.738  19.725   7.037  1.00  0.00           H  
ATOM    733  HE1 HIS A 101      -2.251  23.584   6.350  1.00  0.00           H  
ATOM    734  HE2 HIS A 101      -0.166  22.084   6.183  1.00  0.00           H  
ATOM    735  N   TYR A 102      -3.139  17.223   6.103  1.00 81.28           N  
ATOM    736  CA  TYR A 102      -2.303  16.619   5.095  1.00 81.28           C  
ATOM    737  C   TYR A 102      -3.030  15.758   4.113  1.00 81.28           C  
ATOM    738  O   TYR A 102      -2.916  15.946   2.903  1.00 81.28           O  
ATOM    739  CB  TYR A 102      -1.167  15.767   5.690  1.00 81.28           C  
ATOM    740  CG  TYR A 102      -0.214  16.687   6.377  1.00 81.28           C  
ATOM    741  CD1 TYR A 102       0.662  17.453   5.643  1.00 81.28           C  
ATOM    742  CD2 TYR A 102      -0.182  16.776   7.750  1.00 81.28           C  
ATOM    743  CE1 TYR A 102       1.547  18.302   6.266  1.00 81.28           C  
ATOM    744  CE2 TYR A 102       0.700  17.623   8.379  1.00 81.28           C  
ATOM    745  CZ  TYR A 102       1.567  18.388   7.637  1.00 81.28           C  
ATOM    746  OH  TYR A 102       2.474  19.259   8.280  1.00 81.28           O  
ATOM    747  H   TYR A 102      -3.128  16.848   7.041  1.00  0.00           H  
ATOM    748  HA  TYR A 102      -1.842  17.395   4.483  1.00  0.00           H  
ATOM    749 1HB  TYR A 102      -1.624  15.054   6.378  1.00  0.00           H  
ATOM    750 2HB  TYR A 102      -0.702  15.229   4.865  1.00  0.00           H  
ATOM    751  HD1 TYR A 102       0.645  17.375   4.556  1.00  0.00           H  
ATOM    752  HD2 TYR A 102      -0.868  16.162   8.333  1.00  0.00           H  
ATOM    753  HE1 TYR A 102       2.238  18.905   5.678  1.00  0.00           H  
ATOM    754  HE2 TYR A 102       0.712  17.687   9.467  1.00  0.00           H  
ATOM    755  HH  TYR A 102       2.400  19.238   9.237  1.00  0.00           H  
ATOM    756  N   GLU A 103      -3.816  14.792   4.619  1.00 82.34           N  
ATOM    757  CA  GLU A 103      -4.425  13.808   3.771  1.00 82.34           C  
ATOM    758  C   GLU A 103      -5.465  14.427   2.887  1.00 82.34           C  
ATOM    759  O   GLU A 103      -5.531  14.138   1.694  1.00 82.34           O  
ATOM    760  CB  GLU A 103      -5.134  12.712   4.582  1.00 82.34           C  
ATOM    761  CG  GLU A 103      -4.202  11.954   5.530  1.00 82.34           C  
ATOM    762  CD  GLU A 103      -3.136  11.257   4.699  1.00 82.34           C  
ATOM    763  OE1 GLU A 103      -3.479  10.758   3.594  1.00 82.34           O  
ATOM    764  OE2 GLU A 103      -1.963  11.218   5.157  1.00 82.34           O  
ATOM    765  H   GLU A 103      -3.983  14.755   5.614  1.00  0.00           H  
ATOM    766  HA  GLU A 103      -3.664  13.329   3.154  1.00  0.00           H  
ATOM    767 1HB  GLU A 103      -5.925  13.199   5.152  1.00  0.00           H  
ATOM    768 2HB  GLU A 103      -5.576  12.020   3.865  1.00  0.00           H  
ATOM    769 1HG  GLU A 103      -3.752  12.587   6.294  1.00  0.00           H  
ATOM    770 2HG  GLU A 103      -4.857  11.224   6.004  1.00  0.00           H  
ATOM    771  N   LYS A 104      -6.305  15.308   3.455  1.00 73.75           N  
ATOM    772  CA  LYS A 104      -7.413  15.869   2.732  1.00 73.75           C  
ATOM    773  C   LYS A 104      -6.910  16.862   1.733  1.00 73.75           C  
ATOM    774  O   LYS A 104      -6.024  17.664   2.027  1.00 73.75           O  
ATOM    775  CB  LYS A 104      -8.406  16.579   3.668  1.00 73.75           C  
ATOM    776  CG  LYS A 104      -9.699  17.044   3.001  1.00 73.75           C  
ATOM    777  CD  LYS A 104     -10.782  17.422   4.014  1.00 73.75           C  
ATOM    778  CE  LYS A 104     -12.072  17.928   3.370  1.00 73.75           C  
ATOM    779  NZ  LYS A 104     -12.582  16.922   2.417  1.00 73.75           N  
ATOM    780  H   LYS A 104      -6.154  15.583   4.415  1.00  0.00           H  
ATOM    781  HA  LYS A 104      -7.951  15.078   2.210  1.00  0.00           H  
ATOM    782 1HB  LYS A 104      -8.648  15.879   4.468  1.00  0.00           H  
ATOM    783 2HB  LYS A 104      -7.889  17.443   4.087  1.00  0.00           H  
ATOM    784 1HG  LYS A 104      -9.476  17.914   2.383  1.00  0.00           H  
ATOM    785 2HG  LYS A 104     -10.073  16.238   2.371  1.00  0.00           H  
ATOM    786 1HD  LYS A 104     -11.019  16.542   4.613  1.00  0.00           H  
ATOM    787 2HD  LYS A 104     -10.393  18.207   4.662  1.00  0.00           H  
ATOM    788 1HE  LYS A 104     -12.800  18.110   4.159  1.00  0.00           H  
ATOM    789 2HE  LYS A 104     -11.853  18.864   2.856  1.00  0.00           H  
ATOM    790 1HZ  LYS A 104     -13.434  17.261   1.994  1.00  0.00           H  
ATOM    791 2HZ  LYS A 104     -11.891  16.758   1.698  1.00  0.00           H  
ATOM    792 3HZ  LYS A 104     -12.770  16.059   2.907  1.00  0.00           H  
ATOM    793  N   ASN A 105      -7.464  16.809   0.502  1.00 54.69           N  
ATOM    794  CA  ASN A 105      -7.109  17.750  -0.519  1.00 54.69           C  
ATOM    795  C   ASN A 105      -8.374  18.456  -0.889  1.00 54.69           C  
ATOM    796  O   ASN A 105      -9.269  17.821  -1.448  1.00 54.69           O  
ATOM    797  CB  ASN A 105      -6.566  17.079  -1.795  1.00 54.69           C  
ATOM    798  CG  ASN A 105      -6.038  18.153  -2.739  1.00 54.69           C  
ATOM    799  OD1 ASN A 105      -6.361  19.332  -2.606  1.00 54.69           O  
ATOM    800  ND2 ASN A 105      -5.209  17.731  -3.731  1.00 54.69           N  
ATOM    801  H   ASN A 105      -8.144  16.091   0.295  1.00  0.00           H  
ATOM    802  HA  ASN A 105      -6.322  18.412  -0.154  1.00  0.00           H  
ATOM    803 1HB  ASN A 105      -5.903  16.215  -1.733  1.00  0.00           H  
ATOM    804 2HB  ASN A 105      -7.554  16.755  -2.122  1.00  0.00           H  
ATOM    805 1HD2 ASN A 105      -4.831  18.391  -4.381  1.00  0.00           H  
ATOM    806 2HD2 ASN A 105      -4.977  16.762  -3.811  1.00  0.00           H  
ATOM    807  N   PRO A 106      -8.531  19.733  -0.624  1.00 79.40           N  
ATOM    808  CA  PRO A 106      -7.569  20.565   0.061  1.00 79.40           C  
ATOM    809  C   PRO A 106      -7.672  20.438   1.552  1.00 79.40           C  
ATOM    810  O   PRO A 106      -8.613  19.813   2.039  1.00 79.40           O  
ATOM    811  CB  PRO A 106      -7.839  21.997  -0.404  1.00 79.40           C  
ATOM    812  CG  PRO A 106      -9.283  21.960  -0.925  1.00 79.40           C  
ATOM    813  CD  PRO A 106      -9.440  20.522  -1.438  1.00 79.40           C  
ATOM    814  HA  PRO A 106      -6.529  20.275  -0.150  1.00  0.00           H  
ATOM    815 1HB  PRO A 106      -7.730  22.716   0.421  1.00  0.00           H  
ATOM    816 2HB  PRO A 106      -7.137  22.304  -1.193  1.00  0.00           H  
ATOM    817 1HG  PRO A 106     -10.001  22.194  -0.125  1.00  0.00           H  
ATOM    818 2HG  PRO A 106      -9.437  22.702  -1.722  1.00  0.00           H  
ATOM    819 1HD  PRO A 106     -10.470  20.151  -1.328  1.00  0.00           H  
ATOM    820 2HD  PRO A 106      -9.177  20.429  -2.502  1.00  0.00           H  
ATOM    821  N   SER A 107      -6.708  21.037   2.287  1.00 52.17           N  
ATOM    822  CA  SER A 107      -6.685  20.982   3.723  1.00 52.17           C  
ATOM    823  C   SER A 107      -7.880  21.696   4.289  1.00 52.17           C  
ATOM    824  O   SER A 107      -8.275  22.764   3.824  1.00 52.17           O  
ATOM    825  CB  SER A 107      -5.440  21.628   4.351  1.00 52.17           C  
ATOM    826  OG  SER A 107      -5.512  21.525   5.765  1.00 52.17           O  
ATOM    827  H   SER A 107      -5.979  21.541   1.802  1.00  0.00           H  
ATOM    828  HA  SER A 107      -6.581  19.970   4.116  1.00  0.00           H  
ATOM    829 1HB  SER A 107      -4.555  21.111   3.980  1.00  0.00           H  
ATOM    830 2HB  SER A 107      -5.400  22.674   4.051  1.00  0.00           H  
ATOM    831  HG  SER A 107      -6.323  21.074   6.012  1.00  0.00           H  
ATOM    832  N   ALA A 108      -8.533  21.029   5.262  1.00 80.84           N  
ATOM    833  CA  ALA A 108      -9.633  21.484   6.069  1.00 80.84           C  
ATOM    834  C   ALA A 108      -9.187  22.430   7.144  1.00 80.84           C  
ATOM    835  O   ALA A 108      -9.990  23.209   7.652  1.00 80.84           O  
ATOM    836  CB  ALA A 108     -10.389  20.336   6.755  1.00 80.84           C  
ATOM    837  H   ALA A 108      -8.169  20.098   5.406  1.00  0.00           H  
ATOM    838  HA  ALA A 108     -10.345  22.004   5.428  1.00  0.00           H  
ATOM    839 1HB  ALA A 108     -11.207  20.744   7.349  1.00  0.00           H  
ATOM    840 2HB  ALA A 108     -10.791  19.661   5.999  1.00  0.00           H  
ATOM    841 3HB  ALA A 108      -9.708  19.789   7.405  1.00  0.00           H  
ATOM    842  N   ILE A 109      -7.918  22.328   7.587  1.00129.82           N  
ATOM    843  CA  ILE A 109      -7.502  23.039   8.768  1.00129.82           C  
ATOM    844  C   ILE A 109      -6.734  24.291   8.479  1.00129.82           C  
ATOM    845  O   ILE A 109      -5.640  24.251   7.920  1.00129.82           O  
ATOM    846  CB  ILE A 109      -6.566  22.224   9.620  1.00129.82           C  
ATOM    847  CG1 ILE A 109      -7.213  20.921  10.117  1.00129.82           C  
ATOM    848  CG2 ILE A 109      -6.081  23.128  10.764  1.00129.82           C  
ATOM    849  CD1 ILE A 109      -8.287  21.130  11.180  1.00129.82           C  
ATOM    850  H   ILE A 109      -7.247  21.754   7.097  1.00  0.00           H  
ATOM    851  HA  ILE A 109      -8.365  23.330   9.365  1.00  0.00           H  
ATOM    852  HB  ILE A 109      -5.730  21.887   9.007  1.00  0.00           H  
ATOM    853 1HG1 ILE A 109      -7.651  20.426   9.251  1.00  0.00           H  
ATOM    854 2HG1 ILE A 109      -6.416  20.299  10.525  1.00  0.00           H  
ATOM    855 1HG2 ILE A 109      -5.399  22.570  11.405  1.00  0.00           H  
ATOM    856 2HG2 ILE A 109      -5.564  23.992  10.350  1.00  0.00           H  
ATOM    857 3HG2 ILE A 109      -6.936  23.464  11.351  1.00  0.00           H  
ATOM    858 1HD1 ILE A 109      -8.696  20.165  11.480  1.00  0.00           H  
ATOM    859 2HD1 ILE A 109      -7.850  21.624  12.048  1.00  0.00           H  
ATOM    860 3HD1 ILE A 109      -9.085  21.750  10.775  1.00  0.00           H  
ATOM    861  N   ASP A 110      -7.327  25.450   8.836  1.00 64.16           N  
ATOM    862  CA  ASP A 110      -6.600  26.690   8.866  1.00 64.16           C  
ATOM    863  C   ASP A 110      -6.471  27.050  10.320  1.00 64.16           C  
ATOM    864  O   ASP A 110      -6.899  26.294  11.191  1.00 64.16           O  
ATOM    865  CB  ASP A 110      -7.244  27.846   8.081  1.00 64.16           C  
ATOM    866  CG  ASP A 110      -8.592  28.195   8.677  1.00 64.16           C  
ATOM    867  OD1 ASP A 110      -9.081  27.445   9.564  1.00 64.16           O  
ATOM    868  OD2 ASP A 110      -9.154  29.231   8.235  1.00 64.16           O  
ATOM    869  H   ASP A 110      -8.305  25.447   9.088  1.00  0.00           H  
ATOM    870  HA  ASP A 110      -5.608  26.547   8.437  1.00  0.00           H  
ATOM    871 1HB  ASP A 110      -6.599  28.720   7.988  1.00  0.00           H  
ATOM    872 2HB  ASP A 110      -7.360  27.373   7.105  1.00  0.00           H  
ATOM    873  N   GLN A 111      -5.888  28.224  10.630  1.00 50.88           N  
ATOM    874  CA  GLN A 111      -5.690  28.603  12.004  1.00 50.88           C  
ATOM    875  C   GLN A 111      -7.015  28.734  12.692  1.00 50.88           C  
ATOM    876  O   GLN A 111      -7.179  28.289  13.827  1.00 50.88           O  
ATOM    877  CB  GLN A 111      -4.959  29.947  12.149  1.00 50.88           C  
ATOM    878  CG  GLN A 111      -4.755  30.344  13.609  1.00 50.88           C  
ATOM    879  CD  GLN A 111      -4.084  29.168  14.299  1.00 50.88           C  
ATOM    880  OE1 GLN A 111      -2.948  28.813  13.989  1.00 50.88           O  
ATOM    881  NE2 GLN A 111      -4.817  28.533  15.250  1.00 50.88           N  
ATOM    882  H   GLN A 111      -5.584  28.850   9.898  1.00  0.00           H  
ATOM    883  HA  GLN A 111      -5.100  27.840  12.512  1.00  0.00           H  
ATOM    884 1HB  GLN A 111      -4.000  29.840  11.642  1.00  0.00           H  
ATOM    885 2HB  GLN A 111      -5.563  30.691  11.630  1.00  0.00           H  
ATOM    886 1HG  GLN A 111      -4.314  31.295  13.905  1.00  0.00           H  
ATOM    887 2HG  GLN A 111      -5.819  30.349  13.847  1.00  0.00           H  
ATOM    888 1HE2 GLN A 111      -4.431  27.751  15.740  1.00  0.00           H  
ATOM    889 2HE2 GLN A 111      -5.743  28.847  15.461  1.00  0.00           H  
ATOM    890  N   ASN A 112      -8.010  29.330  12.011  1.00 78.47           N  
ATOM    891  CA  ASN A 112      -9.293  29.568  12.612  1.00 78.47           C  
ATOM    892  C   ASN A 112      -9.912  28.262  13.011  1.00 78.47           C  
ATOM    893  O   ASN A 112     -10.463  28.140  14.104  1.00 78.47           O  
ATOM    894  CB  ASN A 112     -10.269  30.269  11.650  1.00 78.47           C  
ATOM    895  CG  ASN A 112     -11.580  30.509  12.382  1.00 78.47           C  
ATOM    896  OD1 ASN A 112     -11.674  31.376  13.249  1.00 78.47           O  
ATOM    897  ND2 ASN A 112     -12.628  29.723  12.017  1.00 78.47           N  
ATOM    898  H   ASN A 112      -7.853  29.617  11.055  1.00  0.00           H  
ATOM    899  HA  ASN A 112      -9.180  30.217  13.482  1.00  0.00           H  
ATOM    900 1HB  ASN A 112      -9.949  31.127  11.057  1.00  0.00           H  
ATOM    901 2HB  ASN A 112     -10.360  29.395  11.005  1.00  0.00           H  
ATOM    902 1HD2 ASN A 112     -13.516  29.836  12.464  1.00  0.00           H  
ATOM    903 2HD2 ASN A 112     -12.511  29.034  11.303  1.00  0.00           H  
ATOM    904  N   THR A 113      -9.840  27.246  12.130  1.00 35.45           N  
ATOM    905  CA  THR A 113     -10.458  25.982  12.413  1.00 35.45           C  
ATOM    906  C   THR A 113      -9.782  25.322  13.574  1.00 35.45           C  
ATOM    907  O   THR A 113     -10.439  24.774  14.458  1.00 35.45           O  
ATOM    908  CB  THR A 113     -10.390  25.028  11.257  1.00 35.45           C  
ATOM    909  OG1 THR A 113     -11.009  25.600  10.114  1.00 35.45           O  
ATOM    910  CG2 THR A 113     -11.121  23.732  11.653  1.00 35.45           C  
ATOM    911  H   THR A 113      -9.347  27.368  11.257  1.00  0.00           H  
ATOM    912  HA  THR A 113     -11.508  26.133  12.664  1.00  0.00           H  
ATOM    913  HB  THR A 113      -9.345  24.822  11.029  1.00  0.00           H  
ATOM    914  HG1 THR A 113     -11.337  26.476  10.333  1.00  0.00           H  
ATOM    915 1HG2 THR A 113     -11.082  23.026  10.824  1.00  0.00           H  
ATOM    916 2HG2 THR A 113     -10.638  23.295  12.527  1.00  0.00           H  
ATOM    917 3HG2 THR A 113     -12.160  23.959  11.888  1.00  0.00           H  
ATOM    918  N   PHE A 114      -8.439  25.366  13.602  1.00 99.66           N  
ATOM    919  CA  PHE A 114      -7.678  24.719  14.634  1.00 99.66           C  
ATOM    920  C   PHE A 114      -8.032  25.348  15.947  1.00 99.66           C  
ATOM    921  O   PHE A 114      -8.234  24.656  16.945  1.00 99.66           O  
ATOM    922  CB  PHE A 114      -6.165  24.885  14.401  1.00 99.66           C  
ATOM    923  CG  PHE A 114      -5.423  23.992  15.333  1.00 99.66           C  
ATOM    924  CD1 PHE A 114      -5.070  24.420  16.591  1.00 99.66           C  
ATOM    925  CD2 PHE A 114      -5.076  22.720  14.939  1.00 99.66           C  
ATOM    926  CE1 PHE A 114      -4.382  23.588  17.442  1.00 99.66           C  
ATOM    927  CE2 PHE A 114      -4.388  21.884  15.786  1.00 99.66           C  
ATOM    928  CZ  PHE A 114      -4.041  22.318  17.042  1.00 99.66           C  
ATOM    929  H   PHE A 114      -7.952  25.870  12.874  1.00  0.00           H  
ATOM    930  HA  PHE A 114      -7.905  23.652  14.648  1.00  0.00           H  
ATOM    931 1HB  PHE A 114      -5.911  24.616  13.376  1.00  0.00           H  
ATOM    932 2HB  PHE A 114      -5.868  25.916  14.589  1.00  0.00           H  
ATOM    933  HD1 PHE A 114      -5.343  25.427  16.907  1.00  0.00           H  
ATOM    934  HD2 PHE A 114      -5.352  22.378  13.941  1.00  0.00           H  
ATOM    935  HE1 PHE A 114      -4.106  23.935  18.437  1.00  0.00           H  
ATOM    936  HE2 PHE A 114      -4.117  20.879  15.463  1.00  0.00           H  
ATOM    937  HZ  PHE A 114      -3.497  21.660  17.718  1.00  0.00           H  
ATOM    938  N   ALA A 115      -8.124  26.691  15.980  1.00 32.72           N  
ATOM    939  CA  ALA A 115      -8.424  27.376  17.205  1.00 32.72           C  
ATOM    940  C   ALA A 115      -9.783  26.971  17.702  1.00 32.72           C  
ATOM    941  O   ALA A 115      -9.947  26.714  18.894  1.00 32.72           O  
ATOM    942  CB  ALA A 115      -8.426  28.908  17.045  1.00 32.72           C  
ATOM    943  H   ALA A 115      -7.982  27.229  15.137  1.00  0.00           H  
ATOM    944  HA  ALA A 115      -7.661  27.125  17.942  1.00  0.00           H  
ATOM    945 1HB  ALA A 115      -8.659  29.372  18.003  1.00  0.00           H  
ATOM    946 2HB  ALA A 115      -7.443  29.241  16.710  1.00  0.00           H  
ATOM    947 3HB  ALA A 115      -9.177  29.196  16.311  1.00  0.00           H  
ATOM    948  N   GLU A 116     -10.801  26.893  16.814  1.00 73.55           N  
ATOM    949  CA  GLU A 116     -12.115  26.577  17.310  1.00 73.55           C  
ATOM    950  C   GLU A 116     -12.170  25.189  17.857  1.00 73.55           C  
ATOM    951  O   GLU A 116     -12.694  24.964  18.946  1.00 73.55           O  
ATOM    952  CB  GLU A 116     -13.262  26.620  16.295  1.00 73.55           C  
ATOM    953  CG  GLU A 116     -14.557  26.163  16.980  1.00 73.55           C  
ATOM    954  CD  GLU A 116     -15.675  26.095  15.959  1.00 73.55           C  
ATOM    955  OE1 GLU A 116     -15.509  26.700  14.870  1.00 73.55           O  
ATOM    956  OE2 GLU A 116     -16.710  25.441  16.255  1.00 73.55           O  
ATOM    957  H   GLU A 116     -10.673  27.047  15.824  1.00  0.00           H  
ATOM    958  HA  GLU A 116     -12.394  27.283  18.093  1.00  0.00           H  
ATOM    959 1HB  GLU A 116     -13.331  27.647  15.936  1.00  0.00           H  
ATOM    960 2HB  GLU A 116     -12.983  25.964  15.470  1.00  0.00           H  
ATOM    961 1HG  GLU A 116     -14.459  25.211  17.501  1.00  0.00           H  
ATOM    962 2HG  GLU A 116     -14.757  26.953  17.703  1.00  0.00           H  
ATOM    963  N   TYR A 117     -11.613  24.218  17.117  1.00 51.81           N  
ATOM    964  CA  TYR A 117     -11.729  22.846  17.509  1.00 51.81           C  
ATOM    965  C   TYR A 117     -11.060  22.655  18.835  1.00 51.81           C  
ATOM    966  O   TYR A 117     -11.603  22.006  19.727  1.00 51.81           O  
ATOM    967  CB  TYR A 117     -11.063  21.909  16.483  1.00 51.81           C  
ATOM    968  CG  TYR A 117     -11.285  20.491  16.881  1.00 51.81           C  
ATOM    969  CD1 TYR A 117     -12.506  19.894  16.664  1.00 51.81           C  
ATOM    970  CD2 TYR A 117     -10.274  19.750  17.449  1.00 51.81           C  
ATOM    971  CE1 TYR A 117     -12.721  18.583  17.019  1.00 51.81           C  
ATOM    972  CE2 TYR A 117     -10.484  18.438  17.806  1.00 51.81           C  
ATOM    973  CZ  TYR A 117     -11.709  17.853  17.593  1.00 51.81           C  
ATOM    974  OH  TYR A 117     -11.926  16.507  17.958  1.00 51.81           O  
ATOM    975  H   TYR A 117     -11.106  24.448  16.274  1.00  0.00           H  
ATOM    976  HA  TYR A 117     -12.781  22.571  17.586  1.00  0.00           H  
ATOM    977 1HB  TYR A 117     -11.508  22.126  15.511  1.00  0.00           H  
ATOM    978 2HB  TYR A 117     -10.002  22.157  16.461  1.00  0.00           H  
ATOM    979  HD1 TYR A 117     -13.304  20.479  16.206  1.00  0.00           H  
ATOM    980  HD2 TYR A 117      -9.304  20.220  17.612  1.00  0.00           H  
ATOM    981  HE1 TYR A 117     -13.690  18.117  16.844  1.00  0.00           H  
ATOM    982  HE2 TYR A 117      -9.678  17.861  18.260  1.00  0.00           H  
ATOM    983  HH  TYR A 117     -11.151  16.094  18.347  1.00  0.00           H  
ATOM    984  N   THR A 118      -9.856  23.230  19.002  1.00 42.89           N  
ATOM    985  CA  THR A 118      -9.110  23.068  20.217  1.00 42.89           C  
ATOM    986  C   THR A 118      -9.806  23.738  21.362  1.00 42.89           C  
ATOM    987  O   THR A 118      -9.805  23.216  22.475  1.00 42.89           O  
ATOM    988  CB  THR A 118      -7.721  23.633  20.127  1.00 42.89           C  
ATOM    989  OG1 THR A 118      -7.765  25.031  19.883  1.00 42.89           O  
ATOM    990  CG2 THR A 118      -6.979  22.913  18.989  1.00 42.89           C  
ATOM    991  H   THR A 118      -9.466  23.789  18.256  1.00  0.00           H  
ATOM    992  HA  THR A 118      -9.028  22.009  20.461  1.00  0.00           H  
ATOM    993  HB  THR A 118      -7.211  23.473  21.077  1.00  0.00           H  
ATOM    994  HG1 THR A 118      -8.680  25.317  19.828  1.00  0.00           H  
ATOM    995 1HG2 THR A 118      -5.967  23.309  18.908  1.00  0.00           H  
ATOM    996 2HG2 THR A 118      -6.936  21.845  19.202  1.00  0.00           H  
ATOM    997 3HG2 THR A 118      -7.509  23.075  18.051  1.00  0.00           H  
ATOM    998  N   ALA A 119     -10.395  24.928  21.135  1.00 33.85           N  
ATOM    999  CA  ALA A 119     -11.046  25.630  22.208  1.00 33.85           C  
ATOM   1000  C   ALA A 119     -12.211  24.819  22.706  1.00 33.85           C  
ATOM   1001  O   ALA A 119     -12.394  24.651  23.911  1.00 33.85           O  
ATOM   1002  CB  ALA A 119     -11.595  27.000  21.773  1.00 33.85           C  
ATOM   1003  H   ALA A 119     -10.386  25.339  20.212  1.00  0.00           H  
ATOM   1004  HA  ALA A 119     -10.320  25.805  23.002  1.00  0.00           H  
ATOM   1005 1HB  ALA A 119     -12.075  27.485  22.623  1.00  0.00           H  
ATOM   1006 2HB  ALA A 119     -10.776  27.624  21.415  1.00  0.00           H  
ATOM   1007 3HB  ALA A 119     -12.323  26.863  20.975  1.00  0.00           H  
ATOM   1008  N   ARG A 120     -13.013  24.260  21.779  1.00165.80           N  
ATOM   1009  CA  ARG A 120     -14.213  23.549  22.131  1.00165.80           C  
ATOM   1010  C   ARG A 120     -13.877  22.303  22.912  1.00165.80           C  
ATOM   1011  O   ARG A 120     -14.646  21.870  23.767  1.00165.80           O  
ATOM   1012  CB  ARG A 120     -15.036  23.127  20.903  1.00165.80           C  
ATOM   1013  CG  ARG A 120     -16.497  22.859  21.258  1.00165.80           C  
ATOM   1014  CD  ARG A 120     -17.301  22.131  20.180  1.00165.80           C  
ATOM   1015  NE  ARG A 120     -17.348  22.975  18.955  1.00165.80           N  
ATOM   1016  CZ  ARG A 120     -18.483  22.975  18.197  1.00165.80           C  
ATOM   1017  NH1 ARG A 120     -19.598  22.327  18.645  1.00165.80           N  
ATOM   1018  NH2 ARG A 120     -18.508  23.621  16.996  1.00165.80           N  
ATOM   1019  H   ARG A 120     -12.759  24.345  20.805  1.00  0.00           H  
ATOM   1020  HA  ARG A 120     -14.873  24.200  22.705  1.00  0.00           H  
ATOM   1021 1HB  ARG A 120     -14.958  23.934  20.175  1.00  0.00           H  
ATOM   1022 2HB  ARG A 120     -14.568  22.229  20.500  1.00  0.00           H  
ATOM   1023 1HG  ARG A 120     -16.529  22.249  22.161  1.00  0.00           H  
ATOM   1024 2HG  ARG A 120     -16.988  23.814  21.448  1.00  0.00           H  
ATOM   1025 1HD  ARG A 120     -16.819  21.179  19.961  1.00  0.00           H  
ATOM   1026 2HD  ARG A 120     -18.309  21.951  20.551  1.00  0.00           H  
ATOM   1027  HE  ARG A 120     -16.642  23.585  18.565  1.00  0.00           H  
ATOM   1028 1HH1 ARG A 120     -19.579  21.851  19.536  1.00  0.00           H  
ATOM   1029 2HH1 ARG A 120     -20.438  22.327  18.084  1.00  0.00           H  
ATOM   1030 1HH2 ARG A 120     -17.682  24.102  16.667  1.00  0.00           H  
ATOM   1031 2HH2 ARG A 120     -19.351  23.616  16.441  1.00  0.00           H  
ATOM   1032  N   THR A 121     -12.756  21.654  22.552  1.00107.40           N  
ATOM   1033  CA  THR A 121     -12.200  20.438  23.094  1.00107.40           C  
ATOM   1034  C   THR A 121     -11.341  20.617  24.320  1.00107.40           C  
ATOM   1035  O   THR A 121     -10.826  19.631  24.843  1.00107.40           O  
ATOM   1036  CB  THR A 121     -11.416  19.655  22.081  1.00107.40           C  
ATOM   1037  OG1 THR A 121     -10.338  20.427  21.572  1.00107.40           O  
ATOM   1038  CG2 THR A 121     -12.368  19.252  20.943  1.00107.40           C  
ATOM   1039  H   THR A 121     -12.275  22.121  21.797  1.00  0.00           H  
ATOM   1040  HA  THR A 121     -13.002  19.800  23.467  1.00  0.00           H  
ATOM   1041  HB  THR A 121     -10.999  18.771  22.562  1.00  0.00           H  
ATOM   1042  HG1 THR A 121     -10.341  21.293  21.988  1.00  0.00           H  
ATOM   1043 1HG2 THR A 121     -11.818  18.681  20.195  1.00  0.00           H  
ATOM   1044 2HG2 THR A 121     -13.177  18.642  21.345  1.00  0.00           H  
ATOM   1045 3HG2 THR A 121     -12.783  20.148  20.483  1.00  0.00           H  
ATOM   1046  N   ALA A 122     -11.107  21.855  24.791  1.00 58.70           N  
ATOM   1047  CA  ALA A 122     -10.143  22.109  25.840  1.00 58.70           C  
ATOM   1048  C   ALA A 122     -10.401  21.222  27.032  1.00 58.70           C  
ATOM   1049  O   ALA A 122      -9.458  20.822  27.714  1.00 58.70           O  
ATOM   1050  CB  ALA A 122     -10.166  23.568  26.329  1.00 58.70           C  
ATOM   1051  H   ALA A 122     -11.622  22.630  24.398  1.00  0.00           H  
ATOM   1052  HA  ALA A 122      -9.144  21.910  25.452  1.00  0.00           H  
ATOM   1053 1HB  ALA A 122      -9.422  23.699  27.115  1.00  0.00           H  
ATOM   1054 2HB  ALA A 122      -9.936  24.235  25.498  1.00  0.00           H  
ATOM   1055 3HB  ALA A 122     -11.154  23.804  26.722  1.00  0.00           H  
ATOM   1056  N   PHE A 123     -11.671  20.875  27.312  1.00 82.04           N  
ATOM   1057  CA  PHE A 123     -12.033  20.065  28.449  1.00 82.04           C  
ATOM   1058  C   PHE A 123     -11.395  18.705  28.380  1.00 82.04           C  
ATOM   1059  O   PHE A 123     -11.176  18.073  29.410  1.00 82.04           O  
ATOM   1060  CB  PHE A 123     -13.556  19.865  28.606  1.00 82.04           C  
ATOM   1061  CG  PHE A 123     -14.127  19.238  27.375  1.00 82.04           C  
ATOM   1062  CD1 PHE A 123     -14.054  17.882  27.162  1.00 82.04           C  
ATOM   1063  CD2 PHE A 123     -14.733  20.012  26.414  1.00 82.04           C  
ATOM   1064  CE1 PHE A 123     -14.584  17.312  26.027  1.00 82.04           C  
ATOM   1065  CE2 PHE A 123     -15.265  19.447  25.278  1.00 82.04           C  
ATOM   1066  CZ  PHE A 123     -15.195  18.092  25.079  1.00 82.04           C  
ATOM   1067  H   PHE A 123     -12.396  21.203  26.690  1.00  0.00           H  
ATOM   1068  HA  PHE A 123     -11.677  20.535  29.367  1.00  0.00           H  
ATOM   1069 1HB  PHE A 123     -13.764  19.212  29.453  1.00  0.00           H  
ATOM   1070 2HB  PHE A 123     -14.046  20.826  28.761  1.00  0.00           H  
ATOM   1071  HD1 PHE A 123     -13.568  17.251  27.907  1.00  0.00           H  
ATOM   1072  HD2 PHE A 123     -14.792  21.090  26.565  1.00  0.00           H  
ATOM   1073  HE1 PHE A 123     -14.519  16.234  25.878  1.00  0.00           H  
ATOM   1074  HE2 PHE A 123     -15.744  20.083  24.533  1.00  0.00           H  
ATOM   1075  HZ  PHE A 123     -15.615  17.635  24.184  1.00  0.00           H  
ATOM   1076  N   GLU A 124     -11.144  18.192  27.164  1.00113.82           N  
ATOM   1077  CA  GLU A 124     -10.569  16.892  26.927  1.00113.82           C  
ATOM   1078  C   GLU A 124      -9.156  16.832  27.451  1.00113.82           C  
ATOM   1079  O   GLU A 124      -8.659  15.743  27.739  1.00113.82           O  
ATOM   1080  CB  GLU A 124     -10.482  16.576  25.424  1.00113.82           C  
ATOM   1081  CG  GLU A 124     -11.831  16.586  24.701  1.00113.82           C  
ATOM   1082  CD  GLU A 124     -12.606  15.335  25.088  1.00113.82           C  
ATOM   1083  OE1 GLU A 124     -12.167  14.634  26.038  1.00113.82           O  
ATOM   1084  OE2 GLU A 124     -13.648  15.064  24.436  1.00113.82           O  
ATOM   1085  H   GLU A 124     -11.383  18.776  26.375  1.00  0.00           H  
ATOM   1086  HA  GLU A 124     -11.183  16.124  27.399  1.00  0.00           H  
ATOM   1087 1HB  GLU A 124      -9.825  17.324  24.979  1.00  0.00           H  
ATOM   1088 2HB  GLU A 124     -10.026  15.590  25.331  1.00  0.00           H  
ATOM   1089 1HG  GLU A 124     -12.420  17.482  24.894  1.00  0.00           H  
ATOM   1090 2HG  GLU A 124     -11.557  16.553  23.647  1.00  0.00           H  
ATOM   1091  N   ARG A 125      -8.435  17.975  27.506  1.00  0.00           N  
ATOM   1092  CA  ARG A 125      -7.058  17.945  27.941  1.00  0.00           C  
ATOM   1093  C   ARG A 125      -6.890  18.745  29.206  1.00  0.00           C  
ATOM   1094  O   ARG A 125      -6.363  19.856  29.186  1.00  0.00           O  
ATOM   1095  CB  ARG A 125      -6.095  18.403  26.855  1.00  0.00           C  
ATOM   1096  CG  ARG A 125      -6.270  17.712  25.512  1.00  0.00           C  
ATOM   1097  CD  ARG A 125      -5.576  18.382  24.383  1.00  0.00           C  
ATOM   1098  NE  ARG A 125      -5.967  19.767  24.172  1.00  0.00           N  
ATOM   1099  CZ  ARG A 125      -7.079  20.157  23.519  1.00  0.00           C  
ATOM   1100  NH1 ARG A 125      -7.891  19.275  22.979  1.00  0.00           N  
ATOM   1101  NH2 ARG A 125      -7.319  21.452  23.413  1.00  0.00           N  
ATOM   1102  H   ARG A 125      -8.849  18.858  27.245  1.00  0.00           H  
ATOM   1103  HA  ARG A 125      -6.727  16.911  28.047  1.00  0.00           H  
ATOM   1104 1HB  ARG A 125      -6.243  19.474  26.730  1.00  0.00           H  
ATOM   1105 2HB  ARG A 125      -5.087  18.216  27.225  1.00  0.00           H  
ATOM   1106 1HG  ARG A 125      -5.880  16.697  25.591  1.00  0.00           H  
ATOM   1107 2HG  ARG A 125      -7.335  17.675  25.278  1.00  0.00           H  
ATOM   1108 1HD  ARG A 125      -4.503  18.372  24.571  1.00  0.00           H  
ATOM   1109 2HD  ARG A 125      -5.789  17.839  23.464  1.00  0.00           H  
ATOM   1110  HE  ARG A 125      -5.504  20.619  24.461  1.00  0.00           H  
ATOM   1111 1HH1 ARG A 125      -7.684  18.289  23.053  1.00  0.00           H  
ATOM   1112 2HH1 ARG A 125      -8.719  19.588  22.493  1.00  0.00           H  
ATOM   1113 1HH2 ARG A 125      -6.675  22.117  23.819  1.00  0.00           H  
ATOM   1114 2HH2 ARG A 125      -8.145  21.771  22.928  1.00  0.00           H  
ATOM   1115  N   PRO A 126      -7.241  18.168  30.322  1.00 98.01           N  
ATOM   1116  CA  PRO A 126      -7.259  18.850  31.593  1.00 98.01           C  
ATOM   1117  C   PRO A 126      -5.999  19.535  32.054  1.00 98.01           C  
ATOM   1118  O   PRO A 126      -6.085  20.619  32.626  1.00 98.01           O  
ATOM   1119  CB  PRO A 126      -7.711  17.791  32.600  1.00 98.01           C  
ATOM   1120  CG  PRO A 126      -7.238  16.467  31.970  1.00 98.01           C  
ATOM   1121  CD  PRO A 126      -7.328  16.725  30.457  1.00 98.01           C  
ATOM   1122  HA  PRO A 126      -7.928  19.723  31.598  1.00  0.00           H  
ATOM   1123 1HB  PRO A 126      -7.257  17.955  33.588  1.00  0.00           H  
ATOM   1124 2HB  PRO A 126      -8.802  17.807  32.740  1.00  0.00           H  
ATOM   1125 1HG  PRO A 126      -6.212  16.222  32.282  1.00  0.00           H  
ATOM   1126 2HG  PRO A 126      -7.878  15.628  32.280  1.00  0.00           H  
ATOM   1127 1HD  PRO A 126      -6.512  16.239  29.903  1.00  0.00           H  
ATOM   1128 2HD  PRO A 126      -8.271  16.357  30.028  1.00  0.00           H  
ATOM   1129  N   LEU A 127      -4.828  18.904  31.899  1.00155.56           N  
ATOM   1130  CA  LEU A 127      -3.583  19.452  32.375  1.00155.56           C  
ATOM   1131  C   LEU A 127      -3.004  20.519  31.486  1.00155.56           C  
ATOM   1132  O   LEU A 127      -2.083  21.231  31.886  1.00155.56           O  
ATOM   1133  CB  LEU A 127      -2.511  18.381  32.635  1.00155.56           C  
ATOM   1134  CG  LEU A 127      -2.815  17.529  33.885  1.00155.56           C  
ATOM   1135  CD1 LEU A 127      -2.636  18.331  35.184  1.00155.56           C  
ATOM   1136  CD2 LEU A 127      -4.211  16.908  33.801  1.00155.56           C  
ATOM   1137  H   LEU A 127      -4.824  18.010  31.429  1.00  0.00           H  
ATOM   1138  HA  LEU A 127      -3.751  19.979  33.313  1.00  0.00           H  
ATOM   1139 1HB  LEU A 127      -2.624  17.793  31.725  1.00  0.00           H  
ATOM   1140 2HB  LEU A 127      -1.510  18.811  32.668  1.00  0.00           H  
ATOM   1141  HG  LEU A 127      -2.098  16.707  33.899  1.00  0.00           H  
ATOM   1142 1HD1 LEU A 127      -2.860  17.694  36.040  1.00  0.00           H  
ATOM   1143 2HD1 LEU A 127      -1.607  18.684  35.255  1.00  0.00           H  
ATOM   1144 3HD1 LEU A 127      -3.313  19.184  35.181  1.00  0.00           H  
ATOM   1145 1HD2 LEU A 127      -4.398  16.312  34.695  1.00  0.00           H  
ATOM   1146 2HD2 LEU A 127      -4.958  17.699  33.728  1.00  0.00           H  
ATOM   1147 3HD2 LEU A 127      -4.273  16.269  32.920  1.00  0.00           H  
ATOM   1148  N   LEU A 128      -3.452  20.615  30.222  1.00  0.00           N  
ATOM   1149  CA  LEU A 128      -2.766  21.469  29.288  1.00  0.00           C  
ATOM   1150  C   LEU A 128      -3.341  22.851  29.184  1.00  0.00           C  
ATOM   1151  O   LEU A 128      -4.551  23.059  29.194  1.00  0.00           O  
ATOM   1152  CB  LEU A 128      -2.760  20.809  27.903  1.00  0.00           C  
ATOM   1153  CG  LEU A 128      -2.271  19.356  27.874  1.00  0.00           C  
ATOM   1154  CD1 LEU A 128      -2.271  18.833  26.444  1.00  0.00           C  
ATOM   1155  CD2 LEU A 128      -0.877  19.276  28.478  1.00  0.00           C  
ATOM   1156  H   LEU A 128      -4.263  20.099  29.912  1.00  0.00           H  
ATOM   1157  HA  LEU A 128      -1.732  21.600  29.605  1.00  0.00           H  
ATOM   1158 1HB  LEU A 128      -3.826  20.849  27.684  1.00  0.00           H  
ATOM   1159 2HB  LEU A 128      -2.217  21.409  27.173  1.00  0.00           H  
ATOM   1160  HG  LEU A 128      -2.942  18.776  28.508  1.00  0.00           H  
ATOM   1161 1HD1 LEU A 128      -1.922  17.801  26.434  1.00  0.00           H  
ATOM   1162 2HD1 LEU A 128      -3.282  18.878  26.040  1.00  0.00           H  
ATOM   1163 3HD1 LEU A 128      -1.608  19.446  25.833  1.00  0.00           H  
ATOM   1164 1HD2 LEU A 128      -0.530  18.243  28.457  1.00  0.00           H  
ATOM   1165 2HD2 LEU A 128      -0.194  19.900  27.901  1.00  0.00           H  
ATOM   1166 3HD2 LEU A 128      -0.905  19.629  29.509  1.00  0.00           H  
ATOM   1167  N   SER A 129      -2.427  23.843  29.113  1.00  0.00           N  
ATOM   1168  CA  SER A 129      -2.734  25.240  28.991  1.00  0.00           C  
ATOM   1169  C   SER A 129      -3.196  25.539  27.592  1.00  0.00           C  
ATOM   1170  O   SER A 129      -4.005  26.444  27.385  1.00  0.00           O  
ATOM   1171  CB  SER A 129      -1.525  26.082  29.349  1.00  0.00           C  
ATOM   1172  OG  SER A 129      -0.484  25.929  28.423  1.00  0.00           O  
ATOM   1173  H   SER A 129      -1.461  23.553  29.150  1.00  0.00           H  
ATOM   1174  HA  SER A 129      -3.411  25.604  29.764  1.00  0.00           H  
ATOM   1175 1HB  SER A 129      -1.825  27.129  29.375  1.00  0.00           H  
ATOM   1176 2HB  SER A 129      -1.170  25.782  30.334  1.00  0.00           H  
ATOM   1177  HG  SER A 129       0.097  26.693  28.467  1.00  0.00           H  
ATOM   1178  N   GLY A 130      -2.224  25.029  26.590  1.00  0.00           N  
ATOM   1179  CA  GLY A 130      -2.751  25.041  25.253  1.00  0.00           C  
ATOM   1180  C   GLY A 130      -2.021  24.021  24.430  1.00  0.00           C  
ATOM   1181  O   GLY A 130      -1.137  23.322  24.924  1.00  0.00           O  
ATOM   1182  H   GLY A 130      -1.319  24.614  26.759  1.00  0.00           H  
ATOM   1183 1HA  GLY A 130      -3.814  24.804  25.286  1.00  0.00           H  
ATOM   1184 2HA  GLY A 130      -2.614  26.034  24.825  1.00  0.00           H  
ATOM   1185  N   VAL A 131      -2.400  23.919  23.136  1.00  0.00           N  
ATOM   1186  CA  VAL A 131      -1.838  22.957  22.223  1.00  0.00           C  
ATOM   1187  C   VAL A 131      -1.590  23.670  20.927  1.00  0.00           C  
ATOM   1188  O   VAL A 131      -2.305  24.611  20.581  1.00  0.00           O  
ATOM   1189  CB  VAL A 131      -2.762  21.747  21.992  1.00  0.00           C  
ATOM   1190  CG1 VAL A 131      -4.012  22.168  21.233  1.00  0.00           C  
ATOM   1191  CG2 VAL A 131      -2.026  20.651  21.237  1.00  0.00           C  
ATOM   1192  H   VAL A 131      -3.112  24.554  22.805  1.00  0.00           H  
ATOM   1193  HA  VAL A 131      -0.898  22.555  22.601  1.00  0.00           H  
ATOM   1194  HB  VAL A 131      -3.047  21.329  22.958  1.00  0.00           H  
ATOM   1195 1HG1 VAL A 131      -4.654  21.300  21.078  1.00  0.00           H  
ATOM   1196 2HG1 VAL A 131      -4.551  22.919  21.809  1.00  0.00           H  
ATOM   1197 3HG1 VAL A 131      -3.728  22.584  20.267  1.00  0.00           H  
ATOM   1198 1HG2 VAL A 131      -2.693  19.803  21.082  1.00  0.00           H  
ATOM   1199 2HG2 VAL A 131      -1.696  21.034  20.271  1.00  0.00           H  
ATOM   1200 3HG2 VAL A 131      -1.159  20.329  21.815  1.00  0.00           H  
ATOM   1201  N   ALA A 132      -0.538  23.253  20.188  1.00  0.00           N  
ATOM   1202  CA  ALA A 132      -0.209  23.885  18.938  1.00  0.00           C  
ATOM   1203  C   ALA A 132       0.490  22.884  18.063  1.00  0.00           C  
ATOM   1204  O   ALA A 132       1.019  21.881  18.539  1.00  0.00           O  
ATOM   1205  CB  ALA A 132       0.655  25.119  19.157  1.00  0.00           C  
ATOM   1206  H   ALA A 132       0.030  22.485  20.516  1.00  0.00           H  
ATOM   1207  HA  ALA A 132      -1.127  24.256  18.481  1.00  0.00           H  
ATOM   1208 1HB  ALA A 132       0.906  25.562  18.193  1.00  0.00           H  
ATOM   1209 2HB  ALA A 132       0.107  25.845  19.758  1.00  0.00           H  
ATOM   1210 3HB  ALA A 132       1.570  24.836  19.675  1.00  0.00           H  
ATOM   1211  N   TYR A 133       0.483  23.136  16.736  1.00  0.00           N  
ATOM   1212  CA  TYR A 133       1.136  22.266  15.795  1.00  0.00           C  
ATOM   1213  C   TYR A 133       2.212  23.047  15.102  1.00  0.00           C  
ATOM   1214  O   TYR A 133       1.971  24.146  14.604  1.00  0.00           O  
ATOM   1215  CB  TYR A 133       0.142  21.694  14.781  1.00  0.00           C  
ATOM   1216  CG  TYR A 133       0.777  20.806  13.734  1.00  0.00           C  
ATOM   1217  CD1 TYR A 133       1.383  19.609  14.087  1.00  0.00           C  
ATOM   1218  CD2 TYR A 133       0.767  21.167  12.395  1.00  0.00           C  
ATOM   1219  CE1 TYR A 133       1.965  18.794  13.135  1.00  0.00           C  
ATOM   1220  CE2 TYR A 133       1.345  20.360  11.434  1.00  0.00           C  
ATOM   1221  CZ  TYR A 133       1.943  19.174  11.808  1.00  0.00           C  
ATOM   1222  OH  TYR A 133       2.519  18.366  10.855  1.00  0.00           O  
ATOM   1223  H   TYR A 133       0.005  23.959  16.397  1.00  0.00           H  
ATOM   1224  HA  TYR A 133       1.565  21.410  16.317  1.00  0.00           H  
ATOM   1225 1HB  TYR A 133      -0.598  21.123  15.342  1.00  0.00           H  
ATOM   1226 2HB  TYR A 133      -0.343  22.540  14.294  1.00  0.00           H  
ATOM   1227  HD1 TYR A 133       1.396  19.316  15.137  1.00  0.00           H  
ATOM   1228  HD2 TYR A 133       0.294  22.105  12.106  1.00  0.00           H  
ATOM   1229  HE1 TYR A 133       2.437  17.857  13.427  1.00  0.00           H  
ATOM   1230  HE2 TYR A 133       1.328  20.661  10.387  1.00  0.00           H  
ATOM   1231  HH  TYR A 133       2.930  17.581  11.227  1.00  0.00           H  
ATOM   1232  N   ALA A 134       3.440  22.485  15.063  1.00  0.00           N  
ATOM   1233  CA  ALA A 134       4.546  23.103  14.385  1.00  0.00           C  
ATOM   1234  C   ALA A 134       4.826  22.292  13.162  1.00  0.00           C  
ATOM   1235  O   ALA A 134       4.718  21.067  13.179  1.00  0.00           O  
ATOM   1236  CB  ALA A 134       5.771  23.197  15.283  1.00  0.00           C  
ATOM   1237  H   ALA A 134       3.581  21.599  15.527  1.00  0.00           H  
ATOM   1238  HA  ALA A 134       4.286  24.139  14.166  1.00  0.00           H  
ATOM   1239 1HB  ALA A 134       6.597  23.637  14.724  1.00  0.00           H  
ATOM   1240 2HB  ALA A 134       5.544  23.822  16.146  1.00  0.00           H  
ATOM   1241 3HB  ALA A 134       6.052  22.200  15.620  1.00  0.00           H  
ATOM   1242  N   GLU A 135       5.202  22.962  12.056  1.00 65.12           N  
ATOM   1243  CA  GLU A 135       5.516  22.239  10.856  1.00 65.12           C  
ATOM   1244  C   GLU A 135       6.999  22.217  10.684  1.00 65.12           C  
ATOM   1245  O   GLU A 135       7.697  23.174  11.015  1.00 65.12           O  
ATOM   1246  CB  GLU A 135       4.894  22.852   9.589  1.00 65.12           C  
ATOM   1247  CG  GLU A 135       5.088  21.988   8.341  1.00 65.12           C  
ATOM   1248  CD  GLU A 135       4.259  22.592   7.218  1.00 65.12           C  
ATOM   1249  OE1 GLU A 135       4.614  23.706   6.749  1.00 65.12           O  
ATOM   1250  OE2 GLU A 135       3.256  21.943   6.817  1.00 65.12           O  
ATOM   1251  H   GLU A 135       5.268  23.970  12.054  1.00  0.00           H  
ATOM   1252  HA  GLU A 135       5.143  21.217  10.933  1.00  0.00           H  
ATOM   1253 1HB  GLU A 135       3.831  22.984   9.788  1.00  0.00           H  
ATOM   1254 2HB  GLU A 135       5.362  23.826   9.443  1.00  0.00           H  
ATOM   1255 1HG  GLU A 135       6.132  21.877   8.048  1.00  0.00           H  
ATOM   1256 2HG  GLU A 135       4.690  21.018   8.636  1.00  0.00           H  
ATOM   1257  N   ARG A 136       7.517  21.082  10.178  1.00  0.00           N  
ATOM   1258  CA  ARG A 136       8.927  20.934   9.961  1.00  0.00           C  
ATOM   1259  C   ARG A 136       9.285  21.659   8.701  1.00  0.00           C  
ATOM   1260  O   ARG A 136       8.646  21.476   7.665  1.00  0.00           O  
ATOM   1261  CB  ARG A 136       9.378  19.482   9.939  1.00  0.00           C  
ATOM   1262  CG  ARG A 136      10.524  19.182   8.986  1.00  0.00           C  
ATOM   1263  CD  ARG A 136      10.138  19.159   7.552  1.00  0.00           C  
ATOM   1264  NE  ARG A 136       9.673  17.867   7.074  1.00  0.00           N  
ATOM   1265  CZ  ARG A 136       9.459  17.563   5.779  1.00  0.00           C  
ATOM   1266  NH1 ARG A 136       9.629  18.461   4.834  1.00  0.00           N  
ATOM   1267  NH2 ARG A 136       9.049  16.341   5.484  1.00  0.00           N  
ATOM   1268  H   ARG A 136       6.901  20.316   9.945  1.00  0.00           H  
ATOM   1269  HA  ARG A 136       9.474  21.293  10.834  1.00  0.00           H  
ATOM   1270 1HB  ARG A 136       9.679  19.226  10.954  1.00  0.00           H  
ATOM   1271 2HB  ARG A 136       8.512  18.884   9.656  1.00  0.00           H  
ATOM   1272 1HG  ARG A 136      11.291  19.946   9.115  1.00  0.00           H  
ATOM   1273 2HG  ARG A 136      10.939  18.206   9.239  1.00  0.00           H  
ATOM   1274 1HD  ARG A 136       9.333  19.876   7.390  1.00  0.00           H  
ATOM   1275 2HD  ARG A 136      11.001  19.440   6.948  1.00  0.00           H  
ATOM   1276  HE  ARG A 136       9.446  17.031   7.595  1.00  0.00           H  
ATOM   1277 1HH1 ARG A 136       9.925  19.396   5.078  1.00  0.00           H  
ATOM   1278 2HH1 ARG A 136       9.463  18.213   3.870  1.00  0.00           H  
ATOM   1279 1HH2 ARG A 136       8.906  15.668   6.224  1.00  0.00           H  
ATOM   1280 2HH2 ARG A 136       8.880  16.087   4.523  1.00  0.00           H  
ATOM   1281  N   VAL A 137      10.319  22.526   8.769  1.00 52.73           N  
ATOM   1282  CA  VAL A 137      10.734  23.254   7.606  1.00 52.73           C  
ATOM   1283  C   VAL A 137      12.229  23.176   7.553  1.00 52.73           C  
ATOM   1284  O   VAL A 137      12.909  23.553   8.505  1.00 52.73           O  
ATOM   1285  CB  VAL A 137      10.374  24.713   7.671  1.00 52.73           C  
ATOM   1286  CG1 VAL A 137      10.893  25.415   6.405  1.00 52.73           C  
ATOM   1287  CG2 VAL A 137       8.855  24.835   7.877  1.00 52.73           C  
ATOM   1288  H   VAL A 137      10.809  22.669   9.640  1.00  0.00           H  
ATOM   1289  HA  VAL A 137      10.291  22.840   6.700  1.00  0.00           H  
ATOM   1290  HB  VAL A 137      10.864  25.161   8.536  1.00  0.00           H  
ATOM   1291 1HG1 VAL A 137      10.636  26.474   6.445  1.00  0.00           H  
ATOM   1292 2HG1 VAL A 137      11.976  25.307   6.347  1.00  0.00           H  
ATOM   1293 3HG1 VAL A 137      10.435  24.964   5.525  1.00  0.00           H  
ATOM   1294 1HG2 VAL A 137       8.577  25.887   7.927  1.00  0.00           H  
ATOM   1295 2HG2 VAL A 137       8.336  24.362   7.043  1.00  0.00           H  
ATOM   1296 3HG2 VAL A 137       8.573  24.341   8.807  1.00  0.00           H  
ATOM   1297  N   LEU A 138      12.782  22.658   6.438  1.00 96.83           N  
ATOM   1298  CA  LEU A 138      14.209  22.637   6.280  1.00 96.83           C  
ATOM   1299  C   LEU A 138      14.597  23.958   5.685  1.00 96.83           C  
ATOM   1300  O   LEU A 138      13.771  24.657   5.101  1.00 96.83           O  
ATOM   1301  CB  LEU A 138      14.751  21.512   5.380  1.00 96.83           C  
ATOM   1302  CG  LEU A 138      14.774  20.134   6.067  1.00 96.83           C  
ATOM   1303  CD1 LEU A 138      13.377  19.705   6.530  1.00 96.83           C  
ATOM   1304  CD2 LEU A 138      15.458  19.082   5.178  1.00 96.83           C  
ATOM   1305  H   LEU A 138      12.200  22.280   5.704  1.00  0.00           H  
ATOM   1306  HA  LEU A 138      14.682  22.507   7.253  1.00  0.00           H  
ATOM   1307 1HB  LEU A 138      13.999  21.537   4.593  1.00  0.00           H  
ATOM   1308 2HB  LEU A 138      15.725  21.765   4.960  1.00  0.00           H  
ATOM   1309  HG  LEU A 138      15.378  20.232   6.970  1.00  0.00           H  
ATOM   1310 1HD1 LEU A 138      13.436  18.728   7.010  1.00  0.00           H  
ATOM   1311 2HD1 LEU A 138      12.989  20.434   7.241  1.00  0.00           H  
ATOM   1312 3HD1 LEU A 138      12.711  19.647   5.670  1.00  0.00           H  
ATOM   1313 1HD2 LEU A 138      15.460  18.119   5.690  1.00  0.00           H  
ATOM   1314 2HD2 LEU A 138      14.915  18.992   4.237  1.00  0.00           H  
ATOM   1315 3HD2 LEU A 138      16.485  19.387   4.977  1.00  0.00           H  
ATOM   1316  N   ASN A 139      15.888  24.322   5.801  1.00 54.12           N  
ATOM   1317  CA  ASN A 139      16.371  25.616   5.406  1.00 54.12           C  
ATOM   1318  C   ASN A 139      16.151  25.869   3.946  1.00 54.12           C  
ATOM   1319  O   ASN A 139      15.832  26.994   3.562  1.00 54.12           O  
ATOM   1320  CB  ASN A 139      17.869  25.805   5.697  1.00 54.12           C  
ATOM   1321  CG  ASN A 139      18.185  27.286   5.550  1.00 54.12           C  
ATOM   1322  OD1 ASN A 139      17.594  28.128   6.224  1.00 54.12           O  
ATOM   1323  ND2 ASN A 139      19.144  27.617   4.644  1.00 54.12           N  
ATOM   1324  H   ASN A 139      16.538  23.650   6.183  1.00  0.00           H  
ATOM   1325  HA  ASN A 139      15.841  26.393   5.959  1.00  0.00           H  
ATOM   1326 1HB  ASN A 139      18.330  25.345   6.572  1.00  0.00           H  
ATOM   1327 2HB  ASN A 139      18.176  25.267   4.800  1.00  0.00           H  
ATOM   1328 1HD2 ASN A 139      19.392  28.577   4.507  1.00  0.00           H  
ATOM   1329 2HD2 ASN A 139      19.601  26.902   4.116  1.00  0.00           H  
ATOM   1330  N   SER A 140      16.299  24.842   3.089  1.00 79.39           N  
ATOM   1331  CA  SER A 140      16.186  25.067   1.674  1.00 79.39           C  
ATOM   1332  C   SER A 140      14.844  25.673   1.379  1.00 79.39           C  
ATOM   1333  O   SER A 140      14.728  26.551   0.527  1.00 79.39           O  
ATOM   1334  CB  SER A 140      16.285  23.771   0.847  1.00 79.39           C  
ATOM   1335  OG  SER A 140      17.583  23.208   0.962  1.00 79.39           O  
ATOM   1336  H   SER A 140      16.490  23.909   3.425  1.00  0.00           H  
ATOM   1337  HA  SER A 140      17.026  25.623   1.255  1.00  0.00           H  
ATOM   1338 1HB  SER A 140      15.542  23.065   1.216  1.00  0.00           H  
ATOM   1339 2HB  SER A 140      16.075  24.005  -0.196  1.00  0.00           H  
ATOM   1340  HG  SER A 140      18.121  23.760   1.534  1.00  0.00           H  
ATOM   1341  N   GLU A 141      13.810  25.187   2.087  1.00 84.10           N  
ATOM   1342  CA  GLU A 141      12.409  25.514   1.995  1.00 84.10           C  
ATOM   1343  C   GLU A 141      12.027  26.825   2.632  1.00 84.10           C  
ATOM   1344  O   GLU A 141      10.963  27.361   2.335  1.00 84.10           O  
ATOM   1345  CB  GLU A 141      11.554  24.436   2.669  1.00 84.10           C  
ATOM   1346  CG  GLU A 141      11.731  23.060   2.030  1.00 84.10           C  
ATOM   1347  CD  GLU A 141      11.143  22.041   2.987  1.00 84.10           C  
ATOM   1348  OE1 GLU A 141       9.895  21.888   2.980  1.00 84.10           O  
ATOM   1349  OE2 GLU A 141      11.926  21.412   3.747  1.00 84.10           O  
ATOM   1350  H   GLU A 141      14.112  24.501   2.764  1.00  0.00           H  
ATOM   1351  HA  GLU A 141      12.114  25.585   0.948  1.00  0.00           H  
ATOM   1352 1HB  GLU A 141      11.849  24.406   3.718  1.00  0.00           H  
ATOM   1353 2HB  GLU A 141      10.515  24.758   2.592  1.00  0.00           H  
ATOM   1354 1HG  GLU A 141      11.290  22.983   1.037  1.00  0.00           H  
ATOM   1355 2HG  GLU A 141      12.812  22.949   1.956  1.00  0.00           H  
ATOM   1356  N   ARG A 142      12.850  27.371   3.541  1.00 93.41           N  
ATOM   1357  CA  ARG A 142      12.427  28.452   4.396  1.00 93.41           C  
ATOM   1358  C   ARG A 142      11.873  29.645   3.662  1.00 93.41           C  
ATOM   1359  O   ARG A 142      10.814  30.148   4.037  1.00 93.41           O  
ATOM   1360  CB  ARG A 142      13.573  28.939   5.299  1.00 93.41           C  
ATOM   1361  CG  ARG A 142      13.191  30.087   6.233  1.00 93.41           C  
ATOM   1362  CD  ARG A 142      14.328  30.493   7.172  1.00 93.41           C  
ATOM   1363  NE  ARG A 142      13.845  31.638   7.992  1.00 93.41           N  
ATOM   1364  CZ  ARG A 142      14.528  32.005   9.115  1.00 93.41           C  
ATOM   1365  NH1 ARG A 142      15.634  31.304   9.499  1.00 93.41           N  
ATOM   1366  NH2 ARG A 142      14.104  33.072   9.853  1.00 93.41           N  
ATOM   1367  H   ARG A 142      13.791  27.014   3.628  1.00  0.00           H  
ATOM   1368  HA  ARG A 142      11.646  28.103   5.073  1.00  0.00           H  
ATOM   1369 1HB  ARG A 142      13.900  28.083   5.887  1.00  0.00           H  
ATOM   1370 2HB  ARG A 142      14.382  29.258   4.642  1.00  0.00           H  
ATOM   1371 1HG  ARG A 142      12.914  30.950   5.627  1.00  0.00           H  
ATOM   1372 2HG  ARG A 142      12.336  29.775   6.833  1.00  0.00           H  
ATOM   1373 1HD  ARG A 142      14.586  29.644   7.804  1.00  0.00           H  
ATOM   1374 2HD  ARG A 142      15.194  30.779   6.576  1.00  0.00           H  
ATOM   1375  HE  ARG A 142      13.041  32.236   7.854  1.00  0.00           H  
ATOM   1376 1HH1 ARG A 142      15.945  30.515   8.950  1.00  0.00           H  
ATOM   1377 2HH1 ARG A 142      16.138  31.577  10.330  1.00  0.00           H  
ATOM   1378 1HH2 ARG A 142      13.284  33.588   9.565  1.00  0.00           H  
ATOM   1379 2HH2 ARG A 142      14.611  33.341  10.683  1.00  0.00           H  
ATOM   1380  N   GLU A 143      12.533  30.141   2.600  1.00 32.97           N  
ATOM   1381  CA  GLU A 143      12.032  31.327   1.956  1.00 32.97           C  
ATOM   1382  C   GLU A 143      10.673  31.054   1.382  1.00 32.97           C  
ATOM   1383  O   GLU A 143       9.784  31.901   1.464  1.00 32.97           O  
ATOM   1384  CB  GLU A 143      12.949  31.824   0.826  1.00 32.97           C  
ATOM   1385  CG  GLU A 143      14.278  32.379   1.346  1.00 32.97           C  
ATOM   1386  CD  GLU A 143      15.105  32.843   0.156  1.00 32.97           C  
ATOM   1387  OE1 GLU A 143      14.895  32.296  -0.959  1.00 32.97           O  
ATOM   1388  OE2 GLU A 143      15.959  33.750   0.348  1.00 32.97           O  
ATOM   1389  H   GLU A 143      13.370  29.704   2.243  1.00  0.00           H  
ATOM   1390  HA  GLU A 143      11.944  32.134   2.684  1.00  0.00           H  
ATOM   1391 1HB  GLU A 143      13.127  30.976   0.164  1.00  0.00           H  
ATOM   1392 2HB  GLU A 143      12.401  32.597   0.287  1.00  0.00           H  
ATOM   1393 1HG  GLU A 143      14.158  33.179   2.076  1.00  0.00           H  
ATOM   1394 2HG  GLU A 143      14.745  31.519   1.825  1.00  0.00           H  
ATOM   1395  N   GLU A 144      10.467  29.864   0.785  1.00 65.00           N  
ATOM   1396  CA  GLU A 144       9.197  29.555   0.186  1.00 65.00           C  
ATOM   1397  C   GLU A 144       8.129  29.529   1.236  1.00 65.00           C  
ATOM   1398  O   GLU A 144       7.043  30.076   1.047  1.00 65.00           O  
ATOM   1399  CB  GLU A 144       9.175  28.191  -0.521  1.00 65.00           C  
ATOM   1400  CG  GLU A 144       7.792  27.824  -1.067  1.00 65.00           C  
ATOM   1401  CD  GLU A 144       7.414  28.824  -2.151  1.00 65.00           C  
ATOM   1402  OE1 GLU A 144       7.433  30.050  -1.859  1.00 65.00           O  
ATOM   1403  OE2 GLU A 144       7.093  28.375  -3.284  1.00 65.00           O  
ATOM   1404  H   GLU A 144      11.206  29.176   0.753  1.00  0.00           H  
ATOM   1405  HA  GLU A 144       8.947  30.309  -0.561  1.00  0.00           H  
ATOM   1406 1HB  GLU A 144       9.898  28.243  -1.335  1.00  0.00           H  
ATOM   1407 2HB  GLU A 144       9.500  27.449   0.208  1.00  0.00           H  
ATOM   1408 1HG  GLU A 144       7.731  26.802  -1.441  1.00  0.00           H  
ATOM   1409 2HG  GLU A 144       7.138  27.933  -0.203  1.00  0.00           H  
ATOM   1410  N   PHE A 145       8.431  28.909   2.388  1.00113.17           N  
ATOM   1411  CA  PHE A 145       7.498  28.746   3.468  1.00113.17           C  
ATOM   1412  C   PHE A 145       7.069  30.098   3.946  1.00113.17           C  
ATOM   1413  O   PHE A 145       5.880  30.361   4.120  1.00113.17           O  
ATOM   1414  CB  PHE A 145       8.184  27.992   4.626  1.00113.17           C  
ATOM   1415  CG  PHE A 145       7.334  27.917   5.848  1.00113.17           C  
ATOM   1416  CD1 PHE A 145       7.407  28.905   6.803  1.00113.17           C  
ATOM   1417  CD2 PHE A 145       6.481  26.856   6.051  1.00113.17           C  
ATOM   1418  CE1 PHE A 145       6.638  28.842   7.941  1.00113.17           C  
ATOM   1419  CE2 PHE A 145       5.708  26.789   7.187  1.00113.17           C  
ATOM   1420  CZ  PHE A 145       5.786  27.782   8.134  1.00113.17           C  
ATOM   1421  H   PHE A 145       9.367  28.543   2.487  1.00  0.00           H  
ATOM   1422  HA  PHE A 145       6.635  28.172   3.128  1.00  0.00           H  
ATOM   1423 1HB  PHE A 145       8.408  26.969   4.327  1.00  0.00           H  
ATOM   1424 2HB  PHE A 145       9.107  28.498   4.907  1.00  0.00           H  
ATOM   1425  HD1 PHE A 145       8.084  29.745   6.649  1.00  0.00           H  
ATOM   1426  HD2 PHE A 145       6.417  26.066   5.301  1.00  0.00           H  
ATOM   1427  HE1 PHE A 145       6.705  29.633   8.688  1.00  0.00           H  
ATOM   1428  HE2 PHE A 145       5.033  25.946   7.336  1.00  0.00           H  
ATOM   1429  HZ  PHE A 145       5.176  27.729   9.035  1.00  0.00           H  
ATOM   1430  N   GLU A 146       8.038  31.005   4.152  1.00 45.37           N  
ATOM   1431  CA  GLU A 146       7.746  32.306   4.677  1.00 45.37           C  
ATOM   1432  C   GLU A 146       6.914  33.099   3.718  1.00 45.37           C  
ATOM   1433  O   GLU A 146       5.997  33.803   4.133  1.00 45.37           O  
ATOM   1434  CB  GLU A 146       9.026  33.077   5.042  1.00 45.37           C  
ATOM   1435  CG  GLU A 146       9.732  32.430   6.239  1.00 45.37           C  
ATOM   1436  CD  GLU A 146      11.085  33.087   6.459  1.00 45.37           C  
ATOM   1437  OE1 GLU A 146      11.708  33.518   5.453  1.00 45.37           O  
ATOM   1438  OE2 GLU A 146      11.521  33.154   7.640  1.00 45.37           O  
ATOM   1439  H   GLU A 146       8.995  30.766   3.932  1.00  0.00           H  
ATOM   1440  HA  GLU A 146       7.141  32.213   5.580  1.00  0.00           H  
ATOM   1441 1HB  GLU A 146       9.665  33.070   4.158  1.00  0.00           H  
ATOM   1442 2HB  GLU A 146       8.728  34.101   5.268  1.00  0.00           H  
ATOM   1443 1HG  GLU A 146       9.145  32.460   7.157  1.00  0.00           H  
ATOM   1444 2HG  GLU A 146       9.866  31.395   5.928  1.00  0.00           H  
ATOM   1445  N   ARG A 147       7.199  33.008   2.408  1.00 55.77           N  
ATOM   1446  CA  ARG A 147       6.468  33.781   1.444  1.00 55.77           C  
ATOM   1447  C   ARG A 147       5.036  33.340   1.436  1.00 55.77           C  
ATOM   1448  O   ARG A 147       4.124  34.166   1.389  1.00 55.77           O  
ATOM   1449  CB  ARG A 147       7.031  33.605   0.024  1.00 55.77           C  
ATOM   1450  CG  ARG A 147       6.561  34.669  -0.965  1.00 55.77           C  
ATOM   1451  CD  ARG A 147       7.131  34.477  -2.371  1.00 55.77           C  
ATOM   1452  NE  ARG A 147       6.793  35.695  -3.159  1.00 55.77           N  
ATOM   1453  CZ  ARG A 147       7.021  35.722  -4.504  1.00 55.77           C  
ATOM   1454  NH1 ARG A 147       7.510  34.615  -5.136  1.00 55.77           N  
ATOM   1455  NH2 ARG A 147       6.757  36.855  -5.218  1.00 55.77           N  
ATOM   1456  H   ARG A 147       7.933  32.392   2.090  1.00  0.00           H  
ATOM   1457  HA  ARG A 147       6.570  34.843   1.669  1.00  0.00           H  
ATOM   1458 1HB  ARG A 147       8.117  33.633   0.106  1.00  0.00           H  
ATOM   1459 2HB  ARG A 147       6.719  32.620  -0.322  1.00  0.00           H  
ATOM   1460 1HG  ARG A 147       5.473  34.632  -1.024  1.00  0.00           H  
ATOM   1461 2HG  ARG A 147       6.871  35.647  -0.595  1.00  0.00           H  
ATOM   1462 1HD  ARG A 147       8.210  34.345  -2.300  1.00  0.00           H  
ATOM   1463 2HD  ARG A 147       6.685  33.588  -2.815  1.00  0.00           H  
ATOM   1464  HE  ARG A 147       6.394  36.572  -2.851  1.00  0.00           H  
ATOM   1465 1HH1 ARG A 147       7.702  33.777  -4.605  1.00  0.00           H  
ATOM   1466 2HH1 ARG A 147       7.678  34.639  -6.131  1.00  0.00           H  
ATOM   1467 1HH2 ARG A 147       6.393  37.672  -4.747  1.00  0.00           H  
ATOM   1468 2HH2 ARG A 147       6.927  36.872  -6.213  1.00  0.00           H  
ATOM   1469  N   GLU A 148       4.801  32.015   1.490  1.00 63.16           N  
ATOM   1470  CA  GLU A 148       3.465  31.495   1.419  1.00 63.16           C  
ATOM   1471  C   GLU A 148       2.685  31.967   2.608  1.00 63.16           C  
ATOM   1472  O   GLU A 148       1.573  32.475   2.471  1.00 63.16           O  
ATOM   1473  CB  GLU A 148       3.452  29.957   1.433  1.00 63.16           C  
ATOM   1474  CG  GLU A 148       4.139  29.348   0.209  1.00 63.16           C  
ATOM   1475  CD  GLU A 148       4.257  27.845   0.414  1.00 63.16           C  
ATOM   1476  OE1 GLU A 148       3.753  27.346   1.456  1.00 63.16           O  
ATOM   1477  OE2 GLU A 148       4.856  27.175  -0.469  1.00 63.16           O  
ATOM   1478  H   GLU A 148       5.575  31.372   1.582  1.00  0.00           H  
ATOM   1479  HA  GLU A 148       2.987  31.828   0.497  1.00  0.00           H  
ATOM   1480 1HB  GLU A 148       3.959  29.643   2.345  1.00  0.00           H  
ATOM   1481 2HB  GLU A 148       2.408  29.647   1.472  1.00  0.00           H  
ATOM   1482 1HG  GLU A 148       3.634  29.575  -0.729  1.00  0.00           H  
ATOM   1483 2HG  GLU A 148       5.124  29.812   0.211  1.00  0.00           H  
ATOM   1484  N   HIS A 149       3.266  31.815   3.812  1.00 62.52           N  
ATOM   1485  CA  HIS A 149       2.616  32.176   5.040  1.00 62.52           C  
ATOM   1486  C   HIS A 149       2.517  33.665   5.186  1.00 62.52           C  
ATOM   1487  O   HIS A 149       1.559  34.167   5.772  1.00 62.52           O  
ATOM   1488  CB  HIS A 149       3.301  31.562   6.268  1.00 62.52           C  
ATOM   1489  CG  HIS A 149       3.096  30.075   6.290  1.00 62.52           C  
ATOM   1490  ND1 HIS A 149       2.005  29.458   6.862  1.00 62.52           N  
ATOM   1491  CD2 HIS A 149       3.852  29.074   5.762  1.00 62.52           C  
ATOM   1492  CE1 HIS A 149       2.153  28.126   6.652  1.00 62.52           C  
ATOM   1493  NE2 HIS A 149       3.259  27.844   5.988  1.00 62.52           N  
ATOM   1494  H   HIS A 149       4.199  31.430   3.844  1.00  0.00           H  
ATOM   1495  HA  HIS A 149       1.584  31.826   5.025  1.00  0.00           H  
ATOM   1496 1HB  HIS A 149       4.373  31.760   6.239  1.00  0.00           H  
ATOM   1497 2HB  HIS A 149       2.879  31.981   7.181  1.00  0.00           H  
ATOM   1498  HD2 HIS A 149       4.798  29.133   5.223  1.00  0.00           H  
ATOM   1499  HE1 HIS A 149       1.406  27.421   7.016  1.00  0.00           H  
ATOM   1500  HE2 HIS A 149       3.572  26.922   5.721  1.00  0.00           H  
ATOM   1501  N   GLY A 150       3.513  34.418   4.681  1.00 25.66           N  
ATOM   1502  CA  GLY A 150       3.453  35.851   4.769  1.00 25.66           C  
ATOM   1503  C   GLY A 150       4.100  36.311   6.039  1.00 25.66           C  
ATOM   1504  O   GLY A 150       3.953  37.469   6.430  1.00 25.66           O  
ATOM   1505  H   GLY A 150       4.310  33.985   4.237  1.00  0.00           H  
ATOM   1506 1HA  GLY A 150       3.974  36.283   3.914  1.00  0.00           H  
ATOM   1507 2HA  GLY A 150       2.410  36.165   4.754  1.00  0.00           H  
ATOM   1508  N   TRP A 151       4.817  35.410   6.737  1.00 80.88           N  
ATOM   1509  CA  TRP A 151       5.489  35.818   7.936  1.00 80.88           C  
ATOM   1510  C   TRP A 151       6.803  35.114   8.038  1.00 80.88           C  
ATOM   1511  O   TRP A 151       7.046  34.120   7.357  1.00 80.88           O  
ATOM   1512  CB  TRP A 151       4.670  35.575   9.218  1.00 80.88           C  
ATOM   1513  CG  TRP A 151       3.961  34.242   9.304  1.00 80.88           C  
ATOM   1514  CD1 TRP A 151       2.665  33.965   8.982  1.00 80.88           C  
ATOM   1515  CD2 TRP A 151       4.534  33.009   9.771  1.00 80.88           C  
ATOM   1516  NE1 TRP A 151       2.389  32.642   9.230  1.00 80.88           N  
ATOM   1517  CE2 TRP A 151       3.530  32.040   9.714  1.00 80.88           C  
ATOM   1518  CE3 TRP A 151       5.787  32.706  10.219  1.00 80.88           C  
ATOM   1519  CZ2 TRP A 151       3.765  30.753  10.106  1.00 80.88           C  
ATOM   1520  CZ3 TRP A 151       6.022  31.403  10.605  1.00 80.88           C  
ATOM   1521  CH2 TRP A 151       5.031  30.445  10.551  1.00 80.88           C  
ATOM   1522  H   TRP A 151       4.892  34.450   6.433  1.00  0.00           H  
ATOM   1523  HA  TRP A 151       5.704  36.886   7.894  1.00  0.00           H  
ATOM   1524 1HB  TRP A 151       5.318  35.615  10.094  1.00  0.00           H  
ATOM   1525 2HB  TRP A 151       3.887  36.327   9.311  1.00  0.00           H  
ATOM   1526  HD1 TRP A 151       2.067  34.788   8.595  1.00  0.00           H  
ATOM   1527  HE1 TRP A 151       1.499  32.189   9.082  1.00  0.00           H  
ATOM   1528  HE3 TRP A 151       6.607  33.421  10.288  1.00  0.00           H  
ATOM   1529  HZ2 TRP A 151       2.952  30.029  10.050  1.00  0.00           H  
ATOM   1530  HZ3 TRP A 151       7.022  31.150  10.958  1.00  0.00           H  
ATOM   1531  HH2 TRP A 151       5.254  29.426  10.867  1.00  0.00           H  
ATOM   1532  N   THR A 152       7.705  35.654   8.886  1.00117.82           N  
ATOM   1533  CA  THR A 152       9.017  35.095   9.034  1.00117.82           C  
ATOM   1534  C   THR A 152       9.077  34.243  10.263  1.00117.82           C  
ATOM   1535  O   THR A 152       8.401  34.504  11.257  1.00117.82           O  
ATOM   1536  CB  THR A 152      10.100  36.127   9.160  1.00117.82           C  
ATOM   1537  OG1 THR A 152       9.901  36.907  10.330  1.00117.82           O  
ATOM   1538  CG2 THR A 152      10.074  37.026   7.913  1.00117.82           C  
ATOM   1539  H   THR A 152       7.453  36.468   9.428  1.00  0.00           H  
ATOM   1540  HA  THR A 152       9.253  34.474   8.170  1.00  0.00           H  
ATOM   1541  HB  THR A 152      11.062  35.622   9.243  1.00  0.00           H  
ATOM   1542  HG1 THR A 152       9.113  36.602  10.787  1.00  0.00           H  
ATOM   1543 1HG2 THR A 152      10.857  37.780   7.993  1.00  0.00           H  
ATOM   1544 2HG2 THR A 152      10.243  36.419   7.024  1.00  0.00           H  
ATOM   1545 3HG2 THR A 152       9.104  37.516   7.839  1.00  0.00           H  
ATOM   1546  N   ILE A 153       9.927  33.197  10.214  1.00 68.27           N  
ATOM   1547  CA  ILE A 153      10.104  32.308  11.327  1.00 68.27           C  
ATOM   1548  C   ILE A 153      10.872  33.067  12.364  1.00 68.27           C  
ATOM   1549  O   ILE A 153      11.856  33.739  12.055  1.00 68.27           O  
ATOM   1550  CB  ILE A 153      10.870  31.066  10.977  1.00 68.27           C  
ATOM   1551  CG1 ILE A 153      10.110  30.265   9.905  1.00 68.27           C  
ATOM   1552  CG2 ILE A 153      11.124  30.277  12.272  1.00 68.27           C  
ATOM   1553  CD1 ILE A 153      10.933  29.141   9.277  1.00 68.27           C  
ATOM   1554  H   ILE A 153      10.454  33.036   9.367  1.00  0.00           H  
ATOM   1555  HA  ILE A 153       9.140  32.014  11.741  1.00  0.00           H  
ATOM   1556  HB  ILE A 153      11.812  31.350  10.510  1.00  0.00           H  
ATOM   1557 1HG1 ILE A 153       9.224  29.845  10.381  1.00  0.00           H  
ATOM   1558 2HG1 ILE A 153       9.806  30.969   9.130  1.00  0.00           H  
ATOM   1559 1HG2 ILE A 153      11.680  29.368  12.042  1.00  0.00           H  
ATOM   1560 2HG2 ILE A 153      11.701  30.889  12.964  1.00  0.00           H  
ATOM   1561 3HG2 ILE A 153      10.171  30.012  12.730  1.00  0.00           H  
ATOM   1562 1HD1 ILE A 153      10.331  28.622   8.531  1.00  0.00           H  
ATOM   1563 2HD1 ILE A 153      11.819  29.561   8.799  1.00  0.00           H  
ATOM   1564 3HD1 ILE A 153      11.237  28.436  10.050  1.00  0.00           H  
ATOM   1565  N   LYS A 154      10.424  32.987  13.633  1.00 78.33           N  
ATOM   1566  CA  LYS A 154      11.028  33.778  14.668  1.00 78.33           C  
ATOM   1567  C   LYS A 154      11.585  32.894  15.736  1.00 78.33           C  
ATOM   1568  O   LYS A 154      11.221  31.727  15.865  1.00 78.33           O  
ATOM   1569  CB  LYS A 154      10.020  34.732  15.327  1.00 78.33           C  
ATOM   1570  CG  LYS A 154       9.411  35.723  14.333  1.00 78.33           C  
ATOM   1571  CD  LYS A 154       8.151  36.423  14.846  1.00 78.33           C  
ATOM   1572  CE  LYS A 154       7.546  37.398  13.835  1.00 78.33           C  
ATOM   1573  NZ  LYS A 154       7.013  36.652  12.673  1.00 78.33           N  
ATOM   1574  H   LYS A 154       9.660  32.370  13.868  1.00  0.00           H  
ATOM   1575  HA  LYS A 154      11.834  34.382  14.249  1.00  0.00           H  
ATOM   1576 1HB  LYS A 154       9.239  34.114  15.772  1.00  0.00           H  
ATOM   1577 2HB  LYS A 154      10.552  35.266  16.115  1.00  0.00           H  
ATOM   1578 1HG  LYS A 154      10.156  36.487  14.105  1.00  0.00           H  
ATOM   1579 2HG  LYS A 154       9.153  35.185  13.421  1.00  0.00           H  
ATOM   1580 1HD  LYS A 154       7.405  35.664  15.085  1.00  0.00           H  
ATOM   1581 2HD  LYS A 154       8.405  36.977  15.750  1.00  0.00           H  
ATOM   1582 1HE  LYS A 154       6.750  37.953  14.329  1.00  0.00           H  
ATOM   1583 2HE  LYS A 154       8.327  38.089  13.518  1.00  0.00           H  
ATOM   1584 1HZ  LYS A 154       6.616  37.302  12.009  1.00  0.00           H  
ATOM   1585 2HZ  LYS A 154       7.761  36.135  12.232  1.00  0.00           H  
ATOM   1586 3HZ  LYS A 154       6.299  36.010  12.985  1.00  0.00           H  
ATOM   1587  N   THR A 155      12.525  33.461  16.517  1.00 34.53           N  
ATOM   1588  CA  THR A 155      13.166  32.799  17.606  1.00 34.53           C  
ATOM   1589  C   THR A 155      12.275  32.919  18.791  1.00 34.53           C  
ATOM   1590  O   THR A 155      11.570  33.910  18.973  1.00 34.53           O  
ATOM   1591  CB  THR A 155      14.490  33.401  17.977  1.00 34.53           C  
ATOM   1592  OG1 THR A 155      14.313  34.739  18.416  1.00 34.53           O  
ATOM   1593  CG2 THR A 155      15.412  33.367  16.746  1.00 34.53           C  
ATOM   1594  H   THR A 155      12.779  34.415  16.303  1.00  0.00           H  
ATOM   1595  HA  THR A 155      13.338  31.753  17.352  1.00  0.00           H  
ATOM   1596  HB  THR A 155      14.926  32.824  18.792  1.00  0.00           H  
ATOM   1597  HG1 THR A 155      13.381  34.967  18.379  1.00  0.00           H  
ATOM   1598 1HG2 THR A 155      16.378  33.802  17.004  1.00  0.00           H  
ATOM   1599 2HG2 THR A 155      15.552  32.335  16.425  1.00  0.00           H  
ATOM   1600 3HG2 THR A 155      14.960  33.940  15.938  1.00  0.00           H  
ATOM   1601  N   MET A 156      12.290  31.871  19.625  1.00  0.00           N  
ATOM   1602  CA  MET A 156      11.476  31.806  20.794  1.00  0.00           C  
ATOM   1603  C   MET A 156      11.917  32.864  21.733  1.00  0.00           C  
ATOM   1604  O   MET A 156      11.093  33.509  22.384  1.00  0.00           O  
ATOM   1605  CB  MET A 156      11.563  30.429  21.449  1.00  0.00           C  
ATOM   1606  CG  MET A 156      10.784  29.338  20.727  1.00  0.00           C  
ATOM   1607  SD  MET A 156      11.217  27.682  21.297  1.00  0.00           S  
ATOM   1608  CE  MET A 156      10.596  27.729  22.975  1.00  0.00           C  
ATOM   1609  H   MET A 156      12.905  31.099  19.410  1.00  0.00           H  
ATOM   1610  HA  MET A 156      10.427  31.926  20.524  1.00  0.00           H  
ATOM   1611 1HB  MET A 156      12.618  30.160  21.483  1.00  0.00           H  
ATOM   1612 2HB  MET A 156      11.181  30.535  22.465  1.00  0.00           H  
ATOM   1613 1HG  MET A 156       9.722  29.509  20.898  1.00  0.00           H  
ATOM   1614 2HG  MET A 156      10.998  29.417  19.661  1.00  0.00           H  
ATOM   1615 1HE  MET A 156      10.789  26.772  23.462  1.00  0.00           H  
ATOM   1616 2HE  MET A 156      11.097  28.525  23.527  1.00  0.00           H  
ATOM   1617 3HE  MET A 156       9.522  27.918  22.960  1.00  0.00           H  
ATOM   1618  N   GLU A 157      13.242  33.049  21.882  1.00142.30           N  
ATOM   1619  CA  GLU A 157      13.527  34.082  22.808  1.00142.30           C  
ATOM   1620  C   GLU A 157      13.049  35.423  22.231  1.00142.30           C  
ATOM   1621  O   GLU A 157      12.048  35.966  22.698  1.00142.30           O  
ATOM   1622  CB  GLU A 157      15.020  34.181  23.173  1.00142.30           C  
ATOM   1623  CG  GLU A 157      15.964  34.390  21.990  1.00142.30           C  
ATOM   1624  CD  GLU A 157      17.382  34.393  22.548  1.00142.30           C  
ATOM   1625  OE1 GLU A 157      17.713  35.331  23.321  1.00142.30           O  
ATOM   1626  OE2 GLU A 157      18.148  33.450  22.217  1.00142.30           O  
ATOM   1627  H   GLU A 157      14.007  32.564  21.435  1.00  0.00           H  
ATOM   1628  HA  GLU A 157      12.980  33.908  23.735  1.00  0.00           H  
ATOM   1629 1HB  GLU A 157      15.124  35.018  23.864  1.00  0.00           H  
ATOM   1630 2HB  GLU A 157      15.286  33.254  23.682  1.00  0.00           H  
ATOM   1631 1HG  GLU A 157      15.839  33.650  21.200  1.00  0.00           H  
ATOM   1632 2HG  GLU A 157      15.688  35.374  21.612  1.00  0.00           H  
ATOM   1633  N   LYS A 158      13.764  36.010  21.227  1.00232.75           N  
ATOM   1634  CA  LYS A 158      13.444  37.344  20.717  1.00232.75           C  
ATOM   1635  C   LYS A 158      12.784  37.698  19.332  1.00232.75           C  
ATOM   1636  O   LYS A 158      11.801  38.438  19.342  1.00232.75           O  
ATOM   1637  CB  LYS A 158      14.696  38.236  20.768  1.00232.75           C  
ATOM   1638  CG  LYS A 158      15.337  38.301  22.157  1.00232.75           C  
ATOM   1639  CD  LYS A 158      14.413  38.854  23.243  1.00232.75           C  
ATOM   1640  CE  LYS A 158      14.447  40.378  23.357  1.00232.75           C  
ATOM   1641  NZ  LYS A 158      13.526  40.823  24.426  1.00232.75           N  
ATOM   1642  H   LYS A 158      14.540  35.503  20.825  1.00  0.00           H  
ATOM   1643  HA  LYS A 158      12.663  37.795  21.329  1.00  0.00           H  
ATOM   1644 1HB  LYS A 158      15.407  37.830  20.048  1.00  0.00           H  
ATOM   1645 2HB  LYS A 158      14.391  39.234  20.452  1.00  0.00           H  
ATOM   1646 1HG  LYS A 158      15.638  37.294  22.447  1.00  0.00           H  
ATOM   1647 2HG  LYS A 158      16.218  38.940  22.103  1.00  0.00           H  
ATOM   1648 1HD  LYS A 158      13.390  38.549  23.017  1.00  0.00           H  
ATOM   1649 2HD  LYS A 158      14.713  38.432  24.202  1.00  0.00           H  
ATOM   1650 1HE  LYS A 158      15.468  40.681  23.583  1.00  0.00           H  
ATOM   1651 2HE  LYS A 158      14.148  40.799  22.397  1.00  0.00           H  
ATOM   1652 1HZ  LYS A 158      13.553  41.830  24.496  1.00  0.00           H  
ATOM   1653 2HZ  LYS A 158      12.586  40.526  24.206  1.00  0.00           H  
ATOM   1654 3HZ  LYS A 158      13.811  40.417  25.306  1.00  0.00           H  
ATOM   1655  N   LYS A 159      13.275  37.220  18.115  1.00162.29           N  
ATOM   1656  CA  LYS A 159      12.973  37.904  16.816  1.00162.29           C  
ATOM   1657  C   LYS A 159      13.228  37.027  15.571  1.00162.29           C  
ATOM   1658  O   LYS A 159      13.286  35.813  15.721  1.00162.29           O  
ATOM   1659  CB  LYS A 159      13.821  39.185  16.703  1.00162.29           C  
ATOM   1660  CG  LYS A 159      13.490  40.223  17.777  1.00162.29           C  
ATOM   1661  CD  LYS A 159      14.501  41.368  17.856  1.00162.29           C  
ATOM   1662  CE  LYS A 159      14.352  42.388  16.726  1.00162.29           C  
ATOM   1663  NZ  LYS A 159      15.360  43.462  16.876  1.00162.29           N  
ATOM   1664  H   LYS A 159      13.850  36.390  18.112  1.00  0.00           H  
ATOM   1665  HA  LYS A 159      11.916  38.170  16.776  1.00  0.00           H  
ATOM   1666 1HB  LYS A 159      14.866  38.884  16.784  1.00  0.00           H  
ATOM   1667 2HB  LYS A 159      13.640  39.603  15.712  1.00  0.00           H  
ATOM   1668 1HG  LYS A 159      12.509  40.646  17.559  1.00  0.00           H  
ATOM   1669 2HG  LYS A 159      13.462  39.723  18.745  1.00  0.00           H  
ATOM   1670 1HD  LYS A 159      14.368  41.884  18.808  1.00  0.00           H  
ATOM   1671 2HD  LYS A 159      15.506  40.948  17.810  1.00  0.00           H  
ATOM   1672 1HE  LYS A 159      14.487  41.870  15.778  1.00  0.00           H  
ATOM   1673 2HE  LYS A 159      13.345  42.803  16.772  1.00  0.00           H  
ATOM   1674 1HZ  LYS A 159      15.254  44.131  16.126  1.00  0.00           H  
ATOM   1675 2HZ  LYS A 159      15.228  43.927  17.763  1.00  0.00           H  
ATOM   1676 3HZ  LYS A 159      16.286  43.061  16.841  1.00  0.00           H  
ATOM   1677  N   PRO A 160      13.388  37.536  14.325  1.00100.81           N  
ATOM   1678  CA  PRO A 160      13.587  36.682  13.154  1.00100.81           C  
ATOM   1679  C   PRO A 160      14.742  35.741  13.313  1.00100.81           C  
ATOM   1680  O   PRO A 160      15.792  36.149  13.806  1.00100.81           O  
ATOM   1681  CB  PRO A 160      13.631  37.620  11.954  1.00100.81           C  
ATOM   1682  CG  PRO A 160      12.684  38.758  12.381  1.00100.81           C  
ATOM   1683  CD  PRO A 160      12.767  38.792  13.921  1.00100.81           C  
ATOM   1684  HA  PRO A 160      12.793  35.930  13.036  1.00  0.00           H  
ATOM   1685 1HB  PRO A 160      14.652  37.981  11.762  1.00  0.00           H  
ATOM   1686 2HB  PRO A 160      13.289  37.118  11.037  1.00  0.00           H  
ATOM   1687 1HG  PRO A 160      12.994  39.719  11.944  1.00  0.00           H  
ATOM   1688 2HG  PRO A 160      11.655  38.567  12.042  1.00  0.00           H  
ATOM   1689 1HD  PRO A 160      13.371  39.636  14.287  1.00  0.00           H  
ATOM   1690 2HD  PRO A 160      11.776  38.880  14.389  1.00  0.00           H  
ATOM   1691  N   SER A 161      14.547  34.471  12.892  1.00 52.26           N  
ATOM   1692  CA  SER A 161      15.503  33.419  13.098  1.00 52.26           C  
ATOM   1693  C   SER A 161      16.683  33.541  12.181  1.00 52.26           C  
ATOM   1694  O   SER A 161      16.592  33.958  11.028  1.00 52.26           O  
ATOM   1695  CB  SER A 161      14.922  32.012  12.884  1.00 52.26           C  
ATOM   1696  OG  SER A 161      15.934  31.038  13.084  1.00 52.26           O  
ATOM   1697  H   SER A 161      13.684  34.264  12.411  1.00  0.00           H  
ATOM   1698  HA  SER A 161      15.830  33.328  14.135  1.00  0.00           H  
ATOM   1699 1HB  SER A 161      14.109  31.859  13.594  1.00  0.00           H  
ATOM   1700 2HB  SER A 161      14.533  31.945  11.869  1.00  0.00           H  
ATOM   1701  HG  SER A 161      16.759  31.476  13.309  1.00  0.00           H  
ATOM   1702  N   PRO A 162      17.805  33.155  12.738  1.00159.84           N  
ATOM   1703  CA  PRO A 162      19.043  33.090  12.003  1.00159.84           C  
ATOM   1704  C   PRO A 162      18.985  31.834  11.199  1.00159.84           C  
ATOM   1705  O   PRO A 162      18.053  31.054  11.385  1.00159.84           O  
ATOM   1706  CB  PRO A 162      20.158  33.063  13.045  1.00159.84           C  
ATOM   1707  CG  PRO A 162      19.534  33.748  14.269  1.00159.84           C  
ATOM   1708  CD  PRO A 162      18.033  33.448  14.144  1.00159.84           C  
ATOM   1709  HA  PRO A 162      19.174  33.937  11.314  1.00  0.00           H  
ATOM   1710 1HB  PRO A 162      20.470  32.034  13.274  1.00  0.00           H  
ATOM   1711 2HB  PRO A 162      21.051  33.600  12.694  1.00  0.00           H  
ATOM   1712 1HG  PRO A 162      19.951  33.348  15.205  1.00  0.00           H  
ATOM   1713 2HG  PRO A 162      19.734  34.830  14.264  1.00  0.00           H  
ATOM   1714 1HD  PRO A 162      17.728  32.589  14.759  1.00  0.00           H  
ATOM   1715 2HD  PRO A 162      17.411  34.301  14.453  1.00  0.00           H  
ATOM   1716  N   ILE A 163      19.964  31.613  10.304  1.00 53.13           N  
ATOM   1717  CA  ILE A 163      19.930  30.445   9.475  1.00 53.13           C  
ATOM   1718  C   ILE A 163      20.241  29.233  10.299  1.00 53.13           C  
ATOM   1719  O   ILE A 163      21.218  29.205  11.045  1.00 53.13           O  
ATOM   1720  CB  ILE A 163      20.917  30.487   8.344  1.00 53.13           C  
ATOM   1721  CG1 ILE A 163      20.617  31.674   7.415  1.00 53.13           C  
ATOM   1722  CG2 ILE A 163      20.885  29.124   7.633  1.00 53.13           C  
ATOM   1723  CD1 ILE A 163      21.736  31.965   6.417  1.00 53.13           C  
ATOM   1724  H   ILE A 163      20.730  32.264  10.206  1.00  0.00           H  
ATOM   1725  HA  ILE A 163      18.934  30.299   9.057  1.00  0.00           H  
ATOM   1726  HB  ILE A 163      21.909  30.688   8.746  1.00  0.00           H  
ATOM   1727 1HG1 ILE A 163      19.698  31.441   6.877  1.00  0.00           H  
ATOM   1728 2HG1 ILE A 163      20.455  32.547   8.047  1.00  0.00           H  
ATOM   1729 1HG2 ILE A 163      21.594  29.128   6.805  1.00  0.00           H  
ATOM   1730 2HG2 ILE A 163      21.156  28.339   8.338  1.00  0.00           H  
ATOM   1731 3HG2 ILE A 163      19.882  28.937   7.250  1.00  0.00           H  
ATOM   1732 1HD1 ILE A 163      21.457  32.815   5.794  1.00  0.00           H  
ATOM   1733 2HD1 ILE A 163      22.655  32.198   6.957  1.00  0.00           H  
ATOM   1734 3HD1 ILE A 163      21.898  31.092   5.786  1.00  0.00           H  
ATOM   1735  N   ARG A 164      19.378  28.200  10.183  1.00 79.27           N  
ATOM   1736  CA  ARG A 164      19.544  26.945  10.864  1.00 79.27           C  
ATOM   1737  C   ARG A 164      19.242  25.879   9.852  1.00 79.27           C  
ATOM   1738  O   ARG A 164      18.645  26.152   8.812  1.00 79.27           O  
ATOM   1739  CB  ARG A 164      18.591  26.769  12.058  1.00 79.27           C  
ATOM   1740  CG  ARG A 164      18.878  27.767  13.182  1.00 79.27           C  
ATOM   1741  CD  ARG A 164      20.089  27.388  14.038  1.00 79.27           C  
ATOM   1742  NE  ARG A 164      20.336  28.498  15.001  1.00 79.27           N  
ATOM   1743  CZ  ARG A 164      21.277  29.448  14.727  1.00 79.27           C  
ATOM   1744  NH1 ARG A 164      22.014  29.371  13.581  1.00 79.27           N  
ATOM   1745  NH2 ARG A 164      21.492  30.469  15.607  1.00 79.27           N  
ATOM   1746  H   ARG A 164      18.577  28.331   9.582  1.00  0.00           H  
ATOM   1747  HA  ARG A 164      20.544  26.889  11.295  1.00  0.00           H  
ATOM   1748 1HB  ARG A 164      17.579  26.901  11.679  1.00  0.00           H  
ATOM   1749 2HB  ARG A 164      18.715  25.747  12.415  1.00  0.00           H  
ATOM   1750 1HG  ARG A 164      19.063  28.746  12.739  1.00  0.00           H  
ATOM   1751 2HG  ARG A 164      18.002  27.821  13.829  1.00  0.00           H  
ATOM   1752 1HD  ARG A 164      19.872  26.460  14.567  1.00  0.00           H  
ATOM   1753 2HD  ARG A 164      20.951  27.243  13.388  1.00  0.00           H  
ATOM   1754  HE  ARG A 164      19.896  28.688  15.892  1.00  0.00           H  
ATOM   1755 1HH1 ARG A 164      21.861  28.609  12.935  1.00  0.00           H  
ATOM   1756 2HH1 ARG A 164      22.709  30.076  13.383  1.00  0.00           H  
ATOM   1757 1HH2 ARG A 164      20.952  30.518  16.460  1.00  0.00           H  
ATOM   1758 2HH2 ARG A 164      22.189  31.170  15.402  1.00  0.00           H  
ATOM   1759  N   ASP A 165      19.672  24.629  10.117  1.00 37.03           N  
ATOM   1760  CA  ASP A 165      19.463  23.567   9.171  1.00 37.03           C  
ATOM   1761  C   ASP A 165      17.989  23.353   9.007  1.00 37.03           C  
ATOM   1762  O   ASP A 165      17.510  23.181   7.887  1.00 37.03           O  
ATOM   1763  CB  ASP A 165      20.082  22.239   9.633  1.00 37.03           C  
ATOM   1764  CG  ASP A 165      21.594  22.413   9.617  1.00 37.03           C  
ATOM   1765  OD1 ASP A 165      22.113  22.995   8.627  1.00 37.03           O  
ATOM   1766  OD2 ASP A 165      22.250  21.965  10.594  1.00 37.03           O  
ATOM   1767  H   ASP A 165      20.146  24.428  10.986  1.00  0.00           H  
ATOM   1768  HA  ASP A 165      19.919  23.829   8.216  1.00  0.00           H  
ATOM   1769 1HB  ASP A 165      19.691  21.886  10.588  1.00  0.00           H  
ATOM   1770 2HB  ASP A 165      19.741  21.580   8.834  1.00  0.00           H  
ATOM   1771  N   GLU A 166      17.225  23.359  10.120  1.00 54.86           N  
ATOM   1772  CA  GLU A 166      15.808  23.133  10.022  1.00 54.86           C  
ATOM   1773  C   GLU A 166      15.133  23.900  11.116  1.00 54.86           C  
ATOM   1774  O   GLU A 166      15.788  24.397  12.031  1.00 54.86           O  
ATOM   1775  CB  GLU A 166      15.414  21.655  10.184  1.00 54.86           C  
ATOM   1776  CG  GLU A 166      15.834  21.060  11.528  1.00 54.86           C  
ATOM   1777  CD  GLU A 166      15.385  19.607  11.557  1.00 54.86           C  
ATOM   1778  OE1 GLU A 166      14.214  19.346  11.173  1.00 54.86           O  
ATOM   1779  OE2 GLU A 166      16.205  18.738  11.957  1.00 54.86           O  
ATOM   1780  H   GLU A 166      17.636  23.521  11.028  1.00  0.00           H  
ATOM   1781  HA  GLU A 166      15.449  23.456   9.045  1.00  0.00           H  
ATOM   1782 1HB  GLU A 166      14.331  21.601  10.076  1.00  0.00           H  
ATOM   1783 2HB  GLU A 166      15.889  21.107   9.370  1.00  0.00           H  
ATOM   1784 1HG  GLU A 166      16.901  21.150  11.728  1.00  0.00           H  
ATOM   1785 2HG  GLU A 166      15.278  21.651  12.255  1.00  0.00           H  
ATOM   1786  N   TYR A 167      13.790  24.031  11.026  1.00  0.00           N  
ATOM   1787  CA  TYR A 167      13.037  24.794  11.982  1.00  0.00           C  
ATOM   1788  C   TYR A 167      11.788  24.028  12.305  1.00  0.00           C  
ATOM   1789  O   TYR A 167      11.508  22.995  11.698  1.00  0.00           O  
ATOM   1790  CB  TYR A 167      12.699  26.186  11.444  1.00  0.00           C  
ATOM   1791  CG  TYR A 167      13.883  26.918  10.850  1.00  0.00           C  
ATOM   1792  CD1 TYR A 167      14.308  26.653   9.556  1.00  0.00           C  
ATOM   1793  CD2 TYR A 167      14.570  27.872  11.584  1.00  0.00           C  
ATOM   1794  CE1 TYR A 167      15.389  27.318   9.009  1.00  0.00           C  
ATOM   1795  CE2 TYR A 167      15.651  28.544  11.048  1.00  0.00           C  
ATOM   1796  CZ  TYR A 167      16.058  28.264   9.759  1.00  0.00           C  
ATOM   1797  OH  TYR A 167      17.134  28.930   9.219  1.00  0.00           O  
ATOM   1798  H   TYR A 167      13.304  23.579  10.265  1.00  0.00           H  
ATOM   1799  HA  TYR A 167      13.666  25.040  12.838  1.00  0.00           H  
ATOM   1800 1HB  TYR A 167      11.930  26.059  10.680  1.00  0.00           H  
ATOM   1801 2HB  TYR A 167      12.295  26.763  12.275  1.00  0.00           H  
ATOM   1802  HD1 TYR A 167      13.775  25.904   8.970  1.00  0.00           H  
ATOM   1803  HD2 TYR A 167      14.244  28.089  12.602  1.00  0.00           H  
ATOM   1804  HE1 TYR A 167      15.712  27.099   7.992  1.00  0.00           H  
ATOM   1805  HE2 TYR A 167      16.179  29.290  11.642  1.00  0.00           H  
ATOM   1806  HH  TYR A 167      17.450  29.646   9.776  1.00  0.00           H  
ATOM   1807  N   SER A 168      11.015  24.510  13.305  1.00  0.00           N  
ATOM   1808  CA  SER A 168       9.748  23.898  13.605  1.00  0.00           C  
ATOM   1809  C   SER A 168       8.766  25.004  13.908  1.00  0.00           C  
ATOM   1810  O   SER A 168       8.382  25.197  15.060  1.00  0.00           O  
ATOM   1811  CB  SER A 168       9.870  22.933  14.769  1.00  0.00           C  
ATOM   1812  OG  SER A 168      10.601  21.788  14.428  1.00  0.00           O  
ATOM   1813  H   SER A 168      11.319  25.303  13.852  1.00  0.00           H  
ATOM   1814  HA  SER A 168       9.410  23.202  12.835  1.00  0.00           H  
ATOM   1815 1HB  SER A 168      10.371  23.442  15.591  1.00  0.00           H  
ATOM   1816 2HB  SER A 168       8.870  22.636  15.082  1.00  0.00           H  
ATOM   1817  HG  SER A 168      10.382  21.523  13.531  1.00  0.00           H  
ATOM   1818  N   PRO A 169       8.311  25.724  12.907  1.00173.77           N  
ATOM   1819  CA  PRO A 169       7.505  26.897  13.163  1.00173.77           C  
ATOM   1820  C   PRO A 169       6.110  26.535  13.554  1.00173.77           C  
ATOM   1821  O   PRO A 169       5.583  25.565  13.011  1.00173.77           O  
ATOM   1822  CB  PRO A 169       7.534  27.721  11.879  1.00173.77           C  
ATOM   1823  CG  PRO A 169       8.841  27.296  11.193  1.00173.77           C  
ATOM   1824  CD  PRO A 169       9.074  25.854  11.675  1.00173.77           C  
ATOM   1825  HA  PRO A 169       7.873  27.488  14.014  1.00  0.00           H  
ATOM   1826 1HB  PRO A 169       6.660  27.510  11.245  1.00  0.00           H  
ATOM   1827 2HB  PRO A 169       7.524  28.800  12.092  1.00  0.00           H  
ATOM   1828 1HG  PRO A 169       8.750  27.347  10.098  1.00  0.00           H  
ATOM   1829 2HG  PRO A 169       9.672  27.957  11.478  1.00  0.00           H  
ATOM   1830 1HD  PRO A 169       8.731  25.110  10.941  1.00  0.00           H  
ATOM   1831 2HD  PRO A 169      10.137  25.647  11.869  1.00  0.00           H  
ATOM   1832  N   VAL A 170       5.466  27.315  14.450  1.00  0.00           N  
ATOM   1833  CA  VAL A 170       4.129  26.946  14.816  1.00  0.00           C  
ATOM   1834  C   VAL A 170       3.172  27.638  13.892  1.00  0.00           C  
ATOM   1835  O   VAL A 170       3.122  28.865  13.820  1.00  0.00           O  
ATOM   1836  CB  VAL A 170       3.802  27.313  16.275  1.00  0.00           C  
ATOM   1837  CG1 VAL A 170       2.381  26.897  16.623  1.00  0.00           C  
ATOM   1838  CG2 VAL A 170       4.794  26.659  17.225  1.00  0.00           C  
ATOM   1839  H   VAL A 170       5.882  28.135  14.868  1.00  0.00           H  
ATOM   1840  HA  VAL A 170       3.970  25.873  14.706  1.00  0.00           H  
ATOM   1841  HB  VAL A 170       3.906  28.391  16.401  1.00  0.00           H  
ATOM   1842 1HG1 VAL A 170       2.166  27.164  17.658  1.00  0.00           H  
ATOM   1843 2HG1 VAL A 170       1.680  27.409  15.964  1.00  0.00           H  
ATOM   1844 3HG1 VAL A 170       2.276  25.819  16.498  1.00  0.00           H  
ATOM   1845 1HG2 VAL A 170       4.549  26.929  18.251  1.00  0.00           H  
ATOM   1846 2HG2 VAL A 170       4.745  25.576  17.112  1.00  0.00           H  
ATOM   1847 3HG2 VAL A 170       5.802  27.002  16.991  1.00  0.00           H  
ATOM   1848  N   ILE A 171       2.505  26.831  13.044  1.00 99.48           N  
ATOM   1849  CA  ILE A 171       1.445  27.218  12.152  1.00 99.48           C  
ATOM   1850  C   ILE A 171       0.072  27.227  12.780  1.00 99.48           C  
ATOM   1851  O   ILE A 171      -0.768  28.056  12.422  1.00 99.48           O  
ATOM   1852  CB  ILE A 171       1.423  26.388  10.900  1.00 99.48           C  
ATOM   1853  CG1 ILE A 171       1.165  24.907  11.211  1.00 99.48           C  
ATOM   1854  CG2 ILE A 171       2.751  26.643  10.165  1.00 99.48           C  
ATOM   1855  CD1 ILE A 171       0.919  24.067   9.957  1.00 99.48           C  
ATOM   1856  H   ILE A 171       2.804  25.866  13.064  1.00  0.00           H  
ATOM   1857  HA  ILE A 171       1.538  28.269  11.880  1.00  0.00           H  
ATOM   1858  HB  ILE A 171       0.572  26.688  10.290  1.00  0.00           H  
ATOM   1859 1HG1 ILE A 171       2.037  24.530  11.744  1.00  0.00           H  
ATOM   1860 2HG1 ILE A 171       0.293  24.860  11.864  1.00  0.00           H  
ATOM   1861 1HG2 ILE A 171       2.777  26.057   9.247  1.00  0.00           H  
ATOM   1862 2HG2 ILE A 171       2.835  27.702   9.922  1.00  0.00           H  
ATOM   1863 3HG2 ILE A 171       3.584  26.351  10.806  1.00  0.00           H  
ATOM   1864 1HD1 ILE A 171       0.742  23.029  10.242  1.00  0.00           H  
ATOM   1865 2HD1 ILE A 171       0.046  24.450   9.427  1.00  0.00           H  
ATOM   1866 3HD1 ILE A 171       1.790  24.119   9.307  1.00  0.00           H  
ATOM   1867  N   PHE A 172      -0.229  26.250  13.668  1.00  0.00           N  
ATOM   1868  CA  PHE A 172      -1.553  26.173  14.237  1.00  0.00           C  
ATOM   1869  C   PHE A 172      -1.431  26.305  15.726  1.00  0.00           C  
ATOM   1870  O   PHE A 172      -0.632  25.605  16.345  1.00  0.00           O  
ATOM   1871  CB  PHE A 172      -2.245  24.860  13.864  1.00  0.00           C  
ATOM   1872  CG  PHE A 172      -2.488  24.701  12.390  1.00  0.00           C  
ATOM   1873  CD1 PHE A 172      -3.049  25.730  11.650  1.00  0.00           C  
ATOM   1874  CD2 PHE A 172      -2.157  23.521  11.742  1.00  0.00           C  
ATOM   1875  CE1 PHE A 172      -3.273  25.584  10.294  1.00  0.00           C  
ATOM   1876  CE2 PHE A 172      -2.379  23.373  10.386  1.00  0.00           C  
ATOM   1877  CZ  PHE A 172      -2.938  24.406   9.662  1.00  0.00           C  
ATOM   1878  H   PHE A 172       0.465  25.569  13.941  1.00  0.00           H  
ATOM   1879  HA  PHE A 172      -2.193  26.934  13.789  1.00  0.00           H  
ATOM   1880 1HB  PHE A 172      -1.634  24.013  14.173  1.00  0.00           H  
ATOM   1881 2HB  PHE A 172      -3.219  24.800  14.348  1.00  0.00           H  
ATOM   1882  HD1 PHE A 172      -3.314  26.663  12.149  1.00  0.00           H  
ATOM   1883  HD2 PHE A 172      -1.715  22.704  12.314  1.00  0.00           H  
ATOM   1884  HE1 PHE A 172      -3.715  26.402   9.724  1.00  0.00           H  
ATOM   1885  HE2 PHE A 172      -2.113  22.440   9.888  1.00  0.00           H  
ATOM   1886  HZ  PHE A 172      -3.115  24.290   8.594  1.00  0.00           H  
ATOM   1887  N   SER A 173      -2.230  27.201  16.352  1.00  0.00           N  
ATOM   1888  CA  SER A 173      -2.173  27.276  17.786  1.00  0.00           C  
ATOM   1889  C   SER A 173      -3.538  27.436  18.374  1.00  0.00           C  
ATOM   1890  O   SER A 173      -4.441  28.008  17.768  1.00  0.00           O  
ATOM   1891  CB  SER A 173      -1.278  28.423  18.215  1.00  0.00           C  
ATOM   1892  OG  SER A 173      -1.935  29.659  18.143  1.00  0.00           O  
ATOM   1893  H   SER A 173      -2.859  27.813  15.852  1.00  0.00           H  
ATOM   1894  HA  SER A 173      -1.623  26.452  18.241  1.00  0.00           H  
ATOM   1895 1HB  SER A 173      -0.960  28.250  19.243  1.00  0.00           H  
ATOM   1896 2HB  SER A 173      -0.405  28.447  17.564  1.00  0.00           H  
ATOM   1897  HG  SER A 173      -1.887  29.994  17.244  1.00  0.00           H  
ATOM   1898  N   GLN A 174      -3.711  26.918  19.607  1.00  0.00           N  
ATOM   1899  CA  GLN A 174      -4.895  27.201  20.357  1.00  0.00           C  
ATOM   1900  C   GLN A 174      -4.692  28.621  20.784  1.00  0.00           C  
ATOM   1901  O   GLN A 174      -3.561  29.052  21.003  1.00  0.00           O  
ATOM   1902  CB  GLN A 174      -5.073  26.266  21.556  1.00  0.00           C  
ATOM   1903  CG  GLN A 174      -6.307  26.556  22.394  1.00  0.00           C  
ATOM   1904  CD  GLN A 174      -6.599  25.454  23.395  1.00  0.00           C  
ATOM   1905  OE1 GLN A 174      -5.952  24.404  23.389  1.00  0.00           O  
ATOM   1906  NE2 GLN A 174      -7.581  25.686  24.259  1.00  0.00           N  
ATOM   1907  H   GLN A 174      -3.003  26.324  20.013  1.00  0.00           H  
ATOM   1908  HA  GLN A 174      -5.771  27.051  19.725  1.00  0.00           H  
ATOM   1909 1HB  GLN A 174      -5.127  25.252  21.160  1.00  0.00           H  
ATOM   1910 2HB  GLN A 174      -4.179  26.369  22.170  1.00  0.00           H  
ATOM   1911 1HG  GLN A 174      -6.470  27.512  22.891  1.00  0.00           H  
ATOM   1912 2HG  GLN A 174      -7.003  26.459  21.560  1.00  0.00           H  
ATOM   1913 1HE2 GLN A 174      -7.820  24.996  24.942  1.00  0.00           H  
ATOM   1914 2HE2 GLN A 174      -8.082  26.551  24.227  1.00  0.00           H  
ATOM   1915  N   GLU A 175      -5.778  29.399  20.914  1.00116.44           N  
ATOM   1916  CA  GLU A 175      -5.630  30.801  21.178  1.00116.44           C  
ATOM   1917  C   GLU A 175      -4.955  30.998  22.504  1.00116.44           C  
ATOM   1918  O   GLU A 175      -4.245  31.982  22.693  1.00116.44           O  
ATOM   1919  CB  GLU A 175      -6.954  31.570  21.181  1.00116.44           C  
ATOM   1920  CG  GLU A 175      -6.730  33.057  20.920  1.00116.44           C  
ATOM   1921  CD  GLU A 175      -6.426  33.223  19.437  1.00116.44           C  
ATOM   1922  OE1 GLU A 175      -6.425  32.190  18.715  1.00116.44           O  
ATOM   1923  OE2 GLU A 175      -6.193  34.384  19.006  1.00116.44           O  
ATOM   1924  H   GLU A 175      -6.706  29.009  20.828  1.00  0.00           H  
ATOM   1925  HA  GLU A 175      -4.999  31.256  20.415  1.00  0.00           H  
ATOM   1926 1HB  GLU A 175      -7.581  31.128  20.406  1.00  0.00           H  
ATOM   1927 2HB  GLU A 175      -7.414  31.410  22.156  1.00  0.00           H  
ATOM   1928 1HG  GLU A 175      -7.567  33.683  21.229  1.00  0.00           H  
ATOM   1929 2HG  GLU A 175      -5.857  33.295  21.525  1.00  0.00           H  
ATOM   1930  N   THR A 176      -5.132  30.067  23.461  1.00  0.00           N  
ATOM   1931  CA  THR A 176      -4.571  30.243  24.777  1.00  0.00           C  
ATOM   1932  C   THR A 176      -3.086  30.490  24.652  1.00  0.00           C  
ATOM   1933  O   THR A 176      -2.478  31.119  25.515  1.00  0.00           O  
ATOM   1934  CB  THR A 176      -4.819  29.020  25.680  1.00  0.00           C  
ATOM   1935  OG1 THR A 176      -4.286  27.845  25.054  1.00  0.00           O  
ATOM   1936  CG2 THR A 176      -6.308  28.829  25.922  1.00  0.00           C  
ATOM   1937  H   THR A 176      -5.664  29.232  23.260  1.00  0.00           H  
ATOM   1938  HA  THR A 176      -5.044  31.093  25.270  1.00  0.00           H  
ATOM   1939  HB  THR A 176      -4.313  29.174  26.633  1.00  0.00           H  
ATOM   1940  HG1 THR A 176      -4.151  27.164  25.717  1.00  0.00           H  
ATOM   1941 1HG2 THR A 176      -6.463  27.961  26.562  1.00  0.00           H  
ATOM   1942 2HG2 THR A 176      -6.714  29.716  26.408  1.00  0.00           H  
ATOM   1943 3HG2 THR A 176      -6.814  28.674  24.970  1.00  0.00           H  
ATOM   1944  N   VAL A 177      -2.461  29.883  23.630  1.00  0.00           N  
ATOM   1945  CA  VAL A 177      -1.068  29.914  23.254  1.00  0.00           C  
ATOM   1946  C   VAL A 177      -0.759  30.626  21.961  1.00  0.00           C  
ATOM   1947  O   VAL A 177       0.226  30.276  21.316  1.00  0.00           O  
ATOM   1948  CB  VAL A 177      -0.509  28.482  23.153  1.00  0.00           C  
ATOM   1949  CG1 VAL A 177      -0.463  27.830  24.526  1.00  0.00           C  
ATOM   1950  CG2 VAL A 177      -1.350  27.649  22.197  1.00  0.00           C  
ATOM   1951  H   VAL A 177      -3.108  29.340  23.076  1.00  0.00           H  
ATOM   1952  HA  VAL A 177      -0.481  30.512  23.953  1.00  0.00           H  
ATOM   1953  HB  VAL A 177       0.497  28.523  22.736  1.00  0.00           H  
ATOM   1954 1HG1 VAL A 177      -0.066  26.819  24.436  1.00  0.00           H  
ATOM   1955 2HG1 VAL A 177       0.179  28.414  25.185  1.00  0.00           H  
ATOM   1956 3HG1 VAL A 177      -1.470  27.788  24.943  1.00  0.00           H  
ATOM   1957 1HG2 VAL A 177      -0.941  26.641  22.137  1.00  0.00           H  
ATOM   1958 2HG2 VAL A 177      -2.376  27.604  22.561  1.00  0.00           H  
ATOM   1959 3HG2 VAL A 177      -1.336  28.105  21.207  1.00  0.00           H  
ATOM   1960  N   SER A 178      -1.613  31.536  21.466  1.00  0.00           N  
ATOM   1961  CA  SER A 178      -1.399  32.232  20.217  1.00  0.00           C  
ATOM   1962  C   SER A 178      -0.023  32.848  20.080  1.00  0.00           C  
ATOM   1963  O   SER A 178       0.510  32.916  18.973  1.00  0.00           O  
ATOM   1964  CB  SER A 178      -2.458  33.305  20.054  1.00  0.00           C  
ATOM   1965  OG  SER A 178      -2.341  34.311  21.023  1.00  0.00           O  
ATOM   1966  H   SER A 178      -2.445  31.734  22.004  1.00  0.00           H  
ATOM   1967  HA  SER A 178      -1.598  31.616  19.338  1.00  0.00           H  
ATOM   1968 1HB  SER A 178      -2.353  33.750  19.065  1.00  0.00           H  
ATOM   1969 2HB  SER A 178      -3.440  32.842  20.141  1.00  0.00           H  
ATOM   1970  HG  SER A 178      -3.032  34.964  20.890  1.00  0.00           H  
ATOM   1971  N   TYR A 179       0.609  33.287  21.180  1.00  0.00           N  
ATOM   1972  CA  TYR A 179       1.911  33.912  21.150  1.00  0.00           C  
ATOM   1973  C   TYR A 179       2.925  33.055  20.439  1.00  0.00           C  
ATOM   1974  O   TYR A 179       3.925  33.569  19.938  1.00  0.00           O  
ATOM   1975  CB  TYR A 179       2.389  34.213  22.572  1.00  0.00           C  
ATOM   1976  CG  TYR A 179       2.562  32.983  23.434  1.00  0.00           C  
ATOM   1977  CD1 TYR A 179       3.736  32.246  23.398  1.00  0.00           C  
ATOM   1978  CD2 TYR A 179       1.550  32.563  24.285  1.00  0.00           C  
ATOM   1979  CE1 TYR A 179       3.899  31.121  24.183  1.00  0.00           C  
ATOM   1980  CE2 TYR A 179       1.701  31.441  25.075  1.00  0.00           C  
ATOM   1981  CZ  TYR A 179       2.878  30.722  25.022  1.00  0.00           C  
ATOM   1982  OH  TYR A 179       3.034  29.603  25.808  1.00  0.00           O  
ATOM   1983  H   TYR A 179       0.141  33.169  22.067  1.00  0.00           H  
ATOM   1984  HA  TYR A 179       1.874  34.814  20.539  1.00  0.00           H  
ATOM   1985 1HB  TYR A 179       3.344  34.734  22.487  1.00  0.00           H  
ATOM   1986 2HB  TYR A 179       1.653  34.875  23.026  1.00  0.00           H  
ATOM   1987  HD1 TYR A 179       4.539  32.567  22.733  1.00  0.00           H  
ATOM   1988  HD2 TYR A 179       0.622  33.135  24.322  1.00  0.00           H  
ATOM   1989  HE1 TYR A 179       4.827  30.551  24.144  1.00  0.00           H  
ATOM   1990  HE2 TYR A 179       0.893  31.126  25.736  1.00  0.00           H  
ATOM   1991  HH  TYR A 179       3.806  29.083  25.571  1.00  0.00           H  
ATOM   1992  N   ILE A 180       2.732  31.722  20.448  1.00  0.00           N  
ATOM   1993  CA  ILE A 180       3.651  30.761  19.890  1.00  0.00           C  
ATOM   1994  C   ILE A 180       3.619  30.730  18.391  1.00  0.00           C  
ATOM   1995  O   ILE A 180       4.549  30.199  17.787  1.00  0.00           O  
ATOM   1996  CB  ILE A 180       3.362  29.344  20.417  1.00  0.00           C  
ATOM   1997  CG1 ILE A 180       4.628  28.485  20.363  1.00  0.00           C  
ATOM   1998  CG2 ILE A 180       2.242  28.697  19.617  1.00  0.00           C  
ATOM   1999  CD1 ILE A 180       5.538  28.664  21.557  1.00  0.00           C  
ATOM   2000  H   ILE A 180       1.879  31.395  20.879  1.00  0.00           H  
ATOM   2001  HA  ILE A 180       4.681  31.063  20.074  1.00  0.00           H  
ATOM   2002  HB  ILE A 180       3.070  29.407  21.465  1.00  0.00           H  
ATOM   2003 1HG1 ILE A 180       4.313  27.445  20.299  1.00  0.00           H  
ATOM   2004 2HG1 ILE A 180       5.165  28.757  19.454  1.00  0.00           H  
ATOM   2005 1HG2 ILE A 180       2.051  27.695  20.002  1.00  0.00           H  
ATOM   2006 2HG2 ILE A 180       1.338  29.297  19.705  1.00  0.00           H  
ATOM   2007 3HG2 ILE A 180       2.534  28.632  18.568  1.00  0.00           H  
ATOM   2008 1HD1 ILE A 180       6.414  28.024  21.447  1.00  0.00           H  
ATOM   2009 2HD1 ILE A 180       5.856  29.705  21.621  1.00  0.00           H  
ATOM   2010 3HD1 ILE A 180       5.004  28.391  22.466  1.00  0.00           H  
ATOM   2011  N   GLU A 181       2.539  31.231  17.749  1.00  0.00           N  
ATOM   2012  CA  GLU A 181       2.498  31.316  16.311  1.00  0.00           C  
ATOM   2013  C   GLU A 181       3.740  31.972  15.773  1.00  0.00           C  
ATOM   2014  O   GLU A 181       4.177  33.022  16.245  1.00  0.00           O  
ATOM   2015  CB  GLU A 181       1.257  32.085  15.854  1.00  0.00           C  
ATOM   2016  CG  GLU A 181       0.017  31.223  15.666  1.00  0.00           C  
ATOM   2017  CD  GLU A 181      -1.230  32.062  15.622  1.00  0.00           C  
ATOM   2018  OE1 GLU A 181      -1.313  32.926  14.783  1.00  0.00           O  
ATOM   2019  OE2 GLU A 181      -2.147  31.767  16.353  1.00  0.00           O  
ATOM   2020  H   GLU A 181       1.745  31.552  18.284  1.00  0.00           H  
ATOM   2021  HA  GLU A 181       2.445  30.315  15.882  1.00  0.00           H  
ATOM   2022 1HB  GLU A 181       1.058  32.846  16.608  1.00  0.00           H  
ATOM   2023 2HB  GLU A 181       1.510  32.567  14.909  1.00  0.00           H  
ATOM   2024 1HG  GLU A 181       0.059  30.590  14.779  1.00  0.00           H  
ATOM   2025 2HG  GLU A 181       0.002  30.597  16.557  1.00  0.00           H  
ATOM   2026  N   SER A 182       4.317  31.325  14.734  1.00124.07           N  
ATOM   2027  CA  SER A 182       5.492  31.733  14.009  1.00124.07           C  
ATOM   2028  C   SER A 182       6.765  31.463  14.765  1.00124.07           C  
ATOM   2029  O   SER A 182       7.848  31.662  14.216  1.00124.07           O  
ATOM   2030  CB  SER A 182       5.518  33.247  13.737  1.00124.07           C  
ATOM   2031  OG  SER A 182       4.341  33.653  13.059  1.00124.07           O  
ATOM   2032  H   SER A 182       3.846  30.472  14.468  1.00  0.00           H  
ATOM   2033  HA  SER A 182       5.525  31.352  12.987  1.00  0.00           H  
ATOM   2034 1HB  SER A 182       5.591  33.771  14.690  1.00  0.00           H  
ATOM   2035 2HB  SER A 182       6.391  33.479  13.129  1.00  0.00           H  
ATOM   2036  HG  SER A 182       3.777  32.890  12.913  1.00  0.00           H  
ATOM   2037  N   LEU A 183       6.704  30.971  16.015  1.00  0.00           N  
ATOM   2038  CA  LEU A 183       7.931  30.741  16.728  1.00  0.00           C  
ATOM   2039  C   LEU A 183       8.498  29.416  16.317  1.00  0.00           C  
ATOM   2040  O   LEU A 183       7.762  28.457  16.093  1.00  0.00           O  
ATOM   2041  CB  LEU A 183       7.699  30.789  18.244  1.00  0.00           C  
ATOM   2042  CG  LEU A 183       7.237  32.146  18.791  1.00  0.00           C  
ATOM   2043  CD1 LEU A 183       7.211  32.114  20.313  1.00  0.00           C  
ATOM   2044  CD2 LEU A 183       8.168  33.240  18.291  1.00  0.00           C  
ATOM   2045  H   LEU A 183       5.825  30.759  16.467  1.00  0.00           H  
ATOM   2046  HA  LEU A 183       8.634  31.545  16.513  1.00  0.00           H  
ATOM   2047 1HB  LEU A 183       6.894  30.061  18.323  1.00  0.00           H  
ATOM   2048 2HB  LEU A 183       8.568  30.432  18.797  1.00  0.00           H  
ATOM   2049  HG  LEU A 183       6.245  32.339  18.382  1.00  0.00           H  
ATOM   2050 1HD1 LEU A 183       6.882  33.081  20.693  1.00  0.00           H  
ATOM   2051 2HD1 LEU A 183       6.521  31.339  20.649  1.00  0.00           H  
ATOM   2052 3HD1 LEU A 183       8.211  31.898  20.689  1.00  0.00           H  
ATOM   2053 1HD2 LEU A 183       7.838  34.204  18.680  1.00  0.00           H  
ATOM   2054 2HD2 LEU A 183       9.184  33.039  18.632  1.00  0.00           H  
ATOM   2055 3HD2 LEU A 183       8.150  33.264  17.201  1.00  0.00           H  
ATOM   2056  N   ASP A 184       9.841  29.336  16.223  1.00 63.95           N  
ATOM   2057  CA  ASP A 184      10.538  28.116  15.932  1.00 63.95           C  
ATOM   2058  C   ASP A 184      10.722  27.410  17.245  1.00 63.95           C  
ATOM   2059  O   ASP A 184      11.439  27.875  18.127  1.00 63.95           O  
ATOM   2060  CB  ASP A 184      11.933  28.363  15.324  1.00 63.95           C  
ATOM   2061  CG  ASP A 184      12.619  27.036  15.024  1.00 63.95           C  
ATOM   2062  OD1 ASP A 184      12.024  25.964  15.315  1.00 63.95           O  
ATOM   2063  OD2 ASP A 184      13.763  27.080  14.497  1.00 63.95           O  
ATOM   2064  H   ASP A 184      10.372  30.183  16.366  1.00  0.00           H  
ATOM   2065  HA  ASP A 184       9.966  27.526  15.215  1.00  0.00           H  
ATOM   2066 1HB  ASP A 184      11.917  29.022  14.455  1.00  0.00           H  
ATOM   2067 2HB  ASP A 184      12.417  28.872  16.158  1.00  0.00           H  
ATOM   2068  N   MET A 185      10.079  26.239  17.390  1.00  0.00           N  
ATOM   2069  CA  MET A 185      10.099  25.464  18.599  1.00  0.00           C  
ATOM   2070  C   MET A 185      11.490  24.973  18.883  1.00  0.00           C  
ATOM   2071  O   MET A 185      11.851  24.734  20.033  1.00  0.00           O  
ATOM   2072  CB  MET A 185       9.129  24.290  18.496  1.00  0.00           C  
ATOM   2073  CG  MET A 185       7.667  24.691  18.360  1.00  0.00           C  
ATOM   2074  SD  MET A 185       7.201  26.014  19.494  1.00  0.00           S  
ATOM   2075  CE  MET A 185       7.863  25.389  21.035  1.00  0.00           C  
ATOM   2076  H   MET A 185       9.557  25.898  16.596  1.00  0.00           H  
ATOM   2077  HA  MET A 185       9.785  26.081  19.441  1.00  0.00           H  
ATOM   2078 1HB  MET A 185       9.428  23.707  17.626  1.00  0.00           H  
ATOM   2079 2HB  MET A 185       9.259  23.690  19.398  1.00  0.00           H  
ATOM   2080 1HG  MET A 185       7.499  25.021  17.336  1.00  0.00           H  
ATOM   2081 2HG  MET A 185       7.054  23.813  18.564  1.00  0.00           H  
ATOM   2082 1HE  MET A 185       7.654  26.098  21.836  1.00  0.00           H  
ATOM   2083 2HE  MET A 185       7.398  24.430  21.268  1.00  0.00           H  
ATOM   2084 3HE  MET A 185       8.941  25.255  20.940  1.00  0.00           H  
ATOM   2085  N   MET A 186      12.287  24.744  17.828  1.00  0.00           N  
ATOM   2086  CA  MET A 186      13.615  24.201  17.933  1.00  0.00           C  
ATOM   2087  C   MET A 186      14.567  25.220  18.512  1.00  0.00           C  
ATOM   2088  O   MET A 186      15.705  24.892  18.842  1.00  0.00           O  
ATOM   2089  CB  MET A 186      14.103  23.732  16.564  1.00  0.00           C  
ATOM   2090  CG  MET A 186      13.412  22.480  16.044  1.00  0.00           C  
ATOM   2091  SD  MET A 186      14.164  21.847  14.531  1.00  0.00           S  
ATOM   2092  CE  MET A 186      15.668  21.123  15.178  1.00  0.00           C  
ATOM   2093  H   MET A 186      11.919  24.971  16.915  1.00  0.00           H  
ATOM   2094  HA  MET A 186      13.620  23.366  18.633  1.00  0.00           H  
ATOM   2095 1HB  MET A 186      13.937  24.554  15.869  1.00  0.00           H  
ATOM   2096 2HB  MET A 186      15.174  23.543  16.656  1.00  0.00           H  
ATOM   2097 1HG  MET A 186      13.466  21.715  16.817  1.00  0.00           H  
ATOM   2098 2HG  MET A 186      12.368  22.725  15.848  1.00  0.00           H  
ATOM   2099 1HE  MET A 186      16.244  20.689  14.361  1.00  0.00           H  
ATOM   2100 2HE  MET A 186      16.261  21.895  15.671  1.00  0.00           H  
ATOM   2101 3HE  MET A 186      15.416  20.344  15.898  1.00  0.00           H  
ATOM   2102  N   SER A 187      14.155  26.500  18.566  1.00116.32           N  
ATOM   2103  CA  SER A 187      14.903  27.578  19.168  1.00116.32           C  
ATOM   2104  C   SER A 187      15.028  27.436  20.659  1.00116.32           C  
ATOM   2105  O   SER A 187      15.823  28.158  21.260  1.00116.32           O  
ATOM   2106  CB  SER A 187      14.237  28.947  18.960  1.00116.32           C  
ATOM   2107  OG  SER A 187      14.096  29.228  17.578  1.00116.32           O  
ATOM   2108  H   SER A 187      13.256  26.698  18.151  1.00  0.00           H  
ATOM   2109  HA  SER A 187      15.867  27.757  18.689  1.00  0.00           H  
ATOM   2110 1HB  SER A 187      13.256  28.933  19.434  1.00  0.00           H  
ATOM   2111 2HB  SER A 187      14.854  29.712  19.430  1.00  0.00           H  
ATOM   2112  HG  SER A 187      14.450  28.497  17.066  1.00  0.00           H  
ATOM   2113  N   GLY A 188      14.216  26.574  21.308  1.00  0.00           N  
ATOM   2114  CA  GLY A 188      14.330  26.373  22.731  1.00  0.00           C  
ATOM   2115  C   GLY A 188      14.965  25.025  22.907  1.00  0.00           C  
ATOM   2116  O   GLY A 188      14.712  24.106  22.130  1.00  0.00           O  
ATOM   2117  H   GLY A 188      13.515  26.059  20.794  1.00  0.00           H  
ATOM   2118 1HA  GLY A 188      14.948  27.166  23.154  1.00  0.00           H  
ATOM   2119 2HA  GLY A 188      13.337  26.410  23.178  1.00  0.00           H  
ATOM   2120  N   GLU A 189      15.761  24.772  23.881  1.00  0.00           N  
ATOM   2121  CA  GLU A 189      16.466  23.525  23.985  1.00  0.00           C  
ATOM   2122  C   GLU A 189      15.566  22.402  24.397  1.00  0.00           C  
ATOM   2123  O   GLU A 189      15.641  21.313  23.830  1.00  0.00           O  
ATOM   2124  CB  GLU A 189      17.639  23.576  24.974  1.00  0.00           C  
ATOM   2125  CG  GLU A 189      18.500  22.315  24.941  1.00  0.00           C  
ATOM   2126  CD  GLU A 189      19.196  22.250  23.585  1.00  0.00           C  
ATOM   2127  OE1 GLU A 189      18.860  23.081  22.700  1.00  0.00           O  
ATOM   2128  OE2 GLU A 189      20.074  21.362  23.418  1.00  0.00           O  
ATOM   2129  H   GLU A 189      15.985  25.518  24.523  1.00  0.00           H  
ATOM   2130  HA  GLU A 189      16.875  23.249  23.012  1.00  0.00           H  
ATOM   2131 1HB  GLU A 189      18.238  24.448  24.712  1.00  0.00           H  
ATOM   2132 2HB  GLU A 189      17.212  23.714  25.968  1.00  0.00           H  
ATOM   2133 1HG  GLU A 189      19.220  22.259  25.757  1.00  0.00           H  
ATOM   2134 2HG  GLU A 189      17.776  21.507  25.041  1.00  0.00           H  
ATOM   2135  N   GLU A 190      14.685  22.626  25.389  1.00  0.00           N  
ATOM   2136  CA  GLU A 190      13.862  21.548  25.859  1.00  0.00           C  
ATOM   2137  C   GLU A 190      12.961  21.116  24.743  1.00  0.00           C  
ATOM   2138  O   GLU A 190      12.788  19.924  24.490  1.00  0.00           O  
ATOM   2139  CB  GLU A 190      13.046  21.966  27.084  1.00  0.00           C  
ATOM   2140  CG  GLU A 190      13.841  22.020  28.381  1.00  0.00           C  
ATOM   2141  CD  GLU A 190      14.410  20.673  28.729  1.00  0.00           C  
ATOM   2142  OE1 GLU A 190      13.651  19.742  28.854  1.00  0.00           O  
ATOM   2143  OE2 GLU A 190      15.612  20.548  28.758  1.00  0.00           O  
ATOM   2144  H   GLU A 190      14.590  23.539  25.812  1.00  0.00           H  
ATOM   2145  HA  GLU A 190      14.491  20.724  26.197  1.00  0.00           H  
ATOM   2146 1HB  GLU A 190      12.634  22.952  26.870  1.00  0.00           H  
ATOM   2147 2HB  GLU A 190      12.233  21.247  27.186  1.00  0.00           H  
ATOM   2148 1HG  GLU A 190      14.641  22.759  28.369  1.00  0.00           H  
ATOM   2149 2HG  GLU A 190      13.098  22.303  29.125  1.00  0.00           H  
ATOM   2150  N   ASP A 191      12.373  22.095  24.033  1.00  0.00           N  
ATOM   2151  CA  ASP A 191      11.472  21.830  22.949  1.00  0.00           C  
ATOM   2152  C   ASP A 191      12.188  21.160  21.815  1.00  0.00           C  
ATOM   2153  O   ASP A 191      11.663  20.230  21.206  1.00  0.00           O  
ATOM   2154  CB  ASP A 191      10.812  23.125  22.466  1.00  0.00           C  
ATOM   2155  CG  ASP A 191       9.694  23.635  23.366  1.00  0.00           C  
ATOM   2156  OD1 ASP A 191       8.662  23.008  23.410  1.00  0.00           O  
ATOM   2157  OD2 ASP A 191       9.934  24.550  24.116  1.00  0.00           O  
ATOM   2158  H   ASP A 191      12.580  23.053  24.279  1.00  0.00           H  
ATOM   2159  HA  ASP A 191      10.676  21.164  23.285  1.00  0.00           H  
ATOM   2160 1HB  ASP A 191      11.523  23.930  22.279  1.00  0.00           H  
ATOM   2161 2HB  ASP A 191      10.390  22.784  21.521  1.00  0.00           H  
ATOM   2162  N   ARG A 192      13.414  21.615  21.501  1.00  0.00           N  
ATOM   2163  CA  ARG A 192      14.206  21.024  20.456  1.00  0.00           C  
ATOM   2164  C   ARG A 192      14.414  19.563  20.741  1.00  0.00           C  
ATOM   2165  O   ARG A 192      14.228  18.720  19.864  1.00  0.00           O  
ATOM   2166  CB  ARG A 192      15.524  21.752  20.237  1.00  0.00           C  
ATOM   2167  CG  ARG A 192      16.475  21.075  19.264  1.00  0.00           C  
ATOM   2168  CD  ARG A 192      17.504  21.977  18.685  1.00  0.00           C  
ATOM   2169  NE  ARG A 192      18.324  22.665  19.669  1.00  0.00           N  
ATOM   2170  CZ  ARG A 192      19.189  23.658  19.385  1.00  0.00           C  
ATOM   2171  NH1 ARG A 192      19.379  24.057  18.147  1.00  0.00           N  
ATOM   2172  NH2 ARG A 192      19.861  24.205  20.382  1.00  0.00           N  
ATOM   2173  H   ARG A 192      13.787  22.398  22.019  1.00  0.00           H  
ATOM   2174  HA  ARG A 192      13.742  21.217  19.488  1.00  0.00           H  
ATOM   2175 1HB  ARG A 192      15.281  22.747  19.868  1.00  0.00           H  
ATOM   2176 2HB  ARG A 192      16.007  21.834  21.211  1.00  0.00           H  
ATOM   2177 1HG  ARG A 192      16.991  20.269  19.786  1.00  0.00           H  
ATOM   2178 2HG  ARG A 192      15.891  20.660  18.441  1.00  0.00           H  
ATOM   2179 1HD  ARG A 192      18.173  21.392  18.055  1.00  0.00           H  
ATOM   2180 2HD  ARG A 192      17.010  22.738  18.083  1.00  0.00           H  
ATOM   2181  HE  ARG A 192      18.383  22.526  20.669  1.00  0.00           H  
ATOM   2182 1HH1 ARG A 192      18.870  23.616  17.393  1.00  0.00           H  
ATOM   2183 2HH1 ARG A 192      20.032  24.803  17.954  1.00  0.00           H  
ATOM   2184 1HH2 ARG A 192      19.717  23.874  21.327  1.00  0.00           H  
ATOM   2185 2HH2 ARG A 192      20.516  24.950  20.197  1.00  0.00           H  
ATOM   2186  N   GLU A 193      14.796  19.222  21.988  1.00  0.00           N  
ATOM   2187  CA  GLU A 193      15.077  17.855  22.328  1.00  0.00           C  
ATOM   2188  C   GLU A 193      13.831  17.049  22.167  1.00  0.00           C  
ATOM   2189  O   GLU A 193      13.856  15.943  21.628  1.00  0.00           O  
ATOM   2190  CB  GLU A 193      15.612  17.737  23.757  1.00  0.00           C  
ATOM   2191  CG  GLU A 193      15.900  16.311  24.205  1.00  0.00           C  
ATOM   2192  CD  GLU A 193      15.613  16.130  25.669  1.00  0.00           C  
ATOM   2193  OE1 GLU A 193      16.196  16.831  26.461  1.00  0.00           O  
ATOM   2194  OE2 GLU A 193      14.730  15.371  25.992  1.00  0.00           O  
ATOM   2195  H   GLU A 193      14.889  19.934  22.698  1.00  0.00           H  
ATOM   2196  HA  GLU A 193      15.831  17.453  21.651  1.00  0.00           H  
ATOM   2197 1HB  GLU A 193      16.529  18.323  23.803  1.00  0.00           H  
ATOM   2198 2HB  GLU A 193      14.864  18.180  24.415  1.00  0.00           H  
ATOM   2199 1HG  GLU A 193      15.356  15.559  23.634  1.00  0.00           H  
ATOM   2200 2HG  GLU A 193      16.968  16.198  24.028  1.00  0.00           H  
ATOM   2201  N   ASN A 194      12.695  17.593  22.632  1.00  0.00           N  
ATOM   2202  CA  ASN A 194      11.457  16.873  22.606  1.00  0.00           C  
ATOM   2203  C   ASN A 194      11.089  16.588  21.177  1.00  0.00           C  
ATOM   2204  O   ASN A 194      10.593  15.508  20.858  1.00  0.00           O  
ATOM   2205  CB  ASN A 194      10.345  17.628  23.311  1.00  0.00           C  
ATOM   2206  CG  ASN A 194       9.485  16.760  24.187  1.00  0.00           C  
ATOM   2207  OD1 ASN A 194       9.959  15.792  24.793  1.00  0.00           O  
ATOM   2208  ND2 ASN A 194       8.209  17.051  24.192  1.00  0.00           N  
ATOM   2209  H   ASN A 194      12.712  18.530  23.008  1.00  0.00           H  
ATOM   2210  HA  ASN A 194      11.558  15.942  23.166  1.00  0.00           H  
ATOM   2211 1HB  ASN A 194      10.548  18.567  23.828  1.00  0.00           H  
ATOM   2212 2HB  ASN A 194       9.809  17.832  22.384  1.00  0.00           H  
ATOM   2213 1HD2 ASN A 194       7.577  16.515  24.752  1.00  0.00           H  
ATOM   2214 2HD2 ASN A 194       7.867  17.808  23.636  1.00  0.00           H  
ATOM   2215  N   ILE A 195      11.349  17.550  20.266  1.00  0.00           N  
ATOM   2216  CA  ILE A 195      11.046  17.384  18.870  1.00  0.00           C  
ATOM   2217  C   ILE A 195      11.835  16.240  18.311  1.00  0.00           C  
ATOM   2218  O   ILE A 195      11.292  15.387  17.611  1.00  0.00           O  
ATOM   2219  CB  ILE A 195      11.347  18.658  18.060  1.00  0.00           C  
ATOM   2220  CG1 ILE A 195      10.321  19.748  18.378  1.00  0.00           C  
ATOM   2221  CG2 ILE A 195      11.358  18.351  16.570  1.00  0.00           C  
ATOM   2222  CD1 ILE A 195      10.722  21.124  17.896  1.00  0.00           C  
ATOM   2223  H   ILE A 195      11.769  18.413  20.579  1.00  0.00           H  
ATOM   2224  HA  ILE A 195       9.995  17.133  18.733  1.00  0.00           H  
ATOM   2225  HB  ILE A 195      12.320  19.047  18.358  1.00  0.00           H  
ATOM   2226 1HG1 ILE A 195       9.382  19.458  17.907  1.00  0.00           H  
ATOM   2227 2HG1 ILE A 195      10.192  19.766  19.460  1.00  0.00           H  
ATOM   2228 1HG2 ILE A 195      11.572  19.262  16.012  1.00  0.00           H  
ATOM   2229 2HG2 ILE A 195      12.125  17.607  16.358  1.00  0.00           H  
ATOM   2230 3HG2 ILE A 195      10.384  17.963  16.271  1.00  0.00           H  
ATOM   2231 1HD1 ILE A 195       9.945  21.843  18.158  1.00  0.00           H  
ATOM   2232 2HD1 ILE A 195      11.660  21.416  18.368  1.00  0.00           H  
ATOM   2233 3HD1 ILE A 195      10.850  21.108  16.814  1.00  0.00           H  
ATOM   2234  N   LEU A 196      13.143  16.181  18.613  1.00  0.00           N  
ATOM   2235  CA  LEU A 196      13.964  15.160  18.026  1.00  0.00           C  
ATOM   2236  C   LEU A 196      13.562  13.800  18.524  1.00  0.00           C  
ATOM   2237  O   LEU A 196      13.540  12.841  17.754  1.00  0.00           O  
ATOM   2238  CB  LEU A 196      15.444  15.428  18.329  1.00  0.00           C  
ATOM   2239  CG  LEU A 196      16.017  16.707  17.706  1.00  0.00           C  
ATOM   2240  CD1 LEU A 196      17.423  16.960  18.233  1.00  0.00           C  
ATOM   2241  CD2 LEU A 196      16.026  16.574  16.190  1.00  0.00           C  
ATOM   2242  H   LEU A 196      13.563  16.844  19.249  1.00  0.00           H  
ATOM   2243  HA  LEU A 196      13.851  15.179  16.943  1.00  0.00           H  
ATOM   2244 1HB  LEU A 196      15.386  15.533  19.412  1.00  0.00           H  
ATOM   2245 2HB  LEU A 196      16.068  14.570  18.081  1.00  0.00           H  
ATOM   2246  HG  LEU A 196      15.343  17.524  17.965  1.00  0.00           H  
ATOM   2247 1HD1 LEU A 196      17.822  17.870  17.785  1.00  0.00           H  
ATOM   2248 2HD1 LEU A 196      17.389  17.075  19.317  1.00  0.00           H  
ATOM   2249 3HD1 LEU A 196      18.065  16.118  17.977  1.00  0.00           H  
ATOM   2250 1HD2 LEU A 196      16.433  17.484  15.748  1.00  0.00           H  
ATOM   2251 2HD2 LEU A 196      16.643  15.722  15.903  1.00  0.00           H  
ATOM   2252 3HD2 LEU A 196      15.008  16.421  15.832  1.00  0.00           H  
ATOM   2253  N   ARG A 197      13.234  13.670  19.825  1.00  0.00           N  
ATOM   2254  CA  ARG A 197      12.864  12.391  20.377  1.00  0.00           C  
ATOM   2255  C   ARG A 197      11.523  11.980  19.837  1.00  0.00           C  
ATOM   2256  O   ARG A 197      11.283  10.795  19.610  1.00  0.00           O  
ATOM   2257  CB  ARG A 197      12.891  12.377  21.899  1.00  0.00           C  
ATOM   2258  CG  ARG A 197      14.273  12.226  22.513  1.00  0.00           C  
ATOM   2259  CD  ARG A 197      14.267  11.843  23.948  1.00  0.00           C  
ATOM   2260  NE  ARG A 197      13.812  12.889  24.849  1.00  0.00           N  
ATOM   2261  CZ  ARG A 197      12.672  12.839  25.565  1.00  0.00           C  
ATOM   2262  NH1 ARG A 197      11.850  11.818  25.460  1.00  0.00           N  
ATOM   2263  NH2 ARG A 197      12.388  13.857  26.358  1.00  0.00           N  
ATOM   2264  H   ARG A 197      13.247  14.481  20.427  1.00  0.00           H  
ATOM   2265  HA  ARG A 197      13.640  11.656  20.159  1.00  0.00           H  
ATOM   2266 1HB  ARG A 197      12.449  13.315  22.233  1.00  0.00           H  
ATOM   2267 2HB  ARG A 197      12.263  11.546  22.220  1.00  0.00           H  
ATOM   2268 1HG  ARG A 197      14.816  11.458  21.962  1.00  0.00           H  
ATOM   2269 2HG  ARG A 197      14.799  13.178  22.421  1.00  0.00           H  
ATOM   2270 1HD  ARG A 197      13.608  10.986  24.082  1.00  0.00           H  
ATOM   2271 2HD  ARG A 197      15.280  11.572  24.246  1.00  0.00           H  
ATOM   2272  HE  ARG A 197      14.244  13.774  25.080  1.00  0.00           H  
ATOM   2273 1HH1 ARG A 197      12.073  11.056  24.836  1.00  0.00           H  
ATOM   2274 2HH1 ARG A 197      11.000  11.800  26.005  1.00  0.00           H  
ATOM   2275 1HH2 ARG A 197      13.022  14.643  26.413  1.00  0.00           H  
ATOM   2276 2HH2 ARG A 197      11.540  13.846  26.905  1.00  0.00           H  
ATOM   2277  N   ALA A 198      10.602  12.945  19.629  1.00  0.00           N  
ATOM   2278  CA  ALA A 198       9.290  12.611  19.141  1.00  0.00           C  
ATOM   2279  C   ALA A 198       9.403  11.971  17.788  1.00  0.00           C  
ATOM   2280  O   ALA A 198       8.882  10.882  17.557  1.00  0.00           O  
ATOM   2281  CB  ALA A 198       8.401  13.846  19.084  1.00  0.00           C  
ATOM   2282  H   ALA A 198      10.827  13.913  19.813  1.00  0.00           H  
ATOM   2283  HA  ALA A 198       8.813  11.938  19.853  1.00  0.00           H  
ATOM   2284 1HB  ALA A 198       7.420  13.569  18.697  1.00  0.00           H  
ATOM   2285 2HB  ALA A 198       8.293  14.263  20.085  1.00  0.00           H  
ATOM   2286 3HB  ALA A 198       8.853  14.588  18.427  1.00  0.00           H  
ATOM   2287  N   ARG A 199      10.125  12.622  16.860  1.00  0.00           N  
ATOM   2288  CA  ARG A 199      10.257  12.112  15.524  1.00  0.00           C  
ATOM   2289  C   ARG A 199      10.930  10.770  15.516  1.00  0.00           C  
ATOM   2290  O   ARG A 199      10.510   9.864  14.795  1.00  0.00           O  
ATOM   2291  CB  ARG A 199      10.965  13.095  14.604  1.00  0.00           C  
ATOM   2292  CG  ARG A 199      12.381  13.458  15.023  1.00  0.00           C  
ATOM   2293  CD  ARG A 199      12.915  14.685  14.378  1.00  0.00           C  
ATOM   2294  NE  ARG A 199      13.061  14.591  12.934  1.00  0.00           N  
ATOM   2295  CZ  ARG A 199      13.384  15.623  12.129  1.00  0.00           C  
ATOM   2296  NH1 ARG A 199      13.558  16.832  12.615  1.00  0.00           N  
ATOM   2297  NH2 ARG A 199      13.498  15.392  10.833  1.00  0.00           N  
ATOM   2298  H   ARG A 199      10.584  13.488  17.104  1.00  0.00           H  
ATOM   2299  HA  ARG A 199       9.272  12.016  15.067  1.00  0.00           H  
ATOM   2300 1HB  ARG A 199      10.988  12.644  13.613  1.00  0.00           H  
ATOM   2301 2HB  ARG A 199      10.357  14.000  14.576  1.00  0.00           H  
ATOM   2302 1HG  ARG A 199      12.394  13.613  16.102  1.00  0.00           H  
ATOM   2303 2HG  ARG A 199      13.041  12.628  14.767  1.00  0.00           H  
ATOM   2304 1HD  ARG A 199      12.241  15.515  14.584  1.00  0.00           H  
ATOM   2305 2HD  ARG A 199      13.899  14.903  14.792  1.00  0.00           H  
ATOM   2306  HE  ARG A 199      12.954  13.791  12.326  1.00  0.00           H  
ATOM   2307 1HH1 ARG A 199      13.450  16.996  13.606  1.00  0.00           H  
ATOM   2308 2HH1 ARG A 199      13.799  17.592  11.995  1.00  0.00           H  
ATOM   2309 1HH2 ARG A 199      13.343  14.459  10.474  1.00  0.00           H  
ATOM   2310 2HH2 ARG A 199      13.738  16.147  10.208  1.00  0.00           H  
ATOM   2311  N   ALA A 200      12.021  10.616  16.289  1.00 42.26           N  
ATOM   2312  CA  ALA A 200      12.810   9.417  16.223  1.00 42.26           C  
ATOM   2313  C   ALA A 200      12.046   8.225  16.734  1.00 42.26           C  
ATOM   2314  O   ALA A 200      12.078   7.151  16.135  1.00 42.26           O  
ATOM   2315  CB  ALA A 200      14.103   9.517  17.051  1.00 42.26           C  
ATOM   2316  H   ALA A 200      12.294  11.350  16.927  1.00  0.00           H  
ATOM   2317  HA  ALA A 200      13.096   9.244  15.186  1.00  0.00           H  
ATOM   2318 1HB  ALA A 200      14.661   8.585  16.966  1.00  0.00           H  
ATOM   2319 2HB  ALA A 200      14.712  10.340  16.677  1.00  0.00           H  
ATOM   2320 3HB  ALA A 200      13.853   9.696  18.096  1.00  0.00           H  
ATOM   2321  N   SER A 201      11.371   8.376  17.889  1.00 56.40           N  
ATOM   2322  CA  SER A 201      10.682   7.286  18.530  1.00 56.40           C  
ATOM   2323  C   SER A 201       9.320   6.998  17.963  1.00 56.40           C  
ATOM   2324  O   SER A 201       8.872   5.853  17.992  1.00 56.40           O  
ATOM   2325  CB  SER A 201      10.502   7.518  20.041  1.00 56.40           C  
ATOM   2326  OG  SER A 201       9.670   8.646  20.268  1.00 56.40           O  
ATOM   2327  H   SER A 201      11.351   9.291  18.317  1.00  0.00           H  
ATOM   2328  HA  SER A 201      11.255   6.358  18.541  1.00  0.00           H  
ATOM   2329 1HB  SER A 201      10.049   6.629  20.478  1.00  0.00           H  
ATOM   2330 2HB  SER A 201      11.481   7.683  20.488  1.00  0.00           H  
ATOM   2331  HG  SER A 201       9.400   9.019  19.425  1.00  0.00           H  
ATOM   2332  N   GLY A 202       8.601   8.024  17.468  1.00 32.74           N  
ATOM   2333  CA  GLY A 202       7.279   7.793  16.955  1.00 32.74           C  
ATOM   2334  C   GLY A 202       6.269   7.838  18.072  1.00 32.74           C  
ATOM   2335  O   GLY A 202       5.104   7.510  17.849  1.00 32.74           O  
ATOM   2336  H   GLY A 202       8.979   8.961  17.451  1.00  0.00           H  
ATOM   2337 1HA  GLY A 202       7.042   8.563  16.220  1.00  0.00           H  
ATOM   2338 2HA  GLY A 202       7.248   6.815  16.477  1.00  0.00           H  
ATOM   2339  N   LYS A 203       6.664   8.249  19.300  1.00 75.21           N  
ATOM   2340  CA  LYS A 203       5.703   8.239  20.374  1.00 75.21           C  
ATOM   2341  C   LYS A 203       5.772   9.511  21.172  1.00 75.21           C  
ATOM   2342  O   LYS A 203       6.628  10.364  20.942  1.00 75.21           O  
ATOM   2343  CB  LYS A 203       5.863   7.033  21.313  1.00 75.21           C  
ATOM   2344  CG  LYS A 203       5.432   5.734  20.626  1.00 75.21           C  
ATOM   2345  CD  LYS A 203       5.870   4.453  21.337  1.00 75.21           C  
ATOM   2346  CE  LYS A 203       5.346   3.184  20.660  1.00 75.21           C  
ATOM   2347  NZ  LYS A 203       5.767   3.156  19.241  1.00 75.21           N  
ATOM   2348  H   LYS A 203       7.606   8.561  19.486  1.00  0.00           H  
ATOM   2349  HA  LYS A 203       4.693   8.200  19.965  1.00  0.00           H  
ATOM   2350 1HB  LYS A 203       6.913   6.991  21.603  1.00  0.00           H  
ATOM   2351 2HB  LYS A 203       5.251   7.230  22.194  1.00  0.00           H  
ATOM   2352 1HG  LYS A 203       4.343   5.721  20.561  1.00  0.00           H  
ATOM   2353 2HG  LYS A 203       5.855   5.716  19.622  1.00  0.00           H  
ATOM   2354 1HD  LYS A 203       6.960   4.418  21.349  1.00  0.00           H  
ATOM   2355 2HD  LYS A 203       5.498   4.479  22.361  1.00  0.00           H  
ATOM   2356 1HE  LYS A 203       5.746   2.322  21.192  1.00  0.00           H  
ATOM   2357 2HE  LYS A 203       4.259   3.182  20.734  1.00  0.00           H  
ATOM   2358 1HZ  LYS A 203       5.417   2.316  18.803  1.00  0.00           H  
ATOM   2359 2HZ  LYS A 203       5.396   3.965  18.763  1.00  0.00           H  
ATOM   2360 3HZ  LYS A 203       6.776   3.167  19.189  1.00  0.00           H  
ATOM   2361  N   ALA A 204       4.832   9.665  22.135  1.00 35.62           N  
ATOM   2362  CA  ALA A 204       4.724  10.847  22.952  1.00 35.62           C  
ATOM   2363  C   ALA A 204       5.982  10.995  23.758  1.00 35.62           C  
ATOM   2364  O   ALA A 204       6.554  10.007  24.215  1.00 35.62           O  
ATOM   2365  CB  ALA A 204       3.545  10.810  23.940  1.00 35.62           C  
ATOM   2366  H   ALA A 204       4.180   8.907  22.278  1.00  0.00           H  
ATOM   2367  HA  ALA A 204       4.568  11.708  22.302  1.00  0.00           H  
ATOM   2368 1HB  ALA A 204       3.528  11.733  24.520  1.00  0.00           H  
ATOM   2369 2HB  ALA A 204       2.610  10.712  23.388  1.00  0.00           H  
ATOM   2370 3HB  ALA A 204       3.661   9.962  24.613  1.00  0.00           H  
ATOM   2371  N   VAL A 205       6.452  12.254  23.938  1.00  0.00           N  
ATOM   2372  CA  VAL A 205       7.649  12.520  24.695  1.00  0.00           C  
ATOM   2373  C   VAL A 205       7.425  13.715  25.588  1.00  0.00           C  
ATOM   2374  O   VAL A 205       6.647  14.614  25.266  1.00  0.00           O  
ATOM   2375  CB  VAL A 205       8.862  12.779  23.782  1.00  0.00           C  
ATOM   2376  CG1 VAL A 205       9.355  11.476  23.169  1.00  0.00           C  
ATOM   2377  CG2 VAL A 205       8.506  13.778  22.692  1.00  0.00           C  
ATOM   2378  H   VAL A 205       5.947  13.027  23.529  1.00  0.00           H  
ATOM   2379  HA  VAL A 205       7.904  11.680  25.342  1.00  0.00           H  
ATOM   2380  HB  VAL A 205       9.661  13.227  24.373  1.00  0.00           H  
ATOM   2381 1HG1 VAL A 205      10.213  11.677  22.527  1.00  0.00           H  
ATOM   2382 2HG1 VAL A 205       9.649  10.789  23.962  1.00  0.00           H  
ATOM   2383 3HG1 VAL A 205       8.557  11.028  22.577  1.00  0.00           H  
ATOM   2384 1HG2 VAL A 205       9.375  13.949  22.057  1.00  0.00           H  
ATOM   2385 2HG2 VAL A 205       7.688  13.382  22.090  1.00  0.00           H  
ATOM   2386 3HG2 VAL A 205       8.199  14.719  23.148  1.00  0.00           H  
ATOM   2387  N   LEU A 206       8.111  13.737  26.758  1.00  0.00           N  
ATOM   2388  CA  LEU A 206       7.984  14.807  27.718  1.00  0.00           C  
ATOM   2389  C   LEU A 206       9.333  15.407  27.989  1.00  0.00           C  
ATOM   2390  O   LEU A 206      10.352  14.720  27.971  1.00  0.00           O  
ATOM   2391  CB  LEU A 206       7.348  14.298  29.018  1.00  0.00           C  
ATOM   2392  CG  LEU A 206       5.825  14.117  28.972  1.00  0.00           C  
ATOM   2393  CD1 LEU A 206       5.481  12.696  28.546  1.00  0.00           C  
ATOM   2394  CD2 LEU A 206       5.234  14.429  30.339  1.00  0.00           C  
ATOM   2395  H   LEU A 206       8.735  12.968  26.958  1.00  0.00           H  
ATOM   2396  HA  LEU A 206       7.295  15.560  27.336  1.00  0.00           H  
ATOM   2397 1HB  LEU A 206       7.838  13.328  29.087  1.00  0.00           H  
ATOM   2398 2HB  LEU A 206       7.632  14.910  29.873  1.00  0.00           H  
ATOM   2399  HG  LEU A 206       5.433  14.848  28.264  1.00  0.00           H  
ATOM   2400 1HD1 LEU A 206       4.398  12.576  28.516  1.00  0.00           H  
ATOM   2401 2HD1 LEU A 206       5.894  12.502  27.556  1.00  0.00           H  
ATOM   2402 3HD1 LEU A 206       5.904  11.990  29.261  1.00  0.00           H  
ATOM   2403 1HD2 LEU A 206       4.152  14.300  30.304  1.00  0.00           H  
ATOM   2404 2HD2 LEU A 206       5.657  13.752  31.081  1.00  0.00           H  
ATOM   2405 3HD2 LEU A 206       5.468  15.458  30.610  1.00  0.00           H  
ATOM   2406  N   THR A 207       9.359  16.730  28.257  1.00  0.00           N  
ATOM   2407  CA  THR A 207      10.576  17.440  28.554  1.00  0.00           C  
ATOM   2408  C   THR A 207      10.796  17.417  30.041  1.00  0.00           C  
ATOM   2409  O   THR A 207       9.971  16.906  30.797  1.00  0.00           O  
ATOM   2410  CB  THR A 207      10.537  18.897  28.058  1.00  0.00           C  
ATOM   2411  OG1 THR A 207       9.603  19.648  28.844  1.00  0.00           O  
ATOM   2412  CG2 THR A 207      10.122  18.952  26.595  1.00  0.00           C  
ATOM   2413  H   THR A 207       8.485  17.235  28.247  1.00  0.00           H  
ATOM   2414  HA  THR A 207      11.412  16.975  28.030  1.00  0.00           H  
ATOM   2415  HB  THR A 207      11.528  19.336  28.170  1.00  0.00           H  
ATOM   2416  HG1 THR A 207       9.976  19.812  29.714  1.00  0.00           H  
ATOM   2417 1HG2 THR A 207      10.101  19.989  26.263  1.00  0.00           H  
ATOM   2418 2HG2 THR A 207      10.837  18.391  25.993  1.00  0.00           H  
ATOM   2419 3HG2 THR A 207       9.131  18.514  26.483  1.00  0.00           H  
ATOM   2420  N   SER A 208      11.961  17.941  30.487  1.00 53.97           N  
ATOM   2421  CA  SER A 208      12.248  18.118  31.886  1.00 53.97           C  
ATOM   2422  C   SER A 208      11.447  19.329  32.275  1.00 53.97           C  
ATOM   2423  O   SER A 208      10.913  20.010  31.400  1.00 53.97           O  
ATOM   2424  CB  SER A 208      13.720  18.461  32.178  1.00 53.97           C  
ATOM   2425  OG  SER A 208      14.575  17.429  31.711  1.00 53.97           O  
ATOM   2426  H   SER A 208      12.652  18.217  29.804  1.00  0.00           H  
ATOM   2427  HA  SER A 208      12.157  17.199  32.466  1.00  0.00           H  
ATOM   2428 1HB  SER A 208      13.965  19.397  31.677  1.00  0.00           H  
ATOM   2429 2HB  SER A 208      13.844  18.583  33.253  1.00  0.00           H  
ATOM   2430  HG  SER A 208      14.047  16.734  31.310  1.00  0.00           H  
ATOM   2431  N   PRO A 209      11.312  19.623  33.544  1.00 75.23           N  
ATOM   2432  CA  PRO A 209      10.546  20.787  33.916  1.00 75.23           C  
ATOM   2433  C   PRO A 209      11.270  22.050  33.553  1.00 75.23           C  
ATOM   2434  O   PRO A 209      12.484  22.109  33.742  1.00 75.23           O  
ATOM   2435  CB  PRO A 209      10.268  20.639  35.410  1.00 75.23           C  
ATOM   2436  CG  PRO A 209      10.285  19.115  35.634  1.00 75.23           C  
ATOM   2437  CD  PRO A 209      11.242  18.579  34.555  1.00 75.23           C  
ATOM   2438  HA  PRO A 209       9.609  20.880  33.347  1.00  0.00           H  
ATOM   2439 1HB  PRO A 209      11.034  21.146  36.015  1.00  0.00           H  
ATOM   2440 2HB  PRO A 209       9.298  21.078  35.685  1.00  0.00           H  
ATOM   2441 1HG  PRO A 209      10.637  18.866  36.646  1.00  0.00           H  
ATOM   2442 2HG  PRO A 209       9.277  18.686  35.529  1.00  0.00           H  
ATOM   2443 1HD  PRO A 209      12.246  18.374  34.954  1.00  0.00           H  
ATOM   2444 2HD  PRO A 209      10.879  17.643  34.105  1.00  0.00           H  
ATOM   2445  N   PHE A 210      10.554  23.071  33.028  1.00  0.00           N  
ATOM   2446  CA  PHE A 210      11.186  24.328  32.720  1.00  0.00           C  
ATOM   2447  C   PHE A 210      10.126  25.386  32.649  1.00  0.00           C  
ATOM   2448  O   PHE A 210       8.934  25.083  32.646  1.00  0.00           O  
ATOM   2449  CB  PHE A 210      11.964  24.252  31.405  1.00  0.00           C  
ATOM   2450  CG  PHE A 210      11.089  24.224  30.184  1.00  0.00           C  
ATOM   2451  CD1 PHE A 210      10.872  25.375  29.442  1.00  0.00           C  
ATOM   2452  CD2 PHE A 210      10.481  23.047  29.775  1.00  0.00           C  
ATOM   2453  CE1 PHE A 210      10.068  25.351  28.319  1.00  0.00           C  
ATOM   2454  CE2 PHE A 210       9.677  23.019  28.652  1.00  0.00           C  
ATOM   2455  CZ  PHE A 210       9.470  24.173  27.924  1.00  0.00           C  
ATOM   2456  H   PHE A 210       9.567  22.959  32.847  1.00  0.00           H  
ATOM   2457  HA  PHE A 210      11.879  24.599  33.518  1.00  0.00           H  
ATOM   2458 1HB  PHE A 210      12.614  25.120  31.303  1.00  0.00           H  
ATOM   2459 2HB  PHE A 210      12.565  23.344  31.378  1.00  0.00           H  
ATOM   2460  HD1 PHE A 210      11.346  26.307  29.754  1.00  0.00           H  
ATOM   2461  HD2 PHE A 210      10.644  22.135  30.351  1.00  0.00           H  
ATOM   2462  HE1 PHE A 210       9.906  26.263  27.745  1.00  0.00           H  
ATOM   2463  HE2 PHE A 210       9.206  22.087  28.341  1.00  0.00           H  
ATOM   2464  HZ  PHE A 210       8.835  24.153  27.039  1.00  0.00           H  
ATOM   2465  N   ARG A 211      10.537  26.673  32.600  1.00  0.00           N  
ATOM   2466  CA  ARG A 211       9.565  27.730  32.631  1.00  0.00           C  
ATOM   2467  C   ARG A 211       9.127  28.045  31.238  1.00  0.00           C  
ATOM   2468  O   ARG A 211       9.926  28.358  30.357  1.00  0.00           O  
ATOM   2469  CB  ARG A 211      10.065  28.969  33.360  1.00  0.00           C  
ATOM   2470  CG  ARG A 211      10.185  28.818  34.868  1.00  0.00           C  
ATOM   2471  CD  ARG A 211      10.421  30.093  35.594  1.00  0.00           C  
ATOM   2472  NE  ARG A 211      10.569  29.948  37.033  1.00  0.00           N  
ATOM   2473  CZ  ARG A 211       9.550  29.745  37.891  1.00  0.00           C  
ATOM   2474  NH1 ARG A 211       8.307  29.700  37.467  1.00  0.00           N  
ATOM   2475  NH2 ARG A 211       9.832  29.617  39.176  1.00  0.00           N  
ATOM   2476  H   ARG A 211      11.517  26.907  32.542  1.00  0.00           H  
ATOM   2477  HA  ARG A 211       8.685  27.407  33.188  1.00  0.00           H  
ATOM   2478 1HB  ARG A 211      11.042  29.211  32.944  1.00  0.00           H  
ATOM   2479 2HB  ARG A 211       9.365  29.774  33.135  1.00  0.00           H  
ATOM   2480 1HG  ARG A 211       9.261  28.382  35.248  1.00  0.00           H  
ATOM   2481 2HG  ARG A 211      11.018  28.149  35.084  1.00  0.00           H  
ATOM   2482 1HD  ARG A 211      11.334  30.551  35.216  1.00  0.00           H  
ATOM   2483 2HD  ARG A 211       9.579  30.761  35.418  1.00  0.00           H  
ATOM   2484  HE  ARG A 211      11.406  29.973  37.600  1.00  0.00           H  
ATOM   2485 1HH1 ARG A 211       8.107  29.818  36.484  1.00  0.00           H  
ATOM   2486 2HH1 ARG A 211       7.557  29.547  38.126  1.00  0.00           H  
ATOM   2487 1HH2 ARG A 211      10.792  29.672  39.487  1.00  0.00           H  
ATOM   2488 2HH2 ARG A 211       9.088  29.465  39.840  1.00  0.00           H  
ATOM   2489  N   LEU A 212       7.798  27.963  31.039  1.00  0.00           N  
ATOM   2490  CA  LEU A 212       7.151  28.113  29.770  1.00  0.00           C  
ATOM   2491  C   LEU A 212       7.117  29.546  29.359  1.00  0.00           C  
ATOM   2492  O   LEU A 212       7.158  30.458  30.182  1.00  0.00           O  
ATOM   2493  CB  LEU A 212       5.729  27.539  29.824  1.00  0.00           C  
ATOM   2494  CG  LEU A 212       5.642  26.042  30.145  1.00  0.00           C  
ATOM   2495  CD1 LEU A 212       4.198  25.653  30.433  1.00  0.00           C  
ATOM   2496  CD2 LEU A 212       6.194  25.238  28.978  1.00  0.00           C  
ATOM   2497  H   LEU A 212       7.238  27.782  31.859  1.00  0.00           H  
ATOM   2498  HA  LEU A 212       7.690  27.541  29.015  1.00  0.00           H  
ATOM   2499 1HB  LEU A 212       5.334  28.123  30.653  1.00  0.00           H  
ATOM   2500 2HB  LEU A 212       5.167  27.767  28.918  1.00  0.00           H  
ATOM   2501  HG  LEU A 212       6.281  25.858  31.009  1.00  0.00           H  
ATOM   2502 1HD1 LEU A 212       4.145  24.588  30.660  1.00  0.00           H  
ATOM   2503 2HD1 LEU A 212       3.831  26.223  31.286  1.00  0.00           H  
ATOM   2504 3HD1 LEU A 212       3.583  25.868  29.560  1.00  0.00           H  
ATOM   2505 1HD2 LEU A 212       6.132  24.173  29.208  1.00  0.00           H  
ATOM   2506 2HD2 LEU A 212       5.612  25.450  28.081  1.00  0.00           H  
ATOM   2507 3HD2 LEU A 212       7.235  25.511  28.807  1.00  0.00           H  
ATOM   2508  N   LEU A 213       7.051  29.758  28.030  1.00  0.00           N  
ATOM   2509  CA  LEU A 213       7.021  31.066  27.453  1.00  0.00           C  
ATOM   2510  C   LEU A 213       5.825  31.815  27.939  1.00  0.00           C  
ATOM   2511  O   LEU A 213       4.766  31.244  28.194  1.00  0.00           O  
ATOM   2512  CB  LEU A 213       7.017  30.979  25.922  1.00  0.00           C  
ATOM   2513  CG  LEU A 213       8.347  30.549  25.289  1.00  0.00           C  
ATOM   2514  CD1 LEU A 213       8.179  30.381  23.785  1.00  0.00           C  
ATOM   2515  CD2 LEU A 213       9.417  31.584  25.601  1.00  0.00           C  
ATOM   2516  H   LEU A 213       7.022  28.952  27.422  1.00  0.00           H  
ATOM   2517  HA  LEU A 213       7.931  31.603  27.718  1.00  0.00           H  
ATOM   2518 1HB  LEU A 213       6.270  30.198  25.791  1.00  0.00           H  
ATOM   2519 2HB  LEU A 213       6.660  31.903  25.466  1.00  0.00           H  
ATOM   2520  HG  LEU A 213       8.642  29.612  25.762  1.00  0.00           H  
ATOM   2521 1HD1 LEU A 213       9.128  30.075  23.345  1.00  0.00           H  
ATOM   2522 2HD1 LEU A 213       7.425  29.619  23.586  1.00  0.00           H  
ATOM   2523 3HD1 LEU A 213       7.864  31.327  23.347  1.00  0.00           H  
ATOM   2524 1HD2 LEU A 213      10.362  31.276  25.151  1.00  0.00           H  
ATOM   2525 2HD2 LEU A 213       9.118  32.551  25.194  1.00  0.00           H  
ATOM   2526 3HD2 LEU A 213       9.540  31.668  26.681  1.00  0.00           H  
ATOM   2527  N   GLY A 214       5.993  33.080  28.225  1.00  0.00           N  
ATOM   2528  CA  GLY A 214       5.000  34.098  28.414  1.00  0.00           C  
ATOM   2529  C   GLY A 214       4.556  34.127  29.840  1.00  0.00           C  
ATOM   2530  O   GLY A 214       4.566  35.174  30.487  1.00  0.00           O  
ATOM   2531  H   GLY A 214       6.962  33.299  28.406  1.00  0.00           H  
ATOM   2532 1HA  GLY A 214       5.426  35.065  28.145  1.00  0.00           H  
ATOM   2533 2HA  GLY A 214       4.147  33.887  27.771  1.00  0.00           H  
ATOM   2534  N   SER A 215       4.135  32.955  30.350  1.00  0.00           N  
ATOM   2535  CA  SER A 215       3.698  32.794  31.709  1.00  0.00           C  
ATOM   2536  C   SER A 215       4.866  32.632  32.625  1.00  0.00           C  
ATOM   2537  O   SER A 215       4.849  33.098  33.763  1.00  0.00           O  
ATOM   2538  CB  SER A 215       2.766  31.604  31.826  1.00  0.00           C  
ATOM   2539  OG  SER A 215       3.449  30.386  31.713  1.00  0.00           O  
ATOM   2540  H   SER A 215       4.131  32.154  29.734  1.00  0.00           H  
ATOM   2541  HA  SER A 215       3.005  33.571  32.036  1.00  0.00           H  
ATOM   2542 1HB  SER A 215       2.271  31.644  32.797  1.00  0.00           H  
ATOM   2543 2HB  SER A 215       2.019  31.666  31.036  1.00  0.00           H  
ATOM   2544  HG  SER A 215       2.817  29.663  31.716  1.00  0.00           H  
ATOM   2545  N   HIS A 216       5.926  31.970  32.133  1.00 66.57           N  
ATOM   2546  CA  HIS A 216       7.065  31.653  32.942  1.00 66.57           C  
ATOM   2547  C   HIS A 216       6.643  30.718  34.038  1.00 66.57           C  
ATOM   2548  O   HIS A 216       7.285  30.654  35.083  1.00 66.57           O  
ATOM   2549  CB  HIS A 216       7.720  32.894  33.570  1.00 66.57           C  
ATOM   2550  CG  HIS A 216       8.178  33.868  32.527  1.00 66.57           C  
ATOM   2551  ND1 HIS A 216       9.224  33.639  31.663  1.00 66.57           N  
ATOM   2552  CD2 HIS A 216       7.695  35.099  32.208  1.00 66.57           C  
ATOM   2553  CE1 HIS A 216       9.321  34.733  30.866  1.00 66.57           C  
ATOM   2554  NE2 HIS A 216       8.413  35.647  31.160  1.00 66.57           N  
ATOM   2555  H   HIS A 216       5.918  31.688  31.163  1.00  0.00           H  
ATOM   2556  HA  HIS A 216       7.820  31.157  32.333  1.00  0.00           H  
ATOM   2557 1HB  HIS A 216       7.007  33.411  34.213  1.00  0.00           H  
ATOM   2558 2HB  HIS A 216       8.592  32.602  34.155  1.00  0.00           H  
ATOM   2559  HD2 HIS A 216       6.869  35.654  32.653  1.00  0.00           H  
ATOM   2560  HE1 HIS A 216      10.084  34.788  30.090  1.00  0.00           H  
ATOM   2561  HE2 HIS A 216       8.298  36.539  30.699  1.00  0.00           H  
ATOM   2562  N   HIS A 217       5.565  29.937  33.818  1.00  0.00           N  
ATOM   2563  CA  HIS A 217       5.139  28.982  34.808  1.00  0.00           C  
ATOM   2564  C   HIS A 217       5.957  27.733  34.645  1.00  0.00           C  
ATOM   2565  O   HIS A 217       6.329  27.363  33.533  1.00  0.00           O  
ATOM   2566  CB  HIS A 217       3.644  28.669  34.681  1.00  0.00           C  
ATOM   2567  CG  HIS A 217       2.756  29.814  35.059  1.00  0.00           C  
ATOM   2568  ND1 HIS A 217       1.394  29.801  34.843  1.00  0.00           N  
ATOM   2569  CD2 HIS A 217       3.035  31.006  35.637  1.00  0.00           C  
ATOM   2570  CE1 HIS A 217       0.873  30.937  35.273  1.00  0.00           C  
ATOM   2571  NE2 HIS A 217       1.847  31.685  35.759  1.00  0.00           N  
ATOM   2572  H   HIS A 217       5.046  30.016  32.955  1.00  0.00           H  
ATOM   2573  HA  HIS A 217       5.285  29.398  35.805  1.00  0.00           H  
ATOM   2574 1HB  HIS A 217       3.400  28.413  33.650  1.00  0.00           H  
ATOM   2575 2HB  HIS A 217       3.378  27.839  35.334  1.00  0.00           H  
ATOM   2576  HD1 HIS A 217       0.858  29.031  34.496  1.00  0.00           H  
ATOM   2577  HD2 HIS A 217       3.962  31.462  35.984  1.00  0.00           H  
ATOM   2578  HE1 HIS A 217      -0.198  31.122  35.192  1.00  0.00           H  
ATOM   2579  N   LEU A 218       6.270  27.050  35.768  1.00119.04           N  
ATOM   2580  CA  LEU A 218       7.056  25.847  35.699  1.00119.04           C  
ATOM   2581  C   LEU A 218       6.152  24.763  35.175  1.00119.04           C  
ATOM   2582  O   LEU A 218       5.087  24.517  35.741  1.00119.04           O  
ATOM   2583  CB  LEU A 218       7.588  25.433  37.085  1.00119.04           C  
ATOM   2584  CG  LEU A 218       8.671  24.338  37.080  1.00119.04           C  
ATOM   2585  CD1 LEU A 218       8.160  23.030  36.466  1.00119.04           C  
ATOM   2586  CD2 LEU A 218       9.975  24.843  36.445  1.00119.04           C  
ATOM   2587  H   LEU A 218       5.953  27.380  36.669  1.00  0.00           H  
ATOM   2588  HA  LEU A 218       7.910  26.006  35.041  1.00  0.00           H  
ATOM   2589 1HB  LEU A 218       8.020  26.382  37.399  1.00  0.00           H  
ATOM   2590 2HB  LEU A 218       6.779  25.160  37.763  1.00  0.00           H  
ATOM   2591  HG  LEU A 218       8.895  24.099  38.120  1.00  0.00           H  
ATOM   2592 1HD1 LEU A 218       8.955  22.285  36.482  1.00  0.00           H  
ATOM   2593 2HD1 LEU A 218       7.310  22.665  37.043  1.00  0.00           H  
ATOM   2594 3HD1 LEU A 218       7.851  23.208  35.437  1.00  0.00           H  
ATOM   2595 1HD2 LEU A 218      10.718  24.045  36.458  1.00  0.00           H  
ATOM   2596 2HD2 LEU A 218       9.785  25.146  35.415  1.00  0.00           H  
ATOM   2597 3HD2 LEU A 218      10.349  25.696  37.011  1.00  0.00           H  
ATOM   2598  N   GLY A 219       6.570  24.063  34.094  1.00  0.00           N  
ATOM   2599  CA  GLY A 219       5.738  23.047  33.498  1.00  0.00           C  
ATOM   2600  C   GLY A 219       6.582  22.166  32.621  1.00  0.00           C  
ATOM   2601  O   GLY A 219       7.809  22.246  32.635  1.00  0.00           O  
ATOM   2602  H   GLY A 219       7.478  24.252  33.695  1.00  0.00           H  
ATOM   2603 1HA  GLY A 219       5.278  22.454  34.289  1.00  0.00           H  
ATOM   2604 2HA  GLY A 219       4.960  23.526  32.905  1.00  0.00           H  
ATOM   2605  N   VAL A 220       5.923  21.269  31.851  1.00  0.00           N  
ATOM   2606  CA  VAL A 220       6.610  20.379  30.950  1.00  0.00           C  
ATOM   2607  C   VAL A 220       5.913  20.447  29.625  1.00  0.00           C  
ATOM   2608  O   VAL A 220       4.724  20.754  29.549  1.00  0.00           O  
ATOM   2609  CB  VAL A 220       6.631  18.924  31.457  1.00  0.00           C  
ATOM   2610  CG1 VAL A 220       7.424  18.822  32.751  1.00  0.00           C  
ATOM   2611  CG2 VAL A 220       5.214  18.410  31.661  1.00  0.00           C  
ATOM   2612  H   VAL A 220       4.916  21.225  31.913  1.00  0.00           H  
ATOM   2613  HA  VAL A 220       7.655  20.665  30.830  1.00  0.00           H  
ATOM   2614  HB  VAL A 220       7.091  18.291  30.698  1.00  0.00           H  
ATOM   2615 1HG1 VAL A 220       7.429  17.788  33.094  1.00  0.00           H  
ATOM   2616 2HG1 VAL A 220       8.449  19.151  32.576  1.00  0.00           H  
ATOM   2617 3HG1 VAL A 220       6.964  19.454  33.511  1.00  0.00           H  
ATOM   2618 1HG2 VAL A 220       5.248  17.381  32.018  1.00  0.00           H  
ATOM   2619 2HG2 VAL A 220       4.704  19.033  32.395  1.00  0.00           H  
ATOM   2620 3HG2 VAL A 220       4.673  18.447  30.715  1.00  0.00           H  
ATOM   2621  N   VAL A 221       6.655  20.168  28.532  1.00  0.00           N  
ATOM   2622  CA  VAL A 221       6.067  20.138  27.222  1.00  0.00           C  
ATOM   2623  C   VAL A 221       5.901  18.708  26.798  1.00  0.00           C  
ATOM   2624  O   VAL A 221       6.724  17.851  27.120  1.00  0.00           O  
ATOM   2625  CB  VAL A 221       6.920  20.891  26.184  1.00  0.00           C  
ATOM   2626  CG1 VAL A 221       6.445  20.574  24.774  1.00  0.00           C  
ATOM   2627  CG2 VAL A 221       6.868  22.390  26.438  1.00  0.00           C  
ATOM   2628  H   VAL A 221       7.641  19.977  28.634  1.00  0.00           H  
ATOM   2629  HA  VAL A 221       5.085  20.613  27.216  1.00  0.00           H  
ATOM   2630  HB  VAL A 221       7.961  20.587  26.293  1.00  0.00           H  
ATOM   2631 1HG1 VAL A 221       7.059  21.114  24.053  1.00  0.00           H  
ATOM   2632 2HG1 VAL A 221       6.532  19.503  24.592  1.00  0.00           H  
ATOM   2633 3HG1 VAL A 221       5.405  20.879  24.663  1.00  0.00           H  
ATOM   2634 1HG2 VAL A 221       7.477  22.906  25.696  1.00  0.00           H  
ATOM   2635 2HG2 VAL A 221       5.837  22.735  26.365  1.00  0.00           H  
ATOM   2636 3HG2 VAL A 221       7.254  22.604  27.435  1.00  0.00           H  
ATOM   2637  N   LEU A 222       4.798  18.430  26.069  1.00  0.00           N  
ATOM   2638  CA  LEU A 222       4.428  17.109  25.638  1.00  0.00           C  
ATOM   2639  C   LEU A 222       4.371  17.122  24.137  1.00  0.00           C  
ATOM   2640  O   LEU A 222       3.800  18.039  23.548  1.00  0.00           O  
ATOM   2641  CB  LEU A 222       3.084  16.683  26.242  1.00  0.00           C  
ATOM   2642  CG  LEU A 222       2.334  15.594  25.464  1.00  0.00           C  
ATOM   2643  CD1 LEU A 222       2.946  14.230  25.753  1.00  0.00           C  
ATOM   2644  CD2 LEU A 222       0.862  15.617  25.848  1.00  0.00           C  
ATOM   2645  H   LEU A 222       4.210  19.212  25.820  1.00  0.00           H  
ATOM   2646  HA  LEU A 222       5.143  16.384  26.027  1.00  0.00           H  
ATOM   2647 1HB  LEU A 222       3.435  16.287  27.194  1.00  0.00           H  
ATOM   2648 2HB  LEU A 222       2.433  17.539  26.422  1.00  0.00           H  
ATOM   2649  HG  LEU A 222       2.406  15.845  24.405  1.00  0.00           H  
ATOM   2650 1HD1 LEU A 222       2.407  13.464  25.196  1.00  0.00           H  
ATOM   2651 2HD1 LEU A 222       3.993  14.230  25.449  1.00  0.00           H  
ATOM   2652 3HD1 LEU A 222       2.877  14.019  26.819  1.00  0.00           H  
ATOM   2653 1HD2 LEU A 222       0.330  14.843  25.294  1.00  0.00           H  
ATOM   2654 2HD2 LEU A 222       0.761  15.432  26.918  1.00  0.00           H  
ATOM   2655 3HD2 LEU A 222       0.437  16.592  25.607  1.00  0.00           H  
ATOM   2656  N   THR A 223       4.994  16.145  23.302  1.00  0.00           N  
ATOM   2657  CA  THR A 223       5.068  16.279  21.869  1.00  0.00           C  
ATOM   2658  C   THR A 223       4.746  14.966  21.206  1.00  0.00           C  
ATOM   2659  O   THR A 223       5.164  13.905  21.668  1.00  0.00           O  
ATOM   2660  CB  THR A 223       6.459  16.755  21.410  1.00  0.00           C  
ATOM   2661  OG1 THR A 223       6.752  18.026  22.004  1.00  0.00           O  
ATOM   2662  CG2 THR A 223       6.505  16.884  19.896  1.00  0.00           C  
ATOM   2663  H   THR A 223       5.624  15.509  23.770  1.00  0.00           H  
ATOM   2664  HA  THR A 223       4.337  17.013  21.530  1.00  0.00           H  
ATOM   2665  HB  THR A 223       7.206  16.031  21.736  1.00  0.00           H  
ATOM   2666  HG1 THR A 223       5.962  18.573  21.995  1.00  0.00           H  
ATOM   2667 1HG2 THR A 223       7.496  17.220  19.591  1.00  0.00           H  
ATOM   2668 2HG2 THR A 223       6.294  15.916  19.442  1.00  0.00           H  
ATOM   2669 3HG2 THR A 223       5.760  17.608  19.570  1.00  0.00           H  
ATOM   2670  N   PHE A 224       3.962  15.026  20.100  1.00  0.00           N  
ATOM   2671  CA  PHE A 224       3.630  13.896  19.260  1.00  0.00           C  
ATOM   2672  C   PHE A 224       4.159  14.219  17.897  1.00  0.00           C  
ATOM   2673  O   PHE A 224       4.011  15.343  17.418  1.00  0.00           O  
ATOM   2674  CB  PHE A 224       2.124  13.632  19.220  1.00  0.00           C  
ATOM   2675  CG  PHE A 224       1.579  13.036  20.487  1.00  0.00           C  
ATOM   2676  CD1 PHE A 224       1.486  13.795  21.643  1.00  0.00           C  
ATOM   2677  CD2 PHE A 224       1.160  11.715  20.524  1.00  0.00           C  
ATOM   2678  CE1 PHE A 224       0.985  13.248  22.809  1.00  0.00           C  
ATOM   2679  CE2 PHE A 224       0.658  11.165  21.688  1.00  0.00           C  
ATOM   2680  CZ  PHE A 224       0.571  11.933  22.832  1.00  0.00           C  
ATOM   2681  H   PHE A 224       3.594  15.937  19.867  1.00  0.00           H  
ATOM   2682  HA  PHE A 224       4.016  12.977  19.705  1.00  0.00           H  
ATOM   2683 1HB  PHE A 224       1.584  14.564  19.057  1.00  0.00           H  
ATOM   2684 2HB  PHE A 224       1.887  12.932  18.420  1.00  0.00           H  
ATOM   2685  HD1 PHE A 224       1.812  14.836  21.625  1.00  0.00           H  
ATOM   2686  HD2 PHE A 224       1.230  11.108  19.621  1.00  0.00           H  
ATOM   2687  HE1 PHE A 224       0.917  13.856  23.711  1.00  0.00           H  
ATOM   2688  HE2 PHE A 224       0.332  10.125  21.704  1.00  0.00           H  
ATOM   2689  HZ  PHE A 224       0.177  11.500  23.750  1.00  0.00           H  
ATOM   2690  N   PRO A 225       4.792  13.272  17.259  1.00  0.00           N  
ATOM   2691  CA  PRO A 225       5.192  13.467  15.892  1.00  0.00           C  
ATOM   2692  C   PRO A 225       4.040  13.308  14.952  1.00  0.00           C  
ATOM   2693  O   PRO A 225       3.101  12.577  15.263  1.00  0.00           O  
ATOM   2694  CB  PRO A 225       6.270  12.402  15.662  1.00  0.00           C  
ATOM   2695  CG  PRO A 225       5.844  11.254  16.512  1.00  0.00           C  
ATOM   2696  CD  PRO A 225       5.168  11.872  17.708  1.00  0.00           C  
ATOM   2697  HA  PRO A 225       5.526  14.496  15.689  1.00  0.00           H  
ATOM   2698 1HB  PRO A 225       6.330  12.113  14.603  1.00  0.00           H  
ATOM   2699 2HB  PRO A 225       7.265  12.767  15.955  1.00  0.00           H  
ATOM   2700 1HG  PRO A 225       5.156  10.590  15.968  1.00  0.00           H  
ATOM   2701 2HG  PRO A 225       6.707  10.644  16.817  1.00  0.00           H  
ATOM   2702 1HD  PRO A 225       4.273  11.312  18.014  1.00  0.00           H  
ATOM   2703 2HD  PRO A 225       5.833  11.918  18.583  1.00  0.00           H  
ATOM   2704  N   VAL A 226       4.088  14.005  13.800  1.00  0.00           N  
ATOM   2705  CA  VAL A 226       3.128  13.811  12.754  1.00  0.00           C  
ATOM   2706  C   VAL A 226       3.944  13.421  11.557  1.00  0.00           C  
ATOM   2707  O   VAL A 226       4.936  14.078  11.246  1.00  0.00           O  
ATOM   2708  CB  VAL A 226       2.288  15.068  12.457  1.00  0.00           C  
ATOM   2709  CG1 VAL A 226       1.325  14.805  11.309  1.00  0.00           C  
ATOM   2710  CG2 VAL A 226       1.528  15.506  13.700  1.00  0.00           C  
ATOM   2711  H   VAL A 226       4.824  14.685  13.672  1.00  0.00           H  
ATOM   2712  HA  VAL A 226       2.399  13.045  13.021  1.00  0.00           H  
ATOM   2713  HB  VAL A 226       2.957  15.886  12.190  1.00  0.00           H  
ATOM   2714 1HG1 VAL A 226       0.739  15.704  11.113  1.00  0.00           H  
ATOM   2715 2HG1 VAL A 226       1.888  14.537  10.416  1.00  0.00           H  
ATOM   2716 3HG1 VAL A 226       0.655  13.988  11.576  1.00  0.00           H  
ATOM   2717 1HG2 VAL A 226       0.940  16.395  13.472  1.00  0.00           H  
ATOM   2718 2HG2 VAL A 226       0.863  14.704  14.020  1.00  0.00           H  
ATOM   2719 3HG2 VAL A 226       2.235  15.733  14.498  1.00  0.00           H  
ATOM   2720  N   TYR A 227       3.536  12.353  10.837  1.00166.22           N  
ATOM   2721  CA  TYR A 227       4.337  11.860   9.749  1.00166.22           C  
ATOM   2722  C   TYR A 227       3.579  11.953   8.460  1.00166.22           C  
ATOM   2723  O   TYR A 227       2.349  11.996   8.431  1.00166.22           O  
ATOM   2724  CB  TYR A 227       4.715  10.368   9.856  1.00166.22           C  
ATOM   2725  CG  TYR A 227       5.530  10.106  11.077  1.00166.22           C  
ATOM   2726  CD1 TYR A 227       6.893  10.298  11.070  1.00166.22           C  
ATOM   2727  CD2 TYR A 227       4.928   9.664  12.234  1.00166.22           C  
ATOM   2728  CE1 TYR A 227       7.640  10.051  12.197  1.00166.22           C  
ATOM   2729  CE2 TYR A 227       5.670   9.414  13.364  1.00166.22           C  
ATOM   2730  CZ  TYR A 227       7.030   9.608  13.346  1.00166.22           C  
ATOM   2731  OH  TYR A 227       7.794   9.353  14.504  1.00166.22           O  
ATOM   2732  H   TYR A 227       2.665  11.891  11.056  1.00  0.00           H  
ATOM   2733  HA  TYR A 227       5.275  12.414   9.699  1.00  0.00           H  
ATOM   2734 1HB  TYR A 227       3.784   9.800   9.882  1.00  0.00           H  
ATOM   2735 2HB  TYR A 227       5.272  10.112   8.955  1.00  0.00           H  
ATOM   2736  HD1 TYR A 227       7.370  10.648  10.154  1.00  0.00           H  
ATOM   2737  HD2 TYR A 227       3.848   9.513  12.241  1.00  0.00           H  
ATOM   2738  HE1 TYR A 227       8.719  10.204  12.187  1.00  0.00           H  
ATOM   2739  HE2 TYR A 227       5.179   9.062  14.272  1.00  0.00           H  
ATOM   2740  HH  TYR A 227       7.263   9.049  15.244  1.00  0.00           H  
ATOM   2741  N   ARG A 228       4.350  12.013   7.351  1.00116.31           N  
ATOM   2742  CA  ARG A 228       3.840  12.016   6.008  1.00116.31           C  
ATOM   2743  C   ARG A 228       3.438  10.605   5.683  1.00116.31           C  
ATOM   2744  O   ARG A 228       3.859   9.653   6.339  1.00116.31           O  
ATOM   2745  CB  ARG A 228       4.868  12.464   4.952  1.00116.31           C  
ATOM   2746  CG  ARG A 228       5.338  13.913   5.114  1.00116.31           C  
ATOM   2747  CD  ARG A 228       6.360  14.347   4.058  1.00116.31           C  
ATOM   2748  NE  ARG A 228       5.614  14.973   2.928  1.00116.31           N  
ATOM   2749  CZ  ARG A 228       5.415  16.324   2.905  1.00116.31           C  
ATOM   2750  NH1 ARG A 228       5.931  17.106   3.898  1.00116.31           N  
ATOM   2751  NH2 ARG A 228       4.709  16.895   1.886  1.00116.31           N  
ATOM   2752  H   ARG A 228       5.348  12.058   7.498  1.00  0.00           H  
ATOM   2753  HA  ARG A 228       3.028  12.739   5.923  1.00  0.00           H  
ATOM   2754 1HB  ARG A 228       5.720  11.791   5.032  1.00  0.00           H  
ATOM   2755 2HB  ARG A 228       4.397  12.339   3.977  1.00  0.00           H  
ATOM   2756 1HG  ARG A 228       4.471  14.569   5.042  1.00  0.00           H  
ATOM   2757 2HG  ARG A 228       5.794  14.021   6.099  1.00  0.00           H  
ATOM   2758 1HD  ARG A 228       7.051  15.060   4.506  1.00  0.00           H  
ATOM   2759 2HD  ARG A 228       6.912  13.471   3.718  1.00  0.00           H  
ATOM   2760  HE  ARG A 228       5.198  14.542   2.113  1.00  0.00           H  
ATOM   2761 1HH1 ARG A 228       6.460  16.683   4.648  1.00  0.00           H  
ATOM   2762 2HH1 ARG A 228       5.782  18.104   3.879  1.00  0.00           H  
ATOM   2763 1HH2 ARG A 228       4.334  16.315   1.148  1.00  0.00           H  
ATOM   2764 2HH2 ARG A 228       4.564  17.894   1.874  1.00  0.00           H  
ATOM   2765  N   SER A 229       2.595  10.448   4.646  1.00 80.94           N  
ATOM   2766  CA  SER A 229       2.050   9.177   4.246  1.00 80.94           C  
ATOM   2767  C   SER A 229       3.135   8.272   3.744  1.00 80.94           C  
ATOM   2768  O   SER A 229       2.947   7.059   3.658  1.00 80.94           O  
ATOM   2769  CB  SER A 229       1.012   9.307   3.121  1.00 80.94           C  
ATOM   2770  OG  SER A 229       0.520   8.023   2.772  1.00 80.94           O  
ATOM   2771  H   SER A 229       2.340  11.277   4.129  1.00  0.00           H  
ATOM   2772  HA  SER A 229       1.440   8.705   5.018  1.00  0.00           H  
ATOM   2773 1HB  SER A 229       0.196   9.939   3.471  1.00  0.00           H  
ATOM   2774 2HB  SER A 229       1.487   9.774   2.259  1.00  0.00           H  
ATOM   2775  HG  SER A 229       0.946   7.358   3.318  1.00  0.00           H  
ATOM   2776  N   LYS A 230       4.292   8.851   3.386  1.00130.92           N  
ATOM   2777  CA  LYS A 230       5.415   8.130   2.850  1.00130.92           C  
ATOM   2778  C   LYS A 230       6.031   7.228   3.883  1.00130.92           C  
ATOM   2779  O   LYS A 230       6.786   6.327   3.524  1.00130.92           O  
ATOM   2780  CB  LYS A 230       6.525   9.041   2.300  1.00130.92           C  
ATOM   2781  CG  LYS A 230       7.575   8.256   1.510  1.00130.92           C  
ATOM   2782  CD  LYS A 230       7.000   7.598   0.252  1.00130.92           C  
ATOM   2783  CE  LYS A 230       8.019   6.777  -0.541  1.00130.92           C  
ATOM   2784  NZ  LYS A 230       7.350   6.103  -1.677  1.00130.92           N  
ATOM   2785  H   LYS A 230       4.362   9.851   3.506  1.00  0.00           H  
ATOM   2786  HA  LYS A 230       5.087   7.494   2.027  1.00  0.00           H  
ATOM   2787 1HB  LYS A 230       6.043   9.783   1.664  1.00  0.00           H  
ATOM   2788 2HB  LYS A 230       6.983   9.539   3.155  1.00  0.00           H  
ATOM   2789 1HG  LYS A 230       8.371   8.941   1.215  1.00  0.00           H  
ATOM   2790 2HG  LYS A 230       7.985   7.480   2.155  1.00  0.00           H  
ATOM   2791 1HD  LYS A 230       6.185   6.936   0.548  1.00  0.00           H  
ATOM   2792 2HD  LYS A 230       6.612   8.379  -0.402  1.00  0.00           H  
ATOM   2793 1HE  LYS A 230       8.795   7.451  -0.901  1.00  0.00           H  
ATOM   2794 2HE  LYS A 230       8.461   6.041   0.131  1.00  0.00           H  
ATOM   2795 1HZ  LYS A 230       8.029   5.563  -2.195  1.00  0.00           H  
ATOM   2796 2HZ  LYS A 230       6.628   5.489  -1.327  1.00  0.00           H  
ATOM   2797 3HZ  LYS A 230       6.937   6.797  -2.284  1.00  0.00           H  
ATOM   2798  N   LEU A 231       5.786   7.470   5.189  1.00 69.02           N  
ATOM   2799  CA  LEU A 231       6.405   6.679   6.228  1.00 69.02           C  
ATOM   2800  C   LEU A 231       6.186   5.208   5.944  1.00 69.02           C  
ATOM   2801  O   LEU A 231       5.074   4.761   5.676  1.00 69.02           O  
ATOM   2802  CB  LEU A 231       5.833   6.987   7.627  1.00 69.02           C  
ATOM   2803  CG  LEU A 231       6.459   6.176   8.776  1.00 69.02           C  
ATOM   2804  CD1 LEU A 231       7.932   6.560   8.991  1.00 69.02           C  
ATOM   2805  CD2 LEU A 231       5.625   6.292  10.062  1.00 69.02           C  
ATOM   2806  H   LEU A 231       5.158   8.218   5.448  1.00  0.00           H  
ATOM   2807  HA  LEU A 231       7.475   6.884   6.255  1.00  0.00           H  
ATOM   2808 1HB  LEU A 231       6.118   8.035   7.708  1.00  0.00           H  
ATOM   2809 2HB  LEU A 231       4.746   6.904   7.646  1.00  0.00           H  
ATOM   2810  HG  LEU A 231       6.442   5.127   8.479  1.00  0.00           H  
ATOM   2811 1HD1 LEU A 231       8.347   5.970   9.809  1.00  0.00           H  
ATOM   2812 2HD1 LEU A 231       8.496   6.362   8.080  1.00  0.00           H  
ATOM   2813 3HD1 LEU A 231       7.999   7.619   9.237  1.00  0.00           H  
ATOM   2814 1HD2 LEU A 231       6.094   5.707  10.853  1.00  0.00           H  
ATOM   2815 2HD2 LEU A 231       5.569   7.337  10.367  1.00  0.00           H  
ATOM   2816 3HD2 LEU A 231       4.619   5.913   9.879  1.00  0.00           H  
ATOM   2817  N   PRO A 232       7.267   4.456   5.971  1.00 92.00           N  
ATOM   2818  CA  PRO A 232       7.215   3.031   5.697  1.00 92.00           C  
ATOM   2819  C   PRO A 232       6.660   2.269   6.874  1.00 92.00           C  
ATOM   2820  O   PRO A 232       6.543   2.844   7.954  1.00 92.00           O  
ATOM   2821  CB  PRO A 232       8.643   2.612   5.370  1.00 92.00           C  
ATOM   2822  CG  PRO A 232       9.289   3.897   4.831  1.00 92.00           C  
ATOM   2823  CD  PRO A 232       8.535   5.030   5.547  1.00 92.00           C  
ATOM   2824  HA  PRO A 232       6.534   2.781   4.870  1.00  0.00           H  
ATOM   2825 1HB  PRO A 232       9.168   2.240   6.262  1.00  0.00           H  
ATOM   2826 2HB  PRO A 232       8.665   1.805   4.623  1.00  0.00           H  
ATOM   2827 1HG  PRO A 232      10.366   3.924   5.053  1.00  0.00           H  
ATOM   2828 2HG  PRO A 232       9.183   3.967   3.738  1.00  0.00           H  
ATOM   2829 1HD  PRO A 232       9.085   5.408   6.422  1.00  0.00           H  
ATOM   2830 2HD  PRO A 232       8.353   5.891   4.887  1.00  0.00           H  
ATOM   2831  N   GLU A 233       6.328   0.968   6.696  1.00187.30           N  
ATOM   2832  CA  GLU A 233       5.631   0.241   7.726  1.00187.30           C  
ATOM   2833  C   GLU A 233       6.349   0.118   9.043  1.00187.30           C  
ATOM   2834  O   GLU A 233       5.914   0.717  10.022  1.00187.30           O  
ATOM   2835  CB  GLU A 233       5.225  -1.178   7.293  1.00187.30           C  
ATOM   2836  CG  GLU A 233       4.307  -1.866   8.306  1.00187.30           C  
ATOM   2837  CD  GLU A 233       3.892  -3.218   7.742  1.00187.30           C  
ATOM   2838  OE1 GLU A 233       4.227  -3.496   6.560  1.00187.30           O  
ATOM   2839  OE2 GLU A 233       3.230  -3.989   8.487  1.00187.30           O  
ATOM   2840  H   GLU A 233       6.567   0.495   5.836  1.00  0.00           H  
ATOM   2841  HA  GLU A 233       4.718   0.771   7.999  1.00  0.00           H  
ATOM   2842 1HB  GLU A 233       4.722  -1.085   6.330  1.00  0.00           H  
ATOM   2843 2HB  GLU A 233       6.145  -1.749   7.169  1.00  0.00           H  
ATOM   2844 1HG  GLU A 233       4.755  -1.975   9.293  1.00  0.00           H  
ATOM   2845 2HG  GLU A 233       3.449  -1.198   8.369  1.00  0.00           H  
ATOM   2846  N   ASN A 234       7.476  -0.616   9.129  1.00164.33           N  
ATOM   2847  CA  ASN A 234       8.146  -0.704  10.404  1.00164.33           C  
ATOM   2848  C   ASN A 234       9.371   0.115  10.172  1.00164.33           C  
ATOM   2849  O   ASN A 234      10.465  -0.400   9.949  1.00164.33           O  
ATOM   2850  CB  ASN A 234       8.604  -2.129  10.757  1.00164.33           C  
ATOM   2851  CG  ASN A 234       7.370  -2.990  10.993  1.00164.33           C  
ATOM   2852  OD1 ASN A 234       6.521  -2.671  11.825  1.00164.33           O  
ATOM   2853  ND2 ASN A 234       7.264  -4.115  10.236  1.00164.33           N  
ATOM   2854  H   ASN A 234       7.864  -1.104   8.334  1.00  0.00           H  
ATOM   2855  HA  ASN A 234       7.469  -0.390  11.200  1.00  0.00           H  
ATOM   2856 1HB  ASN A 234       9.368  -2.633  10.163  1.00  0.00           H  
ATOM   2857 2HB  ASN A 234       9.030  -1.824  11.713  1.00  0.00           H  
ATOM   2858 1HD2 ASN A 234       6.474  -4.719  10.347  1.00  0.00           H  
ATOM   2859 2HD2 ASN A 234       7.974  -4.338   9.569  1.00  0.00           H  
ATOM   2860  N   PRO A 235       9.175   1.399  10.225  1.00 99.18           N  
ATOM   2861  CA  PRO A 235      10.171   2.354   9.847  1.00 99.18           C  
ATOM   2862  C   PRO A 235      11.381   2.328  10.715  1.00 99.18           C  
ATOM   2863  O   PRO A 235      11.283   1.993  11.896  1.00 99.18           O  
ATOM   2864  CB  PRO A 235       9.488   3.708   9.990  1.00 99.18           C  
ATOM   2865  CG  PRO A 235       8.561   3.481  11.198  1.00 99.18           C  
ATOM   2866  CD  PRO A 235       8.176   1.993  11.097  1.00 99.18           C  
ATOM   2867  HA  PRO A 235      10.545   2.197   8.824  1.00  0.00           H  
ATOM   2868 1HB  PRO A 235      10.218   4.511  10.169  1.00  0.00           H  
ATOM   2869 2HB  PRO A 235       8.930   3.976   9.081  1.00  0.00           H  
ATOM   2870 1HG  PRO A 235       9.077   3.706  12.143  1.00  0.00           H  
ATOM   2871 2HG  PRO A 235       7.678   4.135  11.150  1.00  0.00           H  
ATOM   2872 1HD  PRO A 235       8.184   1.494  12.077  1.00  0.00           H  
ATOM   2873 2HD  PRO A 235       7.171   1.851  10.673  1.00  0.00           H  
ATOM   2874  N   THR A 236      12.535   2.683  10.124  1.00 34.30           N  
ATOM   2875  CA  THR A 236      13.745   2.841  10.873  1.00 34.30           C  
ATOM   2876  C   THR A 236      13.726   4.264  11.351  1.00 34.30           C  
ATOM   2877  O   THR A 236      12.869   5.051  10.952  1.00 34.30           O  
ATOM   2878  CB  THR A 236      14.984   2.655  10.048  1.00 34.30           C  
ATOM   2879  OG1 THR A 236      15.037   3.630   9.017  1.00 34.30           O  
ATOM   2880  CG2 THR A 236      14.966   1.241   9.442  1.00 34.30           C  
ATOM   2881  H   THR A 236      12.549   2.842   9.127  1.00  0.00           H  
ATOM   2882  HA  THR A 236      13.774   2.113  11.684  1.00  0.00           H  
ATOM   2883  HB  THR A 236      15.858   2.782  10.687  1.00  0.00           H  
ATOM   2884  HG1 THR A 236      14.264   4.197   9.074  1.00  0.00           H  
ATOM   2885 1HG2 THR A 236      15.862   1.093   8.840  1.00  0.00           H  
ATOM   2886 2HG2 THR A 236      14.940   0.503  10.243  1.00  0.00           H  
ATOM   2887 3HG2 THR A 236      14.083   1.127   8.814  1.00  0.00           H  
ATOM   2888  N   GLU A 237      14.667   4.636  12.237  1.00 53.51           N  
ATOM   2889  CA  GLU A 237      14.702   5.976  12.754  1.00 53.51           C  
ATOM   2890  C   GLU A 237      14.972   6.911  11.616  1.00 53.51           C  
ATOM   2891  O   GLU A 237      14.393   7.994  11.543  1.00 53.51           O  
ATOM   2892  CB  GLU A 237      15.788   6.162  13.828  1.00 53.51           C  
ATOM   2893  CG  GLU A 237      15.477   5.385  15.111  1.00 53.51           C  
ATOM   2894  CD  GLU A 237      16.594   5.623  16.115  1.00 53.51           C  
ATOM   2895  OE1 GLU A 237      17.595   6.292  15.743  1.00 53.51           O  
ATOM   2896  OE2 GLU A 237      16.461   5.138  17.271  1.00 53.51           O  
ATOM   2897  H   GLU A 237      15.361   3.971  12.547  1.00  0.00           H  
ATOM   2898  HA  GLU A 237      13.742   6.222  13.209  1.00  0.00           H  
ATOM   2899 1HB  GLU A 237      16.727   5.819  13.394  1.00  0.00           H  
ATOM   2900 2HB  GLU A 237      15.852   7.230  14.036  1.00  0.00           H  
ATOM   2901 1HG  GLU A 237      14.508   5.633  15.544  1.00  0.00           H  
ATOM   2902 2HG  GLU A 237      15.473   4.345  14.786  1.00  0.00           H  
ATOM   2903  N   HIS A 238      15.851   6.507  10.679  1.00 64.31           N  
ATOM   2904  CA  HIS A 238      16.190   7.348   9.565  1.00 64.31           C  
ATOM   2905  C   HIS A 238      14.959   7.584   8.744  1.00 64.31           C  
ATOM   2906  O   HIS A 238      14.743   8.686   8.244  1.00 64.31           O  
ATOM   2907  CB  HIS A 238      17.261   6.741   8.642  1.00 64.31           C  
ATOM   2908  CG  HIS A 238      18.644   6.833   9.215  1.00 64.31           C  
ATOM   2909  ND1 HIS A 238      19.158   5.974  10.160  1.00 64.31           N  
ATOM   2910  CD2 HIS A 238      19.635   7.729   8.951  1.00 64.31           C  
ATOM   2911  CE1 HIS A 238      20.424   6.390  10.419  1.00 64.31           C  
ATOM   2912  NE2 HIS A 238      20.758   7.452   9.709  1.00 64.31           N  
ATOM   2913  H   HIS A 238      16.282   5.597  10.757  1.00  0.00           H  
ATOM   2914  HA  HIS A 238      16.578   8.299   9.929  1.00  0.00           H  
ATOM   2915 1HB  HIS A 238      17.056   5.684   8.472  1.00  0.00           H  
ATOM   2916 2HB  HIS A 238      17.275   7.266   7.687  1.00  0.00           H  
ATOM   2917  HD2 HIS A 238      19.636   8.574   8.262  1.00  0.00           H  
ATOM   2918  HE1 HIS A 238      21.044   5.862  11.143  1.00  0.00           H  
ATOM   2919  HE2 HIS A 238      21.647   7.930   9.739  1.00  0.00           H  
ATOM   2920  N   GLU A 239      14.121   6.547   8.564  1.00 35.45           N  
ATOM   2921  CA  GLU A 239      12.934   6.693   7.773  1.00 35.45           C  
ATOM   2922  C   GLU A 239      12.007   7.651   8.458  1.00 35.45           C  
ATOM   2923  O   GLU A 239      11.385   8.491   7.809  1.00 35.45           O  
ATOM   2924  CB  GLU A 239      12.193   5.359   7.586  1.00 35.45           C  
ATOM   2925  CG  GLU A 239      12.985   4.350   6.751  1.00 35.45           C  
ATOM   2926  CD  GLU A 239      12.205   3.045   6.723  1.00 35.45           C  
ATOM   2927  OE1 GLU A 239      11.088   3.015   7.303  1.00 35.45           O  
ATOM   2928  OE2 GLU A 239      12.714   2.062   6.124  1.00 35.45           O  
ATOM   2929  H   GLU A 239      14.323   5.653   8.987  1.00  0.00           H  
ATOM   2930  HA  GLU A 239      13.193   7.071   6.783  1.00  0.00           H  
ATOM   2931 1HB  GLU A 239      12.005   4.957   8.582  1.00  0.00           H  
ATOM   2932 2HB  GLU A 239      11.244   5.587   7.100  1.00  0.00           H  
ATOM   2933 1HG  GLU A 239      13.207   4.700   5.743  1.00  0.00           H  
ATOM   2934 2HG  GLU A 239      13.915   4.232   7.306  1.00  0.00           H  
ATOM   2935  N   ARG A 240      11.897   7.559   9.798  1.00117.70           N  
ATOM   2936  CA  ARG A 240      10.995   8.415  10.517  1.00117.70           C  
ATOM   2937  C   ARG A 240      11.385   9.851  10.344  1.00117.70           C  
ATOM   2938  O   ARG A 240      10.521  10.705  10.152  1.00117.70           O  
ATOM   2939  CB  ARG A 240      10.892   8.120  12.022  1.00117.70           C  
ATOM   2940  CG  ARG A 240       9.841   7.055  12.331  1.00117.70           C  
ATOM   2941  CD  ARG A 240       9.368   7.075  13.785  1.00117.70           C  
ATOM   2942  NE  ARG A 240       8.053   6.377  13.826  1.00117.70           N  
ATOM   2943  CZ  ARG A 240       7.981   5.036  14.052  1.00117.70           C  
ATOM   2944  NH1 ARG A 240       9.113   4.322  14.321  1.00117.70           N  
ATOM   2945  NH2 ARG A 240       6.768   4.415  14.008  1.00117.70           N  
ATOM   2946  H   ARG A 240      12.449   6.886  10.310  1.00  0.00           H  
ATOM   2947  HA  ARG A 240       9.979   8.273  10.148  1.00  0.00           H  
ATOM   2948 1HB  ARG A 240      11.877   7.792  12.350  1.00  0.00           H  
ATOM   2949 2HB  ARG A 240      10.639   9.060  12.513  1.00  0.00           H  
ATOM   2950 1HG  ARG A 240       8.978   7.221  11.685  1.00  0.00           H  
ATOM   2951 2HG  ARG A 240      10.269   6.074  12.120  1.00  0.00           H  
ATOM   2952 1HD  ARG A 240      10.104   6.563  14.404  1.00  0.00           H  
ATOM   2953 2HD  ARG A 240       9.275   8.110  14.113  1.00  0.00           H  
ATOM   2954  HE  ARG A 240       7.121   6.751  13.706  1.00  0.00           H  
ATOM   2955 1HH1 ARG A 240      10.007   4.791  14.353  1.00  0.00           H  
ATOM   2956 2HH1 ARG A 240       9.052   3.328  14.487  1.00  0.00           H  
ATOM   2957 1HH2 ARG A 240       5.936   4.953  13.809  1.00  0.00           H  
ATOM   2958 2HH2 ARG A 240       6.707   3.421  14.174  1.00  0.00           H  
ATOM   2959  N   VAL A 241      12.691  10.169  10.398  1.00 93.00           N  
ATOM   2960  CA  VAL A 241      13.079  11.546  10.280  1.00 93.00           C  
ATOM   2961  C   VAL A 241      12.694  12.059   8.921  1.00 93.00           C  
ATOM   2962  O   VAL A 241      12.158  13.158   8.792  1.00 93.00           O  
ATOM   2963  CB  VAL A 241      14.553  11.790  10.470  1.00 93.00           C  
ATOM   2964  CG1 VAL A 241      14.948  11.318  11.880  1.00 93.00           C  
ATOM   2965  CG2 VAL A 241      15.342  11.126   9.333  1.00 93.00           C  
ATOM   2966  H   VAL A 241      13.405   9.465  10.519  1.00  0.00           H  
ATOM   2967  HA  VAL A 241      12.554  12.169  11.005  1.00  0.00           H  
ATOM   2968  HB  VAL A 241      14.745  12.862  10.413  1.00  0.00           H  
ATOM   2969 1HG1 VAL A 241      16.014  11.488  12.035  1.00  0.00           H  
ATOM   2970 2HG1 VAL A 241      14.380  11.877  12.623  1.00  0.00           H  
ATOM   2971 3HG1 VAL A 241      14.732  10.255  11.981  1.00  0.00           H  
ATOM   2972 1HG2 VAL A 241      16.407  11.306   9.475  1.00  0.00           H  
ATOM   2973 2HG2 VAL A 241      15.151  10.053   9.337  1.00  0.00           H  
ATOM   2974 3HG2 VAL A 241      15.028  11.547   8.378  1.00  0.00           H  
ATOM   2975  N   GLU A 242      12.927  11.253   7.868  1.00 73.38           N  
ATOM   2976  CA  GLU A 242      12.703  11.660   6.505  1.00 73.38           C  
ATOM   2977  C   GLU A 242      11.246  11.948   6.296  1.00 73.38           C  
ATOM   2978  O   GLU A 242      10.878  12.874   5.578  1.00 73.38           O  
ATOM   2979  CB  GLU A 242      13.141  10.558   5.522  1.00 73.38           C  
ATOM   2980  CG  GLU A 242      13.378  11.045   4.095  1.00 73.38           C  
ATOM   2981  CD  GLU A 242      13.856   9.866   3.261  1.00 73.38           C  
ATOM   2982  OE1 GLU A 242      13.788   8.714   3.767  1.00 73.38           O  
ATOM   2983  OE2 GLU A 242      14.299  10.103   2.106  1.00 73.38           O  
ATOM   2984  H   GLU A 242      13.274  10.323   8.053  1.00  0.00           H  
ATOM   2985  HA  GLU A 242      13.277  12.562   6.289  1.00  0.00           H  
ATOM   2986 1HB  GLU A 242      14.062  10.128   5.916  1.00  0.00           H  
ATOM   2987 2HB  GLU A 242      12.357   9.801   5.522  1.00  0.00           H  
ATOM   2988 1HG  GLU A 242      12.503  11.515   3.646  1.00  0.00           H  
ATOM   2989 2HG  GLU A 242      14.170  11.784   4.205  1.00  0.00           H  
ATOM   2990  N   ALA A 243      10.388  11.111   6.897  1.00 79.65           N  
ATOM   2991  CA  ALA A 243       8.953  11.148   6.844  1.00 79.65           C  
ATOM   2992  C   ALA A 243       8.337  12.291   7.613  1.00 79.65           C  
ATOM   2993  O   ALA A 243       7.183  12.628   7.367  1.00 79.65           O  
ATOM   2994  CB  ALA A 243       8.313   9.852   7.370  1.00 79.65           C  
ATOM   2995  H   ALA A 243      10.842  10.388   7.437  1.00  0.00           H  
ATOM   2996  HA  ALA A 243       8.645  11.270   5.806  1.00  0.00           H  
ATOM   2997 1HB  ALA A 243       7.228   9.932   7.308  1.00  0.00           H  
ATOM   2998 2HB  ALA A 243       8.649   9.009   6.767  1.00  0.00           H  
ATOM   2999 3HB  ALA A 243       8.606   9.697   8.407  1.00  0.00           H  
ATOM   3000  N   THR A 244       9.031  12.857   8.622  1.00161.16           N  
ATOM   3001  CA  THR A 244       8.381  13.758   9.547  1.00161.16           C  
ATOM   3002  C   THR A 244       7.809  15.001   8.924  1.00161.16           C  
ATOM   3003  O   THR A 244       8.478  15.709   8.174  1.00161.16           O  
ATOM   3004  CB  THR A 244       9.240  14.150  10.721  1.00161.16           C  
ATOM   3005  OG1 THR A 244       8.416  14.518  11.813  1.00161.16           O  
ATOM   3006  CG2 THR A 244      10.113  15.355  10.345  1.00161.16           C  
ATOM   3007  H   THR A 244      10.014  12.655   8.740  1.00  0.00           H  
ATOM   3008  HA  THR A 244       7.478  13.292   9.943  1.00  0.00           H  
ATOM   3009  HB  THR A 244       9.873  13.306  10.995  1.00  0.00           H  
ATOM   3010  HG1 THR A 244       7.494  14.435  11.559  1.00  0.00           H  
ATOM   3011 1HG2 THR A 244      10.732  15.634  11.197  1.00  0.00           H  
ATOM   3012 2HG2 THR A 244      10.751  15.092   9.502  1.00  0.00           H  
ATOM   3013 3HG2 THR A 244       9.475  16.194  10.070  1.00  0.00           H  
ATOM   3014  N   ALA A 245       6.479  15.187   9.112  1.00 72.75           N  
ATOM   3015  CA  ALA A 245       5.724  16.368   8.769  1.00 72.75           C  
ATOM   3016  C   ALA A 245       5.843  17.480   9.775  1.00 72.75           C  
ATOM   3017  O   ALA A 245       6.013  18.640   9.404  1.00 72.75           O  
ATOM   3018  CB  ALA A 245       4.223  16.073   8.607  1.00 72.75           C  
ATOM   3019  H   ALA A 245       6.002  14.404   9.535  1.00  0.00           H  
ATOM   3020  HA  ALA A 245       6.090  16.753   7.817  1.00  0.00           H  
ATOM   3021 1HB  ALA A 245       3.698  16.993   8.349  1.00  0.00           H  
ATOM   3022 2HB  ALA A 245       4.079  15.339   7.814  1.00  0.00           H  
ATOM   3023 3HB  ALA A 245       3.827  15.680   9.542  1.00  0.00           H  
ATOM   3024  N   GLY A 246       5.742  17.156  11.087  1.00  0.00           N  
ATOM   3025  CA  GLY A 246       5.701  18.205  12.072  1.00  0.00           C  
ATOM   3026  C   GLY A 246       5.373  17.633  13.412  1.00  0.00           C  
ATOM   3027  O   GLY A 246       5.459  16.423  13.625  1.00  0.00           O  
ATOM   3028  H   GLY A 246       5.695  16.194  11.391  1.00  0.00           H  
ATOM   3029 1HA  GLY A 246       6.674  18.695  12.111  1.00  0.00           H  
ATOM   3030 2HA  GLY A 246       4.940  18.931  11.788  1.00  0.00           H  
ATOM   3031  N   PHE A 247       4.920  18.368  14.232  1.00  0.00           N  
ATOM   3032  CA  PHE A 247       5.064  18.106  15.632  1.00  0.00           C  
ATOM   3033  C   PHE A 247       3.969  18.808  16.384  1.00  0.00           C  
ATOM   3034  O   PHE A 247       3.901  20.036  16.403  1.00  0.00           O  
ATOM   3035  CB  PHE A 247       6.438  18.557  16.132  1.00  0.00           C  
ATOM   3036  CG  PHE A 247       7.586  17.836  15.484  1.00  0.00           C  
ATOM   3037  CD1 PHE A 247       8.268  18.405  14.419  1.00  0.00           C  
ATOM   3038  CD2 PHE A 247       7.985  16.588  15.938  1.00  0.00           C  
ATOM   3039  CE1 PHE A 247       9.323  17.742  13.821  1.00  0.00           C  
ATOM   3040  CE2 PHE A 247       9.041  15.924  15.344  1.00  0.00           C  
ATOM   3041  CZ  PHE A 247       9.710  16.502  14.284  1.00  0.00           C  
ATOM   3042  H   PHE A 247       4.791  19.320  13.920  1.00  0.00           H  
ATOM   3043  HA  PHE A 247       5.048  17.030  15.811  1.00  0.00           H  
ATOM   3044 1HB  PHE A 247       6.582  19.618  15.930  1.00  0.00           H  
ATOM   3045 2HB  PHE A 247       6.523  18.378  17.203  1.00  0.00           H  
ATOM   3046  HD1 PHE A 247       7.962  19.386  14.053  1.00  0.00           H  
ATOM   3047  HD2 PHE A 247       7.456  16.132  16.775  1.00  0.00           H  
ATOM   3048  HE1 PHE A 247       9.850  18.200  12.985  1.00  0.00           H  
ATOM   3049  HE2 PHE A 247       9.345  14.944  15.711  1.00  0.00           H  
ATOM   3050  HZ  PHE A 247      10.542  15.979  13.814  1.00  0.00           H  
ATOM   3051  N   LEU A 248       3.087  18.028  17.045  1.00  0.00           N  
ATOM   3052  CA  LEU A 248       2.013  18.601  17.807  1.00  0.00           C  
ATOM   3053  C   LEU A 248       2.527  18.658  19.218  1.00  0.00           C  
ATOM   3054  O   LEU A 248       3.020  17.658  19.741  1.00  0.00           O  
ATOM   3055  CB  LEU A 248       0.727  17.773  17.698  1.00  0.00           C  
ATOM   3056  CG  LEU A 248      -0.447  18.274  18.549  1.00  0.00           C  
ATOM   3057  CD1 LEU A 248      -1.139  19.437  17.851  1.00  0.00           C  
ATOM   3058  CD2 LEU A 248      -1.423  17.133  18.793  1.00  0.00           C  
ATOM   3059  H   LEU A 248       3.181  17.023  17.005  1.00  0.00           H  
ATOM   3060  HA  LEU A 248       1.763  19.582  17.405  1.00  0.00           H  
ATOM   3061 1HB  LEU A 248       0.511  17.919  16.641  1.00  0.00           H  
ATOM   3062 2HB  LEU A 248       0.910  16.715  17.888  1.00  0.00           H  
ATOM   3063  HG  LEU A 248      -0.040  18.577  19.515  1.00  0.00           H  
ATOM   3064 1HD1 LEU A 248      -1.971  19.786  18.463  1.00  0.00           H  
ATOM   3065 2HD1 LEU A 248      -0.428  20.251  17.708  1.00  0.00           H  
ATOM   3066 3HD1 LEU A 248      -1.515  19.108  16.883  1.00  0.00           H  
ATOM   3067 1HD2 LEU A 248      -2.256  17.490  19.399  1.00  0.00           H  
ATOM   3068 2HD2 LEU A 248      -1.799  16.765  17.838  1.00  0.00           H  
ATOM   3069 3HD2 LEU A 248      -0.914  16.324  19.318  1.00  0.00           H  
ATOM   3070  N   GLY A 249       2.420  19.830  19.882  1.00  0.00           N  
ATOM   3071  CA  GLY A 249       2.867  19.906  21.248  1.00  0.00           C  
ATOM   3072  C   GLY A 249       1.826  20.528  22.124  1.00  0.00           C  
ATOM   3073  O   GLY A 249       1.038  21.369  21.695  1.00  0.00           O  
ATOM   3074  H   GLY A 249       2.035  20.655  19.444  1.00  0.00           H  
ATOM   3075 1HA  GLY A 249       3.081  18.900  21.609  1.00  0.00           H  
ATOM   3076 2HA  GLY A 249       3.775  20.507  21.293  1.00  0.00           H  
ATOM   3077  N   GLY A 250       1.828  20.111  23.409  1.00  0.00           N  
ATOM   3078  CA  GLY A 250       0.931  20.653  24.389  1.00  0.00           C  
ATOM   3079  C   GLY A 250       1.759  21.146  25.537  1.00  0.00           C  
ATOM   3080  O   GLY A 250       2.800  20.570  25.850  1.00  0.00           O  
ATOM   3081  H   GLY A 250       2.483  19.394  23.686  1.00  0.00           H  
ATOM   3082 1HA  GLY A 250       0.366  21.470  23.940  1.00  0.00           H  
ATOM   3083 2HA  GLY A 250       0.244  19.873  24.714  1.00  0.00           H  
ATOM   3084  N   ALA A 251       1.301  22.228  26.207  1.00  0.00           N  
ATOM   3085  CA  ALA A 251       1.991  22.706  27.374  1.00  0.00           C  
ATOM   3086  C   ALA A 251       1.211  22.300  28.589  1.00  0.00           C  
ATOM   3087  O   ALA A 251       0.050  22.666  28.758  1.00  0.00           O  
ATOM   3088  CB  ALA A 251       2.180  24.215  27.321  1.00  0.00           C  
ATOM   3089  H   ALA A 251       0.470  22.711  25.894  1.00  0.00           H  
ATOM   3090  HA  ALA A 251       2.999  22.292  27.377  1.00  0.00           H  
ATOM   3091 1HB  ALA A 251       2.684  24.550  28.227  1.00  0.00           H  
ATOM   3092 2HB  ALA A 251       2.784  24.476  26.452  1.00  0.00           H  
ATOM   3093 3HB  ALA A 251       1.208  24.701  27.246  1.00  0.00           H  
ATOM   3094  N   PHE A 252       1.866  21.533  29.481  1.00  0.00           N  
ATOM   3095  CA  PHE A 252       1.283  21.014  30.685  1.00  0.00           C  
ATOM   3096  C   PHE A 252       1.690  22.002  31.746  1.00  0.00           C  
ATOM   3097  O   PHE A 252       2.802  21.920  32.265  1.00  0.00           O  
ATOM   3098  CB  PHE A 252       1.768  19.599  31.005  1.00  0.00           C  
ATOM   3099  CG  PHE A 252       1.466  19.157  32.408  1.00  0.00           C  
ATOM   3100  CD1 PHE A 252       0.722  19.961  33.259  1.00  0.00           C  
ATOM   3101  CD2 PHE A 252       1.926  17.937  32.882  1.00  0.00           C  
ATOM   3102  CE1 PHE A 252       0.443  19.555  34.550  1.00  0.00           C  
ATOM   3103  CE2 PHE A 252       1.649  17.529  34.171  1.00  0.00           C  
ATOM   3104  CZ  PHE A 252       0.906  18.339  35.007  1.00  0.00           C  
ATOM   3105  H   PHE A 252       2.830  21.320  29.270  1.00  0.00           H  
ATOM   3106  HA  PHE A 252       0.216  20.840  30.535  1.00  0.00           H  
ATOM   3107 1HB  PHE A 252       1.290  18.879  30.342  1.00  0.00           H  
ATOM   3108 2HB  PHE A 252       2.849  19.539  30.886  1.00  0.00           H  
ATOM   3109  HD1 PHE A 252       0.355  20.922  32.898  1.00  0.00           H  
ATOM   3110  HD2 PHE A 252       2.513  17.297  32.222  1.00  0.00           H  
ATOM   3111  HE1 PHE A 252      -0.143  20.197  35.208  1.00  0.00           H  
ATOM   3112  HE2 PHE A 252       2.016  16.568  34.531  1.00  0.00           H  
ATOM   3113  HZ  PHE A 252       0.688  18.019  36.025  1.00  0.00           H  
ATOM   3114  N   ASP A 253       0.814  22.968  32.098  1.00  0.00           N  
ATOM   3115  CA  ASP A 253       1.240  24.022  32.982  1.00  0.00           C  
ATOM   3116  C   ASP A 253       1.041  23.505  34.374  1.00  0.00           C  
ATOM   3117  O   ASP A 253      -0.022  23.667  34.971  1.00  0.00           O  
ATOM   3118  CB  ASP A 253       0.455  25.315  32.753  1.00  0.00           C  
ATOM   3119  CG  ASP A 253       0.459  26.272  33.938  1.00  0.00           C  
ATOM   3120  OD1 ASP A 253       0.939  25.894  34.980  1.00  0.00           O  
ATOM   3121  OD2 ASP A 253       0.130  27.419  33.750  1.00  0.00           O  
ATOM   3122  H   ASP A 253      -0.135  22.968  31.754  1.00  0.00           H  
ATOM   3123  HA  ASP A 253       2.286  24.265  32.791  1.00  0.00           H  
ATOM   3124 1HB  ASP A 253       0.755  25.852  31.853  1.00  0.00           H  
ATOM   3125 2HB  ASP A 253      -0.548  24.909  32.618  1.00  0.00           H  
ATOM   3126  N   VAL A 254       2.091  22.856  34.914  1.00 69.43           N  
ATOM   3127  CA  VAL A 254       2.059  22.196  36.191  1.00 69.43           C  
ATOM   3128  C   VAL A 254       1.825  23.193  37.284  1.00 69.43           C  
ATOM   3129  O   VAL A 254       0.992  22.983  38.166  1.00 69.43           O  
ATOM   3130  CB  VAL A 254       3.363  21.532  36.534  1.00 69.43           C  
ATOM   3131  CG1 VAL A 254       3.224  20.875  37.918  1.00 69.43           C  
ATOM   3132  CG2 VAL A 254       3.762  20.561  35.412  1.00 69.43           C  
ATOM   3133  H   VAL A 254       2.945  22.843  34.375  1.00  0.00           H  
ATOM   3134  HA  VAL A 254       1.276  21.437  36.226  1.00  0.00           H  
ATOM   3135  HB  VAL A 254       4.142  22.292  36.596  1.00  0.00           H  
ATOM   3136 1HG1 VAL A 254       4.162  20.387  38.185  1.00  0.00           H  
ATOM   3137 2HG1 VAL A 254       2.988  21.637  38.660  1.00  0.00           H  
ATOM   3138 3HG1 VAL A 254       2.426  20.134  37.890  1.00  0.00           H  
ATOM   3139 1HG2 VAL A 254       4.708  20.082  35.664  1.00  0.00           H  
ATOM   3140 2HG2 VAL A 254       2.989  19.801  35.298  1.00  0.00           H  
ATOM   3141 3HG2 VAL A 254       3.872  21.111  34.477  1.00  0.00           H  
ATOM   3142  N   GLU A 255       2.541  24.329  37.235  1.00 59.10           N  
ATOM   3143  CA  GLU A 255       2.501  25.242  38.336  1.00 59.10           C  
ATOM   3144  C   GLU A 255       1.099  25.705  38.582  1.00 59.10           C  
ATOM   3145  O   GLU A 255       0.634  25.675  39.720  1.00 59.10           O  
ATOM   3146  CB  GLU A 255       3.385  26.482  38.109  1.00 59.10           C  
ATOM   3147  CG  GLU A 255       3.532  27.367  39.350  1.00 59.10           C  
ATOM   3148  CD  GLU A 255       4.623  28.395  39.080  1.00 59.10           C  
ATOM   3149  OE1 GLU A 255       4.988  28.581  37.888  1.00 59.10           O  
ATOM   3150  OE2 GLU A 255       5.111  29.008  40.067  1.00 59.10           O  
ATOM   3151  H   GLU A 255       3.110  24.552  36.431  1.00  0.00           H  
ATOM   3152  HA  GLU A 255       2.856  24.746  39.240  1.00  0.00           H  
ATOM   3153 1HB  GLU A 255       4.365  26.121  37.795  1.00  0.00           H  
ATOM   3154 2HB  GLU A 255       2.931  27.054  37.299  1.00  0.00           H  
ATOM   3155 1HG  GLU A 255       2.603  27.850  39.651  1.00  0.00           H  
ATOM   3156 2HG  GLU A 255       3.845  26.670  40.126  1.00  0.00           H  
ATOM   3157  N   SER A 256       0.391  26.174  37.537  1.00107.56           N  
ATOM   3158  CA  SER A 256      -0.950  26.655  37.739  1.00107.56           C  
ATOM   3159  C   SER A 256      -1.977  25.554  37.835  1.00107.56           C  
ATOM   3160  O   SER A 256      -2.776  25.528  38.770  1.00107.56           O  
ATOM   3161  CB  SER A 256      -1.415  27.646  36.655  1.00107.56           C  
ATOM   3162  OG  SER A 256      -1.570  26.991  35.407  1.00107.56           O  
ATOM   3163  H   SER A 256       0.786  26.195  36.608  1.00  0.00           H  
ATOM   3164  HA  SER A 256      -1.055  27.285  38.623  1.00  0.00           H  
ATOM   3165 1HB  SER A 256      -2.367  28.077  36.963  1.00  0.00           H  
ATOM   3166 2HB  SER A 256      -0.672  28.437  36.563  1.00  0.00           H  
ATOM   3167  HG  SER A 256      -1.350  26.061  35.505  1.00  0.00           H  
ATOM   3168  N   LEU A 257      -1.990  24.622  36.857  1.00107.71           N  
ATOM   3169  CA  LEU A 257      -3.024  23.617  36.742  1.00107.71           C  
ATOM   3170  C   LEU A 257      -3.004  22.608  37.839  1.00107.71           C  
ATOM   3171  O   LEU A 257      -4.058  22.224  38.343  1.00107.71           O  
ATOM   3172  CB  LEU A 257      -2.957  22.812  35.429  1.00107.71           C  
ATOM   3173  CG  LEU A 257      -3.305  23.614  34.159  1.00107.71           C  
ATOM   3174  CD1 LEU A 257      -4.769  24.083  34.164  1.00107.71           C  
ATOM   3175  CD2 LEU A 257      -2.318  24.761  33.927  1.00107.71           C  
ATOM   3176  H   LEU A 257      -1.240  24.636  36.181  1.00  0.00           H  
ATOM   3177  HA  LEU A 257      -4.003  24.094  36.778  1.00  0.00           H  
ATOM   3178 1HB  LEU A 257      -1.899  22.555  35.433  1.00  0.00           H  
ATOM   3179 2HB  LEU A 257      -3.553  21.901  35.483  1.00  0.00           H  
ATOM   3180  HG  LEU A 257      -3.207  22.936  33.311  1.00  0.00           H  
ATOM   3181 1HD1 LEU A 257      -4.975  24.644  33.252  1.00  0.00           H  
ATOM   3182 2HD1 LEU A 257      -5.429  23.216  34.212  1.00  0.00           H  
ATOM   3183 3HD1 LEU A 257      -4.943  24.721  35.030  1.00  0.00           H  
ATOM   3184 1HD2 LEU A 257      -2.596  25.302  33.022  1.00  0.00           H  
ATOM   3185 2HD2 LEU A 257      -2.342  25.441  34.779  1.00  0.00           H  
ATOM   3186 3HD2 LEU A 257      -1.312  24.358  33.813  1.00  0.00           H  
ATOM   3187  N   VAL A 258      -1.814  22.108  38.208  1.00 41.90           N  
ATOM   3188  CA  VAL A 258      -1.742  21.118  39.241  1.00 41.90           C  
ATOM   3189  C   VAL A 258      -2.185  21.749  40.525  1.00 41.90           C  
ATOM   3190  O   VAL A 258      -2.847  21.113  41.344  1.00 41.90           O  
ATOM   3191  CB  VAL A 258      -0.359  20.567  39.430  1.00 41.90           C  
ATOM   3192  CG1 VAL A 258      -0.361  19.641  40.659  1.00 41.90           C  
ATOM   3193  CG2 VAL A 258       0.056  19.858  38.127  1.00 41.90           C  
ATOM   3194  H   VAL A 258      -0.961  22.421  37.766  1.00  0.00           H  
ATOM   3195  HA  VAL A 258      -2.409  20.280  39.035  1.00  0.00           H  
ATOM   3196  HB  VAL A 258       0.331  21.393  39.599  1.00  0.00           H  
ATOM   3197 1HG1 VAL A 258       0.639  19.233  40.809  1.00  0.00           H  
ATOM   3198 2HG1 VAL A 258      -0.657  20.208  41.541  1.00  0.00           H  
ATOM   3199 3HG1 VAL A 258      -1.065  18.825  40.498  1.00  0.00           H  
ATOM   3200 1HG2 VAL A 258       1.060  19.449  38.239  1.00  0.00           H  
ATOM   3201 2HG2 VAL A 258      -0.644  19.050  37.915  1.00  0.00           H  
ATOM   3202 3HG2 VAL A 258       0.046  20.573  37.304  1.00  0.00           H  
ATOM   3203  N   GLU A 259      -1.822  23.030  40.736  1.00 30.86           N  
ATOM   3204  CA  GLU A 259      -2.199  23.710  41.941  1.00 30.86           C  
ATOM   3205  C   GLU A 259      -3.693  23.777  42.002  1.00 30.86           C  
ATOM   3206  O   GLU A 259      -4.292  23.563  43.055  1.00 30.86           O  
ATOM   3207  CB  GLU A 259      -1.664  25.152  42.020  1.00 30.86           C  
ATOM   3208  CG  GLU A 259      -2.005  25.845  43.342  1.00 30.86           C  
ATOM   3209  CD  GLU A 259      -1.429  27.254  43.316  1.00 30.86           C  
ATOM   3210  OE1 GLU A 259      -0.890  27.661  42.252  1.00 30.86           O  
ATOM   3211  OE2 GLU A 259      -1.523  27.944  44.366  1.00 30.86           O  
ATOM   3212  H   GLU A 259      -1.278  23.523  40.042  1.00  0.00           H  
ATOM   3213  HA  GLU A 259      -1.808  23.174  42.806  1.00  0.00           H  
ATOM   3214 1HB  GLU A 259      -0.583  25.098  41.893  1.00  0.00           H  
ATOM   3215 2HB  GLU A 259      -2.101  25.700  41.185  1.00  0.00           H  
ATOM   3216 1HG  GLU A 259      -3.073  25.864  43.559  1.00  0.00           H  
ATOM   3217 2HG  GLU A 259      -1.495  25.238  44.089  1.00  0.00           H  
ATOM   3218  N   CYS A 260      -4.342  24.063  40.859  1.00 29.24           N  
ATOM   3219  CA  CYS A 260      -5.769  24.186  40.840  1.00 29.24           C  
ATOM   3220  C   CYS A 260      -6.389  22.876  41.229  1.00 29.24           C  
ATOM   3221  O   CYS A 260      -7.325  22.843  42.025  1.00 29.24           O  
ATOM   3222  CB  CYS A 260      -6.328  24.557  39.456  1.00 29.24           C  
ATOM   3223  SG  CYS A 260      -8.139  24.702  39.469  1.00 29.24           S  
ATOM   3224  H   CYS A 260      -3.825  24.194  40.001  1.00  0.00           H  
ATOM   3225  HA  CYS A 260      -6.144  24.984  41.480  1.00  0.00           H  
ATOM   3226 1HB  CYS A 260      -5.927  25.518  39.132  1.00  0.00           H  
ATOM   3227 2HB  CYS A 260      -6.069  23.789  38.727  1.00  0.00           H  
ATOM   3228  HG  CYS A 260      -8.262  25.014  38.183  1.00  0.00           H  
ATOM   3229  N   LEU A 261      -5.876  21.759  40.678  1.00104.69           N  
ATOM   3230  CA  LEU A 261      -6.459  20.466  40.913  1.00104.69           C  
ATOM   3231  C   LEU A 261      -6.336  20.106  42.369  1.00104.69           C  
ATOM   3232  O   LEU A 261      -7.317  19.719  43.002  1.00104.69           O  
ATOM   3233  CB  LEU A 261      -5.773  19.389  40.038  1.00104.69           C  
ATOM   3234  CG  LEU A 261      -6.434  17.991  39.979  1.00104.69           C  
ATOM   3235  CD1 LEU A 261      -5.625  17.058  39.062  1.00104.69           C  
ATOM   3236  CD2 LEU A 261      -6.658  17.365  41.365  1.00104.69           C  
ATOM   3237  H   LEU A 261      -5.062  21.831  40.085  1.00  0.00           H  
ATOM   3238  HA  LEU A 261      -7.519  20.493  40.665  1.00  0.00           H  
ATOM   3239 1HB  LEU A 261      -5.861  19.869  39.065  1.00  0.00           H  
ATOM   3240 2HB  LEU A 261      -4.719  19.274  40.292  1.00  0.00           H  
ATOM   3241  HG  LEU A 261      -7.424  18.119  39.542  1.00  0.00           H  
ATOM   3242 1HD1 LEU A 261      -6.101  16.078  39.029  1.00  0.00           H  
ATOM   3243 2HD1 LEU A 261      -5.590  17.477  38.056  1.00  0.00           H  
ATOM   3244 3HD1 LEU A 261      -4.612  16.956  39.449  1.00  0.00           H  
ATOM   3245 1HD2 LEU A 261      -7.125  16.386  41.250  1.00  0.00           H  
ATOM   3246 2HD2 LEU A 261      -5.700  17.253  41.873  1.00  0.00           H  
ATOM   3247 3HD2 LEU A 261      -7.309  18.010  41.955  1.00  0.00           H  
ATOM   3248  N   LEU A 262      -5.128  20.245  42.946  1.00 53.12           N  
ATOM   3249  CA  LEU A 262      -4.871  19.853  44.309  1.00 53.12           C  
ATOM   3250  C   LEU A 262      -5.622  20.711  45.282  1.00 53.12           C  
ATOM   3251  O   LEU A 262      -6.188  20.208  46.251  1.00 53.12           O  
ATOM   3252  CB  LEU A 262      -3.380  19.963  44.672  1.00 53.12           C  
ATOM   3253  CG  LEU A 262      -2.481  18.988  43.889  1.00 53.12           C  
ATOM   3254  CD1 LEU A 262      -1.006  19.139  44.298  1.00 53.12           C  
ATOM   3255  CD2 LEU A 262      -2.980  17.539  44.022  1.00 53.12           C  
ATOM   3256  H   LEU A 262      -4.377  20.640  42.398  1.00  0.00           H  
ATOM   3257  HA  LEU A 262      -5.177  18.818  44.455  1.00  0.00           H  
ATOM   3258 1HB  LEU A 262      -3.197  20.990  44.359  1.00  0.00           H  
ATOM   3259 2HB  LEU A 262      -3.219  19.877  45.746  1.00  0.00           H  
ATOM   3260  HG  LEU A 262      -2.555  19.255  42.835  1.00  0.00           H  
ATOM   3261 1HD1 LEU A 262      -0.396  18.438  43.728  1.00  0.00           H  
ATOM   3262 2HD1 LEU A 262      -0.674  20.157  44.093  1.00  0.00           H  
ATOM   3263 3HD1 LEU A 262      -0.900  18.929  45.362  1.00  0.00           H  
ATOM   3264 1HD2 LEU A 262      -2.324  16.876  43.457  1.00  0.00           H  
ATOM   3265 2HD2 LEU A 262      -2.975  17.247  45.072  1.00  0.00           H  
ATOM   3266 3HD2 LEU A 262      -3.994  17.466  43.630  1.00  0.00           H  
ATOM   3267  N   GLY A 263      -5.675  22.029  45.017  1.00 37.69           N  
ATOM   3268  CA  GLY A 263      -6.208  22.997  45.937  1.00 37.69           C  
ATOM   3269  C   GLY A 263      -7.644  22.715  46.262  1.00 37.69           C  
ATOM   3270  O   GLY A 263      -8.102  23.014  47.361  1.00 37.69           O  
ATOM   3271  H   GLY A 263      -5.320  22.342  44.125  1.00  0.00           H  
ATOM   3272 1HA  GLY A 263      -5.627  22.970  46.859  1.00  0.00           H  
ATOM   3273 2HA  GLY A 263      -6.136  23.989  45.492  1.00  0.00           H  
ATOM   3274  N   GLN A 264      -8.416  22.197  45.296  1.00 52.96           N  
ATOM   3275  CA  GLN A 264      -9.812  21.943  45.512  1.00 52.96           C  
ATOM   3276  C   GLN A 264     -10.037  20.825  46.491  1.00 52.96           C  
ATOM   3277  O   GLN A 264     -11.030  20.835  47.215  1.00 52.96           O  
ATOM   3278  CB  GLN A 264     -10.575  21.627  44.215  1.00 52.96           C  
ATOM   3279  CG  GLN A 264     -10.636  22.834  43.275  1.00 52.96           C  
ATOM   3280  CD  GLN A 264     -11.450  22.459  42.047  1.00 52.96           C  
ATOM   3281  OE1 GLN A 264     -11.210  21.435  41.411  1.00 52.96           O  
ATOM   3282  NE2 GLN A 264     -12.449  23.316  41.704  1.00 52.96           N  
ATOM   3283  H   GLN A 264      -8.010  21.980  44.397  1.00  0.00           H  
ATOM   3284  HA  GLN A 264     -10.276  22.817  45.969  1.00  0.00           H  
ATOM   3285 1HB  GLN A 264     -10.058  20.792  43.741  1.00  0.00           H  
ATOM   3286 2HB  GLN A 264     -11.577  21.314  44.508  1.00  0.00           H  
ATOM   3287 1HG  GLN A 264     -10.898  23.835  43.617  1.00  0.00           H  
ATOM   3288 2HG  GLN A 264      -9.575  22.803  43.025  1.00  0.00           H  
ATOM   3289 1HE2 GLN A 264     -13.021  23.125  40.905  1.00  0.00           H  
ATOM   3290 2HE2 GLN A 264     -12.614  24.137  42.250  1.00  0.00           H  
ATOM   3291  N   LEU A 265      -9.130  19.829  46.536  1.00 65.18           N  
ATOM   3292  CA  LEU A 265      -9.324  18.642  47.328  1.00 65.18           C  
ATOM   3293  C   LEU A 265      -9.338  18.940  48.794  1.00 65.18           C  
ATOM   3294  O   LEU A 265      -8.659  19.840  49.287  1.00 65.18           O  
ATOM   3295  CB  LEU A 265      -8.233  17.582  47.098  1.00 65.18           C  
ATOM   3296  CG  LEU A 265      -8.175  17.066  45.650  1.00 65.18           C  
ATOM   3297  CD1 LEU A 265      -7.078  16.000  45.479  1.00 65.18           C  
ATOM   3298  CD2 LEU A 265      -9.557  16.592  45.172  1.00 65.18           C  
ATOM   3299  H   LEU A 265      -8.285  19.925  45.992  1.00  0.00           H  
ATOM   3300  HA  LEU A 265     -10.281  18.187  47.076  1.00  0.00           H  
ATOM   3301 1HB  LEU A 265      -7.353  18.181  47.328  1.00  0.00           H  
ATOM   3302 2HB  LEU A 265      -8.311  16.761  47.811  1.00  0.00           H  
ATOM   3303  HG  LEU A 265      -7.889  17.907  45.018  1.00  0.00           H  
ATOM   3304 1HD1 LEU A 265      -7.063  15.656  44.445  1.00  0.00           H  
ATOM   3305 2HD1 LEU A 265      -6.109  16.431  45.731  1.00  0.00           H  
ATOM   3306 3HD1 LEU A 265      -7.284  15.158  46.138  1.00  0.00           H  
ATOM   3307 1HD2 LEU A 265      -9.483  16.234  44.145  1.00  0.00           H  
ATOM   3308 2HD2 LEU A 265      -9.907  15.784  45.814  1.00  0.00           H  
ATOM   3309 3HD2 LEU A 265     -10.262  17.422  45.216  1.00  0.00           H  
ATOM   3310  N   ALA A 266     -10.146  18.151  49.532  1.00 40.66           N  
ATOM   3311  CA  ALA A 266     -10.249  18.302  50.951  1.00 40.66           C  
ATOM   3312  C   ALA A 266      -8.933  17.881  51.534  1.00 40.66           C  
ATOM   3313  O   ALA A 266      -8.234  17.035  50.976  1.00 40.66           O  
ATOM   3314  CB  ALA A 266     -11.345  17.430  51.587  1.00 40.66           C  
ATOM   3315  H   ALA A 266     -10.692  17.436  49.072  1.00  0.00           H  
ATOM   3316  HA  ALA A 266     -10.498  19.339  51.175  1.00  0.00           H  
ATOM   3317 1HB  ALA A 266     -11.363  17.598  52.664  1.00  0.00           H  
ATOM   3318 2HB  ALA A 266     -12.313  17.695  51.162  1.00  0.00           H  
ATOM   3319 3HB  ALA A 266     -11.135  16.380  51.388  1.00  0.00           H  
ATOM   3320  N   ALA A 267      -8.583  18.466  52.697  1.00 58.97           N  
ATOM   3321  CA  ALA A 267      -7.370  18.183  53.415  1.00 58.97           C  
ATOM   3322  C   ALA A 267      -6.165  18.728  52.711  1.00 58.97           C  
ATOM   3323  O   ALA A 267      -5.033  18.400  53.063  1.00 58.97           O  
ATOM   3324  CB  ALA A 267      -7.147  16.676  53.634  1.00 58.97           C  
ATOM   3325  H   ALA A 267      -9.230  19.145  53.072  1.00  0.00           H  
ATOM   3326  HA  ALA A 267      -7.428  18.651  54.398  1.00  0.00           H  
ATOM   3327 1HB  ALA A 267      -6.217  16.523  54.181  1.00  0.00           H  
ATOM   3328 2HB  ALA A 267      -7.977  16.265  54.208  1.00  0.00           H  
ATOM   3329 3HB  ALA A 267      -7.087  16.173  52.670  1.00  0.00           H  
ATOM   3330  N   ASN A 268      -6.376  19.635  51.745  1.00113.82           N  
ATOM   3331  CA  ASN A 268      -5.312  20.230  50.988  1.00113.82           C  
ATOM   3332  C   ASN A 268      -4.393  20.977  51.905  1.00113.82           C  
ATOM   3333  O   ASN A 268      -3.173  20.882  51.792  1.00113.82           O  
ATOM   3334  CB  ASN A 268      -5.870  21.263  50.005  1.00113.82           C  
ATOM   3335  CG  ASN A 268      -4.708  21.854  49.245  1.00113.82           C  
ATOM   3336  OD1 ASN A 268      -3.924  22.640  49.774  1.00113.82           O  
ATOM   3337  ND2 ASN A 268      -4.589  21.450  47.959  1.00113.82           N  
ATOM   3338  H   ASN A 268      -7.329  19.905  51.549  1.00  0.00           H  
ATOM   3339  HA  ASN A 268      -4.793  19.462  50.413  1.00  0.00           H  
ATOM   3340 1HB  ASN A 268      -6.727  21.026  49.373  1.00  0.00           H  
ATOM   3341 2HB  ASN A 268      -6.181  21.943  50.798  1.00  0.00           H  
ATOM   3342 1HD2 ASN A 268      -3.842  21.799  47.393  1.00  0.00           H  
ATOM   3343 2HD2 ASN A 268      -5.247  20.803  47.575  1.00  0.00           H  
ATOM   3344  N   HIS A 269      -4.968  21.740  52.848  1.00 53.30           N  
ATOM   3345  CA  HIS A 269      -4.218  22.574  53.743  1.00 53.30           C  
ATOM   3346  C   HIS A 269      -3.322  21.748  54.622  1.00 53.30           C  
ATOM   3347  O   HIS A 269      -2.229  22.199  54.962  1.00 53.30           O  
ATOM   3348  CB  HIS A 269      -5.121  23.442  54.634  1.00 53.30           C  
ATOM   3349  CG  HIS A 269      -5.897  24.453  53.839  1.00 53.30           C  
ATOM   3350  ND1 HIS A 269      -7.092  24.189  53.207  1.00 53.30           N  
ATOM   3351  CD2 HIS A 269      -5.614  25.757  53.567  1.00 53.30           C  
ATOM   3352  CE1 HIS A 269      -7.470  25.336  52.589  1.00 53.30           C  
ATOM   3353  NE2 HIS A 269      -6.605  26.316  52.779  1.00 53.30           N  
ATOM   3354  H   HIS A 269      -5.975  21.719  52.923  1.00  0.00           H  
ATOM   3355  HA  HIS A 269      -3.576  23.242  53.170  1.00  0.00           H  
ATOM   3356 1HB  HIS A 269      -5.843  22.817  55.160  1.00  0.00           H  
ATOM   3357 2HB  HIS A 269      -4.519  23.989  55.359  1.00  0.00           H  
ATOM   3358  HD2 HIS A 269      -4.760  26.359  53.878  1.00  0.00           H  
ATOM   3359  HE1 HIS A 269      -8.396  25.378  52.016  1.00  0.00           H  
ATOM   3360  HE2 HIS A 269      -6.682  27.255  52.414  1.00  0.00           H  
ATOM   3361  N   PRO A 270      -3.743  20.586  55.048  1.00 98.56           N  
ATOM   3362  CA  PRO A 270      -2.890  19.796  55.894  1.00 98.56           C  
ATOM   3363  C   PRO A 270      -1.682  19.171  55.264  1.00 98.56           C  
ATOM   3364  O   PRO A 270      -0.778  18.785  56.008  1.00 98.56           O  
ATOM   3365  CB  PRO A 270      -3.798  18.785  56.604  1.00 98.56           C  
ATOM   3366  CG  PRO A 270      -5.178  18.954  55.945  1.00 98.56           C  
ATOM   3367  CD  PRO A 270      -5.140  20.386  55.399  1.00 98.56           C  
ATOM   3368  HA  PRO A 270      -2.338  20.403  56.627  1.00  0.00           H  
ATOM   3369 1HB  PRO A 270      -3.428  17.756  56.482  1.00  0.00           H  
ATOM   3370 2HB  PRO A 270      -3.853  18.982  57.685  1.00  0.00           H  
ATOM   3371 1HG  PRO A 270      -5.331  18.212  55.147  1.00  0.00           H  
ATOM   3372 2HG  PRO A 270      -5.988  18.813  56.676  1.00  0.00           H  
ATOM   3373 1HD  PRO A 270      -5.787  20.513  54.519  1.00  0.00           H  
ATOM   3374 2HD  PRO A 270      -5.466  21.125  56.146  1.00  0.00           H  
ATOM   3375  N   ILE A 271      -1.621  19.065  53.923  1.00 78.13           N  
ATOM   3376  CA  ILE A 271      -0.562  18.312  53.319  1.00 78.13           C  
ATOM   3377  C   ILE A 271       0.218  19.140  52.344  1.00 78.13           C  
ATOM   3378  O   ILE A 271      -0.244  20.171  51.858  1.00 78.13           O  
ATOM   3379  CB  ILE A 271      -1.063  17.092  52.599  1.00 78.13           C  
ATOM   3380  CG1 ILE A 271       0.099  16.152  52.236  1.00 78.13           C  
ATOM   3381  CG2 ILE A 271      -1.910  17.558  51.404  1.00 78.13           C  
ATOM   3382  CD1 ILE A 271      -0.361  14.760  51.802  1.00 78.13           C  
ATOM   3383  H   ILE A 271      -2.310  19.507  53.331  1.00  0.00           H  
ATOM   3384  HA  ILE A 271       0.167  18.005  54.068  1.00  0.00           H  
ATOM   3385  HB  ILE A 271      -1.662  16.495  53.286  1.00  0.00           H  
ATOM   3386 1HG1 ILE A 271       0.657  16.623  51.428  1.00  0.00           H  
ATOM   3387 2HG1 ILE A 271       0.736  16.070  53.117  1.00  0.00           H  
ATOM   3388 1HG2 ILE A 271      -2.286  16.690  50.863  1.00  0.00           H  
ATOM   3389 2HG2 ILE A 271      -2.749  18.152  51.763  1.00  0.00           H  
ATOM   3390 3HG2 ILE A 271      -1.296  18.163  50.736  1.00  0.00           H  
ATOM   3391 1HD1 ILE A 271       0.508  14.147  51.561  1.00  0.00           H  
ATOM   3392 2HD1 ILE A 271      -0.920  14.291  52.612  1.00  0.00           H  
ATOM   3393 3HD1 ILE A 271      -0.999  14.844  50.923  1.00  0.00           H  
ATOM   3394  N   ILE A 272       1.486  18.730  52.107  1.00112.92           N  
ATOM   3395  CA  ILE A 272       2.323  19.382  51.136  1.00112.92           C  
ATOM   3396  C   ILE A 272       2.614  18.353  50.090  1.00112.92           C  
ATOM   3397  O   ILE A 272       2.990  17.229  50.418  1.00112.92           O  
ATOM   3398  CB  ILE A 272       3.644  19.897  51.654  1.00112.92           C  
ATOM   3399  CG1 ILE A 272       4.314  20.787  50.595  1.00112.92           C  
ATOM   3400  CG2 ILE A 272       4.504  18.720  52.142  1.00112.92           C  
ATOM   3401  CD1 ILE A 272       5.479  21.611  51.141  1.00112.92           C  
ATOM   3402  H   ILE A 272       1.854  17.945  52.626  1.00  0.00           H  
ATOM   3403  HA  ILE A 272       1.803  20.226  50.686  1.00  0.00           H  
ATOM   3404  HB  ILE A 272       3.458  20.586  52.477  1.00  0.00           H  
ATOM   3405 1HG1 ILE A 272       4.669  20.133  49.799  1.00  0.00           H  
ATOM   3406 2HG1 ILE A 272       3.547  21.454  50.201  1.00  0.00           H  
ATOM   3407 1HG2 ILE A 272       5.457  19.095  52.515  1.00  0.00           H  
ATOM   3408 2HG2 ILE A 272       3.983  18.196  52.942  1.00  0.00           H  
ATOM   3409 3HG2 ILE A 272       4.684  18.033  51.315  1.00  0.00           H  
ATOM   3410 1HD1 ILE A 272       5.905  22.216  50.340  1.00  0.00           H  
ATOM   3411 2HD1 ILE A 272       5.122  22.265  51.938  1.00  0.00           H  
ATOM   3412 3HD1 ILE A 272       6.244  20.944  51.535  1.00  0.00           H  
ATOM   3413  N   VAL A 273       2.410  18.698  48.800  1.00 62.90           N  
ATOM   3414  CA  VAL A 273       2.644  17.752  47.743  1.00 62.90           C  
ATOM   3415  C   VAL A 273       3.713  18.274  46.831  1.00 62.90           C  
ATOM   3416  O   VAL A 273       3.666  19.416  46.375  1.00 62.90           O  
ATOM   3417  CB  VAL A 273       1.430  17.504  46.895  1.00 62.90           C  
ATOM   3418  CG1 VAL A 273       1.819  16.578  45.731  1.00 62.90           C  
ATOM   3419  CG2 VAL A 273       0.315  16.943  47.792  1.00 62.90           C  
ATOM   3420  H   VAL A 273       2.090  19.627  48.567  1.00  0.00           H  
ATOM   3421  HA  VAL A 273       2.976  16.791  48.137  1.00  0.00           H  
ATOM   3422  HB  VAL A 273       1.084  18.453  46.486  1.00  0.00           H  
ATOM   3423 1HG1 VAL A 273       0.945  16.391  45.107  1.00  0.00           H  
ATOM   3424 2HG1 VAL A 273       2.596  17.053  45.132  1.00  0.00           H  
ATOM   3425 3HG1 VAL A 273       2.191  15.633  46.126  1.00  0.00           H  
ATOM   3426 1HG2 VAL A 273      -0.576  16.757  47.193  1.00  0.00           H  
ATOM   3427 2HG2 VAL A 273       0.649  16.010  48.246  1.00  0.00           H  
ATOM   3428 3HG2 VAL A 273       0.081  17.664  48.575  1.00  0.00           H  
ATOM   3429  N   ASN A 274       4.718  17.422  46.534  1.00 69.37           N  
ATOM   3430  CA  ASN A 274       5.781  17.821  45.651  1.00 69.37           C  
ATOM   3431  C   ASN A 274       5.928  16.760  44.616  1.00 69.37           C  
ATOM   3432  O   ASN A 274       5.746  15.581  44.906  1.00 69.37           O  
ATOM   3433  CB  ASN A 274       7.152  17.932  46.337  1.00 69.37           C  
ATOM   3434  CG  ASN A 274       7.117  19.108  47.297  1.00 69.37           C  
ATOM   3435  OD1 ASN A 274       7.881  19.156  48.260  1.00 69.37           O  
ATOM   3436  ND2 ASN A 274       6.207  20.083  47.033  1.00 69.37           N  
ATOM   3437  H   ASN A 274       4.731  16.494  46.932  1.00  0.00           H  
ATOM   3438  HA  ASN A 274       5.567  18.807  45.236  1.00  0.00           H  
ATOM   3439 1HB  ASN A 274       7.638  17.051  46.759  1.00  0.00           H  
ATOM   3440 2HB  ASN A 274       7.660  18.221  45.417  1.00  0.00           H  
ATOM   3441 1HD2 ASN A 274       6.142  20.881  47.633  1.00  0.00           H  
ATOM   3442 2HD2 ASN A 274       5.604  20.003  46.240  1.00  0.00           H  
ATOM   3443  N   VAL A 275       6.246  17.163  43.369  1.00 45.89           N  
ATOM   3444  CA  VAL A 275       6.467  16.207  42.322  1.00 45.89           C  
ATOM   3445  C   VAL A 275       7.849  16.460  41.808  1.00 45.89           C  
ATOM   3446  O   VAL A 275       8.264  17.612  41.667  1.00 45.89           O  
ATOM   3447  CB  VAL A 275       5.516  16.341  41.170  1.00 45.89           C  
ATOM   3448  CG1 VAL A 275       5.912  15.321  40.088  1.00 45.89           C  
ATOM   3449  CG2 VAL A 275       4.082  16.156  41.696  1.00 45.89           C  
ATOM   3450  H   VAL A 275       6.331  18.148  43.162  1.00  0.00           H  
ATOM   3451  HA  VAL A 275       6.385  15.185  42.694  1.00  0.00           H  
ATOM   3452  HB  VAL A 275       5.594  17.349  40.762  1.00  0.00           H  
ATOM   3453 1HG1 VAL A 275       5.230  15.405  39.241  1.00  0.00           H  
ATOM   3454 2HG1 VAL A 275       6.930  15.521  39.754  1.00  0.00           H  
ATOM   3455 3HG1 VAL A 275       5.856  14.314  40.500  1.00  0.00           H  
ATOM   3456 1HG2 VAL A 275       3.376  16.251  40.871  1.00  0.00           H  
ATOM   3457 2HG2 VAL A 275       3.985  15.167  42.145  1.00  0.00           H  
ATOM   3458 3HG2 VAL A 275       3.868  16.918  42.445  1.00  0.00           H  
ATOM   3459  N   TYR A 276       8.599  15.372  41.529  1.00 60.27           N  
ATOM   3460  CA  TYR A 276       9.959  15.492  41.081  1.00 60.27           C  
ATOM   3461  C   TYR A 276      10.171  14.689  39.837  1.00 60.27           C  
ATOM   3462  O   TYR A 276       9.520  13.668  39.613  1.00 60.27           O  
ATOM   3463  CB  TYR A 276      10.994  14.970  42.097  1.00 60.27           C  
ATOM   3464  CG  TYR A 276      11.003  15.843  43.307  1.00 60.27           C  
ATOM   3465  CD1 TYR A 276      11.769  16.987  43.340  1.00 60.27           C  
ATOM   3466  CD2 TYR A 276      10.255  15.516  44.416  1.00 60.27           C  
ATOM   3467  CE1 TYR A 276      11.784  17.792  44.455  1.00 60.27           C  
ATOM   3468  CE2 TYR A 276      10.266  16.316  45.534  1.00 60.27           C  
ATOM   3469  CZ  TYR A 276      11.032  17.457  45.554  1.00 60.27           C  
ATOM   3470  OH  TYR A 276      11.045  18.281  46.700  1.00 60.27           O  
ATOM   3471  H   TYR A 276       8.196  14.452  41.637  1.00  0.00           H  
ATOM   3472  HA  TYR A 276      10.196  16.540  40.895  1.00  0.00           H  
ATOM   3473 1HB  TYR A 276      10.713  13.946  42.347  1.00  0.00           H  
ATOM   3474 2HB  TYR A 276      11.963  14.970  41.599  1.00  0.00           H  
ATOM   3475  HD1 TYR A 276      12.367  17.245  42.466  1.00  0.00           H  
ATOM   3476  HD2 TYR A 276       9.652  14.608  44.395  1.00  0.00           H  
ATOM   3477  HE1 TYR A 276      12.393  18.695  44.474  1.00  0.00           H  
ATOM   3478  HE2 TYR A 276       9.668  16.045  46.404  1.00  0.00           H  
ATOM   3479  HH  TYR A 276      10.484  17.951  47.406  1.00  0.00           H  
ATOM   3480  N   ASP A 277      11.098  15.180  38.986  1.00 73.10           N  
ATOM   3481  CA  ASP A 277      11.527  14.501  37.799  1.00 73.10           C  
ATOM   3482  C   ASP A 277      12.857  13.912  38.172  1.00 73.10           C  
ATOM   3483  O   ASP A 277      13.863  14.610  38.285  1.00 73.10           O  
ATOM   3484  CB  ASP A 277      11.756  15.461  36.616  1.00 73.10           C  
ATOM   3485  CG  ASP A 277      12.202  14.679  35.386  1.00 73.10           C  
ATOM   3486  OD1 ASP A 277      12.467  13.452  35.501  1.00 73.10           O  
ATOM   3487  OD2 ASP A 277      12.283  15.315  34.302  1.00 73.10           O  
ATOM   3488  H   ASP A 277      11.502  16.077  39.213  1.00  0.00           H  
ATOM   3489  HA  ASP A 277      10.770  13.778  37.493  1.00  0.00           H  
ATOM   3490 1HB  ASP A 277      10.900  16.103  36.406  1.00  0.00           H  
ATOM   3491 2HB  ASP A 277      12.574  16.063  37.013  1.00  0.00           H  
ATOM   3492  N   VAL A 278      12.825  12.606  38.471  1.00166.67           N  
ATOM   3493  CA  VAL A 278      13.858  11.709  38.904  1.00166.67           C  
ATOM   3494  C   VAL A 278      14.649  11.078  37.802  1.00166.67           C  
ATOM   3495  O   VAL A 278      15.388  10.145  38.109  1.00166.67           O  
ATOM   3496  CB  VAL A 278      13.321  10.584  39.739  1.00166.67           C  
ATOM   3497  CG1 VAL A 278      12.683  11.177  41.007  1.00166.67           C  
ATOM   3498  CG2 VAL A 278      12.356   9.751  38.878  1.00166.67           C  
ATOM   3499  H   VAL A 278      11.886  12.254  38.351  1.00  0.00           H  
ATOM   3500  HA  VAL A 278      14.619  12.231  39.485  1.00  0.00           H  
ATOM   3501  HB  VAL A 278      14.147   9.937  40.034  1.00  0.00           H  
ATOM   3502 1HG1 VAL A 278      12.287  10.371  41.626  1.00  0.00           H  
ATOM   3503 2HG1 VAL A 278      13.436  11.729  41.569  1.00  0.00           H  
ATOM   3504 3HG1 VAL A 278      11.872  11.849  40.726  1.00  0.00           H  
ATOM   3505 1HG2 VAL A 278      11.957   8.928  39.470  1.00  0.00           H  
ATOM   3506 2HG2 VAL A 278      11.536  10.383  38.536  1.00  0.00           H  
ATOM   3507 3HG2 VAL A 278      12.890   9.351  38.016  1.00  0.00           H  
ATOM   3508  N   THR A 279      14.451  11.458  36.518  1.00 61.78           N  
ATOM   3509  CA  THR A 279      15.075  10.779  35.401  1.00 61.78           C  
ATOM   3510  C   THR A 279      16.527  10.602  35.702  1.00 61.78           C  
ATOM   3511  O   THR A 279      17.090   9.535  35.457  1.00 61.78           O  
ATOM   3512  CB  THR A 279      14.963  11.556  34.125  1.00 61.78           C  
ATOM   3513  OG1 THR A 279      13.596  11.792  33.824  1.00 61.78           O  
ATOM   3514  CG2 THR A 279      15.620  10.746  32.994  1.00 61.78           C  
ATOM   3515  H   THR A 279      13.844  12.245  36.338  1.00  0.00           H  
ATOM   3516  HA  THR A 279      14.604   9.807  35.251  1.00  0.00           H  
ATOM   3517  HB  THR A 279      15.469  12.514  34.248  1.00  0.00           H  
ATOM   3518  HG1 THR A 279      13.046  11.400  34.507  1.00  0.00           H  
ATOM   3519 1HG2 THR A 279      15.545  11.301  32.059  1.00  0.00           H  
ATOM   3520 2HG2 THR A 279      16.669  10.574  33.232  1.00  0.00           H  
ATOM   3521 3HG2 THR A 279      15.110   9.789  32.890  1.00  0.00           H  
ATOM   3522  N   ASN A 280      17.173  11.636  36.255  1.00 93.09           N  
ATOM   3523  CA  ASN A 280      18.509  11.435  36.722  1.00 93.09           C  
ATOM   3524  C   ASN A 280      18.416  11.338  38.209  1.00 93.09           C  
ATOM   3525  O   ASN A 280      18.191  12.336  38.891  1.00 93.09           O  
ATOM   3526  CB  ASN A 280      19.432  12.620  36.376  1.00 93.09           C  
ATOM   3527  CG  ASN A 280      20.831  12.354  36.914  1.00 93.09           C  
ATOM   3528  OD1 ASN A 280      21.213  12.878  37.958  1.00 93.09           O  
ATOM   3529  ND2 ASN A 280      21.619  11.517  36.190  1.00 93.09           N  
ATOM   3530  H   ASN A 280      16.750  12.548  36.352  1.00  0.00           H  
ATOM   3531  HA  ASN A 280      18.936  10.548  36.252  1.00  0.00           H  
ATOM   3532 1HB  ASN A 280      19.451  13.037  35.368  1.00  0.00           H  
ATOM   3533 2HB  ASN A 280      18.908  13.305  37.042  1.00  0.00           H  
ATOM   3534 1HD2 ASN A 280      22.547  11.310  36.502  1.00  0.00           H  
ATOM   3535 2HD2 ASN A 280      21.272  11.108  35.347  1.00  0.00           H  
ATOM   3536  N   SER A 281      18.612  10.118  38.764  1.00214.41           N  
ATOM   3537  CA  SER A 281      18.736  10.010  40.188  1.00214.41           C  
ATOM   3538  C   SER A 281      20.030  10.723  40.313  1.00214.41           C  
ATOM   3539  O   SER A 281      20.776  10.703  39.344  1.00214.41           O  
ATOM   3540  CB  SER A 281      18.925   8.572  40.697  1.00214.41           C  
ATOM   3541  OG  SER A 281      19.038   8.567  42.113  1.00214.41           O  
ATOM   3542  H   SER A 281      18.673   9.282  38.200  1.00  0.00           H  
ATOM   3543  HA  SER A 281      17.821  10.269  40.723  1.00  0.00           H  
ATOM   3544 1HB  SER A 281      18.065   7.978  40.390  1.00  0.00           H  
ATOM   3545 2HB  SER A 281      19.828   8.159  40.250  1.00  0.00           H  
ATOM   3546  HG  SER A 281      18.971   9.467  42.442  1.00  0.00           H  
ATOM   3547  N   SER A 282      20.291  11.433  41.425  1.00245.17           N  
ATOM   3548  CA  SER A 282      21.477  12.237  41.603  1.00245.17           C  
ATOM   3549  C   SER A 282      21.048  13.658  41.433  1.00245.17           C  
ATOM   3550  O   SER A 282      21.314  14.497  42.294  1.00245.17           O  
ATOM   3551  CB  SER A 282      22.707  11.988  40.698  1.00245.17           C  
ATOM   3552  OG  SER A 282      23.748  12.892  41.027  1.00245.17           O  
ATOM   3553  H   SER A 282      19.609  11.391  42.169  1.00  0.00           H  
ATOM   3554  HA  SER A 282      21.982  12.060  42.554  1.00  0.00           H  
ATOM   3555 1HB  SER A 282      23.045  10.963  40.845  1.00  0.00           H  
ATOM   3556 2HB  SER A 282      22.410  12.126  39.659  1.00  0.00           H  
ATOM   3557  HG  SER A 282      23.460  13.464  41.743  1.00  0.00           H  
ATOM   3558  N   ASP A 283      20.389  13.961  40.290  1.00 99.27           N  
ATOM   3559  CA  ASP A 283      19.935  15.295  40.009  1.00 99.27           C  
ATOM   3560  C   ASP A 283      18.436  15.324  39.887  1.00 99.27           C  
ATOM   3561  O   ASP A 283      17.907  15.392  38.779  1.00 99.27           O  
ATOM   3562  CB  ASP A 283      20.508  15.834  38.688  1.00 99.27           C  
ATOM   3563  CG  ASP A 283      19.986  17.243  38.466  1.00 99.27           C  
ATOM   3564  OD1 ASP A 283      20.498  18.180  39.131  1.00 99.27           O  
ATOM   3565  OD2 ASP A 283      19.066  17.401  37.619  1.00 99.27           O  
ATOM   3566  H   ASP A 283      20.212  13.229  39.617  1.00  0.00           H  
ATOM   3567  HA  ASP A 283      20.248  15.968  40.808  1.00  0.00           H  
ATOM   3568 1HB  ASP A 283      21.595  15.771  38.628  1.00  0.00           H  
ATOM   3569 2HB  ASP A 283      20.063  15.130  37.985  1.00  0.00           H  
ATOM   3570  N   PRO A 284      17.729  15.290  40.988  1.00167.16           N  
ATOM   3571  CA  PRO A 284      16.293  15.388  40.920  1.00167.16           C  
ATOM   3572  C   PRO A 284      15.883  16.791  40.572  1.00167.16           C  
ATOM   3573  O   PRO A 284      16.550  17.728  41.009  1.00167.16           O  
ATOM   3574  CB  PRO A 284      15.768  14.904  42.269  1.00167.16           C  
ATOM   3575  CG  PRO A 284      16.863  13.937  42.751  1.00167.16           C  
ATOM   3576  CD  PRO A 284      18.156  14.471  42.112  1.00167.16           C  
ATOM   3577  HA  PRO A 284      15.864  14.795  40.099  1.00  0.00           H  
ATOM   3578 1HB  PRO A 284      15.625  15.740  42.969  1.00  0.00           H  
ATOM   3579 2HB  PRO A 284      14.796  14.400  42.166  1.00  0.00           H  
ATOM   3580 1HG  PRO A 284      16.930  13.927  43.849  1.00  0.00           H  
ATOM   3581 2HG  PRO A 284      16.651  12.906  42.432  1.00  0.00           H  
ATOM   3582 1HD  PRO A 284      18.747  15.077  42.814  1.00  0.00           H  
ATOM   3583 2HD  PRO A 284      18.810  13.661  41.758  1.00  0.00           H  
ATOM   3584  N   LEU A 285      14.797  16.966  39.787  1.00106.98           N  
ATOM   3585  CA  LEU A 285      14.361  18.297  39.453  1.00106.98           C  
ATOM   3586  C   LEU A 285      12.954  18.473  39.942  1.00106.98           C  
ATOM   3587  O   LEU A 285      12.131  17.566  39.838  1.00106.98           O  
ATOM   3588  CB  LEU A 285      14.348  18.617  37.948  1.00106.98           C  
ATOM   3589  CG  LEU A 285      15.725  18.477  37.276  1.00106.98           C  
ATOM   3590  CD1 LEU A 285      16.082  17.006  37.038  1.00106.98           C  
ATOM   3591  CD2 LEU A 285      15.834  19.328  36.009  1.00106.98           C  
ATOM   3592  H   LEU A 285      14.282  16.175  39.428  1.00  0.00           H  
ATOM   3593  HA  LEU A 285      15.024  19.026  39.918  1.00  0.00           H  
ATOM   3594 1HB  LEU A 285      13.673  17.834  37.606  1.00  0.00           H  
ATOM   3595 2HB  LEU A 285      13.905  19.592  37.746  1.00  0.00           H  
ATOM   3596  HG  LEU A 285      16.468  18.861  37.976  1.00  0.00           H  
ATOM   3597 1HD1 LEU A 285      17.061  16.941  36.562  1.00  0.00           H  
ATOM   3598 2HD1 LEU A 285      16.108  16.479  37.992  1.00  0.00           H  
ATOM   3599 3HD1 LEU A 285      15.333  16.550  36.391  1.00  0.00           H  
ATOM   3600 1HD2 LEU A 285      16.823  19.199  35.568  1.00  0.00           H  
ATOM   3601 2HD2 LEU A 285      15.073  19.015  35.293  1.00  0.00           H  
ATOM   3602 3HD2 LEU A 285      15.684  20.378  36.261  1.00  0.00           H  
ATOM   3603  N   ILE A 286      12.631  19.674  40.463  1.00131.37           N  
ATOM   3604  CA  ILE A 286      11.327  19.915  41.028  1.00131.37           C  
ATOM   3605  C   ILE A 286      10.345  20.283  39.955  1.00131.37           C  
ATOM   3606  O   ILE A 286      10.495  21.293  39.271  1.00131.37           O  
ATOM   3607  CB  ILE A 286      11.363  21.011  42.051  1.00131.37           C  
ATOM   3608  CG1 ILE A 286      11.880  22.308  41.411  1.00131.37           C  
ATOM   3609  CG2 ILE A 286      12.211  20.526  43.238  1.00131.37           C  
ATOM   3610  CD1 ILE A 286      11.888  23.502  42.361  1.00131.37           C  
ATOM   3611  H   ILE A 286      13.311  20.421  40.459  1.00  0.00           H  
ATOM   3612  HA  ILE A 286      10.932  19.008  41.484  1.00  0.00           H  
ATOM   3613  HB  ILE A 286      10.345  21.233  42.370  1.00  0.00           H  
ATOM   3614 1HG1 ILE A 286      12.893  22.115  41.060  1.00  0.00           H  
ATOM   3615 2HG1 ILE A 286      11.237  22.527  40.558  1.00  0.00           H  
ATOM   3616 1HG2 ILE A 286      12.254  21.306  43.998  1.00  0.00           H  
ATOM   3617 2HG2 ILE A 286      11.762  19.630  43.664  1.00  0.00           H  
ATOM   3618 3HG2 ILE A 286      13.220  20.298  42.895  1.00  0.00           H  
ATOM   3619 1HD1 ILE A 286      12.265  24.381  41.838  1.00  0.00           H  
ATOM   3620 2HD1 ILE A 286      10.874  23.696  42.711  1.00  0.00           H  
ATOM   3621 3HD1 ILE A 286      12.530  23.285  43.213  1.00  0.00           H  
ATOM   3622  N   MET A 287       9.377  19.375  39.697  1.00 78.07           N  
ATOM   3623  CA  MET A 287       8.283  19.600  38.788  1.00 78.07           C  
ATOM   3624  C   MET A 287       7.192  20.445  39.386  1.00 78.07           C  
ATOM   3625  O   MET A 287       6.696  21.377  38.755  1.00 78.07           O  
ATOM   3626  CB  MET A 287       7.657  18.271  38.324  1.00 78.07           C  
ATOM   3627  CG  MET A 287       6.646  18.390  37.180  1.00 78.07           C  
ATOM   3628  SD  MET A 287       6.076  16.781  36.546  1.00 78.07           S  
ATOM   3629  CE  MET A 287       4.954  17.437  35.278  1.00 78.07           C  
ATOM   3630  H   MET A 287       9.441  18.490  40.180  1.00  0.00           H  
ATOM   3631  HA  MET A 287       8.637  20.133  37.906  1.00  0.00           H  
ATOM   3632 1HB  MET A 287       8.477  17.627  38.009  1.00  0.00           H  
ATOM   3633 2HB  MET A 287       7.162  17.833  39.192  1.00  0.00           H  
ATOM   3634 1HG  MET A 287       5.785  18.948  37.545  1.00  0.00           H  
ATOM   3635 2HG  MET A 287       7.118  18.940  36.366  1.00  0.00           H  
ATOM   3636 1HE  MET A 287       4.480  16.611  34.748  1.00  0.00           H  
ATOM   3637 2HE  MET A 287       4.188  18.052  35.753  1.00  0.00           H  
ATOM   3638 3HE  MET A 287       5.520  18.044  34.571  1.00  0.00           H  
ATOM   3639  N   TYR A 288       6.781  20.125  40.633  1.00 62.51           N  
ATOM   3640  CA  TYR A 288       5.695  20.834  41.259  1.00 62.51           C  
ATOM   3641  C   TYR A 288       6.062  21.020  42.693  1.00 62.51           C  
ATOM   3642  O   TYR A 288       6.737  20.181  43.291  1.00 62.51           O  
ATOM   3643  CB  TYR A 288       4.347  20.088  41.217  1.00 62.51           C  
ATOM   3644  CG  TYR A 288       3.324  20.951  41.880  1.00 62.51           C  
ATOM   3645  CD1 TYR A 288       2.737  21.988  41.191  1.00 62.51           C  
ATOM   3646  CD2 TYR A 288       2.944  20.723  43.184  1.00 62.51           C  
ATOM   3647  CE1 TYR A 288       1.791  22.787  41.790  1.00 62.51           C  
ATOM   3648  CE2 TYR A 288       1.999  21.519  43.790  1.00 62.51           C  
ATOM   3649  CZ  TYR A 288       1.421  22.553  43.092  1.00 62.51           C  
ATOM   3650  OH  TYR A 288       0.452  23.371  43.710  1.00 62.51           O  
ATOM   3651  H   TYR A 288       7.238  19.379  41.138  1.00  0.00           H  
ATOM   3652  HA  TYR A 288       5.540  21.790  40.758  1.00  0.00           H  
ATOM   3653 1HB  TYR A 288       4.115  19.900  40.168  1.00  0.00           H  
ATOM   3654 2HB  TYR A 288       4.488  19.139  41.734  1.00  0.00           H  
ATOM   3655  HD1 TYR A 288       3.035  22.169  40.158  1.00  0.00           H  
ATOM   3656  HD2 TYR A 288       3.405  19.901  43.731  1.00  0.00           H  
ATOM   3657  HE1 TYR A 288       1.332  23.606  41.237  1.00  0.00           H  
ATOM   3658  HE2 TYR A 288       1.709  21.330  44.824  1.00  0.00           H  
ATOM   3659  HH  TYR A 288       0.271  23.118  44.618  1.00  0.00           H  
ATOM   3660  N   GLY A 289       5.595  22.128  43.294  1.00 81.86           N  
ATOM   3661  CA  GLY A 289       6.027  22.447  44.617  1.00 81.86           C  
ATOM   3662  C   GLY A 289       7.372  23.028  44.299  1.00 81.86           C  
ATOM   3663  O   GLY A 289       8.315  22.887  45.065  1.00 81.86           O  
ATOM   3664  H   GLY A 289       4.943  22.742  42.828  1.00  0.00           H  
ATOM   3665 1HA  GLY A 289       5.322  23.149  45.062  1.00  0.00           H  
ATOM   3666 2HA  GLY A 289       6.055  21.535  45.212  1.00  0.00           H  
ATOM   3667  N   HIS A 290       7.499  23.714  43.137  1.00118.04           N  
ATOM   3668  CA  HIS A 290       8.794  24.179  42.706  1.00118.04           C  
ATOM   3669  C   HIS A 290       9.348  25.045  43.775  1.00118.04           C  
ATOM   3670  O   HIS A 290      10.438  24.799  44.289  1.00118.04           O  
ATOM   3671  CB  HIS A 290       8.754  25.027  41.424  1.00118.04           C  
ATOM   3672  CG  HIS A 290      10.109  25.449  40.940  1.00118.04           C  
ATOM   3673  ND1 HIS A 290      10.845  24.756  40.004  1.00118.04           N  
ATOM   3674  CD2 HIS A 290      10.865  26.528  41.281  1.00118.04           C  
ATOM   3675  CE1 HIS A 290      12.000  25.445  39.827  1.00118.04           C  
ATOM   3676  NE2 HIS A 290      12.058  26.528  40.580  1.00118.04           N  
ATOM   3677  H   HIS A 290       6.691  23.906  42.562  1.00  0.00           H  
ATOM   3678  HA  HIS A 290       9.441  23.326  42.506  1.00  0.00           H  
ATOM   3679 1HB  HIS A 290       8.295  24.461  40.612  1.00  0.00           H  
ATOM   3680 2HB  HIS A 290       8.185  25.940  41.596  1.00  0.00           H  
ATOM   3681  HD2 HIS A 290      10.648  27.327  41.990  1.00  0.00           H  
ATOM   3682  HE1 HIS A 290      12.755  25.091  39.126  1.00  0.00           H  
ATOM   3683  HE2 HIS A 290      12.821  27.189  40.611  1.00  0.00           H  
ATOM   3684  N   GLN A 291       8.597  26.074  44.182  1.00117.27           N  
ATOM   3685  CA  GLN A 291       9.124  26.783  45.297  1.00117.27           C  
ATOM   3686  C   GLN A 291       8.297  26.331  46.440  1.00117.27           C  
ATOM   3687  O   GLN A 291       7.787  27.149  47.202  1.00117.27           O  
ATOM   3688  CB  GLN A 291       8.982  28.309  45.192  1.00117.27           C  
ATOM   3689  CG  GLN A 291       9.818  28.928  44.068  1.00117.27           C  
ATOM   3690  CD  GLN A 291       9.586  30.432  44.081  1.00117.27           C  
ATOM   3691  OE1 GLN A 291      10.082  31.156  43.219  1.00117.27           O  
ATOM   3692  NE2 GLN A 291       8.805  30.918  45.083  1.00117.27           N  
ATOM   3693  H   GLN A 291       7.722  26.374  43.777  1.00  0.00           H  
ATOM   3694  HA  GLN A 291      10.186  26.561  45.402  1.00  0.00           H  
ATOM   3695 1HB  GLN A 291       7.924  28.516  45.029  1.00  0.00           H  
ATOM   3696 2HB  GLN A 291       9.288  28.720  46.154  1.00  0.00           H  
ATOM   3697 1HG  GLN A 291      10.872  28.694  43.920  1.00  0.00           H  
ATOM   3698 2HG  GLN A 291       9.231  28.478  43.266  1.00  0.00           H  
ATOM   3699 1HE2 GLN A 291       8.619  31.900  45.141  1.00  0.00           H  
ATOM   3700 2HE2 GLN A 291       8.416  30.295  45.761  1.00  0.00           H  
ATOM   3701  N   ASN A 292       8.139  25.002  46.611  1.00226.09           N  
ATOM   3702  CA  ASN A 292       7.350  24.668  47.738  1.00226.09           C  
ATOM   3703  C   ASN A 292       8.199  24.842  49.003  1.00226.09           C  
ATOM   3704  O   ASN A 292       9.385  24.509  48.990  1.00226.09           O  
ATOM   3705  CB  ASN A 292       6.845  23.223  47.773  1.00226.09           C  
ATOM   3706  CG  ASN A 292       8.006  22.305  48.125  1.00226.09           C  
ATOM   3707  OD1 ASN A 292       9.005  22.226  47.413  1.00226.09           O  
ATOM   3708  ND2 ASN A 292       7.890  21.609  49.287  1.00226.09           N  
ATOM   3709  H   ASN A 292       8.514  24.261  46.036  1.00  0.00           H  
ATOM   3710  HA  ASN A 292       6.455  25.292  47.762  1.00  0.00           H  
ATOM   3711 1HB  ASN A 292       5.927  22.965  48.303  1.00  0.00           H  
ATOM   3712 2HB  ASN A 292       6.664  23.193  46.698  1.00  0.00           H  
ATOM   3713 1HD2 ASN A 292       8.621  20.989  49.573  1.00  0.00           H  
ATOM   3714 2HD2 ASN A 292       7.075  21.717  49.855  1.00  0.00           H  
ATOM   3715  N   PRO A 293       7.576  25.344  50.077  1.00261.32           N  
ATOM   3716  CA  PRO A 293       8.155  25.632  51.400  1.00261.32           C  
ATOM   3717  C   PRO A 293       8.237  24.635  52.541  1.00261.32           C  
ATOM   3718  O   PRO A 293       8.604  23.479  52.343  1.00261.32           O  
ATOM   3719  CB  PRO A 293       7.463  26.909  51.892  1.00261.32           C  
ATOM   3720  CG  PRO A 293       6.153  26.960  51.100  1.00261.32           C  
ATOM   3721  CD  PRO A 293       6.499  26.277  49.780  1.00261.32           C  
ATOM   3722  HA  PRO A 293       9.247  25.764  51.367  1.00  0.00           H  
ATOM   3723 1HB  PRO A 293       7.273  26.873  52.975  1.00  0.00           H  
ATOM   3724 2HB  PRO A 293       8.079  27.800  51.702  1.00  0.00           H  
ATOM   3725 1HG  PRO A 293       5.345  26.436  51.633  1.00  0.00           H  
ATOM   3726 2HG  PRO A 293       5.820  27.997  50.949  1.00  0.00           H  
ATOM   3727 1HD  PRO A 293       5.643  25.731  49.357  1.00  0.00           H  
ATOM   3728 2HD  PRO A 293       6.832  26.994  49.015  1.00  0.00           H  
ATOM   3729  N   ASN A 294       7.985  25.147  53.784  1.00 76.92           N  
ATOM   3730  CA  ASN A 294       8.065  24.501  55.084  1.00 76.92           C  
ATOM   3731  C   ASN A 294       7.139  23.315  55.164  1.00 76.92           C  
ATOM   3732  O   ASN A 294       6.039  23.327  54.612  1.00 76.92           O  
ATOM   3733  CB  ASN A 294       7.685  25.437  56.243  1.00 76.92           C  
ATOM   3734  CG  ASN A 294       8.691  26.578  56.288  1.00 76.92           C  
ATOM   3735  OD1 ASN A 294       9.722  26.542  55.620  1.00 76.92           O  
ATOM   3736  ND2 ASN A 294       8.384  27.622  57.105  1.00 76.92           N  
ATOM   3737  H   ASN A 294       7.707  26.117  53.733  1.00  0.00           H  
ATOM   3738  HA  ASN A 294       9.088  24.170  55.270  1.00  0.00           H  
ATOM   3739 1HB  ASN A 294       6.655  25.769  56.377  1.00  0.00           H  
ATOM   3740 2HB  ASN A 294       7.930  24.697  57.005  1.00  0.00           H  
ATOM   3741 1HD2 ASN A 294       9.007  28.401  57.175  1.00  0.00           H  
ATOM   3742 2HD2 ASN A 294       7.536  27.610  57.634  1.00  0.00           H  
ATOM   3743  N   GLY A 295       7.573  22.251  55.886  1.00 27.34           N  
ATOM   3744  CA  GLY A 295       6.781  21.053  56.011  1.00 27.34           C  
ATOM   3745  C   GLY A 295       7.308  20.201  57.135  1.00 27.34           C  
ATOM   3746  O   GLY A 295       8.275  20.555  57.805  1.00 27.34           O  
ATOM   3747  H   GLY A 295       8.471  22.298  56.347  1.00  0.00           H  
ATOM   3748 1HA  GLY A 295       5.747  21.330  56.216  1.00  0.00           H  
ATOM   3749 2HA  GLY A 295       6.828  20.495  55.076  1.00  0.00           H  
ATOM   3750  N   ASP A 296       6.659  19.034  57.354  1.00 64.79           N  
ATOM   3751  CA  ASP A 296       6.991  18.078  58.387  1.00 64.79           C  
ATOM   3752  C   ASP A 296       8.193  17.298  57.944  1.00 64.79           C  
ATOM   3753  O   ASP A 296       8.121  16.497  57.014  1.00 64.79           O  
ATOM   3754  CB  ASP A 296       5.894  17.020  58.587  1.00 64.79           C  
ATOM   3755  CG  ASP A 296       6.344  16.049  59.669  1.00 64.79           C  
ATOM   3756  OD1 ASP A 296       7.016  16.506  60.631  1.00 64.79           O  
ATOM   3757  OD2 ASP A 296       6.011  14.839  59.554  1.00 64.79           O  
ATOM   3758  H   ASP A 296       5.886  18.839  56.734  1.00  0.00           H  
ATOM   3759  HA  ASP A 296       7.127  18.594  59.338  1.00  0.00           H  
ATOM   3760 1HB  ASP A 296       4.910  17.446  58.782  1.00  0.00           H  
ATOM   3761 2HB  ASP A 296       5.899  16.550  57.603  1.00  0.00           H  
ATOM   3762  N   ALA A 297       9.339  17.528  58.611  1.00 46.39           N  
ATOM   3763  CA  ALA A 297      10.580  16.861  58.326  1.00 46.39           C  
ATOM   3764  C   ALA A 297      10.529  15.397  58.667  1.00 46.39           C  
ATOM   3765  O   ALA A 297      11.113  14.571  57.966  1.00 46.39           O  
ATOM   3766  CB  ALA A 297      11.761  17.466  59.103  1.00 46.39           C  
ATOM   3767  H   ALA A 297       9.308  18.213  59.353  1.00  0.00           H  
ATOM   3768  HA  ALA A 297      10.796  16.965  57.263  1.00  0.00           H  
ATOM   3769 1HB  ALA A 297      12.675  16.927  58.852  1.00  0.00           H  
ATOM   3770 2HB  ALA A 297      11.874  18.516  58.834  1.00  0.00           H  
ATOM   3771 3HB  ALA A 297      11.573  17.383  60.172  1.00  0.00           H  
ATOM   3772  N   SER A 298       9.842  15.042  59.770  1.00 60.14           N  
ATOM   3773  CA  SER A 298       9.859  13.701  60.299  1.00 60.14           C  
ATOM   3774  C   SER A 298       9.322  12.660  59.349  1.00 60.14           C  
ATOM   3775  O   SER A 298      10.005  11.667  59.100  1.00 60.14           O  
ATOM   3776  CB  SER A 298       9.077  13.570  61.619  1.00 60.14           C  
ATOM   3777  OG  SER A 298       7.697  13.829  61.405  1.00 60.14           O  
ATOM   3778  H   SER A 298       9.295  15.749  60.240  1.00  0.00           H  
ATOM   3779  HA  SER A 298      10.847  13.378  60.630  1.00  0.00           H  
ATOM   3780 1HB  SER A 298       9.208  12.558  62.002  1.00  0.00           H  
ATOM   3781 2HB  SER A 298       9.480  14.284  62.336  1.00  0.00           H  
ATOM   3782  HG  SER A 298       7.550  14.031  60.478  1.00  0.00           H  
ATOM   3783  N   LEU A 299       8.099  12.836  58.795  1.00206.27           N  
ATOM   3784  CA  LEU A 299       7.516  11.798  57.969  1.00206.27           C  
ATOM   3785  C   LEU A 299       7.302  12.266  56.572  1.00206.27           C  
ATOM   3786  O   LEU A 299       7.086  13.448  56.309  1.00206.27           O  
ATOM   3787  CB  LEU A 299       6.068  11.379  58.300  1.00206.27           C  
ATOM   3788  CG  LEU A 299       5.829  10.496  59.524  1.00206.27           C  
ATOM   3789  CD1 LEU A 299       6.585   9.166  59.396  1.00206.27           C  
ATOM   3790  CD2 LEU A 299       6.058  11.262  60.830  1.00206.27           C  
ATOM   3791  H   LEU A 299       7.582  13.689  58.951  1.00  0.00           H  
ATOM   3792  HA  LEU A 299       8.110  10.888  58.053  1.00  0.00           H  
ATOM   3793 1HB  LEU A 299       5.637  12.362  58.485  1.00  0.00           H  
ATOM   3794 2HB  LEU A 299       5.574  10.921  57.443  1.00  0.00           H  
ATOM   3795  HG  LEU A 299       4.779  10.202  59.511  1.00  0.00           H  
ATOM   3796 1HD1 LEU A 299       6.399   8.555  60.279  1.00  0.00           H  
ATOM   3797 2HD1 LEU A 299       6.239   8.635  58.509  1.00  0.00           H  
ATOM   3798 3HD1 LEU A 299       7.653   9.362  59.309  1.00  0.00           H  
ATOM   3799 1HD2 LEU A 299       5.877  10.599  61.677  1.00  0.00           H  
ATOM   3800 2HD2 LEU A 299       7.086  11.624  60.865  1.00  0.00           H  
ATOM   3801 3HD2 LEU A 299       5.373  12.109  60.880  1.00  0.00           H  
ATOM   3802  N   LYS A 300       7.325  11.296  55.636  1.00134.65           N  
ATOM   3803  CA  LYS A 300       7.009  11.574  54.270  1.00134.65           C  
ATOM   3804  C   LYS A 300       6.548  10.309  53.619  1.00134.65           C  
ATOM   3805  O   LYS A 300       6.733   9.217  54.155  1.00134.65           O  
ATOM   3806  CB  LYS A 300       8.172  12.196  53.470  1.00134.65           C  
ATOM   3807  CG  LYS A 300       9.506  11.459  53.588  1.00134.65           C  
ATOM   3808  CD  LYS A 300      10.548  11.959  52.584  1.00134.65           C  
ATOM   3809  CE  LYS A 300      11.972  11.488  52.882  1.00134.65           C  
ATOM   3810  NZ  LYS A 300      12.533  12.261  54.013  1.00134.65           N  
ATOM   3811  H   LYS A 300       7.570  10.353  55.902  1.00  0.00           H  
ATOM   3812  HA  LYS A 300       6.179  12.280  54.219  1.00  0.00           H  
ATOM   3813 1HB  LYS A 300       7.866  12.214  52.424  1.00  0.00           H  
ATOM   3814 2HB  LYS A 300       8.297  13.218  53.829  1.00  0.00           H  
ATOM   3815 1HG  LYS A 300       9.893  11.603  54.598  1.00  0.00           H  
ATOM   3816 2HG  LYS A 300       9.332  10.398  53.414  1.00  0.00           H  
ATOM   3817 1HD  LYS A 300      10.272  11.603  51.591  1.00  0.00           H  
ATOM   3818 2HD  LYS A 300      10.543  13.049  52.592  1.00  0.00           H  
ATOM   3819 1HE  LYS A 300      11.937  10.427  53.126  1.00  0.00           H  
ATOM   3820 2HE  LYS A 300      12.574  11.634  51.985  1.00  0.00           H  
ATOM   3821 1HZ  LYS A 300      13.473  11.945  54.203  1.00  0.00           H  
ATOM   3822 2HZ  LYS A 300      12.550  13.243  53.775  1.00  0.00           H  
ATOM   3823 3HZ  LYS A 300      11.959  12.123  54.832  1.00  0.00           H  
ATOM   3824  N   GLN A 301       5.870  10.433  52.458  1.00 84.82           N  
ATOM   3825  CA  GLN A 301       5.435   9.262  51.755  1.00 84.82           C  
ATOM   3826  C   GLN A 301       5.708   9.504  50.306  1.00 84.82           C  
ATOM   3827  O   GLN A 301       5.545  10.622  49.819  1.00 84.82           O  
ATOM   3828  CB  GLN A 301       3.933   8.976  51.958  1.00 84.82           C  
ATOM   3829  CG  GLN A 301       3.478   7.591  51.492  1.00 84.82           C  
ATOM   3830  CD  GLN A 301       2.935   7.677  50.075  1.00 84.82           C  
ATOM   3831  OE1 GLN A 301       3.392   8.473  49.257  1.00 84.82           O  
ATOM   3832  NE2 GLN A 301       1.916   6.829  49.779  1.00 84.82           N  
ATOM   3833  H   GLN A 301       5.662  11.343  52.073  1.00  0.00           H  
ATOM   3834  HA  GLN A 301       5.997   8.396  52.105  1.00  0.00           H  
ATOM   3835 1HB  GLN A 301       3.733   9.087  53.024  1.00  0.00           H  
ATOM   3836 2HB  GLN A 301       3.389   9.742  51.406  1.00  0.00           H  
ATOM   3837 1HG  GLN A 301       4.097   6.700  51.597  1.00  0.00           H  
ATOM   3838 2HG  GLN A 301       2.642   7.535  52.190  1.00  0.00           H  
ATOM   3839 1HE2 GLN A 301       1.511   6.833  48.864  1.00  0.00           H  
ATOM   3840 2HE2 GLN A 301       1.570   6.200  50.475  1.00  0.00           H  
ATOM   3841  N   VAL A 302       6.163   8.458  49.583  1.00 89.31           N  
ATOM   3842  CA  VAL A 302       6.428   8.607  48.181  1.00 89.31           C  
ATOM   3843  C   VAL A 302       5.379   7.835  47.437  1.00 89.31           C  
ATOM   3844  O   VAL A 302       5.116   6.671  47.736  1.00 89.31           O  
ATOM   3845  CB  VAL A 302       7.777   8.092  47.762  1.00 89.31           C  
ATOM   3846  CG1 VAL A 302       7.843   6.580  48.036  1.00 89.31           C  
ATOM   3847  CG2 VAL A 302       8.001   8.467  46.288  1.00 89.31           C  
ATOM   3848  H   VAL A 302       6.321   7.562  50.021  1.00  0.00           H  
ATOM   3849  HA  VAL A 302       6.369   9.652  47.875  1.00  0.00           H  
ATOM   3850  HB  VAL A 302       8.545   8.588  48.355  1.00  0.00           H  
ATOM   3851 1HG1 VAL A 302       8.819   6.198  47.735  1.00  0.00           H  
ATOM   3852 2HG1 VAL A 302       7.694   6.396  49.100  1.00  0.00           H  
ATOM   3853 3HG1 VAL A 302       7.064   6.073  47.467  1.00  0.00           H  
ATOM   3854 1HG2 VAL A 302       8.975   8.103  45.963  1.00  0.00           H  
ATOM   3855 2HG2 VAL A 302       7.221   8.014  45.676  1.00  0.00           H  
ATOM   3856 3HG2 VAL A 302       7.964   9.551  46.179  1.00  0.00           H  
ATOM   3857  N   SER A 303       4.738   8.485  46.441  1.00 34.41           N  
ATOM   3858  CA  SER A 303       3.718   7.839  45.662  1.00 34.41           C  
ATOM   3859  C   SER A 303       4.220   7.743  44.253  1.00 34.41           C  
ATOM   3860  O   SER A 303       4.926   8.627  43.771  1.00 34.41           O  
ATOM   3861  CB  SER A 303       2.388   8.612  45.625  1.00 34.41           C  
ATOM   3862  OG  SER A 303       1.819   8.672  46.925  1.00 34.41           O  
ATOM   3863  H   SER A 303       4.979   9.445  46.238  1.00  0.00           H  
ATOM   3864  HA  SER A 303       3.372   6.900  46.095  1.00  0.00           H  
ATOM   3865 1HB  SER A 303       2.581   9.620  45.257  1.00  0.00           H  
ATOM   3866 2HB  SER A 303       1.707   8.103  44.945  1.00  0.00           H  
ATOM   3867  HG  SER A 303       2.391   8.215  47.546  1.00  0.00           H  
ATOM   3868  N   LYS A 304       3.861   6.646  43.554  1.00 63.96           N  
ATOM   3869  CA  LYS A 304       4.349   6.413  42.224  1.00 63.96           C  
ATOM   3870  C   LYS A 304       3.585   7.207  41.210  1.00 63.96           C  
ATOM   3871  O   LYS A 304       2.380   7.415  41.335  1.00 63.96           O  
ATOM   3872  CB  LYS A 304       4.300   4.937  41.795  1.00 63.96           C  
ATOM   3873  CG  LYS A 304       5.308   4.062  42.543  1.00 63.96           C  
ATOM   3874  CD  LYS A 304       5.076   2.562  42.366  1.00 63.96           C  
ATOM   3875  CE  LYS A 304       3.899   2.029  43.184  1.00 63.96           C  
ATOM   3876  NZ  LYS A 304       3.746   0.575  42.955  1.00 63.96           N  
ATOM   3877  H   LYS A 304       3.236   5.973  43.974  1.00  0.00           H  
ATOM   3878  HA  LYS A 304       5.390   6.730  42.152  1.00  0.00           H  
ATOM   3879 1HB  LYS A 304       3.286   4.584  41.982  1.00  0.00           H  
ATOM   3880 2HB  LYS A 304       4.502   4.908  40.724  1.00  0.00           H  
ATOM   3881 1HG  LYS A 304       6.309   4.298  42.178  1.00  0.00           H  
ATOM   3882 2HG  LYS A 304       5.246   4.293  43.606  1.00  0.00           H  
ATOM   3883 1HD  LYS A 304       4.882   2.363  41.311  1.00  0.00           H  
ATOM   3884 2HD  LYS A 304       5.977   2.032  42.675  1.00  0.00           H  
ATOM   3885 1HE  LYS A 304       4.094   2.231  44.236  1.00  0.00           H  
ATOM   3886 2HE  LYS A 304       2.999   2.561  42.874  1.00  0.00           H  
ATOM   3887 1HZ  LYS A 304       2.967   0.229  43.497  1.00  0.00           H  
ATOM   3888 2HZ  LYS A 304       3.575   0.404  41.974  1.00  0.00           H  
ATOM   3889 3HZ  LYS A 304       4.591   0.099  43.238  1.00  0.00           H  
ATOM   3890  N   LEU A 305       4.311   7.690  40.177  1.00 61.59           N  
ATOM   3891  CA  LEU A 305       3.730   8.414  39.078  1.00 61.59           C  
ATOM   3892  C   LEU A 305       4.313   7.885  37.808  1.00 61.59           C  
ATOM   3893  O   LEU A 305       5.505   7.594  37.744  1.00 61.59           O  
ATOM   3894  CB  LEU A 305       4.031   9.923  39.089  1.00 61.59           C  
ATOM   3895  CG  LEU A 305       3.300  10.710  40.192  1.00 61.59           C  
ATOM   3896  CD1 LEU A 305       3.655  12.205  40.135  1.00 61.59           C  
ATOM   3897  CD2 LEU A 305       1.783  10.469  40.122  1.00 61.59           C  
ATOM   3898  H   LEU A 305       5.308   7.529  40.188  1.00  0.00           H  
ATOM   3899  HA  LEU A 305       2.646   8.307  39.103  1.00  0.00           H  
ATOM   3900 1HB  LEU A 305       5.100   9.889  39.293  1.00  0.00           H  
ATOM   3901 2HB  LEU A 305       3.862  10.375  38.112  1.00  0.00           H  
ATOM   3902  HG  LEU A 305       3.645  10.321  41.150  1.00  0.00           H  
ATOM   3903 1HD1 LEU A 305       3.124  12.736  40.926  1.00  0.00           H  
ATOM   3904 2HD1 LEU A 305       4.729  12.330  40.273  1.00  0.00           H  
ATOM   3905 3HD1 LEU A 305       3.364  12.611  39.167  1.00  0.00           H  
ATOM   3906 1HD2 LEU A 305       1.288  11.035  40.912  1.00  0.00           H  
ATOM   3907 2HD2 LEU A 305       1.407  10.794  39.152  1.00  0.00           H  
ATOM   3908 3HD2 LEU A 305       1.576   9.407  40.254  1.00  0.00           H  
ATOM   3909  N   ASP A 306       3.472   7.721  36.765  1.00 73.23           N  
ATOM   3910  CA  ASP A 306       3.952   7.289  35.482  1.00 73.23           C  
ATOM   3911  C   ASP A 306       3.265   8.146  34.452  1.00 73.23           C  
ATOM   3912  O   ASP A 306       2.086   7.956  34.157  1.00 73.23           O  
ATOM   3913  CB  ASP A 306       3.618   5.819  35.170  1.00 73.23           C  
ATOM   3914  CG  ASP A 306       4.389   5.395  33.928  1.00 73.23           C  
ATOM   3915  OD1 ASP A 306       4.361   6.150  32.920  1.00 73.23           O  
ATOM   3916  OD2 ASP A 306       5.015   4.302  33.969  1.00 73.23           O  
ATOM   3917  H   ASP A 306       2.486   7.905  36.885  1.00  0.00           H  
ATOM   3918  HA  ASP A 306       5.037   7.388  35.441  1.00  0.00           H  
ATOM   3919 1HB  ASP A 306       3.775   5.149  36.016  1.00  0.00           H  
ATOM   3920 2HB  ASP A 306       2.550   5.904  34.966  1.00  0.00           H  
ATOM   3921  N   PHE A 307       3.998   9.138  33.911  1.00130.13           N  
ATOM   3922  CA  PHE A 307       3.559  10.087  32.918  1.00130.13           C  
ATOM   3923  C   PHE A 307       3.493   9.494  31.533  1.00130.13           C  
ATOM   3924  O   PHE A 307       2.948  10.120  30.628  1.00130.13           O  
ATOM   3925  CB  PHE A 307       4.371  11.392  32.889  1.00130.13           C  
ATOM   3926  CG  PHE A 307       3.976  12.132  34.123  1.00130.13           C  
ATOM   3927  CD1 PHE A 307       2.690  12.602  34.259  1.00130.13           C  
ATOM   3928  CD2 PHE A 307       4.878  12.378  35.132  1.00130.13           C  
ATOM   3929  CE1 PHE A 307       2.301  13.288  35.385  1.00130.13           C  
ATOM   3930  CE2 PHE A 307       4.494  13.066  36.260  1.00130.13           C  
ATOM   3931  CZ  PHE A 307       3.204  13.521  36.392  1.00130.13           C  
ATOM   3932  H   PHE A 307       4.945   9.193  34.259  1.00  0.00           H  
ATOM   3933  HA  PHE A 307       2.522  10.368  33.108  1.00  0.00           H  
ATOM   3934 1HB  PHE A 307       5.437  11.171  32.894  1.00  0.00           H  
ATOM   3935 2HB  PHE A 307       4.124  11.966  31.997  1.00  0.00           H  
ATOM   3936  HD1 PHE A 307       1.971  12.425  33.459  1.00  0.00           H  
ATOM   3937  HD2 PHE A 307       5.904  12.021  35.035  1.00  0.00           H  
ATOM   3938  HE1 PHE A 307       1.276  13.646  35.477  1.00  0.00           H  
ATOM   3939  HE2 PHE A 307       5.220  13.250  37.052  1.00  0.00           H  
ATOM   3940  HZ  PHE A 307       2.898  14.063  37.285  1.00  0.00           H  
ATOM   3941  N   GLY A 308       4.157   8.351  31.265  1.00 50.30           N  
ATOM   3942  CA  GLY A 308       3.928   7.755  29.971  1.00 50.30           C  
ATOM   3943  C   GLY A 308       5.117   7.822  29.053  1.00 50.30           C  
ATOM   3944  O   GLY A 308       5.075   7.243  27.968  1.00 50.30           O  
ATOM   3945  H   GLY A 308       4.792   7.901  31.909  1.00  0.00           H  
ATOM   3946 1HA  GLY A 308       3.671   6.704  30.103  1.00  0.00           H  
ATOM   3947 2HA  GLY A 308       3.103   8.271  29.482  1.00  0.00           H  
ATOM   3948  N   ASP A 309       6.198   8.530  29.427  1.00 57.98           N  
ATOM   3949  CA  ASP A 309       7.359   8.588  28.573  1.00 57.98           C  
ATOM   3950  C   ASP A 309       8.448   7.809  29.262  1.00 57.98           C  
ATOM   3951  O   ASP A 309       8.929   8.209  30.321  1.00 57.98           O  
ATOM   3952  CB  ASP A 309       7.857  10.038  28.390  1.00 57.98           C  
ATOM   3953  CG  ASP A 309       9.065  10.101  27.459  1.00 57.98           C  
ATOM   3954  OD1 ASP A 309       9.611   9.026  27.100  1.00 57.98           O  
ATOM   3955  OD2 ASP A 309       9.462  11.242  27.100  1.00 57.98           O  
ATOM   3956  H   ASP A 309       6.209   9.027  30.306  1.00  0.00           H  
ATOM   3957  HA  ASP A 309       7.114   8.188  27.589  1.00  0.00           H  
ATOM   3958 1HB  ASP A 309       7.076  10.729  28.071  1.00  0.00           H  
ATOM   3959 2HB  ASP A 309       8.152  10.270  29.414  1.00  0.00           H  
ATOM   3960  N   PRO A 310       8.862   6.711  28.685  1.00 66.73           N  
ATOM   3961  CA  PRO A 310       9.858   5.837  29.259  1.00 66.73           C  
ATOM   3962  C   PRO A 310      11.165   6.533  29.520  1.00 66.73           C  
ATOM   3963  O   PRO A 310      11.929   6.062  30.362  1.00 66.73           O  
ATOM   3964  CB  PRO A 310      10.019   4.701  28.250  1.00 66.73           C  
ATOM   3965  CG  PRO A 310       9.636   5.351  26.907  1.00 66.73           C  
ATOM   3966  CD  PRO A 310       8.583   6.403  27.292  1.00 66.73           C  
ATOM   3967  HA  PRO A 310       9.570   5.456  30.250  1.00  0.00           H  
ATOM   3968 1HB  PRO A 310      11.050   4.318  28.236  1.00  0.00           H  
ATOM   3969 2HB  PRO A 310       9.363   3.852  28.491  1.00  0.00           H  
ATOM   3970 1HG  PRO A 310      10.511   5.808  26.422  1.00  0.00           H  
ATOM   3971 2HG  PRO A 310       9.232   4.606  26.206  1.00  0.00           H  
ATOM   3972 1HD  PRO A 310       8.658   7.311  26.676  1.00  0.00           H  
ATOM   3973 2HD  PRO A 310       7.556   6.024  27.181  1.00  0.00           H  
ATOM   3974  N   PHE A 311      11.457   7.622  28.790  1.00125.65           N  
ATOM   3975  CA  PHE A 311      12.684   8.363  28.900  1.00125.65           C  
ATOM   3976  C   PHE A 311      12.728   9.043  30.243  1.00125.65           C  
ATOM   3977  O   PHE A 311      13.807   9.246  30.796  1.00125.65           O  
ATOM   3978  CB  PHE A 311      12.797   9.433  27.799  1.00125.65           C  
ATOM   3979  CG  PHE A 311      14.188   9.963  27.791  1.00125.65           C  
ATOM   3980  CD1 PHE A 311      14.536  11.043  28.567  1.00125.65           C  
ATOM   3981  CD2 PHE A 311      15.147   9.371  27.001  1.00125.65           C  
ATOM   3982  CE1 PHE A 311      15.822  11.527  28.553  1.00125.65           C  
ATOM   3983  CE2 PHE A 311      16.435   9.850  26.983  1.00125.65           C  
ATOM   3984  CZ  PHE A 311      16.773  10.930  27.761  1.00125.65           C  
ATOM   3985  H   PHE A 311      10.758   7.924  28.127  1.00  0.00           H  
ATOM   3986  HA  PHE A 311      13.535   7.687  28.804  1.00  0.00           H  
ATOM   3987 1HB  PHE A 311      12.573   8.996  26.827  1.00  0.00           H  
ATOM   3988 2HB  PHE A 311      12.103  10.249  27.998  1.00  0.00           H  
ATOM   3989  HD1 PHE A 311      13.779  11.513  29.196  1.00  0.00           H  
ATOM   3990  HD2 PHE A 311      14.876   8.514  26.384  1.00  0.00           H  
ATOM   3991  HE1 PHE A 311      16.088  12.385  29.171  1.00  0.00           H  
ATOM   3992  HE2 PHE A 311      17.188   9.376  26.353  1.00  0.00           H  
ATOM   3993  HZ  PHE A 311      17.792  11.313  27.749  1.00  0.00           H  
ATOM   3994  N   ARG A 312      11.561   9.443  30.798  1.00106.31           N  
ATOM   3995  CA  ARG A 312      11.559  10.197  32.027  1.00106.31           C  
ATOM   3996  C   ARG A 312      10.981   9.394  33.154  1.00106.31           C  
ATOM   3997  O   ARG A 312      10.238   8.437  32.945  1.00106.31           O  
ATOM   3998  CB  ARG A 312      10.728  11.489  31.930  1.00106.31           C  
ATOM   3999  CG  ARG A 312      11.212  12.437  30.832  1.00106.31           C  
ATOM   4000  CD  ARG A 312      12.562  13.090  31.133  1.00106.31           C  
ATOM   4001  NE  ARG A 312      12.895  13.976  29.983  1.00106.31           N  
ATOM   4002  CZ  ARG A 312      14.177  14.412  29.807  1.00106.31           C  
ATOM   4003  NH1 ARG A 312      15.156  14.038  30.682  1.00106.31           N  
ATOM   4004  NH2 ARG A 312      14.484  15.218  28.749  1.00106.31           N  
ATOM   4005  H   ARG A 312      10.680   9.218  30.358  1.00  0.00           H  
ATOM   4006  HA  ARG A 312      12.572  10.528  32.259  1.00  0.00           H  
ATOM   4007 1HB  ARG A 312       9.698  11.191  31.740  1.00  0.00           H  
ATOM   4008 2HB  ARG A 312      10.790  11.980  32.901  1.00  0.00           H  
ATOM   4009 1HG  ARG A 312      11.305  11.874  29.903  1.00  0.00           H  
ATOM   4010 2HG  ARG A 312      10.471  13.227  30.705  1.00  0.00           H  
ATOM   4011 1HD  ARG A 312      12.480  13.663  32.056  1.00  0.00           H  
ATOM   4012 2HD  ARG A 312      13.313  12.310  31.255  1.00  0.00           H  
ATOM   4013  HE  ARG A 312      12.295  14.339  29.254  1.00  0.00           H  
ATOM   4014 1HH1 ARG A 312      14.930  13.436  31.461  1.00  0.00           H  
ATOM   4015 2HH1 ARG A 312      16.102  14.364  30.546  1.00  0.00           H  
ATOM   4016 1HH2 ARG A 312      13.760  15.490  28.098  1.00  0.00           H  
ATOM   4017 2HH2 ARG A 312      15.432  15.539  28.622  1.00  0.00           H  
ATOM   4018  N   LYS A 313      11.353   9.768  34.400  1.00109.21           N  
ATOM   4019  CA  LYS A 313      10.852   9.122  35.583  1.00109.21           C  
ATOM   4020  C   LYS A 313      10.405  10.198  36.533  1.00109.21           C  
ATOM   4021  O   LYS A 313      10.993  11.279  36.573  1.00109.21           O  
ATOM   4022  CB  LYS A 313      11.909   8.293  36.335  1.00109.21           C  
ATOM   4023  CG  LYS A 313      12.455   7.094  35.553  1.00109.21           C  
ATOM   4024  CD  LYS A 313      13.356   7.478  34.377  1.00109.21           C  
ATOM   4025  CE  LYS A 313      14.101   6.291  33.760  1.00109.21           C  
ATOM   4026  NZ  LYS A 313      13.159   5.425  33.016  1.00109.21           N  
ATOM   4027  H   LYS A 313      12.008  10.531  34.496  1.00  0.00           H  
ATOM   4028  HA  LYS A 313      10.045   8.439  35.317  1.00  0.00           H  
ATOM   4029 1HB  LYS A 313      12.730   8.968  36.579  1.00  0.00           H  
ATOM   4030 2HB  LYS A 313      11.444   7.940  37.256  1.00  0.00           H  
ATOM   4031 1HG  LYS A 313      13.033   6.470  36.235  1.00  0.00           H  
ATOM   4032 2HG  LYS A 313      11.613   6.522  35.164  1.00  0.00           H  
ATOM   4033 1HD  LYS A 313      12.740   7.936  33.602  1.00  0.00           H  
ATOM   4034 2HD  LYS A 313      14.094   8.200  34.726  1.00  0.00           H  
ATOM   4035 1HE  LYS A 313      14.867   6.679  33.090  1.00  0.00           H  
ATOM   4036 2HE  LYS A 313      14.574   5.729  34.565  1.00  0.00           H  
ATOM   4037 1HZ  LYS A 313      13.663   4.647  32.615  1.00  0.00           H  
ATOM   4038 2HZ  LYS A 313      12.450   5.078  33.647  1.00  0.00           H  
ATOM   4039 3HZ  LYS A 313      12.722   5.959  32.279  1.00  0.00           H  
ATOM   4040  N   HIS A 314       9.347   9.924  37.332  1.00 56.14           N  
ATOM   4041  CA  HIS A 314       8.833  10.923  38.234  1.00 56.14           C  
ATOM   4042  C   HIS A 314       8.333  10.271  39.487  1.00 56.14           C  
ATOM   4043  O   HIS A 314       8.113   9.061  39.533  1.00 56.14           O  
ATOM   4044  CB  HIS A 314       7.636  11.696  37.656  1.00 56.14           C  
ATOM   4045  CG  HIS A 314       7.951  12.434  36.389  1.00 56.14           C  
ATOM   4046  ND1 HIS A 314       8.057  11.831  35.156  1.00 56.14           N  
ATOM   4047  CD2 HIS A 314       8.173  13.760  36.175  1.00 56.14           C  
ATOM   4048  CE1 HIS A 314       8.335  12.814  34.262  1.00 56.14           C  
ATOM   4049  NE2 HIS A 314       8.414  14.001  34.834  1.00 56.14           N  
ATOM   4050  H   HIS A 314       8.908   9.015  37.303  1.00  0.00           H  
ATOM   4051  HA  HIS A 314       9.614  11.649  38.460  1.00  0.00           H  
ATOM   4052 1HB  HIS A 314       6.822  11.009  37.422  1.00  0.00           H  
ATOM   4053 2HB  HIS A 314       7.288  12.440  38.373  1.00  0.00           H  
ATOM   4054  HD2 HIS A 314       8.180  14.585  36.888  1.00  0.00           H  
ATOM   4055  HE1 HIS A 314       8.466  12.582  33.205  1.00  0.00           H  
ATOM   4056  HE2 HIS A 314       8.609  14.874  34.365  1.00  0.00           H  
ATOM   4057  N   GLU A 315       8.159  11.089  40.552  1.00 95.58           N  
ATOM   4058  CA  GLU A 315       7.647  10.614  41.812  1.00 95.58           C  
ATOM   4059  C   GLU A 315       6.950  11.756  42.499  1.00 95.58           C  
ATOM   4060  O   GLU A 315       7.170  12.924  42.182  1.00 95.58           O  
ATOM   4061  CB  GLU A 315       8.762  10.172  42.772  1.00 95.58           C  
ATOM   4062  CG  GLU A 315       9.709  11.324  43.123  1.00 95.58           C  
ATOM   4063  CD  GLU A 315      10.780  10.810  44.072  1.00 95.58           C  
ATOM   4064  OE1 GLU A 315      11.063   9.582  44.040  1.00 95.58           O  
ATOM   4065  OE2 GLU A 315      11.330  11.641  44.843  1.00 95.58           O  
ATOM   4066  H   GLU A 315       8.398  12.065  40.455  1.00  0.00           H  
ATOM   4067  HA  GLU A 315       6.996   9.755  41.646  1.00  0.00           H  
ATOM   4068 1HB  GLU A 315       8.276   9.789  43.669  1.00  0.00           H  
ATOM   4069 2HB  GLU A 315       9.305   9.365  42.280  1.00  0.00           H  
ATOM   4070 1HG  GLU A 315      10.159  11.796  42.250  1.00  0.00           H  
ATOM   4071 2HG  GLU A 315       9.064  12.040  43.630  1.00  0.00           H  
ATOM   4072  N   MET A 316       6.069  11.429  43.467  1.00 49.63           N  
ATOM   4073  CA  MET A 316       5.374  12.420  44.246  1.00 49.63           C  
ATOM   4074  C   MET A 316       5.756  12.188  45.672  1.00 49.63           C  
ATOM   4075  O   MET A 316       5.888  11.044  46.103  1.00 49.63           O  
ATOM   4076  CB  MET A 316       3.842  12.273  44.195  1.00 49.63           C  
ATOM   4077  CG  MET A 316       3.093  13.315  45.031  1.00 49.63           C  
ATOM   4078  SD  MET A 316       1.290  13.084  45.086  1.00 49.63           S  
ATOM   4079  CE  MET A 316       0.986  13.681  43.398  1.00 49.63           C  
ATOM   4080  H   MET A 316       5.895  10.451  43.647  1.00  0.00           H  
ATOM   4081  HA  MET A 316       5.611  13.417  43.876  1.00  0.00           H  
ATOM   4082 1HB  MET A 316       3.550  12.359  43.149  1.00  0.00           H  
ATOM   4083 2HB  MET A 316       3.607  11.271  44.557  1.00  0.00           H  
ATOM   4084 1HG  MET A 316       3.474  13.270  46.051  1.00  0.00           H  
ATOM   4085 2HG  MET A 316       3.298  14.299  44.609  1.00  0.00           H  
ATOM   4086 1HE  MET A 316      -0.082  13.637  43.183  1.00  0.00           H  
ATOM   4087 2HE  MET A 316       1.333  14.711  43.308  1.00  0.00           H  
ATOM   4088 3HE  MET A 316       1.525  13.053  42.688  1.00  0.00           H  
ATOM   4089  N   ILE A 317       5.974  13.278  46.436  1.00 54.69           N  
ATOM   4090  CA  ILE A 317       6.297  13.128  47.827  1.00 54.69           C  
ATOM   4091  C   ILE A 317       5.385  14.024  48.607  1.00 54.69           C  
ATOM   4092  O   ILE A 317       5.217  15.192  48.255  1.00 54.69           O  
ATOM   4093  CB  ILE A 317       7.715  13.499  48.136  1.00 54.69           C  
ATOM   4094  CG1 ILE A 317       8.656  12.580  47.342  1.00 54.69           C  
ATOM   4095  CG2 ILE A 317       7.921  13.420  49.659  1.00 54.69           C  
ATOM   4096  CD1 ILE A 317      10.102  13.059  47.307  1.00 54.69           C  
ATOM   4097  H   ILE A 317       5.913  14.206  46.042  1.00  0.00           H  
ATOM   4098  HA  ILE A 317       6.124  12.103  48.153  1.00  0.00           H  
ATOM   4099  HB  ILE A 317       7.903  14.511  47.778  1.00  0.00           H  
ATOM   4100 1HG1 ILE A 317       8.612  11.594  47.803  1.00  0.00           H  
ATOM   4101 2HG1 ILE A 317       8.269  12.522  46.324  1.00  0.00           H  
ATOM   4102 1HG2 ILE A 317       8.949  13.687  49.902  1.00  0.00           H  
ATOM   4103 2HG2 ILE A 317       7.241  14.111  50.154  1.00  0.00           H  
ATOM   4104 3HG2 ILE A 317       7.720  12.405  50.002  1.00  0.00           H  
ATOM   4105 1HD1 ILE A 317      10.704  12.359  46.728  1.00  0.00           H  
ATOM   4106 2HD1 ILE A 317      10.149  14.045  46.844  1.00  0.00           H  
ATOM   4107 3HD1 ILE A 317      10.492  13.117  48.322  1.00  0.00           H  
ATOM   4108  N   CYS A 318       4.748  13.500  49.682  1.00 80.44           N  
ATOM   4109  CA  CYS A 318       3.896  14.365  50.457  1.00 80.44           C  
ATOM   4110  C   CYS A 318       4.370  14.326  51.871  1.00 80.44           C  
ATOM   4111  O   CYS A 318       4.986  13.354  52.304  1.00 80.44           O  
ATOM   4112  CB  CYS A 318       2.444  13.949  50.647  1.00 80.44           C  
ATOM   4113  SG  CYS A 318       1.738  13.058  49.261  1.00 80.44           S  
ATOM   4114  H   CYS A 318       4.848  12.533  49.957  1.00  0.00           H  
ATOM   4115  HA  CYS A 318       3.765  15.353  50.016  1.00  0.00           H  
ATOM   4116 1HB  CYS A 318       2.350  13.289  51.510  1.00  0.00           H  
ATOM   4117 2HB  CYS A 318       1.816  14.828  50.791  1.00  0.00           H  
ATOM   4118  N   ARG A 319       4.057  15.402  52.624  1.00 78.89           N  
ATOM   4119  CA  ARG A 319       4.374  15.520  54.023  1.00 78.89           C  
ATOM   4120  C   ARG A 319       3.272  16.353  54.634  1.00 78.89           C  
ATOM   4121  O   ARG A 319       2.489  16.965  53.910  1.00 78.89           O  
ATOM   4122  CB  ARG A 319       5.675  16.296  54.285  1.00 78.89           C  
ATOM   4123  CG  ARG A 319       6.906  15.681  53.621  1.00 78.89           C  
ATOM   4124  CD  ARG A 319       8.192  16.463  53.890  1.00 78.89           C  
ATOM   4125  NE  ARG A 319       9.277  15.815  53.102  1.00 78.89           N  
ATOM   4126  CZ  ARG A 319      10.560  16.264  53.215  1.00 78.89           C  
ATOM   4127  NH1 ARG A 319      10.849  17.286  54.072  1.00 78.89           N  
ATOM   4128  NH2 ARG A 319      11.552  15.691  52.474  1.00 78.89           N  
ATOM   4129  H   ARG A 319       3.572  16.159  52.164  1.00  0.00           H  
ATOM   4130  HA  ARG A 319       4.548  14.530  54.447  1.00  0.00           H  
ATOM   4131 1HB  ARG A 319       5.522  17.308  53.913  1.00  0.00           H  
ATOM   4132 2HB  ARG A 319       5.816  16.324  55.366  1.00  0.00           H  
ATOM   4133 1HG  ARG A 319       7.033  14.666  53.998  1.00  0.00           H  
ATOM   4134 2HG  ARG A 319       6.739  15.649  52.544  1.00  0.00           H  
ATOM   4135 1HD  ARG A 319       8.048  17.498  53.580  1.00  0.00           H  
ATOM   4136 2HD  ARG A 319       8.410  16.430  54.957  1.00  0.00           H  
ATOM   4137  HE  ARG A 319       9.227  15.044  52.450  1.00  0.00           H  
ATOM   4138 1HH1 ARG A 319      10.112  17.706  54.620  1.00  0.00           H  
ATOM   4139 2HH1 ARG A 319      11.799  17.618  54.155  1.00  0.00           H  
ATOM   4140 1HH2 ARG A 319      11.333  14.933  51.842  1.00  0.00           H  
ATOM   4141 2HH2 ARG A 319      12.500  16.026  52.560  1.00  0.00           H  
ATOM   4142  N   TYR A 320       3.161  16.389  55.986  1.00110.20           N  
ATOM   4143  CA  TYR A 320       2.159  17.220  56.624  1.00110.20           C  
ATOM   4144  C   TYR A 320       2.787  18.549  56.977  1.00110.20           C  
ATOM   4145  O   TYR A 320       3.864  18.566  57.562  1.00110.20           O  
ATOM   4146  CB  TYR A 320       1.640  16.718  57.990  1.00110.20           C  
ATOM   4147  CG  TYR A 320       0.756  15.518  57.904  1.00110.20           C  
ATOM   4148  CD1 TYR A 320      -0.494  15.607  57.337  1.00110.20           C  
ATOM   4149  CD2 TYR A 320       1.150  14.317  58.448  1.00110.20           C  
ATOM   4150  CE1 TYR A 320      -1.321  14.510  57.278  1.00110.20           C  
ATOM   4151  CE2 TYR A 320       0.328  13.215  58.394  1.00110.20           C  
ATOM   4152  CZ  TYR A 320      -0.912  13.310  57.808  1.00110.20           C  
ATOM   4153  OH  TYR A 320      -1.761  12.185  57.749  1.00110.20           O  
ATOM   4154  H   TYR A 320       3.779  15.834  56.561  1.00  0.00           H  
ATOM   4155  HA  TYR A 320       1.281  17.299  55.983  1.00  0.00           H  
ATOM   4156 1HB  TYR A 320       2.513  16.481  58.600  1.00  0.00           H  
ATOM   4157 2HB  TYR A 320       1.090  17.540  58.447  1.00  0.00           H  
ATOM   4158  HD1 TYR A 320      -0.822  16.566  56.934  1.00  0.00           H  
ATOM   4159  HD2 TYR A 320       2.127  14.251  58.926  1.00  0.00           H  
ATOM   4160  HE1 TYR A 320      -2.310  14.590  56.827  1.00  0.00           H  
ATOM   4161  HE2 TYR A 320       0.660  12.266  58.817  1.00  0.00           H  
ATOM   4162  HH  TYR A 320      -1.375  11.402  58.148  1.00  0.00           H  
ATOM   4163  N   LEU A 321       2.218  19.701  56.533  1.00161.43           N  
ATOM   4164  CA  LEU A 321       2.784  20.990  56.894  1.00161.43           C  
ATOM   4165  C   LEU A 321       2.402  21.665  58.168  1.00161.43           C  
ATOM   4166  O   LEU A 321       3.257  21.927  59.013  1.00161.43           O  
ATOM   4167  CB  LEU A 321       2.470  22.147  55.932  1.00161.43           C  
ATOM   4168  CG  LEU A 321       2.886  21.930  54.487  1.00161.43           C  
ATOM   4169  CD1 LEU A 321       2.038  20.799  53.934  1.00161.43           C  
ATOM   4170  CD2 LEU A 321       2.785  23.218  53.652  1.00161.43           C  
ATOM   4171  H   LEU A 321       1.396  19.671  55.947  1.00  0.00           H  
ATOM   4172  HA  LEU A 321       3.870  20.914  56.932  1.00  0.00           H  
ATOM   4173 1HB  LEU A 321       1.384  22.151  56.009  1.00  0.00           H  
ATOM   4174 2HB  LEU A 321       2.864  23.095  56.298  1.00  0.00           H  
ATOM   4175  HG  LEU A 321       3.938  21.644  54.492  1.00  0.00           H  
ATOM   4176 1HD1 LEU A 321       2.310  20.614  52.895  1.00  0.00           H  
ATOM   4177 2HD1 LEU A 321       2.210  19.895  54.519  1.00  0.00           H  
ATOM   4178 3HD1 LEU A 321       0.985  21.073  53.990  1.00  0.00           H  
ATOM   4179 1HD2 LEU A 321       3.094  23.011  52.627  1.00  0.00           H  
ATOM   4180 2HD2 LEU A 321       1.755  23.575  53.657  1.00  0.00           H  
ATOM   4181 3HD2 LEU A 321       3.436  23.981  54.079  1.00  0.00           H  
ATOM   4182  N   TYR A 322       1.085  21.979  58.286  1.00102.04           N  
ATOM   4183  CA  TYR A 322       0.629  22.974  59.227  1.00102.04           C  
ATOM   4184  C   TYR A 322       0.858  22.555  60.619  1.00102.04           C  
ATOM   4185  O   TYR A 322       1.539  23.236  61.384  1.00102.04           O  
ATOM   4186  CB  TYR A 322      -0.871  23.300  59.104  1.00102.04           C  
ATOM   4187  CG  TYR A 322      -1.166  24.378  60.096  1.00102.04           C  
ATOM   4188  CD1 TYR A 322      -0.930  25.696  59.775  1.00102.04           C  
ATOM   4189  CD2 TYR A 322      -1.674  24.082  61.342  1.00102.04           C  
ATOM   4190  CE1 TYR A 322      -1.194  26.701  60.675  1.00102.04           C  
ATOM   4191  CE2 TYR A 322      -1.940  25.084  62.248  1.00102.04           C  
ATOM   4192  CZ  TYR A 322      -1.700  26.396  61.915  1.00102.04           C  
ATOM   4193  OH  TYR A 322      -1.972  27.426  62.842  1.00102.04           O  
ATOM   4194  H   TYR A 322       0.409  21.507  57.703  1.00  0.00           H  
ATOM   4195  HA  TYR A 322       1.171  23.907  59.071  1.00  0.00           H  
ATOM   4196 1HB  TYR A 322      -1.050  23.613  58.074  1.00  0.00           H  
ATOM   4197 2HB  TYR A 322      -1.418  22.379  59.305  1.00  0.00           H  
ATOM   4198  HD1 TYR A 322      -0.526  25.933  58.790  1.00  0.00           H  
ATOM   4199  HD2 TYR A 322      -1.861  23.040  61.600  1.00  0.00           H  
ATOM   4200  HE1 TYR A 322      -1.003  27.741  60.411  1.00  0.00           H  
ATOM   4201  HE2 TYR A 322      -2.341  24.837  63.231  1.00  0.00           H  
ATOM   4202  HH  TYR A 322      -2.322  27.099  63.674  1.00  0.00           H  
ATOM   4203  N   GLU A 323       0.308  21.394  60.986  1.00 63.85           N  
ATOM   4204  CA  GLU A 323       0.627  20.941  62.289  1.00 63.85           C  
ATOM   4205  C   GLU A 323       2.059  20.632  62.146  1.00 63.85           C  
ATOM   4206  O   GLU A 323       2.840  20.814  63.077  1.00 63.85           O  
ATOM   4207  CB  GLU A 323      -0.097  19.650  62.701  1.00 63.85           C  
ATOM   4208  CG  GLU A 323      -1.574  19.861  63.038  1.00 63.85           C  
ATOM   4209  CD  GLU A 323      -2.153  18.521  63.463  1.00 63.85           C  
ATOM   4210  OE1 GLU A 323      -1.810  17.493  62.820  1.00 63.85           O  
ATOM   4211  OE2 GLU A 323      -2.954  18.509  64.435  1.00 63.85           O  
ATOM   4212  H   GLU A 323      -0.304  20.836  60.407  1.00  0.00           H  
ATOM   4213  HA  GLU A 323       0.354  21.701  63.022  1.00  0.00           H  
ATOM   4214 1HB  GLU A 323      -0.003  18.953  61.868  1.00  0.00           H  
ATOM   4215 2HB  GLU A 323       0.429  19.253  63.569  1.00  0.00           H  
ATOM   4216 1HG  GLU A 323      -1.741  20.625  63.797  1.00  0.00           H  
ATOM   4217 2HG  GLU A 323      -2.008  20.188  62.094  1.00  0.00           H  
ATOM   4218  N   ASP A 324       2.397  20.209  60.907  1.00167.71           N  
ATOM   4219  CA  ASP A 324       3.658  19.686  60.508  1.00167.71           C  
ATOM   4220  C   ASP A 324       3.344  18.255  60.884  1.00167.71           C  
ATOM   4221  O   ASP A 324       4.209  17.374  60.716  1.00167.71           O  
ATOM   4222  OXT ASP A 324       2.193  18.017  61.337  1.00167.71           O  
ATOM   4223  CB  ASP A 324       4.957  20.177  61.214  1.00167.71           C  
ATOM   4224  CG  ASP A 324       5.224  19.607  62.612  1.00167.71           C  
ATOM   4225  OD1 ASP A 324       5.325  18.361  62.771  1.00167.71           O  
ATOM   4226  OD2 ASP A 324       5.348  20.439  63.550  1.00167.71           O  
ATOM   4227  H   ASP A 324       1.658  20.286  60.223  1.00  0.00           H  
ATOM   4228  HA  ASP A 324       3.834  19.910  59.456  1.00  0.00           H  
ATOM   4229 1HB  ASP A 324       5.856  20.043  60.612  1.00  0.00           H  
ATOM   4230 2HB  ASP A 324       4.735  21.241  61.305  1.00  0.00           H  
TER                                                                             
ATOM   4232  N   MET B  56     -16.259 -22.718  57.524  1.00219.51           N  
ATOM   4233  CA  MET B  56     -16.572 -21.569  58.401  1.00219.51           C  
ATOM   4234  C   MET B  56     -15.664 -21.534  59.581  1.00219.51           C  
ATOM   4235  O   MET B  56     -14.857 -22.438  59.792  1.00219.51           O  
ATOM   4236  CB  MET B  56     -18.029 -21.644  58.893  1.00219.51           C  
ATOM   4237  CG  MET B  56     -18.341 -22.879  59.744  1.00219.51           C  
ATOM   4238  SD  MET B  56     -18.367 -24.455  58.834  1.00219.51           S  
ATOM   4239  CE  MET B  56     -19.917 -24.114  57.952  1.00219.51           C  
ATOM   4240 1H   MET B  56     -16.955 -23.413  57.343  1.00  0.00           H  
ATOM   4241 2H   MET B  56     -15.988 -22.563  56.574  1.00  0.00           H  
ATOM   4242 3H   MET B  56     -15.517 -23.343  57.765  1.00  0.00           H  
ATOM   4243  HA  MET B  56     -16.441 -20.636  57.853  1.00  0.00           H  
ATOM   4244 1HB  MET B  56     -18.214 -20.742  59.475  1.00  0.00           H  
ATOM   4245 2HB  MET B  56     -18.664 -21.642  58.006  1.00  0.00           H  
ATOM   4246 1HG  MET B  56     -17.584 -22.954  60.524  1.00  0.00           H  
ATOM   4247 2HG  MET B  56     -19.321 -22.738  60.200  1.00  0.00           H  
ATOM   4248 1HE  MET B  56     -20.161 -24.957  57.305  1.00  0.00           H  
ATOM   4249 2HE  MET B  56     -20.721 -23.964  58.674  1.00  0.00           H  
ATOM   4250 3HE  MET B  56     -19.800 -23.214  57.347  1.00  0.00           H  
ATOM   4251  N   ASP B  57     -15.767 -20.448  60.365  1.00141.49           N  
ATOM   4252  CA  ASP B  57     -16.527 -19.317  59.927  1.00141.49           C  
ATOM   4253  C   ASP B  57     -15.672 -18.389  59.135  1.00141.49           C  
ATOM   4254  O   ASP B  57     -16.038 -17.928  58.057  1.00141.49           O  
ATOM   4255  CB  ASP B  57     -17.098 -18.518  61.111  1.00141.49           C  
ATOM   4256  CG  ASP B  57     -18.132 -17.535  60.585  1.00141.49           C  
ATOM   4257  OD1 ASP B  57     -18.389 -17.547  59.352  1.00141.49           O  
ATOM   4258  OD2 ASP B  57     -18.681 -16.760  61.413  1.00141.49           O  
ATOM   4259  H   ASP B  57     -15.313 -20.416  61.267  1.00  0.00           H  
ATOM   4260  HA  ASP B  57     -17.363 -19.650  59.312  1.00  0.00           H  
ATOM   4261 1HB  ASP B  57     -17.482 -19.147  61.915  1.00  0.00           H  
ATOM   4262 2HB  ASP B  57     -16.197 -18.005  61.448  1.00  0.00           H  
ATOM   4263  N   ALA B  58     -14.459 -18.135  59.655  1.00 46.09           N  
ATOM   4264  CA  ALA B  58     -13.641 -17.087  59.126  1.00 46.09           C  
ATOM   4265  C   ALA B  58     -13.305 -17.350  57.702  1.00 46.09           C  
ATOM   4266  O   ALA B  58     -13.390 -16.454  56.864  1.00 46.09           O  
ATOM   4267  CB  ALA B  58     -12.312 -16.923  59.882  1.00 46.09           C  
ATOM   4268  H   ALA B  58     -14.114 -18.686  60.428  1.00  0.00           H  
ATOM   4269  HA  ALA B  58     -14.182 -16.144  59.212  1.00  0.00           H  
ATOM   4270 1HB  ALA B  58     -11.737 -16.113  59.433  1.00  0.00           H  
ATOM   4271 2HB  ALA B  58     -12.514 -16.689  60.927  1.00  0.00           H  
ATOM   4272 3HB  ALA B  58     -11.742 -17.849  59.821  1.00  0.00           H  
ATOM   4273  N   ASN B  59     -12.931 -18.595  57.377  1.00 88.08           N  
ATOM   4274  CA  ASN B  59     -12.398 -18.777  56.066  1.00 88.08           C  
ATOM   4275  C   ASN B  59     -13.342 -18.507  54.981  1.00 88.08           C  
ATOM   4276  O   ASN B  59     -13.293 -17.454  54.344  1.00 88.08           O  
ATOM   4277  CB  ASN B  59     -11.883 -20.209  55.852  1.00 88.08           C  
ATOM   4278  CG  ASN B  59     -10.753 -20.453  56.841  1.00 88.08           C  
ATOM   4279  OD1 ASN B  59     -10.085 -19.519  57.282  1.00 88.08           O  
ATOM   4280  ND2 ASN B  59     -10.535 -21.746  57.205  1.00 88.08           N  
ATOM   4281  H   ASN B  59     -13.004 -19.392  57.993  1.00  0.00           H  
ATOM   4282  HA  ASN B  59     -11.554 -18.102  55.913  1.00  0.00           H  
ATOM   4283 1HB  ASN B  59     -12.578 -21.046  55.772  1.00  0.00           H  
ATOM   4284 2HB  ASN B  59     -11.473 -19.983  54.868  1.00  0.00           H  
ATOM   4285 1HD2 ASN B  59      -9.805 -21.966  57.853  1.00  0.00           H  
ATOM   4286 2HD2 ASN B  59     -11.104 -22.475  56.825  1.00  0.00           H  
ATOM   4287  N   HIS B  60     -14.277 -19.444  54.807  1.00 68.24           N  
ATOM   4288  CA  HIS B  60     -15.147 -19.308  53.700  1.00 68.24           C  
ATOM   4289  C   HIS B  60     -15.924 -18.092  53.971  1.00 68.24           C  
ATOM   4290  O   HIS B  60     -16.194 -17.288  53.084  1.00 68.24           O  
ATOM   4291  CB  HIS B  60     -16.118 -20.492  53.552  1.00 68.24           C  
ATOM   4292  CG  HIS B  60     -15.425 -21.769  53.171  1.00 68.24           C  
ATOM   4293  ND1 HIS B  60     -14.782 -22.599  54.062  1.00 68.24           N  
ATOM   4294  CD2 HIS B  60     -15.280 -22.354  51.949  1.00 68.24           C  
ATOM   4295  CE1 HIS B  60     -14.284 -23.636  53.343  1.00 68.24           C  
ATOM   4296  NE2 HIS B  60     -14.561 -23.532  52.056  1.00 68.24           N  
ATOM   4297  H   HIS B  60     -14.387 -20.235  55.425  1.00  0.00           H  
ATOM   4298  HA  HIS B  60     -14.564 -19.244  52.782  1.00  0.00           H  
ATOM   4299 1HB  HIS B  60     -16.633 -20.677  54.496  1.00  0.00           H  
ATOM   4300 2HB  HIS B  60     -16.851 -20.281  52.774  1.00  0.00           H  
ATOM   4301  HD2 HIS B  60     -15.640 -22.021  50.975  1.00  0.00           H  
ATOM   4302  HE1 HIS B  60     -13.727 -24.434  53.833  1.00  0.00           H  
ATOM   4303  HE2 HIS B  60     -14.292 -24.187  51.336  1.00  0.00           H  
ATOM   4304  N   LYS B  61     -16.321 -17.911  55.231  1.00123.77           N  
ATOM   4305  CA  LYS B  61     -17.187 -16.804  55.340  1.00123.77           C  
ATOM   4306  C   LYS B  61     -16.608 -15.429  55.202  1.00123.77           C  
ATOM   4307  O   LYS B  61     -16.892 -14.731  54.229  1.00123.77           O  
ATOM   4308  CB  LYS B  61     -18.059 -16.806  56.606  1.00123.77           C  
ATOM   4309  CG  LYS B  61     -19.115 -15.700  56.600  1.00123.77           C  
ATOM   4310  CD  LYS B  61     -20.223 -15.901  57.634  1.00123.77           C  
ATOM   4311  CE  LYS B  61     -21.279 -14.795  57.617  1.00123.77           C  
ATOM   4312  NZ  LYS B  61     -22.312 -15.062  58.642  1.00123.77           N  
ATOM   4313  H   LYS B  61     -16.090 -18.438  56.061  1.00  0.00           H  
ATOM   4314  HA  LYS B  61     -17.870 -16.785  54.490  1.00  0.00           H  
ATOM   4315 1HB  LYS B  61     -18.538 -17.784  56.662  1.00  0.00           H  
ATOM   4316 2HB  LYS B  61     -17.389 -16.681  57.457  1.00  0.00           H  
ATOM   4317 1HG  LYS B  61     -18.622 -14.749  56.807  1.00  0.00           H  
ATOM   4318 2HG  LYS B  61     -19.572 -15.663  55.612  1.00  0.00           H  
ATOM   4319 1HD  LYS B  61     -20.717 -16.853  57.433  1.00  0.00           H  
ATOM   4320 2HD  LYS B  61     -19.772 -15.929  58.626  1.00  0.00           H  
ATOM   4321 1HE  LYS B  61     -20.783 -13.846  57.816  1.00  0.00           H  
ATOM   4322 2HE  LYS B  61     -21.728 -14.767  56.624  1.00  0.00           H  
ATOM   4323 1HZ  LYS B  61     -23.004 -14.326  58.622  1.00  0.00           H  
ATOM   4324 2HZ  LYS B  61     -22.757 -15.949  58.449  1.00  0.00           H  
ATOM   4325 3HZ  LYS B  61     -21.880 -15.093  59.554  1.00  0.00           H  
ATOM   4326  N   GLU B  62     -15.761 -15.002  56.158  1.00 97.66           N  
ATOM   4327  CA  GLU B  62     -15.376 -13.617  56.143  1.00 97.66           C  
ATOM   4328  C   GLU B  62     -14.451 -13.323  55.012  1.00 97.66           C  
ATOM   4329  O   GLU B  62     -14.643 -12.364  54.267  1.00 97.66           O  
ATOM   4330  CB  GLU B  62     -14.663 -13.159  57.428  1.00 97.66           C  
ATOM   4331  CG  GLU B  62     -13.307 -13.828  57.660  1.00 97.66           C  
ATOM   4332  CD  GLU B  62     -12.615 -13.088  58.798  1.00 97.66           C  
ATOM   4333  OE1 GLU B  62     -12.632 -11.828  58.778  1.00 97.66           O  
ATOM   4334  OE2 GLU B  62     -12.064 -13.769  59.702  1.00 97.66           O  
ATOM   4335  H   GLU B  62     -15.390 -15.608  56.876  1.00  0.00           H  
ATOM   4336  HA  GLU B  62     -16.260 -12.989  56.028  1.00  0.00           H  
ATOM   4337 1HB  GLU B  62     -14.530 -12.080  57.351  1.00  0.00           H  
ATOM   4338 2HB  GLU B  62     -15.330 -13.385  58.260  1.00  0.00           H  
ATOM   4339 1HG  GLU B  62     -13.380 -14.896  57.863  1.00  0.00           H  
ATOM   4340 2HG  GLU B  62     -12.781 -13.673  56.719  1.00  0.00           H  
ATOM   4341  N   LYS B  63     -13.423 -14.171  54.847  1.00123.23           N  
ATOM   4342  CA  LYS B  63     -12.417 -13.931  53.858  1.00123.23           C  
ATOM   4343  C   LYS B  63     -13.042 -13.976  52.507  1.00123.23           C  
ATOM   4344  O   LYS B  63     -12.735 -13.149  51.650  1.00123.23           O  
ATOM   4345  CB  LYS B  63     -11.316 -15.005  53.866  1.00123.23           C  
ATOM   4346  CG  LYS B  63     -10.287 -14.838  54.983  1.00123.23           C  
ATOM   4347  CD  LYS B  63      -9.433 -13.583  54.809  1.00123.23           C  
ATOM   4348  CE  LYS B  63      -8.627 -13.597  53.509  1.00123.23           C  
ATOM   4349  NZ  LYS B  63      -7.826 -12.360  53.395  1.00123.23           N  
ATOM   4350  H   LYS B  63     -13.355 -14.994  55.429  1.00  0.00           H  
ATOM   4351  HA  LYS B  63     -11.939 -12.968  54.043  1.00  0.00           H  
ATOM   4352 1HB  LYS B  63     -11.812 -15.970  53.969  1.00  0.00           H  
ATOM   4353 2HB  LYS B  63     -10.815 -14.957  52.899  1.00  0.00           H  
ATOM   4354 1HG  LYS B  63     -10.816 -14.776  55.935  1.00  0.00           H  
ATOM   4355 2HG  LYS B  63      -9.635 -15.711  54.987  1.00  0.00           H  
ATOM   4356 1HD  LYS B  63     -10.091 -12.713  54.807  1.00  0.00           H  
ATOM   4357 2HD  LYS B  63      -8.743 -13.513  55.650  1.00  0.00           H  
ATOM   4358 1HE  LYS B  63      -7.977 -14.470  53.519  1.00  0.00           H  
ATOM   4359 2HE  LYS B  63      -9.325 -13.675  52.676  1.00  0.00           H  
ATOM   4360 1HZ  LYS B  63      -7.298 -12.379  52.534  1.00  0.00           H  
ATOM   4361 2HZ  LYS B  63      -8.441 -11.558  53.395  1.00  0.00           H  
ATOM   4362 3HZ  LYS B  63      -7.191 -12.297  54.178  1.00  0.00           H  
ATOM   4363  N   ARG B  64     -13.953 -14.940  52.279  1.00120.09           N  
ATOM   4364  CA  ARG B  64     -14.479 -15.044  50.955  1.00120.09           C  
ATOM   4365  C   ARG B  64     -15.225 -13.790  50.638  1.00120.09           C  
ATOM   4366  O   ARG B  64     -15.202 -13.321  49.503  1.00120.09           O  
ATOM   4367  CB  ARG B  64     -15.419 -16.227  50.699  1.00120.09           C  
ATOM   4368  CG  ARG B  64     -15.555 -16.532  49.209  1.00120.09           C  
ATOM   4369  CD  ARG B  64     -14.242 -17.044  48.612  1.00120.09           C  
ATOM   4370  NE  ARG B  64     -14.451 -17.286  47.158  1.00120.09           N  
ATOM   4371  CZ  ARG B  64     -13.441 -17.828  46.417  1.00120.09           C  
ATOM   4372  NH1 ARG B  64     -12.273 -18.186  47.024  1.00120.09           N  
ATOM   4373  NH2 ARG B  64     -13.597 -18.013  45.074  1.00120.09           N  
ATOM   4374  H   ARG B  64     -14.276 -15.582  52.989  1.00  0.00           H  
ATOM   4375  HA  ARG B  64     -13.666 -15.207  50.247  1.00  0.00           H  
ATOM   4376 1HB  ARG B  64     -15.007 -17.082  51.232  1.00  0.00           H  
ATOM   4377 2HB  ARG B  64     -16.386 -15.963  51.128  1.00  0.00           H  
ATOM   4378 1HG  ARG B  64     -16.328 -17.290  49.079  1.00  0.00           H  
ATOM   4379 2HG  ARG B  64     -15.852 -15.618  48.694  1.00  0.00           H  
ATOM   4380 1HD  ARG B  64     -13.467 -16.294  48.767  1.00  0.00           H  
ATOM   4381 2HD  ARG B  64     -13.960 -17.967  49.117  1.00  0.00           H  
ATOM   4382  HE  ARG B  64     -15.265 -17.107  46.585  1.00  0.00           H  
ATOM   4383 1HH1 ARG B  64     -12.161 -18.049  48.019  1.00  0.00           H  
ATOM   4384 2HH1 ARG B  64     -11.525 -18.587  46.476  1.00  0.00           H  
ATOM   4385 1HH2 ARG B  64     -14.464 -17.747  44.628  1.00  0.00           H  
ATOM   4386 2HH2 ARG B  64     -12.846 -18.414  44.532  1.00  0.00           H  
ATOM   4387  N   LYS B  65     -15.921 -13.215  51.635  1.00 56.68           N  
ATOM   4388  CA  LYS B  65     -16.691 -12.030  51.391  1.00 56.68           C  
ATOM   4389  C   LYS B  65     -15.767 -10.910  51.003  1.00 56.68           C  
ATOM   4390  O   LYS B  65     -16.042 -10.161  50.067  1.00 56.68           O  
ATOM   4391  CB  LYS B  65     -17.502 -11.602  52.627  1.00 56.68           C  
ATOM   4392  CG  LYS B  65     -18.641 -10.630  52.314  1.00 56.68           C  
ATOM   4393  CD  LYS B  65     -19.687 -10.551  53.427  1.00 56.68           C  
ATOM   4394  CE  LYS B  65     -20.927  -9.740  53.047  1.00 56.68           C  
ATOM   4395  NZ  LYS B  65     -21.956  -9.868  54.103  1.00 56.68           N  
ATOM   4396  H   LYS B  65     -15.909 -13.611  52.564  1.00  0.00           H  
ATOM   4397  HA  LYS B  65     -17.394 -12.208  50.577  1.00  0.00           H  
ATOM   4398 1HB  LYS B  65     -17.907 -12.511  53.074  1.00  0.00           H  
ATOM   4399 2HB  LYS B  65     -16.803 -11.137  53.323  1.00  0.00           H  
ATOM   4400 1HG  LYS B  65     -18.217  -9.636  52.164  1.00  0.00           H  
ATOM   4401 2HG  LYS B  65     -19.133 -10.956  51.398  1.00  0.00           H  
ATOM   4402 1HD  LYS B  65     -20.003 -11.564  53.679  1.00  0.00           H  
ATOM   4403 2HD  LYS B  65     -19.230 -10.087  54.301  1.00  0.00           H  
ATOM   4404 1HE  LYS B  65     -20.631  -8.699  52.928  1.00  0.00           H  
ATOM   4405 2HE  LYS B  65     -21.306 -10.120  52.098  1.00  0.00           H  
ATOM   4406 1HZ  LYS B  65     -22.772  -9.331  53.845  1.00  0.00           H  
ATOM   4407 2HZ  LYS B  65     -22.212 -10.840  54.208  1.00  0.00           H  
ATOM   4408 3HZ  LYS B  65     -21.586  -9.521  54.977  1.00  0.00           H  
ATOM   4409  N   GLU B  66     -14.626 -10.785  51.705  1.00 88.19           N  
ATOM   4410  CA  GLU B  66     -13.678  -9.729  51.471  1.00 88.19           C  
ATOM   4411  C   GLU B  66     -13.144  -9.844  50.079  1.00 88.19           C  
ATOM   4412  O   GLU B  66     -12.988  -8.842  49.383  1.00 88.19           O  
ATOM   4413  CB  GLU B  66     -12.477  -9.858  52.423  1.00 88.19           C  
ATOM   4414  CG  GLU B  66     -11.406  -8.782  52.262  1.00 88.19           C  
ATOM   4415  CD  GLU B  66     -10.217  -9.209  53.114  1.00 88.19           C  
ATOM   4416  OE1 GLU B  66     -10.317 -10.283  53.767  1.00 88.19           O  
ATOM   4417  OE2 GLU B  66      -9.194  -8.474  53.121  1.00 88.19           O  
ATOM   4418  H   GLU B  66     -14.435 -11.467  52.425  1.00  0.00           H  
ATOM   4419  HA  GLU B  66     -14.153  -8.762  51.640  1.00  0.00           H  
ATOM   4420 1HB  GLU B  66     -12.871  -9.820  53.439  1.00  0.00           H  
ATOM   4421 2HB  GLU B  66     -12.030 -10.836  52.242  1.00  0.00           H  
ATOM   4422 1HG  GLU B  66     -11.122  -8.605  51.225  1.00  0.00           H  
ATOM   4423 2HG  GLU B  66     -11.879  -7.888  52.666  1.00  0.00           H  
ATOM   4424  N   GLY B  67     -12.839 -11.078  49.641  1.00 29.35           N  
ATOM   4425  CA  GLY B  67     -12.283 -11.272  48.333  1.00 29.35           C  
ATOM   4426  C   GLY B  67     -13.285 -10.847  47.314  1.00 29.35           C  
ATOM   4427  O   GLY B  67     -12.939 -10.227  46.309  1.00 29.35           O  
ATOM   4428  H   GLY B  67     -12.999 -11.882  50.232  1.00  0.00           H  
ATOM   4429 1HA  GLY B  67     -11.376 -10.675  48.239  1.00  0.00           H  
ATOM   4430 2HA  GLY B  67     -12.038 -12.325  48.203  1.00  0.00           H  
ATOM   4431  N   LEU B  68     -14.565 -11.175  47.561  1.00 65.38           N  
ATOM   4432  CA  LEU B  68     -15.600 -10.893  46.608  1.00 65.38           C  
ATOM   4433  C   LEU B  68     -15.693  -9.410  46.415  1.00 65.38           C  
ATOM   4434  O   LEU B  68     -15.754  -8.927  45.284  1.00 65.38           O  
ATOM   4435  CB  LEU B  68     -16.982 -11.393  47.067  1.00 65.38           C  
ATOM   4436  CG  LEU B  68     -18.116 -11.102  46.065  1.00 65.38           C  
ATOM   4437  CD1 LEU B  68     -17.871 -11.797  44.715  1.00 65.38           C  
ATOM   4438  CD2 LEU B  68     -19.488 -11.447  46.666  1.00 65.38           C  
ATOM   4439  H   LEU B  68     -14.807 -11.628  48.431  1.00  0.00           H  
ATOM   4440  HA  LEU B  68     -15.369 -11.382  45.662  1.00  0.00           H  
ATOM   4441 1HB  LEU B  68     -16.778 -12.461  47.113  1.00  0.00           H  
ATOM   4442 2HB  LEU B  68     -17.233 -11.028  48.063  1.00  0.00           H  
ATOM   4443  HG  LEU B  68     -18.111 -10.029  45.873  1.00  0.00           H  
ATOM   4444 1HD1 LEU B  68     -18.691 -11.569  44.034  1.00  0.00           H  
ATOM   4445 2HD1 LEU B  68     -16.935 -11.440  44.286  1.00  0.00           H  
ATOM   4446 3HD1 LEU B  68     -17.814 -12.874  44.866  1.00  0.00           H  
ATOM   4447 1HD2 LEU B  68     -20.269 -11.231  45.936  1.00  0.00           H  
ATOM   4448 2HD2 LEU B  68     -19.516 -12.505  46.926  1.00  0.00           H  
ATOM   4449 3HD2 LEU B  68     -19.654 -10.849  47.562  1.00  0.00           H  
ATOM   4450  N   VAL B  69     -15.674  -8.646  47.522  1.00 43.43           N  
ATOM   4451  CA  VAL B  69     -15.840  -7.225  47.444  1.00 43.43           C  
ATOM   4452  C   VAL B  69     -14.715  -6.630  46.645  1.00 43.43           C  
ATOM   4453  O   VAL B  69     -14.928  -5.793  45.769  1.00 43.43           O  
ATOM   4454  CB  VAL B  69     -15.816  -6.571  48.797  1.00 43.43           C  
ATOM   4455  CG1 VAL B  69     -15.888  -5.046  48.608  1.00 43.43           C  
ATOM   4456  CG2 VAL B  69     -16.961  -7.150  49.644  1.00 43.43           C  
ATOM   4457  H   VAL B  69     -15.541  -9.077  48.426  1.00  0.00           H  
ATOM   4458  HA  VAL B  69     -16.779  -6.962  46.956  1.00  0.00           H  
ATOM   4459  HB  VAL B  69     -14.877  -6.818  49.293  1.00  0.00           H  
ATOM   4460 1HG1 VAL B  69     -15.871  -4.557  49.583  1.00  0.00           H  
ATOM   4461 2HG1 VAL B  69     -15.033  -4.711  48.020  1.00  0.00           H  
ATOM   4462 3HG1 VAL B  69     -16.811  -4.787  48.089  1.00  0.00           H  
ATOM   4463 1HG2 VAL B  69     -16.956  -6.685  50.630  1.00  0.00           H  
ATOM   4464 2HG2 VAL B  69     -17.913  -6.950  49.152  1.00  0.00           H  
ATOM   4465 3HG2 VAL B  69     -16.827  -8.227  49.750  1.00  0.00           H  
ATOM   4466  N   SER B  70     -13.474  -7.065  46.918  1.00 83.54           N  
ATOM   4467  CA  SER B  70     -12.323  -6.511  46.264  1.00 83.54           C  
ATOM   4468  C   SER B  70     -12.371  -6.777  44.788  1.00 83.54           C  
ATOM   4469  O   SER B  70     -12.148  -5.876  43.979  1.00 83.54           O  
ATOM   4470  CB  SER B  70     -11.024  -7.133  46.787  1.00 83.54           C  
ATOM   4471  OG  SER B  70      -9.935  -6.658  46.019  1.00 83.54           O  
ATOM   4472  H   SER B  70     -13.347  -7.799  47.600  1.00  0.00           H  
ATOM   4473  HA  SER B  70     -12.154  -5.460  46.501  1.00  0.00           H  
ATOM   4474 1HB  SER B  70     -10.901  -6.853  47.833  1.00  0.00           H  
ATOM   4475 2HB  SER B  70     -11.099  -8.217  46.708  1.00  0.00           H  
ATOM   4476  HG  SER B  70     -10.258  -6.055  45.346  1.00  0.00           H  
ATOM   4477  N   MET B  71     -12.672  -8.030  44.400  1.00 45.61           N  
ATOM   4478  CA  MET B  71     -12.674  -8.419  43.015  1.00 45.61           C  
ATOM   4479  C   MET B  71     -13.717  -7.643  42.276  1.00 45.61           C  
ATOM   4480  O   MET B  71     -13.486  -7.170  41.165  1.00 45.61           O  
ATOM   4481  CB  MET B  71     -12.976  -9.914  42.837  1.00 45.61           C  
ATOM   4482  CG  MET B  71     -11.870 -10.817  43.383  1.00 45.61           C  
ATOM   4483  SD  MET B  71     -12.193 -12.591  43.189  1.00 45.61           S  
ATOM   4484  CE  MET B  71     -12.150 -12.508  41.375  1.00 45.61           C  
ATOM   4485  H   MET B  71     -12.903  -8.716  45.104  1.00  0.00           H  
ATOM   4486  HA  MET B  71     -11.697  -8.223  42.573  1.00  0.00           H  
ATOM   4487 1HB  MET B  71     -13.913 -10.112  43.355  1.00  0.00           H  
ATOM   4488 2HB  MET B  71     -13.108 -10.087  41.768  1.00  0.00           H  
ATOM   4489 1HG  MET B  71     -10.946 -10.577  42.859  1.00  0.00           H  
ATOM   4490 2HG  MET B  71     -11.752 -10.604  44.445  1.00  0.00           H  
ATOM   4491 1HE  MET B  71     -12.326 -13.501  40.960  1.00  0.00           H  
ATOM   4492 2HE  MET B  71     -12.924 -11.825  41.023  1.00  0.00           H  
ATOM   4493 3HE  MET B  71     -11.173 -12.148  41.051  1.00  0.00           H  
ATOM   4494  N   CYS B  72     -14.901  -7.496  42.891  1.00 87.16           N  
ATOM   4495  CA  CYS B  72     -16.021  -6.847  42.274  1.00 87.16           C  
ATOM   4496  C   CYS B  72     -15.712  -5.400  42.050  1.00 87.16           C  
ATOM   4497  O   CYS B  72     -15.919  -4.866  40.961  1.00 87.16           O  
ATOM   4498  CB  CYS B  72     -17.223  -6.817  43.222  1.00 87.16           C  
ATOM   4499  SG  CYS B  72     -18.737  -7.359  42.411  1.00 87.16           S  
ATOM   4500  H   CYS B  72     -14.999  -7.861  43.828  1.00  0.00           H  
ATOM   4501  HA  CYS B  72     -16.387  -7.364  41.387  1.00  0.00           H  
ATOM   4502 1HB  CYS B  72     -17.052  -7.481  44.070  1.00  0.00           H  
ATOM   4503 2HB  CYS B  72     -17.393  -5.803  43.583  1.00  0.00           H  
ATOM   4504  N   ASP B  73     -15.196  -4.732  43.099  1.00 39.94           N  
ATOM   4505  CA  ASP B  73     -14.976  -3.315  43.050  1.00 39.94           C  
ATOM   4506  C   ASP B  73     -13.987  -3.007  41.967  1.00 39.94           C  
ATOM   4507  O   ASP B  73     -14.159  -2.045  41.220  1.00 39.94           O  
ATOM   4508  CB  ASP B  73     -14.413  -2.744  44.363  1.00 39.94           C  
ATOM   4509  CG  ASP B  73     -15.533  -2.726  45.392  1.00 39.94           C  
ATOM   4510  OD1 ASP B  73     -16.714  -2.899  44.988  1.00 39.94           O  
ATOM   4511  OD2 ASP B  73     -15.222  -2.532  46.597  1.00 39.94           O  
ATOM   4512  H   ASP B  73     -14.958  -5.238  43.940  1.00  0.00           H  
ATOM   4513  HA  ASP B  73     -15.917  -2.802  42.852  1.00  0.00           H  
ATOM   4514 1HB  ASP B  73     -13.517  -3.258  44.712  1.00  0.00           H  
ATOM   4515 2HB  ASP B  73     -14.151  -1.737  44.037  1.00  0.00           H  
ATOM   4516  N   GLN B  74     -12.922  -3.823  41.838  1.00 50.22           N  
ATOM   4517  CA  GLN B  74     -11.917  -3.516  40.859  1.00 50.22           C  
ATOM   4518  C   GLN B  74     -12.498  -3.610  39.473  1.00 50.22           C  
ATOM   4519  O   GLN B  74     -12.228  -2.760  38.626  1.00 50.22           O  
ATOM   4520  CB  GLN B  74     -10.690  -4.444  40.918  1.00 50.22           C  
ATOM   4521  CG  GLN B  74      -9.602  -4.035  39.922  1.00 50.22           C  
ATOM   4522  CD  GLN B  74      -8.338  -4.826  40.224  1.00 50.22           C  
ATOM   4523  OE1 GLN B  74      -8.203  -5.985  39.835  1.00 50.22           O  
ATOM   4524  NE2 GLN B  74      -7.379  -4.178  40.938  1.00 50.22           N  
ATOM   4525  H   GLN B  74     -12.813  -4.646  42.413  1.00  0.00           H  
ATOM   4526  HA  GLN B  74     -11.565  -2.495  41.005  1.00  0.00           H  
ATOM   4527 1HB  GLN B  74     -10.312  -4.402  41.940  1.00  0.00           H  
ATOM   4528 2HB  GLN B  74     -11.047  -5.451  40.704  1.00  0.00           H  
ATOM   4529 1HG  GLN B  74      -9.775  -3.985  38.847  1.00  0.00           H  
ATOM   4530 2HG  GLN B  74      -9.497  -3.025  40.319  1.00  0.00           H  
ATOM   4531 1HE2 GLN B  74      -6.525  -4.646  41.169  1.00  0.00           H  
ATOM   4532 2HE2 GLN B  74      -7.527  -3.234  41.232  1.00  0.00           H  
ATOM   4533  N   ARG B  75     -13.324  -4.643  39.207  1.00 97.82           N  
ATOM   4534  CA  ARG B  75     -13.915  -4.843  37.908  1.00 97.82           C  
ATOM   4535  C   ARG B  75     -14.795  -3.670  37.583  1.00 97.82           C  
ATOM   4536  O   ARG B  75     -14.777  -3.161  36.462  1.00 97.82           O  
ATOM   4537  CB  ARG B  75     -14.803  -6.095  37.852  1.00 97.82           C  
ATOM   4538  CG  ARG B  75     -14.019  -7.405  37.883  1.00 97.82           C  
ATOM   4539  CD  ARG B  75     -14.907  -8.639  38.034  1.00 97.82           C  
ATOM   4540  NE  ARG B  75     -14.049  -9.827  37.775  1.00 97.82           N  
ATOM   4541  CZ  ARG B  75     -13.264 -10.345  38.761  1.00 97.82           C  
ATOM   4542  NH1 ARG B  75     -13.239  -9.755  39.988  1.00 97.82           N  
ATOM   4543  NH2 ARG B  75     -12.498 -11.449  38.519  1.00 97.82           N  
ATOM   4544  H   ARG B  75     -13.532  -5.297  39.948  1.00  0.00           H  
ATOM   4545  HA  ARG B  75     -13.132  -5.015  37.169  1.00  0.00           H  
ATOM   4546 1HB  ARG B  75     -15.476  -6.046  38.707  1.00  0.00           H  
ATOM   4547 2HB  ARG B  75     -15.382  -6.033  36.930  1.00  0.00           H  
ATOM   4548 1HG  ARG B  75     -13.458  -7.496  36.953  1.00  0.00           H  
ATOM   4549 2HG  ARG B  75     -13.325  -7.373  38.724  1.00  0.00           H  
ATOM   4550 1HD  ARG B  75     -15.314  -8.661  39.044  1.00  0.00           H  
ATOM   4551 2HD  ARG B  75     -15.723  -8.578  37.315  1.00  0.00           H  
ATOM   4552  HE  ARG B  75     -13.933 -10.366  36.927  1.00  0.00           H  
ATOM   4553 1HH1 ARG B  75     -13.803  -8.935  40.163  1.00  0.00           H  
ATOM   4554 2HH1 ARG B  75     -12.657 -10.139  40.718  1.00  0.00           H  
ATOM   4555 1HH2 ARG B  75     -12.515 -11.881  37.605  1.00  0.00           H  
ATOM   4556 2HH2 ARG B  75     -11.918 -11.828  39.253  1.00  0.00           H  
ATOM   4557  N   ALA B  76     -15.587  -3.203  38.566  1.00 29.43           N  
ATOM   4558  CA  ALA B  76     -16.506  -2.121  38.342  1.00 29.43           C  
ATOM   4559  C   ALA B  76     -15.740  -0.886  37.971  1.00 29.43           C  
ATOM   4560  O   ALA B  76     -16.144  -0.147  37.074  1.00 29.43           O  
ATOM   4561  CB  ALA B  76     -17.348  -1.789  39.586  1.00 29.43           C  
ATOM   4562  H   ALA B  76     -15.535  -3.622  39.483  1.00  0.00           H  
ATOM   4563  HA  ALA B  76     -17.195  -2.407  37.547  1.00  0.00           H  
ATOM   4564 1HB  ALA B  76     -18.024  -0.965  39.357  1.00  0.00           H  
ATOM   4565 2HB  ALA B  76     -17.929  -2.664  39.877  1.00  0.00           H  
ATOM   4566 3HB  ALA B  76     -16.690  -1.502  40.404  1.00  0.00           H  
ATOM   4567  N   ARG B  77     -14.605  -0.631  38.652  1.00 41.28           N  
ATOM   4568  CA  ARG B  77     -13.836   0.556  38.394  1.00 41.28           C  
ATOM   4569  C   ARG B  77     -13.341   0.506  36.979  1.00 41.28           C  
ATOM   4570  O   ARG B  77     -13.396   1.501  36.256  1.00 41.28           O  
ATOM   4571  CB  ARG B  77     -12.609   0.687  39.314  1.00 41.28           C  
ATOM   4572  CG  ARG B  77     -12.965   0.771  40.800  1.00 41.28           C  
ATOM   4573  CD  ARG B  77     -11.797   1.210  41.686  1.00 41.28           C  
ATOM   4574  NE  ARG B  77     -10.673   0.258  41.462  1.00 41.28           N  
ATOM   4575  CZ  ARG B  77     -10.545  -0.857  42.239  1.00 41.28           C  
ATOM   4576  NH1 ARG B  77     -11.448  -1.114  43.230  1.00 41.28           N  
ATOM   4577  NH2 ARG B  77      -9.509  -1.718  42.026  1.00 41.28           N  
ATOM   4578  H   ARG B  77     -14.285  -1.281  39.356  1.00  0.00           H  
ATOM   4579  HA  ARG B  77     -14.440   1.440  38.602  1.00  0.00           H  
ATOM   4580 1HB  ARG B  77     -11.980  -0.183  39.132  1.00  0.00           H  
ATOM   4581 2HB  ARG B  77     -12.078   1.589  39.009  1.00  0.00           H  
ATOM   4582 1HG  ARG B  77     -13.776   1.489  40.923  1.00  0.00           H  
ATOM   4583 2HG  ARG B  77     -13.297  -0.213  41.132  1.00  0.00           H  
ATOM   4584 1HD  ARG B  77     -11.506   2.223  41.412  1.00  0.00           H  
ATOM   4585 2HD  ARG B  77     -12.117   1.193  42.727  1.00  0.00           H  
ATOM   4586  HE  ARG B  77      -9.926   0.292  40.781  1.00  0.00           H  
ATOM   4587 1HH1 ARG B  77     -12.215  -0.476  43.389  1.00  0.00           H  
ATOM   4588 2HH1 ARG B  77     -11.345  -1.941  43.800  1.00  0.00           H  
ATOM   4589 1HH2 ARG B  77      -8.840  -1.527  41.293  1.00  0.00           H  
ATOM   4590 2HH2 ARG B  77      -9.415  -2.542  42.601  1.00  0.00           H  
ATOM   4591  N   MET B  78     -12.861  -0.672  36.536  1.00 37.73           N  
ATOM   4592  CA  MET B  78     -12.297  -0.788  35.219  1.00 37.73           C  
ATOM   4593  C   MET B  78     -13.349  -0.489  34.191  1.00 37.73           C  
ATOM   4594  O   MET B  78     -13.099   0.230  33.225  1.00 37.73           O  
ATOM   4595  CB  MET B  78     -11.781  -2.205  34.913  1.00 37.73           C  
ATOM   4596  CG  MET B  78     -10.604  -2.643  35.784  1.00 37.73           C  
ATOM   4597  SD  MET B  78     -10.000  -4.317  35.416  1.00 37.73           S  
ATOM   4598  CE  MET B  78      -8.722  -4.314  36.706  1.00 37.73           C  
ATOM   4599  H   MET B  78     -12.894  -1.488  37.131  1.00  0.00           H  
ATOM   4600  HA  MET B  78     -11.453  -0.106  35.115  1.00  0.00           H  
ATOM   4601 1HB  MET B  78     -12.618  -2.886  35.060  1.00  0.00           H  
ATOM   4602 2HB  MET B  78     -11.483  -2.215  33.864  1.00  0.00           H  
ATOM   4603 1HG  MET B  78      -9.787  -1.938  35.631  1.00  0.00           H  
ATOM   4604 2HG  MET B  78     -10.922  -2.610  36.826  1.00  0.00           H  
ATOM   4605 1HE  MET B  78      -8.187  -5.264  36.691  1.00  0.00           H  
ATOM   4606 2HE  MET B  78      -8.021  -3.499  36.522  1.00  0.00           H  
ATOM   4607 3HE  MET B  78      -9.190  -4.177  37.681  1.00  0.00           H  
ATOM   4608  N   LEU B  79     -14.561  -1.043  34.377  1.00 50.88           N  
ATOM   4609  CA  LEU B  79     -15.620  -0.879  33.420  1.00 50.88           C  
ATOM   4610  C   LEU B  79     -16.053   0.553  33.370  1.00 50.88           C  
ATOM   4611  O   LEU B  79     -16.242   1.110  32.289  1.00 50.88           O  
ATOM   4612  CB  LEU B  79     -16.852  -1.738  33.764  1.00 50.88           C  
ATOM   4613  CG  LEU B  79     -18.017  -1.599  32.765  1.00 50.88           C  
ATOM   4614  CD1 LEU B  79     -17.605  -2.069  31.359  1.00 50.88           C  
ATOM   4615  CD2 LEU B  79     -19.274  -2.323  33.274  1.00 50.88           C  
ATOM   4616  H   LEU B  79     -14.731  -1.588  35.210  1.00  0.00           H  
ATOM   4617  HA  LEU B  79     -15.269  -1.176  32.432  1.00  0.00           H  
ATOM   4618 1HB  LEU B  79     -16.404  -2.728  33.690  1.00  0.00           H  
ATOM   4619 2HB  LEU B  79     -17.190  -1.568  34.786  1.00  0.00           H  
ATOM   4620  HG  LEU B  79     -18.263  -0.539  32.699  1.00  0.00           H  
ATOM   4621 1HD1 LEU B  79     -18.448  -1.959  30.676  1.00  0.00           H  
ATOM   4622 2HD1 LEU B  79     -16.770  -1.465  31.003  1.00  0.00           H  
ATOM   4623 3HD1 LEU B  79     -17.306  -3.116  31.399  1.00  0.00           H  
ATOM   4624 1HD2 LEU B  79     -20.079  -2.206  32.548  1.00  0.00           H  
ATOM   4625 2HD2 LEU B  79     -19.055  -3.383  33.407  1.00  0.00           H  
ATOM   4626 3HD2 LEU B  79     -19.581  -1.893  34.228  1.00  0.00           H  
ATOM   4627  N   GLN B  80     -16.214   1.206  34.539  1.00105.50           N  
ATOM   4628  CA  GLN B  80     -16.697   2.560  34.506  1.00105.50           C  
ATOM   4629  C   GLN B  80     -15.683   3.443  33.844  1.00105.50           C  
ATOM   4630  O   GLN B  80     -16.042   4.348  33.093  1.00105.50           O  
ATOM   4631  CB  GLN B  80     -17.109   3.132  35.876  1.00105.50           C  
ATOM   4632  CG  GLN B  80     -16.003   3.295  36.915  1.00105.50           C  
ATOM   4633  CD  GLN B  80     -16.681   3.871  38.152  1.00105.50           C  
ATOM   4634  OE1 GLN B  80     -16.036   4.160  39.158  1.00105.50           O  
ATOM   4635  NE2 GLN B  80     -18.028   4.041  38.076  1.00105.50           N  
ATOM   4636  H   GLN B  80     -16.008   0.779  35.431  1.00  0.00           H  
ATOM   4637  HA  GLN B  80     -17.572   2.620  33.859  1.00  0.00           H  
ATOM   4638 1HB  GLN B  80     -17.553   4.110  35.688  1.00  0.00           H  
ATOM   4639 2HB  GLN B  80     -17.866   2.462  36.282  1.00  0.00           H  
ATOM   4640 1HG  GLN B  80     -15.294   2.502  37.151  1.00  0.00           H  
ATOM   4641 2HG  GLN B  80     -15.489   4.089  36.371  1.00  0.00           H  
ATOM   4642 1HE2 GLN B  80     -18.530   4.415  38.857  1.00  0.00           H  
ATOM   4643 2HE2 GLN B  80     -18.517   3.793  37.240  1.00  0.00           H  
ATOM   4644  N   ASP B  81     -14.380   3.198  34.090  1.00 36.11           N  
ATOM   4645  CA  ASP B  81     -13.350   4.028  33.526  1.00 36.11           C  
ATOM   4646  C   ASP B  81     -13.347   3.924  32.024  1.00 36.11           C  
ATOM   4647  O   ASP B  81     -13.253   4.935  31.329  1.00 36.11           O  
ATOM   4648  CB  ASP B  81     -11.944   3.627  34.005  1.00 36.11           C  
ATOM   4649  CG  ASP B  81     -11.822   3.964  35.485  1.00 36.11           C  
ATOM   4650  OD1 ASP B  81     -12.722   4.672  36.011  1.00 36.11           O  
ATOM   4651  OD2 ASP B  81     -10.823   3.518  36.110  1.00 36.11           O  
ATOM   4652  H   ASP B  81     -14.118   2.421  34.679  1.00  0.00           H  
ATOM   4653  HA  ASP B  81     -13.513   5.067  33.815  1.00  0.00           H  
ATOM   4654 1HB  ASP B  81     -11.688   2.591  33.781  1.00  0.00           H  
ATOM   4655 2HB  ASP B  81     -11.336   4.293  33.392  1.00  0.00           H  
ATOM   4656  N   GLN B  82     -13.453   2.697  31.477  1.00 45.25           N  
ATOM   4657  CA  GLN B  82     -13.390   2.513  30.050  1.00 45.25           C  
ATOM   4658  C   GLN B  82     -14.570   3.181  29.415  1.00 45.25           C  
ATOM   4659  O   GLN B  82     -14.465   3.762  28.335  1.00 45.25           O  
ATOM   4660  CB  GLN B  82     -13.436   1.032  29.637  1.00 45.25           C  
ATOM   4661  CG  GLN B  82     -12.180   0.247  30.017  1.00 45.25           C  
ATOM   4662  CD  GLN B  82     -11.088   0.605  29.020  1.00 45.25           C  
ATOM   4663  OE1 GLN B  82     -10.899  -0.080  28.016  1.00 45.25           O  
ATOM   4664  NE2 GLN B  82     -10.351   1.714  29.296  1.00 45.25           N  
ATOM   4665  H   GLN B  82     -13.579   1.891  32.072  1.00  0.00           H  
ATOM   4666  HA  GLN B  82     -12.464   2.942  29.667  1.00  0.00           H  
ATOM   4667 1HB  GLN B  82     -14.309   0.597  30.123  1.00  0.00           H  
ATOM   4668 2HB  GLN B  82     -13.575   1.011  28.556  1.00  0.00           H  
ATOM   4669 1HG  GLN B  82     -11.791   0.212  31.034  1.00  0.00           H  
ATOM   4670 2HG  GLN B  82     -12.603  -0.724  29.758  1.00  0.00           H  
ATOM   4671 1HE2 GLN B  82      -9.619   1.996  28.674  1.00  0.00           H  
ATOM   4672 2HE2 GLN B  82     -10.540   2.249  30.120  1.00  0.00           H  
ATOM   4673  N   PHE B  83     -15.738   3.093  30.072  1.00118.06           N  
ATOM   4674  CA  PHE B  83     -16.946   3.662  29.548  1.00118.06           C  
ATOM   4675  C   PHE B  83     -16.755   5.151  29.452  1.00118.06           C  
ATOM   4676  O   PHE B  83     -17.061   5.763  28.429  1.00118.06           O  
ATOM   4677  CB  PHE B  83     -18.139   3.396  30.488  1.00118.06           C  
ATOM   4678  CG  PHE B  83     -19.436   3.562  29.763  1.00118.06           C  
ATOM   4679  CD1 PHE B  83     -19.954   4.803  29.475  1.00118.06           C  
ATOM   4680  CD2 PHE B  83     -20.152   2.445  29.392  1.00118.06           C  
ATOM   4681  CE1 PHE B  83     -21.155   4.923  28.813  1.00118.06           C  
ATOM   4682  CE2 PHE B  83     -21.352   2.557  28.732  1.00118.06           C  
ATOM   4683  CZ  PHE B  83     -21.856   3.801  28.441  1.00118.06           C  
ATOM   4684  H   PHE B  83     -15.765   2.612  30.960  1.00  0.00           H  
ATOM   4685  HA  PHE B  83     -17.172   3.221  28.576  1.00  0.00           H  
ATOM   4686 1HB  PHE B  83     -18.094   2.378  30.873  1.00  0.00           H  
ATOM   4687 2HB  PHE B  83     -18.124   4.099  31.320  1.00  0.00           H  
ATOM   4688  HD1 PHE B  83     -19.402   5.694  29.777  1.00  0.00           H  
ATOM   4689  HD2 PHE B  83     -19.748   1.459  29.625  1.00  0.00           H  
ATOM   4690  HE1 PHE B  83     -21.553   5.911  28.582  1.00  0.00           H  
ATOM   4691  HE2 PHE B  83     -21.904   1.664  28.440  1.00  0.00           H  
ATOM   4692  HZ  PHE B  83     -22.807   3.899  27.919  1.00  0.00           H  
ATOM   4693  N   SER B  84     -16.209   5.768  30.521  1.00 31.37           N  
ATOM   4694  CA  SER B  84     -16.047   7.198  30.590  1.00 31.37           C  
ATOM   4695  C   SER B  84     -15.128   7.665  29.499  1.00 31.37           C  
ATOM   4696  O   SER B  84     -15.391   8.682  28.859  1.00 31.37           O  
ATOM   4697  CB  SER B  84     -15.443   7.663  31.926  1.00 31.37           C  
ATOM   4698  OG  SER B  84     -15.311   9.077  31.933  1.00 31.37           O  
ATOM   4699  H   SER B  84     -15.904   5.200  31.299  1.00  0.00           H  
ATOM   4700  HA  SER B  84     -16.993   7.741  30.608  1.00  0.00           H  
ATOM   4701 1HB  SER B  84     -16.101   7.346  32.735  1.00  0.00           H  
ATOM   4702 2HB  SER B  84     -14.467   7.196  32.049  1.00  0.00           H  
ATOM   4703  HG  SER B  84     -15.629   9.432  31.099  1.00  0.00           H  
ATOM   4704  N   VAL B  85     -14.028   6.928  29.251  1.00 30.64           N  
ATOM   4705  CA  VAL B  85     -13.079   7.334  28.251  1.00 30.64           C  
ATOM   4706  C   VAL B  85     -13.780   7.359  26.919  1.00 30.64           C  
ATOM   4707  O   VAL B  85     -13.610   8.292  26.136  1.00 30.64           O  
ATOM   4708  CB  VAL B  85     -11.922   6.383  28.133  1.00 30.64           C  
ATOM   4709  CG1 VAL B  85     -11.033   6.829  26.960  1.00 30.64           C  
ATOM   4710  CG2 VAL B  85     -11.192   6.331  29.487  1.00 30.64           C  
ATOM   4711  H   VAL B  85     -13.862   6.078  29.771  1.00  0.00           H  
ATOM   4712  HA  VAL B  85     -12.679   8.326  28.463  1.00  0.00           H  
ATOM   4713  HB  VAL B  85     -12.305   5.384  27.922  1.00  0.00           H  
ATOM   4714 1HG1 VAL B  85     -10.189   6.146  26.863  1.00  0.00           H  
ATOM   4715 2HG1 VAL B  85     -11.615   6.819  26.038  1.00  0.00           H  
ATOM   4716 3HG1 VAL B  85     -10.664   7.837  27.146  1.00  0.00           H  
ATOM   4717 1HG2 VAL B  85     -10.349   5.644  29.420  1.00  0.00           H  
ATOM   4718 2HG2 VAL B  85     -10.830   7.327  29.743  1.00  0.00           H  
ATOM   4719 3HG2 VAL B  85     -11.880   5.985  30.259  1.00  0.00           H  
ATOM   4720  N   SER B  86     -14.602   6.329  26.631  1.00 38.20           N  
ATOM   4721  CA  SER B  86     -15.280   6.228  25.365  1.00 38.20           C  
ATOM   4722  C   SER B  86     -16.255   7.359  25.192  1.00 38.20           C  
ATOM   4723  O   SER B  86     -16.345   7.949  24.115  1.00 38.20           O  
ATOM   4724  CB  SER B  86     -16.065   4.912  25.214  1.00 38.20           C  
ATOM   4725  OG  SER B  86     -15.169   3.809  25.217  1.00 38.20           O  
ATOM   4726  H   SER B  86     -14.745   5.609  27.324  1.00  0.00           H  
ATOM   4727  HA  SER B  86     -14.601   6.145  24.515  1.00  0.00           H  
ATOM   4728 1HB  SER B  86     -16.765   4.827  26.045  1.00  0.00           H  
ATOM   4729 2HB  SER B  86     -16.618   4.941  24.276  1.00  0.00           H  
ATOM   4730  HG  SER B  86     -14.269   4.129  25.313  1.00  0.00           H  
ATOM   4731  N   VAL B  87     -17.014   7.698  26.251  1.00 34.32           N  
ATOM   4732  CA  VAL B  87     -18.004   8.738  26.158  1.00 34.32           C  
ATOM   4733  C   VAL B  87     -17.321  10.034  25.829  1.00 34.32           C  
ATOM   4734  O   VAL B  87     -17.784  10.788  24.975  1.00 34.32           O  
ATOM   4735  CB  VAL B  87     -18.759   8.936  27.441  1.00 34.32           C  
ATOM   4736  CG1 VAL B  87     -19.666  10.169  27.295  1.00 34.32           C  
ATOM   4737  CG2 VAL B  87     -19.524   7.641  27.761  1.00 34.32           C  
ATOM   4738  H   VAL B  87     -16.889   7.215  27.129  1.00  0.00           H  
ATOM   4739  HA  VAL B  87     -18.729   8.527  25.371  1.00  0.00           H  
ATOM   4740  HB  VAL B  87     -18.047   9.111  28.248  1.00  0.00           H  
ATOM   4741 1HG1 VAL B  87     -20.220  10.325  28.221  1.00  0.00           H  
ATOM   4742 2HG1 VAL B  87     -19.055  11.047  27.086  1.00  0.00           H  
ATOM   4743 3HG1 VAL B  87     -20.367  10.010  26.476  1.00  0.00           H  
ATOM   4744 1HG2 VAL B  87     -20.078   7.766  28.691  1.00  0.00           H  
ATOM   4745 2HG2 VAL B  87     -20.219   7.420  26.950  1.00  0.00           H  
ATOM   4746 3HG2 VAL B  87     -18.817   6.818  27.868  1.00  0.00           H  
ATOM   4747  N   ASN B  88     -16.183  10.323  26.488  1.00 38.70           N  
ATOM   4748  CA  ASN B  88     -15.506  11.571  26.269  1.00 38.70           C  
ATOM   4749  C   ASN B  88     -15.046  11.675  24.845  1.00 38.70           C  
ATOM   4750  O   ASN B  88     -15.131  12.746  24.246  1.00 38.70           O  
ATOM   4751  CB  ASN B  88     -14.273  11.763  27.169  1.00 38.70           C  
ATOM   4752  CG  ASN B  88     -14.762  12.184  28.547  1.00 38.70           C  
ATOM   4753  OD1 ASN B  88     -15.434  13.205  28.690  1.00 38.70           O  
ATOM   4754  ND2 ASN B  88     -14.415  11.381  29.589  1.00 38.70           N  
ATOM   4755  H   ASN B  88     -15.795   9.661  27.145  1.00  0.00           H  
ATOM   4756  HA  ASN B  88     -16.181  12.401  26.486  1.00  0.00           H  
ATOM   4757 1HB  ASN B  88     -13.482  11.013  27.199  1.00  0.00           H  
ATOM   4758 2HB  ASN B  88     -13.925  12.635  26.615  1.00  0.00           H  
ATOM   4759 1HD2 ASN B  88     -14.711  11.611  30.517  1.00  0.00           H  
ATOM   4760 2HD2 ASN B  88     -13.865  10.562  29.428  1.00  0.00           H  
ATOM   4761  N   HIS B  89     -14.520  10.578  24.265  1.00 64.30           N  
ATOM   4762  CA  HIS B  89     -14.050  10.625  22.905  1.00 64.30           C  
ATOM   4763  C   HIS B  89     -15.187  10.804  21.947  1.00 64.30           C  
ATOM   4764  O   HIS B  89     -15.039  11.462  20.919  1.00 64.30           O  
ATOM   4765  CB  HIS B  89     -13.211   9.408  22.500  1.00 64.30           C  
ATOM   4766  CG  HIS B  89     -11.826   9.581  23.032  1.00 64.30           C  
ATOM   4767  ND1 HIS B  89     -11.446   9.284  24.320  1.00 64.30           N  
ATOM   4768  CD2 HIS B  89     -10.725  10.105  22.428  1.00 64.30           C  
ATOM   4769  CE1 HIS B  89     -10.144   9.646  24.433  1.00 64.30           C  
ATOM   4770  NE2 HIS B  89      -9.662  10.149  23.311  1.00 64.30           N  
ATOM   4771  H   HIS B  89     -14.451   9.712  24.780  1.00  0.00           H  
ATOM   4772  HA  HIS B  89     -13.426  11.507  22.764  1.00  0.00           H  
ATOM   4773 1HB  HIS B  89     -13.643   8.498  22.917  1.00  0.00           H  
ATOM   4774 2HB  HIS B  89     -13.170   9.325  21.414  1.00  0.00           H  
ATOM   4775  HD2 HIS B  89     -10.602  10.467  21.407  1.00  0.00           H  
ATOM   4776  HE1 HIS B  89      -9.610   9.511  25.373  1.00  0.00           H  
ATOM   4777  HE2 HIS B  89      -8.719  10.482  23.167  1.00  0.00           H  
ATOM   4778  N   VAL B  90     -16.353  10.203  22.240  1.00 39.79           N  
ATOM   4779  CA  VAL B  90     -17.493  10.350  21.373  1.00 39.79           C  
ATOM   4780  C   VAL B  90     -17.891  11.796  21.362  1.00 39.79           C  
ATOM   4781  O   VAL B  90     -18.297  12.332  20.330  1.00 39.79           O  
ATOM   4782  CB  VAL B  90     -18.673   9.544  21.835  1.00 39.79           C  
ATOM   4783  CG1 VAL B  90     -19.871   9.848  20.920  1.00 39.79           C  
ATOM   4784  CG2 VAL B  90     -18.270   8.059  21.854  1.00 39.79           C  
ATOM   4785  H   VAL B  90     -16.439   9.641  23.075  1.00  0.00           H  
ATOM   4786  HA  VAL B  90     -17.256  10.049  20.352  1.00  0.00           H  
ATOM   4787  HB  VAL B  90     -18.924   9.836  22.855  1.00  0.00           H  
ATOM   4788 1HG1 VAL B  90     -20.735   9.268  21.246  1.00  0.00           H  
ATOM   4789 2HG1 VAL B  90     -20.108  10.911  20.971  1.00  0.00           H  
ATOM   4790 3HG1 VAL B  90     -19.622   9.580  19.893  1.00  0.00           H  
ATOM   4791 1HG2 VAL B  90     -19.114   7.457  22.188  1.00  0.00           H  
ATOM   4792 2HG2 VAL B  90     -17.977   7.750  20.851  1.00  0.00           H  
ATOM   4793 3HG2 VAL B  90     -17.432   7.918  22.537  1.00  0.00           H  
ATOM   4794  N   HIS B  91     -17.782  12.463  22.526  1.00 52.80           N  
ATOM   4795  CA  HIS B  91     -18.151  13.845  22.657  1.00 52.80           C  
ATOM   4796  C   HIS B  91     -17.284  14.642  21.732  1.00 52.80           C  
ATOM   4797  O   HIS B  91     -17.758  15.547  21.046  1.00 52.80           O  
ATOM   4798  CB  HIS B  91     -17.931  14.369  24.088  1.00 52.80           C  
ATOM   4799  CG  HIS B  91     -18.462  15.751  24.315  1.00 52.80           C  
ATOM   4800  ND1 HIS B  91     -18.593  16.328  25.559  1.00 52.80           N  
ATOM   4801  CD2 HIS B  91     -18.901  16.684  23.426  1.00 52.80           C  
ATOM   4802  CE1 HIS B  91     -19.099  17.571  25.363  1.00 52.80           C  
ATOM   4803  NE2 HIS B  91     -19.303  17.832  24.085  1.00 52.80           N  
ATOM   4804  H   HIS B  91     -17.428  11.970  23.333  1.00  0.00           H  
ATOM   4805  HA  HIS B  91     -19.206  13.967  22.412  1.00  0.00           H  
ATOM   4806 1HB  HIS B  91     -18.434  13.722  24.807  1.00  0.00           H  
ATOM   4807 2HB  HIS B  91     -16.866  14.404  24.315  1.00  0.00           H  
ATOM   4808  HD2 HIS B  91     -18.965  16.628  22.339  1.00  0.00           H  
ATOM   4809  HE1 HIS B  91     -19.292  18.231  26.208  1.00  0.00           H  
ATOM   4810  HE2 HIS B  91     -19.673  18.692  23.707  1.00  0.00           H  
ATOM   4811  N   ALA B  92     -15.981  14.308  21.674  1.00 29.88           N  
ATOM   4812  CA  ALA B  92     -15.057  15.023  20.840  1.00 29.88           C  
ATOM   4813  C   ALA B  92     -15.476  14.887  19.405  1.00 29.88           C  
ATOM   4814  O   ALA B  92     -15.364  15.834  18.627  1.00 29.88           O  
ATOM   4815  CB  ALA B  92     -13.619  14.490  20.956  1.00 29.88           C  
ATOM   4816  H   ALA B  92     -15.645  13.535  22.231  1.00  0.00           H  
ATOM   4817  HA  ALA B  92     -15.044  16.068  21.148  1.00  0.00           H  
ATOM   4818 1HB  ALA B  92     -12.964  15.068  20.304  1.00  0.00           H  
ATOM   4819 2HB  ALA B  92     -13.278  14.583  21.987  1.00  0.00           H  
ATOM   4820 3HB  ALA B  92     -13.594  13.443  20.658  1.00  0.00           H  
ATOM   4821  N   LEU B  93     -15.960  13.692  19.014  1.00 52.11           N  
ATOM   4822  CA  LEU B  93     -16.384  13.445  17.658  1.00 52.11           C  
ATOM   4823  C   LEU B  93     -17.558  14.320  17.327  1.00 52.11           C  
ATOM   4824  O   LEU B  93     -17.676  14.809  16.205  1.00 52.11           O  
ATOM   4825  CB  LEU B  93     -16.850  11.998  17.419  1.00 52.11           C  
ATOM   4826  CG  LEU B  93     -15.735  10.943  17.509  1.00 52.11           C  
ATOM   4827  CD1 LEU B  93     -16.294   9.533  17.258  1.00 52.11           C  
ATOM   4828  CD2 LEU B  93     -14.563  11.286  16.577  1.00 52.11           C  
ATOM   4829  H   LEU B  93     -16.027  12.948  19.694  1.00  0.00           H  
ATOM   4830  HA  LEU B  93     -15.556  13.636  16.976  1.00  0.00           H  
ATOM   4831 1HB  LEU B  93     -17.538  11.893  18.257  1.00  0.00           H  
ATOM   4832 2HB  LEU B  93     -17.400  11.900  16.483  1.00  0.00           H  
ATOM   4833  HG  LEU B  93     -15.349  10.966  18.528  1.00  0.00           H  
ATOM   4834 1HD1 LEU B  93     -15.487   8.803  17.327  1.00  0.00           H  
ATOM   4835 2HD1 LEU B  93     -17.053   9.304  18.006  1.00  0.00           H  
ATOM   4836 3HD1 LEU B  93     -16.738   9.489  16.264  1.00  0.00           H  
ATOM   4837 1HD2 LEU B  93     -13.792  10.520  16.666  1.00  0.00           H  
ATOM   4838 2HD2 LEU B  93     -14.917  11.328  15.547  1.00  0.00           H  
ATOM   4839 3HD2 LEU B  93     -14.146  12.254  16.857  1.00  0.00           H  
ATOM   4840  N   ALA B  94     -18.483  14.519  18.285  1.00 22.95           N  
ATOM   4841  CA  ALA B  94     -19.637  15.328  18.008  1.00 22.95           C  
ATOM   4842  C   ALA B  94     -19.166  16.715  17.702  1.00 22.95           C  
ATOM   4843  O   ALA B  94     -19.670  17.373  16.793  1.00 22.95           O  
ATOM   4844  CB  ALA B  94     -20.603  15.416  19.201  1.00 22.95           C  
ATOM   4845  H   ALA B  94     -18.380  14.107  19.201  1.00  0.00           H  
ATOM   4846  HA  ALA B  94     -20.185  14.883  17.177  1.00  0.00           H  
ATOM   4847 1HB  ALA B  94     -21.455  16.040  18.932  1.00  0.00           H  
ATOM   4848 2HB  ALA B  94     -20.953  14.417  19.461  1.00  0.00           H  
ATOM   4849 3HB  ALA B  94     -20.088  15.854  20.054  1.00  0.00           H  
ATOM   4850  N   ILE B  95     -18.167  17.186  18.466  1.00 45.54           N  
ATOM   4851  CA  ILE B  95     -17.614  18.498  18.300  1.00 45.54           C  
ATOM   4852  C   ILE B  95     -16.992  18.602  16.938  1.00 45.54           C  
ATOM   4853  O   ILE B  95     -17.115  19.623  16.264  1.00 45.54           O  
ATOM   4854  CB  ILE B  95     -16.517  18.780  19.286  1.00 45.54           C  
ATOM   4855  CG1 ILE B  95     -17.077  18.862  20.716  1.00 45.54           C  
ATOM   4856  CG2 ILE B  95     -15.757  20.029  18.814  1.00 45.54           C  
ATOM   4857  CD1 ILE B  95     -15.998  18.838  21.799  1.00 45.54           C  
ATOM   4858  H   ILE B  95     -17.795  16.583  19.186  1.00  0.00           H  
ATOM   4859  HA  ILE B  95     -18.389  19.257  18.403  1.00  0.00           H  
ATOM   4860  HB  ILE B  95     -15.850  17.919  19.331  1.00  0.00           H  
ATOM   4861 1HG1 ILE B  95     -17.647  19.788  20.789  1.00  0.00           H  
ATOM   4862 2HG1 ILE B  95     -17.747  18.013  20.850  1.00  0.00           H  
ATOM   4863 1HG2 ILE B  95     -14.955  20.254  19.516  1.00  0.00           H  
ATOM   4864 2HG2 ILE B  95     -15.334  19.846  17.827  1.00  0.00           H  
ATOM   4865 3HG2 ILE B  95     -16.442  20.875  18.764  1.00  0.00           H  
ATOM   4866 1HD1 ILE B  95     -16.466  18.899  22.782  1.00  0.00           H  
ATOM   4867 2HD1 ILE B  95     -15.428  17.911  21.726  1.00  0.00           H  
ATOM   4868 3HD1 ILE B  95     -15.328  19.686  21.665  1.00  0.00           H  
ATOM   4869  N   LEU B  96     -16.286  17.541  16.506  1.00 97.10           N  
ATOM   4870  CA  LEU B  96     -15.581  17.547  15.256  1.00 97.10           C  
ATOM   4871  C   LEU B  96     -16.561  17.707  14.130  1.00 97.10           C  
ATOM   4872  O   LEU B  96     -16.336  18.495  13.212  1.00 97.10           O  
ATOM   4873  CB  LEU B  96     -14.764  16.248  15.080  1.00 97.10           C  
ATOM   4874  CG  LEU B  96     -13.819  16.176  13.861  1.00 97.10           C  
ATOM   4875  CD1 LEU B  96     -12.948  14.912  13.938  1.00 97.10           C  
ATOM   4876  CD2 LEU B  96     -14.570  16.259  12.522  1.00 97.10           C  
ATOM   4877  H   LEU B  96     -16.254  16.714  17.085  1.00  0.00           H  
ATOM   4878  HA  LEU B  96     -14.897  18.394  15.227  1.00  0.00           H  
ATOM   4879 1HB  LEU B  96     -14.174  16.285  15.994  1.00  0.00           H  
ATOM   4880 2HB  LEU B  96     -15.402  15.365  15.095  1.00  0.00           H  
ATOM   4881  HG  LEU B  96     -13.169  17.050  13.903  1.00  0.00           H  
ATOM   4882 1HD1 LEU B  96     -12.286  14.873  13.073  1.00  0.00           H  
ATOM   4883 2HD1 LEU B  96     -12.351  14.936  14.850  1.00  0.00           H  
ATOM   4884 3HD1 LEU B  96     -13.587  14.030  13.945  1.00  0.00           H  
ATOM   4885 1HD2 LEU B  96     -13.855  16.204  11.701  1.00  0.00           H  
ATOM   4886 2HD2 LEU B  96     -15.274  15.430  12.447  1.00  0.00           H  
ATOM   4887 3HD2 LEU B  96     -15.113  17.202  12.467  1.00  0.00           H  
ATOM   4888  N   VAL B  97     -17.690  16.977  14.173  1.00 36.11           N  
ATOM   4889  CA  VAL B  97     -18.663  17.058  13.118  1.00 36.11           C  
ATOM   4890  C   VAL B  97     -19.213  18.451  13.072  1.00 36.11           C  
ATOM   4891  O   VAL B  97     -19.387  19.025  11.999  1.00 36.11           O  
ATOM   4892  CB  VAL B  97     -19.812  16.108  13.312  1.00 36.11           C  
ATOM   4893  CG1 VAL B  97     -20.862  16.368  12.218  1.00 36.11           C  
ATOM   4894  CG2 VAL B  97     -19.260  14.671  13.303  1.00 36.11           C  
ATOM   4895  H   VAL B  97     -17.862  16.361  14.955  1.00  0.00           H  
ATOM   4896  HA  VAL B  97     -18.214  16.847  12.147  1.00  0.00           H  
ATOM   4897  HB  VAL B  97     -20.260  16.289  14.289  1.00  0.00           H  
ATOM   4898 1HG1 VAL B  97     -21.701  15.684  12.349  1.00  0.00           H  
ATOM   4899 2HG1 VAL B  97     -21.217  17.396  12.292  1.00  0.00           H  
ATOM   4900 3HG1 VAL B  97     -20.414  16.207  11.238  1.00  0.00           H  
ATOM   4901 1HG2 VAL B  97     -20.078  13.965  13.443  1.00  0.00           H  
ATOM   4902 2HG2 VAL B  97     -18.771  14.476  12.348  1.00  0.00           H  
ATOM   4903 3HG2 VAL B  97     -18.538  14.553  14.111  1.00  0.00           H  
ATOM   4904  N   SER B  98     -19.497  19.044  14.246  1.00 37.33           N  
ATOM   4905  CA  SER B  98     -20.060  20.363  14.273  1.00 37.33           C  
ATOM   4906  C   SER B  98     -19.105  21.323  13.634  1.00 37.33           C  
ATOM   4907  O   SER B  98     -19.486  22.098  12.757  1.00 37.33           O  
ATOM   4908  CB  SER B  98     -20.327  20.861  15.704  1.00 37.33           C  
ATOM   4909  OG  SER B  98     -20.878  22.169  15.672  1.00 37.33           O  
ATOM   4910  H   SER B  98     -19.317  18.568  15.118  1.00  0.00           H  
ATOM   4911  HA  SER B  98     -21.068  20.412  13.860  1.00  0.00           H  
ATOM   4912 1HB  SER B  98     -21.024  20.176  16.187  1.00  0.00           H  
ATOM   4913 2HB  SER B  98     -19.386  20.867  16.253  1.00  0.00           H  
ATOM   4914  HG  SER B  98     -20.964  22.457  14.760  1.00  0.00           H  
ATOM   4915  N   THR B  99     -17.824  21.298  14.050  1.00138.61           N  
ATOM   4916  CA  THR B  99     -16.907  22.268  13.531  1.00138.61           C  
ATOM   4917  C   THR B  99     -16.679  22.094  12.056  1.00138.61           C  
ATOM   4918  O   THR B  99     -16.766  23.060  11.301  1.00138.61           O  
ATOM   4919  CB  THR B  99     -15.582  22.280  14.241  1.00138.61           C  
ATOM   4920  OG1 THR B  99     -14.987  20.995  14.210  1.00138.61           O  
ATOM   4921  CG2 THR B  99     -15.800  22.718  15.695  1.00138.61           C  
ATOM   4922  H   THR B  99     -17.493  20.615  14.717  1.00  0.00           H  
ATOM   4923  HA  THR B  99     -17.338  23.266  13.617  1.00  0.00           H  
ATOM   4924  HB  THR B  99     -14.914  22.976  13.734  1.00  0.00           H  
ATOM   4925  HG1 THR B  99     -15.562  20.388  13.738  1.00  0.00           H  
ATOM   4926 1HG2 THR B  99     -14.844  22.730  16.218  1.00  0.00           H  
ATOM   4927 2HG2 THR B  99     -16.237  23.716  15.712  1.00  0.00           H  
ATOM   4928 3HG2 THR B  99     -16.474  22.018  16.187  1.00  0.00           H  
ATOM   4929  N   PHE B 100     -16.359  20.865  11.603  1.00 87.97           N  
ATOM   4930  CA  PHE B 100     -16.040  20.642  10.221  1.00 87.97           C  
ATOM   4931  C   PHE B 100     -17.216  20.643   9.286  1.00 87.97           C  
ATOM   4932  O   PHE B 100     -17.130  21.179   8.183  1.00 87.97           O  
ATOM   4933  CB  PHE B 100     -15.236  19.353  10.004  1.00 87.97           C  
ATOM   4934  CG  PHE B 100     -13.895  19.628  10.592  1.00 87.97           C  
ATOM   4935  CD1 PHE B 100     -12.933  20.277   9.853  1.00 87.97           C  
ATOM   4936  CD2 PHE B 100     -13.602  19.248  11.881  1.00 87.97           C  
ATOM   4937  CE1 PHE B 100     -11.696  20.538  10.391  1.00 87.97           C
[truncated: 1,047,884 more chars]
