# Supplementary material for: Cytokinin perception in potato: new features of canonical players
Source: J Exp Bot. 2018 May 24;69(16):3839–53. doi: 10.1093/jxb/ery199 (PMC6054150; doi:10.1093/jxb/ery199)
Supplement: Supplementary Dataset S1 [file ery199_suppl_supplementary_dataset_s1.zip › Supplementary_File/02_HisKA_domain/alignment_files/StHK4_HisKA.ali]

>P1;4mt8
structureX:4mt8.pdb: 307 :A:407:B:MOL_ID  1; MOLECULE  ETHYLENE RESPONSE SENSOR 1; CHAIN  A, B; FRAGMENT  DIMERIZATION AND HISTIDINE PHOSPHOTRANSFER DOMAIN 308-407; SYNONYM  ATERS1, PROTEIN ERS1; EC  2.7.11.-, 2.7.13.3; ENGINEERED  YES:MOL_ID  1; ORGANISM_SCIENTIFIC  ARABIDOPSIS THALIANA; ORGANISM_COMMON  MOUSE-EAR CRESS,THALE-CRESS; ORGANISM_TAXID  3702; GENE  AT2G40940, ERS, ERS1, T20B5.14; EXPRESSION_SYSTEM  ESCHERICHIA COLI; EXPRESSION_SYSTEM_TAXID  469008; EXPRESSION_SYSTEM_STRAIN  BL21(DE3); EXPRESSION_SYSTEM_VECTOR  PETM11/LIC: 1.90: 0.20
--ASHAAILEESMHARDQLMEQNFALDKARQEAEMAVHARNDFLAVMNHEMRTPMHAIISLSS
LLLETELSPEQRVMIETILKSSNLVATLISDVLDLSRLE--/--ILEESMHARDQLMEQNFALDKARQEAEMAVHARNDFLAVMNHEMRTPMHAIISLSS
LLLETELSPEQRVMIETILKSSNLVATLISDVLDLSRLED-*

>P1;StHK4
sequence:StHK4:     : :     : ::: 0.00: 0.00
IFLLIGYTGYKSASHINKVEDDFHKMQELKVQAEAADVAKSQFLATVSHEIRTPMNGILGMLA
LLLDTDLSSTQRDYAQTAQDCGKSLIRLINEVLDRAKIEAG/GYTGYKSASHINKVEDDFHKMQELKVQAEAADVAKSQFLATVSHEIRTPMNGILGMLA
LLLDTDLSSTQRDYAQTAQDCGKSLIRLINEVLDRAKIEAG*
