# Supplementary material for: Cytokinin perception in potato: new features of canonical players
Source: J Exp Bot. 2018 May 24;69(16):3839–53. doi: 10.1093/jxb/ery199 (PMC6054150; doi:10.1093/jxb/ery199)
Supplement: Supplementary Dataset S1 [file ery199_suppl_supplementary_dataset_s1.zip › Supplementary_File/02_HisKA_domain/StHK2_HisKA.pdb]

EXPDTA    THEORETICAL MODEL, MODELLER 9.19 2018/01/19 18:42:46
REMARK   6 MODELLER OBJECTIVE FUNCTION:       374.9639
REMARK   6 MODELLER BEST TEMPLATE % SEQ ID:  29.592
REMARK   6 SEQUENCE: StHK2
REMARK   6 ALIGNMENT: alignment.ali
REMARK   6 DOPE score: -22718.15234
REMARK   6 GA341 score: 0.32635
REMARK   6 TEMPLATE: 4mt8 307:A - 407:B MODELS 3:A - 202:B AT 29.6%
HELIX    1   1 ILE A  631  ASP A  693  1                                  63
HELIX    2   2 LEU A  698  ALA A  725  1                                  28
HELIX    3   3 HIS B  633  ASP B  693  1                                  61
HELIX    4   4 LEU B  698  LYS B  726  1                                  29
ATOM      1  N   ILE A 627       3.259  76.356   3.338  1.00 72.00           N
ATOM      2  CA  ILE A 627       2.068  75.588   2.900  1.00 72.00           C
ATOM      3  CB  ILE A 627       0.871  76.461   2.463  1.00 72.00           C
ATOM      4  CG1 ILE A 627       1.024  77.122   1.073  1.00 72.00           C
ATOM      5  CG2 ILE A 627       0.574  77.497   3.564  1.00 72.00           C
ATOM      6  CD1 ILE A 627      -0.247  77.837   0.597  1.00 72.00           C
ATOM      7  C   ILE A 627       2.433  74.495   1.901  1.00 72.00           C
ATOM      8  O   ILE A 627       2.144  73.353   2.207  1.00 72.00           O
ATOM      9  HA  ILE A 627       1.719  75.038   3.776  1.00  0.00           H
ATOM     10  HB  ILE A 627       0.010  75.792   2.408  1.00  0.00           H
ATOM     11 HG12 ILE A 627       1.240  76.357   0.329  1.00  0.00           H
ATOM     12 HG13 ILE A 627       1.849  77.834   1.089  1.00  0.00           H
ATOM     13  H1  ILE A 627       3.001  76.999   4.073  1.00  0.00           H
ATOM     14  H2  ILE A 627       3.954  75.709   3.704  1.00  0.00           H
ATOM     15  H3  ILE A 627       3.664  76.870   2.569  1.00  0.00           H
ATOM     16 HG21 ILE A 627      -0.417  77.926   3.402  1.00  0.00           H
ATOM     17 HG22 ILE A 627       1.297  78.313   3.554  1.00  0.00           H
ATOM     18 HG23 ILE A 627       0.555  77.021   4.547  1.00  0.00           H
ATOM     19 HD11 ILE A 627      -0.106  78.178  -0.429  1.00  0.00           H
ATOM     20 HD12 ILE A 627      -1.093  77.149   0.623  1.00  0.00           H
ATOM     21 HD13 ILE A 627      -0.462  78.702   1.224  1.00  0.00           H
ATOM     22  N   THR A 628       3.258  74.790   0.884  1.00110.11           N
ATOM     23  CA  THR A 628       3.907  73.793   0.000  1.00110.11           C
ATOM     24  CB  THR A 628       4.906  74.503  -0.927  1.00110.11           C
ATOM     25  OG1 THR A 628       5.728  75.364  -0.159  1.00110.11           O
ATOM     26  CG2 THR A 628       4.218  75.374  -1.976  1.00110.11           C
ATOM     27  C   THR A 628       4.665  72.708   0.772  1.00110.11           C
ATOM     28  O   THR A 628       4.472  71.529   0.511  1.00110.11           O
ATOM     29  H   THR A 628       3.498  75.746   0.678  1.00  0.00           H
ATOM     30  HA  THR A 628       3.154  73.289  -0.608  1.00  0.00           H
ATOM     31  HB  THR A 628       5.524  73.760  -1.433  1.00  0.00           H
ATOM     32  HG1 THR A 628       6.489  75.585  -0.710  1.00  0.00           H
ATOM     33 HG21 THR A 628       4.968  75.811  -2.636  1.00  0.00           H
ATOM     34 HG22 THR A 628       3.547  74.759  -2.577  1.00  0.00           H
ATOM     35 HG23 THR A 628       3.647  76.173  -1.504  1.00  0.00           H
ATOM     36  N   LEU A 629       5.313  73.105   1.870  1.00202.89           N
ATOM     37  CA  LEU A 629       5.544  72.275   3.050  1.00202.89           C
ATOM     38  CB  LEU A 629       7.034  71.884   3.166  1.00202.89           C
ATOM     39  CG  LEU A 629       7.570  70.991   2.023  1.00202.89           C
ATOM     40  CD1 LEU A 629       8.179  71.806   0.876  1.00202.89           C
ATOM     41  CD2 LEU A 629       8.675  70.073   2.548  1.00202.89           C
ATOM     42  C   LEU A 629       5.037  73.009   4.305  1.00202.89           C
ATOM     43  O   LEU A 629       4.818  74.231   4.286  1.00202.89           O
ATOM     44  H   LEU A 629       5.464  74.095   1.971  1.00  0.00           H
ATOM     45  HA  LEU A 629       4.959  71.356   2.957  1.00  0.00           H
ATOM     46  HB2 LEU A 629       7.646  72.783   3.249  1.00  0.00           H
ATOM     47  HB3 LEU A 629       7.143  71.332   4.100  1.00  0.00           H
ATOM     48  HG  LEU A 629       6.766  70.364   1.640  1.00  0.00           H
ATOM     49 HD11 LEU A 629       8.559  71.126   0.113  1.00  0.00           H
ATOM     50 HD12 LEU A 629       8.999  72.423   1.242  1.00  0.00           H
ATOM     51 HD13 LEU A 629       7.425  72.437   0.414  1.00  0.00           H
ATOM     52 HD21 LEU A 629       9.033  69.433   1.741  1.00  0.00           H
ATOM     53 HD22 LEU A 629       9.510  70.659   2.931  1.00  0.00           H
ATOM     54 HD23 LEU A 629       8.283  69.431   3.337  1.00  0.00           H
ATOM     55  N   LEU A 630       4.918  72.278   5.415  1.00 96.15           N
ATOM     56  CA  LEU A 630       4.750  72.810   6.772  1.00 96.15           C
ATOM     57  CB  LEU A 630       3.448  72.275   7.403  1.00 96.15           C
ATOM     58  CG  LEU A 630       2.148  72.573   6.633  1.00 96.15           C
ATOM     59  CD1 LEU A 630       0.974  71.917   7.358  1.00 96.15           C
ATOM     60  CD2 LEU A 630       1.871  74.077   6.533  1.00 96.15           C
ATOM     61  C   LEU A 630       5.960  72.413   7.625  1.00 96.15           C
ATOM     62  O   LEU A 630       6.444  71.291   7.501  1.00 96.15           O
ATOM     63  H   LEU A 630       5.149  71.296   5.346  1.00  0.00           H
ATOM     64  HA  LEU A 630       4.707  73.899   6.741  1.00  0.00           H
ATOM     65  HB2 LEU A 630       3.539  71.193   7.499  1.00  0.00           H
ATOM     66  HB3 LEU A 630       3.356  72.684   8.410  1.00  0.00           H
ATOM     67  HG  LEU A 630       2.210  72.158   5.628  1.00  0.00           H
ATOM     68 HD21 LEU A 630       0.919  74.230   6.024  1.00  0.00           H
ATOM     69 HD22 LEU A 630       2.662  74.561   5.967  1.00  0.00           H
ATOM     70 HD23 LEU A 630       1.812  74.509   7.532  1.00  0.00           H
ATOM     71 HD11 LEU A 630       0.050  72.094   6.807  1.00  0.00           H
ATOM     72 HD12 LEU A 630       0.872  72.315   8.367  1.00  0.00           H
ATOM     73 HD13 LEU A 630       1.132  70.838   7.414  1.00  0.00           H
ATOM     74  N   ILE A 631       6.341  73.244   8.601  1.00 22.33           N
ATOM     75  CA  ILE A 631       7.460  72.940   9.518  1.00 22.33           C
ATOM     76  CB  ILE A 631       7.779  74.154  10.426  1.00 22.33           C
ATOM     77  CG1 ILE A 631       8.195  75.379   9.575  1.00 22.33           C
ATOM     78  CG2 ILE A 631       8.885  73.808  11.443  1.00 22.33           C
ATOM     79  CD1 ILE A 631       8.319  76.684  10.373  1.00 22.33           C
ATOM     80  C   ILE A 631       7.174  71.674  10.344  1.00 22.33           C
ATOM     81  O   ILE A 631       8.017  70.783  10.394  1.00 22.33           O
ATOM     82  H   ILE A 631       5.892  74.143   8.677  1.00  0.00           H
ATOM     83  HA  ILE A 631       8.347  72.726   8.921  1.00  0.00           H
ATOM     84  HB  ILE A 631       6.875  74.410  10.983  1.00  0.00           H
ATOM     85 HG12 ILE A 631       7.450  75.556   8.800  1.00  0.00           H
ATOM     86 HG13 ILE A 631       9.146  75.172   9.081  1.00  0.00           H
ATOM     87 HD11 ILE A 631       8.480  77.513   9.683  1.00  0.00           H
ATOM     88 HD12 ILE A 631       7.403  76.865  10.936  1.00  0.00           H
ATOM     89 HD13 ILE A 631       9.166  76.639  11.056  1.00  0.00           H
ATOM     90 HG21 ILE A 631       9.089  74.657  12.095  1.00  0.00           H
ATOM     91 HG22 ILE A 631       9.801  73.527  10.922  1.00  0.00           H
ATOM     92 HG23 ILE A 631       8.580  72.984  12.088  1.00  0.00           H
ATOM     93  N   GLY A 632       5.927  71.500  10.797  1.00 13.66           N
ATOM     94  CA  GLY A 632       5.483  70.279  11.477  1.00 13.66           C
ATOM     95  C   GLY A 632       5.494  69.029  10.590  1.00 13.66           C
ATOM     96  O   GLY A 632       5.906  67.979  11.058  1.00 13.66           O
ATOM     97  H   GLY A 632       5.270  72.256  10.702  1.00  0.00           H
ATOM     98  HA2 GLY A 632       6.127  70.090  12.338  1.00  0.00           H
ATOM     99  HA3 GLY A 632       4.465  70.421  11.839  1.00  0.00           H
ATOM    100  N   HIS A 633       5.263  69.165   9.278  1.00 58.77           N
ATOM    101  CA  HIS A 633       5.370  68.043   8.331  1.00 58.77           C
ATOM    102  ND1 HIS A 633       3.063  66.425   6.427  1.00 58.77           N
ATOM    103  CG  HIS A 633       4.253  67.128   6.261  1.00 58.77           C
ATOM    104  CB  HIS A 633       4.609  68.368   7.038  1.00 58.77           C
ATOM    105  NE2 HIS A 633       4.374  65.292   5.065  1.00 58.77           N
ATOM    106  CD2 HIS A 633       5.071  66.426   5.423  1.00 58.77           C
ATOM    107  CE1 HIS A 633       3.181  65.315   5.684  1.00 58.77           C
ATOM    108  C   HIS A 633       6.824  67.669   8.018  1.00 58.77           C
ATOM    109  O   HIS A 633       7.138  66.492   7.892  1.00 58.77           O
ATOM    110  H   HIS A 633       5.082  70.083   8.908  1.00  0.00           H
ATOM    111  HA  HIS A 633       4.904  67.160   8.778  1.00  0.00           H
ATOM    112  HB2 HIS A 633       3.672  68.863   7.292  1.00  0.00           H
ATOM    113  HB3 HIS A 633       5.197  69.038   6.410  1.00  0.00           H
ATOM    114  HD2 HIS A 633       6.093  66.669   5.170  1.00  0.00           H
ATOM    115  HE1 HIS A 633       2.433  64.534   5.624  1.00  0.00           H
ATOM    116  HE2 HIS A 633       4.719  64.524   4.504  1.00  0.00           H
ATOM    117  N   ILE A 634       7.732  68.650   7.975  1.00 24.79           N
ATOM    118  CA  ILE A 634       9.180  68.411   7.836  1.00 24.79           C
ATOM    119  CB  ILE A 634       9.921  69.731   7.511  1.00 24.79           C
ATOM    120  CG1 ILE A 634       9.487  70.282   6.132  1.00 24.79           C
ATOM    121  CG2 ILE A 634      11.452  69.543   7.534  1.00 24.79           C
ATOM    122  CD1 ILE A 634       9.823  71.766   5.938  1.00 24.79           C
ATOM    123  C   ILE A 634       9.746  67.741   9.096  1.00 24.79           C
ATOM    124  O   ILE A 634      10.557  66.827   8.987  1.00 24.79           O
ATOM    125  H   ILE A 634       7.408  69.602   8.090  1.00  0.00           H
ATOM    126  HA  ILE A 634       9.344  67.715   7.012  1.00  0.00           H
ATOM    127  HB  ILE A 634       9.660  70.462   8.277  1.00  0.00           H
ATOM    128 HG12 ILE A 634       9.959  69.696   5.342  1.00  0.00           H
ATOM    129 HG13 ILE A 634       8.409  70.181   6.014  1.00  0.00           H
ATOM    130 HG21 ILE A 634      11.964  70.461   7.255  1.00  0.00           H
ATOM    131 HG22 ILE A 634      11.793  69.269   8.533  1.00  0.00           H
ATOM    132 HG23 ILE A 634      11.741  68.750   6.841  1.00  0.00           H
ATOM    133 HD11 ILE A 634       9.428  72.105   4.981  1.00  0.00           H
ATOM    134 HD12 ILE A 634       9.373  72.357   6.735  1.00  0.00           H
ATOM    135 HD13 ILE A 634      10.902  71.919   5.936  1.00  0.00           H
ATOM    136  N   PHE A 635       9.271  68.136  10.283  1.00 41.60           N
ATOM    137  CA  PHE A 635       9.595  67.449  11.534  1.00 41.60           C
ATOM    138  CB  PHE A 635       9.138  68.300  12.725  1.00 41.60           C
ATOM    139  CG  PHE A 635       9.373  67.625  14.064  1.00 41.60           C
ATOM    140  CD1 PHE A 635      10.680  67.509  14.575  1.00 41.60           C
ATOM    141  CD2 PHE A 635       8.296  67.045  14.764  1.00 41.60           C
ATOM    142  CE1 PHE A 635      10.909  66.823  15.781  1.00 41.60           C
ATOM    143  CE2 PHE A 635       8.526  66.368  15.975  1.00 41.60           C
ATOM    144  CZ  PHE A 635       9.831  66.257  16.483  1.00 41.60           C
ATOM    145  C   PHE A 635       8.998  66.036  11.596  1.00 41.60           C
ATOM    146  O   PHE A 635       9.719  65.102  11.930  1.00 41.60           O
ATOM    147  H   PHE A 635       8.618  68.909  10.313  1.00  0.00           H
ATOM    148  HA  PHE A 635      10.677  67.328  11.596  1.00  0.00           H
ATOM    149  HB2 PHE A 635       8.076  68.520  12.621  1.00  0.00           H
ATOM    150  HB3 PHE A 635       9.676  69.249  12.710  1.00  0.00           H
ATOM    151  HD1 PHE A 635      11.516  67.917  14.026  1.00  0.00           H
ATOM    152  HD2 PHE A 635       7.294  67.094  14.363  1.00  0.00           H
ATOM    153  HE1 PHE A 635      11.914  66.703  16.159  1.00  0.00           H
ATOM    154  HE2 PHE A 635       7.702  65.907  16.503  1.00  0.00           H
ATOM    155  HZ  PHE A 635      10.010  65.715  17.402  1.00  0.00           H
ATOM    156  N   HIS A 636       7.764  65.840  11.116  1.00 63.47           N
ATOM    157  CA  HIS A 636       7.149  64.512  11.042  1.00 63.47           C
ATOM    158  ND1 HIS A 636       4.591  62.997  12.382  1.00 63.47           N
ATOM    159  CG  HIS A 636       4.958  63.320  11.076  1.00 63.47           C
ATOM    160  CB  HIS A 636       5.657  64.598  10.693  1.00 63.47           C
ATOM    161  NE2 HIS A 636       4.398  61.196  11.121  1.00 63.47           N
ATOM    162  CD2 HIS A 636       4.850  62.205  10.299  1.00 63.47           C
ATOM    163  CE1 HIS A 636       4.260  61.696  12.360  1.00 63.47           C
ATOM    164  C   HIS A 636       7.899  63.584  10.082  1.00 63.47           C
ATOM    165  O   HIS A 636       8.352  62.532  10.503  1.00 63.47           O
ATOM    166  H   HIS A 636       7.191  66.644  10.891  1.00  0.00           H
ATOM    167  HA  HIS A 636       7.210  64.058  12.029  1.00  0.00           H
ATOM    168  HB2 HIS A 636       5.524  64.794   9.628  1.00  0.00           H
ATOM    169  HB3 HIS A 636       5.198  65.407  11.260  1.00  0.00           H
ATOM    170  HD2 HIS A 636       5.186  62.095   9.278  1.00  0.00           H
ATOM    171  HE1 HIS A 636       3.998  61.112  13.234  1.00  0.00           H
ATOM    172  HE2 HIS A 636       4.404  60.196  10.900  1.00  0.00           H
ATOM    173  N   ALA A 637       8.318  64.086   8.919  1.00 29.28           N
ATOM    174  CA  ALA A 637       9.179  63.369   7.973  1.00 29.28           C
ATOM    175  CB  ALA A 637       9.151  64.133   6.642  1.00 29.28           C
ATOM    176  C   ALA A 637      10.625  63.105   8.465  1.00 29.28           C
ATOM    177  O   ALA A 637      11.404  62.485   7.733  1.00 29.28           O
ATOM    178  H   ALA A 637       7.981  65.002   8.647  1.00  0.00           H
ATOM    179  HA  ALA A 637       8.733  62.386   7.806  1.00  0.00           H
ATOM    180  HB1 ALA A 637       8.119  64.251   6.309  1.00  0.00           H
ATOM    181  HB2 ALA A 637       9.606  65.115   6.771  1.00  0.00           H
ATOM    182  HB3 ALA A 637       9.703  63.574   5.887  1.00  0.00           H
ATOM    183  N   ALA A 638      10.979  63.544   9.679  1.00 36.45           N
ATOM    184  CA  ALA A 638      12.166  63.107  10.413  1.00 36.45           C
ATOM    185  CB  ALA A 638      12.951  64.344  10.867  1.00 36.45           C
ATOM    186  C   ALA A 638      11.809  62.171  11.587  1.00 36.45           C
ATOM    187  O   ALA A 638      12.271  61.039  11.608  1.00 36.45           O
ATOM    188  H   ALA A 638      10.278  64.039  10.212  1.00  0.00           H
ATOM    189  HA  ALA A 638      12.815  62.537   9.746  1.00  0.00           H
ATOM    190  HB1 ALA A 638      13.206  64.949   9.999  1.00  0.00           H
ATOM    191  HB2 ALA A 638      13.871  64.028  11.357  1.00  0.00           H
ATOM    192  HB3 ALA A 638      12.360  64.939  11.561  1.00  0.00           H
ATOM    193  N   ILE A 639      10.911  62.566  12.500  1.00130.34           N
ATOM    194  CA  ILE A 639      10.574  61.779  13.708  1.00130.34           C
ATOM    195  CB  ILE A 639       9.889  62.700  14.752  1.00130.34           C
ATOM    196  CG1 ILE A 639      10.326  62.422  16.210  1.00130.34           C
ATOM    197  CG2 ILE A 639       8.357  62.740  14.617  1.00130.34           C
ATOM    198  CD1 ILE A 639       9.953  61.066  16.825  1.00130.34           C
ATOM    199  C   ILE A 639       9.767  60.499  13.392  1.00130.34           C
ATOM    200  O   ILE A 639       9.935  59.498  14.078  1.00130.34           O
ATOM    201  H   ILE A 639      10.490  63.483  12.395  1.00  0.00           H
ATOM    202  HA  ILE A 639      11.519  61.447  14.142  1.00  0.00           H
ATOM    203  HB  ILE A 639      10.236  63.717  14.552  1.00  0.00           H
ATOM    204 HG12 ILE A 639       9.892  63.199  16.841  1.00  0.00           H
ATOM    205 HG13 ILE A 639      11.410  62.530  16.271  1.00  0.00           H
ATOM    206 HD11 ILE A 639      10.184  61.083  17.890  1.00  0.00           H
ATOM    207 HD12 ILE A 639       8.890  60.861  16.705  1.00  0.00           H
ATOM    208 HD13 ILE A 639      10.537  60.270  16.370  1.00  0.00           H
ATOM    209 HG21 ILE A 639       7.947  63.502  15.279  1.00  0.00           H
ATOM    210 HG22 ILE A 639       8.092  62.981  13.592  1.00  0.00           H
ATOM    211 HG23 ILE A 639       7.915  61.776  14.872  1.00  0.00           H
ATOM    212  N   ASN A 640       9.048  60.457  12.265  1.00 34.61           N
ATOM    213  CA  ASN A 640       8.475  59.223  11.722  1.00 34.61           C
ATOM    214  CB  ASN A 640       7.574  59.567  10.526  1.00 34.61           C
ATOM    215  CG  ASN A 640       6.557  58.485  10.206  1.00 34.61           C
ATOM    216  OD1 ASN A 640       5.401  58.615  10.583  1.00 34.61           O
ATOM    217  ND2 ASN A 640       6.850  57.623   9.266  1.00 34.61           N
ATOM    218  C   ASN A 640       9.582  58.239  11.331  1.00 34.61           C
ATOM    219  O   ASN A 640       9.572  57.122  11.824  1.00 34.61           O
ATOM    220  H   ASN A 640       8.956  61.307  11.724  1.00  0.00           H
ATOM    221  HA  ASN A 640       7.874  58.745  12.501  1.00  0.00           H
ATOM    222  HB2 ASN A 640       8.183  59.775   9.644  1.00  0.00           H
ATOM    223  HB3 ASN A 640       7.000  60.455  10.778  1.00  0.00           H
ATOM    224 HD21 ASN A 640       6.189  56.894   9.060  1.00  0.00           H
ATOM    225 HD22 ASN A 640       7.828  57.416   8.997  1.00  0.00           H
ATOM    226  N   ARG A 641      10.659  58.732  10.704  1.00 79.34           N
ATOM    227  CA  ARG A 641      11.830  57.918  10.345  1.00 79.34           C
ATOM    228  CB  ARG A 641      12.721  58.628   9.323  1.00 79.34           C
ATOM    229  CG  ARG A 641      12.015  58.703   7.968  1.00 79.34           C
ATOM    230  CD  ARG A 641      12.956  59.318   6.936  1.00 79.34           C
ATOM    231  NE  ARG A 641      12.387  59.200   5.583  1.00 79.34           N
ATOM    232  CZ  ARG A 641      12.001  60.176   4.789  1.00 79.34           C
ATOM    233  NH1 ARG A 641      11.946  61.421   5.173  1.00 79.34           N
ATOM    234  NH2 ARG A 641      11.650  59.906   3.563  1.00 79.34           N
ATOM    235  C   ARG A 641      12.644  57.460  11.543  1.00 79.34           C
ATOM    236  O   ARG A 641      13.104  56.331  11.520  1.00 79.34           O
ATOM    237  H   ARG A 641      10.669  59.708  10.469  1.00  0.00           H
ATOM    238  HA  ARG A 641      11.471  56.997   9.889  1.00  0.00           H
ATOM    239  HB2 ARG A 641      13.640  58.050   9.204  1.00  0.00           H
ATOM    240  HB3 ARG A 641      12.984  59.627   9.666  1.00  0.00           H
ATOM    241  HG2 ARG A 641      11.742  57.694   7.650  1.00  0.00           H
ATOM    242  HG3 ARG A 641      11.110  59.309   8.045  1.00  0.00           H
ATOM    243  HD2 ARG A 641      13.156  60.357   7.204  1.00  0.00           H
ATOM    244  HD3 ARG A 641      13.905  58.777   6.960  1.00  0.00           H
ATOM    245  HE  ARG A 641      12.321  58.257   5.232  1.00  0.00           H
ATOM    246 HH11 ARG A 641      12.049  61.621   6.167  1.00  0.00           H
ATOM    247 HH12 ARG A 641      11.661  62.143   4.551  1.00  0.00           H
ATOM    248 HH21 ARG A 641      11.683  58.950   3.252  1.00  0.00           H
ATOM    249 HH22 ARG A 641      11.389  60.637   2.935  1.00  0.00           H
ATOM    250  N   ILE A 642      12.681  58.247  12.620  1.00 90.07           N
ATOM    251  CA  ILE A 642      13.196  57.799  13.924  1.00 90.07           C
ATOM    252  CB  ILE A 642      13.222  58.961  14.947  1.00 90.07           C
ATOM    253  CG1 ILE A 642      14.060  60.178  14.491  1.00 90.07           C
ATOM    254  CG2 ILE A 642      13.679  58.495  16.338  1.00 90.07           C
ATOM    255  CD1 ILE A 642      15.573  59.962  14.454  1.00 90.07           C
ATOM    256  C   ILE A 642      12.369  56.603  14.426  1.00 90.07           C
ATOM    257  O   ILE A 642      12.918  55.525  14.596  1.00 90.07           O
ATOM    258  H   ILE A 642      12.273  59.166  12.538  1.00  0.00           H
ATOM    259  HA  ILE A 642      14.218  57.440  13.793  1.00  0.00           H
ATOM    260  HB  ILE A 642      12.204  59.315  15.063  1.00  0.00           H
ATOM    261 HG12 ILE A 642      13.747  60.488  13.500  1.00  0.00           H
ATOM    262 HG13 ILE A 642      13.857  61.011  15.165  1.00  0.00           H
ATOM    263 HD11 ILE A 642      15.945  59.839  15.468  1.00  0.00           H
ATOM    264 HD12 ILE A 642      16.048  60.838  14.016  1.00  0.00           H
ATOM    265 HD13 ILE A 642      15.821  59.084  13.857  1.00  0.00           H
ATOM    266 HG21 ILE A 642      12.961  57.794  16.761  1.00  0.00           H
ATOM    267 HG22 ILE A 642      14.648  57.994  16.271  1.00  0.00           H
ATOM    268 HG23 ILE A 642      13.768  59.343  17.015  1.00  0.00           H
ATOM    269  N   ALA A 643      11.037  56.708  14.467  1.00 29.18           N
ATOM    270  CA  ALA A 643      10.172  55.603  14.899  1.00 29.18           C
ATOM    271  CB  ALA A 643       8.746  56.146  15.059  1.00 29.18           C
ATOM    272  C   ALA A 643      10.209  54.369  13.966  1.00 29.18           C
ATOM    273  O   ALA A 643      10.143  53.242  14.451  1.00 29.18           O
ATOM    274  H   ALA A 643      10.603  57.584  14.205  1.00  0.00           H
ATOM    275  HA  ALA A 643      10.520  55.268  15.878  1.00  0.00           H
ATOM    276  HB1 ALA A 643       8.743  56.984  15.755  1.00  0.00           H
ATOM    277  HB2 ALA A 643       8.361  56.474  14.093  1.00  0.00           H
ATOM    278  HB3 ALA A 643       8.103  55.356  15.447  1.00  0.00           H
ATOM    279  N   GLU A 644      10.366  54.569  12.654  1.00 33.85           N
ATOM    280  CA  GLU A 644      10.543  53.504  11.657  1.00 33.85           C
ATOM    281  CB  GLU A 644      10.419  54.083  10.223  1.00 33.85           C
ATOM    282  CG  GLU A 644       8.986  54.531   9.861  1.00 33.85           C
ATOM    283  CD  GLU A 644       8.899  55.469   8.634  1.00 33.85           C
ATOM    284  OE1 GLU A 644       9.396  56.620   8.727  1.00 33.85           O
ATOM    285  OE2 GLU A 644       7.945  55.282   7.847  1.00 33.85           O
ATOM    286  C   GLU A 644      11.880  52.768  11.848  1.00 33.85           C
ATOM    287  O   GLU A 644      11.898  51.543  11.938  1.00 33.85           O
ATOM    288  H   GLU A 644      10.347  55.525  12.324  1.00  0.00           H
ATOM    289  HA  GLU A 644       9.756  52.758  11.782  1.00  0.00           H
ATOM    290  HB2 GLU A 644      10.716  53.321   9.501  1.00  0.00           H
ATOM    291  HB3 GLU A 644      11.107  54.918  10.119  1.00  0.00           H
ATOM    292  HG2 GLU A 644       8.530  55.039  10.712  1.00  0.00           H
ATOM    293  HG3 GLU A 644       8.392  53.634   9.678  1.00  0.00           H
ATOM    294  N   VAL A 645      12.991  53.492  12.036  1.00 89.35           N
ATOM    295  CA  VAL A 645      14.343  52.906  12.086  1.00 89.35           C
ATOM    296  CB  VAL A 645      15.373  53.876  11.473  1.00 89.35           C
ATOM    297  CG1 VAL A 645      15.842  54.961  12.448  1.00 89.35           C
ATOM    298  CG2 VAL A 645      16.599  53.119  10.963  1.00 89.35           C
ATOM    299  C   VAL A 645      14.755  52.413  13.483  1.00 89.35           C
ATOM    300  O   VAL A 645      15.336  51.336  13.598  1.00 89.35           O
ATOM    301  H   VAL A 645      12.913  54.505  12.015  1.00  0.00           H
ATOM    302  HA  VAL A 645      14.329  52.024  11.451  1.00  0.00           H
ATOM    303  HB  VAL A 645      14.914  54.362  10.612  1.00  0.00           H
ATOM    304 HG21 VAL A 645      17.274  53.806  10.451  1.00  0.00           H
ATOM    305 HG22 VAL A 645      17.126  52.653  11.793  1.00  0.00           H
ATOM    306 HG23 VAL A 645      16.293  52.347  10.254  1.00  0.00           H
ATOM    307 HG11 VAL A 645      14.990  55.483  12.868  1.00  0.00           H
ATOM    308 HG12 VAL A 645      16.393  54.512  13.270  1.00  0.00           H
ATOM    309 HG13 VAL A 645      16.478  55.678  11.925  1.00  0.00           H
ATOM    310  N   GLU A 646      14.292  53.048  14.566  1.00 64.58           N
ATOM    311  CA  GLU A 646      14.406  52.503  15.933  0.78 64.58           C
ATOM    312  CB  GLU A 646      14.145  53.591  17.005  0.78 64.58           C
ATOM    313  CG  GLU A 646      14.890  54.936  16.827  0.78 64.58           C
ATOM    314  CD  GLU A 646      15.920  55.357  17.888  1.00 64.58           C
ATOM    315  OE1 GLU A 646      16.244  54.607  18.829  1.00 64.58           O
ATOM    316  OE2 GLU A 646      16.373  56.519  17.797  1.00 64.58           O
ATOM    317  C   GLU A 646      13.446  51.299  16.120  1.00 64.58           C
ATOM    318  O   GLU A 646      13.654  50.473  17.008  1.00 64.58           O
ATOM    319  H   GLU A 646      13.791  53.921  14.440  1.00  0.00           H
ATOM    320  HA  GLU A 646      15.423  52.129  16.076  0.78  0.00           H
ATOM    321  HB2 GLU A 646      14.354  53.160  17.985  0.78  0.00           H
ATOM    322  HB3 GLU A 646      13.072  53.802  16.986  0.78  0.00           H
ATOM    323  HG2 GLU A 646      15.381  54.966  15.852  0.78  0.00           H
ATOM    324  HG3 GLU A 646      14.123  55.702  16.821  0.78  0.00           H
ATOM    325  N   GLY A 647      12.449  51.134  15.234  1.00 15.76           N
ATOM    326  CA  GLY A 647      11.687  49.896  15.050  1.00 15.76           C
ATOM    327  C   GLY A 647      12.466  48.820  14.291  1.00 15.76           C
ATOM    328  O   GLY A 647      12.659  47.727  14.821  1.00 15.76           O
ATOM    329  H   GLY A 647      12.320  51.866  14.544  1.00  0.00           H
ATOM    330  HA2 GLY A 647      11.390  49.498  16.020  1.00  0.00           H
ATOM    331  HA3 GLY A 647      10.789  50.130  14.480  1.00  0.00           H
ATOM    332  N   GLN A 648      13.097  49.193  13.171  1.00 47.48           N
ATOM    333  CA  GLN A 648      13.996  48.332  12.387  1.00 47.48           C
ATOM    334  CB  GLN A 648      14.551  49.133  11.188  1.00 47.48           C
ATOM    335  CG  GLN A 648      15.310  48.293  10.144  1.00 47.48           C
ATOM    336  CD  GLN A 648      14.403  47.540   9.176  1.00 47.48           C
ATOM    337  OE1 GLN A 648      13.294  47.937   8.859  1.00 47.48           O
ATOM    338  NE2 GLN A 648      14.897  46.505   8.539  1.00 47.48           N
ATOM    339  C   GLN A 648      15.153  47.756  13.229  1.00 47.48           C
ATOM    340  O   GLN A 648      15.482  46.581  13.078  1.00 47.48           O
ATOM    341  H   GLN A 648      12.881  50.107  12.789  1.00  0.00           H
ATOM    342  HA  GLN A 648      13.418  47.491  12.001  1.00  0.00           H
ATOM    343  HB2 GLN A 648      15.251  49.877  11.571  1.00  0.00           H
ATOM    344  HB3 GLN A 648      13.736  49.673  10.699  1.00  0.00           H
ATOM    345  HG2 GLN A 648      15.931  48.964   9.555  1.00  0.00           H
ATOM    346  HG3 GLN A 648      15.977  47.595  10.647  1.00  0.00           H
ATOM    347 HE21 GLN A 648      15.797  46.131   8.803  1.00  0.00           H
ATOM    348 HE22 GLN A 648      14.276  46.035   7.911  1.00  0.00           H
ATOM    349  N   TYR A 649      15.640  48.512  14.221  1.00 55.14           N
ATOM    350  CA  TYR A 649      16.628  48.059  15.206  1.00 55.14           C
ATOM    351  CB  TYR A 649      16.825  49.151  16.271  1.00 55.14           C
ATOM    352  CG  TYR A 649      17.851  48.862  17.364  1.00 55.14           C
ATOM    353  CD1 TYR A 649      18.927  47.967  17.163  1.00 55.14           C
ATOM    354  CD2 TYR A 649      17.706  49.491  18.617  1.00 55.14           C
ATOM    355  CE1 TYR A 649      19.812  47.665  18.212  1.00 55.14           C
ATOM    356  CE2 TYR A 649      18.594  49.197  19.669  1.00 55.14           C
ATOM    357  CZ  TYR A 649      19.637  48.268  19.475  1.00 55.14           C
ATOM    358  OH  TYR A 649      20.454  47.932  20.506  1.00 55.14           O
ATOM    359  C   TYR A 649      16.199  46.781  15.935  1.00 55.14           C
ATOM    360  O   TYR A 649      16.976  45.835  16.046  1.00 55.14           O
ATOM    361  H   TYR A 649      15.364  49.488  14.238  1.00  0.00           H
ATOM    362  HA  TYR A 649      17.568  47.873  14.688  1.00  0.00           H
ATOM    363  HB2 TYR A 649      17.054  50.094  15.789  1.00  0.00           H
ATOM    364  HB3 TYR A 649      15.869  49.307  16.767  1.00  0.00           H
ATOM    365  HD1 TYR A 649      19.066  47.476  16.210  1.00  0.00           H
ATOM    366  HD2 TYR A 649      16.892  50.186  18.775  1.00  0.00           H
ATOM    367  HE1 TYR A 649      20.613  46.956  18.057  1.00  0.00           H
ATOM    368  HE2 TYR A 649      18.470  49.653  20.638  1.00  0.00           H
ATOM    369  HH  TYR A 649      20.832  47.061  20.362  1.00  0.00           H
ATOM    370  N   GLN A 650      14.980  46.787  16.479  1.00 38.28           N
ATOM    371  CA  GLN A 650      14.465  45.718  17.334  1.00 38.28           C
ATOM    372  CB  GLN A 650      13.157  46.175  18.003  1.00 38.28           C
ATOM    373  CG  GLN A 650      13.379  47.343  18.982  1.00 38.28           C
ATOM    374  CD  GLN A 650      12.078  48.063  19.321  1.00 38.28           C
ATOM    375  OE1 GLN A 650      11.267  47.618  20.117  1.00 38.28           O
ATOM    376  NE2 GLN A 650      11.858  49.248  18.799  1.00 38.28           N
ATOM    377  C   GLN A 650      14.273  44.428  16.532  1.00 38.28           C
ATOM    378  O   GLN A 650      14.765  43.386  16.954  1.00 38.28           O
ATOM    379  H   GLN A 650      14.362  47.555  16.249  1.00  0.00           H
ATOM    380  HA  GLN A 650      15.198  45.505  18.114  1.00  0.00           H
ATOM    381  HB2 GLN A 650      12.453  46.482  17.229  1.00  0.00           H
ATOM    382  HB3 GLN A 650      12.718  45.339  18.549  1.00  0.00           H
ATOM    383  HG2 GLN A 650      13.824  46.961  19.901  1.00  0.00           H
ATOM    384  HG3 GLN A 650      14.069  48.070  18.554  1.00  0.00           H
ATOM    385 HE21 GLN A 650      11.001  49.700  19.044  1.00  0.00           H
ATOM    386 HE22 GLN A 650      12.536  49.655  18.156  1.00  0.00           H
ATOM    387  N   GLU A 651      13.805  44.554  15.286  1.00106.30           N
ATOM    388  CA  GLU A 651      13.733  43.446  14.328  1.00106.30           C
ATOM    389  CB  GLU A 651      12.955  43.909  13.082  1.00106.30           C
ATOM    390  CG  GLU A 651      12.702  42.802  12.043  1.00106.30           C
ATOM    391  CD  GLU A 651      11.772  41.672  12.523  1.00106.30           C
ATOM    392  OE1 GLU A 651      11.108  41.847  13.571  1.00106.30           O
ATOM    393  OE2 GLU A 651      11.624  40.699  11.751  1.00106.30           O
ATOM    394  C   GLU A 651      15.128  42.915  13.956  1.00106.30           C
ATOM    395  O   GLU A 651      15.395  41.729  14.127  1.00106.30           O
ATOM    396  H   GLU A 651      13.489  45.465  14.982  1.00  0.00           H
ATOM    397  HA  GLU A 651      13.184  42.622  14.789  1.00  0.00           H
ATOM    398  HB2 GLU A 651      13.518  44.707  12.596  1.00  0.00           H
ATOM    399  HB3 GLU A 651      11.998  44.333  13.391  1.00  0.00           H
ATOM    400  HG2 GLU A 651      12.257  43.270  11.162  1.00  0.00           H
ATOM    401  HG3 GLU A 651      13.660  42.381  11.732  1.00  0.00           H
ATOM    402  N   MET A 652      16.081  43.782  13.588  1.00116.18           N
ATOM    403  CA  MET A 652      17.434  43.345  13.205  1.00116.18           C
ATOM    404  CB  MET A 652      18.268  44.524  12.658  1.00116.18           C
ATOM    405  CG  MET A 652      18.593  44.399  11.162  1.00116.18           C
ATOM    406  SD  MET A 652      17.335  44.978   9.987  1.00116.18           S
ATOM    407  CE  MET A 652      16.051  43.707  10.145  1.00116.18           C
ATOM    408  C   MET A 652      18.169  42.673  14.371  1.00116.18           C
ATOM    409  O   MET A 652      18.843  41.663  14.168  1.00116.18           O
ATOM    410  H   MET A 652      15.840  44.765  13.508  1.00  0.00           H
ATOM    411  HA  MET A 652      17.340  42.586  12.429  1.00  0.00           H
ATOM    412  HB2 MET A 652      19.221  44.553  13.188  1.00  0.00           H
ATOM    413  HB3 MET A 652      17.777  45.477  12.847  1.00  0.00           H
ATOM    414  HG2 MET A 652      19.483  45.000  10.975  1.00  0.00           H
ATOM    415  HG3 MET A 652      18.854  43.365  10.931  1.00  0.00           H
ATOM    416  HE1 MET A 652      15.337  43.800   9.328  1.00  0.00           H
ATOM    417  HE2 MET A 652      15.517  43.838  11.084  1.00  0.00           H
ATOM    418  HE3 MET A 652      16.504  42.716  10.112  1.00  0.00           H
ATOM    419  N   MET A 653      18.029  43.199  15.591  1.00 61.23           N
ATOM    420  CA  MET A 653      18.687  42.644  16.772  1.00 61.23           C
ATOM    421  CB  MET A 653      18.742  43.708  17.879  1.00 61.23           C
ATOM    422  CG  MET A 653      19.654  43.258  19.024  1.00 61.23           C
ATOM    423  SD  MET A 653      20.028  44.539  20.253  1.00 61.23           S
ATOM    424  CE  MET A 653      21.160  43.599  21.312  1.00 61.23           C
ATOM    425  C   MET A 653      18.046  41.330  17.245  1.00 61.23           C
ATOM    426  O   MET A 653      18.781  40.391  17.543  1.00 61.23           O
ATOM    427  H   MET A 653      17.447  44.024  15.700  1.00  0.00           H
ATOM    428  HA  MET A 653      19.714  42.409  16.493  1.00  0.00           H
ATOM    429  HB2 MET A 653      19.145  44.632  17.461  1.00  0.00           H
ATOM    430  HB3 MET A 653      17.738  43.904  18.262  1.00  0.00           H
ATOM    431  HG2 MET A 653      20.599  42.917  18.599  1.00  0.00           H
ATOM    432  HG3 MET A 653      19.187  42.415  19.529  1.00  0.00           H
ATOM    433  HE1 MET A 653      21.472  44.220  22.151  1.00  0.00           H
ATOM    434  HE2 MET A 653      20.658  42.709  21.690  1.00  0.00           H
ATOM    435  HE3 MET A 653      22.037  43.300  20.737  1.00  0.00           H
ATOM    436  N   GLU A 654      16.719  41.188  17.160  1.00 61.17           N
ATOM    437  CA  GLU A 654      16.030  39.920  17.442  1.00 61.17           C
ATOM    438  CB  GLU A 654      14.521  40.151  17.637  1.00 61.17           C
ATOM    439  CG  GLU A 654      14.172  40.637  19.053  1.00 61.17           C
ATOM    440  CD  GLU A 654      14.338  39.514  20.085  1.00 61.17           C
ATOM    441  OE1 GLU A 654      15.473  39.372  20.589  1.00 61.17           O
ATOM    442  OE2 GLU A 654      13.544  38.547  20.002  1.00 61.17           O
ATOM    443  C   GLU A 654      16.256  38.854  16.367  1.00 61.17           C
ATOM    444  O   GLU A 654      16.482  37.697  16.721  1.00 61.17           O
ATOM    445  H   GLU A 654      16.149  41.983  16.880  1.00  0.00           H
ATOM    446  HA  GLU A 654      16.442  39.503  18.358  1.00  0.00           H
ATOM    447  HB2 GLU A 654      13.988  39.217  17.454  1.00  0.00           H
ATOM    448  HB3 GLU A 654      14.164  40.870  16.900  1.00  0.00           H
ATOM    449  HG2 GLU A 654      14.801  41.490  19.319  1.00  0.00           H
ATOM    450  HG3 GLU A 654      13.132  40.971  19.060  1.00  0.00           H
ATOM    451  N   LEU A 655      16.330  39.223  15.083  1.00 98.34           N
ATOM    452  CA  LEU A 655      16.728  38.311  14.006  1.00 98.34           C
ATOM    453  CB  LEU A 655      16.469  38.948  12.630  1.00 98.34           C
ATOM    454  CG  LEU A 655      14.987  39.110  12.235  1.00 98.34           C
ATOM    455  CD1 LEU A 655      14.932  39.716  10.831  1.00 98.34           C
ATOM    456  CD2 LEU A 655      14.229  37.781  12.208  1.00 98.34           C
ATOM    457  C   LEU A 655      18.192  37.868  14.134  1.00 98.34           C
ATOM    458  O   LEU A 655      18.468  36.681  13.973  1.00 98.34           O
ATOM    459  H   LEU A 655      16.104  40.186  14.843  1.00  0.00           H
ATOM    460  HA  LEU A 655      16.136  37.402  14.079  1.00  0.00           H
ATOM    461  HB2 LEU A 655      16.945  38.317  11.880  1.00  0.00           H
ATOM    462  HB3 LEU A 655      16.955  39.924  12.599  1.00  0.00           H
ATOM    463  HG  LEU A 655      14.480  39.774  12.928  1.00  0.00           H
ATOM    464 HD21 LEU A 655      13.223  37.956  11.823  1.00  0.00           H
ATOM    465 HD22 LEU A 655      14.132  37.391  13.219  1.00  0.00           H
ATOM    466 HD23 LEU A 655      14.744  37.059  11.575  1.00  0.00           H
ATOM    467 HD11 LEU A 655      13.888  39.893  10.562  1.00  0.00           H
ATOM    468 HD12 LEU A 655      15.452  40.672  10.829  1.00  0.00           H
ATOM    469 HD13 LEU A 655      15.382  39.039  10.107  1.00  0.00           H
ATOM    470  N   LYS A 656      19.080  38.736  14.637  1.00 79.75           N
ATOM    471  CA  LYS A 656      20.439  38.347  15.046  1.00 79.75           C
ATOM    472  CB  LYS A 656      21.248  39.607  15.386  1.00 79.75           C
ATOM    473  CG  LYS A 656      22.762  39.365  15.476  1.00 79.75           C
ATOM    474  CD  LYS A 656      23.466  40.589  16.093  1.00 79.75           C
ATOM    475  CE  LYS A 656      23.673  40.555  17.620  1.00 79.75           C
ATOM    476  NZ  LYS A 656      22.585  39.889  18.379  1.00 79.75           N
ATOM    477  C   LYS A 656      20.419  37.326  16.193  1.00 79.75           C
ATOM    478  O   LYS A 656      20.954  36.243  16.000  1.00 79.75           O
ATOM    479  H   LYS A 656      18.795  39.704  14.748  1.00  0.00           H
ATOM    480  HA  LYS A 656      20.920  37.849  14.202  1.00  0.00           H
ATOM    481  HB2 LYS A 656      21.089  40.348  14.603  1.00  0.00           H
ATOM    482  HB3 LYS A 656      20.883  40.026  16.320  1.00  0.00           H
ATOM    483  HG2 LYS A 656      23.148  39.206  14.467  1.00  0.00           H
ATOM    484  HG3 LYS A 656      22.979  38.473  16.058  1.00  0.00           H
ATOM    485  HD2 LYS A 656      24.456  40.672  15.640  1.00  0.00           H
ATOM    486  HD3 LYS A 656      22.912  41.491  15.829  1.00  0.00           H
ATOM    487  HE2 LYS A 656      23.819  41.576  17.976  1.00  0.00           H
ATOM    488  HE3 LYS A 656      24.598  40.002  17.816  1.00  0.00           H
ATOM    489  HZ1 LYS A 656      22.701  39.973  19.376  1.00  0.00           H
ATOM    490  HZ2 LYS A 656      22.681  38.875  18.243  1.00  0.00           H
ATOM    491  HZ3 LYS A 656      21.653  40.162  18.109  1.00  0.00           H
ATOM    492  N   HIS A 657      19.543  37.505  17.190  1.00 59.70           N
ATOM    493  CA  HIS A 657      19.307  36.495  18.240  1.00 59.70           C
ATOM    494  ND1 HIS A 657      18.242  39.371  20.545  1.00 59.70           N
ATOM    495  CG  HIS A 657      19.011  38.362  20.016  1.00 59.70           C
ATOM    496  CB  HIS A 657      18.480  37.093  19.396  1.00 59.70           C
ATOM    497  NE2 HIS A 657      20.348  39.913  20.955  1.00 59.70           N
ATOM    498  CD2 HIS A 657      20.311  38.661  20.322  1.00 59.70           C
ATOM    499  CE1 HIS A 657      19.062  40.285  21.083  1.00 59.70           C
ATOM    500  C   HIS A 657      18.637  35.197  17.736  1.00 59.70           C
ATOM    501  O   HIS A 657      18.612  34.211  18.472  1.00 59.70           O
ATOM    502  H   HIS A 657      19.060  38.393  17.257  1.00  0.00           H
ATOM    503  HA  HIS A 657      20.276  36.195  18.642  1.00  0.00           H
ATOM    504  HB2 HIS A 657      18.409  36.346  20.187  1.00  0.00           H
ATOM    505  HB3 HIS A 657      17.469  37.287  19.045  1.00  0.00           H
ATOM    506  HD2 HIS A 657      21.156  38.015  20.149  1.00  0.00           H
ATOM    507  HE1 HIS A 657      18.726  41.194  21.566  1.00  0.00           H
ATOM    508  HD1 HIS A 657      17.215  39.398  20.562  1.00  0.00           H
ATOM    509  N   ARG A 658      18.039  35.170  16.531  1.00 52.50           N
ATOM    510  CA  ARG A 658      17.627  33.912  15.872  1.00 52.50           C
ATOM    511  CB  ARG A 658      16.494  34.116  14.845  1.00 52.50           C
ATOM    512  CG  ARG A 658      15.239  34.835  15.355  1.00 52.50           C
ATOM    513  CD  ARG A 658      14.657  34.244  16.643  1.00 52.50           C
ATOM    514  NE  ARG A 658      13.527  35.058  17.132  1.00 52.50           N
ATOM    515  CZ  ARG A 658      13.581  36.004  18.057  1.00 52.50           C
ATOM    516  NH1 ARG A 658      14.677  36.416  18.614  1.00 52.50           N
ATOM    517  NH2 ARG A 658      12.499  36.600  18.452  1.00 52.50           N
ATOM    518  C   ARG A 658      18.811  33.222  15.195  1.00 52.50           C
ATOM    519  O   ARG A 658      18.991  32.032  15.421  1.00 52.50           O
ATOM    520  H   ARG A 658      18.068  36.018  15.977  1.00  0.00           H
ATOM    521  HA  ARG A 658      17.287  33.205  16.631  1.00  0.00           H
ATOM    522  HB2 ARG A 658      16.873  34.670  13.986  1.00  0.00           H
ATOM    523  HB3 ARG A 658      16.196  33.133  14.478  1.00  0.00           H
ATOM    524  HG2 ARG A 658      15.480  35.876  15.526  1.00  0.00           H
ATOM    525  HG3 ARG A 658      14.479  34.799  14.574  1.00  0.00           H
ATOM    526  HD2 ARG A 658      15.432  34.189  17.408  1.00  0.00           H
ATOM    527  HD3 ARG A 658      14.314  33.227  16.440  1.00  0.00           H
ATOM    528  HE  ARG A 658      12.622  34.848  16.752  1.00  0.00           H
ATOM    529 HH11 ARG A 658      14.592  37.188  19.281  1.00  0.00           H
ATOM    530 HH12 ARG A 658      15.546  36.291  18.120  1.00  0.00           H
ATOM    531 HH21 ARG A 658      12.652  37.379  19.104  1.00  0.00           H
ATOM    532 HH22 ARG A 658      11.643  36.510  17.952  1.00  0.00           H
ATOM    533  N   ALA A 659      19.630  33.973  14.457  1.00 26.49           N
ATOM    534  CA  ALA A 659      20.832  33.465  13.791  1.00 26.49           C
ATOM    535  CB  ALA A 659      21.423  34.579  12.917  1.00 26.49           C
ATOM    536  C   ALA A 659      21.857  32.909  14.794  1.00 26.49           C
ATOM    537  O   ALA A 659      22.012  31.698  14.851  1.00 26.49           O
ATOM    538  H   ALA A 659      19.421  34.958  14.362  1.00  0.00           H
ATOM    539  HA  ALA A 659      20.550  32.639  13.135  1.00  0.00           H
ATOM    540  HB1 ALA A 659      20.685  34.910  12.187  1.00  0.00           H
ATOM    541  HB2 ALA A 659      21.734  35.423  13.533  1.00  0.00           H
ATOM    542  HB3 ALA A 659      22.296  34.189  12.388  1.00  0.00           H
ATOM    543  N   GLU A 660      22.179  33.674  15.843  1.00 28.76           N
ATOM    544  CA  GLU A 660      23.109  33.251  16.904  1.00 28.76           C
ATOM    545  CB  GLU A 660      23.275  34.397  17.921  1.00 28.76           C
ATOM    546  CG  GLU A 660      23.990  35.646  17.373  1.00 28.76           C
ATOM    547  CD  GLU A 660      23.719  36.889  18.232  1.00 28.76           C
ATOM    548  OE1 GLU A 660      22.531  37.199  18.483  1.00 28.76           O
ATOM    549  OE2 GLU A 660      24.587  37.788  18.308  1.00 28.76           O
ATOM    550  C   GLU A 660      22.650  31.985  17.656  1.00 28.76           C
ATOM    551  O   GLU A 660      23.477  31.212  18.136  1.00 28.76           O
ATOM    552  H   GLU A 660      21.905  34.650  15.818  1.00  0.00           H
ATOM    553  HA  GLU A 660      24.077  33.024  16.450  1.00  0.00           H
ATOM    554  HB2 GLU A 660      22.278  34.670  18.273  1.00  0.00           H
ATOM    555  HB3 GLU A 660      23.845  34.037  18.779  1.00  0.00           H
ATOM    556  HG2 GLU A 660      25.063  35.448  17.322  1.00  0.00           H
ATOM    557  HG3 GLU A 660      23.654  35.851  16.356  1.00  0.00           H
ATOM    558  N   ALA A 661      21.337  31.750  17.765  1.00 18.64           N
ATOM    559  CA  ALA A 661      20.790  30.513  18.320  1.00 18.64           C
ATOM    560  CB  ALA A 661      19.366  30.800  18.810  1.00 18.64           C
ATOM    561  C   ALA A 661      20.824  29.337  17.321  1.00 18.64           C
ATOM    562  O   ALA A 661      21.130  28.211  17.718  1.00 18.64           O
ATOM    563  H   ALA A 661      20.709  32.382  17.289  1.00  0.00           H
ATOM    564  HA  ALA A 661      21.393  30.220  19.180  1.00  0.00           H
ATOM    565  HB1 ALA A 661      19.386  31.605  19.546  1.00  0.00           H
ATOM    566  HB2 ALA A 661      18.951  29.903  19.270  1.00  0.00           H
ATOM    567  HB3 ALA A 661      18.734  31.098  17.972  1.00  0.00           H
ATOM    568  N   ALA A 662      20.503  29.581  16.047  1.00 25.04           N
ATOM    569  CA  ALA A 662      20.523  28.589  14.973  1.00 25.04           C
ATOM    570  CB  ALA A 662      19.792  29.178  13.760  1.00 25.04           C
ATOM    571  C   ALA A 662      21.948  28.137  14.604  1.00 25.04           C
ATOM    572  O   ALA A 662      22.217  26.939  14.648  1.00 25.04           O
ATOM    573  H   ALA A 662      20.335  30.544  15.773  1.00  0.00           H
ATOM    574  HA  ALA A 662      19.976  27.706  15.305  1.00  0.00           H
ATOM    575  HB1 ALA A 662      18.777  29.460  14.037  1.00  0.00           H
ATOM    576  HB2 ALA A 662      20.323  30.059  13.394  1.00  0.00           H
ATOM    577  HB3 ALA A 662      19.753  28.436  12.961  1.00  0.00           H
ATOM    578  N   ASP A 663      22.892  29.076  14.505  1.00 30.27           N
ATOM    579  CA  ASP A 663      24.320  28.846  14.249  1.00 30.27           C
ATOM    580  CB  ASP A 663      25.072  30.197  14.295  1.00 30.27           C
ATOM    581  CG  ASP A 663      24.578  31.287  13.330  1.00 30.27           C
ATOM    582  OD1 ASP A 663      23.947  30.944  12.308  1.00 30.27           O
ATOM    583  OD2 ASP A 663      24.874  32.471  13.615  1.00 30.27           O
ATOM    584  C   ASP A 663      24.936  27.894  15.290  1.00 30.27           C
ATOM    585  O   ASP A 663      25.576  26.889  14.954  1.00 30.27           O
ATOM    586  H   ASP A 663      22.580  30.043  14.457  1.00  0.00           H
ATOM    587  HA  ASP A 663      24.438  28.412  13.255  1.00  0.00           H
ATOM    588  HB2 ASP A 663      26.126  30.013  14.087  1.00  0.00           H
ATOM    589  HB3 ASP A 663      25.007  30.592  15.311  1.00  0.00           H
ATOM    590  N   ILE A 664      24.601  28.127  16.567  1.00 26.34           N
ATOM    591  CA  ILE A 664      24.986  27.278  17.699  1.00 26.34           C
ATOM    592  CB  ILE A 664      24.758  28.025  19.038  1.00 26.34           C
ATOM    593  CG1 ILE A 664      25.789  29.173  19.167  1.00 26.34           C
ATOM    594  CG2 ILE A 664      24.858  27.079  20.254  1.00 26.34           C
ATOM    595  CD1 ILE A 664      25.587  30.083  20.387  1.00 26.34           C
ATOM    596  C   ILE A 664      24.269  25.923  17.649  1.00 26.34           C
ATOM    597  O   ILE A 664      24.934  24.893  17.753  1.00 26.34           O
ATOM    598  H   ILE A 664      24.048  28.957  16.748  1.00  0.00           H
ATOM    599  HA  ILE A 664      26.052  27.066  17.612  1.00  0.00           H
ATOM    600  HB  ILE A 664      23.754  28.455  19.030  1.00  0.00           H
ATOM    601 HG12 ILE A 664      25.733  29.803  18.279  1.00  0.00           H
ATOM    602 HG13 ILE A 664      26.796  28.754  19.207  1.00  0.00           H
ATOM    603 HD11 ILE A 664      26.227  30.960  20.290  1.00  0.00           H
ATOM    604 HD12 ILE A 664      25.853  29.560  21.304  1.00  0.00           H
ATOM    605 HD13 ILE A 664      24.548  30.410  20.442  1.00  0.00           H
ATOM    606 HG21 ILE A 664      24.694  27.630  21.178  1.00  0.00           H
ATOM    607 HG22 ILE A 664      24.086  26.311  20.204  1.00  0.00           H
ATOM    608 HG23 ILE A 664      25.839  26.606  20.277  1.00  0.00           H
ATOM    609  N   ALA A 665      22.941  25.888  17.505  1.00 19.97           N
ATOM    610  CA  ALA A 665      22.165  24.645  17.551  1.00 19.97           C
ATOM    611  CB  ALA A 665      20.675  25.007  17.555  1.00 19.97           C
ATOM    612  C   ALA A 665      22.495  23.687  16.392  1.00 19.97           C
ATOM    613  O   ALA A 665      22.712  22.494  16.611  1.00 19.97           O
ATOM    614  H   ALA A 665      22.437  26.764  17.398  1.00  0.00           H
ATOM    615  HA  ALA A 665      22.394  24.124  18.483  1.00  0.00           H
ATOM    616  HB1 ALA A 665      20.449  25.626  18.424  1.00  0.00           H
ATOM    617  HB2 ALA A 665      20.419  25.558  16.648  1.00  0.00           H
ATOM    618  HB3 ALA A 665      20.076  24.096  17.605  1.00  0.00           H
ATOM    619  N   LYS A 666      22.678  24.223  15.182  1.00 59.50           N
ATOM    620  CA  LYS A 666      23.076  23.470  13.988  1.00 59.50           C
ATOM    621  CB  LYS A 666      22.890  24.393  12.776  1.00 59.50           C
ATOM    622  CG  LYS A 666      22.993  23.622  11.458  1.00 59.50           C
ATOM    623  CD  LYS A 666      22.859  24.583  10.279  1.00 59.50           C
ATOM    624  CE  LYS A 666      23.001  23.834   8.954  1.00 59.50           C
ATOM    625  NZ  LYS A 666      23.214  24.806   7.877  1.00 59.50           N
ATOM    626  C   LYS A 666      24.510  22.945  14.095  1.00 59.50           C
ATOM    627  O   LYS A 666      24.737  21.753  13.878  1.00 59.50           O
ATOM    628  H   LYS A 666      22.525  25.225  15.081  1.00  0.00           H
ATOM    629  HA  LYS A 666      22.417  22.607  13.883  1.00  0.00           H
ATOM    630  HB2 LYS A 666      23.640  25.188  12.797  1.00  0.00           H
ATOM    631  HB3 LYS A 666      21.901  24.857  12.823  1.00  0.00           H
ATOM    632  HG2 LYS A 666      23.961  23.122  11.400  1.00  0.00           H
ATOM    633  HG3 LYS A 666      22.194  22.882  11.413  1.00  0.00           H
ATOM    634  HD2 LYS A 666      21.888  25.082  10.298  1.00  0.00           H
ATOM    635  HD3 LYS A 666      23.643  25.336  10.353  1.00  0.00           H
ATOM    636  HE2 LYS A 666      22.075  23.278   8.756  1.00  0.00           H
ATOM    637  HE3 LYS A 666      23.839  23.132   9.003  1.00  0.00           H
ATOM    638  HZ1 LYS A 666      23.248  24.392   6.959  1.00  0.00           H
ATOM    639  HZ2 LYS A 666      24.008  25.420   8.057  1.00  0.00           H
ATOM    640  HZ3 LYS A 666      22.420  25.451   7.878  1.00  0.00           H
ATOM    641  N   SER A 667      25.418  23.752  14.651  1.00 29.75           N
ATOM    642  CA  SER A 667      26.784  23.318  14.972  1.00 29.75           C
ATOM    643  CB  SER A 667      27.668  24.511  15.348  1.00 29.75           C
ATOM    644  OG  SER A 667      27.777  25.397  14.254  1.00 29.75           O
ATOM    645  C   SER A 667      26.842  22.279  16.099  1.00 29.75           C
ATOM    646  O   SER A 667      27.665  21.367  16.033  1.00 29.75           O
ATOM    647  H   SER A 667      25.162  24.717  14.821  1.00  0.00           H
ATOM    648  HA  SER A 667      27.208  22.856  14.081  1.00  0.00           H
ATOM    649  HB2 SER A 667      27.249  25.037  16.210  1.00  0.00           H
ATOM    650  HB3 SER A 667      28.662  24.154  15.602  1.00  0.00           H
ATOM    651  HG  SER A 667      27.044  26.043  14.335  1.00  0.00           H
ATOM    652  N   GLN A 668      25.937  22.339  17.084  1.00 27.12           N
ATOM    653  CA  GLN A 668      25.790  21.316  18.128  1.00 27.12           C
ATOM    654  CB  GLN A 668      24.883  21.824  19.262  1.00 27.12           C
ATOM    655  CG  GLN A 668      25.613  22.796  20.202  1.00 27.12           C
ATOM    656  CD  GLN A 668      24.708  23.387  21.281  1.00 27.12           C
ATOM    657  OE1 GLN A 668      23.516  23.156  21.371  1.00 27.12           O
ATOM    658  NE2 GLN A 668      25.258  24.137  22.211  1.00 27.12           N
ATOM    659  C   GLN A 668      25.246  19.987  17.585  1.00 27.12           C
ATOM    660  O   GLN A 668      25.788  18.940  17.933  1.00 27.12           O
ATOM    661  H   GLN A 668      25.303  23.131  17.103  1.00  0.00           H
ATOM    662  HA  GLN A 668      26.774  21.101  18.547  1.00  0.00           H
ATOM    663  HB2 GLN A 668      24.549  20.973  19.856  1.00  0.00           H
ATOM    664  HB3 GLN A 668      24.001  22.307  18.842  1.00  0.00           H
ATOM    665  HG2 GLN A 668      26.043  23.613  19.626  1.00  0.00           H
ATOM    666  HG3 GLN A 668      26.429  22.264  20.689  1.00  0.00           H
ATOM    667 HE21 GLN A 668      26.227  24.382  22.160  1.00  0.00           H
ATOM    668 HE22 GLN A 668      24.615  24.516  22.882  1.00  0.00           H
ATOM    669  N   PHE A 669      24.292  20.018  16.648  1.00 97.04           N
ATOM    670  CA  PHE A 669      23.772  18.807  16.002  1.00 97.04           C
ATOM    671  CB  PHE A 669      22.558  19.169  15.133  1.00 97.04           C
ATOM    672  CG  PHE A 669      21.801  17.955  14.627  1.00 97.04           C
ATOM    673  CD1 PHE A 669      22.133  17.357  13.394  1.00 97.04           C
ATOM    674  CD2 PHE A 669      20.768  17.405  15.411  1.00 97.04           C
ATOM    675  CE1 PHE A 669      21.426  16.226  12.945  1.00 97.04           C
ATOM    676  CE2 PHE A 669      20.069  16.269  14.965  1.00 97.04           C
ATOM    677  CZ  PHE A 669      20.398  15.680  13.733  1.00 97.04           C
ATOM    678  C   PHE A 669      24.850  18.085  15.179  1.00 97.04           C
ATOM    679  O   PHE A 669      25.148  16.921  15.442  1.00 97.04           O
ATOM    680  H   PHE A 669      23.861  20.908  16.421  1.00  0.00           H
ATOM    681  HA  PHE A 669      23.441  18.118  16.779  1.00  0.00           H
ATOM    682  HB2 PHE A 669      22.882  19.769  14.281  1.00  0.00           H
ATOM    683  HB3 PHE A 669      21.872  19.780  15.721  1.00  0.00           H
ATOM    684  HD1 PHE A 669      22.931  17.762  12.788  1.00  0.00           H
ATOM    685  HD2 PHE A 669      20.514  17.850  16.361  1.00  0.00           H
ATOM    686  HE1 PHE A 669      21.672  15.767  11.998  1.00  0.00           H
ATOM    687  HE2 PHE A 669      19.283  15.839  15.569  1.00  0.00           H
ATOM    688  HZ  PHE A 669      19.862  14.801  13.397  1.00  0.00           H
ATOM    689  N   LEU A 670      25.600  18.837  14.365  1.00 44.80           N
ATOM    690  CA  LEU A 670      26.752  18.318  13.619  1.00 44.80           C
ATOM    691  CB  LEU A 670      27.291  19.417  12.692  1.00 44.80           C
ATOM    692  CG  LEU A 670      26.340  19.772  11.536  1.00 44.80           C
ATOM    693  CD1 LEU A 670      26.794  21.083  10.906  1.00 44.80           C
ATOM    694  CD2 LEU A 670      26.334  18.694  10.451  1.00 44.80           C
ATOM    695  C   LEU A 670      27.872  17.815  14.539  1.00 44.80           C
ATOM    696  O   LEU A 670      28.434  16.752  14.287  1.00 44.80           O
ATOM    697  H   LEU A 670      25.341  19.811  14.241  1.00  0.00           H
ATOM    698  HA  LEU A 670      26.429  17.463  13.022  1.00  0.00           H
ATOM    699  HB2 LEU A 670      27.471  20.309  13.294  1.00  0.00           H
ATOM    700  HB3 LEU A 670      28.247  19.099  12.274  1.00  0.00           H
ATOM    701  HG  LEU A 670      25.329  19.902  11.917  1.00  0.00           H
ATOM    702 HD21 LEU A 670      27.338  18.565  10.048  1.00  0.00           H
ATOM    703 HD22 LEU A 670      25.662  18.983   9.643  1.00  0.00           H
ATOM    704 HD23 LEU A 670      25.982  17.748  10.860  1.00  0.00           H
ATOM    705 HD11 LEU A 670      26.718  21.893  11.631  1.00  0.00           H
ATOM    706 HD12 LEU A 670      27.828  20.984  10.584  1.00  0.00           H
ATOM    707 HD13 LEU A 670      26.178  21.331  10.043  1.00  0.00           H
ATOM    708  N   ALA A 671      28.138  18.505  15.653  1.00 28.54           N
ATOM    709  CA  ALA A 671      29.117  18.061  16.640  1.00 28.54           C
ATOM    710  CB  ALA A 671      29.363  19.184  17.656  1.00 28.54           C
ATOM    711  C   ALA A 671      28.713  16.752  17.338  1.00 28.54           C
ATOM    712  O   ALA A 671      29.566  15.879  17.481  1.00 28.54           O
ATOM    713  H   ALA A 671      27.654  19.383  15.808  1.00  0.00           H
ATOM    714  HA  ALA A 671      30.056  17.866  16.119  1.00  0.00           H
ATOM    715  HB1 ALA A 671      29.721  20.078  17.145  1.00  0.00           H
ATOM    716  HB2 ALA A 671      30.114  18.859  18.376  1.00  0.00           H
ATOM    717  HB3 ALA A 671      28.440  19.414  18.189  1.00  0.00           H
ATOM    718  N   THR A 672      27.440  16.583  17.720  1.00 89.42           N
ATOM    719  CA  THR A 672      26.987  15.364  18.408  1.00 89.42           C
ATOM    720  CB  THR A 672      25.696  15.587  19.218  1.00 89.42           C
ATOM    721  OG1 THR A 672      25.793  14.926  20.456  1.00 89.42           O
ATOM    722  CG2 THR A 672      24.381  15.162  18.566  1.00 89.42           C
ATOM    723  C   THR A 672      26.928  14.169  17.465  1.00 89.42           C
ATOM    724  O   THR A 672      27.617  13.189  17.714  1.00 89.42           O
ATOM    725  H   THR A 672      26.770  17.327  17.567  1.00  0.00           H
ATOM    726  HA  THR A 672      27.749  15.117  19.137  1.00  0.00           H
ATOM    727  HB  THR A 672      25.624  16.647  19.451  1.00  0.00           H
ATOM    728 HG21 THR A 672      23.552  15.417  19.228  1.00  0.00           H
ATOM    729 HG22 THR A 672      24.254  15.683  17.618  1.00  0.00           H
ATOM    730 HG23 THR A 672      24.381  14.084  18.405  1.00  0.00           H
ATOM    731  HG1 THR A 672      25.892  13.949  20.298  1.00  0.00           H
ATOM    732  N   VAL A 673      26.430  14.346  16.235  1.00 27.43           N
ATOM    733  CA  VAL A 673      26.450  13.266  15.228  1.00 27.43           C
ATOM    734  CB  VAL A 673      25.514  13.592  14.044  1.00 27.43           C
ATOM    735  CG1 VAL A 673      25.507  12.455  13.020  1.00 27.43           C
ATOM    736  CG2 VAL A 673      24.062  13.778  14.511  1.00 27.43           C
ATOM    737  C   VAL A 673      27.884  12.911  14.784  1.00 27.43           C
ATOM    738  O   VAL A 673      28.185  11.735  14.581  1.00 27.43           O
ATOM    739  H   VAL A 673      25.955  15.219  16.019  1.00  0.00           H
ATOM    740  HA  VAL A 673      26.054  12.364  15.695  1.00  0.00           H
ATOM    741  HB  VAL A 673      25.847  14.508  13.553  1.00  0.00           H
ATOM    742 HG21 VAL A 673      23.705  12.870  14.997  1.00  0.00           H
ATOM    743 HG22 VAL A 673      23.983  14.608  15.211  1.00  0.00           H
ATOM    744 HG23 VAL A 673      23.419  13.998  13.658  1.00  0.00           H
ATOM    745 HG11 VAL A 673      24.730  12.617  12.279  1.00  0.00           H
ATOM    746 HG12 VAL A 673      25.312  11.507  13.520  1.00  0.00           H
ATOM    747 HG13 VAL A 673      26.468  12.413  12.513  1.00  0.00           H
ATOM    748  N   SER A 674      28.821  13.866  14.850  1.00 27.57           N
ATOM    749  CA  SER A 674      30.269  13.639  14.676  1.00 27.57           C
ATOM    750  CB  SER A 674      30.960  14.985  14.412  1.00 27.57           C
ATOM    751  OG  SER A 674      32.340  14.846  14.126  1.00 27.57           O
ATOM    752  C   SER A 674      30.944  12.885  15.842  1.00 27.57           C
ATOM    753  O   SER A 674      31.998  12.277  15.630  1.00 27.57           O
ATOM    754  H   SER A 674      28.511  14.812  15.041  1.00  0.00           H
ATOM    755  HA  SER A 674      30.410  13.025  13.784  1.00  0.00           H
ATOM    756  HB2 SER A 674      30.844  15.632  15.280  1.00  0.00           H
ATOM    757  HB3 SER A 674      30.479  15.463  13.560  1.00  0.00           H
ATOM    758  HG  SER A 674      32.674  15.708  13.842  1.00  0.00           H
ATOM    759  N   HIS A 675      30.324  12.798  17.028  1.00 64.71           N
ATOM    760  CA  HIS A 675      30.663  11.797  18.059  1.00 64.71           C
ATOM    761  ND1 HIS A 675      32.115  14.152  19.681  1.00 64.71           N
ATOM    762  CG  HIS A 675      30.814  13.662  19.838  1.00 64.71           C
ATOM    763  CB  HIS A 675      30.327  12.285  19.480  1.00 64.71           C
ATOM    764  NE2 HIS A 675      30.855  15.717  20.605  1.00 64.71           N
ATOM    765  CD2 HIS A 675      30.051  14.613  20.447  1.00 64.71           C
ATOM    766  CE1 HIS A 675      32.075  15.415  20.128  1.00 64.71           C
ATOM    767  C   HIS A 675      29.932  10.471  17.828  1.00 64.71           C
ATOM    768  O   HIS A 675      30.564   9.416  17.847  1.00 64.71           O
ATOM    769  H   HIS A 675      29.458  13.310  17.154  1.00  0.00           H
ATOM    770  HA  HIS A 675      31.732  11.594  18.028  1.00  0.00           H
ATOM    771  HB2 HIS A 675      30.745  11.578  20.198  1.00  0.00           H
ATOM    772  HB3 HIS A 675      29.245  12.270  19.615  1.00  0.00           H
ATOM    773  HD2 HIS A 675      29.009  14.500  20.723  1.00  0.00           H
ATOM    774  HE1 HIS A 675      32.915  16.095  20.097  1.00  0.00           H
ATOM    775  HE2 HIS A 675      30.557  16.613  20.953  1.00  0.00           H
ATOM    776  N   GLU A 676      28.624  10.525  17.562  1.00 74.16           N
ATOM    777  CA  GLU A 676      27.752   9.345  17.601  1.00 74.16           C
ATOM    778  CB  GLU A 676      26.263   9.735  17.470  1.00 74.16           C
ATOM    779  CG  GLU A 676      25.601  10.762  18.426  1.00 74.16           C
ATOM    780  CD  GLU A 676      26.367  11.200  19.691  1.00 74.16           C
ATOM    781  OE1 GLU A 676      27.018  10.343  20.330  1.00 74.16           O
ATOM    782  OE2 GLU A 676      26.150  12.365  20.111  1.00 74.16           O
ATOM    783  C   GLU A 676      28.123   8.332  16.503  1.00 74.16           C
ATOM    784  O   GLU A 676      28.441   7.186  16.817  1.00 74.16           O
ATOM    785  H   GLU A 676      28.181  11.438  17.612  1.00  0.00           H
ATOM    786  HA  GLU A 676      27.886   8.843  18.562  1.00  0.00           H
ATOM    787  HB2 GLU A 676      25.693   8.810  17.562  1.00  0.00           H
ATOM    788  HB3 GLU A 676      26.093  10.089  16.452  1.00  0.00           H
ATOM    789  HG2 GLU A 676      24.630  10.361  18.729  1.00  0.00           H
ATOM    790  HG3 GLU A 676      25.379  11.652  17.836  1.00  0.00           H
ATOM    791  N   ILE A 677      28.351   8.809  15.268  1.00 48.57           N
ATOM    792  CA  ILE A 677      28.828   8.007  14.119  1.00 48.57           C
ATOM    793  CB  ILE A 677      28.877   8.905  12.850  1.00 48.57           C
ATOM    794  CG1 ILE A 677      27.432   9.253  12.414  1.00 48.57           C
ATOM    795  CG2 ILE A 677      29.717   8.268  11.721  1.00 48.57           C
ATOM    796  CD1 ILE A 677      27.311  10.119  11.152  1.00 48.57           C
ATOM    797  C   ILE A 677      30.203   7.374  14.383  1.00 48.57           C
ATOM    798  O   ILE A 677      30.533   6.304  13.861  1.00 48.57           O
ATOM    799  H   ILE A 677      28.179   9.800  15.116  1.00  0.00           H
ATOM    800  HA  ILE A 677      28.130   7.186  13.946  1.00  0.00           H
ATOM    801  HB  ILE A 677      29.376   9.840  13.112  1.00  0.00           H
ATOM    802 HG12 ILE A 677      26.952   9.798  13.224  1.00  0.00           H
ATOM    803 HG13 ILE A 677      26.860   8.339  12.269  1.00  0.00           H
ATOM    804 HD11 ILE A 677      27.598   9.556  10.267  1.00  0.00           H
ATOM    805 HD12 ILE A 677      27.944  11.002  11.244  1.00  0.00           H
ATOM    806 HD13 ILE A 677      26.273  10.429  11.026  1.00  0.00           H
ATOM    807 HG21 ILE A 677      30.774   8.285  11.986  1.00  0.00           H
ATOM    808 HG22 ILE A 677      29.618   8.817  10.792  1.00  0.00           H
ATOM    809 HG23 ILE A 677      29.420   7.235  11.557  1.00  0.00           H
ATOM    810  N   ARG A 678      31.040   8.051  15.172  1.00111.28           N
ATOM    811  CA  ARG A 678      32.450   7.703  15.369  1.00111.28           C
ATOM    812  CB  ARG A 678      33.113   8.880  16.096  1.00111.28           C
ATOM    813  CG  ARG A 678      34.631   8.963  15.898  1.00111.28           C
ATOM    814  CD  ARG A 678      35.171  10.261  16.517  1.00111.28           C
ATOM    815  NE  ARG A 678      34.670  11.457  15.808  1.00111.28           N
ATOM    816  CZ  ARG A 678      35.262  12.156  14.860  1.00111.28           C
ATOM    817  NH1 ARG A 678      36.465  11.884  14.447  1.00111.28           N
ATOM    818  NH2 ARG A 678      34.646  13.140  14.278  1.00111.28           N
ATOM    819  C   ARG A 678      32.630   6.386  16.124  1.00111.28           C
ATOM    820  O   ARG A 678      33.629   5.707  15.900  1.00111.28           O
ATOM    821  H   ARG A 678      30.665   8.856  15.662  1.00  0.00           H
ATOM    822  HA  ARG A 678      32.909   7.572  14.389  1.00  0.00           H
ATOM    823  HB2 ARG A 678      32.664   9.798  15.718  1.00  0.00           H
ATOM    824  HB3 ARG A 678      32.905   8.812  17.163  1.00  0.00           H
ATOM    825  HG2 ARG A 678      35.105   8.108  16.382  1.00  0.00           H
ATOM    826  HG3 ARG A 678      34.866   8.941  14.833  1.00  0.00           H
ATOM    827  HD2 ARG A 678      36.261  10.237  16.499  1.00  0.00           H
ATOM    828  HD3 ARG A 678      34.856  10.309  17.562  1.00  0.00           H
ATOM    829  HE  ARG A 678      33.700  11.720  15.973  1.00  0.00           H
ATOM    830 HH11 ARG A 678      36.933  11.071  14.781  1.00  0.00           H
ATOM    831 HH12 ARG A 678      36.820  12.409  13.649  1.00  0.00           H
ATOM    832 HH21 ARG A 678      33.683  13.369  14.518  1.00  0.00           H
ATOM    833 HH22 ARG A 678      35.101  13.667  13.545  1.00  0.00           H
ATOM    834  N   THR A 679      31.664   6.003  16.964  1.00 42.78           N
ATOM    835  CA  THR A 679      31.729   4.751  17.735  1.00 42.78           C
ATOM    836  CB  THR A 679      30.935   4.844  19.049  1.00 42.78           C
ATOM    837  OG1 THR A 679      31.455   5.897  19.830  1.00 42.78           O
ATOM    838  CG2 THR A 679      31.039   3.566  19.882  1.00 42.78           C
ATOM    839  C   THR A 679      31.391   3.510  16.885  1.00 42.78           C
ATOM    840  O   THR A 679      32.284   2.667  16.761  1.00 42.78           O
ATOM    841  H   THR A 679      30.834   6.581  17.026  1.00  0.00           H
ATOM    842  HA  THR A 679      32.768   4.615  18.039  1.00  0.00           H
ATOM    843  HB  THR A 679      29.887   5.056  18.856  1.00  0.00           H
ATOM    844 HG21 THR A 679      30.545   3.716  20.843  1.00  0.00           H
ATOM    845 HG22 THR A 679      32.086   3.312  20.052  1.00  0.00           H
ATOM    846 HG23 THR A 679      30.547   2.744  19.364  1.00  0.00           H
ATOM    847  HG1 THR A 679      31.115   6.723  19.464  1.00  0.00           H
ATOM    848  N   PRO A 680      30.281   3.472  16.109  1.00161.85           N
ATOM    849  CA  PRO A 680      30.040   2.435  15.101  1.00161.85           C
ATOM    850  CD  PRO A 680      29.082   4.291  16.226  1.00161.85           C
ATOM    851  CB  PRO A 680      28.677   2.760  14.468  1.00161.85           C
ATOM    852  CG  PRO A 680      27.952   3.493  15.586  1.00161.85           C
ATOM    853  C   PRO A 680      31.150   2.348  14.047  1.00161.85           C
ATOM    854  O   PRO A 680      31.744   1.285  13.886  1.00161.85           O
ATOM    855  HA  PRO A 680      29.963   1.469  15.602  1.00  0.00           H
ATOM    856  HD2 PRO A 680      29.225   5.209  15.665  1.00  0.00           H
ATOM    857  HD3 PRO A 680      28.819   4.509  17.256  1.00  0.00           H
ATOM    858  HB2 PRO A 680      28.130   1.863  14.179  1.00  0.00           H
ATOM    859  HB3 PRO A 680      28.794   3.426  13.611  1.00  0.00           H
ATOM    860  HG2 PRO A 680      27.160   4.138  15.204  1.00  0.00           H
ATOM    861  HG3 PRO A 680      27.553   2.772  16.301  1.00  0.00           H
ATOM    862  N   MET A 681      31.639   3.482  13.526  1.00 42.31           N
ATOM    863  CA  MET A 681      32.705   3.452  12.513  1.00 42.31           C
ATOM    864  CB  MET A 681      32.837   4.808  11.806  1.00 42.31           C
ATOM    865  CG  MET A 681      31.643   5.063  10.884  1.00 42.31           C
ATOM    866  SD  MET A 681      31.476   3.866   9.524  1.00 42.31           S
ATOM    867  CE  MET A 681      32.767   4.425   8.394  1.00 42.31           C
ATOM    868  C   MET A 681      34.065   2.975  13.041  1.00 42.31           C
ATOM    869  O   MET A 681      34.759   2.235  12.344  1.00 42.31           O
ATOM    870  H   MET A 681      31.152   4.355  13.706  1.00  0.00           H
ATOM    871  HA  MET A 681      32.411   2.718  11.766  1.00  0.00           H
ATOM    872  HB2 MET A 681      32.916   5.607  12.544  1.00  0.00           H
ATOM    873  HB3 MET A 681      33.738   4.806  11.194  1.00  0.00           H
ATOM    874  HG2 MET A 681      31.728   6.063  10.460  1.00  0.00           H
ATOM    875  HG3 MET A 681      30.734   5.033  11.484  1.00  0.00           H
ATOM    876  HE1 MET A 681      32.681   3.874   7.459  1.00  0.00           H
ATOM    877  HE2 MET A 681      32.642   5.488   8.195  1.00  0.00           H
ATOM    878  HE3 MET A 681      33.745   4.236   8.832  1.00  0.00           H
ATOM    879  N   ASN A 682      34.423   3.261  14.297  1.00 33.33           N
ATOM    880  CA  ASN A 682      35.611   2.650  14.900  1.00 33.33           C
ATOM    881  CB  ASN A 682      35.979   3.419  16.182  1.00 33.33           C
ATOM    882  CG  ASN A 682      37.347   3.049  16.731  1.00 33.33           C
ATOM    883  OD1 ASN A 682      37.533   2.820  17.912  1.00 33.33           O
ATOM    884  ND2 ASN A 682      38.372   3.014  15.909  1.00 33.33           N
ATOM    885  C   ASN A 682      35.433   1.137  15.149  1.00 33.33           C
ATOM    886  O   ASN A 682      36.375   0.373  14.931  1.00 33.33           O
ATOM    887  H   ASN A 682      33.822   3.844  14.868  1.00  0.00           H
ATOM    888  HA  ASN A 682      36.425   2.751  14.183  1.00  0.00           H
ATOM    889  HB2 ASN A 682      35.226   3.234  16.949  1.00  0.00           H
ATOM    890  HB3 ASN A 682      35.994   4.486  15.964  1.00  0.00           H
ATOM    891 HD21 ASN A 682      38.237   3.144  14.924  1.00  0.00           H
ATOM    892 HD22 ASN A 682      39.234   2.689  16.303  1.00  0.00           H
ATOM    893  N   GLY A 683      34.200   0.701  15.427  1.00 19.92           N
ATOM    894  CA  GLY A 683      33.802  -0.705  15.483  1.00 19.92           C
ATOM    895  C   GLY A 683      33.929  -1.425  14.139  1.00 19.92           C
ATOM    896  O   GLY A 683      34.692  -2.385  14.047  1.00 19.92           O
ATOM    897  H   GLY A 683      33.462   1.391  15.531  1.00  0.00           H
ATOM    898  HA2 GLY A 683      34.413  -1.228  16.218  1.00  0.00           H
ATOM    899  HA3 GLY A 683      32.758  -0.759  15.794  1.00  0.00           H
ATOM    900  N   VAL A 684      33.300  -0.919  13.070  1.00 86.64           N
ATOM    901  CA  VAL A 684      33.298  -1.589  11.755  1.00 86.64           C
ATOM    902  CB  VAL A 684      32.286  -0.944  10.779  1.00 86.64           C
ATOM    903  CG1 VAL A 684      32.810   0.289  10.033  1.00 86.64           C
ATOM    904  CG2 VAL A 684      31.835  -1.955   9.719  1.00 86.64           C
ATOM    905  C   VAL A 684      34.703  -1.703  11.158  1.00 86.64           C
ATOM    906  O   VAL A 684      35.079  -2.797  10.743  1.00 86.64           O
ATOM    907  H   VAL A 684      32.682  -0.123  13.215  1.00  0.00           H
ATOM    908  HA  VAL A 684      32.957  -2.609  11.933  1.00  0.00           H
ATOM    909  HB  VAL A 684      31.403  -0.650  11.346  1.00  0.00           H
ATOM    910 HG11 VAL A 684      31.988   0.765   9.496  1.00  0.00           H
ATOM    911 HG12 VAL A 684      33.218   1.001  10.741  1.00  0.00           H
ATOM    912 HG13 VAL A 684      33.583   0.013   9.316  1.00  0.00           H
ATOM    913 HG21 VAL A 684      31.075  -1.502   9.081  1.00  0.00           H
ATOM    914 HG22 VAL A 684      31.399  -2.826  10.205  1.00  0.00           H
ATOM    915 HG23 VAL A 684      32.680  -2.265   9.102  1.00  0.00           H
ATOM    916  N   LEU A 685      35.564  -0.694  11.357  1.00 41.69           N
ATOM    917  CA  LEU A 685      36.989  -0.767  11.008  1.00 41.69           C
ATOM    918  CB  LEU A 685      37.685   0.558  11.359  1.00 41.69           C
ATOM    919  CG  LEU A 685      37.375   1.741  10.437  1.00 41.69           C
ATOM    920  CD1 LEU A 685      38.107   2.960  10.994  1.00 41.69           C
ATOM    921  CD2 LEU A 685      37.867   1.498   9.015  1.00 41.69           C
ATOM    922  C   LEU A 685      37.714  -1.898  11.743  1.00 41.69           C
ATOM    923  O   LEU A 685      38.374  -2.725  11.113  1.00 41.69           O
ATOM    924  H   LEU A 685      35.208   0.161  11.771  1.00  0.00           H
ATOM    925  HA  LEU A 685      37.089  -0.969   9.942  1.00  0.00           H
ATOM    926  HB2 LEU A 685      37.416   0.831  12.381  1.00  0.00           H
ATOM    927  HB3 LEU A 685      38.764   0.393  11.338  1.00  0.00           H
ATOM    928  HG  LEU A 685      36.307   1.942  10.408  1.00  0.00           H
ATOM    929 HD11 LEU A 685      39.185   2.794  10.978  1.00  0.00           H
ATOM    930 HD12 LEU A 685      37.775   3.159  12.011  1.00  0.00           H
ATOM    931 HD13 LEU A 685      37.870   3.817  10.376  1.00  0.00           H
ATOM    932 HD21 LEU A 685      37.802   2.427   8.456  1.00  0.00           H
ATOM    933 HD22 LEU A 685      37.242   0.753   8.524  1.00  0.00           H
ATOM    934 HD23 LEU A 685      38.903   1.165   9.029  1.00  0.00           H
ATOM    935  N   GLY A 686      37.630  -1.915  13.076  1.00 24.92           N
ATOM    936  CA  GLY A 686      38.341  -2.895  13.893  1.00 24.92           C
ATOM    937  C   GLY A 686      37.848  -4.319  13.643  1.00 24.92           C
ATOM    938  O   GLY A 686      38.651  -5.224  13.436  1.00 24.92           O
ATOM    939  H   GLY A 686      37.042  -1.228  13.538  1.00  0.00           H
ATOM    940  HA2 GLY A 686      38.185  -2.657  14.944  1.00  0.00           H
ATOM    941  HA3 GLY A 686      39.408  -2.851  13.672  1.00  0.00           H
ATOM    942  N   MET A 687      36.534  -4.508  13.533  1.00 37.63           N
ATOM    943  CA  MET A 687      35.923  -5.828  13.381  1.00 37.63           C
ATOM    944  CB  MET A 687      34.454  -5.776  13.828  1.00 37.63           C
ATOM    945  CG  MET A 687      34.376  -5.402  15.319  1.00 37.63           C
ATOM    946  SD  MET A 687      32.731  -5.477  16.069  1.00 37.63           S
ATOM    947  CE  MET A 687      32.650  -7.256  16.376  1.00 37.63           C
ATOM    948  C   MET A 687      36.096  -6.412  11.973  1.00 37.63           C
ATOM    949  O   MET A 687      36.488  -7.574  11.872  1.00 37.63           O
ATOM    950  H   MET A 687      35.921  -3.702  13.639  1.00  0.00           H
ATOM    951  HA  MET A 687      36.439  -6.515  14.054  1.00  0.00           H
ATOM    952  HB2 MET A 687      34.001  -6.756  13.678  1.00  0.00           H
ATOM    953  HB3 MET A 687      33.907  -5.042  13.234  1.00  0.00           H
ATOM    954  HG2 MET A 687      35.034  -6.065  15.882  1.00  0.00           H
ATOM    955  HG3 MET A 687      34.747  -4.388  15.451  1.00  0.00           H
ATOM    956  HE1 MET A 687      33.462  -7.557  17.038  1.00  0.00           H
ATOM    957  HE2 MET A 687      31.698  -7.514  16.837  1.00  0.00           H
ATOM    958  HE3 MET A 687      32.753  -7.777  15.427  1.00  0.00           H
ATOM    959  N   LEU A 688      36.045  -5.596  10.909  1.00 81.95           N
ATOM    960  CA  LEU A 688      36.431  -6.044   9.562  1.00 81.95           C
ATOM    961  CB  LEU A 688      35.926  -5.066   8.479  1.00 81.95           C
ATOM    962  CG  LEU A 688      34.480  -5.273   7.979  1.00 81.95           C
ATOM    963  CD1 LEU A 688      34.372  -6.523   7.101  1.00 81.95           C
ATOM    964  CD2 LEU A 688      33.426  -5.385   9.083  1.00 81.95           C
ATOM    965  C   LEU A 688      37.945  -6.277   9.436  1.00 81.95           C
ATOM    966  O   LEU A 688      38.335  -7.234   8.773  1.00 81.95           O
ATOM    967  H   LEU A 688      35.773  -4.625  11.034  1.00  0.00           H
ATOM    968  HA  LEU A 688      35.972  -7.015   9.381  1.00  0.00           H
ATOM    969  HB2 LEU A 688      36.573  -5.167   7.608  1.00  0.00           H
ATOM    970  HB3 LEU A 688      36.046  -4.042   8.828  1.00  0.00           H
ATOM    971  HG  LEU A 688      34.223  -4.414   7.358  1.00  0.00           H
ATOM    972 HD21 LEU A 688      32.433  -5.410   8.637  1.00  0.00           H
ATOM    973 HD22 LEU A 688      33.580  -6.290   9.668  1.00  0.00           H
ATOM    974 HD23 LEU A 688      33.492  -4.519   9.739  1.00  0.00           H
ATOM    975 HD11 LEU A 688      34.589  -7.420   7.675  1.00  0.00           H
ATOM    976 HD12 LEU A 688      35.081  -6.448   6.278  1.00  0.00           H
ATOM    977 HD13 LEU A 688      33.365  -6.594   6.691  1.00  0.00           H
ATOM    978  N   GLN A 689      38.792  -5.554  10.182  1.00101.18           N
ATOM    979  CA  GLN A 689      40.221  -5.877  10.260  1.00101.18           C
ATOM    980  CB  GLN A 689      41.005  -4.736  10.936  1.00101.18           C
ATOM    981  CG  GLN A 689      42.528  -4.976  10.985  1.00101.18           C
ATOM    982  CD  GLN A 689      43.020  -5.619  12.285  1.00101.18           C
ATOM    983  OE1 GLN A 689      43.392  -4.939  13.229  1.00101.18           O
ATOM    984  NE2 GLN A 689      43.158  -6.927  12.342  1.00101.18           N
ATOM    985  C   GLN A 689      40.474  -7.236  10.930  1.00101.18           C
ATOM    986  O   GLN A 689      41.305  -7.996  10.433  1.00101.18           O
ATOM    987  H   GLN A 689      38.440  -4.759  10.706  1.00  0.00           H
ATOM    988  HA  GLN A 689      40.589  -5.965   9.237  1.00  0.00           H
ATOM    989  HB2 GLN A 689      40.634  -4.564  11.945  1.00  0.00           H
ATOM    990  HB3 GLN A 689      40.827  -3.828  10.357  1.00  0.00           H
ATOM    991  HG2 GLN A 689      42.841  -5.575  10.130  1.00  0.00           H
ATOM    992  HG3 GLN A 689      43.021  -4.006  10.899  1.00  0.00           H
ATOM    993 HE21 GLN A 689      42.791  -7.522  11.606  1.00  0.00           H
ATOM    994 HE22 GLN A 689      43.437  -7.341  13.216  1.00  0.00           H
ATOM    995  N   MET A 690      39.778  -7.566  12.025  1.00 94.38           N
ATOM    996  CA  MET A 690      39.924  -8.874  12.694  1.00 94.38           C
ATOM    997  CB  MET A 690      39.182  -8.896  14.038  1.00 94.38           C
ATOM    998  CG  MET A 690      39.632  -7.790  15.001  1.00 94.38           C
ATOM    999  SD  MET A 690      39.822  -8.268  16.739  1.00 94.38           S
ATOM   1000  CE  MET A 690      40.723  -6.799  17.301  1.00 94.38           C
ATOM   1001  C   MET A 690      39.418 -10.032  11.821  1.00 94.38           C
ATOM   1002  O   MET A 690      40.067 -11.069  11.717  1.00 94.38           O
ATOM   1003  H   MET A 690      39.150  -6.876  12.423  1.00  0.00           H
ATOM   1004  HA  MET A 690      40.982  -9.056  12.892  1.00  0.00           H
ATOM   1005  HB2 MET A 690      38.113  -8.796  13.853  1.00  0.00           H
ATOM   1006  HB3 MET A 690      39.361  -9.864  14.507  1.00  0.00           H
ATOM   1007  HG2 MET A 690      38.899  -6.989  14.970  1.00  0.00           H
ATOM   1008  HG3 MET A 690      40.589  -7.395  14.654  1.00  0.00           H
ATOM   1009  HE1 MET A 690      41.059  -6.945  18.327  1.00  0.00           H
ATOM   1010  HE2 MET A 690      41.590  -6.634  16.659  1.00  0.00           H
ATOM   1011  HE3 MET A 690      40.068  -5.928  17.248  1.00  0.00           H
ATOM   1012  N   LEU A 691      38.387  -9.787  11.006  1.00 57.14           N
ATOM   1013  CA  LEU A 691      37.936 -10.740   9.988  1.00 57.14           C
ATOM   1014  CB  LEU A 691      36.567 -10.302   9.428  1.00 57.14           C
ATOM   1015  CG  LEU A 691      35.397 -10.413  10.429  1.00 57.14           C
ATOM   1016  CD1 LEU A 691      34.137  -9.782   9.835  1.00 57.14           C
ATOM   1017  CD2 LEU A 691      35.067 -11.864  10.781  1.00 57.14           C
ATOM   1018  C   LEU A 691      38.966 -11.007   8.869  1.00 57.14           C
ATOM   1019  O   LEU A 691      38.758 -11.954   8.118  1.00 57.14           O
ATOM   1020  H   LEU A 691      37.902  -8.901  11.092  1.00  0.00           H
ATOM   1021  HA  LEU A 691      37.809 -11.704  10.477  1.00  0.00           H
ATOM   1022  HB2 LEU A 691      36.648  -9.271   9.085  1.00  0.00           H
ATOM   1023  HB3 LEU A 691      36.328 -10.917   8.559  1.00  0.00           H
ATOM   1024  HG  LEU A 691      35.640  -9.890  11.351  1.00  0.00           H
ATOM   1025 HD11 LEU A 691      33.307  -9.875  10.535  1.00  0.00           H
ATOM   1026 HD12 LEU A 691      33.876 -10.277   8.899  1.00  0.00           H
ATOM   1027 HD13 LEU A 691      34.315  -8.725   9.650  1.00  0.00           H
ATOM   1028 HD21 LEU A 691      34.176 -11.886  11.406  1.00  0.00           H
ATOM   1029 HD22 LEU A 691      35.889 -12.305  11.343  1.00  0.00           H
ATOM   1030 HD23 LEU A 691      34.886 -12.437   9.872  1.00  0.00           H
ATOM   1031  N   MET A 692      40.113 -10.312   8.826  1.00 90.39           N
ATOM   1032  CA  MET A 692      41.252 -10.647   7.952  1.00 90.39           C
ATOM   1033  CB  MET A 692      41.916  -9.369   7.413  1.00 90.39           C
ATOM   1034  CG  MET A 692      40.953  -8.396   6.726  1.00 90.39           C
ATOM   1035  SD  MET A 692      41.772  -7.149   5.687  1.00 90.39           S
ATOM   1036  CE  MET A 692      42.819  -6.318   6.912  1.00 90.39           C
ATOM   1037  C   MET A 692      42.339 -11.533   8.596  1.00 90.39           C
ATOM   1038  O   MET A 692      43.236 -11.966   7.874  1.00 90.39           O
ATOM   1039  H   MET A 692      40.243  -9.563   9.494  1.00  0.00           H
ATOM   1040  HA  MET A 692      40.876 -11.204   7.093  1.00  0.00           H
ATOM   1041  HB2 MET A 692      42.420  -8.855   8.231  1.00  0.00           H
ATOM   1042  HB3 MET A 692      42.672  -9.662   6.683  1.00  0.00           H
ATOM   1043  HG2 MET A 692      40.363  -7.888   7.486  1.00  0.00           H
ATOM   1044  HG3 MET A 692      40.272  -8.966   6.094  1.00  0.00           H
ATOM   1045  HE1 MET A 692      43.325  -5.476   6.440  1.00  0.00           H
ATOM   1046  HE2 MET A 692      42.203  -5.953   7.732  1.00  0.00           H
ATOM   1047  HE3 MET A 692      43.564  -7.013   7.300  1.00  0.00           H
ATOM   1048  N   ASP A 693      42.357 -11.727   9.924  1.00118.39           N
ATOM   1049  CA  ASP A 693      43.391 -12.543  10.605  1.00118.39           C
ATOM   1050  CB  ASP A 693      43.928 -11.818  11.855  1.00118.39           C
ATOM   1051  CG  ASP A 693      42.913 -11.560  12.975  1.00118.39           C
ATOM   1052  OD1 ASP A 693      42.386 -12.567  13.497  1.00118.39           O
ATOM   1053  OD2 ASP A 693      42.983 -10.435  13.528  1.00118.39           O
ATOM   1054  C   ASP A 693      42.963 -14.005  10.870  1.00118.39           C
ATOM   1055  O   ASP A 693      43.811 -14.883  11.053  1.00118.39           O
ATOM   1056  H   ASP A 693      41.613 -11.333  10.492  1.00  0.00           H
ATOM   1057  HA  ASP A 693      44.247 -12.629   9.936  1.00  0.00           H
ATOM   1058  HB2 ASP A 693      44.348 -10.863  11.533  1.00  0.00           H
ATOM   1059  HB3 ASP A 693      44.750 -12.406  12.266  1.00  0.00           H
ATOM   1060  N   THR A 694      41.679 -14.302  10.652  1.00119.42           N
ATOM   1061  CA  THR A 694      41.102 -15.655  10.572  1.00119.42           C
ATOM   1062  CB  THR A 694      39.673 -15.612  11.139  1.00119.42           C
ATOM   1063  OG1 THR A 694      39.150 -16.915  11.286  1.00119.42           O
ATOM   1064  CG2 THR A 694      38.694 -14.825  10.268  1.00119.42           C
ATOM   1065  C   THR A 694      41.178 -16.266   9.155  1.00119.42           C
ATOM   1066  O   THR A 694      41.721 -15.676   8.224  1.00119.42           O
ATOM   1067  H   THR A 694      41.078 -13.519  10.446  1.00  0.00           H
ATOM   1068  HA  THR A 694      41.682 -16.304  11.227  1.00  0.00           H
ATOM   1069  HB  THR A 694      39.708 -15.148  12.126  1.00  0.00           H
ATOM   1070 HG21 THR A 694      37.724 -14.782  10.758  1.00  0.00           H
ATOM   1071 HG22 THR A 694      38.600 -15.287   9.285  1.00  0.00           H
ATOM   1072 HG23 THR A 694      39.055 -13.805  10.141  1.00  0.00           H
ATOM   1073  HG1 THR A 694      38.294 -16.837  11.717  1.00  0.00           H
ATOM   1074  N   ASN A 695      40.661 -17.487   8.970  1.00 79.59           N
ATOM   1075  CA  ASN A 695      40.533 -18.141   7.663  1.00 79.59           C
ATOM   1076  CB  ASN A 695      40.621 -19.665   7.872  1.00 79.59           C
ATOM   1077  CG  ASN A 695      40.652 -20.434   6.563  1.00 79.59           C
ATOM   1078  OD1 ASN A 695      41.694 -20.855   6.093  1.00 79.59           O
ATOM   1079  ND2 ASN A 695      39.524 -20.608   5.914  1.00 79.59           N
ATOM   1080  C   ASN A 695      39.232 -17.725   6.940  1.00 79.59           C
ATOM   1081  O   ASN A 695      38.144 -17.912   7.486  1.00 79.59           O
ATOM   1082  H   ASN A 695      40.126 -17.860   9.745  1.00  0.00           H
ATOM   1083  HA  ASN A 695      41.377 -17.838   7.039  1.00  0.00           H
ATOM   1084  HB2 ASN A 695      41.534 -19.899   8.419  1.00  0.00           H
ATOM   1085  HB3 ASN A 695      39.768 -20.004   8.460  1.00  0.00           H
ATOM   1086 HD21 ASN A 695      39.607 -20.916   4.961  1.00  0.00           H
ATOM   1087 HD22 ASN A 695      38.682 -20.168   6.251  1.00  0.00           H
ATOM   1088  N   LEU A 696      39.330 -17.453   5.634  1.00115.05           N
ATOM   1089  CA  LEU A 696      38.213 -17.159   4.723  1.00115.05           C
ATOM   1090  CB  LEU A 696      38.316 -15.702   4.213  1.00115.05           C
ATOM   1091  CG  LEU A 696      38.323 -14.514   5.190  1.00115.05           C
ATOM   1092  CD1 LEU A 696      37.181 -14.586   6.203  1.00115.05           C
ATOM   1093  CD2 LEU A 696      39.660 -14.339   5.904  1.00115.05           C
ATOM   1094  C   LEU A 696      38.221 -18.107   3.506  1.00115.05           C
ATOM   1095  O   LEU A 696      39.286 -18.583   3.108  1.00115.05           O
ATOM   1096  H   LEU A 696      40.249 -17.438   5.220  1.00  0.00           H
ATOM   1097  HA  LEU A 696      37.260 -17.285   5.241  1.00  0.00           H
ATOM   1098  HB2 LEU A 696      37.463 -15.536   3.566  1.00  0.00           H
ATOM   1099  HB3 LEU A 696      39.201 -15.624   3.580  1.00  0.00           H
ATOM   1100  HG  LEU A 696      38.170 -13.618   4.588  1.00  0.00           H
ATOM   1101 HD21 LEU A 696      40.489 -14.486   5.213  1.00  0.00           H
ATOM   1102 HD22 LEU A 696      39.744 -15.030   6.736  1.00  0.00           H
ATOM   1103 HD23 LEU A 696      39.725 -13.328   6.298  1.00  0.00           H
ATOM   1104 HD11 LEU A 696      36.230 -14.676   5.680  1.00  0.00           H
ATOM   1105 HD12 LEU A 696      37.315 -15.443   6.859  1.00  0.00           H
ATOM   1106 HD13 LEU A 696      37.174 -13.675   6.800  1.00  0.00           H
ATOM   1107  N   ASP A 697      37.099 -18.192   2.783  1.00 71.40           N
ATOM   1108  CA  ASP A 697      37.130 -18.364   1.320  1.00 71.40           C
ATOM   1109  CB  ASP A 697      35.768 -18.844   0.784  1.00 71.40           C
ATOM   1110  CG  ASP A 697      35.807 -19.071  -0.737  1.00 71.40           C
ATOM   1111  OD1 ASP A 697      36.796 -19.706  -1.170  1.00 71.40           O
ATOM   1112  OD2 ASP A 697      35.226 -18.212  -1.437  1.00 71.40           O
ATOM   1113  C   ASP A 697      37.560 -17.061   0.613  1.00 71.40           C
ATOM   1114  O   ASP A 697      37.337 -15.957   1.114  1.00 71.40           O
ATOM   1115  H   ASP A 697      36.253 -17.794   3.181  1.00  0.00           H
ATOM   1116  HA  ASP A 697      37.868 -19.130   1.077  1.00  0.00           H
ATOM   1117  HB2 ASP A 697      35.501 -19.783   1.273  1.00  0.00           H
ATOM   1118  HB3 ASP A 697      35.004 -18.102   1.027  1.00  0.00           H
ATOM   1119  N   LEU A 698      38.035 -17.170  -0.629  1.00 66.56           N
ATOM   1120  CA  LEU A 698      38.415 -16.038  -1.473  1.00 66.56           C
ATOM   1121  CB  LEU A 698      38.909 -16.556  -2.840  1.00 66.56           C
ATOM   1122  CG  LEU A 698      40.232 -17.349  -2.884  1.00 66.56           C
ATOM   1123  CD1 LEU A 698      41.405 -16.569  -2.285  1.00 66.56           C
ATOM   1124  CD2 LEU A 698      40.178 -18.728  -2.223  1.00 66.56           C
ATOM   1125  C   LEU A 698      37.270 -15.026  -1.672  1.00 66.56           C
ATOM   1126  O   LEU A 698      37.533 -13.825  -1.653  1.00 66.56           O
ATOM   1127  H   LEU A 698      37.983 -18.094  -1.053  1.00  0.00           H
ATOM   1128  HA  LEU A 698      39.220 -15.492  -0.982  1.00  0.00           H
ATOM   1129  HB2 LEU A 698      39.038 -15.688  -3.489  1.00  0.00           H
ATOM   1130  HB3 LEU A 698      38.123 -17.169  -3.285  1.00  0.00           H
ATOM   1131  HG  LEU A 698      40.460 -17.515  -3.937  1.00  0.00           H
ATOM   1132 HD21 LEU A 698      41.061 -19.302  -2.496  1.00  0.00           H
ATOM   1133 HD22 LEU A 698      40.146 -18.634  -1.137  1.00  0.00           H
ATOM   1134 HD23 LEU A 698      39.286 -19.263  -2.556  1.00  0.00           H
ATOM   1135 HD11 LEU A 698      42.334 -17.108  -2.465  1.00  0.00           H
ATOM   1136 HD12 LEU A 698      41.268 -16.451  -1.210  1.00  0.00           H
ATOM   1137 HD13 LEU A 698      41.465 -15.584  -2.748  1.00  0.00           H
ATOM   1138  N   THR A 699      36.009 -15.472  -1.765  1.00 89.57           N
ATOM   1139  CA  THR A 699      34.858 -14.558  -1.892  1.00 89.57           C
ATOM   1140  CB  THR A 699      33.606 -15.310  -2.385  1.00 89.57           C
ATOM   1141  OG1 THR A 699      32.715 -14.395  -2.971  1.00 89.57           O
ATOM   1142  CG2 THR A 699      32.775 -16.032  -1.319  1.00 89.57           C
ATOM   1143  C   THR A 699      34.580 -13.784  -0.600  1.00 89.57           C
ATOM   1144  O   THR A 699      34.402 -12.568  -0.629  1.00 89.57           O
ATOM   1145  H   THR A 699      35.837 -16.479  -1.722  1.00  0.00           H
ATOM   1146  HA  THR A 699      35.106 -13.814  -2.652  1.00  0.00           H
ATOM   1147  HB  THR A 699      33.910 -16.031  -3.145  1.00  0.00           H
ATOM   1148 HG21 THR A 699      32.037 -16.669  -1.805  1.00  0.00           H
ATOM   1149 HG22 THR A 699      33.418 -16.660  -0.705  1.00  0.00           H
ATOM   1150 HG23 THR A 699      32.265 -15.312  -0.677  1.00  0.00           H
ATOM   1151  HG1 THR A 699      31.898 -14.866  -3.140  1.00  0.00           H
ATOM   1152  N   GLN A 700      34.696 -14.445   0.558  1.00 41.35           N
ATOM   1153  CA  GLN A 700      34.539 -13.806   1.867  1.00 41.35           C
ATOM   1154  CB  GLN A 700      34.507 -14.872   2.974  1.00 41.35           C
ATOM   1155  CG  GLN A 700      33.278 -15.801   2.966  1.00 41.35           C
ATOM   1156  CD  GLN A 700      33.473 -17.020   3.871  1.00 41.35           C
ATOM   1157  OE1 GLN A 700      34.561 -17.564   3.999  1.00 41.35           O
ATOM   1158  NE2 GLN A 700      32.418 -17.531   4.467  1.00 41.35           N
ATOM   1159  C   GLN A 700      35.668 -12.796   2.129  1.00 41.35           C
ATOM   1160  O   GLN A 700      35.399 -11.712   2.637  1.00 41.35           O
ATOM   1161  H   GLN A 700      35.008 -15.406   0.525  1.00  0.00           H
ATOM   1162  HA  GLN A 700      33.600 -13.251   1.881  1.00  0.00           H
ATOM   1163  HB2 GLN A 700      34.545 -14.370   3.942  1.00  0.00           H
ATOM   1164  HB3 GLN A 700      35.403 -15.476   2.865  1.00  0.00           H
ATOM   1165  HG2 GLN A 700      32.409 -15.234   3.299  1.00  0.00           H
ATOM   1166  HG3 GLN A 700      33.085 -16.162   1.955  1.00  0.00           H
ATOM   1167 HE21 GLN A 700      32.580 -18.303   5.107  1.00  0.00           H
ATOM   1168 HE22 GLN A 700      31.530 -17.034   4.465  1.00  0.00           H
ATOM   1169  N   LEU A 701      36.893 -13.095   1.677  1.00 84.40           N
ATOM   1170  CA  LEU A 701      38.053 -12.203   1.752  1.00 84.40           C
ATOM   1171  CB  LEU A 701      39.314 -13.009   1.381  1.00 84.40           C
ATOM   1172  CG  LEU A 701      40.641 -12.468   1.946  1.00 84.40           C
ATOM   1173  CD1 LEU A 701      41.757 -13.460   1.608  1.00 84.40           C
ATOM   1174  CD2 LEU A 701      41.058 -11.106   1.387  1.00 84.40           C
ATOM   1175  C   LEU A 701      37.873 -10.955   0.876  1.00 84.40           C
ATOM   1176  O   LEU A 701      38.028  -9.838   1.368  1.00 84.40           O
ATOM   1177  H   LEU A 701      37.031 -14.011   1.263  1.00  0.00           H
ATOM   1178  HA  LEU A 701      38.153 -11.853   2.778  1.00  0.00           H
ATOM   1179  HB2 LEU A 701      39.191 -14.019   1.770  1.00  0.00           H
ATOM   1180  HB3 LEU A 701      39.387 -13.088   0.296  1.00  0.00           H
ATOM   1181  HG  LEU A 701      40.564 -12.396   3.032  1.00  0.00           H
ATOM   1182 HD21 LEU A 701      42.082 -10.876   1.676  1.00  0.00           H
ATOM   1183 HD22 LEU A 701      40.427 -10.326   1.806  1.00  0.00           H
ATOM   1184 HD23 LEU A 701      40.973 -11.097   0.301  1.00  0.00           H
ATOM   1185 HD11 LEU A 701      42.692 -13.125   2.054  1.00  0.00           H
ATOM   1186 HD12 LEU A 701      41.872 -13.534   0.527  1.00  0.00           H
ATOM   1187 HD13 LEU A 701      41.511 -14.440   2.016  1.00  0.00           H
ATOM   1188  N   ASP A 702      37.448 -11.108  -0.380  1.00 65.69           N
ATOM   1189  CA  ASP A 702      37.284  -9.957  -1.278  1.00 65.69           C
ATOM   1190  CB  ASP A 702      37.035 -10.455  -2.709  1.00 65.69           C
ATOM   1191  CG  ASP A 702      37.319  -9.401  -3.789  1.00 65.69           C
ATOM   1192  OD1 ASP A 702      38.044  -8.424  -3.488  1.00 65.69           O
ATOM   1193  OD2 ASP A 702      37.044  -9.708  -4.969  1.00 65.69           O
ATOM   1194  C   ASP A 702      36.165  -8.997  -0.825  1.00 65.69           C
ATOM   1195  O   ASP A 702      36.380  -7.790  -0.693  1.00 65.69           O
ATOM   1196  H   ASP A 702      37.334 -12.038  -0.771  1.00  0.00           H
ATOM   1197  HA  ASP A 702      38.223  -9.410  -1.275  1.00  0.00           H
ATOM   1198  HB2 ASP A 702      37.725 -11.267  -2.921  1.00  0.00           H
ATOM   1199  HB3 ASP A 702      36.014 -10.840  -2.794  1.00  0.00           H
ATOM   1200  N   TYR A 703      35.061  -9.557  -0.320  1.00104.04           N
ATOM   1201  CA  TYR A 703      34.028  -8.771   0.355  1.00104.04           C
ATOM   1202  CB  TYR A 703      32.776  -9.637   0.551  1.00104.04           C
ATOM   1203  CG  TYR A 703      31.834  -9.633  -0.641  1.00104.04           C
ATOM   1204  CD1 TYR A 703      31.704 -10.766  -1.467  1.00104.04           C
ATOM   1205  CD2 TYR A 703      31.072  -8.479  -0.916  1.00104.04           C
ATOM   1206  CE1 TYR A 703      30.824 -10.748  -2.564  1.00104.04           C
ATOM   1207  CE2 TYR A 703      30.183  -8.458  -2.007  1.00104.04           C
ATOM   1208  CZ  TYR A 703      30.064  -9.593  -2.839  1.00104.04           C
ATOM   1209  OH  TYR A 703      29.216  -9.571  -3.901  1.00104.04           O
ATOM   1210  C   TYR A 703      34.509  -8.144   1.678  1.00104.04           C
ATOM   1211  O   TYR A 703      34.181  -6.986   1.942  1.00104.04           O
ATOM   1212  H   TYR A 703      34.946 -10.564  -0.398  1.00  0.00           H
ATOM   1213  HA  TYR A 703      33.764  -7.935  -0.293  1.00  0.00           H
ATOM   1214  HB2 TYR A 703      33.069 -10.658   0.798  1.00  0.00           H
ATOM   1215  HB3 TYR A 703      32.226  -9.258   1.407  1.00  0.00           H
ATOM   1216  HD1 TYR A 703      32.285 -11.652  -1.268  1.00  0.00           H
ATOM   1217  HD2 TYR A 703      31.179  -7.604  -0.292  1.00  0.00           H
ATOM   1218  HE1 TYR A 703      30.736 -11.612  -3.203  1.00  0.00           H
ATOM   1219  HE2 TYR A 703      29.601  -7.572  -2.208  1.00  0.00           H
ATOM   1220  HH  TYR A 703      28.802  -8.713  -3.988  1.00  0.00           H
ATOM   1221  N   ALA A 704      35.333  -8.825   2.481  1.00 35.89           N
ATOM   1222  CA  ALA A 704      35.879  -8.267   3.723  1.00 35.89           C
ATOM   1223  CB  ALA A 704      36.582  -9.370   4.522  1.00 35.89           C
ATOM   1224  C   ALA A 704      36.809  -7.068   3.476  1.00 35.89           C
ATOM   1225  O   ALA A 704      36.611  -6.013   4.083  1.00 35.89           O
ATOM   1226  H   ALA A 704      35.586  -9.776   2.237  1.00  0.00           H
ATOM   1227  HA  ALA A 704      35.054  -7.901   4.329  1.00  0.00           H
ATOM   1228  HB1 ALA A 704      35.875 -10.165   4.757  1.00  0.00           H
ATOM   1229  HB2 ALA A 704      37.413  -9.782   3.951  1.00  0.00           H
ATOM   1230  HB3 ALA A 704      36.963  -8.956   5.456  1.00  0.00           H
ATOM   1231  N   GLN A 705      37.707  -7.143   2.486  1.00 88.93           N
ATOM   1232  CA  GLN A 705      38.542  -5.991   2.121  1.00 88.93           C
ATOM   1233  CB  GLN A 705      39.752  -6.408   1.258  1.00 88.93           C
ATOM   1234  CG  GLN A 705      39.388  -6.909  -0.152  1.00 88.93           C
ATOM   1235  CD  GLN A 705      40.579  -7.185  -1.074  1.00 88.93           C
ATOM   1236  OE1 GLN A 705      41.735  -6.981  -0.749  1.00 88.93           O
ATOM   1237  NE2 GLN A 705      40.382  -7.609  -2.301  1.00 88.93           N
ATOM   1238  C   GLN A 705      37.733  -4.853   1.477  1.00 88.93           C
ATOM   1239  O   GLN A 705      38.028  -3.693   1.759  1.00 88.93           O
ATOM   1240  H   GLN A 705      37.814  -8.018   1.979  1.00  0.00           H
ATOM   1241  HA  GLN A 705      38.955  -5.590   3.047  1.00  0.00           H
ATOM   1242  HB2 GLN A 705      40.315  -7.185   1.776  1.00  0.00           H
ATOM   1243  HB3 GLN A 705      40.411  -5.545   1.158  1.00  0.00           H
ATOM   1244  HG2 GLN A 705      38.846  -7.836  -0.040  1.00  0.00           H
ATOM   1245  HG3 GLN A 705      38.744  -6.188  -0.652  1.00  0.00           H
ATOM   1246 HE21 GLN A 705      39.448  -7.838  -2.651  1.00  0.00           H
ATOM   1247 HE22 GLN A 705      41.179  -7.782  -2.874  1.00  0.00           H
ATOM   1248  N   THR A 706      36.644  -5.144   0.749  1.00103.84           N
ATOM   1249  CA  THR A 706      35.773  -4.095   0.184  1.00103.84           C
ATOM   1250  CB  THR A 706      34.864  -4.662  -0.933  1.00103.84           C
ATOM   1251  OG1 THR A 706      34.947  -3.825  -2.061  1.00103.84           O
ATOM   1252  CG2 THR A 706      33.368  -4.793  -0.631  1.00103.84           C
ATOM   1253  C   THR A 706      35.002  -3.328   1.268  1.00103.84           C
ATOM   1254  O   THR A 706      35.016  -2.098   1.268  1.00103.84           O
ATOM   1255  H   THR A 706      36.462  -6.119   0.517  1.00  0.00           H
ATOM   1256  HA  THR A 706      36.427  -3.357  -0.282  1.00  0.00           H
ATOM   1257  HB  THR A 706      35.232  -5.640  -1.234  1.00  0.00           H
ATOM   1258 HG21 THR A 706      32.932  -3.814  -0.433  1.00  0.00           H
ATOM   1259 HG22 THR A 706      33.212  -5.442   0.225  1.00  0.00           H
ATOM   1260 HG23 THR A 706      32.867  -5.235  -1.492  1.00  0.00           H
ATOM   1261  HG1 THR A 706      35.779  -4.024  -2.500  1.00  0.00           H
ATOM   1262  N   ALA A 707      34.504  -4.024   2.299  1.00 29.19           N
ATOM   1263  CA  ALA A 707      33.841  -3.407   3.450  1.00 29.19           C
ATOM   1264  CB  ALA A 707      33.072  -4.504   4.195  1.00 29.19           C
ATOM   1265  C   ALA A 707      34.816  -2.663   4.385  1.00 29.19           C
ATOM   1266  O   ALA A 707      34.488  -1.594   4.900  1.00 29.19           O
ATOM   1267  H   ALA A 707      34.565  -5.036   2.272  1.00  0.00           H
ATOM   1268  HA  ALA A 707      33.122  -2.670   3.089  1.00  0.00           H
ATOM   1269  HB1 ALA A 707      32.330  -4.951   3.533  1.00  0.00           H
ATOM   1270  HB2 ALA A 707      33.764  -5.278   4.529  1.00  0.00           H
ATOM   1271  HB3 ALA A 707      32.564  -4.078   5.061  1.00  0.00           H
ATOM   1272  N   LEU A 708      36.052  -3.154   4.536  1.00 42.30           N
ATOM   1273  CA  LEU A 708      37.098  -2.429   5.261  1.00 42.30           C
ATOM   1274  CB  LEU A 708      38.281  -3.377   5.523  1.00 42.30           C
ATOM   1275  CG  LEU A 708      39.423  -2.756   6.349  1.00 42.30           C
ATOM   1276  CD1 LEU A 708      38.973  -2.284   7.735  1.00 42.30           C
ATOM   1277  CD2 LEU A 708      40.528  -3.790   6.546  1.00 42.30           C
ATOM   1278  C   LEU A 708      37.535  -1.156   4.515  1.00 42.30           C
ATOM   1279  O   LEU A 708      37.737  -0.115   5.142  1.00 42.30           O
ATOM   1280  H   LEU A 708      36.271  -4.060   4.133  1.00  0.00           H
ATOM   1281  HA  LEU A 708      36.680  -2.116   6.219  1.00  0.00           H
ATOM   1282  HB2 LEU A 708      38.686  -3.699   4.562  1.00  0.00           H
ATOM   1283  HB3 LEU A 708      37.916  -4.265   6.038  1.00  0.00           H
ATOM   1284  HG  LEU A 708      39.846  -1.909   5.809  1.00  0.00           H
ATOM   1285 HD11 LEU A 708      39.831  -1.936   8.310  1.00  0.00           H
ATOM   1286 HD12 LEU A 708      38.269  -1.459   7.641  1.00  0.00           H
ATOM   1287 HD13 LEU A 708      38.498  -3.103   8.274  1.00  0.00           H
ATOM   1288 HD21 LEU A 708      41.355  -3.350   7.103  1.00  0.00           H
ATOM   1289 HD22 LEU A 708      40.138  -4.650   7.091  1.00  0.00           H
ATOM   1290 HD23 LEU A 708      40.894  -4.122   5.574  1.00  0.00           H
ATOM   1291  N   ALA A 709      37.654  -1.213   3.186  1.00 26.35           N
ATOM   1292  CA  ALA A 709      38.037  -0.068   2.363  1.00 26.35           C
ATOM   1293  CB  ALA A 709      38.289  -0.549   0.929  1.00 26.35           C
ATOM   1294  C   ALA A 709      36.991   1.057   2.410  1.00 26.35           C
ATOM   1295  O   ALA A 709      37.341   2.183   2.767  1.00 26.35           O
ATOM   1296  H   ALA A 709      37.504  -2.102   2.721  1.00  0.00           H
ATOM   1297  HA  ALA A 709      38.970   0.341   2.752  1.00  0.00           H
ATOM   1298  HB1 ALA A 709      39.084  -1.296   0.924  1.00  0.00           H
ATOM   1299  HB2 ALA A 709      38.591   0.295   0.309  1.00  0.00           H
ATOM   1300  HB3 ALA A 709      37.382  -0.990   0.514  1.00  0.00           H
ATOM   1301  N   SER A 710      35.702   0.730   2.252  1.00 69.41           N
ATOM   1302  CA  SER A 710      34.616   1.710   2.392  1.00 69.41           C
ATOM   1303  CB  SER A 710      33.291   1.118   1.913  1.00 69.41           C
ATOM   1304  OG  SER A 710      32.916   0.001   2.690  1.00 69.41           O
ATOM   1305  C   SER A 710      34.471   2.245   3.822  1.00 69.41           C
ATOM   1306  O   SER A 710      34.229   3.437   3.989  1.00 69.41           O
ATOM   1307  H   SER A 710      35.453  -0.233   2.040  1.00  0.00           H
ATOM   1308  HA  SER A 710      34.842   2.565   1.753  1.00  0.00           H
ATOM   1309  HB2 SER A 710      32.520   1.882   1.999  1.00  0.00           H
ATOM   1310  HB3 SER A 710      33.383   0.818   0.868  1.00  0.00           H
ATOM   1311  HG  SER A 710      32.014  -0.246   2.469  1.00  0.00           H
ATOM   1312  N   GLY A 711      34.822   1.457   4.845  1.00 23.74           N
ATOM   1313  CA  GLY A 711      34.915   1.938   6.226  1.00 23.74           C
ATOM   1314  C   GLY A 711      35.991   3.016   6.439  1.00 23.74           C
ATOM   1315  O   GLY A 711      35.741   4.004   7.129  1.00 23.74           O
ATOM   1316  H   GLY A 711      34.936   0.464   4.665  1.00  0.00           H
ATOM   1317  HA2 GLY A 711      33.951   2.343   6.527  1.00  0.00           H
ATOM   1318  HA3 GLY A 711      35.151   1.092   6.872  1.00  0.00           H
ATOM   1319  N   ASN A 712      37.164   2.874   5.809  1.00 29.19           N
ATOM   1320  CA  ASN A 712      38.258   3.858   5.892  1.00 29.19           C
ATOM   1321  CB  ASN A 712      39.573   3.202   5.434  1.00 29.19           C
ATOM   1322  CG  ASN A 712      40.185   2.299   6.487  1.00 29.19           C
ATOM   1323  OD1 ASN A 712      40.949   2.722   7.337  1.00 29.19           O
ATOM   1324  ND2 ASN A 712      39.940   1.013   6.439  1.00 29.19           N
ATOM   1325  C   ASN A 712      37.984   5.133   5.073  1.00 29.19           C
ATOM   1326  O   ASN A 712      38.331   6.233   5.508  1.00 29.19           O
ATOM   1327  H   ASN A 712      37.273   2.077   5.194  1.00  0.00           H
ATOM   1328  HA  ASN A 712      38.375   4.178   6.929  1.00  0.00           H
ATOM   1329  HB2 ASN A 712      39.415   2.648   4.509  1.00  0.00           H
ATOM   1330  HB3 ASN A 712      40.300   3.989   5.232  1.00  0.00           H
ATOM   1331 HD21 ASN A 712      39.196   0.668   5.842  1.00  0.00           H
ATOM   1332 HD22 ASN A 712      40.312   0.466   7.189  1.00  0.00           H
ATOM   1333  N   ASP A 713      37.331   4.988   3.919  1.00 36.32           N
ATOM   1334  CA  ASP A 713      36.862   6.100   3.085  1.00 36.32           C
ATOM   1335  CB  ASP A 713      36.320   5.491   1.776  1.00 36.32           C
ATOM   1336  CG  ASP A 713      35.880   6.506   0.717  1.00 36.32           C
ATOM   1337  OD1 ASP A 713      36.261   7.690   0.838  1.00 36.32           O
ATOM   1338  OD2 ASP A 713      35.306   6.036  -0.290  1.00 36.32           O
ATOM   1339  C   ASP A 713      35.803   6.941   3.823  1.00 36.32           C
ATOM   1340  O   ASP A 713      36.052   8.085   4.214  1.00 36.32           O
ATOM   1341  H   ASP A 713      37.116   4.049   3.604  1.00  0.00           H
ATOM   1342  HA  ASP A 713      37.697   6.757   2.840  1.00  0.00           H
ATOM   1343  HB2 ASP A 713      35.473   4.843   2.006  1.00  0.00           H
ATOM   1344  HB3 ASP A 713      37.100   4.868   1.334  1.00  0.00           H
ATOM   1345  N   LEU A 714      34.747   6.276   4.305  1.00145.95           N
ATOM   1346  CA  LEU A 714      33.614   6.948   4.932  1.00145.95           C
ATOM   1347  CB  LEU A 714      32.409   6.000   4.985  1.00145.95           C
ATOM   1348  CG  LEU A 714      31.773   5.683   3.619  1.00145.95           C
ATOM   1349  CD1 LEU A 714      30.452   4.969   3.888  1.00145.95           C
ATOM   1350  CD2 LEU A 714      31.475   6.946   2.817  1.00145.95           C
ATOM   1351  C   LEU A 714      33.889   7.538   6.314  1.00145.95           C
ATOM   1352  O   LEU A 714      33.354   8.607   6.599  1.00145.95           O
ATOM   1353  H   LEU A 714      34.647   5.296   4.060  1.00  0.00           H
ATOM   1354  HA  LEU A 714      33.358   7.807   4.314  1.00  0.00           H
ATOM   1355  HB2 LEU A 714      32.703   5.067   5.465  1.00  0.00           H
ATOM   1356  HB3 LEU A 714      31.652   6.471   5.614  1.00  0.00           H
ATOM   1357  HG  LEU A 714      32.417   5.035   3.026  1.00  0.00           H
ATOM   1358 HD21 LEU A 714      31.027   7.688   3.475  1.00  0.00           H
ATOM   1359 HD22 LEU A 714      32.400   7.340   2.394  1.00  0.00           H
ATOM   1360 HD23 LEU A 714      30.805   6.722   1.989  1.00  0.00           H
ATOM   1361 HD11 LEU A 714      29.860   5.559   4.586  1.00  0.00           H
ATOM   1362 HD12 LEU A 714      29.880   4.859   2.972  1.00  0.00           H
ATOM   1363 HD13 LEU A 714      30.655   3.988   4.316  1.00  0.00           H
ATOM   1364  N   ILE A 715      34.738   6.937   7.159  1.00 82.07           N
ATOM   1365  CA  ILE A 715      35.077   7.570   8.450  1.00 82.07           C
ATOM   1366  CB  ILE A 715      35.888   6.616   9.357  1.00 82.07           C
ATOM   1367  CG1 ILE A 715      35.816   7.101  10.823  1.00 82.07           C
ATOM   1368  CG2 ILE A 715      37.345   6.474   8.881  1.00 82.07           C
ATOM   1369  CD1 ILE A 715      36.420   6.122  11.839  1.00 82.07           C
ATOM   1370  C   ILE A 715      35.804   8.911   8.241  1.00 82.07           C
ATOM   1371  O   ILE A 715      35.591   9.855   9.003  1.00 82.07           O
ATOM   1372  H   ILE A 715      35.169   6.057   6.894  1.00  0.00           H
ATOM   1373  HA  ILE A 715      34.137   7.796   8.954  1.00  0.00           H
ATOM   1374  HB  ILE A 715      35.421   5.632   9.315  1.00  0.00           H
ATOM   1375 HG12 ILE A 715      34.768   7.246  11.087  1.00  0.00           H
ATOM   1376 HG13 ILE A 715      36.323   8.062  10.921  1.00  0.00           H
ATOM   1377 HD11 ILE A 715      36.191   6.464  12.849  1.00  0.00           H
ATOM   1378 HD12 ILE A 715      37.502   6.079  11.721  1.00  0.00           H
ATOM   1379 HD13 ILE A 715      36.000   5.126  11.698  1.00  0.00           H
ATOM   1380 HG21 ILE A 715      37.866   5.707   9.442  1.00  0.00           H
ATOM   1381 HG22 ILE A 715      37.355   6.183   7.834  1.00  0.00           H
ATOM   1382 HG23 ILE A 715      37.892   7.410   8.997  1.00  0.00           H
ATOM   1383  N   SER A 716      36.591   9.006   7.165  1.00 28.76           N
ATOM   1384  CA  SER A 716      37.345  10.198   6.782  1.00 28.76           C
ATOM   1385  CB  SER A 716      38.481   9.822   5.816  1.00 28.76           C
ATOM   1386  OG  SER A 716      39.250   8.740   6.322  1.00 28.76           O
ATOM   1387  C   SER A 716      36.423  11.239   6.144  1.00 28.76           C
ATOM   1388  O   SER A 716      36.241  12.324   6.700  1.00 28.76           O
ATOM   1389  H   SER A 716      36.645   8.208   6.545  1.00  0.00           H
ATOM   1390  HA  SER A 716      37.791  10.643   7.673  1.00  0.00           H
ATOM   1391  HB2 SER A 716      39.128  10.688   5.681  1.00  0.00           H
ATOM   1392  HB3 SER A 716      38.072   9.542   4.844  1.00  0.00           H
ATOM   1393  HG  SER A 716      38.872   7.905   5.984  1.00  0.00           H
ATOM   1394  N   LEU A 717      35.649  10.818   5.135  1.00 39.06           N
ATOM   1395  CA  LEU A 717      34.711  11.671   4.403  1.00 39.06           C
ATOM   1396  CB  LEU A 717      34.133  10.857   3.227  1.00 39.06           C
ATOM   1397  CG  LEU A 717      33.140  11.622   2.329  1.00 39.06           C
ATOM   1398  CD1 LEU A 717      33.785  12.819   1.629  1.00 39.06           C
ATOM   1399  CD2 LEU A 717      32.585  10.686   1.253  1.00 39.06           C
ATOM   1400  C   LEU A 717      33.608  12.248   5.303  1.00 39.06           C
ATOM   1401  O   LEU A 717      33.380  13.455   5.286  1.00 39.06           O
ATOM   1402  H   LEU A 717      35.803   9.878   4.778  1.00  0.00           H
ATOM   1403  HA  LEU A 717      35.275  12.515   4.002  1.00  0.00           H
ATOM   1404  HB2 LEU A 717      34.957  10.497   2.608  1.00  0.00           H
ATOM   1405  HB3 LEU A 717      33.620   9.984   3.632  1.00  0.00           H
ATOM   1406  HG  LEU A 717      32.307  11.982   2.931  1.00  0.00           H
ATOM   1407 HD21 LEU A 717      33.395  10.327   0.616  1.00  0.00           H
ATOM   1408 HD22 LEU A 717      31.849  11.208   0.644  1.00  0.00           H
ATOM   1409 HD23 LEU A 717      32.107   9.824   1.717  1.00  0.00           H
ATOM   1410 HD11 LEU A 717      33.070  13.280   0.950  1.00  0.00           H
ATOM   1411 HD12 LEU A 717      34.657  12.489   1.064  1.00  0.00           H
ATOM   1412 HD13 LEU A 717      34.091  13.561   2.366  1.00  0.00           H
ATOM   1413  N   ILE A 718      32.997  11.433   6.171  1.00 38.84           N
ATOM   1414  CA  ILE A 718      31.961  11.903   7.101  1.00 38.84           C
ATOM   1415  CB  ILE A 718      31.226  10.723   7.783  1.00 38.84           C
ATOM   1416  CG1 ILE A 718      30.434   9.893   6.744  1.00 38.84           C
ATOM   1417  CG2 ILE A 718      30.259  11.231   8.871  1.00 38.84           C
ATOM   1418  CD1 ILE A 718      29.964   8.526   7.259  1.00 38.84           C
ATOM   1419  C   ILE A 718      32.546  12.881   8.126  1.00 38.84           C
ATOM   1420  O   ILE A 718      31.919  13.906   8.393  1.00 38.84           O
ATOM   1421  H   ILE A 718      33.262  10.452   6.192  1.00  0.00           H
ATOM   1422  HA  ILE A 718      31.224  12.465   6.527  1.00  0.00           H
ATOM   1423  HB  ILE A 718      31.970  10.084   8.262  1.00  0.00           H
ATOM   1424 HG12 ILE A 718      29.567  10.464   6.411  1.00  0.00           H
ATOM   1425 HG13 ILE A 718      31.060   9.706   5.873  1.00  0.00           H
ATOM   1426 HD11 ILE A 718      29.542   7.957   6.430  1.00  0.00           H
ATOM   1427 HD12 ILE A 718      29.196   8.646   8.021  1.00  0.00           H
ATOM   1428 HD13 ILE A 718      30.806   7.971   7.674  1.00  0.00           H
ATOM   1429 HG21 ILE A 718      29.692  10.408   9.289  1.00  0.00           H
ATOM   1430 HG22 ILE A 718      29.561  11.953   8.447  1.00  0.00           H
ATOM   1431 HG23 ILE A 718      30.809  11.697   9.689  1.00  0.00           H
ATOM   1432  N   ASN A 719      33.753  12.641   8.659  1.00 50.44           N
ATOM   1433  CA  ASN A 719      34.345  13.586   9.605  1.00 50.44           C
ATOM   1434  CB  ASN A 719      35.584  12.989  10.298  1.00 50.44           C
ATOM   1435  CG  ASN A 719      36.147  13.845  11.436  1.00 50.44           C
ATOM   1436  OD1 ASN A 719      36.961  13.380  12.213  1.00 50.44           O
ATOM   1437  ND2 ASN A 719      35.473  14.903  11.836  1.00 50.44           N
ATOM   1438  C   ASN A 719      34.674  14.928   8.937  1.00 50.44           C
ATOM   1439  O   ASN A 719      34.294  15.962   9.488  1.00 50.44           O
ATOM   1440  H   ASN A 719      34.290  11.837   8.356  1.00  0.00           H
ATOM   1441  HA  ASN A 719      33.591  13.786  10.369  1.00  0.00           H
ATOM   1442  HB2 ASN A 719      35.325  12.013  10.708  1.00  0.00           H
ATOM   1443  HB3 ASN A 719      36.375  12.849   9.561  1.00  0.00           H
ATOM   1444 HD21 ASN A 719      35.933  15.588  12.442  1.00  0.00           H
ATOM   1445 HD22 ASN A 719      34.841  15.338  11.176  1.00  0.00           H
ATOM   1446  N   GLU A 720      35.371  14.925   7.799  1.00 36.99           N
ATOM   1447  CA  GLU A 720      35.753  16.163   7.108  1.00 36.99           C
ATOM   1448  CB  GLU A 720      36.690  15.864   5.923  1.00 36.99           C
ATOM   1449  CG  GLU A 720      38.078  15.396   6.403  1.00 36.99           C
ATOM   1450  CD  GLU A 720      39.132  15.289   5.284  1.00 36.99           C
ATOM   1451  OE1 GLU A 720      39.024  16.043   4.289  1.00 36.99           O
ATOM   1452  OE2 GLU A 720      40.161  14.621   5.541  1.00 36.99           O
ATOM   1453  C   GLU A 720      34.526  16.968   6.658  1.00 36.99           C
ATOM   1454  O   GLU A 720      34.462  18.166   6.928  1.00 36.99           O
ATOM   1455  H   GLU A 720      35.660  14.037   7.392  1.00  0.00           H
ATOM   1456  HA  GLU A 720      36.295  16.801   7.807  1.00  0.00           H
ATOM   1457  HB2 GLU A 720      36.805  16.786   5.352  1.00  0.00           H
ATOM   1458  HB3 GLU A 720      36.244  15.106   5.277  1.00  0.00           H
ATOM   1459  HG2 GLU A 720      38.442  16.107   7.149  1.00  0.00           H
ATOM   1460  HG3 GLU A 720      37.974  14.427   6.896  1.00  0.00           H
ATOM   1461  N   VAL A 721      33.455  16.295   6.220  1.00 41.32           N
ATOM   1462  CA  VAL A 721      32.175  16.934   5.872  1.00 41.32           C
ATOM   1463  CB  VAL A 721      31.268  15.948   5.112  1.00 41.32           C
ATOM   1464  CG1 VAL A 721      29.847  16.477   4.880  1.00 41.32           C
ATOM   1465  CG2 VAL A 721      31.844  15.631   3.728  1.00 41.32           C
ATOM   1466  C   VAL A 721      31.464  17.530   7.090  1.00 41.32           C
ATOM   1467  O   VAL A 721      31.082  18.697   7.036  1.00 41.32           O
ATOM   1468  H   VAL A 721      33.549  15.294   6.066  1.00  0.00           H
ATOM   1469  HA  VAL A 721      32.386  17.768   5.204  1.00  0.00           H
ATOM   1470  HB  VAL A 721      31.194  15.024   5.688  1.00  0.00           H
ATOM   1471 HG21 VAL A 721      31.663  16.451   3.034  1.00  0.00           H
ATOM   1472 HG22 VAL A 721      32.918  15.454   3.782  1.00  0.00           H
ATOM   1473 HG23 VAL A 721      31.375  14.720   3.365  1.00  0.00           H
ATOM   1474 HG11 VAL A 721      29.283  15.769   4.272  1.00  0.00           H
ATOM   1475 HG12 VAL A 721      29.334  16.591   5.833  1.00  0.00           H
ATOM   1476 HG13 VAL A 721      29.884  17.442   4.373  1.00  0.00           H
ATOM   1477  N   LEU A 722      31.294  16.790   8.194  1.00 95.25           N
ATOM   1478  CA  LEU A 722      30.570  17.295   9.375  1.00 95.25           C
ATOM   1479  CB  LEU A 722      30.205  16.140  10.331  1.00 95.25           C
ATOM   1480  CG  LEU A 722      28.818  15.516  10.075  1.00 95.25           C
ATOM   1481  CD1 LEU A 722      28.616  14.988   8.654  1.00 95.25           C
ATOM   1482  CD2 LEU A 722      28.581  14.369  11.058  1.00 95.25           C
ATOM   1483  C   LEU A 722      31.339  18.399  10.117  1.00 95.25           C
ATOM   1484  O   LEU A 722      30.708  19.326  10.627  1.00 95.25           O
ATOM   1485  H   LEU A 722      31.641  15.835   8.203  1.00  0.00           H
ATOM   1486  HA  LEU A 722      29.644  17.761   9.037  1.00  0.00           H
ATOM   1487  HB2 LEU A 722      30.188  16.532  11.349  1.00  0.00           H
ATOM   1488  HB3 LEU A 722      30.977  15.371  10.296  1.00  0.00           H
ATOM   1489  HG  LEU A 722      28.059  16.274  10.260  1.00  0.00           H
ATOM   1490 HD21 LEU A 722      27.590  13.946  10.900  1.00  0.00           H
ATOM   1491 HD22 LEU A 722      28.637  14.749  12.078  1.00  0.00           H
ATOM   1492 HD23 LEU A 722      29.332  13.593  10.916  1.00  0.00           H
ATOM   1493 HD11 LEU A 722      27.655  14.480   8.577  1.00  0.00           H
ATOM   1494 HD12 LEU A 722      28.625  15.817   7.950  1.00  0.00           H
ATOM   1495 HD13 LEU A 722      29.411  14.292   8.399  1.00  0.00           H
ATOM   1496  N   ASP A 723      32.676  18.366  10.127  1.00 30.68           N
ATOM   1497  CA  ASP A 723      33.484  19.467  10.664  1.00 30.68           C
ATOM   1498  CB  ASP A 723      34.853  18.961  11.158  1.00 30.68           C
ATOM   1499  CG  ASP A 723      34.761  18.268  12.529  1.00 30.68           C
ATOM   1500  OD1 ASP A 723      34.002  18.785  13.388  1.00 30.68           O
ATOM   1501  OD2 ASP A 723      35.653  17.451  12.848  1.00 30.68           O
ATOM   1502  C   ASP A 723      33.573  20.682   9.725  1.00 30.68           C
ATOM   1503  O   ASP A 723      33.442  21.804  10.217  1.00 30.68           O
ATOM   1504  H   ASP A 723      33.151  17.589   9.674  1.00  0.00           H
ATOM   1505  HA  ASP A 723      32.968  19.852  11.536  1.00  0.00           H
ATOM   1506  HB2 ASP A 723      35.522  19.816  11.267  1.00  0.00           H
ATOM   1507  HB3 ASP A 723      35.289  18.289  10.417  1.00  0.00           H
ATOM   1508  N   GLN A 724      33.527  20.494   8.398  1.00 74.01           N
ATOM   1509  CA  GLN A 724      33.351  21.597   7.441  1.00 74.01           C
ATOM   1510  CB  GLN A 724      33.686  21.140   6.006  1.00 74.01           C
ATOM   1511  CG  GLN A 724      35.192  21.190   5.696  1.00 74.01           C
ATOM   1512  CD  GLN A 724      35.753  22.599   5.459  1.00 74.01           C
ATOM   1513  OE1 GLN A 724      36.873  22.776   5.013  1.00 74.01           O
ATOM   1514  NE2 GLN A 724      35.017  23.672   5.676  1.00 74.01           N
ATOM   1515  C   GLN A 724      31.946  22.213   7.446  1.00 74.01           C
ATOM   1516  O   GLN A 724      31.814  23.374   7.059  1.00 74.01           O
ATOM   1517  H   GLN A 724      33.627  19.551   8.030  1.00  0.00           H
ATOM   1518  HA  GLN A 724      34.033  22.395   7.731  1.00  0.00           H
ATOM   1519  HB2 GLN A 724      33.309  20.130   5.851  1.00  0.00           H
ATOM   1520  HB3 GLN A 724      33.169  21.772   5.282  1.00  0.00           H
ATOM   1521  HG2 GLN A 724      35.744  20.722   6.511  1.00  0.00           H
ATOM   1522  HG3 GLN A 724      35.370  20.607   4.792  1.00  0.00           H
ATOM   1523 HE21 GLN A 724      34.081  23.600   6.042  1.00  0.00           H
ATOM   1524 HE22 GLN A 724      35.477  24.550   5.524  1.00  0.00           H
ATOM   1525  N   ALA A 725      30.910  21.443   7.796  1.00 53.51           N
ATOM   1526  CA  ALA A 725      29.507  21.862   7.759  1.00 53.51           C
ATOM   1527  CB  ALA A 725      28.628  20.611   7.675  1.00 53.51           C
ATOM   1528  C   ALA A 725      29.076  22.760   8.939  1.00 53.51           C
ATOM   1529  O   ALA A 725      27.973  23.305   8.922  1.00 53.51           O
ATOM   1530  H   ALA A 725      31.095  20.457   7.953  1.00  0.00           H
ATOM   1531  HA  ALA A 725      29.350  22.431   6.846  1.00  0.00           H
ATOM   1532  HB1 ALA A 725      28.842  20.068   6.754  1.00  0.00           H
ATOM   1533  HB2 ALA A 725      28.815  19.964   8.531  1.00  0.00           H
ATOM   1534  HB3 ALA A 725      27.581  20.912   7.674  1.00  0.00           H
ATOM   1535  N   LYS A 726      29.909  22.883   9.979  1.00 78.41           N
ATOM   1536  CA  LYS A 726      29.717  23.824  11.098  1.00 78.41           C
ATOM   1537  CB  LYS A 726      30.629  23.379  12.253  1.00 78.41           C
ATOM   1538  CG  LYS A 726      30.016  22.182  13.008  1.00 78.41           C
ATOM   1539  CD  LYS A 726      31.037  21.195  13.579  1.00 78.41           C
ATOM   1540  CE  LYS A 726      32.173  21.872  14.350  1.00 78.41           C
ATOM   1541  NZ  LYS A 726      33.173  20.871  14.787  1.00 78.41           N
ATOM   1542  C   LYS A 726      29.961  25.279  10.662  1.00 78.41           C
ATOM   1543  O   LYS A 726      30.431  25.538   9.554  1.00 78.41           O
ATOM   1544  H   LYS A 726      30.799  22.409   9.904  1.00  0.00           H
ATOM   1545  HA  LYS A 726      28.677  23.783  11.425  1.00  0.00           H
ATOM   1546  HB2 LYS A 726      31.606  23.114  11.844  1.00  0.00           H
ATOM   1547  HB3 LYS A 726      30.767  24.198  12.961  1.00  0.00           H
ATOM   1548  HG2 LYS A 726      29.407  22.566  13.824  1.00  0.00           H
ATOM   1549  HG3 LYS A 726      29.367  21.617  12.341  1.00  0.00           H
ATOM   1550  HD2 LYS A 726      31.461  20.641  12.747  1.00  0.00           H
ATOM   1551  HD3 LYS A 726      30.516  20.486  14.226  1.00  0.00           H
ATOM   1552  HE2 LYS A 726      31.752  22.403  15.208  1.00  0.00           H
ATOM   1553  HE3 LYS A 726      32.651  22.604  13.693  1.00  0.00           H
ATOM   1554  HZ1 LYS A 726      33.995  21.291  15.187  1.00  0.00           H
ATOM   1555  HZ2 LYS A 726      32.778  20.190  15.416  1.00  0.00           H
ATOM   1556  HZ3 LYS A 726      33.488  20.294  13.998  1.00  0.00           H
ATOM   1557  N   ILE A 727      29.627  26.244  11.522  1.00118.64           N
ATOM   1558  CA  ILE A 727      29.705  27.677  11.195  1.00118.64           C
ATOM   1559  CB  ILE A 727      28.293  28.210  10.846  1.00118.64           C
ATOM   1560  CG1 ILE A 727      28.396  29.625  10.251  1.00118.64           C
ATOM   1561  CG2 ILE A 727      27.327  28.158  12.039  1.00118.64           C
ATOM   1562  CD1 ILE A 727      27.126  30.111   9.552  1.00118.64           C
ATOM   1563  C   ILE A 727      30.479  28.490  12.248  1.00118.64           C
ATOM   1564  O   ILE A 727      30.328  28.270  13.448  1.00118.64           O
ATOM   1565  H   ILE A 727      29.223  25.992  12.415  1.00  0.00           H
ATOM   1566  HA  ILE A 727      30.296  27.772  10.290  1.00  0.00           H
ATOM   1567  HB  ILE A 727      27.886  27.561  10.067  1.00  0.00           H
ATOM   1568 HG12 ILE A 727      29.170  29.604   9.487  1.00  0.00           H
ATOM   1569 HG13 ILE A 727      28.672  30.338  11.030  1.00  0.00           H
ATOM   1570 HD11 ILE A 727      26.300  30.195  10.257  1.00  0.00           H
ATOM   1571 HD12 ILE A 727      26.870  29.407   8.761  1.00  0.00           H
ATOM   1572 HD13 ILE A 727      27.307  31.091   9.111  1.00  0.00           H
ATOM   1573 HG21 ILE A 727      26.343  28.524  11.743  1.00  0.00           H
ATOM   1574 HG22 ILE A 727      27.703  28.766  12.861  1.00  0.00           H
ATOM   1575 HG23 ILE A 727      27.202  27.131  12.371  1.00  0.00           H
ATOM   1576  N   GLU A 728      31.407  29.336  11.780  1.00212.27           N
ATOM   1577  CA  GLU A 728      32.420  30.014  12.613  1.00212.27           C
ATOM   1578  CB  GLU A 728      33.825  29.368  12.485  1.00212.27           C
ATOM   1579  CG  GLU A 728      33.962  28.040  11.710  1.00212.27           C
ATOM   1580  CD  GLU A 728      33.895  28.244  10.188  1.00212.27           C
ATOM   1581  OE1 GLU A 728      32.765  28.123   9.656  1.00212.27           O
ATOM   1582  OE2 GLU A 728      34.782  28.952   9.666  1.00212.27           O
ATOM   1583  C   GLU A 728      32.510  31.552  12.442  1.00212.27           C
ATOM   1584  O   GLU A 728      32.529  32.253  13.448  1.00212.27           O
ATOM   1585  H   GLU A 728      31.633  29.240  10.796  1.00  0.00           H
ATOM   1586  HA  GLU A 728      32.123  29.875  13.653  1.00  0.00           H
ATOM   1587  HB2 GLU A 728      34.518  30.088  12.048  1.00  0.00           H
ATOM   1588  HB3 GLU A 728      34.182  29.185  13.500  1.00  0.00           H
ATOM   1589  HG2 GLU A 728      33.204  27.328  12.044  1.00  0.00           H
ATOM   1590  HG3 GLU A 728      34.933  27.602  11.955  1.00  0.00           H
ATOM   1591  N   SER A 729      32.593  32.167  11.252  1.00239.53           N
ATOM   1592  CA  SER A 729      32.712  31.587   9.905  1.00239.53           C
ATOM   1593  CB  SER A 729      31.334  31.535   9.234  1.00239.53           C
ATOM   1594  OG  SER A 729      31.407  30.883   7.973  1.00239.53           O
ATOM   1595  C   SER A 729      33.714  32.350   9.021  1.00239.53           C
ATOM   1596  O   SER A 729      33.310  33.287   8.323  1.00239.53           O
ATOM   1597  H   SER A 729      32.689  33.168  11.315  1.00  0.00           H
ATOM   1598  HA  SER A 729      33.065  30.573   9.991  1.00  0.00           H
ATOM   1599  HB2 SER A 729      30.946  32.546   9.100  1.00  0.00           H
ATOM   1600  HB3 SER A 729      30.654  31.002   9.887  1.00  0.00           H
ATOM   1601  HG  SER A 729      32.013  31.419   7.444  1.00  0.00           H
ATOM   1602  N   GLY A 730      34.939  31.823   8.899  1.00 17.65           N
ATOM   1603  CA  GLY A 730      36.028  32.364   8.058  1.00 17.65           C
ATOM   1604  C   GLY A 730      36.542  33.749   8.451  1.00 17.65           C
ATOM   1605  O   GLY A 730      37.175  33.824   9.526  1.00 17.65           O
ATOM   1606  OXT GLY A 730      36.641  34.571   7.512  1.00 17.65           O
ATOM   1607  H   GLY A 730      35.119  30.946   9.386  1.00  0.00           H
ATOM   1608  HA2 GLY A 730      35.693  32.423   7.026  1.00  0.00           H
ATOM   1609  HA3 GLY A 730      36.882  31.692   8.109  1.00  0.00           H
TER    1610      GLY A 730
ATOM   1611  N   GLY B 632      17.425  73.309  11.705  1.00  1.51           N
ATOM   1612  CA  GLY B 632      17.373  73.831  13.089  1.00  1.51           C
ATOM   1613  C   GLY B 632      17.718  72.715  14.055  1.00  1.51           C
ATOM   1614  O   GLY B 632      17.664  71.569  13.641  1.00  1.51           O
ATOM   1615  HA2 GLY B 632      16.370  74.190  13.316  1.00  0.00           H
ATOM   1616  HA3 GLY B 632      18.091  74.642  13.212  1.00  0.00           H
ATOM   1617  H1  GLY B 632      17.149  74.019  11.041  1.00  0.00           H
ATOM   1618  H2  GLY B 632      16.807  72.510  11.626  1.00  0.00           H
ATOM   1619  H3  GLY B 632      18.361  72.990  11.494  1.00  0.00           H
ATOM   1620  N   HIS B 633      18.125  73.024  15.283  1.00 42.95           N
ATOM   1621  CA  HIS B 633      18.913  72.114  16.133  1.00 42.95           C
ATOM   1622  ND1 HIS B 633      19.636  75.239  16.367  1.00 42.95           N
ATOM   1623  CG  HIS B 633      20.111  74.142  17.100  1.00 42.95           C
ATOM   1624  CB  HIS B 633      19.335  72.877  17.397  1.00 42.95           C
ATOM   1625  NE2 HIS B 633      21.689  75.670  17.058  1.00 42.95           N
ATOM   1626  CD2 HIS B 633      21.379  74.410  17.521  1.00 42.95           C
ATOM   1627  CE1 HIS B 633      20.629  76.143  16.381  1.00 42.95           C
ATOM   1628  C   HIS B 633      18.250  70.771  16.474  1.00 42.95           C
ATOM   1629  O   HIS B 633      18.867  69.748  16.232  1.00 42.95           O
ATOM   1630  H   HIS B 633      18.201  74.003  15.544  1.00  0.00           H
ATOM   1631  HA  HIS B 633      19.831  71.853  15.604  1.00  0.00           H
ATOM   1632  HB2 HIS B 633      18.450  73.139  17.978  1.00  0.00           H
ATOM   1633  HB3 HIS B 633      19.956  72.220  18.009  1.00  0.00           H
ATOM   1634  HD2 HIS B 633      22.001  73.765  18.128  1.00  0.00           H
ATOM   1635  HE1 HIS B 633      20.578  77.123  15.923  1.00  0.00           H
ATOM   1636  HE2 HIS B 633      22.548  76.176  17.233  1.00  0.00           H
ATOM   1637  N   ILE B 634      16.934  70.723  16.709  1.00106.74           N
ATOM   1638  CA  ILE B 634      16.228  69.437  16.917  1.00106.74           C
ATOM   1639  CB  ILE B 634      14.790  69.686  17.440  1.00106.74           C
ATOM   1640  CG1 ILE B 634      14.825  70.462  18.781  1.00106.74           C
ATOM   1641  CG2 ILE B 634      14.018  68.365  17.615  1.00106.74           C
ATOM   1642  CD1 ILE B 634      13.450  70.929  19.278  1.00106.74           C
ATOM   1643  C   ILE B 634      16.247  68.547  15.652  1.00106.74           C
ATOM   1644  O   ILE B 634      16.354  67.331  15.752  1.00106.74           O
ATOM   1645  H   ILE B 634      16.441  71.581  16.891  1.00  0.00           H
ATOM   1646  HA  ILE B 634      16.764  68.875  17.686  1.00  0.00           H
ATOM   1647  HB  ILE B 634      14.261  70.291  16.702  1.00  0.00           H
ATOM   1648 HG12 ILE B 634      15.286  69.839  19.549  1.00  0.00           H
ATOM   1649 HG13 ILE B 634      15.435  71.358  18.672  1.00  0.00           H
ATOM   1650 HG21 ILE B 634      13.001  68.548  17.959  1.00  0.00           H
ATOM   1651 HG22 ILE B 634      14.528  67.724  18.338  1.00  0.00           H
ATOM   1652 HG23 ILE B 634      13.944  67.828  16.670  1.00  0.00           H
ATOM   1653 HD11 ILE B 634      13.584  71.581  20.142  1.00  0.00           H
ATOM   1654 HD12 ILE B 634      12.936  71.482  18.492  1.00  0.00           H
ATOM   1655 HD13 ILE B 634      12.844  70.077  19.585  1.00  0.00           H
ATOM   1656  N   PHE B 635      16.305  69.145  14.457  1.00 87.01           N
ATOM   1657  CA  PHE B 635      16.513  68.415  13.201  1.00 87.01           C
ATOM   1658  CB  PHE B 635      15.959  69.252  12.033  1.00 87.01           C
ATOM   1659  CG  PHE B 635      15.846  68.532  10.698  1.00 87.01           C
ATOM   1660  CD1 PHE B 635      16.972  68.399   9.861  1.00 87.01           C
ATOM   1661  CD2 PHE B 635      14.605  68.010  10.279  1.00 87.01           C
ATOM   1662  CE1 PHE B 635      16.865  67.731   8.629  1.00 87.01           C
ATOM   1663  CE2 PHE B 635      14.494  67.360   9.036  1.00 87.01           C
ATOM   1664  CZ  PHE B 635      15.626  67.213   8.215  1.00 87.01           C
ATOM   1665  C   PHE B 635      17.984  68.015  12.974  1.00 87.01           C
ATOM   1666  O   PHE B 635      18.222  67.033  12.283  1.00 87.01           O
ATOM   1667  H   PHE B 635      16.406  70.146  14.440  1.00  0.00           H
ATOM   1668  HA  PHE B 635      15.939  67.487  13.242  1.00  0.00           H
ATOM   1669  HB2 PHE B 635      16.592  70.124  11.886  1.00  0.00           H
ATOM   1670  HB3 PHE B 635      14.966  69.612  12.308  1.00  0.00           H
ATOM   1671  HD1 PHE B 635      17.939  68.759  10.181  1.00  0.00           H
ATOM   1672  HD2 PHE B 635      13.736  68.084  10.915  1.00  0.00           H
ATOM   1673  HE1 PHE B 635      17.742  67.583   8.013  1.00  0.00           H
ATOM   1674  HE2 PHE B 635      13.545  66.942   8.725  1.00  0.00           H
ATOM   1675  HZ  PHE B 635      15.551  66.677   7.279  1.00  0.00           H
ATOM   1676  N   HIS B 636      18.971  68.732  13.543  1.00112.09           N
ATOM   1677  CA  HIS B 636      20.363  68.250  13.506  1.00112.09           C
ATOM   1678  ND1 HIS B 636      21.836  69.154  16.210  1.00112.09           N
ATOM   1679  CG  HIS B 636      21.765  69.903  15.037  1.00112.09           C
ATOM   1680  CB  HIS B 636      21.423  69.363  13.662  1.00112.09           C
ATOM   1681  NE2 HIS B 636      22.868  71.057  16.566  1.00112.09           N
ATOM   1682  CD2 HIS B 636      22.428  71.073  15.256  1.00112.09           C
ATOM   1683  CE1 HIS B 636      22.499  69.881  17.107  1.00112.09           C
ATOM   1684  C   HIS B 636      20.573  67.042  14.427  1.00112.09           C
ATOM   1685  O   HIS B 636      21.059  66.035  13.935  1.00112.09           O
ATOM   1686  H   HIS B 636      18.729  69.410  14.251  1.00  0.00           H
ATOM   1687  HA  HIS B 636      20.532  67.858  12.505  1.00  0.00           H
ATOM   1688  HB2 HIS B 636      22.355  68.969  13.254  1.00  0.00           H
ATOM   1689  HB3 HIS B 636      21.133  70.201  13.029  1.00  0.00           H
ATOM   1690  HD2 HIS B 636      22.717  71.784  14.493  1.00  0.00           H
ATOM   1691  HE1 HIS B 636      22.786  69.524  18.090  1.00  0.00           H
ATOM   1692  HE2 HIS B 636      23.549  71.673  16.977  1.00  0.00           H
ATOM   1693  N   ALA B 637      19.883  67.000  15.571  1.00 24.70           N
ATOM   1694  CA  ALA B 637      19.823  65.809  16.416  1.00 24.70           C
ATOM   1695  CB  ALA B 637      19.168  66.194  17.748  1.00 24.70           C
ATOM   1696  C   ALA B 637      19.087  64.641  15.732  1.00 24.70           C
ATOM   1697  O   ALA B 637      19.593  63.525  15.733  1.00 24.70           O
ATOM   1698  H   ALA B 637      19.536  67.873  15.944  1.00  0.00           H
ATOM   1699  HA  ALA B 637      20.842  65.474  16.618  1.00  0.00           H
ATOM   1700  HB1 ALA B 637      19.162  65.325  18.408  1.00  0.00           H
ATOM   1701  HB2 ALA B 637      19.739  66.993  18.221  1.00  0.00           H
ATOM   1702  HB3 ALA B 637      18.143  66.523  17.584  1.00  0.00           H
ATOM   1703  N   ALA B 638      17.991  64.916  15.012  1.00 31.31           N
ATOM   1704  CA  ALA B 638      17.270  63.889  14.260  1.00 31.31           C
ATOM   1705  CB  ALA B 638      15.939  64.466  13.763  1.00 31.31           C
ATOM   1706  C   ALA B 638      18.091  63.296  13.099  1.00 31.31           C
ATOM   1707  O   ALA B 638      18.122  62.080  12.953  1.00 31.31           O
ATOM   1708  H   ALA B 638      17.584  65.837  15.089  1.00  0.00           H
ATOM   1709  HA  ALA B 638      17.047  63.064  14.940  1.00  0.00           H
ATOM   1710  HB1 ALA B 638      15.378  64.884  14.599  1.00  0.00           H
ATOM   1711  HB2 ALA B 638      16.121  65.235  13.013  1.00  0.00           H
ATOM   1712  HB3 ALA B 638      15.353  63.663  13.313  1.00  0.00           H
ATOM   1713  N   ILE B 639      18.782  64.113  12.290  1.00 87.14           N
ATOM   1714  CA  ILE B 639      19.618  63.582  11.196  1.00 87.14           C
ATOM   1715  CB  ILE B 639      19.787  64.611  10.056  1.00 87.14           C
ATOM   1716  CG1 ILE B 639      20.164  63.897   8.738  1.00 87.14           C
ATOM   1717  CG2 ILE B 639      20.818  65.698  10.401  1.00 87.14           C
ATOM   1718  CD1 ILE B 639      20.091  64.803   7.502  1.00 87.14           C
ATOM   1719  C   ILE B 639      20.950  62.991  11.690  1.00 87.14           C
ATOM   1720  O   ILE B 639      21.433  62.047  11.076  1.00 87.14           O
ATOM   1721  H   ILE B 639      18.736  65.114  12.435  1.00  0.00           H
ATOM   1722  HA  ILE B 639      19.069  62.743  10.767  1.00  0.00           H
ATOM   1723  HB  ILE B 639      18.819  65.094   9.905  1.00  0.00           H
ATOM   1724 HG12 ILE B 639      19.474  63.066   8.578  1.00  0.00           H
ATOM   1725 HG13 ILE B 639      21.171  63.484   8.813  1.00  0.00           H
ATOM   1726 HD11 ILE B 639      20.279  64.204   6.610  1.00  0.00           H
ATOM   1727 HD12 ILE B 639      20.847  65.585   7.559  1.00  0.00           H
ATOM   1728 HD13 ILE B 639      19.101  65.251   7.427  1.00  0.00           H
ATOM   1729 HG21 ILE B 639      20.751  66.520   9.692  1.00  0.00           H
ATOM   1730 HG22 ILE B 639      21.827  65.282  10.379  1.00  0.00           H
ATOM   1731 HG23 ILE B 639      20.617  66.071  11.398  1.00  0.00           H
ATOM   1732  N   ASN B 640      21.448  63.413  12.862  1.00 37.31           N
ATOM   1733  CA  ASN B 640      22.523  62.714  13.572  1.00 37.31           C
ATOM   1734  CB  ASN B 640      22.959  63.507  14.817  1.00 37.31           C
ATOM   1735  CG  ASN B 640      24.318  63.070  15.341  1.00 37.31           C
ATOM   1736  OD1 ASN B 640      25.292  63.790  15.187  1.00 37.31           O
ATOM   1737  ND2 ASN B 640      24.440  61.964  16.040  1.00 37.31           N
ATOM   1738  C   ASN B 640      22.074  61.303  13.948  1.00 37.31           C
ATOM   1739  O   ASN B 640      22.658  60.359  13.436  1.00 37.31           O
ATOM   1740  H   ASN B 640      21.013  64.200  13.325  1.00  0.00           H
ATOM   1741  HA  ASN B 640      23.377  62.615  12.898  1.00  0.00           H
ATOM   1742  HB2 ASN B 640      23.048  64.560  14.555  1.00  0.00           H
ATOM   1743  HB3 ASN B 640      22.224  63.405  15.614  1.00  0.00           H
ATOM   1744 HD21 ASN B 640      23.681  61.295  16.229  1.00  0.00           H
ATOM   1745 HD22 ASN B 640      25.363  61.704  16.325  1.00  0.00           H
ATOM   1746  N   ARG B 641      20.910  61.177  14.607  1.00157.14           N
ATOM   1747  CA  ARG B 641      20.328  59.884  14.984  1.00157.14           C
ATOM   1748  CB  ARG B 641      19.111  60.084  15.905  1.00157.14           C
ATOM   1749  CG  ARG B 641      18.372  58.788  16.300  1.00157.14           C
ATOM   1750  CD  ARG B 641      19.242  57.629  16.800  1.00157.14           C
ATOM   1751  NE  ARG B 641      19.885  57.861  18.103  1.00157.14           N
ATOM   1752  CZ  ARG B 641      19.710  57.080  19.148  1.00157.14           C
ATOM   1753  NH1 ARG B 641      18.616  56.407  19.370  1.00157.14           N
ATOM   1754  NH2 ARG B 641      20.704  56.944  19.972  1.00157.14           N
ATOM   1755  C   ARG B 641      20.041  58.996  13.769  1.00157.14           C
ATOM   1756  O   ARG B 641      20.396  57.830  13.810  1.00157.14           O
ATOM   1757  H   ARG B 641      20.465  62.018  14.955  1.00  0.00           H
ATOM   1758  HA  ARG B 641      21.075  59.356  15.572  1.00  0.00           H
ATOM   1759  HB2 ARG B 641      18.398  60.750  15.417  1.00  0.00           H
ATOM   1760  HB3 ARG B 641      19.453  60.576  16.817  1.00  0.00           H
ATOM   1761  HG2 ARG B 641      17.627  59.021  17.061  1.00  0.00           H
ATOM   1762  HG3 ARG B 641      17.842  58.422  15.420  1.00  0.00           H
ATOM   1763  HD2 ARG B 641      20.035  57.441  16.087  1.00  0.00           H
ATOM   1764  HD3 ARG B 641      18.631  56.727  16.826  1.00  0.00           H
ATOM   1765  HE  ARG B 641      20.816  58.276  18.073  1.00  0.00           H
ATOM   1766 HH11 ARG B 641      18.539  55.670  20.039  1.00  0.00           H
ATOM   1767 HH12 ARG B 641      17.829  56.480  18.710  1.00  0.00           H
ATOM   1768 HH21 ARG B 641      21.589  57.340  19.627  1.00  0.00           H
ATOM   1769 HH22 ARG B 641      20.696  56.192  20.625  1.00  0.00           H
ATOM   1770  N   ILE B 642      19.555  59.544  12.653  1.00 40.40           N
ATOM   1771  CA  ILE B 642      19.335  58.766  11.419  1.00 40.40           C
ATOM   1772  CB  ILE B 642      18.516  59.588  10.395  1.00 40.40           C
ATOM   1773  CG1 ILE B 642      17.052  59.712  10.885  1.00 40.40           C
ATOM   1774  CG2 ILE B 642      18.535  58.967   8.991  1.00 40.40           C
ATOM   1775  CD1 ILE B 642      16.234  60.807  10.186  1.00 40.40           C
ATOM   1776  C   ILE B 642      20.652  58.194  10.855  1.00 40.40           C
ATOM   1777  O   ILE B 642      20.746  56.977  10.732  1.00 40.40           O
ATOM   1778  H   ILE B 642      19.279  60.516  12.681  1.00  0.00           H
ATOM   1779  HA  ILE B 642      18.734  57.892  11.680  1.00  0.00           H
ATOM   1780  HB  ILE B 642      18.958  60.581  10.326  1.00  0.00           H
ATOM   1781 HG12 ILE B 642      17.049  59.943  11.947  1.00  0.00           H
ATOM   1782 HG13 ILE B 642      16.545  58.754  10.762  1.00  0.00           H
ATOM   1783 HG21 ILE B 642      17.895  59.513   8.303  1.00  0.00           H
ATOM   1784 HG22 ILE B 642      19.545  59.001   8.579  1.00  0.00           H
ATOM   1785 HG23 ILE B 642      18.219  57.922   9.026  1.00  0.00           H
ATOM   1786 HD11 ILE B 642      15.261  60.892  10.671  1.00  0.00           H
ATOM   1787 HD12 ILE B 642      16.753  61.764  10.261  1.00  0.00           H
ATOM   1788 HD13 ILE B 642      16.078  60.557   9.138  1.00  0.00           H
ATOM   1789  N   ALA B 643      21.727  58.986  10.764  1.00 25.36           N
ATOM   1790  CA  ALA B 643      23.044  58.490  10.331  1.00 25.36           C
ATOM   1791  CB  ALA B 643      23.948  59.707  10.098  1.00 25.36           C
ATOM   1792  C   ALA B 643      23.687  57.501  11.331  1.00 25.36           C
ATOM   1793  O   ALA B 643      24.281  56.494  10.947  1.00 25.36           O
ATOM   1794  H   ALA B 643      21.632  59.971  10.966  1.00  0.00           H
ATOM   1795  HA  ALA B 643      22.929  57.972   9.379  1.00  0.00           H
ATOM   1796  HB1 ALA B 643      23.499  60.355   9.344  1.00  0.00           H
ATOM   1797  HB2 ALA B 643      24.077  60.261  11.028  1.00  0.00           H
ATOM   1798  HB3 ALA B 643      24.921  59.367   9.741  1.00  0.00           H
ATOM   1799  N   GLU B 644      23.509  57.775  12.622  1.00 41.74           N
ATOM   1800  CA  GLU B 644      23.965  57.012  13.795  1.00 41.74           C
ATOM   1801  CB  GLU B 644      23.673  57.935  14.996  1.00 41.74           C
ATOM   1802  CG  GLU B 644      23.769  57.464  16.454  1.00 41.74           C
ATOM   1803  CD  GLU B 644      23.204  58.532  17.424  1.00 41.74           C
ATOM   1804  OE1 GLU B 644      23.101  59.726  17.045  1.00 41.74           O
ATOM   1805  OE2 GLU B 644      22.641  58.139  18.476  1.00 41.74           O
ATOM   1806  C   GLU B 644      23.320  55.620  13.921  1.00 41.74           C
ATOM   1807  O   GLU B 644      23.874  54.770  14.614  1.00 41.74           O
ATOM   1808  H   GLU B 644      23.002  58.629  12.828  1.00  0.00           H
ATOM   1809  HA  GLU B 644      25.041  56.852  13.729  1.00  0.00           H
ATOM   1810  HB2 GLU B 644      24.308  58.816  14.891  1.00  0.00           H
ATOM   1811  HB3 GLU B 644      22.646  58.248  14.875  1.00  0.00           H
ATOM   1812  HG2 GLU B 644      24.814  57.260  16.698  1.00  0.00           H
ATOM   1813  HG3 GLU B 644      23.193  56.544  16.569  1.00  0.00           H
ATOM   1814  N   VAL B 645      22.245  55.335  13.171  1.00 99.55           N
ATOM   1815  CA  VAL B 645      21.539  54.038  13.196  1.00 99.55           C
ATOM   1816  CB  VAL B 645      20.201  54.145  13.943  1.00 99.55           C
ATOM   1817  CG1 VAL B 645      20.381  54.624  15.385  1.00 99.55           C
ATOM   1818  CG2 VAL B 645      19.158  54.981  13.197  1.00 99.55           C
ATOM   1819  C   VAL B 645      21.328  53.401  11.820  1.00 99.55           C
ATOM   1820  O   VAL B 645      21.421  52.180  11.709  1.00 99.55           O
ATOM   1821  H   VAL B 645      21.833  56.094  12.644  1.00  0.00           H
ATOM   1822  HA  VAL B 645      22.142  53.327  13.759  1.00  0.00           H
ATOM   1823  HB  VAL B 645      19.795  53.148  14.009  1.00  0.00           H
ATOM   1824 HG11 VAL B 645      19.417  54.631  15.893  1.00  0.00           H
ATOM   1825 HG12 VAL B 645      21.044  53.936  15.910  1.00  0.00           H
ATOM   1826 HG13 VAL B 645      20.820  55.616  15.397  1.00  0.00           H
ATOM   1827 HG21 VAL B 645      19.614  55.852  12.745  1.00  0.00           H
ATOM   1828 HG22 VAL B 645      18.726  54.383  12.399  1.00  0.00           H
ATOM   1829 HG23 VAL B 645      18.378  55.303  13.883  1.00  0.00           H
ATOM   1830  N   GLU B 646      21.216  54.181  10.739  1.00 80.98           N
ATOM   1831  CA  GLU B 646      21.173  53.628   9.377  1.00 80.98           C
ATOM   1832  CB  GLU B 646      20.622  54.659   8.368  1.00 80.98           C
ATOM   1833  CG  GLU B 646      21.624  55.720   7.876  1.00 80.98           C
ATOM   1834  CD  GLU B 646      20.949  56.961   7.248  1.00 80.98           C
ATOM   1835  OE1 GLU B 646      19.818  56.841   6.718  1.00 80.98           O
ATOM   1836  OE2 GLU B 646      21.601  58.033   7.224  1.00 80.98           O
ATOM   1837  C   GLU B 646      22.524  53.018   8.960  1.00 80.98           C
ATOM   1838  O   GLU B 646      22.535  52.026   8.235  1.00 80.98           O
ATOM   1839  H   GLU B 646      21.154  55.189  10.850  1.00  0.00           H
ATOM   1840  HA  GLU B 646      20.463  52.799   9.387  1.00  0.00           H
ATOM   1841  HB2 GLU B 646      19.766  55.156   8.828  1.00  0.00           H
ATOM   1842  HB3 GLU B 646      20.253  54.118   7.495  1.00  0.00           H
ATOM   1843  HG2 GLU B 646      22.238  56.030   8.720  1.00  0.00           H
ATOM   1844  HG3 GLU B 646      22.290  55.260   7.142  1.00  0.00           H
ATOM   1845  N   GLY B 647      23.633  53.440   9.583  1.00 18.28           N
ATOM   1846  CA  GLY B 647      24.902  52.701   9.571  1.00 18.28           C
ATOM   1847  C   GLY B 647      24.832  51.374  10.341  1.00 18.28           C
ATOM   1848  O   GLY B 647      24.922  50.309   9.732  1.00 18.28           O
ATOM   1849  H   GLY B 647      23.558  54.253  10.183  1.00  0.00           H
ATOM   1850  HA2 GLY B 647      25.676  53.317  10.030  1.00  0.00           H
ATOM   1851  HA3 GLY B 647      25.195  52.488   8.543  1.00  0.00           H
ATOM   1852  N   GLN B 648      24.435  51.427  11.616  1.00122.95           N
ATOM   1853  CA  GLN B 648      24.389  50.256  12.505  1.00122.95           C
ATOM   1854  CB  GLN B 648      23.962  50.689  13.917  1.00122.95           C
ATOM   1855  CG  GLN B 648      25.009  51.549  14.650  1.00122.95           C
ATOM   1856  CD  GLN B 648      25.972  50.707  15.484  1.00122.95           C
ATOM   1857  OE1 GLN B 648      25.841  50.603  16.696  1.00122.95           O
ATOM   1858  NE2 GLN B 648      26.894  49.993  14.881  1.00122.95           N
ATOM   1859  C   GLN B 648      23.483  49.125  12.001  1.00122.95           C
ATOM   1860  O   GLN B 648      23.796  47.955  12.205  1.00122.95           O
ATOM   1861  H   GLN B 648      24.286  52.333  12.031  1.00  0.00           H
ATOM   1862  HA  GLN B 648      25.385  49.826  12.571  1.00  0.00           H
ATOM   1863  HB2 GLN B 648      23.752  49.805  14.521  1.00  0.00           H
ATOM   1864  HB3 GLN B 648      23.034  51.254  13.840  1.00  0.00           H
ATOM   1865  HG2 GLN B 648      25.574  52.158  13.946  1.00  0.00           H
ATOM   1866  HG3 GLN B 648      24.486  52.220  15.332  1.00  0.00           H
ATOM   1867 HE21 GLN B 648      27.090  50.057  13.875  1.00  0.00           H
ATOM   1868 HE22 GLN B 648      27.456  49.362  15.416  1.00  0.00           H
ATOM   1869  N   TYR B 649      22.386  49.425  11.301  1.00100.50           N
ATOM   1870  CA  TYR B 649      21.479  48.376  10.809  1.00100.50           C
ATOM   1871  CB  TYR B 649      20.015  48.774  11.037  1.00100.50           C
ATOM   1872  CG  TYR B 649      19.715  49.311  12.433  1.00100.50           C
ATOM   1873  CD1 TYR B 649      20.477  48.918  13.559  1.00100.50           C
ATOM   1874  CD2 TYR B 649      18.730  50.302  12.581  1.00100.50           C
ATOM   1875  CE1 TYR B 649      20.356  49.608  14.776  1.00100.50           C
ATOM   1876  CE2 TYR B 649      18.575  50.963  13.810  1.00100.50           C
ATOM   1877  CZ  TYR B 649      19.424  50.658  14.895  1.00100.50           C
ATOM   1878  OH  TYR B 649      19.319  51.349  16.058  1.00100.50           O
ATOM   1879  C   TYR B 649      21.798  47.904   9.386  1.00100.50           C
ATOM   1880  O   TYR B 649      21.442  46.773   9.061  1.00100.50           O
ATOM   1881  H   TYR B 649      22.101  50.398  11.239  1.00  0.00           H
ATOM   1882  HA  TYR B 649      21.625  47.486  11.419  1.00  0.00           H
ATOM   1883  HB2 TYR B 649      19.757  49.541  10.304  1.00  0.00           H
ATOM   1884  HB3 TYR B 649      19.380  47.906  10.854  1.00  0.00           H
ATOM   1885  HD1 TYR B 649      21.223  48.140  13.476  1.00  0.00           H
ATOM   1886  HD2 TYR B 649      18.128  50.591  11.732  1.00  0.00           H
ATOM   1887  HE1 TYR B 649      20.997  49.359  15.609  1.00  0.00           H
ATOM   1888  HE2 TYR B 649      17.843  51.746  13.926  1.00  0.00           H
ATOM   1889  HH  TYR B 649      19.677  50.850  16.797  1.00  0.00           H
ATOM   1890  N   GLN B 650      22.684  48.598   8.658  1.00 75.91           N
ATOM   1891  CA  GLN B 650      23.444  47.975   7.566  1.00 75.91           C
ATOM   1892  CB  GLN B 650      24.107  49.037   6.670  1.00 75.91           C
ATOM   1893  CG  GLN B 650      23.088  49.752   5.767  1.00 75.91           C
ATOM   1894  CD  GLN B 650      23.688  50.975   5.078  1.00 75.91           C
ATOM   1895  OE1 GLN B 650      23.961  50.993   3.888  1.00 75.91           O
ATOM   1896  NE2 GLN B 650      23.889  52.059   5.789  1.00 75.91           N
ATOM   1897  C   GLN B 650      24.480  46.975   8.106  1.00 75.91           C
ATOM   1898  O   GLN B 650      24.503  45.846   7.623  1.00 75.91           O
ATOM   1899  H   GLN B 650      23.047  49.464   9.041  1.00  0.00           H
ATOM   1900  HA  GLN B 650      22.758  47.399   6.944  1.00  0.00           H
ATOM   1901  HB2 GLN B 650      24.845  48.552   6.028  1.00  0.00           H
ATOM   1902  HB3 GLN B 650      24.629  49.765   7.288  1.00  0.00           H
ATOM   1903  HG2 GLN B 650      22.728  49.056   5.010  1.00  0.00           H
ATOM   1904  HG3 GLN B 650      22.238  50.080   6.365  1.00  0.00           H
ATOM   1905 HE21 GLN B 650      24.218  52.870   5.307  1.00  0.00           H
ATOM   1906 HE22 GLN B 650      23.554  52.074   6.749  1.00  0.00           H
ATOM   1907  N   GLU B 651      25.158  47.276   9.225  1.00 29.67           N
ATOM   1908  CA  GLU B 651      26.072  46.319   9.880  1.00 29.67           C
ATOM   1909  CB  GLU B 651      26.825  46.944  11.072  1.00 29.67           C
ATOM   1910  CG  GLU B 651      27.658  48.197  10.757  1.00 29.67           C
ATOM   1911  CD  GLU B 651      28.059  48.944  12.041  1.00 29.67           C
ATOM   1912  OE1 GLU B 651      28.512  48.280  12.999  1.00 29.67           O
ATOM   1913  OE2 GLU B 651      27.698  50.138  12.172  1.00 29.67           O
ATOM   1914  C   GLU B 651      25.332  45.058  10.360  1.00 29.67           C
ATOM   1915  O   GLU B 651      25.681  43.951   9.954  1.00 29.67           O
ATOM   1916  H   GLU B 651      25.104  48.222   9.590  1.00  0.00           H
ATOM   1917  HA  GLU B 651      26.813  45.991   9.149  1.00  0.00           H
ATOM   1918  HB2 GLU B 651      26.107  47.196  11.848  1.00  0.00           H
ATOM   1919  HB3 GLU B 651      27.491  46.186  11.488  1.00  0.00           H
ATOM   1920  HG2 GLU B 651      28.554  47.899  10.207  1.00  0.00           H
ATOM   1921  HG3 GLU B 651      27.084  48.868  10.118  1.00  0.00           H
ATOM   1922  N   MET B 652      24.224  45.212  11.099  1.00 73.94           N
ATOM   1923  CA  MET B 652      23.431  44.062  11.569  1.00 73.94           C
ATOM   1924  CB  MET B 652      22.280  44.508  12.487  1.00 73.94           C
ATOM   1925  CG  MET B 652      22.689  45.186  13.801  1.00 73.94           C
ATOM   1926  SD  MET B 652      23.724  44.219  14.937  1.00 73.94           S
ATOM   1927  CE  MET B 652      25.376  44.775  14.420  1.00 73.94           C
ATOM   1928  C   MET B 652      22.859  43.227  10.414  1.00 73.94           C
ATOM   1929  O   MET B 652      22.818  41.999  10.513  1.00 73.94           O
ATOM   1930  H   MET B 652      23.990  46.147  11.417  1.00  0.00           H
ATOM   1931  HA  MET B 652      24.083  43.396  12.135  1.00  0.00           H
ATOM   1932  HB2 MET B 652      21.686  43.628  12.742  1.00  0.00           H
ATOM   1933  HB3 MET B 652      21.636  45.192  11.934  1.00  0.00           H
ATOM   1934  HG2 MET B 652      23.198  46.121  13.587  1.00  0.00           H
ATOM   1935  HG3 MET B 652      21.771  45.438  14.332  1.00  0.00           H
ATOM   1936  HE1 MET B 652      26.127  44.354  15.087  1.00  0.00           H
ATOM   1937  HE2 MET B 652      25.587  44.448  13.403  1.00  0.00           H
ATOM   1938  HE3 MET B 652      25.430  45.864  14.463  1.00  0.00           H
ATOM   1939  N   MET B 653      22.418  43.865   9.323  1.00103.18           N
ATOM   1940  CA  MET B 653      21.832  43.150   8.188  1.00103.18           C
ATOM   1941  CB  MET B 653      20.912  44.084   7.390  1.00103.18           C
ATOM   1942  CG  MET B 653      19.918  43.305   6.521  1.00103.18           C
ATOM   1943  SD  MET B 653      18.585  42.511   7.470  1.00103.18           S
ATOM   1944  CE  MET B 653      17.607  41.822   6.113  1.00103.18           C
ATOM   1945  C   MET B 653      22.880  42.465   7.296  1.00103.18           C
ATOM   1946  O   MET B 653      22.627  41.339   6.869  1.00103.18           O
ATOM   1947  H   MET B 653      22.482  44.875   9.277  1.00  0.00           H
ATOM   1948  HA  MET B 653      21.208  42.355   8.597  1.00  0.00           H
ATOM   1949  HB2 MET B 653      21.517  44.738   6.761  1.00  0.00           H
ATOM   1950  HB3 MET B 653      20.330  44.699   8.078  1.00  0.00           H
ATOM   1951  HG2 MET B 653      19.461  44.006   5.823  1.00  0.00           H
ATOM   1952  HG3 MET B 653      20.447  42.551   5.940  1.00  0.00           H
ATOM   1953  HE1 MET B 653      16.669  41.426   6.502  1.00  0.00           H
ATOM   1954  HE2 MET B 653      18.168  41.020   5.640  1.00  0.00           H
ATOM   1955  HE3 MET B 653      17.397  42.598   5.377  1.00  0.00           H
ATOM   1956  N   GLU B 654      24.088  43.026   7.123  1.00 68.57           N
ATOM   1957  CA  GLU B 654      25.192  42.285   6.487  1.00 68.57           C
ATOM   1958  CB  GLU B 654      26.385  43.171   6.053  1.00 68.57           C
ATOM   1959  CG  GLU B 654      27.466  42.267   5.404  1.00 68.57           C
ATOM   1960  CD  GLU B 654      28.612  42.947   4.641  1.00 68.57           C
ATOM   1961  OE1 GLU B 654      28.430  44.090   4.166  1.00 68.57           O
ATOM   1962  OE2 GLU B 654      29.582  42.203   4.343  1.00 68.57           O
ATOM   1963  C   GLU B 654      25.664  41.120   7.364  1.00 68.57           C
ATOM   1964  O   GLU B 654      25.795  40.018   6.842  1.00 68.57           O
ATOM   1965  H   GLU B 654      24.278  43.950   7.505  1.00  0.00           H
ATOM   1966  HA  GLU B 654      24.799  41.834   5.575  1.00  0.00           H
ATOM   1967  HB2 GLU B 654      26.027  43.907   5.332  1.00  0.00           H
ATOM   1968  HB3 GLU B 654      26.804  43.687   6.918  1.00  0.00           H
ATOM   1969  HG2 GLU B 654      26.967  41.593   4.703  1.00  0.00           H
ATOM   1970  HG3 GLU B 654      27.917  41.654   6.188  1.00  0.00           H
ATOM   1971  N   LEU B 655      25.786  41.283   8.689  1.00127.08           N
ATOM   1972  CA  LEU B 655      26.170  40.172   9.573  1.00127.08           C
ATOM   1973  CB  LEU B 655      26.392  40.671  11.016  1.00127.08           C
ATOM   1974  CG  LEU B 655      27.863  41.010  11.326  1.00127.08           C
ATOM   1975  CD1 LEU B 655      28.377  42.269  10.627  1.00127.08           C
ATOM   1976  CD2 LEU B 655      28.041  41.206  12.833  1.00127.08           C
ATOM   1977  C   LEU B 655      25.144  39.025   9.530  1.00127.08           C
ATOM   1978  O   LEU B 655      25.535  37.873   9.339  1.00127.08           O
ATOM   1979  H   LEU B 655      25.665  42.212   9.085  1.00  0.00           H
ATOM   1980  HA  LEU B 655      27.105  39.749   9.205  1.00  0.00           H
ATOM   1981  HB2 LEU B 655      25.752  41.529  11.226  1.00  0.00           H
ATOM   1982  HB3 LEU B 655      26.097  39.869  11.694  1.00  0.00           H
ATOM   1983  HG  LEU B 655      28.488  40.170  11.021  1.00  0.00           H
ATOM   1984 HD21 LEU B 655      29.085  41.427  13.054  1.00  0.00           H
ATOM   1985 HD22 LEU B 655      27.762  40.291  13.356  1.00  0.00           H
ATOM   1986 HD23 LEU B 655      27.414  42.028  13.178  1.00  0.00           H
ATOM   1987 HD11 LEU B 655      29.438  42.399  10.834  1.00  0.00           H
ATOM   1988 HD12 LEU B 655      28.240  42.185   9.550  1.00  0.00           H
ATOM   1989 HD13 LEU B 655      27.838  43.143  10.990  1.00  0.00           H
ATOM   1990  N   LYS B 656      23.842  39.341   9.507  1.00 72.81           N
ATOM   1991  CA  LYS B 656      22.775  38.342   9.324  1.00 72.81           C
ATOM   1992  CB  LYS B 656      21.412  39.004   9.569  1.00 72.81           C
ATOM   1993  CG  LYS B 656      20.273  37.970   9.647  1.00 72.81           C
ATOM   1994  CD  LYS B 656      18.897  38.640   9.534  1.00 72.81           C
ATOM   1995  CE  LYS B 656      18.623  39.113   8.099  1.00 72.81           C
ATOM   1996  NZ  LYS B 656      18.178  38.002   7.226  1.00 72.81           N
ATOM   1997  C   LYS B 656      22.839  37.671   7.945  1.00 72.81           C
ATOM   1998  O   LYS B 656      22.866  36.448   7.870  1.00 72.81           O
ATOM   1999  H   LYS B 656      23.587  40.313   9.653  1.00  0.00           H
ATOM   2000  HA  LYS B 656      22.919  37.545  10.059  1.00  0.00           H
ATOM   2001  HB2 LYS B 656      21.229  39.723   8.772  1.00  0.00           H
ATOM   2002  HB3 LYS B 656      21.445  39.551  10.513  1.00  0.00           H
ATOM   2003  HG2 LYS B 656      20.341  37.454  10.605  1.00  0.00           H
ATOM   2004  HG3 LYS B 656      20.369  37.227   8.855  1.00  0.00           H
ATOM   2005  HD2 LYS B 656      18.126  37.932   9.842  1.00  0.00           H
ATOM   2006  HD3 LYS B 656      18.864  39.497  10.208  1.00  0.00           H
ATOM   2007  HE2 LYS B 656      19.538  39.552   7.688  1.00  0.00           H
ATOM   2008  HE3 LYS B 656      17.858  39.893   8.121  1.00  0.00           H
ATOM   2009  HZ1 LYS B 656      18.290  38.187   6.241  1.00  0.00           H
ATOM   2010  HZ2 LYS B 656      18.752  37.156   7.331  1.00  0.00           H
ATOM   2011  HZ3 LYS B 656      17.251  37.656   7.429  1.00  0.00           H
ATOM   2012  N   HIS B 657      22.966  38.442   6.862  1.00 42.82           N
ATOM   2013  CA  HIS B 657      23.102  37.875   5.516  1.00 42.82           C
ATOM   2014  ND1 HIS B 657      20.408  38.639   4.186  1.00 42.82           N
ATOM   2015  CG  HIS B 657      21.526  39.440   4.250  1.00 42.82           C
ATOM   2016  CB  HIS B 657      22.944  38.970   4.453  1.00 42.82           C
ATOM   2017  NE2 HIS B 657      19.753  40.676   3.644  1.00 42.82           N
ATOM   2018  CD2 HIS B 657      21.126  40.708   3.927  1.00 42.82           C
ATOM   2019  CE1 HIS B 657      19.371  39.398   3.804  1.00 42.82           C
ATOM   2020  C   HIS B 657      24.413  37.103   5.301  1.00 42.82           C
ATOM   2021  O   HIS B 657      24.441  36.177   4.495  1.00 42.82           O
ATOM   2022  H   HIS B 657      22.979  39.450   6.972  1.00  0.00           H
ATOM   2023  HA  HIS B 657      22.304  37.147   5.372  1.00  0.00           H
ATOM   2024  HB2 HIS B 657      23.290  38.578   3.496  1.00  0.00           H
ATOM   2025  HB3 HIS B 657      23.579  39.818   4.711  1.00  0.00           H
ATOM   2026  HD2 HIS B 657      21.775  41.568   3.837  1.00  0.00           H
ATOM   2027  HE1 HIS B 657      18.362  39.034   3.664  1.00  0.00           H
ATOM   2028  HD1 HIS B 657      20.347  37.658   4.491  1.00  0.00           H
ATOM   2029  N   ARG B 658      25.478  37.414   6.047  1.00102.26           N
ATOM   2030  CA  ARG B 658      26.733  36.655   6.067  1.00102.26           C
ATOM   2031  CB  ARG B 658      27.839  37.520   6.691  1.00102.26           C
ATOM   2032  CG  ARG B 658      29.140  36.738   6.946  1.00102.26           C
ATOM   2033  CD  ARG B 658      30.358  37.667   7.041  1.00102.26           C
ATOM   2034  NE  ARG B 658      30.695  38.244   5.723  1.00102.26           N
ATOM   2035  CZ  ARG B 658      31.264  37.603   4.719  1.00102.26           C
ATOM   2036  NH1 ARG B 658      31.752  36.396   4.844  1.00102.26           N
ATOM   2037  NH2 ARG B 658      31.321  38.166   3.546  1.00102.26           N
ATOM   2038  C   ARG B 658      26.575  35.305   6.763  1.00102.26           C
ATOM   2039  O   ARG B 658      27.102  34.334   6.231  1.00102.26           O
ATOM   2040  H   ARG B 658      25.413  38.237   6.640  1.00  0.00           H
ATOM   2041  HA  ARG B 658      27.013  36.424   5.039  1.00  0.00           H
ATOM   2042  HB2 ARG B 658      28.029  38.355   6.014  1.00  0.00           H
ATOM   2043  HB3 ARG B 658      27.500  37.932   7.641  1.00  0.00           H
ATOM   2044  HG2 ARG B 658      29.300  36.018   6.143  1.00  0.00           H
ATOM   2045  HG3 ARG B 658      29.041  36.186   7.882  1.00  0.00           H
ATOM   2046  HD2 ARG B 658      30.140  38.470   7.748  1.00  0.00           H
ATOM   2047  HD3 ARG B 658      31.208  37.101   7.429  1.00  0.00           H
ATOM   2048  HE  ARG B 658      30.358  39.180   5.540  1.00  0.00           H
ATOM   2049 HH11 ARG B 658      31.756  35.972   5.759  1.00  0.00           H
ATOM   2050 HH12 ARG B 658      32.210  35.928   4.088  1.00  0.00           H
ATOM   2051 HH21 ARG B 658      30.924  39.088   3.430  1.00  0.00           H
ATOM   2052 HH22 ARG B 658      31.690  37.662   2.766  1.00  0.00           H
ATOM   2053  N   ALA B 659      25.798  35.225   7.844  1.00 27.37           N
ATOM   2054  CA  ALA B 659      25.415  33.946   8.444  1.00 27.37           C
ATOM   2055  CB  ALA B 659      24.700  34.200   9.779  1.00 27.37           C
ATOM   2056  C   ALA B 659      24.566  33.107   7.469  1.00 27.37           C
ATOM   2057  O   ALA B 659      25.041  32.073   7.010  1.00 27.37           O
ATOM   2058  H   ALA B 659      25.408  36.074   8.233  1.00  0.00           H
ATOM   2059  HA  ALA B 659      26.321  33.375   8.658  1.00  0.00           H
ATOM   2060  HB1 ALA B 659      25.343  34.778  10.444  1.00  0.00           H
ATOM   2061  HB2 ALA B 659      24.476  33.245  10.260  1.00  0.00           H
ATOM   2062  HB3 ALA B 659      23.767  34.739   9.622  1.00  0.00           H
ATOM   2063  N   GLU B 660      23.513  33.698   6.891  1.00 42.47           N
ATOM   2064  CA  GLU B 660      22.630  33.029   5.916  1.00 42.47           C
ATOM   2065  CB  GLU B 660      21.503  33.989   5.485  1.00 42.47           C
ATOM   2066  CG  GLU B 660      20.509  34.291   6.619  1.00 42.47           C
ATOM   2067  CD  GLU B 660      19.465  35.351   6.256  1.00 42.47           C
ATOM   2068  OE1 GLU B 660      19.814  36.388   5.630  1.00 42.47           O
ATOM   2069  OE2 GLU B 660      18.446  35.423   6.981  1.00 42.47           O
ATOM   2070  C   GLU B 660      23.380  32.518   4.670  1.00 42.47           C
ATOM   2071  O   GLU B 660      23.225  31.361   4.281  1.00 42.47           O
ATOM   2072  H   GLU B 660      23.217  34.594   7.265  1.00  0.00           H
ATOM   2073  HA  GLU B 660      22.182  32.154   6.390  1.00  0.00           H
ATOM   2074  HB2 GLU B 660      21.951  34.915   5.126  1.00  0.00           H
ATOM   2075  HB3 GLU B 660      20.950  33.537   4.661  1.00  0.00           H
ATOM   2076  HG2 GLU B 660      20.000  33.361   6.881  1.00  0.00           H
ATOM   2077  HG3 GLU B 660      21.052  34.627   7.503  1.00  0.00           H
ATOM   2078  N   ALA B 661      24.245  33.345   4.074  1.00 24.22           N
ATOM   2079  CA  ALA B 661      25.013  32.988   2.881  1.00 24.22           C
ATOM   2080  CB  ALA B 661      25.546  34.275   2.238  1.00 24.22           C
ATOM   2081  C   ALA B 661      26.156  31.991   3.157  1.00 24.22           C
ATOM   2082  O   ALA B 661      26.548  31.261   2.247  1.00 24.22           O
ATOM   2083  H   ALA B 661      24.330  34.291   4.432  1.00  0.00           H
ATOM   2084  HA  ALA B 661      24.341  32.508   2.168  1.00  0.00           H
ATOM   2085  HB1 ALA B 661      24.716  34.943   2.004  1.00  0.00           H
ATOM   2086  HB2 ALA B 661      26.076  34.031   1.317  1.00  0.00           H
ATOM   2087  HB3 ALA B 661      26.232  34.776   2.922  1.00  0.00           H
ATOM   2088  N   ALA B 662      26.725  31.978   4.367  1.00 29.19           N
ATOM   2089  CA  ALA B 662      27.719  30.983   4.767  1.00 29.19           C
ATOM   2090  CB  ALA B 662      28.527  31.536   5.947  1.00 29.19           C
ATOM   2091  C   ALA B 662      27.068  29.639   5.127  1.00 29.19           C
ATOM   2092  O   ALA B 662      27.592  28.588   4.761  1.00 29.19           O
ATOM   2093  H   ALA B 662      26.358  32.590   5.089  1.00  0.00           H
ATOM   2094  HA  ALA B 662      28.405  30.807   3.939  1.00  0.00           H
ATOM   2095  HB1 ALA B 662      29.029  32.460   5.657  1.00  0.00           H
ATOM   2096  HB2 ALA B 662      29.274  30.805   6.254  1.00  0.00           H
ATOM   2097  HB3 ALA B 662      27.865  31.739   6.790  1.00  0.00           H
ATOM   2098  N   ASP B 663      25.924  29.660   5.809  1.00 77.76           N
ATOM   2099  CA  ASP B 663      25.292  28.464   6.374  1.00 77.76           C
ATOM   2100  CB  ASP B 663      24.297  28.903   7.461  1.00 77.76           C
ATOM   2101  CG  ASP B 663      23.900  27.738   8.363  1.00 77.76           C
ATOM   2102  OD1 ASP B 663      24.798  26.898   8.613  1.00 77.76           O
ATOM   2103  OD2 ASP B 663      22.702  27.396   8.314  1.00 77.76           O
ATOM   2104  C   ASP B 663      24.593  27.595   5.314  1.00 77.76           C
ATOM   2105  O   ASP B 663      24.915  26.413   5.173  1.00 77.76           O
ATOM   2106  H   ASP B 663      25.558  30.560   6.108  1.00  0.00           H
ATOM   2107  HA  ASP B 663      26.073  27.859   6.838  1.00  0.00           H
ATOM   2108  HB2 ASP B 663      24.746  29.668   8.090  1.00  0.00           H
ATOM   2109  HB3 ASP B 663      23.414  29.343   6.992  1.00  0.00           H
ATOM   2110  N   ILE B 664      23.916  28.239   4.352  1.00127.85           N
ATOM   2111  CA  ILE B 664      23.399  27.577   3.142  1.00127.85           C
ATOM   2112  CB  ILE B 664      22.464  28.556   2.384  1.00127.85           C
ATOM   2113  CG1 ILE B 664      21.340  27.866   1.576  1.00127.85           C
ATOM   2114  CG2 ILE B 664      23.227  29.580   1.520  1.00127.85           C
ATOM   2115  CD1 ILE B 664      21.747  26.968   0.399  1.00127.85           C
ATOM   2116  C   ILE B 664      24.547  27.031   2.271  1.00127.85           C
ATOM   2117  O   ILE B 664      24.451  25.931   1.722  1.00127.85           O
ATOM   2118  H   ILE B 664      23.723  29.227   4.484  1.00  0.00           H
ATOM   2119  HA  ILE B 664      22.800  26.727   3.469  1.00  0.00           H
ATOM   2120  HB  ILE B 664      21.937  29.134   3.147  1.00  0.00           H
ATOM   2121 HG12 ILE B 664      20.684  28.645   1.186  1.00  0.00           H
ATOM   2122 HG13 ILE B 664      20.741  27.266   2.263  1.00  0.00           H
ATOM   2123 HG21 ILE B 664      22.532  30.329   1.144  1.00  0.00           H
ATOM   2124 HG22 ILE B 664      23.726  29.098   0.680  1.00  0.00           H
ATOM   2125 HG23 ILE B 664      23.976  30.084   2.130  1.00  0.00           H
ATOM   2126 HD11 ILE B 664      20.860  26.726  -0.188  1.00  0.00           H
ATOM   2127 HD12 ILE B 664      22.464  27.471  -0.248  1.00  0.00           H
ATOM   2128 HD13 ILE B 664      22.167  26.035   0.769  1.00  0.00           H
ATOM   2129  N   ALA B 665      25.708  27.699   2.268  1.00 26.57           N
ATOM   2130  CA  ALA B 665      26.894  27.222   1.561  1.00 26.57           C
ATOM   2131  CB  ALA B 665      27.894  28.371   1.382  1.00 26.57           C
ATOM   2132  C   ALA B 665      27.536  25.977   2.203  1.00 26.57           C
ATOM   2133  O   ALA B 665      28.092  25.159   1.465  1.00 26.57           O
ATOM   2134  H   ALA B 665      25.775  28.549   2.811  1.00  0.00           H
ATOM   2135  HA  ALA B 665      26.569  26.923   0.569  1.00  0.00           H
ATOM   2136  HB1 ALA B 665      27.416  29.193   0.849  1.00  0.00           H
ATOM   2137  HB2 ALA B 665      28.749  28.023   0.803  1.00  0.00           H
ATOM   2138  HB3 ALA B 665      28.246  28.726   2.347  1.00  0.00           H
ATOM   2139  N   LYS B 666      27.335  25.747   3.510  1.00 87.76           N
ATOM   2140  CA  LYS B 666      27.611  24.462   4.173  1.00 87.76           C
ATOM   2141  CB  LYS B 666      27.789  24.665   5.691  1.00 87.76           C
ATOM   2142  CG  LYS B 666      29.218  25.048   6.110  1.00 87.76           C
ATOM   2143  CD  LYS B 666      29.554  26.542   6.102  1.00 87.76           C
ATOM   2144  CE  LYS B 666      30.945  26.719   6.737  1.00 87.76           C
ATOM   2145  NZ  LYS B 666      30.980  27.841   7.702  1.00 87.76           N
ATOM   2146  C   LYS B 666      26.529  23.410   3.886  1.00 87.76           C
ATOM   2147  O   LYS B 666      26.871  22.319   3.424  1.00 87.76           O
ATOM   2148  H   LYS B 666      26.833  26.454   4.042  1.00  0.00           H
ATOM   2149  HA  LYS B 666      28.535  24.045   3.770  1.00  0.00           H
ATOM   2150  HB2 LYS B 666      27.076  25.394   6.078  1.00  0.00           H
ATOM   2151  HB3 LYS B 666      27.560  23.716   6.178  1.00  0.00           H
ATOM   2152  HG2 LYS B 666      29.345  24.716   7.136  1.00  0.00           H
ATOM   2153  HG3 LYS B 666      29.936  24.510   5.492  1.00  0.00           H
ATOM   2154  HD2 LYS B 666      28.798  27.069   6.687  1.00  0.00           H
ATOM   2155  HD3 LYS B 666      29.559  26.922   5.081  1.00  0.00           H
ATOM   2156  HE2 LYS B 666      31.698  26.847   5.955  1.00  0.00           H
ATOM   2157  HE3 LYS B 666      31.189  25.801   7.284  1.00  0.00           H
ATOM   2158  HZ1 LYS B 666      30.861  28.757   7.292  1.00  0.00           H
ATOM   2159  HZ2 LYS B 666      30.284  27.680   8.413  1.00  0.00           H
ATOM   2160  HZ3 LYS B 666      31.859  27.850   8.232  1.00  0.00           H
ATOM   2161  N   SER B 667      25.241  23.753   4.003  1.00 32.87           N
ATOM   2162  CA  SER B 667      24.132  22.804   3.775  1.00 32.87           C
ATOM   2163  CB  SER B 667      22.765  23.446   4.013  1.00 32.87           C
ATOM   2164  OG  SER B 667      22.606  23.757   5.370  1.00 32.87           O
ATOM   2165  C   SER B 667      24.118  22.218   2.366  1.00 32.87           C
ATOM   2166  O   SER B 667      24.048  21.001   2.221  1.00 32.87           O
ATOM   2167  H   SER B 667      25.021  24.662   4.403  1.00  0.00           H
ATOM   2168  HA  SER B 667      24.234  21.973   4.474  1.00  0.00           H
ATOM   2169  HB2 SER B 667      22.659  24.348   3.409  1.00  0.00           H
ATOM   2170  HB3 SER B 667      21.982  22.742   3.729  1.00  0.00           H
ATOM   2171  HG  SER B 667      21.664  24.075   5.469  1.00  0.00           H
ATOM   2172  N   GLN B 668      24.339  23.035   1.329  1.00 81.13           N
ATOM   2173  CA  GLN B 668      24.349  22.551  -0.058  1.00 81.13           C
ATOM   2174  CB  GLN B 668      24.396  23.740  -1.039  1.00 81.13           C
ATOM   2175  CG  GLN B 668      25.765  24.438  -1.092  1.00 81.13           C
ATOM   2176  CD  GLN B 668      25.806  25.687  -1.962  1.00 81.13           C
ATOM   2177  OE1 GLN B 668      24.956  25.964  -2.792  1.00 81.13           O
ATOM   2178  NE2 GLN B 668      26.900  26.415  -1.916  1.00 81.13           N
ATOM   2179  C   GLN B 668      25.488  21.547  -0.322  1.00 81.13           C
ATOM   2180  O   GLN B 668      25.294  20.575  -1.051  1.00 81.13           O
ATOM   2181  H   GLN B 668      24.403  24.034   1.505  1.00  0.00           H
ATOM   2182  HA  GLN B 668      23.410  22.022  -0.228  1.00  0.00           H
ATOM   2183  HB2 GLN B 668      23.632  24.465  -0.752  1.00  0.00           H
ATOM   2184  HB3 GLN B 668      24.156  23.373  -2.038  1.00  0.00           H
ATOM   2185  HG2 GLN B 668      26.051  24.718  -0.081  1.00  0.00           H
ATOM   2186  HG3 GLN B 668      26.515  23.750  -1.480  1.00  0.00           H
ATOM   2187 HE21 GLN B 668      27.616  26.190  -1.247  1.00  0.00           H
ATOM   2188 HE22 GLN B 668      26.908  27.234  -2.492  1.00  0.00           H
ATOM   2189  N   PHE B 669      26.650  21.723   0.321  1.00 42.69           N
ATOM   2190  CA  PHE B 669      27.771  20.790   0.211  1.00 42.69           C
ATOM   2191  CB  PHE B 669      29.029  21.428   0.821  1.00 42.69           C
ATOM   2192  CG  PHE B 669      30.224  20.498   0.922  1.00 42.69           C
ATOM   2193  CD1 PHE B 669      30.815  19.974  -0.244  1.00 42.69           C
ATOM   2194  CD2 PHE B 669      30.750  20.156   2.184  1.00 42.69           C
ATOM   2195  CE1 PHE B 669      31.926  19.117  -0.150  1.00 42.69           C
ATOM   2196  CE2 PHE B 669      31.865  19.303   2.276  1.00 42.69           C
ATOM   2197  CZ  PHE B 669      32.452  18.782   1.111  1.00 42.69           C
ATOM   2198  C   PHE B 669      27.433  19.440   0.855  1.00 42.69           C
ATOM   2199  O   PHE B 669      27.417  18.426   0.153  1.00 42.69           O
ATOM   2200  H   PHE B 669      26.719  22.473   0.997  1.00  0.00           H
ATOM   2201  HA  PHE B 669      27.967  20.598  -0.845  1.00  0.00           H
ATOM   2202  HB2 PHE B 669      28.794  21.798   1.818  1.00  0.00           H
ATOM   2203  HB3 PHE B 669      29.312  22.290   0.216  1.00  0.00           H
ATOM   2204  HD1 PHE B 669      30.413  20.223  -1.215  1.00  0.00           H
ATOM   2205  HD2 PHE B 669      30.304  20.550   3.086  1.00  0.00           H
ATOM   2206  HE1 PHE B 669      32.374  18.709  -1.044  1.00  0.00           H
ATOM   2207  HE2 PHE B 669      32.273  19.049   3.245  1.00  0.00           H
ATOM   2208  HZ  PHE B 669      33.305  18.121   1.185  1.00  0.00           H
ATOM   2209  N   LEU B 670      26.884  19.471   2.074  1.00108.50           N
ATOM   2210  CA  LEU B 670      26.410  18.286   2.794  1.00108.50           C
ATOM   2211  CB  LEU B 670      25.951  18.742   4.195  1.00108.50           C
ATOM   2212  CG  LEU B 670      26.217  17.717   5.308  1.00108.50           C
ATOM   2213  CD1 LEU B 670      25.827  18.322   6.654  1.00108.50           C
ATOM   2214  CD2 LEU B 670      25.478  16.390   5.128  1.00108.50           C
ATOM   2215  C   LEU B 670      25.288  17.553   2.031  1.00108.50           C
ATOM   2216  O   LEU B 670      25.380  16.347   1.802  1.00108.50           O
ATOM   2217  H   LEU B 670      26.816  20.369   2.542  1.00  0.00           H
ATOM   2218  HA  LEU B 670      27.250  17.597   2.899  1.00  0.00           H
ATOM   2219  HB2 LEU B 670      26.499  19.646   4.464  1.00  0.00           H
ATOM   2220  HB3 LEU B 670      24.892  19.001   4.174  1.00  0.00           H
ATOM   2221  HG  LEU B 670      27.285  17.514   5.333  1.00  0.00           H
ATOM   2222 HD21 LEU B 670      25.833  15.879   4.237  1.00  0.00           H
ATOM   2223 HD22 LEU B 670      24.404  16.566   5.056  1.00  0.00           H
ATOM   2224 HD23 LEU B 670      25.685  15.742   5.978  1.00  0.00           H
ATOM   2225 HD11 LEU B 670      26.284  19.300   6.767  1.00  0.00           H
ATOM   2226 HD12 LEU B 670      26.180  17.681   7.460  1.00  0.00           H
ATOM   2227 HD13 LEU B 670      24.744  18.435   6.724  1.00  0.00           H
ATOM   2228  N   ALA B 671      24.338  18.296   1.459  1.00 33.77           N
ATOM   2229  CA  ALA B 671      23.236  17.755   0.667  1.00 33.77           C
ATOM   2230  CB  ALA B 671      22.259  18.897   0.361  1.00 33.77           C
ATOM   2231  C   ALA B 671      23.701  17.047  -0.621  1.00 33.77           C
ATOM   2232  O   ALA B 671      23.152  15.997  -0.957  1.00 33.77           O
ATOM   2233  H   ALA B 671      24.323  19.288   1.674  1.00  0.00           H
ATOM   2234  HA  ALA B 671      22.712  17.015   1.273  1.00  0.00           H
ATOM   2235  HB1 ALA B 671      21.908  19.344   1.293  1.00  0.00           H
ATOM   2236  HB2 ALA B 671      22.752  19.662  -0.238  1.00  0.00           H
ATOM   2237  HB3 ALA B 671      21.401  18.508  -0.187  1.00  0.00           H
ATOM   2238  N   THR B 672      24.763  17.529  -1.284  1.00103.05           N
ATOM   2239  CA  THR B 672      25.383  16.803  -2.414  1.00103.05           C
ATOM   2240  CB  THR B 672      26.284  17.688  -3.294  1.00103.05           C
ATOM   2241  OG1 THR B 672      27.380  18.256  -2.612  1.00103.05           O
ATOM   2242  CG2 THR B 672      25.523  18.811  -3.996  1.00103.05           C
ATOM   2243  C   THR B 672      26.157  15.562  -1.960  1.00103.05           C
ATOM   2244  O   THR B 672      25.864  14.459  -2.421  1.00103.05           O
ATOM   2245  H   THR B 672      25.168  18.405  -0.968  1.00  0.00           H
ATOM   2246  HA  THR B 672      24.582  16.436  -3.056  1.00  0.00           H
ATOM   2247  HB  THR B 672      26.696  17.051  -4.079  1.00  0.00           H
ATOM   2248 HG21 THR B 672      26.215  19.378  -4.620  1.00  0.00           H
ATOM   2249 HG22 THR B 672      24.743  18.385  -4.625  1.00  0.00           H
ATOM   2250 HG23 THR B 672      25.070  19.480  -3.270  1.00  0.00           H
ATOM   2251  HG1 THR B 672      27.126  18.474  -1.702  1.00  0.00           H
ATOM   2252  N   VAL B 673      27.025  15.695  -0.952  1.00 61.81           N
ATOM   2253  CA  VAL B 673      27.881  14.600  -0.462  1.00 61.81           C
ATOM   2254  CB  VAL B 673      29.047  15.163   0.379  1.00 61.81           C
ATOM   2255  CG1 VAL B 673      29.956  14.055   0.920  1.00 61.81           C
ATOM   2256  CG2 VAL B 673      29.936  16.095  -0.459  1.00 61.81           C
ATOM   2257  C   VAL B 673      27.092  13.510   0.279  1.00 61.81           C
ATOM   2258  O   VAL B 673      27.526  12.362   0.310  1.00 61.81           O
ATOM   2259  H   VAL B 673      27.182  16.622  -0.568  1.00  0.00           H
ATOM   2260  HA  VAL B 673      28.322  14.108  -1.330  1.00  0.00           H
ATOM   2261  HB  VAL B 673      28.646  15.729   1.222  1.00  0.00           H
ATOM   2262 HG11 VAL B 673      30.901  14.472   1.257  1.00  0.00           H
ATOM   2263 HG12 VAL B 673      29.471  13.570   1.764  1.00  0.00           H
ATOM   2264 HG13 VAL B 673      30.164  13.319   0.142  1.00  0.00           H
ATOM   2265 HG21 VAL B 673      30.374  15.547  -1.294  1.00  0.00           H
ATOM   2266 HG22 VAL B 673      29.362  16.935  -0.843  1.00  0.00           H
ATOM   2267 HG23 VAL B 673      30.734  16.497   0.166  1.00  0.00           H
ATOM   2268  N   SER B 674      25.837  13.784   0.657  1.00 46.66           N
ATOM   2269  CA  SER B 674      24.899  12.819   1.250  1.00 46.66           C
ATOM   2270  CB  SER B 674      23.550  13.498   1.491  1.00 46.66           C
ATOM   2271  OG  SER B 674      22.690  12.613   2.193  1.00 46.66           O
ATOM   2272  C   SER B 674      24.684  11.551   0.409  1.00 46.66           C
ATOM   2273  O   SER B 674      24.337  10.508   0.962  1.00 46.66           O
ATOM   2274  H   SER B 674      25.561  14.760   0.636  1.00  0.00           H
ATOM   2275  HA  SER B 674      25.284  12.516   2.218  1.00  0.00           H
ATOM   2276  HB2 SER B 674      23.689  14.406   2.080  1.00  0.00           H
ATOM   2277  HB3 SER B 674      23.098  13.762   0.534  1.00  0.00           H
ATOM   2278  HG  SER B 674      22.904  12.716   3.133  1.00  0.00           H
ATOM   2279  N   HIS B 675      24.810  11.617  -0.923  1.00 47.25           N
ATOM   2280  CA  HIS B 675      24.784  10.410  -1.762  1.00 47.25           C
ATOM   2281  ND1 HIS B 675      24.855   8.346  -4.032  1.00 47.25           N
ATOM   2282  CG  HIS B 675      24.321   9.628  -4.145  1.00 47.25           C
ATOM   2283  CB  HIS B 675      24.639  10.796  -3.242  1.00 47.25           C
ATOM   2284  NE2 HIS B 675      23.680   8.447  -5.887  1.00 47.25           N
ATOM   2285  CD2 HIS B 675      23.580   9.686  -5.289  1.00 47.25           C
ATOM   2286  CE1 HIS B 675      24.475   7.677  -5.125  1.00 47.25           C
ATOM   2287  C   HIS B 675      26.019   9.533  -1.523  1.00 47.25           C
ATOM   2288  O   HIS B 675      25.885   8.394  -1.065  1.00 47.25           O
ATOM   2289  H   HIS B 675      25.151  12.484  -1.329  1.00  0.00           H
ATOM   2290  HA  HIS B 675      23.932   9.795  -1.492  1.00  0.00           H
ATOM   2291  HB2 HIS B 675      23.832  11.524  -3.338  1.00  0.00           H
ATOM   2292  HB3 HIS B 675      25.555  11.273  -3.593  1.00  0.00           H
ATOM   2293  HD2 HIS B 675      23.112  10.573  -5.689  1.00  0.00           H
ATOM   2294  HE1 HIS B 675      24.803   6.674  -5.367  1.00  0.00           H
ATOM   2295  HE2 HIS B 675      23.358   8.202  -6.808  1.00  0.00           H
ATOM   2296  N   GLU B 676      27.197  10.144  -1.612  1.00 93.15           N
ATOM   2297  CA  GLU B 676      28.488   9.459  -1.542  1.00 93.15           C
ATOM   2298  CB  GLU B 676      29.607  10.401  -2.020  1.00 93.15           C
ATOM   2299  CG  GLU B 676      29.314  11.189  -3.316  1.00 93.15           C
ATOM   2300  CD  GLU B 676      28.605  10.390  -4.428  1.00 93.15           C
ATOM   2301  OE1 GLU B 676      28.949   9.204  -4.628  1.00 93.15           O
ATOM   2302  OE2 GLU B 676      27.721  10.987  -5.086  1.00 93.15           O
ATOM   2303  C   GLU B 676      28.802   8.908  -0.143  1.00 93.15           C
ATOM   2304  O   GLU B 676      29.276   7.783  -0.050  1.00 93.15           O
ATOM   2305  H   GLU B 676      27.208  11.101  -1.932  1.00  0.00           H
ATOM   2306  HA  GLU B 676      28.465   8.605  -2.222  1.00  0.00           H
ATOM   2307  HB2 GLU B 676      29.825  11.123  -1.232  1.00  0.00           H
ATOM   2308  HB3 GLU B 676      30.507   9.803  -2.174  1.00  0.00           H
ATOM   2309  HG2 GLU B 676      28.691  12.046  -3.046  1.00  0.00           H
ATOM   2310  HG3 GLU B 676      30.256  11.588  -3.699  1.00  0.00           H
ATOM   2311  N   ILE B 677      28.356   9.556   0.945  1.00113.87           N
ATOM   2312  CA  ILE B 677      28.490   8.969   2.298  1.00113.87           C
ATOM   2313  CB  ILE B 677      28.430  10.015   3.435  1.00113.87           C
ATOM   2314  CG1 ILE B 677      27.116  10.818   3.445  1.00113.87           C
ATOM   2315  CG2 ILE B 677      29.676  10.910   3.369  1.00113.87           C
ATOM   2316  CD1 ILE B 677      26.952  11.767   4.640  1.00113.87           C
ATOM   2317  C   ILE B 677      27.524   7.805   2.563  1.00113.87           C
ATOM   2318  O   ILE B 677      27.833   6.912   3.349  1.00113.87           O
ATOM   2319  H   ILE B 677      27.980  10.491   0.828  1.00  0.00           H
ATOM   2320  HA  ILE B 677      29.480   8.531   2.340  1.00  0.00           H
ATOM   2321  HB  ILE B 677      28.482   9.469   4.379  1.00  0.00           H
ATOM   2322 HG12 ILE B 677      27.066  11.404   2.535  1.00  0.00           H
ATOM   2323 HG13 ILE B 677      26.275  10.127   3.450  1.00  0.00           H
ATOM   2324 HG21 ILE B 677      29.683  11.636   4.181  1.00  0.00           H
ATOM   2325 HG22 ILE B 677      30.566  10.291   3.469  1.00  0.00           H
ATOM   2326 HG23 ILE B 677      29.715  11.430   2.414  1.00  0.00           H
ATOM   2327 HD11 ILE B 677      27.672  12.583   4.581  1.00  0.00           H
ATOM   2328 HD12 ILE B 677      27.093  11.223   5.574  1.00  0.00           H
ATOM   2329 HD13 ILE B 677      25.950  12.198   4.626  1.00  0.00           H
ATOM   2330  N   ARG B 678      26.350   7.781   1.919  1.00163.69           N
ATOM   2331  CA  ARG B 678      25.338   6.729   2.123  1.00163.69           C
ATOM   2332  CB  ARG B 678      23.954   7.323   1.833  1.00163.69           C
ATOM   2333  CG  ARG B 678      22.796   6.337   2.081  1.00163.69           C
ATOM   2334  CD  ARG B 678      21.420   7.026   2.097  1.00163.69           C
ATOM   2335  NE  ARG B 678      21.245   7.937   0.944  1.00163.69           N
ATOM   2336  CZ  ARG B 678      21.433   9.246   0.974  1.00163.69           C
ATOM   2337  NH1 ARG B 678      21.468   9.928   2.081  1.00163.69           N
ATOM   2338  NH2 ARG B 678      21.627   9.902  -0.132  1.00163.69           N
ATOM   2339  C   ARG B 678      25.607   5.487   1.276  1.00163.69           C
ATOM   2340  O   ARG B 678      25.369   4.369   1.729  1.00163.69           O
ATOM   2341  H   ARG B 678      26.179   8.506   1.230  1.00  0.00           H
ATOM   2342  HA  ARG B 678      25.369   6.404   3.165  1.00  0.00           H
ATOM   2343  HB2 ARG B 678      23.927   7.654   0.793  1.00  0.00           H
ATOM   2344  HB3 ARG B 678      23.813   8.196   2.468  1.00  0.00           H
ATOM   2345  HG2 ARG B 678      22.802   5.576   1.300  1.00  0.00           H
ATOM   2346  HG3 ARG B 678      22.945   5.843   3.041  1.00  0.00           H
ATOM   2347  HD2 ARG B 678      21.312   7.564   3.040  1.00  0.00           H
ATOM   2348  HD3 ARG B 678      20.644   6.260   2.072  1.00  0.00           H
ATOM   2349  HE  ARG B 678      21.233   7.506   0.038  1.00  0.00           H
ATOM   2350 HH11 ARG B 678      21.853  10.866   2.085  1.00  0.00           H
ATOM   2351 HH12 ARG B 678      21.230   9.467   2.946  1.00  0.00           H
ATOM   2352 HH21 ARG B 678      21.989  10.836  -0.032  1.00  0.00           H
ATOM   2353 HH22 ARG B 678      21.778   9.400  -0.984  1.00  0.00           H
ATOM   2354  N   THR B 679      26.022   5.664   0.025  1.00 44.42           N
ATOM   2355  CA  THR B 679      26.064   4.571  -0.959  1.00 44.42           C
ATOM   2356  CB  THR B 679      26.281   5.132  -2.372  1.00 44.42           C
ATOM   2357  OG1 THR B 679      25.091   5.790  -2.735  1.00 44.42           O
ATOM   2358  CG2 THR B 679      26.502   4.059  -3.439  1.00 44.42           C
ATOM   2359  C   THR B 679      27.029   3.428  -0.596  1.00 44.42           C
ATOM   2360  O   THR B 679      26.592   2.276  -0.649  1.00 44.42           O
ATOM   2361  H   THR B 679      26.166   6.616  -0.299  1.00  0.00           H
ATOM   2362  HA  THR B 679      25.075   4.114  -0.968  1.00  0.00           H
ATOM   2363  HB  THR B 679      27.113   5.837  -2.385  1.00  0.00           H
ATOM   2364 HG21 THR B 679      26.535   4.532  -4.421  1.00  0.00           H
ATOM   2365 HG22 THR B 679      27.453   3.555  -3.270  1.00  0.00           H
ATOM   2366 HG23 THR B 679      25.690   3.333  -3.411  1.00  0.00           H
ATOM   2367  HG1 THR B 679      25.295   6.739  -2.826  1.00  0.00           H
ATOM   2368  N   PRO B 680      28.224   3.674  -0.021  1.00 67.40           N
ATOM   2369  CA  PRO B 680      29.076   2.599   0.478  1.00 67.40           C
ATOM   2370  CD  PRO B 680      28.991   4.901  -0.080  1.00 67.40           C
ATOM   2371  CB  PRO B 680      30.496   3.169   0.575  1.00 67.40           C
ATOM   2372  CG  PRO B 680      30.444   4.463  -0.235  1.00 67.40           C
ATOM   2373  C   PRO B 680      28.587   1.982   1.798  1.00 67.40           C
ATOM   2374  O   PRO B 680      28.793   0.785   1.970  1.00 67.40           O
ATOM   2375  HA  PRO B 680      29.092   1.806  -0.271  1.00  0.00           H
ATOM   2376  HD2 PRO B 680      28.706   5.520  -0.929  1.00  0.00           H
ATOM   2377  HD3 PRO B 680      28.866   5.450   0.854  1.00  0.00           H
ATOM   2378  HB2 PRO B 680      31.224   2.479   0.149  1.00  0.00           H
ATOM   2379  HB3 PRO B 680      30.756   3.384   1.609  1.00  0.00           H
ATOM   2380  HG2 PRO B 680      30.649   4.248  -1.284  1.00  0.00           H
ATOM   2381  HG3 PRO B 680      31.139   5.212   0.145  1.00  0.00           H
ATOM   2382  N   MET B 681      27.756   2.665   2.605  1.00 45.01           N
ATOM   2383  CA  MET B 681      27.048   2.021   3.731  1.00 45.01           C
ATOM   2384  CB  MET B 681      26.484   3.033   4.742  1.00 45.01           C
ATOM   2385  CG  MET B 681      27.566   3.766   5.535  1.00 45.01           C
ATOM   2386  SD  MET B 681      28.884   2.731   6.250  1.00 45.01           S
ATOM   2387  CE  MET B 681      27.925   1.574   7.265  1.00 45.01           C
ATOM   2388  C   MET B 681      25.921   1.090   3.281  1.00 45.01           C
ATOM   2389  O   MET B 681      25.844  -0.035   3.772  1.00 45.01           O
ATOM   2390  H   MET B 681      27.552   3.633   2.400  1.00  0.00           H
ATOM   2391  HA  MET B 681      27.761   1.385   4.254  1.00  0.00           H
ATOM   2392  HB2 MET B 681      25.856   3.764   4.233  1.00  0.00           H
ATOM   2393  HB3 MET B 681      25.855   2.497   5.456  1.00  0.00           H
ATOM   2394  HG2 MET B 681      27.084   4.316   6.343  1.00  0.00           H
ATOM   2395  HG3 MET B 681      28.019   4.499   4.873  1.00  0.00           H
ATOM   2396  HE1 MET B 681      27.359   0.897   6.626  1.00  0.00           H
ATOM   2397  HE2 MET B 681      28.602   0.993   7.893  1.00  0.00           H
ATOM   2398  HE3 MET B 681      27.236   2.127   7.903  1.00  0.00           H
ATOM   2399  N   ASN B 682      25.208   1.430   2.202  1.00 31.12           N
ATOM   2400  CA  ASN B 682      24.323   0.478   1.522  1.00 31.12           C
ATOM   2401  CB  ASN B 682      23.515   1.192   0.421  1.00 31.12           C
ATOM   2402  CG  ASN B 682      22.483   2.193   0.918  1.00 31.12           C
ATOM   2403  OD1 ASN B 682      22.462   2.652   2.042  1.00 31.12           O
ATOM   2404  ND2 ASN B 682      21.498   2.495   0.105  1.00 31.12           N
ATOM   2405  C   ASN B 682      25.112  -0.719   0.945  1.00 31.12           C
ATOM   2406  O   ASN B 682      24.603  -1.840   0.931  1.00 31.12           O
ATOM   2407  H   ASN B 682      25.281   2.381   1.856  1.00  0.00           H
ATOM   2408  HA  ASN B 682      23.623   0.073   2.256  1.00  0.00           H
ATOM   2409  HB2 ASN B 682      22.986   0.429  -0.149  1.00  0.00           H
ATOM   2410  HB3 ASN B 682      24.187   1.706  -0.261  1.00  0.00           H
ATOM   2411 HD21 ASN B 682      21.458   2.096  -0.812  1.00  0.00           H
ATOM   2412 HD22 ASN B 682      20.784   3.078   0.498  1.00  0.00           H
ATOM   2413  N   GLY B 683      26.380  -0.512   0.571  1.00 14.54           N
ATOM   2414  CA  GLY B 683      27.326  -1.565   0.191  1.00 14.54           C
ATOM   2415  C   GLY B 683      27.779  -2.454   1.357  1.00 14.54           C
ATOM   2416  O   GLY B 683      27.722  -3.673   1.231  1.00 14.54           O
ATOM   2417  H   GLY B 683      26.721   0.442   0.592  1.00  0.00           H
ATOM   2418  HA2 GLY B 683      26.873  -2.201  -0.570  1.00  0.00           H
ATOM   2419  HA3 GLY B 683      28.214  -1.097  -0.232  1.00  0.00           H
ATOM   2420  N   VAL B 684      28.079  -1.880   2.527  1.00 28.62           N
ATOM   2421  CA  VAL B 684      28.428  -2.610   3.765  1.00 28.62           C
ATOM   2422  CB  VAL B 684      28.945  -1.628   4.843  1.00 28.62           C
ATOM   2423  CG1 VAL B 684      29.088  -2.256   6.233  1.00 28.62           C
ATOM   2424  CG2 VAL B 684      30.323  -1.081   4.453  1.00 28.62           C
ATOM   2425  C   VAL B 684      27.245  -3.433   4.285  1.00 28.62           C
ATOM   2426  O   VAL B 684      27.384  -4.637   4.482  1.00 28.62           O
ATOM   2427  H   VAL B 684      28.116  -0.865   2.550  1.00  0.00           H
ATOM   2428  HA  VAL B 684      29.228  -3.316   3.544  1.00  0.00           H
ATOM   2429  HB  VAL B 684      28.250  -0.793   4.924  1.00  0.00           H
ATOM   2430 HG21 VAL B 684      30.645  -0.335   5.181  1.00  0.00           H
ATOM   2431 HG22 VAL B 684      30.276  -0.603   3.479  1.00  0.00           H
ATOM   2432 HG23 VAL B 684      31.057  -1.886   4.424  1.00  0.00           H
ATOM   2433 HG11 VAL B 684      29.550  -1.544   6.917  1.00  0.00           H
ATOM   2434 HG12 VAL B 684      28.108  -2.510   6.635  1.00  0.00           H
ATOM   2435 HG13 VAL B 684      29.708  -3.152   6.179  1.00  0.00           H
ATOM   2436  N   LEU B 685      26.041  -2.853   4.282  1.00125.03           N
ATOM   2437  CA  LEU B 685      24.780  -3.542   4.575  1.00125.03           C
ATOM   2438  CB  LEU B 685      23.659  -2.483   4.509  1.00125.03           C
ATOM   2439  CG  LEU B 685      22.249  -3.000   4.847  1.00125.03           C
ATOM   2440  CD1 LEU B 685      22.060  -3.149   6.355  1.00125.03           C
ATOM   2441  CD2 LEU B 685      21.195  -2.018   4.334  1.00125.03           C
ATOM   2442  C   LEU B 685      24.527  -4.707   3.599  1.00125.03           C
ATOM   2443  O   LEU B 685      24.272  -5.836   4.023  1.00125.03           O
ATOM   2444  H   LEU B 685      25.998  -1.861   4.068  1.00  0.00           H
ATOM   2445  HA  LEU B 685      24.831  -3.954   5.583  1.00  0.00           H
ATOM   2446  HB2 LEU B 685      23.642  -2.080   3.497  1.00  0.00           H
ATOM   2447  HB3 LEU B 685      23.902  -1.658   5.182  1.00  0.00           H
ATOM   2448  HG  LEU B 685      22.076  -3.963   4.367  1.00  0.00           H
ATOM   2449 HD21 LEU B 685      20.200  -2.383   4.591  1.00  0.00           H
ATOM   2450 HD22 LEU B 685      21.347  -1.038   4.787  1.00  0.00           H
ATOM   2451 HD23 LEU B 685      21.270  -1.933   3.251  1.00  0.00           H
ATOM   2452 HD11 LEU B 685      22.156  -2.177   6.842  1.00  0.00           H
ATOM   2453 HD12 LEU B 685      21.070  -3.556   6.560  1.00  0.00           H
ATOM   2454 HD13 LEU B 685      22.813  -3.821   6.756  1.00  0.00           H
ATOM   2455  N   GLY B 686      24.711  -4.454   2.298  1.00 20.93           N
ATOM   2456  CA  GLY B 686      24.543  -5.438   1.229  1.00 20.93           C
ATOM   2457  C   GLY B 686      25.592  -6.555   1.219  1.00 20.93           C
ATOM   2458  O   GLY B 686      25.263  -7.681   0.856  1.00 20.93           O
ATOM   2459  H   GLY B 686      24.930  -3.501   2.028  1.00  0.00           H
ATOM   2460  HA2 GLY B 686      23.557  -5.890   1.316  1.00  0.00           H
ATOM   2461  HA3 GLY B 686      24.604  -4.918   0.274  1.00  0.00           H
ATOM   2462  N   MET B 687      26.810  -6.283   1.691  1.00146.15           N
ATOM   2463  CA  MET B 687      27.873  -7.269   1.900  1.00146.15           C
ATOM   2464  CB  MET B 687      29.216  -6.520   2.022  1.00146.15           C
ATOM   2465  CG  MET B 687      30.408  -7.390   2.441  1.00146.15           C
ATOM   2466  SD  MET B 687      30.584  -7.640   4.229  1.00146.15           S
ATOM   2467  CE  MET B 687      32.250  -8.323   4.345  1.00146.15           C
ATOM   2468  C   MET B 687      27.579  -8.153   3.117  1.00146.15           C
ATOM   2469  O   MET B 687      27.487  -9.373   2.988  1.00146.15           O
ATOM   2470  H   MET B 687      27.015  -5.318   1.930  1.00  0.00           H
ATOM   2471  HA  MET B 687      27.926  -7.927   1.031  1.00  0.00           H
ATOM   2472  HB2 MET B 687      29.124  -5.704   2.739  1.00  0.00           H
ATOM   2473  HB3 MET B 687      29.442  -6.081   1.050  1.00  0.00           H
ATOM   2474  HG2 MET B 687      31.317  -6.901   2.090  1.00  0.00           H
ATOM   2475  HG3 MET B 687      30.326  -8.359   1.951  1.00  0.00           H
ATOM   2476  HE1 MET B 687      32.961  -7.563   4.034  1.00  0.00           H
ATOM   2477  HE2 MET B 687      32.340  -9.204   3.710  1.00  0.00           H
ATOM   2478  HE3 MET B 687      32.456  -8.602   5.379  1.00  0.00           H
ATOM   2479  N   LEU B 688      27.304  -7.541   4.272  1.00 84.76           N
ATOM   2480  CA  LEU B 688      27.198  -8.259   5.543  1.00 84.76           C
ATOM   2481  CB  LEU B 688      27.174  -7.246   6.697  1.00 84.76           C
ATOM   2482  CG  LEU B 688      28.527  -6.551   6.934  1.00 84.76           C
ATOM   2483  CD1 LEU B 688      28.312  -5.350   7.840  1.00 84.76           C
ATOM   2484  CD2 LEU B 688      29.535  -7.479   7.621  1.00 84.76           C
ATOM   2485  C   LEU B 688      25.982  -9.184   5.591  1.00 84.76           C
ATOM   2486  O   LEU B 688      26.127 -10.332   6.004  1.00 84.76           O
ATOM   2487  H   LEU B 688      27.355  -6.526   4.301  1.00  0.00           H
ATOM   2488  HA  LEU B 688      28.074  -8.899   5.654  1.00  0.00           H
ATOM   2489  HB2 LEU B 688      26.420  -6.491   6.470  1.00  0.00           H
ATOM   2490  HB3 LEU B 688      26.879  -7.754   7.616  1.00  0.00           H
ATOM   2491  HG  LEU B 688      28.940  -6.190   5.995  1.00  0.00           H
ATOM   2492 HD11 LEU B 688      27.584  -4.673   7.396  1.00  0.00           H
ATOM   2493 HD12 LEU B 688      27.940  -5.704   8.792  1.00  0.00           H
ATOM   2494 HD13 LEU B 688      29.251  -4.818   7.987  1.00  0.00           H
ATOM   2495 HD21 LEU B 688      29.131  -7.829   8.570  1.00  0.00           H
ATOM   2496 HD22 LEU B 688      29.752  -8.336   6.987  1.00  0.00           H
ATOM   2497 HD23 LEU B 688      30.465  -6.939   7.801  1.00  0.00           H
ATOM   2498  N   GLN B 689      24.848  -8.781   5.005  1.00 78.65           N
ATOM   2499  CA  GLN B 689      23.681  -9.663   4.881  1.00 78.65           C
ATOM   2500  CB  GLN B 689      22.458  -8.862   4.393  1.00 78.65           C
ATOM   2501  CG  GLN B 689      22.521  -8.500   2.900  1.00 78.65           C
ATOM   2502  CD  GLN B 689      21.385  -7.613   2.409  1.00 78.65           C
ATOM   2503  OE1 GLN B 689      20.487  -7.194   3.120  1.00 78.65           O
ATOM   2504  NE2 GLN B 689      21.325  -7.371   1.118  1.00 78.65           N
ATOM   2505  C   GLN B 689      23.958 -10.890   3.989  1.00 78.65           C
ATOM   2506  O   GLN B 689      23.481 -11.978   4.295  1.00 78.65           O
ATOM   2507  H   GLN B 689      24.791  -7.831   4.652  1.00  0.00           H
ATOM   2508  HA  GLN B 689      23.446 -10.042   5.876  1.00  0.00           H
ATOM   2509  HB2 GLN B 689      22.373  -7.950   4.986  1.00  0.00           H
ATOM   2510  HB3 GLN B 689      21.562  -9.462   4.564  1.00  0.00           H
ATOM   2511  HG2 GLN B 689      23.458  -7.988   2.700  1.00  0.00           H
ATOM   2512  HG3 GLN B 689      22.497  -9.413   2.305  1.00  0.00           H
ATOM   2513 HE21 GLN B 689      22.024  -7.758   0.509  1.00  0.00           H
ATOM   2514 HE22 GLN B 689      20.539  -6.833   0.811  1.00  0.00           H
ATOM   2515  N   MET B 690      24.784 -10.752   2.941  1.00 99.28           N
ATOM   2516  CA  MET B 690      25.134 -11.858   2.039  1.00 99.28           C
ATOM   2517  CB  MET B 690      25.692 -11.312   0.716  1.00 99.28           C
ATOM   2518  CG  MET B 690      24.628 -10.627  -0.152  1.00 99.28           C
ATOM   2519  SD  MET B 690      23.262 -11.656  -0.769  1.00 99.28           S
ATOM   2520  CE  MET B 690      24.161 -13.004  -1.584  1.00 99.28           C
ATOM   2521  C   MET B 690      26.139 -12.833   2.659  1.00 99.28           C
ATOM   2522  O   MET B 690      26.073 -14.027   2.377  1.00 99.28           O
ATOM   2523  H   MET B 690      25.246  -9.863   2.802  1.00  0.00           H
ATOM   2524  HA  MET B 690      24.235 -12.437   1.823  1.00  0.00           H
ATOM   2525  HB2 MET B 690      26.137 -12.129   0.148  1.00  0.00           H
ATOM   2526  HB3 MET B 690      26.486 -10.595   0.926  1.00  0.00           H
ATOM   2527  HG2 MET B 690      24.185  -9.817   0.424  1.00  0.00           H
ATOM   2528  HG3 MET B 690      25.132 -10.184  -1.011  1.00  0.00           H
ATOM   2529  HE1 MET B 690      23.452 -13.646  -2.106  1.00  0.00           H
ATOM   2530  HE2 MET B 690      24.877 -12.594  -2.296  1.00  0.00           H
ATOM   2531  HE3 MET B 690      24.686 -13.601  -0.837  1.00  0.00           H
ATOM   2532  N   LEU B 691      27.010 -12.369   3.564  1.00105.00           N
ATOM   2533  CA  LEU B 691      27.909 -13.256   4.310  1.00105.00           C
ATOM   2534  CB  LEU B 691      29.022 -12.448   5.008  1.00105.00           C
ATOM   2535  CG  LEU B 691      30.310 -12.348   4.164  1.00105.00           C
ATOM   2536  CD1 LEU B 691      30.162 -11.445   2.940  1.00105.00           C
ATOM   2537  CD2 LEU B 691      31.459 -11.811   5.018  1.00105.00           C
ATOM   2538  C   LEU B 691      27.160 -14.178   5.291  1.00105.00           C
ATOM   2539  O   LEU B 691      27.657 -15.276   5.539  1.00105.00           O
ATOM   2540  H   LEU B 691      27.039 -11.372   3.748  1.00  0.00           H
ATOM   2541  HA  LEU B 691      28.386 -13.922   3.593  1.00  0.00           H
ATOM   2542  HB2 LEU B 691      28.665 -11.451   5.272  1.00  0.00           H
ATOM   2543  HB3 LEU B 691      29.281 -12.961   5.935  1.00  0.00           H
ATOM   2544  HG  LEU B 691      30.589 -13.347   3.824  1.00  0.00           H
ATOM   2545 HD21 LEU B 691      31.648 -12.492   5.848  1.00  0.00           H
ATOM   2546 HD22 LEU B 691      31.200 -10.829   5.412  1.00  0.00           H
ATOM   2547 HD23 LEU B 691      32.366 -11.737   4.416  1.00  0.00           H
ATOM   2548 HD11 LEU B 691      31.100 -11.417   2.386  1.00  0.00           H
ATOM   2549 HD12 LEU B 691      29.384 -11.828   2.282  1.00  0.00           H
ATOM   2550 HD13 LEU B 691      29.898 -10.438   3.256  1.00  0.00           H
ATOM   2551  N   MET B 692      25.922 -13.856   5.686  1.00109.94           N
ATOM   2552  CA  MET B 692      25.092 -14.714   6.553  1.00109.94           C
ATOM   2553  CB  MET B 692      23.843 -13.959   7.044  1.00109.94           C
ATOM   2554  CG  MET B 692      24.117 -12.582   7.660  1.00109.94           C
ATOM   2555  SD  MET B 692      25.245 -12.576   9.078  1.00109.94           S
ATOM   2556  CE  MET B 692      25.244 -10.806   9.448  1.00109.94           C
ATOM   2557  C   MET B 692      24.648 -16.031   5.887  1.00109.94           C
ATOM   2558  O   MET B 692      24.524 -17.039   6.578  1.00109.94           O
ATOM   2559  H   MET B 692      25.553 -12.955   5.415  1.00  0.00           H
ATOM   2560  HA  MET B 692      25.685 -14.988   7.426  1.00  0.00           H
ATOM   2561  HB2 MET B 692      23.157 -13.827   6.207  1.00  0.00           H
ATOM   2562  HB3 MET B 692      23.343 -14.572   7.794  1.00  0.00           H
ATOM   2563  HG2 MET B 692      23.164 -12.161   7.981  1.00  0.00           H
ATOM   2564  HG3 MET B 692      24.516 -11.927   6.891  1.00  0.00           H
ATOM   2565  HE1 MET B 692      25.580 -10.246   8.576  1.00  0.00           H
ATOM   2566  HE2 MET B 692      25.919 -10.619  10.279  1.00  0.00           H
ATOM   2567  HE3 MET B 692      24.239 -10.495   9.725  1.00  0.00           H
ATOM   2568  N   ASP B 693      24.500 -16.057   4.557  1.00 40.92           N
ATOM   2569  CA  ASP B 693      24.256 -17.291   3.784  1.00 40.92           C
ATOM   2570  CB  ASP B 693      23.575 -16.946   2.440  1.00 40.92           C
ATOM   2571  CG  ASP B 693      22.071 -16.633   2.513  1.00 40.92           C
ATOM   2572  OD1 ASP B 693      21.416 -17.080   3.482  1.00 40.92           O
ATOM   2573  OD2 ASP B 693      21.538 -16.247   1.446  1.00 40.92           O
ATOM   2574  C   ASP B 693      25.543 -18.116   3.541  1.00 40.92           C
ATOM   2575  O   ASP B 693      25.484 -19.238   3.029  1.00 40.92           O
ATOM   2576  H   ASP B 693      24.628 -15.198   4.041  1.00  0.00           H
ATOM   2577  HA  ASP B 693      23.581 -17.936   4.350  1.00  0.00           H
ATOM   2578  HB2 ASP B 693      23.686 -17.795   1.763  1.00  0.00           H
ATOM   2579  HB3 ASP B 693      24.096 -16.101   1.985  1.00  0.00           H
ATOM   2580  N   THR B 694      26.726 -17.569   3.848  1.00 41.25           N
ATOM   2581  CA  THR B 694      28.007 -18.279   3.691  1.00 41.25           C
ATOM   2582  CB  THR B 694      29.173 -17.353   3.304  1.00 41.25           C
ATOM   2583  OG1 THR B 694      29.658 -16.593   4.385  1.00 41.25           O
ATOM   2584  CG2 THR B 694      28.857 -16.411   2.144  1.00 41.25           C
ATOM   2585  C   THR B 694      28.361 -19.121   4.920  1.00 41.25           C
ATOM   2586  O   THR B 694      27.749 -19.026   5.981  1.00 41.25           O
ATOM   2587  H   THR B 694      26.715 -16.694   4.361  1.00  0.00           H
ATOM   2588  HA  THR B 694      27.892 -18.977   2.863  1.00  0.00           H
ATOM   2589  HB  THR B 694      29.994 -17.993   2.975  1.00  0.00           H
ATOM   2590 HG21 THR B 694      29.733 -15.801   1.920  1.00  0.00           H
ATOM   2591 HG22 THR B 694      28.022 -15.762   2.398  1.00  0.00           H
ATOM   2592 HG23 THR B 694      28.590 -16.992   1.263  1.00  0.00           H
ATOM   2593  HG1 THR B 694      28.891 -16.167   4.825  1.00  0.00           H
ATOM   2594  N   ASN B 695      29.329 -20.032   4.781  1.00 62.45           N
ATOM   2595  CA  ASN B 695      29.830 -20.799   5.923  1.00 62.45           C
ATOM   2596  CB  ASN B 695      30.417 -22.140   5.438  1.00 62.45           C
ATOM   2597  CG  ASN B 695      29.399 -23.123   4.867  1.00 62.45           C
ATOM   2598  OD1 ASN B 695      29.739 -24.216   4.450  1.00 62.45           O
ATOM   2599  ND2 ASN B 695      28.120 -22.814   4.842  1.00 62.45           N
ATOM   2600  C   ASN B 695      30.813 -19.946   6.743  1.00 62.45           C
ATOM   2601  O   ASN B 695      31.968 -19.775   6.355  1.00 62.45           O
ATOM   2602  H   ASN B 695      29.862 -20.047   3.927  1.00  0.00           H
ATOM   2603  HA  ASN B 695      29.001 -21.033   6.594  1.00  0.00           H
ATOM   2604  HB2 ASN B 695      31.179 -21.949   4.683  1.00  0.00           H
ATOM   2605  HB3 ASN B 695      30.897 -22.627   6.285  1.00  0.00           H
ATOM   2606 HD21 ASN B 695      27.809 -21.901   5.136  1.00  0.00           H
ATOM   2607 HD22 ASN B 695      27.499 -23.484   4.434  1.00  0.00           H
ATOM   2608  N   LEU B 696      30.305 -19.377   7.837  1.00 51.30           N
ATOM   2609  CA  LEU B 696      31.054 -18.685   8.887  1.00 51.30           C
ATOM   2610  CB  LEU B 696      30.312 -17.381   9.251  1.00 51.30           C
ATOM   2611  CG  LEU B 696      30.104 -16.372   8.104  1.00 51.30           C
ATOM   2612  CD1 LEU B 696      29.370 -15.142   8.639  1.00 51.30           C
ATOM   2613  CD2 LEU B 696      31.421 -15.899   7.483  1.00 51.30           C
ATOM   2614  C   LEU B 696      31.188 -19.592  10.124  1.00 51.30           C
ATOM   2615  O   LEU B 696      30.248 -20.317  10.456  1.00 51.30           O
ATOM   2616  H   LEU B 696      29.321 -19.514   8.020  1.00  0.00           H
ATOM   2617  HA  LEU B 696      32.059 -18.445   8.537  1.00  0.00           H
ATOM   2618  HB2 LEU B 696      29.330 -17.650   9.644  1.00  0.00           H
ATOM   2619  HB3 LEU B 696      30.850 -16.887  10.055  1.00  0.00           H
ATOM   2620  HG  LEU B 696      29.494 -16.828   7.325  1.00  0.00           H
ATOM   2621 HD21 LEU B 696      31.211 -15.193   6.681  1.00  0.00           H
ATOM   2622 HD22 LEU B 696      32.042 -15.420   8.236  1.00  0.00           H
ATOM   2623 HD23 LEU B 696      31.960 -16.747   7.065  1.00  0.00           H
ATOM   2624 HD11 LEU B 696      29.183 -14.443   7.826  1.00  0.00           H
ATOM   2625 HD12 LEU B 696      29.962 -14.650   9.411  1.00  0.00           H
ATOM   2626 HD13 LEU B 696      28.410 -15.443   9.057  1.00  0.00           H
ATOM   2627  N   ASP B 697      32.285 -19.468  10.872  1.00 35.52           N
ATOM   2628  CA  ASP B 697      32.323 -19.882  12.283  1.00 35.52           C
ATOM   2629  CB  ASP B 697      33.781 -20.087  12.739  1.00 35.52           C
ATOM   2630  CG  ASP B 697      33.927 -20.885  14.049  1.00 35.52           C
ATOM   2631  OD1 ASP B 697      32.904 -21.394  14.566  1.00 35.52           O
ATOM   2632  OD2 ASP B 697      35.057 -20.904  14.584  1.00 35.52           O
ATOM   2633  C   ASP B 697      31.571 -18.866  13.170  1.00 35.52           C
ATOM   2634  O   ASP B 697      31.401 -17.703  12.799  1.00 35.52           O
ATOM   2635  H   ASP B 697      33.014 -18.838  10.550  1.00  0.00           H
ATOM   2636  HA  ASP B 697      31.811 -20.841  12.369  1.00  0.00           H
ATOM   2637  HB2 ASP B 697      34.256 -19.110  12.856  1.00  0.00           H
ATOM   2638  HB3 ASP B 697      34.317 -20.631  11.959  1.00  0.00           H
ATOM   2639  N   LEU B 698      31.176 -19.262  14.382  1.00 31.43           N
ATOM   2640  CA  LEU B 698      30.347 -18.449  15.282  1.00 31.43           C
ATOM   2641  CB  LEU B 698      30.012 -19.254  16.551  1.00 31.43           C
ATOM   2642  CG  LEU B 698      29.264 -20.578  16.303  1.00 31.43           C
ATOM   2643  CD1 LEU B 698      28.984 -21.262  17.643  1.00 31.43           C
ATOM   2644  CD2 LEU B 698      27.923 -20.376  15.589  1.00 31.43           C
ATOM   2645  C   LEU B 698      30.991 -17.102  15.645  1.00 31.43           C
ATOM   2646  O   LEU B 698      30.332 -16.073  15.539  1.00 31.43           O
ATOM   2647  H   LEU B 698      31.478 -20.190  14.679  1.00  0.00           H
ATOM   2648  HA  LEU B 698      29.417 -18.207  14.767  1.00  0.00           H
ATOM   2649  HB2 LEU B 698      29.402 -18.624  17.201  1.00  0.00           H
ATOM   2650  HB3 LEU B 698      30.943 -19.474  17.076  1.00  0.00           H
ATOM   2651  HG  LEU B 698      29.883 -21.246  15.704  1.00  0.00           H
ATOM   2652 HD11 LEU B 698      28.489 -22.217  17.471  1.00  0.00           H
ATOM   2653 HD12 LEU B 698      28.351 -20.623  18.259  1.00  0.00           H
ATOM   2654 HD13 LEU B 698      29.928 -21.440  18.157  1.00  0.00           H
ATOM   2655 HD21 LEU B 698      27.393 -21.324  15.518  1.00  0.00           H
ATOM   2656 HD22 LEU B 698      27.316 -19.652  16.134  1.00  0.00           H
ATOM   2657 HD23 LEU B 698      28.098 -20.008  14.578  1.00  0.00           H
ATOM   2658  N   THR B 699      32.317 -17.068  15.808  1.00 25.08           N
ATOM   2659  CA  THR B 699      33.075 -15.820  16.019  1.00 25.08           C
ATOM   2660  CB  THR B 699      34.563 -16.132  16.250  1.00 25.08           C
ATOM   2661  OG1 THR B 699      34.717 -17.121  17.244  1.00 25.08           O
ATOM   2662  CG2 THR B 699      35.373 -14.917  16.700  1.00 25.08           C
ATOM   2663  C   THR B 699      32.954 -14.859  14.831  1.00 25.08           C
ATOM   2664  O   THR B 699      32.811 -13.653  15.022  1.00 25.08           O
ATOM   2665  H   THR B 699      32.813 -17.945  15.871  1.00  0.00           H
ATOM   2666  HA  THR B 699      32.680 -15.313  16.901  1.00  0.00           H
ATOM   2667  HB  THR B 699      34.989 -16.516  15.321  1.00  0.00           H
ATOM   2668  HG1 THR B 699      35.492 -17.642  17.017  1.00  0.00           H
ATOM   2669 HG21 THR B 699      36.404 -15.212  16.892  1.00  0.00           H
ATOM   2670 HG22 THR B 699      34.940 -14.503  17.611  1.00  0.00           H
ATOM   2671 HG23 THR B 699      35.370 -14.150  15.925  1.00  0.00           H
ATOM   2672  N   GLN B 700      32.970 -15.378  13.597  1.00 46.31           N
ATOM   2673  CA  GLN B 700      32.783 -14.562  12.394  1.00 46.31           C
ATOM   2674  CB  GLN B 700      33.207 -15.343  11.140  1.00 46.31           C
ATOM   2675  CG  GLN B 700      34.703 -15.682  11.065  1.00 46.31           C
ATOM   2676  CD  GLN B 700      35.001 -16.701   9.964  1.00 46.31           C
ATOM   2677  OE1 GLN B 700      34.377 -17.745   9.869  1.00 46.31           O
ATOM   2678  NE2 GLN B 700      36.033 -16.496   9.177  1.00 46.31           N
ATOM   2679  C   GLN B 700      31.329 -14.090  12.247  1.00 46.31           C
ATOM   2680  O   GLN B 700      31.108 -12.947  11.855  1.00 46.31           O
ATOM   2681  H   GLN B 700      32.882 -16.382  13.499  1.00  0.00           H
ATOM   2682  HA  GLN B 700      33.406 -13.672  12.475  1.00  0.00           H
ATOM   2683  HB2 GLN B 700      32.641 -16.268  11.108  1.00  0.00           H
ATOM   2684  HB3 GLN B 700      32.949 -14.754  10.259  1.00  0.00           H
ATOM   2685  HG2 GLN B 700      35.266 -14.768  10.888  1.00  0.00           H
ATOM   2686  HG3 GLN B 700      35.034 -16.113  12.009  1.00  0.00           H
ATOM   2687 HE21 GLN B 700      36.282 -17.229   8.524  1.00  0.00           H
ATOM   2688 HE22 GLN B 700      36.561 -15.644   9.213  1.00  0.00           H
ATOM   2689  N   LEU B 701      30.352 -14.921  12.627  1.00 73.25           N
ATOM   2690  CA  LEU B 701      28.925 -14.583  12.599  1.00 73.25           C
ATOM   2691  CB  LEU B 701      28.117 -15.878  12.805  1.00 73.25           C
ATOM   2692  CG  LEU B 701      26.590 -15.697  12.718  1.00 73.25           C
ATOM   2693  CD1 LEU B 701      26.138 -15.338  11.302  1.00 73.25           C
ATOM   2694  CD2 LEU B 701      25.896 -16.998  13.124  1.00 73.25           C
ATOM   2695  C   LEU B 701      28.549 -13.500  13.628  1.00 73.25           C
ATOM   2696  O   LEU B 701      27.911 -12.514  13.262  1.00 73.25           O
ATOM   2697  H   LEU B 701      30.614 -15.849  12.943  1.00  0.00           H
ATOM   2698  HA  LEU B 701      28.696 -14.181  11.612  1.00  0.00           H
ATOM   2699  HB2 LEU B 701      28.429 -16.615  12.063  1.00  0.00           H
ATOM   2700  HB3 LEU B 701      28.355 -16.276  13.791  1.00  0.00           H
ATOM   2701  HG  LEU B 701      26.267 -14.914  13.404  1.00  0.00           H
ATOM   2702 HD21 LEU B 701      24.815 -16.867  13.071  1.00  0.00           H
ATOM   2703 HD22 LEU B 701      26.199 -17.805  12.458  1.00  0.00           H
ATOM   2704 HD23 LEU B 701      26.170 -17.248  14.149  1.00  0.00           H
ATOM   2705 HD11 LEU B 701      25.053 -15.244  11.271  1.00  0.00           H
ATOM   2706 HD12 LEU B 701      26.567 -14.382  11.007  1.00  0.00           H
ATOM   2707 HD13 LEU B 701      26.452 -16.107  10.597  1.00  0.00           H
ATOM   2708  N   ASP B 702      29.071 -13.586  14.854  1.00 28.40           N
ATOM   2709  CA  ASP B 702      28.895 -12.563  15.896  1.00 28.40           C
ATOM   2710  CB  ASP B 702      29.501 -13.054  17.225  1.00 28.40           C
ATOM   2711  CG  ASP B 702      28.747 -14.213  17.898  1.00 28.40           C
ATOM   2712  OD1 ASP B 702      27.517 -14.307  17.682  1.00 28.40           O
ATOM   2713  OD2 ASP B 702      29.326 -14.764  18.863  1.00 28.40           O
ATOM   2714  C   ASP B 702      29.532 -11.219  15.497  1.00 28.40           C
ATOM   2715  O   ASP B 702      28.911 -10.157  15.641  1.00 28.40           O
ATOM   2716  H   ASP B 702      29.557 -14.442  15.108  1.00  0.00           H
ATOM   2717  HA  ASP B 702      27.828 -12.390  16.047  1.00  0.00           H
ATOM   2718  HB2 ASP B 702      29.514 -12.216  17.924  1.00  0.00           H
ATOM   2719  HB3 ASP B 702      30.537 -13.354  17.051  1.00  0.00           H
ATOM   2720  N   TYR B 703      30.711 -11.259  14.863  1.00 95.04           N
ATOM   2721  CA  TYR B 703      31.362 -10.070  14.307  1.00 95.04           C
ATOM   2722  CB  TYR B 703      32.818 -10.383  13.908  1.00 95.04           C
ATOM   2723  CG  TYR B 703      33.853 -10.245  15.017  1.00 95.04           C
ATOM   2724  CD1 TYR B 703      33.681 -10.877  16.267  1.00 95.04           C
ATOM   2725  CD2 TYR B 703      35.004  -9.455  14.800  1.00 95.04           C
ATOM   2726  CE1 TYR B 703      34.644 -10.731  17.281  1.00 95.04           C
ATOM   2727  CE2 TYR B 703      35.960  -9.292  15.819  1.00 95.04           C
ATOM   2728  CZ  TYR B 703      35.793  -9.942  17.060  1.00 95.04           C
ATOM   2729  OH  TYR B 703      36.736  -9.813  18.028  1.00 95.04           O
ATOM   2730  C   TYR B 703      30.579  -9.484  13.122  1.00 95.04           C
ATOM   2731  O   TYR B 703      30.323  -8.279  13.110  1.00 95.04           O
ATOM   2732  H   TYR B 703      31.169 -12.158  14.755  1.00  0.00           H
ATOM   2733  HA  TYR B 703      31.373  -9.304  15.077  1.00  0.00           H
ATOM   2734  HB2 TYR B 703      32.872 -11.390  13.492  1.00  0.00           H
ATOM   2735  HB3 TYR B 703      33.098  -9.698  13.107  1.00  0.00           H
ATOM   2736  HD1 TYR B 703      32.813 -11.498  16.446  1.00  0.00           H
ATOM   2737  HD2 TYR B 703      35.156  -8.976  13.841  1.00  0.00           H
ATOM   2738  HE1 TYR B 703      34.520 -11.229  18.231  1.00  0.00           H
ATOM   2739  HE2 TYR B 703      36.828  -8.674  15.659  1.00  0.00           H
ATOM   2740  HH  TYR B 703      37.566  -9.487  17.667  1.00  0.00           H
ATOM   2741  N   ALA B 704      30.078 -10.319  12.208  1.00 32.93           N
ATOM   2742  CA  ALA B 704      29.273  -9.882  11.068  1.00 32.93           C
ATOM   2743  CB  ALA B 704      29.086 -11.065  10.109  1.00 32.93           C
ATOM   2744  C   ALA B 704      27.921  -9.286  11.494  1.00 32.93           C
ATOM   2745  O   ALA B 704      27.527  -8.245  10.970  1.00 32.93           O
ATOM   2746  H   ALA B 704      30.304 -11.307  12.275  1.00  0.00           H
ATOM   2747  HA  ALA B 704      29.821  -9.101  10.539  1.00  0.00           H
ATOM   2748  HB1 ALA B 704      30.059 -11.433   9.780  1.00  0.00           H
ATOM   2749  HB2 ALA B 704      28.518 -10.743   9.235  1.00  0.00           H
ATOM   2750  HB3 ALA B 704      28.547 -11.872  10.605  1.00  0.00           H
ATOM   2751  N   GLN B 705      27.255  -9.846  12.512  1.00 75.99           N
ATOM   2752  CA  GLN B 705      26.014  -9.283  13.055  1.00 75.99           C
ATOM   2753  CB  GLN B 705      25.342 -10.301  13.995  1.00 75.99           C
ATOM   2754  CG  GLN B 705      23.919  -9.858  14.394  1.00 75.99           C
ATOM   2755  CD  GLN B 705      23.341 -10.659  15.555  1.00 75.99           C
ATOM   2756  OE1 GLN B 705      22.330 -11.331  15.440  1.00 75.99           O
ATOM   2757  NE2 GLN B 705      23.899 -10.548  16.743  1.00 75.99           N
ATOM   2758  C   GLN B 705      26.262  -7.945  13.769  1.00 75.99           C
ATOM   2759  O   GLN B 705      25.480  -7.009  13.608  1.00 75.99           O
ATOM   2760  H   GLN B 705      27.604 -10.720  12.897  1.00  0.00           H
ATOM   2761  HA  GLN B 705      25.337  -9.090  12.223  1.00  0.00           H
ATOM   2762  HB2 GLN B 705      25.272 -11.268  13.496  1.00  0.00           H
ATOM   2763  HB3 GLN B 705      25.962 -10.417  14.887  1.00  0.00           H
ATOM   2764  HG2 GLN B 705      23.930  -8.816  14.709  1.00  0.00           H
ATOM   2765  HG3 GLN B 705      23.257  -9.944  13.532  1.00  0.00           H
ATOM   2766 HE21 GLN B 705      23.537 -11.156  17.452  1.00  0.00           H
ATOM   2767 HE22 GLN B 705      24.758 -10.041  16.858  1.00  0.00           H
ATOM   2768  N   THR B 706      27.383  -7.817  14.484  1.00 26.76           N
ATOM   2769  CA  THR B 706      27.767  -6.562  15.155  1.00 26.76           C
ATOM   2770  CB  THR B 706      28.946  -6.788  16.113  1.00 26.76           C
ATOM   2771  OG1 THR B 706      28.644  -7.825  17.022  1.00 26.76           O
ATOM   2772  CG2 THR B 706      29.266  -5.536  16.933  1.00 26.76           C
ATOM   2773  C   THR B 706      28.106  -5.460  14.141  1.00 26.76           C
ATOM   2774  O   THR B 706      27.552  -4.364  14.218  1.00 26.76           O
ATOM   2775  H   THR B 706      27.991  -8.626  14.577  1.00  0.00           H
ATOM   2776  HA  THR B 706      26.922  -6.210  15.748  1.00  0.00           H
ATOM   2777  HB  THR B 706      29.829  -7.070  15.543  1.00  0.00           H
ATOM   2778 HG21 THR B 706      30.042  -5.764  17.663  1.00  0.00           H
ATOM   2779 HG22 THR B 706      29.625  -4.741  16.277  1.00  0.00           H
ATOM   2780 HG23 THR B 706      28.377  -5.195  17.461  1.00  0.00           H
ATOM   2781  HG1 THR B 706      28.729  -8.675  16.548  1.00  0.00           H
ATOM   2782  N   ALA B 707      28.824  -5.810  13.068  1.00 30.17           N
ATOM   2783  CA  ALA B 707      29.068  -4.932  11.924  1.00 30.17           C
ATOM   2784  CB  ALA B 707      30.099  -5.614  11.014  1.00 30.17           C
ATOM   2785  C   ALA B 707      27.775  -4.571  11.160  1.00 30.17           C
ATOM   2786  O   ALA B 707      27.631  -3.439  10.706  1.00 30.17           O
ATOM   2787  H   ALA B 707      29.234  -6.738  13.041  1.00  0.00           H
ATOM   2788  HA  ALA B 707      29.505  -4.002  12.286  1.00  0.00           H
ATOM   2789  HB1 ALA B 707      31.020  -5.798  11.569  1.00  0.00           H
ATOM   2790  HB2 ALA B 707      30.324  -4.967  10.166  1.00  0.00           H
ATOM   2791  HB3 ALA B 707      29.709  -6.562  10.644  1.00  0.00           H
ATOM   2792  N   LEU B 708      26.797  -5.484  11.078  1.00 43.81           N
ATOM   2793  CA  LEU B 708      25.512  -5.236  10.415  1.00 43.81           C
ATOM   2794  CB  LEU B 708      24.796  -6.581  10.175  1.00 43.81           C
ATOM   2795  CG  LEU B 708      23.498  -6.464   9.351  1.00 43.81           C
ATOM   2796  CD1 LEU B 708      23.786  -6.250   7.865  1.00 43.81           C
ATOM   2797  CD2 LEU B 708      22.666  -7.739   9.476  1.00 43.81           C
ATOM   2798  C   LEU B 708      24.645  -4.256  11.218  1.00 43.81           C
ATOM   2799  O   LEU B 708      24.067  -3.338  10.637  1.00 43.81           O
ATOM   2800  H   LEU B 708      26.997  -6.425  11.398  1.00  0.00           H
ATOM   2801  HA  LEU B 708      25.715  -4.769   9.450  1.00  0.00           H
ATOM   2802  HB2 LEU B 708      25.472  -7.266   9.663  1.00  0.00           H
ATOM   2803  HB3 LEU B 708      24.554  -7.013  11.145  1.00  0.00           H
ATOM   2804  HG  LEU B 708      22.896  -5.636   9.722  1.00  0.00           H
ATOM   2805 HD21 LEU B 708      21.731  -7.619   8.929  1.00  0.00           H
ATOM   2806 HD22 LEU B 708      22.436  -7.928  10.525  1.00  0.00           H
ATOM   2807 HD23 LEU B 708      23.216  -8.584   9.065  1.00  0.00           H
ATOM   2808 HD11 LEU B 708      24.330  -7.104   7.466  1.00  0.00           H
ATOM   2809 HD12 LEU B 708      22.849  -6.148   7.318  1.00  0.00           H
ATOM   2810 HD13 LEU B 708      24.380  -5.349   7.723  1.00  0.00           H
ATOM   2811  N   ALA B 709      24.644  -4.364  12.551  1.00 28.69           N
ATOM   2812  CA  ALA B 709      24.025  -3.374  13.433  1.00 28.69           C
ATOM   2813  CB  ALA B 709      24.091  -3.887  14.876  1.00 28.69           C
ATOM   2814  C   ALA B 709      24.676  -1.985  13.278  1.00 28.69           C
ATOM   2815  O   ALA B 709      23.971  -1.059  12.879  1.00 28.69           O
ATOM   2816  H   ALA B 709      25.155  -5.134  12.971  1.00  0.00           H
ATOM   2817  HA  ALA B 709      22.975  -3.272  13.156  1.00  0.00           H
ATOM   2818  HB1 ALA B 709      23.593  -4.855  14.948  1.00  0.00           H
ATOM   2819  HB2 ALA B 709      23.592  -3.177  15.536  1.00  0.00           H
ATOM   2820  HB3 ALA B 709      25.129  -3.994  15.193  1.00  0.00           H
ATOM   2821  N   SER B 710      26.015  -1.965  13.221  1.00 74.14           N
ATOM   2822  CA  SER B 710      26.881  -0.806  12.923  1.00 74.14           C
ATOM   2823  CB  SER B 710      28.330  -1.227  13.207  1.00 74.14           C
ATOM   2824  OG  SER B 710      29.237  -0.167  13.006  1.00 74.14           O
ATOM   2825  C   SER B 710      26.756  -0.233  11.491  1.00 74.14           C
ATOM   2826  O   SER B 710      27.530   0.647  11.099  1.00 74.14           O
ATOM   2827  H   SER B 710      26.493  -2.823  13.474  1.00  0.00           H
ATOM   2828  HA  SER B 710      26.620  -0.006  13.615  1.00  0.00           H
ATOM   2829  HB2 SER B 710      28.414  -1.572  14.236  1.00  0.00           H
ATOM   2830  HB3 SER B 710      28.601  -2.039  12.540  1.00  0.00           H
ATOM   2831  HG  SER B 710      28.909   0.330  12.233  1.00  0.00           H
ATOM   2832  N   GLY B 711      25.910  -0.829  10.644  1.00 22.23           N
ATOM   2833  CA  GLY B 711      25.526  -0.289   9.339  1.00 22.23           C
ATOM   2834  C   GLY B 711      24.076   0.202   9.276  1.00 22.23           C
ATOM   2835  O   GLY B 711      23.754   1.033   8.429  1.00 22.23           O
ATOM   2836  H   GLY B 711      25.407  -1.632  10.992  1.00  0.00           H
ATOM   2837  HA2 GLY B 711      25.652  -1.071   8.591  1.00  0.00           H
ATOM   2838  HA3 GLY B 711      26.170   0.546   9.078  1.00  0.00           H
ATOM   2839  N   ASN B 712      23.205  -0.272  10.173  1.00 32.31           N
ATOM   2840  CA  ASN B 712      21.806   0.152  10.260  1.00 32.31           C
ATOM   2841  CB  ASN B 712      20.955  -0.995  10.830  1.00 32.31           C
ATOM   2842  CG  ASN B 712      20.636  -2.051   9.789  1.00 32.31           C
ATOM   2843  OD1 ASN B 712      19.598  -2.036   9.150  1.00 32.31           O
ATOM   2844  ND2 ASN B 712      21.498  -3.012   9.574  1.00 32.31           N
ATOM   2845  C   ASN B 712      21.629   1.434  11.087  1.00 32.31           C
ATOM   2846  O   ASN B 712      20.830   2.283  10.704  1.00 32.31           O
ATOM   2847  H   ASN B 712      23.575  -0.826  10.938  1.00  0.00           H
ATOM   2848  HA  ASN B 712      21.436   0.377   9.259  1.00  0.00           H
ATOM   2849  HB2 ASN B 712      21.456  -1.449  11.685  1.00  0.00           H
ATOM   2850  HB3 ASN B 712      20.003  -0.588  11.171  1.00  0.00           H
ATOM   2851 HD21 ASN B 712      22.409  -2.990  10.021  1.00  0.00           H
ATOM   2852 HD22 ASN B 712      21.296  -3.629   8.813  1.00  0.00           H
ATOM   2853  N   ASP B 713      22.404   1.617  12.158  1.00 89.45           N
ATOM   2854  CA  ASP B 713      22.413   2.858  12.944  1.00 89.45           C
ATOM   2855  CB  ASP B 713      23.184   2.645  14.267  1.00 89.45           C
ATOM   2856  CG  ASP B 713      24.585   2.009  14.162  1.00 89.45           C
ATOM   2857  OD1 ASP B 713      25.147   1.689  15.231  1.00 89.45           O
ATOM   2858  OD2 ASP B 713      25.096   1.849  13.030  1.00 89.45           O
ATOM   2859  C   ASP B 713      22.982   4.042  12.138  1.00 89.45           C
ATOM   2860  O   ASP B 713      22.339   5.089  12.010  1.00 89.45           O
ATOM   2861  H   ASP B 713      23.131   0.936  12.364  1.00  0.00           H
ATOM   2862  HA  ASP B 713      21.383   3.117  13.197  1.00  0.00           H
ATOM   2863  HB2 ASP B 713      23.266   3.607  14.777  1.00  0.00           H
ATOM   2864  HB3 ASP B 713      22.578   1.992  14.897  1.00  0.00           H
ATOM   2865  N   LEU B 714      24.082   3.811  11.421  1.00 45.30           N
ATOM   2866  CA  LEU B 714      24.752   4.826  10.621  1.00 45.30           C
ATOM   2867  CB  LEU B 714      26.151   4.310  10.253  1.00 45.30           C
ATOM   2868  CG  LEU B 714      26.955   5.300   9.394  1.00 45.30           C
ATOM   2869  CD1 LEU B 714      27.066   6.678  10.040  1.00 45.30           C
ATOM   2870  CD2 LEU B 714      28.380   4.800   9.243  1.00 45.30           C
ATOM   2871  C   LEU B 714      23.947   5.253   9.387  1.00 45.30           C
ATOM   2872  O   LEU B 714      23.909   6.441   9.078  1.00 45.30           O
ATOM   2873  H   LEU B 714      24.596   2.961  11.659  1.00  0.00           H
ATOM   2874  HA  LEU B 714      24.867   5.708  11.250  1.00  0.00           H
ATOM   2875  HB2 LEU B 714      26.698   4.105  11.175  1.00  0.00           H
ATOM   2876  HB3 LEU B 714      26.053   3.372   9.706  1.00  0.00           H
ATOM   2877  HG  LEU B 714      26.505   5.387   8.408  1.00  0.00           H
ATOM   2878 HD21 LEU B 714      28.931   5.431   8.545  1.00  0.00           H
ATOM   2879 HD22 LEU B 714      28.869   4.807  10.214  1.00  0.00           H
ATOM   2880 HD23 LEU B 714      28.382   3.780   8.873  1.00  0.00           H
ATOM   2881 HD11 LEU B 714      26.105   7.186  10.039  1.00  0.00           H
ATOM   2882 HD12 LEU B 714      27.777   7.292   9.490  1.00  0.00           H
ATOM   2883 HD13 LEU B 714      27.393   6.551  11.068  1.00  0.00           H
ATOM   2884  N   ILE B 715      23.248   4.337   8.706  1.00130.32           N
ATOM   2885  CA  ILE B 715      22.425   4.716   7.545  1.00130.32           C
ATOM   2886  CB  ILE B 715      22.080   3.468   6.698  1.00130.32           C
ATOM   2887  CG1 ILE B 715      21.927   3.750   5.188  1.00130.32           C
ATOM   2888  CG2 ILE B 715      20.879   2.676   7.233  1.00130.32           C
ATOM   2889  CD1 ILE B 715      20.780   4.668   4.747  1.00130.32           C
ATOM   2890  C   ILE B 715      21.217   5.576   7.972  1.00130.32           C
ATOM   2891  O   ILE B 715      20.943   6.579   7.311  1.00130.32           O
ATOM   2892  H   ILE B 715      23.290   3.368   8.997  1.00  0.00           H
ATOM   2893  HA  ILE B 715      23.046   5.357   6.919  1.00  0.00           H
ATOM   2894  HB  ILE B 715      22.943   2.804   6.759  1.00  0.00           H
ATOM   2895 HG12 ILE B 715      21.794   2.790   4.686  1.00  0.00           H
ATOM   2896 HG13 ILE B 715      22.862   4.172   4.818  1.00  0.00           H
ATOM   2897 HD11 ILE B 715      20.648   4.571   3.671  1.00  0.00           H
ATOM   2898 HD12 ILE B 715      19.847   4.389   5.233  1.00  0.00           H
ATOM   2899 HD13 ILE B 715      21.020   5.706   4.972  1.00  0.00           H
ATOM   2900 HG21 ILE B 715      20.746   1.766   6.648  1.00  0.00           H
ATOM   2901 HG22 ILE B 715      21.077   2.390   8.260  1.00  0.00           H
ATOM   2902 HG23 ILE B 715      19.963   3.264   7.203  1.00  0.00           H
ATOM   2903  N   SER B 716      20.654   5.365   9.175  1.00 68.18           N
ATOM   2904  CA  SER B 716      19.700   6.316   9.771  1.00 68.18           C
ATOM   2905  CB  SER B 716      18.906   5.718  10.943  1.00 68.18           C
ATOM   2906  OG  SER B 716      19.652   4.886  11.807  1.00 68.18           O
ATOM   2907  C   SER B 716      20.338   7.654  10.161  1.00 68.18           C
ATOM   2908  O   SER B 716      19.872   8.676   9.662  1.00 68.18           O
ATOM   2909  H   SER B 716      20.940   4.564   9.729  1.00  0.00           H
ATOM   2910  HA  SER B 716      18.963   6.558   9.005  1.00  0.00           H
ATOM   2911  HB2 SER B 716      18.100   5.113  10.529  1.00  0.00           H
ATOM   2912  HB3 SER B 716      18.452   6.527  11.519  1.00  0.00           H
ATOM   2913  HG  SER B 716      20.544   5.240  11.970  1.00  0.00           H
ATOM   2914  N   LEU B 717      21.510   7.667  10.812  1.00 41.75           N
ATOM   2915  CA  LEU B 717      22.197   8.916  11.182  1.00 41.75           C
ATOM   2916  CB  LEU B 717      23.442   8.611  12.039  1.00 41.75           C
ATOM   2917  CG  LEU B 717      23.145   8.110  13.466  1.00 41.75           C
ATOM   2918  CD1 LEU B 717      24.448   7.661  14.132  1.00 41.75           C
ATOM   2919  CD2 LEU B 717      22.525   9.202  14.342  1.00 41.75           C
ATOM   2920  C   LEU B 717      22.587   9.765   9.959  1.00 41.75           C
ATOM   2921  O   LEU B 717      22.306  10.959   9.932  1.00 41.75           O
ATOM   2922  H   LEU B 717      21.901   6.788  11.135  1.00  0.00           H
ATOM   2923  HA  LEU B 717      21.507   9.525  11.767  1.00  0.00           H
ATOM   2924  HB2 LEU B 717      24.043   7.866  11.517  1.00  0.00           H
ATOM   2925  HB3 LEU B 717      24.041   9.519  12.118  1.00  0.00           H
ATOM   2926  HG  LEU B 717      22.465   7.262  13.429  1.00  0.00           H
ATOM   2927 HD21 LEU B 717      22.411   8.835  15.362  1.00  0.00           H
ATOM   2928 HD22 LEU B 717      21.532   9.462  13.972  1.00  0.00           H
ATOM   2929 HD23 LEU B 717      23.153  10.092  14.347  1.00  0.00           H
ATOM   2930 HD11 LEU B 717      24.232   7.258  15.122  1.00  0.00           H
ATOM   2931 HD12 LEU B 717      25.131   8.503  14.232  1.00  0.00           H
ATOM   2932 HD13 LEU B 717      24.916   6.876  13.537  1.00  0.00           H
ATOM   2933  N   ILE B 718      23.063   9.147   8.874  1.00 43.29           N
ATOM   2934  CA  ILE B 718      23.362   9.827   7.601  1.00 43.29           C
ATOM   2935  CB  ILE B 718      24.054   8.830   6.638  1.00 43.29           C
ATOM   2936  CG1 ILE B 718      25.513   8.616   7.099  1.00 43.29           C
ATOM   2937  CG2 ILE B 718      24.014   9.293   5.169  1.00 43.29           C
ATOM   2938  CD1 ILE B 718      26.217   7.445   6.404  1.00 43.29           C
ATOM   2939  C   ILE B 718      22.106  10.454   6.978  1.00 43.29           C
ATOM   2940  O   ILE B 718      22.187  11.516   6.354  1.00 43.29           O
ATOM   2941  H   ILE B 718      23.236   8.148   8.943  1.00  0.00           H
ATOM   2942  HA  ILE B 718      24.050  10.650   7.799  1.00  0.00           H
ATOM   2943  HB  ILE B 718      23.525   7.877   6.693  1.00  0.00           H
ATOM   2944 HG12 ILE B 718      26.088   9.527   6.931  1.00  0.00           H
ATOM   2945 HG13 ILE B 718      25.524   8.416   8.168  1.00  0.00           H
ATOM   2946 HG21 ILE B 718      22.990   9.284   4.800  1.00  0.00           H
ATOM   2947 HG22 ILE B 718      24.598   8.622   4.545  1.00  0.00           H
ATOM   2948 HG23 ILE B 718      24.419  10.302   5.088  1.00  0.00           H
ATOM   2949 HD11 ILE B 718      27.174   7.259   6.889  1.00  0.00           H
ATOM   2950 HD12 ILE B 718      26.405   7.683   5.361  1.00  0.00           H
ATOM   2951 HD13 ILE B 718      25.603   6.547   6.470  1.00  0.00           H
ATOM   2952  N   ASN B 719      20.941   9.827   7.145  1.00 67.88           N
ATOM   2953  CA  ASN B 719      19.673  10.403   6.709  1.00 67.88           C
ATOM   2954  CB  ASN B 719      18.668   9.276   6.420  1.00 67.88           C
ATOM   2955  CG  ASN B 719      18.386   9.211   4.933  1.00 67.88           C
ATOM   2956  OD1 ASN B 719      19.149   8.688   4.131  1.00 67.88           O
ATOM   2957  ND2 ASN B 719      17.464  10.027   4.476  1.00 67.88           N
ATOM   2958  C   ASN B 719      19.123  11.478   7.665  1.00 67.88           C
ATOM   2959  O   ASN B 719      18.553  12.447   7.177  1.00 67.88           O
ATOM   2960  H   ASN B 719      20.917   8.987   7.713  1.00  0.00           H
ATOM   2961  HA  ASN B 719      19.860  10.926   5.772  1.00  0.00           H
ATOM   2962  HB2 ASN B 719      19.048   8.310   6.752  1.00  0.00           H
ATOM   2963  HB3 ASN B 719      17.736   9.464   6.954  1.00  0.00           H
ATOM   2964 HD21 ASN B 719      17.019  10.678   5.110  1.00  0.00           H
ATOM   2965 HD22 ASN B 719      17.394  10.111   3.483  1.00  0.00           H
ATOM   2966  N   GLU B 720      19.434  11.433   8.960  1.00 34.63           N
ATOM   2967  CA  GLU B 720      19.154  12.541   9.887  1.00 34.63           C
ATOM   2968  CB  GLU B 720      19.295  12.084  11.349  1.00 34.63           C
ATOM   2969  CG  GLU B 720      18.193  11.083  11.732  1.00 34.63           C
ATOM   2970  CD  GLU B 720      18.289  10.635  13.196  1.00 34.63           C
ATOM   2971  OE1 GLU B 720      18.299  11.528  14.074  1.00 34.63           O
ATOM   2972  OE2 GLU B 720      18.146   9.412  13.428  1.00 34.63           O
ATOM   2973  C   GLU B 720      20.025  13.776   9.602  1.00 34.63           C
ATOM   2974  O   GLU B 720      19.491  14.884   9.552  1.00 34.63           O
ATOM   2975  H   GLU B 720      19.882  10.600   9.330  1.00  0.00           H
ATOM   2976  HA  GLU B 720      18.121  12.863   9.745  1.00  0.00           H
ATOM   2977  HB2 GLU B 720      19.211  12.961  11.992  1.00  0.00           H
ATOM   2978  HB3 GLU B 720      20.275  11.634  11.508  1.00  0.00           H
ATOM   2979  HG2 GLU B 720      17.221  11.554  11.568  1.00  0.00           H
ATOM   2980  HG3 GLU B 720      18.252  10.212  11.077  1.00  0.00           H
ATOM   2981  N   VAL B 721      21.289  13.602   9.183  1.00 31.68           N
ATOM   2982  CA  VAL B 721      22.101  14.731   8.683  1.00 31.68           C
ATOM   2983  CB  VAL B 721      23.620  14.457   8.671  1.00 31.68           C
ATOM   2984  CG1 VAL B 721      24.391  15.773   8.525  1.00 31.68           C
ATOM   2985  CG2 VAL B 721      24.150  13.836   9.964  1.00 31.68           C
ATOM   2986  C   VAL B 721      21.633  15.222   7.304  1.00 31.68           C
ATOM   2987  O   VAL B 721      21.610  16.427   7.074  1.00 31.68           O
ATOM   2988  H   VAL B 721      21.695  12.673   9.252  1.00  0.00           H
ATOM   2989  HA  VAL B 721      21.946  15.558   9.373  1.00  0.00           H
ATOM   2990  HB  VAL B 721      23.866  13.800   7.835  1.00  0.00           H
ATOM   2991 HG21 VAL B 721      25.238  13.784   9.939  1.00  0.00           H
ATOM   2992 HG22 VAL B 721      23.831  14.425  10.823  1.00  0.00           H
ATOM   2993 HG23 VAL B 721      23.779  12.824  10.067  1.00  0.00           H
ATOM   2994 HG11 VAL B 721      24.187  16.427   9.374  1.00  0.00           H
ATOM   2995 HG12 VAL B 721      25.462  15.578   8.470  1.00  0.00           H
ATOM   2996 HG13 VAL B 721      24.085  16.292   7.621  1.00  0.00           H
ATOM   2997  N   LEU B 722      21.111  14.353   6.425  1.00 45.15           N
ATOM   2998  CA  LEU B 722      20.466  14.802   5.177  1.00 45.15           C
ATOM   2999  CB  LEU B 722      20.102  13.593   4.294  1.00 45.15           C
ATOM   3000  CG  LEU B 722      19.302  13.937   3.017  1.00 45.15           C
ATOM   3001  CD1 LEU B 722      19.997  14.926   2.076  1.00 45.15           C
ATOM   3002  CD2 LEU B 722      19.022  12.667   2.214  1.00 45.15           C
ATOM   3003  C   LEU B 722      19.229  15.670   5.446  1.00 45.15           C
ATOM   3004  O   LEU B 722      18.983  16.620   4.707  1.00 45.15           O
ATOM   3005  H   LEU B 722      21.115  13.369   6.659  1.00  0.00           H
ATOM   3006  HA  LEU B 722      21.180  15.425   4.636  1.00  0.00           H
ATOM   3007  HB2 LEU B 722      19.486  12.918   4.881  1.00  0.00           H
ATOM   3008  HB3 LEU B 722      21.014  13.064   4.033  1.00  0.00           H
ATOM   3009  HG  LEU B 722      18.337  14.352   3.302  1.00  0.00           H
ATOM   3010 HD21 LEU B 722      18.389  12.902   1.360  1.00  0.00           H
ATOM   3011 HD22 LEU B 722      19.959  12.241   1.861  1.00  0.00           H
ATOM   3012 HD23 LEU B 722      18.513  11.947   2.850  1.00  0.00           H
ATOM   3013 HD11 LEU B 722      19.371  15.117   1.206  1.00  0.00           H
ATOM   3014 HD12 LEU B 722      20.170  15.876   2.581  1.00  0.00           H
ATOM   3015 HD13 LEU B 722      20.954  14.530   1.745  1.00  0.00           H
ATOM   3016  N   ASP B 723      18.409  15.317   6.435  1.00 78.41           N
ATOM   3017  CA  ASP B 723      17.220  16.086   6.798  1.00 78.41           C
ATOM   3018  CB  ASP B 723      16.161  15.165   7.431  1.00 78.41           C
ATOM   3019  CG  ASP B 723      15.382  14.382   6.355  1.00 78.41           C
ATOM   3020  OD1 ASP B 723      14.369  14.964   5.897  1.00 78.41           O
ATOM   3021  OD2 ASP B 723      16.022  13.675   5.540  1.00 78.41           O
ATOM   3022  C   ASP B 723      17.538  17.353   7.614  1.00 78.41           C
ATOM   3023  O   ASP B 723      16.907  18.385   7.376  1.00 78.41           O
ATOM   3024  H   ASP B 723      18.594  14.454   6.939  1.00  0.00           H
ATOM   3025  HA  ASP B 723      16.779  16.459   5.881  1.00  0.00           H
ATOM   3026  HB2 ASP B 723      16.639  14.477   8.131  1.00  0.00           H
ATOM   3027  HB3 ASP B 723      15.458  15.776   8.000  1.00  0.00           H
ATOM   3028  N   GLN B 724      18.664  17.384   8.337  1.00 78.98           N
ATOM   3029  CA  GLN B 724      19.257  18.619   8.868  1.00 78.98           C
ATOM   3030  CB  GLN B 724      20.343  18.257   9.899  1.00 78.98           C
ATOM   3031  CG  GLN B 724      21.132  19.465  10.443  1.00 78.98           C
ATOM   3032  CD  GLN B 724      22.459  19.738   9.730  1.00 78.98           C
ATOM   3033  OE1 GLN B 724      22.837  19.142   8.740  1.00 78.98           O
ATOM   3034  NE2 GLN B 724      23.294  20.588  10.279  1.00 78.98           N
ATOM   3035  C   GLN B 724      19.783  19.548   7.757  1.00 78.98           C
ATOM   3036  O   GLN B 724      19.446  20.730   7.765  1.00 78.98           O
ATOM   3037  H   GLN B 724      19.143  16.505   8.506  1.00  0.00           H
ATOM   3038  HA  GLN B 724      18.479  19.175   9.395  1.00  0.00           H
ATOM   3039  HB2 GLN B 724      19.849  17.770  10.740  1.00  0.00           H
ATOM   3040  HB3 GLN B 724      21.032  17.532   9.475  1.00  0.00           H
ATOM   3041  HG2 GLN B 724      21.358  19.276  11.491  1.00  0.00           H
ATOM   3042  HG3 GLN B 724      20.515  20.364  10.405  1.00  0.00           H
ATOM   3043 HE21 GLN B 724      24.180  20.681   9.816  1.00  0.00           H
ATOM   3044 HE22 GLN B 724      23.065  21.058  11.133  1.00  0.00           H
ATOM   3045  N   ALA B 725      20.401  19.008   6.700  1.00 41.39           N
ATOM   3046  CA  ALA B 725      20.927  19.753   5.547  1.00 41.39           C
ATOM   3047  CB  ALA B 725      21.911  18.843   4.796  1.00 41.39           C
ATOM   3048  C   ALA B 725      19.849  20.352   4.606  1.00 41.39           C
ATOM   3049  O   ALA B 725      20.148  20.725   3.469  1.00 41.39           O
ATOM   3050  H   ALA B 725      20.670  18.031   6.773  1.00  0.00           H
ATOM   3051  HA  ALA B 725      21.493  20.600   5.937  1.00  0.00           H
ATOM   3052  HB1 ALA B 725      22.670  18.477   5.488  1.00  0.00           H
ATOM   3053  HB2 ALA B 725      21.376  17.995   4.367  1.00  0.00           H
ATOM   3054  HB3 ALA B 725      22.399  19.404   3.998  1.00  0.00           H
ATOM   3055  N   LYS B 726      18.585  20.393   5.047  1.00 66.07           N
ATOM   3056  CA  LYS B 726      17.441  21.031   4.369  1.00 66.07           C
ATOM   3057  CB  LYS B 726      16.310  19.999   4.203  1.00 66.07           C
ATOM   3058  CG  LYS B 726      16.689  18.798   3.331  1.00 66.07           C
ATOM   3059  CD  LYS B 726      15.661  17.676   3.511  1.00 66.07           C
ATOM   3060  CE  LYS B 726      16.233  16.376   2.952  1.00 66.07           C
ATOM   3061  NZ  LYS B 726      15.444  15.213   3.414  1.00 66.07           N
ATOM   3062  C   LYS B 726      16.876  22.230   5.138  1.00 66.07           C
ATOM   3063  O   LYS B 726      15.987  22.890   4.607  1.00 66.07           O
ATOM   3064  H   LYS B 726      18.432  20.016   5.976  1.00  0.00           H
ATOM   3065  HA  LYS B 726      17.741  21.403   3.388  1.00  0.00           H
ATOM   3066  HB2 LYS B 726      15.438  20.479   3.756  1.00  0.00           H
ATOM   3067  HB3 LYS B 726      16.019  19.652   5.196  1.00  0.00           H
ATOM   3068  HG2 LYS B 726      16.734  19.095   2.283  1.00  0.00           H
ATOM   3069  HG3 LYS B 726      17.668  18.433   3.628  1.00  0.00           H
ATOM   3070  HD2 LYS B 726      15.464  17.537   4.574  1.00  0.00           H
ATOM   3071  HD3 LYS B 726      14.724  17.934   3.011  1.00  0.00           H
ATOM   3072  HE2 LYS B 726      16.255  16.435   1.864  1.00  0.00           H
ATOM   3073  HE3 LYS B 726      17.266  16.273   3.297  1.00  0.00           H
ATOM   3074  HZ1 LYS B 726      15.838  14.332   3.136  1.00  0.00           H
ATOM   3075  HZ2 LYS B 726      15.475  15.121   4.439  1.00  0.00           H
ATOM   3076  HZ3 LYS B 726      14.463  15.269   3.197  1.00  0.00           H
ATOM   3077  N   ILE B 727      17.165  22.347   6.439  1.00 95.52           N
ATOM   3078  CA  ILE B 727      16.291  23.066   7.388  1.00 95.52           C
ATOM   3079  CB  ILE B 727      16.644  22.658   8.838  1.00 95.52           C
ATOM   3080  CG1 ILE B 727      15.476  22.980   9.797  1.00 95.52           C
ATOM   3081  CG2 ILE B 727      17.954  23.298   9.328  1.00 95.52           C
ATOM   3082  CD1 ILE B 727      15.583  22.276  11.156  1.00 95.52           C
ATOM   3083  C   ILE B 727      16.240  24.593   7.172  1.00 95.52           C
ATOM   3084  O   ILE B 727      15.278  25.236   7.584  1.00 95.52           O
ATOM   3085  H   ILE B 727      17.924  21.794   6.820  1.00  0.00           H
ATOM   3086  HA  ILE B 727      15.278  22.706   7.192  1.00  0.00           H
ATOM   3087  HB  ILE B 727      16.778  21.573   8.839  1.00  0.00           H
ATOM   3088 HG12 ILE B 727      15.411  24.057   9.959  1.00  0.00           H
ATOM   3089 HG13 ILE B 727      14.545  22.651   9.335  1.00  0.00           H
ATOM   3090 HD11 ILE B 727      14.680  22.475  11.735  1.00  0.00           H
ATOM   3091 HD12 ILE B 727      15.684  21.199  11.014  1.00  0.00           H
ATOM   3092 HD13 ILE B 727      16.441  22.654  11.710  1.00  0.00           H
ATOM   3093 HG21 ILE B 727      18.257  22.861  10.276  1.00  0.00           H
ATOM   3094 HG22 ILE B 727      18.753  23.109   8.611  1.00  0.00           H
ATOM   3095 HG23 ILE B 727      17.843  24.376   9.442  1.00  0.00           H
ATOM   3096  N   GLU B 728      17.124  25.137   6.336  1.00 91.72           N
ATOM   3097  CA  GLU B 728      17.069  26.518   5.828  1.00 91.72           C
ATOM   3098  CB  GLU B 728      18.486  27.007   5.461  1.00 91.72           C
ATOM   3099  CG  GLU B 728      19.554  26.774   6.545  1.00 91.72           C
ATOM   3100  CD  GLU B 728      20.081  25.332   6.595  1.00 91.72           C
ATOM   3101  OE1 GLU B 728      20.215  24.690   5.523  1.00 91.72           O
ATOM   3102  OE2 GLU B 728      20.463  24.865   7.685  1.00 91.72           O
ATOM   3103  C   GLU B 728      16.089  26.728   4.639  1.00 91.72           C
ATOM   3104  O   GLU B 728      16.210  27.703   3.897  1.00 91.72           O
ATOM   3105  H   GLU B 728      17.881  24.550   6.012  1.00  0.00           H
ATOM   3106  HA  GLU B 728      16.706  27.148   6.642  1.00  0.00           H
ATOM   3107  HB2 GLU B 728      18.808  26.561   4.518  1.00  0.00           H
ATOM   3108  HB3 GLU B 728      18.427  28.081   5.300  1.00  0.00           H
ATOM   3109  HG2 GLU B 728      19.138  27.058   7.516  1.00  0.00           H
ATOM   3110  HG3 GLU B 728      20.396  27.439   6.337  1.00  0.00           H
ATOM   3111  N   SER B 729      15.212  25.767   4.324  1.00 96.96           N
ATOM   3112  CA  SER B 729      14.356  25.778   3.125  1.00 96.96           C
ATOM   3113  CB  SER B 729      15.078  25.061   1.981  1.00 96.96           C
ATOM   3114  OG  SER B 729      16.171  25.843   1.533  1.00 96.96           O
ATOM   3115  C   SER B 729      12.966  25.148   3.322  1.00 96.96           C
ATOM   3116  O   SER B 729      12.802  24.196   4.083  1.00 96.96           O
ATOM   3117  H   SER B 729      15.199  24.923   4.882  1.00  0.00           H
ATOM   3118  HA  SER B 729      14.187  26.810   2.827  1.00  0.00           H
ATOM   3119  HB2 SER B 729      15.420  24.079   2.319  1.00  0.00           H
ATOM   3120  HB3 SER B 729      14.395  24.931   1.142  1.00  0.00           H
ATOM   3121  HG  SER B 729      16.547  26.289   2.308  1.00  0.00           H
ATOM   3122  N   GLY B 730      11.982  25.615   2.538  1.00 15.63           N
ATOM   3123  CA  GLY B 730      10.594  25.122   2.482  1.00 15.63           C
ATOM   3124  C   GLY B 730       9.737  25.848   1.446  1.00 15.63           C
ATOM   3125  O   GLY B 730      10.286  26.732   0.754  1.00 15.63           O
ATOM   3126  OXT GLY B 730       8.548  25.473   1.336  1.00 15.63           O
ATOM   3127  H   GLY B 730      12.179  26.378   1.905  1.00  0.00           H
ATOM   3128  HA2 GLY B 730      10.120  25.253   3.451  1.00  0.00           H
ATOM   3129  HA3 GLY B 730      10.586  24.065   2.229  1.00  0.00           H
END
