# Supplementary material for: Cytokinin perception in potato: new features of canonical players
Source: J Exp Bot. 2018 May 24;69(16):3839–53. doi: 10.1093/jxb/ery199 (PMC6054150; doi:10.1093/jxb/ery199)
Supplement: Supplementary Dataset S1 [file ery199_suppl_supplementary_dataset_s1.zip › Supplementary_File/02_HisKA_domain/StHK3_HisKA.pdb]

EXPDTA    THEORETICAL MODEL, MODELLER 9.19 2018/01/20 02:15:31
REMARK   6 MODELLER OBJECTIVE FUNCTION:       430.1486
REMARK   6 MODELLER BEST TEMPLATE % SEQ ID:  26.531
REMARK   6 SEQUENCE: StHK3
REMARK   6 ALIGNMENT: alignment.ali
REMARK   6 DOPE score: -21730.86523
REMARK   6 GA341 score: 0.25565
REMARK   6 TEMPLATE: 4mt8 307:A - 407:B MODELS 3:A - 202:B AT 26.5%
HELIX    1   1 GLN A  405  ASP A  465  1                                  61
HELIX    2   2 VAL A  470  ALA A  497  1                                  28
HELIX    3   3 ILE B  406  ASP B  465  1                                  60
HELIX    4   4 VAL B  470  LYS B  498  1                                  29
ATOM      1  N   ILE A 399      31.941  75.973  11.669  1.00 90.65           N
ATOM      2  CA  ILE A 399      31.636  75.526  13.054  1.00 90.65           C
ATOM      3  CB  ILE A 399      32.816  75.662  14.040  1.00 90.65           C
ATOM      4  CG1 ILE A 399      32.472  74.872  15.325  1.00 90.65           C
ATOM      5  CG2 ILE A 399      33.173  77.127  14.354  1.00 90.65           C
ATOM      6  CD1 ILE A 399      33.648  74.678  16.288  1.00 90.65           C
ATOM      7  C   ILE A 399      30.346  76.145  13.590  1.00 90.65           C
ATOM      8  O   ILE A 399      29.526  75.393  14.090  1.00 90.65           O
ATOM      9  HA  ILE A 399      31.418  74.459  12.992  1.00  0.00           H
ATOM     10  HB  ILE A 399      33.688  75.191  13.582  1.00  0.00           H
ATOM     11 HG12 ILE A 399      32.118  73.880  15.037  1.00  0.00           H
ATOM     12 HG13 ILE A 399      31.665  75.370  15.866  1.00  0.00           H
ATOM     13  H1  ILE A 399      32.683  75.409  11.274  1.00  0.00           H
ATOM     14  H2  ILE A 399      31.114  75.872  11.089  1.00  0.00           H
ATOM     15  H3  ILE A 399      32.230  76.941  11.658  1.00  0.00           H
ATOM     16 HD11 ILE A 399      33.339  74.019  17.101  1.00  0.00           H
ATOM     17 HD12 ILE A 399      34.489  74.222  15.766  1.00  0.00           H
ATOM     18 HD13 ILE A 399      33.953  75.633  16.714  1.00  0.00           H
ATOM     19 HG21 ILE A 399      34.084  77.159  14.956  1.00  0.00           H
ATOM     20 HG22 ILE A 399      32.382  77.609  14.933  1.00  0.00           H
ATOM     21 HG23 ILE A 399      33.368  77.696  13.446  1.00  0.00           H
ATOM     22  N   ALA A 400      30.082  77.440  13.361  1.00209.63           N
ATOM     23  CA  ALA A 400      28.706  77.948  13.372  1.00209.63           C
ATOM     24  CB  ALA A 400      28.735  79.461  13.123  1.00209.63           C
ATOM     25  C   ALA A 400      27.838  77.208  12.328  1.00209.63           C
ATOM     26  O   ALA A 400      28.381  76.660  11.363  1.00209.63           O
ATOM     27  H   ALA A 400      30.785  78.059  12.995  1.00  0.00           H
ATOM     28  HA  ALA A 400      28.274  77.768  14.358  1.00  0.00           H
ATOM     29  HB1 ALA A 400      29.344  79.956  13.881  1.00  0.00           H
ATOM     30  HB2 ALA A 400      29.143  79.673  12.133  1.00  0.00           H
ATOM     31  HB3 ALA A 400      27.721  79.862  13.175  1.00  0.00           H
ATOM     32  N   LEU A 401      26.520  77.173  12.555  1.00268.52           N
ATOM     33  CA  LEU A 401      25.523  76.418  11.786  1.00268.52           C
ATOM     34  CB  LEU A 401      25.150  75.090  12.493  1.00268.52           C
ATOM     35  CG  LEU A 401      26.296  74.276  13.138  1.00268.52           C
ATOM     36  CD1 LEU A 401      26.453  74.613  14.626  1.00268.52           C
ATOM     37  CD2 LEU A 401      26.017  72.776  13.060  1.00268.52           C
ATOM     38  C   LEU A 401      24.260  77.279  11.598  1.00268.52           C
ATOM     39  O   LEU A 401      23.969  78.115  12.456  1.00268.52           O
ATOM     40  H   LEU A 401      26.151  77.716  13.323  1.00  0.00           H
ATOM     41  HA  LEU A 401      25.933  76.186  10.801  1.00  0.00           H
ATOM     42  HB2 LEU A 401      24.663  74.468  11.743  1.00  0.00           H
ATOM     43  HB3 LEU A 401      24.399  75.292  13.259  1.00  0.00           H
ATOM     44  HG  LEU A 401      27.231  74.467  12.614  1.00  0.00           H
ATOM     45 HD21 LEU A 401      26.801  72.223  13.578  1.00  0.00           H
ATOM     46 HD22 LEU A 401      25.054  72.547  13.515  1.00  0.00           H
ATOM     47 HD23 LEU A 401      26.015  72.458  12.019  1.00  0.00           H
ATOM     48 HD11 LEU A 401      25.540  74.361  15.167  1.00  0.00           H
ATOM     49 HD12 LEU A 401      26.664  75.671  14.755  1.00  0.00           H
ATOM     50 HD13 LEU A 401      27.284  74.044  15.041  1.00  0.00           H
ATOM     51  N   LEU A 402      23.458  77.020  10.559  1.00203.90           N
ATOM     52  CA  LEU A 402      22.147  77.662  10.397  1.00203.90           C
ATOM     53  CB  LEU A 402      21.682  77.532   8.928  1.00203.90           C
ATOM     54  CG  LEU A 402      20.524  78.437   8.453  1.00203.90           C
ATOM     55  CD1 LEU A 402      19.184  78.142   9.122  1.00203.90           C
ATOM     56  CD2 LEU A 402      20.834  79.924   8.634  1.00203.90           C
ATOM     57  C   LEU A 402      21.156  77.094  11.434  1.00203.90           C
ATOM     58  O   LEU A 402      20.905  75.887  11.485  1.00203.90           O
ATOM     59  H   LEU A 402      23.706  76.283   9.919  1.00  0.00           H
ATOM     60  HA  LEU A 402      22.280  78.723  10.607  1.00  0.00           H
ATOM     61  HB2 LEU A 402      22.535  77.756   8.285  1.00  0.00           H
ATOM     62  HB3 LEU A 402      21.401  76.500   8.731  1.00  0.00           H
ATOM     63  HG  LEU A 402      20.399  78.255   7.385  1.00  0.00           H
ATOM     64 HD11 LEU A 402      18.391  78.664   8.586  1.00  0.00           H
ATOM     65 HD12 LEU A 402      19.175  78.470  10.157  1.00  0.00           H
ATOM     66 HD13 LEU A 402      18.980  77.076   9.072  1.00  0.00           H
ATOM     67 HD21 LEU A 402      20.054  80.513   8.149  1.00  0.00           H
ATOM     68 HD22 LEU A 402      21.788  80.162   8.165  1.00  0.00           H
ATOM     69 HD23 LEU A 402      20.864  80.189   9.689  1.00  0.00           H
ATOM     70  N   ILE A 403      20.743  77.951  12.371  1.00351.39           N
ATOM     71  CA  ILE A 403      19.998  77.573  13.578  1.00351.39           C
ATOM     72  CB  ILE A 403      19.850  78.762  14.559  1.00351.39           C
ATOM     73  CG1 ILE A 403      18.810  79.841  14.171  1.00351.39           C
ATOM     74  CG2 ILE A 403      21.219  79.382  14.892  1.00351.39           C
ATOM     75  CD1 ILE A 403      19.076  80.630  12.881  1.00351.39           C
ATOM     76  C   ILE A 403      18.648  76.914  13.262  1.00351.39           C
ATOM     77  O   ILE A 403      17.991  77.228  12.273  1.00351.39           O
ATOM     78  H   ILE A 403      21.043  78.909  12.293  1.00  0.00           H
ATOM     79  HA  ILE A 403      20.602  76.820  14.086  1.00  0.00           H
ATOM     80  HB  ILE A 403      19.484  78.331  15.492  1.00  0.00           H
ATOM     81 HG12 ILE A 403      17.827  79.376  14.088  1.00  0.00           H
ATOM     82 HG13 ILE A 403      18.748  80.558  14.990  1.00  0.00           H
ATOM     83 HG21 ILE A 403      21.102  80.131  15.677  1.00  0.00           H
ATOM     84 HG22 ILE A 403      21.901  78.609  15.246  1.00  0.00           H
ATOM     85 HG23 ILE A 403      21.661  79.861  14.019  1.00  0.00           H
ATOM     86 HD11 ILE A 403      18.311  81.400  12.772  1.00  0.00           H
ATOM     87 HD12 ILE A 403      20.051  81.113  12.919  1.00  0.00           H
ATOM     88 HD13 ILE A 403      19.021  79.973  12.015  1.00  0.00           H
ATOM     89  N   GLY A 404      18.231  75.974  14.114  1.00210.14           N
ATOM     90  CA  GLY A 404      17.016  75.176  13.924  1.00210.14           C
ATOM     91  C   GLY A 404      17.160  74.115  12.829  1.00210.14           C
ATOM     92  O   GLY A 404      17.288  72.934  13.142  1.00210.14           O
ATOM     93  H   GLY A 404      18.807  75.766  14.913  1.00  0.00           H
ATOM     94  HA2 GLY A 404      16.189  75.835  13.656  1.00  0.00           H
ATOM     95  HA3 GLY A 404      16.762  74.674  14.857  1.00  0.00           H
ATOM     96  N   GLN A 405      17.299  74.531  11.568  1.00 97.57           N
ATOM     97  CA  GLN A 405      17.317  73.631  10.407  1.00 97.57           C
ATOM     98  CB  GLN A 405      17.373  74.477   9.127  1.00 97.57           C
ATOM     99  CG  GLN A 405      17.161  73.650   7.847  1.00 97.57           C
ATOM    100  CD  GLN A 405      17.362  74.472   6.576  1.00 97.57           C
ATOM    101  OE1 GLN A 405      17.984  75.519   6.563  1.00 97.57           O
ATOM    102  NE2 GLN A 405      16.891  74.000   5.443  1.00 97.57           N
ATOM    103  C   GLN A 405      18.474  72.621  10.438  1.00 97.57           C
ATOM    104  O   GLN A 405      18.248  71.428  10.254  1.00 97.57           O
ATOM    105  H   GLN A 405      17.299  75.533  11.401  1.00  0.00           H
ATOM    106  HA  GLN A 405      16.386  73.061  10.401  1.00  0.00           H
ATOM    107  HB2 GLN A 405      16.608  75.253   9.170  1.00  0.00           H
ATOM    108  HB3 GLN A 405      18.352  74.952   9.081  1.00  0.00           H
ATOM    109  HG2 GLN A 405      17.861  72.816   7.816  1.00  0.00           H
ATOM    110  HG3 GLN A 405      16.148  73.244   7.852  1.00  0.00           H
ATOM    111 HE21 GLN A 405      16.391  73.130   5.410  1.00  0.00           H
ATOM    112 HE22 GLN A 405      17.057  74.563   4.628  1.00  0.00           H
ATOM    113  N   ILE A 406      19.693  73.050  10.787  1.00 82.99           N
ATOM    114  CA  ILE A 406      20.833  72.122  10.866  1.00 82.99           C
ATOM    115  CB  ILE A 406      22.175  72.867  10.704  1.00 82.99           C
ATOM    116  CG1 ILE A 406      22.243  73.674   9.386  1.00 82.99           C
ATOM    117  CG2 ILE A 406      23.370  71.900  10.773  1.00 82.99           C
ATOM    118  CD1 ILE A 406      22.179  72.861   8.084  1.00 82.99           C
ATOM    119  C   ILE A 406      20.784  71.255  12.134  1.00 82.99           C
ATOM    120  O   ILE A 406      21.233  70.113  12.097  1.00 82.99           O
ATOM    121  H   ILE A 406      19.851  74.042  10.930  1.00  0.00           H
ATOM    122  HA  ILE A 406      20.754  71.423  10.034  1.00  0.00           H
ATOM    123  HB  ILE A 406      22.274  73.572  11.530  1.00  0.00           H
ATOM    124 HG12 ILE A 406      21.422  74.386   9.367  1.00  0.00           H
ATOM    125 HG13 ILE A 406      23.169  74.250   9.381  1.00  0.00           H
ATOM    126 HD11 ILE A 406      22.229  73.545   7.237  1.00  0.00           H
ATOM    127 HD12 ILE A 406      23.018  72.169   8.021  1.00  0.00           H
ATOM    128 HD13 ILE A 406      21.242  72.307   8.025  1.00  0.00           H
ATOM    129 HG21 ILE A 406      23.207  71.048  10.111  1.00  0.00           H
ATOM    130 HG22 ILE A 406      23.497  71.525  11.789  1.00  0.00           H
ATOM    131 HG23 ILE A 406      24.284  72.407  10.470  1.00  0.00           H
ATOM    132  N   PHE A 407      20.095  71.692  13.198  1.00 42.81           N
ATOM    133  CA  PHE A 407      19.803  70.798  14.324  1.00 42.81           C
ATOM    134  CB  PHE A 407      19.289  71.569  15.545  1.00 42.81           C
ATOM    135  CG  PHE A 407      19.035  70.653  16.728  1.00 42.81           C
ATOM    136  CD1 PHE A 407      20.124  70.116  17.442  1.00 42.81           C
ATOM    137  CD2 PHE A 407      17.722  70.265  17.061  1.00 42.81           C
ATOM    138  CE1 PHE A 407      19.900  69.200  18.485  1.00 42.81           C
ATOM    139  CE2 PHE A 407      17.501  69.347  18.103  1.00 42.81           C
ATOM    140  CZ  PHE A 407      18.590  68.813  18.814  1.00 42.81           C
ATOM    141  C   PHE A 407      18.819  69.690  13.927  1.00 42.81           C
ATOM    142  O   PHE A 407      19.127  68.519  14.146  1.00 42.81           O
ATOM    143  H   PHE A 407      19.572  72.550  13.112  1.00  0.00           H
ATOM    144  HA  PHE A 407      20.732  70.307  14.616  1.00  0.00           H
ATOM    145  HB2 PHE A 407      18.364  72.085  15.292  1.00  0.00           H
ATOM    146  HB3 PHE A 407      20.021  72.320  15.835  1.00  0.00           H
ATOM    147  HD1 PHE A 407      21.136  70.384  17.171  1.00  0.00           H
ATOM    148  HD2 PHE A 407      16.881  70.651  16.503  1.00  0.00           H
ATOM    149  HE1 PHE A 407      20.736  68.776  19.021  1.00  0.00           H
ATOM    150  HE2 PHE A 407      16.494  69.037  18.349  1.00  0.00           H
ATOM    151  HZ  PHE A 407      18.419  68.093  19.603  1.00  0.00           H
ATOM    152  N   HIS A 408      17.754  70.040  13.191  1.00 38.95           N
ATOM    153  CA  HIS A 408      16.801  69.085  12.610  1.00 38.95           C
ATOM    154  ND1 HIS A 408      14.837  68.420   9.931  1.00 38.95           N
ATOM    155  CG  HIS A 408      14.687  68.905  11.229  1.00 38.95           C
ATOM    156  CB  HIS A 408      15.654  69.835  11.916  1.00 38.95           C
ATOM    157  NE2 HIS A 408      13.088  67.448  10.856  1.00 38.95           N
ATOM    158  CD2 HIS A 408      13.610  68.298  11.806  1.00 38.95           C
ATOM    159  CE1 HIS A 408      13.844  67.538   9.748  1.00 38.95           C
ATOM    160  C   HIS A 408      17.479  68.077  11.671  1.00 38.95           C
ATOM    161  O   HIS A 408      17.358  66.879  11.911  1.00 38.95           O
ATOM    162  H   HIS A 408      17.599  71.027  13.016  1.00  0.00           H
ATOM    163  HA  HIS A 408      16.353  68.506  13.413  1.00  0.00           H
ATOM    164  HB2 HIS A 408      16.057  70.511  11.164  1.00  0.00           H
ATOM    165  HB3 HIS A 408      15.113  70.430  12.652  1.00  0.00           H
ATOM    166  HD2 HIS A 408      13.267  68.431  12.823  1.00  0.00           H
ATOM    167  HE1 HIS A 408      13.686  66.972   8.838  1.00  0.00           H
ATOM    168  HE2 HIS A 408      12.295  66.831  10.971  1.00  0.00           H
ATOM    169  N   ALA A 409      18.419  68.532  10.837  1.00 27.76           N
ATOM    170  CA  ALA A 409      19.246  67.649  10.015  1.00 27.76           C
ATOM    171  CB  ALA A 409      20.091  68.507   9.066  1.00 27.76           C
ATOM    172  C   ALA A 409      20.120  66.691  10.851  1.00 27.76           C
ATOM    173  O   ALA A 409      20.122  65.490  10.588  1.00 27.76           O
ATOM    174  H   ALA A 409      18.473  69.531  10.679  1.00  0.00           H
ATOM    175  HA  ALA A 409      18.583  67.027   9.410  1.00  0.00           H
ATOM    176  HB1 ALA A 409      19.442  69.162   8.484  1.00  0.00           H
ATOM    177  HB2 ALA A 409      20.640  67.856   8.383  1.00  0.00           H
ATOM    178  HB3 ALA A 409      20.802  69.107   9.631  1.00  0.00           H
ATOM    179  N   THR A 410      20.774  67.165  11.922  1.00112.79           N
ATOM    180  CA  THR A 410      21.589  66.283  12.781  1.00112.79           C
ATOM    181  CB  THR A 410      22.530  67.049  13.725  1.00112.79           C
ATOM    182  OG1 THR A 410      21.882  67.987  14.558  1.00112.79           O
ATOM    183  CG2 THR A 410      23.635  67.800  12.986  1.00112.79           C
ATOM    184  C   THR A 410      20.768  65.285  13.596  1.00112.79           C
ATOM    185  O   THR A 410      21.165  64.127  13.678  1.00112.79           O
ATOM    186  H   THR A 410      20.777  68.166  12.089  1.00  0.00           H
ATOM    187  HA  THR A 410      22.217  65.678  12.126  1.00  0.00           H
ATOM    188  HB  THR A 410      23.015  66.316  14.374  1.00  0.00           H
ATOM    189 HG21 THR A 410      24.247  68.340  13.707  1.00  0.00           H
ATOM    190 HG22 THR A 410      24.262  67.095  12.442  1.00  0.00           H
ATOM    191 HG23 THR A 410      23.205  68.509  12.282  1.00  0.00           H
ATOM    192  HG1 THR A 410      20.938  68.017  14.334  1.00  0.00           H
ATOM    193  N   ILE A 411      19.609  65.668  14.145  1.00 81.34           N
ATOM    194  CA  ILE A 411      18.767  64.738  14.914  1.00 81.34           C
ATOM    195  CB  ILE A 411      17.878  65.492  15.929  1.00 81.34           C
ATOM    196  CG1 ILE A 411      17.330  64.515  16.991  1.00 81.34           C
ATOM    197  CG2 ILE A 411      16.732  66.254  15.250  1.00 81.34           C
ATOM    198  CD1 ILE A 411      16.641  65.211  18.172  1.00 81.34           C
ATOM    199  C   ILE A 411      17.989  63.773  14.007  1.00 81.34           C
ATOM    200  O   ILE A 411      17.850  62.611  14.363  1.00 81.34           O
ATOM    201  H   ILE A 411      19.281  66.616  14.002  1.00  0.00           H
ATOM    202  HA  ILE A 411      19.437  64.113  15.501  1.00  0.00           H
ATOM    203  HB  ILE A 411      18.511  66.219  16.441  1.00  0.00           H
ATOM    204 HG12 ILE A 411      18.160  63.930  17.391  1.00  0.00           H
ATOM    205 HG13 ILE A 411      16.623  63.824  16.530  1.00  0.00           H
ATOM    206 HG21 ILE A 411      16.251  66.925  15.960  1.00  0.00           H
ATOM    207 HG22 ILE A 411      17.137  66.847  14.441  1.00  0.00           H
ATOM    208 HG23 ILE A 411      15.992  65.559  14.850  1.00  0.00           H
ATOM    209 HD11 ILE A 411      16.379  64.465  18.924  1.00  0.00           H
ATOM    210 HD12 ILE A 411      17.312  65.944  18.617  1.00  0.00           H
ATOM    211 HD13 ILE A 411      15.726  65.703  17.843  1.00  0.00           H
ATOM    212  N   ASN A 412      17.675  64.158  12.765  1.00 27.93           N
ATOM    213  CA  ASN A 412      17.162  63.240  11.746  1.00 27.93           C
ATOM    214  CB  ASN A 412      16.595  64.067  10.580  1.00 27.93           C
ATOM    215  CG  ASN A 412      16.086  63.204   9.439  1.00 27.93           C
ATOM    216  OD1 ASN A 412      16.613  63.222   8.342  1.00 27.93           O
ATOM    217  ND2 ASN A 412      15.106  62.364   9.671  1.00 27.93           N
ATOM    218  C   ASN A 412      18.226  62.240  11.257  1.00 27.93           C
ATOM    219  O   ASN A 412      17.912  61.059  11.105  1.00 27.93           O
ATOM    220  H   ASN A 412      17.811  65.128  12.503  1.00  0.00           H
ATOM    221  HA  ASN A 412      16.356  62.649  12.186  1.00  0.00           H
ATOM    222  HB2 ASN A 412      15.773  64.686  10.936  1.00  0.00           H
ATOM    223  HB3 ASN A 412      17.372  64.719  10.183  1.00  0.00           H
ATOM    224 HD21 ASN A 412      14.739  62.238  10.593  1.00  0.00           H
ATOM    225 HD22 ASN A 412      14.885  61.725   8.929  1.00  0.00           H
ATOM    226  N   ARG A 413      19.492  62.670  11.119  1.00118.76           N
ATOM    227  CA  ARG A 413      20.608  61.758  10.827  1.00118.76           C
ATOM    228  CB  ARG A 413      21.902  62.520  10.487  1.00118.76           C
ATOM    229  CG  ARG A 413      22.056  62.865   8.997  1.00118.76           C
ATOM    230  CD  ARG A 413      22.595  61.696   8.144  1.00118.76           C
ATOM    231  NE  ARG A 413      21.613  60.603   7.979  1.00118.76           N
ATOM    232  CZ  ARG A 413      20.864  60.340   6.925  1.00118.76           C
ATOM    233  NH1 ARG A 413      21.026  60.952   5.784  1.00118.76           N
ATOM    234  NH2 ARG A 413      19.912  59.455   7.000  1.00118.76           N
ATOM    235  C   ARG A 413      20.858  60.765  11.954  1.00118.76           C
ATOM    236  O   ARG A 413      20.907  59.580  11.656  1.00118.76           O
ATOM    237  H   ARG A 413      19.678  63.664  11.207  1.00  0.00           H
ATOM    238  HA  ARG A 413      20.307  61.143   9.986  1.00  0.00           H
ATOM    239  HB2 ARG A 413      21.943  63.436  11.077  1.00  0.00           H
ATOM    240  HB3 ARG A 413      22.763  61.914  10.775  1.00  0.00           H
ATOM    241  HG2 ARG A 413      21.105  63.221   8.597  1.00  0.00           H
ATOM    242  HG3 ARG A 413      22.775  63.681   8.922  1.00  0.00           H
ATOM    243  HD2 ARG A 413      22.892  62.092   7.173  1.00  0.00           H
ATOM    244  HD3 ARG A 413      23.498  61.294   8.614  1.00  0.00           H
ATOM    245  HE  ARG A 413      21.533  59.968   8.761  1.00  0.00           H
ATOM    246 HH11 ARG A 413      20.504  60.663   4.980  1.00  0.00           H
ATOM    247 HH12 ARG A 413      21.844  61.522   5.683  1.00  0.00           H
ATOM    248 HH21 ARG A 413      19.779  58.946   7.858  1.00  0.00           H
ATOM    249 HH22 ARG A 413      19.336  59.253   6.207  1.00  0.00           H
ATOM    250  N   ILE A 414      20.835  61.221  13.211  1.00 29.76           N
ATOM    251  CA  ILE A 414      20.896  60.343  14.390  1.00 29.76           C
ATOM    252  CB  ILE A 414      20.933  61.155  15.702  1.00 29.76           C
ATOM    253  CG1 ILE A 414      22.300  61.852  15.831  1.00 29.76           C
ATOM    254  CG2 ILE A 414      20.677  60.294  16.953  1.00 29.76           C
ATOM    255  CD1 ILE A 414      22.291  62.990  16.848  1.00 29.76           C
ATOM    256  C   ILE A 414      19.735  59.356  14.381  1.00 29.76           C
ATOM    257  O   ILE A 414      19.997  58.168  14.314  1.00 29.76           O
ATOM    258  H   ILE A 414      20.787  62.221  13.353  1.00  0.00           H
ATOM    259  HA  ILE A 414      21.806  59.742  14.333  1.00  0.00           H
ATOM    260  HB  ILE A 414      20.150  61.912  15.654  1.00  0.00           H
ATOM    261 HG12 ILE A 414      23.066  61.125  16.105  1.00  0.00           H
ATOM    262 HG13 ILE A 414      22.583  62.285  14.872  1.00  0.00           H
ATOM    263 HG21 ILE A 414      20.720  60.893  17.859  1.00  0.00           H
ATOM    264 HG22 ILE A 414      21.407  59.485  17.019  1.00  0.00           H
ATOM    265 HG23 ILE A 414      19.683  59.844  16.925  1.00  0.00           H
ATOM    266 HD11 ILE A 414      22.189  62.607  17.863  1.00  0.00           H
ATOM    267 HD12 ILE A 414      23.236  63.510  16.758  1.00  0.00           H
ATOM    268 HD13 ILE A 414      21.483  63.688  16.630  1.00  0.00           H
ATOM    269  N   ALA A 415      18.489  59.824  14.252  1.00 28.77           N
ATOM    270  CA  ALA A 415      17.310  58.961  14.310  1.00 28.77           C
ATOM    271  CB  ALA A 415      16.056  59.829  14.158  1.00 28.77           C
ATOM    272  C   ALA A 415      17.351  57.829  13.269  1.00 28.77           C
ATOM    273  O   ALA A 415      17.337  56.670  13.660  1.00 28.77           O
ATOM    274  H   ALA A 415      18.338  60.824  14.269  1.00  0.00           H
ATOM    275  HA  ALA A 415      17.277  58.485  15.292  1.00  0.00           H
ATOM    276  HB1 ALA A 415      16.020  60.568  14.958  1.00  0.00           H
ATOM    277  HB2 ALA A 415      15.171  59.193  14.223  1.00  0.00           H
ATOM    278  HB3 ALA A 415      16.065  60.333  13.192  1.00  0.00           H
ATOM    279  N   LYS A 416      17.687  58.130  12.004  1.00128.31           N
ATOM    280  CA  LYS A 416      17.776  57.085  10.970  1.00128.31           C
ATOM    281  CB  LYS A 416      17.745  57.701   9.559  1.00128.31           C
ATOM    282  CG  LYS A 416      17.620  56.683   8.398  1.00128.31           C
ATOM    283  CD  LYS A 416      16.317  55.848   8.368  1.00128.31           C
ATOM    284  CE  LYS A 416      16.525  54.324   8.231  1.00128.31           C
ATOM    285  NZ  LYS A 416      16.794  53.678   9.533  1.00128.31           N
ATOM    286  C   LYS A 416      18.935  56.100  11.171  1.00128.31           C
ATOM    287  O   LYS A 416      18.848  55.012  10.633  1.00128.31           O
ATOM    288  H   LYS A 416      17.809  59.103  11.750  1.00  0.00           H
ATOM    289  HA  LYS A 416      16.882  56.473  11.088  1.00  0.00           H
ATOM    290  HB2 LYS A 416      16.900  58.388   9.502  1.00  0.00           H
ATOM    291  HB3 LYS A 416      18.659  58.280   9.421  1.00  0.00           H
ATOM    292  HG2 LYS A 416      17.666  57.249   7.466  1.00  0.00           H
ATOM    293  HG3 LYS A 416      18.487  56.024   8.390  1.00  0.00           H
ATOM    294  HD2 LYS A 416      15.706  56.055   9.247  1.00  0.00           H
ATOM    295  HD3 LYS A 416      15.735  56.177   7.506  1.00  0.00           H
ATOM    296  HE2 LYS A 416      17.355  54.122   7.548  1.00  0.00           H
ATOM    297  HE3 LYS A 416      15.617  53.884   7.812  1.00  0.00           H
ATOM    298  HZ1 LYS A 416      16.975  52.670   9.497  1.00  0.00           H
ATOM    299  HZ2 LYS A 416      16.088  53.898  10.239  1.00  0.00           H
ATOM    300  HZ3 LYS A 416      17.681  53.991   9.918  1.00  0.00           H
ATOM    301  N   VAL A 417      19.980  56.406  11.934  1.00 55.41           N
ATOM    302  CA  VAL A 417      21.030  55.414  12.257  1.00 55.41           C
ATOM    303  CB  VAL A 417      22.432  56.019  12.037  1.00 55.41           C
ATOM    304  CG1 VAL A 417      23.533  54.957  12.083  1.00 55.41           C
ATOM    305  CG2 VAL A 417      22.572  56.693  10.659  1.00 55.41           C
ATOM    306  C   VAL A 417      20.823  54.791  13.651  1.00 55.41           C
ATOM    307  O   VAL A 417      21.239  53.667  13.904  1.00 55.41           O
ATOM    308  H   VAL A 417      19.987  57.292  12.421  1.00  0.00           H
ATOM    309  HA  VAL A 417      20.958  54.574  11.563  1.00  0.00           H
ATOM    310  HB  VAL A 417      22.617  56.768  12.805  1.00  0.00           H
ATOM    311 HG21 VAL A 417      22.372  55.966   9.870  1.00  0.00           H
ATOM    312 HG22 VAL A 417      23.584  57.084  10.538  1.00  0.00           H
ATOM    313 HG23 VAL A 417      21.879  57.523  10.565  1.00  0.00           H
ATOM    314 HG11 VAL A 417      23.358  54.198  11.319  1.00  0.00           H
ATOM    315 HG12 VAL A 417      24.507  55.414  11.907  1.00  0.00           H
ATOM    316 HG13 VAL A 417      23.550  54.472  13.053  1.00  0.00           H
ATOM    317  N   GLU A 418      20.002  55.413  14.497  1.00 76.05           N
ATOM    318  CA  GLU A 418      19.549  54.884  15.787  0.78 76.05           C
ATOM    319  CB  GLU A 418      19.273  56.078  16.717  0.78 76.05           C
ATOM    320  CG  GLU A 418      19.095  55.696  18.194  0.78 76.05           C
ATOM    321  CD  GLU A 418      19.157  56.902  19.152  1.00 76.05           C
ATOM    322  OE1 GLU A 418      19.950  57.844  18.903  1.00 76.05           O
ATOM    323  OE2 GLU A 418      18.890  56.685  20.354  1.00 76.05           O
ATOM    324  C   GLU A 418      18.354  53.917  15.672  1.00 76.05           C
ATOM    325  O   GLU A 418      18.313  52.958  16.435  1.00 76.05           O
ATOM    326  H   GLU A 418      19.654  56.328  14.242  1.00  0.00           H
ATOM    327  HA  GLU A 418      20.368  54.307  16.216  0.78  0.00           H
ATOM    328  HB2 GLU A 418      18.387  56.614  16.372  0.78  0.00           H
ATOM    329  HB3 GLU A 418      20.135  56.743  16.644  0.78  0.00           H
ATOM    330  HG2 GLU A 418      18.146  55.168  18.312  0.78  0.00           H
ATOM    331  HG3 GLU A 418      19.892  55.005  18.471  0.78  0.00           H
ATOM    332  N   ASP A 419      17.563  53.981  14.589  1.00 29.02           N
ATOM    333  CA  ASP A 419      16.707  52.854  14.173  1.00 29.02           C
ATOM    334  CB  ASP A 419      15.922  53.141  12.874  1.00 29.02           C
ATOM    335  CG  ASP A 419      15.260  54.505  12.657  1.00 29.02           C
ATOM    336  OD1 ASP A 419      14.570  55.013  13.566  1.00 29.02           O
ATOM    337  OD2 ASP A 419      15.196  54.864  11.451  1.00 29.02           O
ATOM    338  C   ASP A 419      17.562  51.603  13.880  1.00 29.02           C
ATOM    339  O   ASP A 419      17.253  50.489  14.309  1.00 29.02           O
ATOM    340  H   ASP A 419      17.562  54.835  14.041  1.00  0.00           H
ATOM    341  HA  ASP A 419      16.004  52.629  14.978  1.00  0.00           H
ATOM    342  HB2 ASP A 419      16.613  53.006  12.044  1.00  0.00           H
ATOM    343  HB3 ASP A 419      15.158  52.369  12.769  1.00  0.00           H
ATOM    344  N   ASP A 420      18.655  51.804  13.136  1.00 80.69           N
ATOM    345  CA  ASP A 420      19.512  50.736  12.629  1.00 80.69           C
ATOM    346  CB  ASP A 420      20.351  51.238  11.431  1.00 80.69           C
ATOM    347  CG  ASP A 420      19.535  51.736  10.216  1.00 80.69           C
ATOM    348  OD1 ASP A 420      20.127  52.408   9.339  1.00 80.69           O
ATOM    349  OD2 ASP A 420      18.287  51.587  10.195  1.00 80.69           O
ATOM    350  C   ASP A 420      20.376  50.118  13.741  1.00 80.69           C
ATOM    351  O   ASP A 420      20.625  48.917  13.696  1.00 80.69           O
ATOM    352  H   ASP A 420      18.827  52.738  12.802  1.00  0.00           H
ATOM    353  HA  ASP A 420      18.869  49.938  12.254  1.00  0.00           H
ATOM    354  HB2 ASP A 420      21.003  52.044  11.775  1.00  0.00           H
ATOM    355  HB3 ASP A 420      20.990  50.415  11.096  1.00  0.00           H
ATOM    356  N   TYR A 421      20.588  50.817  14.863  1.00 66.30           N
ATOM    357  CA  TYR A 421      21.074  50.211  16.110  1.00 66.30           C
ATOM    358  CB  TYR A 421      21.228  51.298  17.189  1.00 66.30           C
ATOM    359  CG  TYR A 421      21.500  50.785  18.595  1.00 66.30           C
ATOM    360  CD1 TYR A 421      22.717  50.140  18.891  1.00 66.30           C
ATOM    361  CD2 TYR A 421      20.531  50.949  19.602  1.00 66.30           C
ATOM    362  CE1 TYR A 421      22.965  49.651  20.182  1.00 66.30           C
ATOM    363  CE2 TYR A 421      20.775  50.465  20.903  1.00 66.30           C
ATOM    364  CZ  TYR A 421      21.988  49.808  21.193  1.00 66.30           C
ATOM    365  OH  TYR A 421      22.208  49.319  22.439  1.00 66.30           O
ATOM    366  C   TYR A 421      20.143  49.100  16.622  1.00 66.30           C
ATOM    367  O   TYR A 421      20.612  48.012  16.979  1.00 66.30           O
ATOM    368  H   TYR A 421      20.328  51.795  14.860  1.00  0.00           H
ATOM    369  HA  TYR A 421      22.052  49.767  15.927  1.00  0.00           H
ATOM    370  HB2 TYR A 421      22.022  51.985  16.909  1.00  0.00           H
ATOM    371  HB3 TYR A 421      20.313  51.882  17.226  1.00  0.00           H
ATOM    372  HD1 TYR A 421      23.461  50.036  18.116  1.00  0.00           H
ATOM    373  HD2 TYR A 421      19.598  51.450  19.366  1.00  0.00           H
ATOM    374  HE1 TYR A 421      23.905  49.172  20.403  1.00  0.00           H
ATOM    375  HE2 TYR A 421      20.042  50.586  21.680  1.00  0.00           H
ATOM    376  HH  TYR A 421      22.790  48.556  22.394  1.00  0.00           H
ATOM    377  N   HIS A 422      18.827  49.345  16.642  1.00 67.12           N
ATOM    378  CA  HIS A 422      17.840  48.395  17.167  1.00 67.12           C
ATOM    379  ND1 HIS A 422      16.295  51.432  18.634  1.00 67.12           N
ATOM    380  CG  HIS A 422      16.658  50.088  18.665  1.00 67.12           C
ATOM    381  CB  HIS A 422      16.530  49.119  17.514  1.00 67.12           C
ATOM    382  NE2 HIS A 422      17.125  50.980  20.620  1.00 67.12           N
ATOM    383  CD2 HIS A 422      17.151  49.801  19.907  1.00 67.12           C
ATOM    384  CE1 HIS A 422      16.628  51.942  19.823  1.00 67.12           C
ATOM    385  C   HIS A 422      17.591  47.191  16.255  1.00 67.12           C
ATOM    386  O   HIS A 422      17.452  46.089  16.789  1.00 67.12           O
ATOM    387  H   HIS A 422      18.493  50.234  16.278  1.00  0.00           H
ATOM    388  HA  HIS A 422      18.241  47.977  18.090  1.00  0.00           H
ATOM    389  HB2 HIS A 422      15.778  48.378  17.786  1.00  0.00           H
ATOM    390  HB3 HIS A 422      16.170  49.656  16.635  1.00  0.00           H
ATOM    391  HD2 HIS A 422      17.524  48.842  20.234  1.00  0.00           H
ATOM    392  HE1 HIS A 422      16.528  52.988  20.084  1.00  0.00           H
ATOM    393  HE2 HIS A 422      17.477  51.124  21.552  1.00  0.00           H
ATOM    394  N   GLU A 423      17.721  47.318  14.926  1.00 71.38           N
ATOM    395  CA  GLU A 423      17.878  46.133  14.063  1.00 71.38           C
ATOM    396  CB  GLU A 423      17.722  46.438  12.550  1.00 71.38           C
ATOM    397  CG  GLU A 423      18.064  45.178  11.715  1.00 71.38           C
ATOM    398  CD  GLU A 423      17.997  45.333  10.189  1.00 71.38           C
ATOM    399  OE1 GLU A 423      16.857  45.485   9.700  1.00 71.38           O
ATOM    400  OE2 GLU A 423      18.978  44.862   9.552  1.00 71.38           O
ATOM    401  C   GLU A 423      19.223  45.447  14.338  1.00 71.38           C
ATOM    402  O   GLU A 423      19.271  44.256  14.646  1.00 71.38           O
ATOM    403  H   GLU A 423      17.842  48.249  14.536  1.00  0.00           H
ATOM    404  HA  GLU A 423      17.102  45.412  14.326  1.00  0.00           H
ATOM    405  HB2 GLU A 423      18.395  47.248  12.268  1.00  0.00           H
ATOM    406  HB3 GLU A 423      16.695  46.746  12.352  1.00  0.00           H
ATOM    407  HG2 GLU A 423      19.082  44.863  11.946  1.00  0.00           H
ATOM    408  HG3 GLU A 423      17.395  44.370  12.023  1.00  0.00           H
ATOM    409  N   MET A 424      20.331  46.150  14.098  1.00103.51           N
ATOM    410  CA  MET A 424      21.632  45.519  13.875  1.00103.51           C
ATOM    411  CB  MET A 424      22.630  46.545  13.320  1.00103.51           C
ATOM    412  CG  MET A 424      22.219  47.013  11.916  1.00103.51           C
ATOM    413  SD  MET A 424      22.460  45.781  10.613  1.00103.51           S
ATOM    414  CE  MET A 424      24.237  45.966  10.376  1.00103.51           C
ATOM    415  C   MET A 424      22.170  44.846  15.135  1.00103.51           C
ATOM    416  O   MET A 424      22.646  43.712  15.049  1.00103.51           O
ATOM    417  H   MET A 424      20.235  47.134  13.858  1.00  0.00           H
ATOM    418  HA  MET A 424      21.504  44.734  13.129  1.00  0.00           H
ATOM    419  HB2 MET A 424      23.623  46.098  13.269  1.00  0.00           H
ATOM    420  HB3 MET A 424      22.681  47.403  13.992  1.00  0.00           H
ATOM    421  HG2 MET A 424      22.791  47.906  11.663  1.00  0.00           H
ATOM    422  HG3 MET A 424      21.166  47.295  11.916  1.00  0.00           H
ATOM    423  HE1 MET A 424      24.484  47.019  10.226  1.00  0.00           H
ATOM    424  HE2 MET A 424      24.525  45.407   9.490  1.00  0.00           H
ATOM    425  HE3 MET A 424      24.771  45.586  11.246  1.00  0.00           H
ATOM    426  N   MET A 425      21.903  45.414  16.318  1.00 68.42           N
ATOM    427  CA  MET A 425      22.225  44.755  17.584  1.00 68.42           C
ATOM    428  CB  MET A 425      22.129  45.752  18.752  1.00 68.42           C
ATOM    429  CG  MET A 425      22.879  45.202  19.971  1.00 68.42           C
ATOM    430  SD  MET A 425      22.908  46.294  21.417  1.00 68.42           S
ATOM    431  CE  MET A 425      24.246  45.509  22.351  1.00 68.42           C
ATOM    432  C   MET A 425      21.350  43.518  17.835  1.00 68.42           C
ATOM    433  O   MET A 425      21.858  42.503  18.311  1.00 68.42           O
ATOM    434  H   MET A 425      21.429  46.316  16.334  1.00  0.00           H
ATOM    435  HA  MET A 425      23.258  44.413  17.518  1.00  0.00           H
ATOM    436  HB2 MET A 425      22.582  46.703  18.471  1.00  0.00           H
ATOM    437  HB3 MET A 425      21.083  45.931  19.008  1.00  0.00           H
ATOM    438  HG2 MET A 425      23.911  45.016  19.670  1.00  0.00           H
ATOM    439  HG3 MET A 425      22.437  44.252  20.270  1.00  0.00           H
ATOM    440  HE1 MET A 425      24.391  46.038  23.293  1.00  0.00           H
ATOM    441  HE2 MET A 425      23.989  44.469  22.553  1.00  0.00           H
ATOM    442  HE3 MET A 425      25.167  45.550  21.769  1.00  0.00           H
ATOM    443  N   MET A 426      20.075  43.535  17.428  1.00 97.30           N
ATOM    444  CA  MET A 426      19.171  42.383  17.545  1.00 97.30           C
ATOM    445  CB  MET A 426      17.722  42.859  17.358  1.00 97.30           C
ATOM    446  CG  MET A 426      16.704  41.769  17.715  1.00 97.30           C
ATOM    447  SD  MET A 426      14.971  42.167  17.347  1.00 97.30           S
ATOM    448  CE  MET A 426      14.757  43.725  18.253  1.00 97.30           C
ATOM    449  C   MET A 426      19.524  41.255  16.562  1.00 97.30           C
ATOM    450  O   MET A 426      19.582  40.089  16.958  1.00 97.30           O
ATOM    451  H   MET A 426      19.732  44.357  16.942  1.00  0.00           H
ATOM    452  HA  MET A 426      19.265  41.980  18.553  1.00  0.00           H
ATOM    453  HB2 MET A 426      17.553  43.716  18.009  1.00  0.00           H
ATOM    454  HB3 MET A 426      17.565  43.168  16.325  1.00  0.00           H
ATOM    455  HG2 MET A 426      16.790  41.549  18.780  1.00  0.00           H
ATOM    456  HG3 MET A 426      16.949  40.861  17.164  1.00  0.00           H
ATOM    457  HE1 MET A 426      13.714  44.034  18.198  1.00  0.00           H
ATOM    458  HE2 MET A 426      15.378  44.502  17.804  1.00  0.00           H
ATOM    459  HE3 MET A 426      15.040  43.588  19.296  1.00  0.00           H
ATOM    460  N   LEU A 427      19.917  41.596  15.332  1.00 95.52           N
ATOM    461  CA  LEU A 427      20.384  40.629  14.338  1.00 95.52           C
ATOM    462  CB  LEU A 427      20.397  41.255  12.939  1.00 95.52           C
ATOM    463  CG  LEU A 427      19.005  41.538  12.339  1.00 95.52           C
ATOM    464  CD1 LEU A 427      19.211  41.999  10.902  1.00 95.52           C
ATOM    465  CD2 LEU A 427      18.094  40.307  12.286  1.00 95.52           C
ATOM    466  C   LEU A 427      21.744  40.016  14.699  1.00 95.52           C
ATOM    467  O   LEU A 427      21.863  38.789  14.680  1.00 95.52           O
ATOM    468  H   LEU A 427      19.834  42.574  15.060  1.00  0.00           H
ATOM    469  HA  LEU A 427      19.680  39.807  14.320  1.00  0.00           H
ATOM    470  HB2 LEU A 427      20.961  42.188  12.977  1.00  0.00           H
ATOM    471  HB3 LEU A 427      20.916  40.564  12.274  1.00  0.00           H
ATOM    472  HG  LEU A 427      18.511  42.322  12.907  1.00  0.00           H
ATOM    473 HD21 LEU A 427      17.189  40.560  11.732  1.00  0.00           H
ATOM    474 HD22 LEU A 427      18.601  39.484  11.785  1.00  0.00           H
ATOM    475 HD23 LEU A 427      17.794  40.020  13.292  1.00  0.00           H
ATOM    476 HD11 LEU A 427      18.250  42.282  10.465  1.00  0.00           H
ATOM    477 HD12 LEU A 427      19.660  41.212  10.298  1.00  0.00           H
ATOM    478 HD13 LEU A 427      19.834  42.890  10.906  1.00  0.00           H
ATOM    479  N   LYS A 428      22.673  40.808  15.254  1.00 93.73           N
ATOM    480  CA  LYS A 428      23.900  40.291  15.886  1.00 93.73           C
ATOM    481  CB  LYS A 428      24.794  41.478  16.310  1.00 93.73           C
ATOM    482  CG  LYS A 428      26.300  41.182  16.465  1.00 93.73           C
ATOM    483  CD  LYS A 428      26.656  40.049  17.438  1.00 93.73           C
ATOM    484  CE  LYS A 428      28.152  40.042  17.765  1.00 93.73           C
ATOM    485  NZ  LYS A 428      28.490  38.889  18.632  1.00 93.73           N
ATOM    486  C   LYS A 428      23.553  39.368  17.064  1.00 93.73           C
ATOM    487  O   LYS A 428      24.087  38.262  17.147  1.00 93.73           O
ATOM    488  H   LYS A 428      22.510  41.814  15.255  1.00  0.00           H
ATOM    489  HA  LYS A 428      24.437  39.693  15.149  1.00  0.00           H
ATOM    490  HB2 LYS A 428      24.722  42.257  15.550  1.00  0.00           H
ATOM    491  HB3 LYS A 428      24.416  41.903  17.242  1.00  0.00           H
ATOM    492  HG2 LYS A 428      26.713  40.938  15.484  1.00  0.00           H
ATOM    493  HG3 LYS A 428      26.781  42.098  16.809  1.00  0.00           H
ATOM    494  HD2 LYS A 428      26.406  39.095  16.975  1.00  0.00           H
ATOM    495  HD3 LYS A 428      26.087  40.165  18.363  1.00  0.00           H
ATOM    496  HE2 LYS A 428      28.721  39.990  16.833  1.00  0.00           H
ATOM    497  HE3 LYS A 428      28.401  40.978  18.272  1.00  0.00           H
ATOM    498  HZ1 LYS A 428      29.441  38.924  18.970  1.00  0.00           H
ATOM    499  HZ2 LYS A 428      28.328  38.013  18.157  1.00  0.00           H
ATOM    500  HZ3 LYS A 428      27.861  38.863  19.442  1.00  0.00           H
ATOM    501  N   LYS A 429      22.553  39.728  17.881  1.00107.60           N
ATOM    502  CA  LYS A 429      22.160  38.940  19.059  1.00107.60           C
ATOM    503  CB  LYS A 429      21.308  39.792  20.022  1.00107.60           C
ATOM    504  CG  LYS A 429      21.077  39.143  21.402  1.00107.60           C
ATOM    505  CD  LYS A 429      22.400  38.830  22.118  1.00107.60           C
ATOM    506  CE  LYS A 429      22.215  38.167  23.481  1.00107.60           C
ATOM    507  NZ  LYS A 429      23.547  37.864  24.059  1.00107.60           N
ATOM    508  C   LYS A 429      21.500  37.595  18.727  1.00107.60           C
ATOM    509  O   LYS A 429      21.781  36.628  19.432  1.00107.60           O
ATOM    510  H   LYS A 429      22.162  40.659  17.766  1.00  0.00           H
ATOM    511  HA  LYS A 429      23.096  38.690  19.553  1.00  0.00           H
ATOM    512  HB2 LYS A 429      21.809  40.747  20.184  1.00  0.00           H
ATOM    513  HB3 LYS A 429      20.339  39.996  19.564  1.00  0.00           H
ATOM    514  HG2 LYS A 429      20.504  38.223  21.282  1.00  0.00           H
ATOM    515  HG3 LYS A 429      20.493  39.830  22.016  1.00  0.00           H
ATOM    516  HD2 LYS A 429      22.984  39.747  22.223  1.00  0.00           H
ATOM    517  HD3 LYS A 429      22.962  38.125  21.511  1.00  0.00           H
ATOM    518  HE2 LYS A 429      21.638  38.821  24.140  1.00  0.00           H
ATOM    519  HE3 LYS A 429      21.657  37.239  23.327  1.00  0.00           H
ATOM    520  HZ1 LYS A 429      23.511  37.213  24.826  1.00  0.00           H
ATOM    521  HZ2 LYS A 429      24.154  37.471  23.328  1.00  0.00           H
ATOM    522  HZ3 LYS A 429      24.043  38.706  24.313  1.00  0.00           H
ATOM    523  N   ARG A 430      20.752  37.464  17.619  1.00107.76           N
ATOM    524  CA  ARG A 430      20.337  36.131  17.122  1.00107.76           C
ATOM    525  CB  ARG A 430      19.109  36.169  16.189  1.00107.76           C
ATOM    526  CG  ARG A 430      19.330  36.880  14.844  1.00107.76           C
ATOM    527  CD  ARG A 430      18.292  36.527  13.767  1.00107.76           C
ATOM    528  NE  ARG A 430      18.419  35.134  13.273  1.00107.76           N
ATOM    529  CZ  ARG A 430      19.297  34.657  12.399  1.00107.76           C
ATOM    530  NH1 ARG A 430      20.244  35.389  11.882  1.00107.76           N
ATOM    531  NH2 ARG A 430      19.238  33.412  12.019  1.00107.76           N
ATOM    532  C   ARG A 430      21.489  35.346  16.491  1.00107.76           C
ATOM    533  O   ARG A 430      21.513  34.131  16.636  1.00107.76           O
ATOM    534  H   ARG A 430      20.516  38.305  17.100  1.00  0.00           H
ATOM    535  HA  ARG A 430      20.044  35.535  17.988  1.00  0.00           H
ATOM    536  HB2 ARG A 430      18.816  35.136  15.996  1.00  0.00           H
ATOM    537  HB3 ARG A 430      18.280  36.652  16.710  1.00  0.00           H
ATOM    538  HG2 ARG A 430      19.275  37.945  15.040  1.00  0.00           H
ATOM    539  HG3 ARG A 430      20.314  36.651  14.444  1.00  0.00           H
ATOM    540  HD2 ARG A 430      18.405  37.220  12.931  1.00  0.00           H
ATOM    541  HD3 ARG A 430      17.292  36.677  14.181  1.00  0.00           H
ATOM    542  HE  ARG A 430      17.725  34.481  13.595  1.00  0.00           H
ATOM    543 HH11 ARG A 430      20.322  36.355  12.137  1.00  0.00           H
ATOM    544 HH12 ARG A 430      20.876  34.995  11.204  1.00  0.00           H
ATOM    545 HH21 ARG A 430      19.911  33.046  11.364  1.00  0.00           H
ATOM    546 HH22 ARG A 430      18.523  32.794  12.359  1.00  0.00           H
ATOM    547  N   ALA A 431      22.443  36.012  15.836  1.00 32.67           N
ATOM    548  CA  ALA A 431      23.555  35.340  15.164  1.00 32.67           C
ATOM    549  CB  ALA A 431      24.285  36.351  14.270  1.00 32.67           C
ATOM    550  C   ALA A 431      24.507  34.650  16.157  1.00 32.67           C
ATOM    551  O   ALA A 431      24.732  33.453  16.031  1.00 32.67           O
ATOM    552  H   ALA A 431      22.368  37.016  15.744  1.00  0.00           H
ATOM    553  HA  ALA A 431      23.150  34.557  14.520  1.00  0.00           H
ATOM    554  HB1 ALA A 431      23.586  36.795  13.560  1.00  0.00           H
ATOM    555  HB2 ALA A 431      24.736  37.138  14.873  1.00  0.00           H
ATOM    556  HB3 ALA A 431      25.072  35.839  13.714  1.00  0.00           H
ATOM    557  N   GLU A 432      24.869  35.314  17.262  1.00 78.79           N
ATOM    558  CA  GLU A 432      25.695  34.686  18.312  1.00 78.79           C
ATOM    559  CB  GLU A 432      26.279  35.764  19.242  1.00 78.79           C
ATOM    560  CG  GLU A 432      25.247  36.449  20.154  1.00 78.79           C
ATOM    561  CD  GLU A 432      25.872  37.538  21.032  1.00 78.79           C
ATOM    562  OE1 GLU A 432      26.614  38.385  20.479  1.00 78.79           O
ATOM    563  OE2 GLU A 432      25.392  37.695  22.181  1.00 78.79           O
ATOM    564  C   GLU A 432      24.954  33.590  19.103  1.00 78.79           C
ATOM    565  O   GLU A 432      25.585  32.673  19.619  1.00 78.79           O
ATOM    566  H   GLU A 432      24.606  36.289  17.352  1.00  0.00           H
ATOM    567  HA  GLU A 432      26.537  34.187  17.827  1.00  0.00           H
ATOM    568  HB2 GLU A 432      26.766  36.519  18.622  1.00  0.00           H
ATOM    569  HB3 GLU A 432      27.042  35.303  19.871  1.00  0.00           H
ATOM    570  HG2 GLU A 432      24.771  35.700  20.792  1.00  0.00           H
ATOM    571  HG3 GLU A 432      24.477  36.906  19.534  1.00  0.00           H
ATOM    572  N   ALA A 433      23.618  33.630  19.159  1.00 22.66           N
ATOM    573  CA  ALA A 433      22.823  32.544  19.731  1.00 22.66           C
ATOM    574  CB  ALA A 433      21.442  33.099  20.098  1.00 22.66           C
ATOM    575  C   ALA A 433      22.721  31.324  18.791  1.00 22.66           C
ATOM    576  O   ALA A 433      22.773  30.187  19.259  1.00 22.66           O
ATOM    577  H   ALA A 433      23.138  34.393  18.708  1.00  0.00           H
ATOM    578  HA  ALA A 433      23.307  32.201  20.647  1.00  0.00           H
ATOM    579  HB1 ALA A 433      21.554  33.941  20.782  1.00  0.00           H
ATOM    580  HB2 ALA A 433      20.857  32.317  20.585  1.00  0.00           H
ATOM    581  HB3 ALA A 433      20.919  33.429  19.200  1.00  0.00           H
ATOM    582  N   ALA A 434      22.596  31.557  17.480  1.00 26.41           N
ATOM    583  CA  ALA A 434      22.558  30.512  16.458  1.00 26.41           C
ATOM    584  CB  ALA A 434      22.068  31.134  15.145  1.00 26.41           C
ATOM    585  C   ALA A 434      23.917  29.810  16.283  1.00 26.41           C
ATOM    586  O   ALA A 434      23.950  28.582  16.329  1.00 26.41           O
ATOM    587  H   ALA A 434      22.557  32.517  17.162  1.00  0.00           H
ATOM    588  HA  ALA A 434      21.842  29.748  16.765  1.00  0.00           H
ATOM    589  HB1 ALA A 434      21.086  31.582  15.294  1.00  0.00           H
ATOM    590  HB2 ALA A 434      21.995  30.358  14.382  1.00  0.00           H
ATOM    591  HB3 ALA A 434      22.771  31.897  14.807  1.00  0.00           H
ATOM    592  N   ASP A 435      25.019  30.570  16.334  1.00 74.57           N
ATOM    593  CA  ASP A 435      26.389  30.051  16.444  1.00 74.57           C
ATOM    594  CB  ASP A 435      27.378  31.229  16.542  1.00 74.57           C
ATOM    595  CG  ASP A 435      28.804  30.889  17.024  1.00 74.57           C
ATOM    596  OD1 ASP A 435      29.161  29.689  17.133  1.00 74.57           O
ATOM    597  OD2 ASP A 435      29.487  31.866  17.402  1.00 74.57           O
ATOM    598  C   ASP A 435      26.516  29.120  17.649  1.00 74.57           C
ATOM    599  O   ASP A 435      26.653  27.914  17.469  1.00 74.57           O
ATOM    600  H   ASP A 435      24.907  31.578  16.301  1.00  0.00           H
ATOM    601  HA  ASP A 435      26.630  29.467  15.555  1.00  0.00           H
ATOM    602  HB2 ASP A 435      27.439  31.709  15.564  1.00  0.00           H
ATOM    603  HB3 ASP A 435      26.965  31.958  17.240  1.00  0.00           H
ATOM    604  N   VAL A 436      26.315  29.623  18.871  1.00 27.39           N
ATOM    605  CA  VAL A 436      26.598  28.821  20.070  1.00 27.39           C
ATOM    606  CB  VAL A 436      26.562  29.707  21.329  1.00 27.39           C
ATOM    607  CG1 VAL A 436      26.702  28.911  22.634  1.00 27.39           C
ATOM    608  CG2 VAL A 436      27.722  30.715  21.299  1.00 27.39           C
ATOM    609  C   VAL A 436      25.694  27.582  20.171  1.00 27.39           C
ATOM    610  O   VAL A 436      26.168  26.534  20.606  1.00 27.39           O
ATOM    611  H   VAL A 436      26.190  30.624  18.967  1.00  0.00           H
ATOM    612  HA  VAL A 436      27.615  28.440  19.969  1.00  0.00           H
ATOM    613  HB  VAL A 436      25.618  30.251  21.358  1.00  0.00           H
ATOM    614 HG21 VAL A 436      27.667  31.376  22.162  1.00  0.00           H
ATOM    615 HG22 VAL A 436      28.678  30.189  21.302  1.00  0.00           H
ATOM    616 HG23 VAL A 436      27.676  31.326  20.397  1.00  0.00           H
ATOM    617 HG11 VAL A 436      26.755  29.595  23.481  1.00  0.00           H
ATOM    618 HG12 VAL A 436      27.608  28.304  22.603  1.00  0.00           H
ATOM    619 HG13 VAL A 436      25.839  28.260  22.771  1.00  0.00           H
ATOM    620  N   ALA A 437      24.485  27.612  19.597  1.00 21.39           N
ATOM    621  CA  ALA A 437      23.644  26.426  19.430  1.00 21.39           C
ATOM    622  CB  ALA A 437      22.222  26.883  19.081  1.00 21.39           C
ATOM    623  C   ALA A 437      24.192  25.416  18.396  1.00 21.39           C
ATOM    624  O   ALA A 437      24.376  24.245  18.736  1.00 21.39           O
ATOM    625  H   ALA A 437      24.177  28.481  19.177  1.00  0.00           H
ATOM    626  HA  ALA A 437      23.600  25.905  20.387  1.00  0.00           H
ATOM    627  HB1 ALA A 437      21.843  27.541  19.864  1.00  0.00           H
ATOM    628  HB2 ALA A 437      21.569  26.013  18.999  1.00  0.00           H
ATOM    629  HB3 ALA A 437      22.223  27.422  18.133  1.00  0.00           H
ATOM    630  N   LYS A 438      24.529  25.852  17.173  1.00 66.52           N
ATOM    631  CA  LYS A 438      25.112  25.013  16.104  1.00 66.52           C
ATOM    632  CB  LYS A 438      25.253  25.880  14.838  1.00 66.52           C
ATOM    633  CG  LYS A 438      25.848  25.137  13.628  1.00 66.52           C
ATOM    634  CD  LYS A 438      26.264  26.152  12.557  1.00 66.52           C
ATOM    635  CE  LYS A 438      26.711  25.499  11.241  1.00 66.52           C
ATOM    636  NZ  LYS A 438      25.621  25.516  10.240  1.00 66.52           N
ATOM    637  C   LYS A 438      26.471  24.442  16.511  1.00 66.52           C
ATOM    638  O   LYS A 438      26.685  23.231  16.474  1.00 66.52           O
ATOM    639  H   LYS A 438      24.431  26.849  16.985  1.00  0.00           H
ATOM    640  HA  LYS A 438      24.453  24.171  15.895  1.00  0.00           H
ATOM    641  HB2 LYS A 438      25.888  26.737  15.072  1.00  0.00           H
ATOM    642  HB3 LYS A 438      24.270  26.263  14.558  1.00  0.00           H
ATOM    643  HG2 LYS A 438      26.733  24.573  13.918  1.00  0.00           H
ATOM    644  HG3 LYS A 438      25.108  24.447  13.231  1.00  0.00           H
ATOM    645  HD2 LYS A 438      27.099  26.739  12.944  1.00  0.00           H
ATOM    646  HD3 LYS A 438      25.436  26.840  12.372  1.00  0.00           H
ATOM    647  HE2 LYS A 438      27.541  26.092  10.846  1.00  0.00           H
ATOM    648  HE3 LYS A 438      27.072  24.484  11.423  1.00  0.00           H
ATOM    649  HZ1 LYS A 438      25.935  25.274   9.318  1.00  0.00           H
ATOM    650  HZ2 LYS A 438      24.832  24.931  10.492  1.00  0.00           H
ATOM    651  HZ3 LYS A 438      25.269  26.478  10.150  1.00  0.00           H
ATOM    652  N   SER A 439      27.348  25.305  17.006  1.00 28.28           N
ATOM    653  CA  SER A 439      28.694  24.994  17.470  1.00 28.28           C
ATOM    654  CB  SER A 439      29.430  26.310  17.771  1.00 28.28           C
ATOM    655  OG  SER A 439      29.564  27.064  16.579  1.00 28.28           O
ATOM    656  C   SER A 439      28.691  24.054  18.684  1.00 28.28           C
ATOM    657  O   SER A 439      29.562  23.182  18.748  1.00 28.28           O
ATOM    658  H   SER A 439      27.087  26.287  16.992  1.00  0.00           H
ATOM    659  HA  SER A 439      29.226  24.492  16.662  1.00  0.00           H
ATOM    660  HB2 SER A 439      30.420  26.096  18.173  1.00  0.00           H
ATOM    661  HB3 SER A 439      28.864  26.886  18.505  1.00  0.00           H
ATOM    662  HG  SER A 439      29.459  28.025  16.797  1.00  0.00           H
ATOM    663  N   GLN A 440      27.655  24.077  19.535  1.00107.44           N
ATOM    664  CA  GLN A 440      27.437  23.069  20.583  1.00107.44           C
ATOM    665  CB  GLN A 440      26.569  23.667  21.704  1.00107.44           C
ATOM    666  CG  GLN A 440      26.198  22.682  22.829  1.00107.44           C
ATOM    667  CD  GLN A 440      27.391  22.052  23.548  1.00107.44           C
ATOM    668  OE1 GLN A 440      28.516  22.522  23.523  1.00107.44           O
ATOM    669  NE2 GLN A 440      27.178  20.980  24.277  1.00107.44           N
ATOM    670  C   GLN A 440      26.832  21.756  20.056  1.00107.44           C
ATOM    671  O   GLN A 440      27.309  20.687  20.431  1.00107.44           O
ATOM    672  H   GLN A 440      26.976  24.828  19.457  1.00  0.00           H
ATOM    673  HA  GLN A 440      28.407  22.818  21.015  1.00  0.00           H
ATOM    674  HB2 GLN A 440      27.098  24.513  22.144  1.00  0.00           H
ATOM    675  HB3 GLN A 440      25.639  24.034  21.269  1.00  0.00           H
ATOM    676  HG2 GLN A 440      25.572  21.888  22.422  1.00  0.00           H
ATOM    677  HG3 GLN A 440      25.601  23.214  23.569  1.00  0.00           H
ATOM    678 HE21 GLN A 440      26.292  20.511  24.236  1.00  0.00           H
ATOM    679 HE22 GLN A 440      27.991  20.564  24.692  1.00  0.00           H
ATOM    680  N   PHE A 441      25.852  21.799  19.149  1.00 45.43           N
ATOM    681  CA  PHE A 441      25.232  20.594  18.576  1.00 45.43           C
ATOM    682  CB  PHE A 441      24.049  21.017  17.694  1.00 45.43           C
ATOM    683  CG  PHE A 441      23.354  19.866  16.989  1.00 45.43           C
ATOM    684  CD1 PHE A 441      22.432  19.065  17.690  1.00 45.43           C
ATOM    685  CD2 PHE A 441      23.635  19.586  15.636  1.00 45.43           C
ATOM    686  CE1 PHE A 441      21.784  18.001  17.038  1.00 45.43           C
ATOM    687  CE2 PHE A 441      22.981  18.524  14.986  1.00 45.43           C
ATOM    688  CZ  PHE A 441      22.050  17.739  15.685  1.00 45.43           C
ATOM    689  C   PHE A 441      26.239  19.744  17.786  1.00 45.43           C
ATOM    690  O   PHE A 441      26.448  18.573  18.097  1.00 45.43           O
ATOM    691  H   PHE A 441      25.475  22.703  18.879  1.00  0.00           H
ATOM    692  HA  PHE A 441      24.851  19.971  19.386  1.00  0.00           H
ATOM    693  HB2 PHE A 441      24.399  21.727  16.943  1.00  0.00           H
ATOM    694  HB3 PHE A 441      23.317  21.536  18.314  1.00  0.00           H
ATOM    695  HD1 PHE A 441      22.222  19.260  18.731  1.00  0.00           H
ATOM    696  HD2 PHE A 441      24.354  20.182  15.094  1.00  0.00           H
ATOM    697  HE1 PHE A 441      21.085  17.365  17.570  1.00  0.00           H
ATOM    698  HE2 PHE A 441      23.194  18.297  13.950  1.00  0.00           H
ATOM    699  HZ  PHE A 441      21.551  16.913  15.196  1.00  0.00           H
ATOM    700  N   LEU A 442      27.087  20.400  16.990  1.00 47.78           N
ATOM    701  CA  LEU A 442      28.235  19.777  16.323  1.00 47.78           C
ATOM    702  CB  LEU A 442      28.768  20.740  15.248  1.00 47.78           C
ATOM    703  CG  LEU A 442      27.791  21.057  14.098  1.00 47.78           C
ATOM    704  CD1 LEU A 442      28.413  22.137  13.218  1.00 47.78           C
ATOM    705  CD2 LEU A 442      27.492  19.842  13.220  1.00 47.78           C
ATOM    706  C   LEU A 442      29.359  19.349  17.291  1.00 47.78           C
ATOM    707  O   LEU A 442      30.273  18.641  16.880  1.00 47.78           O
ATOM    708  H   LEU A 442      26.904  21.385  16.816  1.00  0.00           H
ATOM    709  HA  LEU A 442      27.893  18.864  15.833  1.00  0.00           H
ATOM    710  HB2 LEU A 442      29.675  20.314  14.818  1.00  0.00           H
ATOM    711  HB3 LEU A 442      29.036  21.674  15.742  1.00  0.00           H
ATOM    712  HG  LEU A 442      26.853  21.437  14.498  1.00  0.00           H
ATOM    713 HD21 LEU A 442      26.831  20.138  12.406  1.00  0.00           H
ATOM    714 HD22 LEU A 442      28.417  19.447  12.800  1.00  0.00           H
ATOM    715 HD23 LEU A 442      26.991  19.068  13.800  1.00  0.00           H
ATOM    716 HD11 LEU A 442      27.743  22.377  12.392  1.00  0.00           H
ATOM    717 HD12 LEU A 442      28.588  23.038  13.803  1.00  0.00           H
ATOM    718 HD13 LEU A 442      29.363  21.782  12.819  1.00  0.00           H
ATOM    719  N   ALA A 443      29.336  19.753  18.568  1.00 27.75           N
ATOM    720  CA  ALA A 443      30.152  19.102  19.596  1.00 27.75           C
ATOM    721  CB  ALA A 443      30.426  20.063  20.765  1.00 27.75           C
ATOM    722  C   ALA A 443      29.515  17.787  20.076  1.00 27.75           C
ATOM    723  O   ALA A 443      30.142  16.746  19.918  1.00 27.75           O
ATOM    724  H   ALA A 443      28.517  20.258  18.883  1.00  0.00           H
ATOM    725  HA  ALA A 443      31.120  18.841  19.162  1.00  0.00           H
ATOM    726  HB1 ALA A 443      29.533  20.194  21.375  1.00  0.00           H
ATOM    727  HB2 ALA A 443      30.745  21.038  20.400  1.00  0.00           H
ATOM    728  HB3 ALA A 443      31.207  19.642  21.401  1.00  0.00           H
ATOM    729  N   THR A 444      28.254  17.804  20.521  1.00 93.88           N
ATOM    730  CA  THR A 444      27.584  16.624  21.102  1.00 93.88           C
ATOM    731  CB  THR A 444      26.249  16.995  21.767  1.00 93.88           C
ATOM    732  OG1 THR A 444      25.390  17.717  20.910  1.00 93.88           O
ATOM    733  CG2 THR A 444      26.466  17.889  22.987  1.00 93.88           C
ATOM    734  C   THR A 444      27.341  15.500  20.101  1.00 93.88           C
ATOM    735  O   THR A 444      27.681  14.355  20.373  1.00 93.88           O
ATOM    736  H   THR A 444      27.753  18.686  20.537  1.00  0.00           H
ATOM    737  HA  THR A 444      28.230  16.207  21.871  1.00  0.00           H
ATOM    738  HB  THR A 444      25.744  16.085  22.099  1.00  0.00           H
ATOM    739  HG1 THR A 444      25.042  17.120  20.239  1.00  0.00           H
ATOM    740 HG21 THR A 444      27.105  17.376  23.710  1.00  0.00           H
ATOM    741 HG22 THR A 444      26.938  18.821  22.675  1.00  0.00           H
ATOM    742 HG23 THR A 444      25.501  18.108  23.452  1.00  0.00           H
ATOM    743  N   VAL A 445      26.998  15.825  18.854  1.00 40.83           N
ATOM    744  CA  VAL A 445      26.915  14.847  17.752  1.00 40.83           C
ATOM    745  CB  VAL A 445      26.323  15.533  16.510  1.00 40.83           C
ATOM    746  CG1 VAL A 445      26.272  14.600  15.311  1.00 40.83           C
ATOM    747  CG2 VAL A 445      24.875  15.974  16.750  1.00 40.83           C
ATOM    748  C   VAL A 445      28.292  14.231  17.447  1.00 40.83           C
ATOM    749  O   VAL A 445      28.417  13.019  17.270  1.00 40.83           O
ATOM    750  H   VAL A 445      26.794  16.797  18.640  1.00  0.00           H
ATOM    751  HA  VAL A 445      26.252  14.026  18.039  1.00  0.00           H
ATOM    752  HB  VAL A 445      26.930  16.403  16.265  1.00  0.00           H
ATOM    753 HG21 VAL A 445      24.250  15.114  17.008  1.00  0.00           H
ATOM    754 HG22 VAL A 445      24.479  16.420  15.839  1.00  0.00           H
ATOM    755 HG23 VAL A 445      24.797  16.709  17.552  1.00  0.00           H
ATOM    756 HG11 VAL A 445      25.981  15.172  14.441  1.00  0.00           H
ATOM    757 HG12 VAL A 445      25.528  13.831  15.496  1.00  0.00           H
ATOM    758 HG13 VAL A 445      27.232  14.140  15.116  1.00  0.00           H
ATOM    759  N   SER A 446      29.361  15.032  17.547  1.00 26.93           N
ATOM    760  CA  SER A 446      30.750  14.566  17.436  1.00 26.93           C
ATOM    761  CB  SER A 446      31.662  15.729  17.027  1.00 26.93           C
ATOM    762  OG  SER A 446      32.859  15.264  16.422  1.00 26.93           O
ATOM    763  C   SER A 446      31.268  13.856  18.701  1.00 26.93           C
ATOM    764  O   SER A 446      32.397  13.369  18.701  1.00 26.93           O
ATOM    765  H   SER A 446      29.203  15.987  17.834  1.00  0.00           H
ATOM    766  HA  SER A 446      30.779  13.832  16.632  1.00  0.00           H
ATOM    767  HB2 SER A 446      31.896  16.336  17.902  1.00  0.00           H
ATOM    768  HB3 SER A 446      31.139  16.350  16.301  1.00  0.00           H
ATOM    769  HG  SER A 446      32.696  15.258  15.469  1.00  0.00           H
ATOM    770  N   HIS A 447      30.478  13.749  19.774  1.00 35.92           N
ATOM    771  CA  HIS A 447      30.749  12.886  20.933  1.00 35.92           C
ATOM    772  ND1 HIS A 447      30.748  15.839  23.489  1.00 35.92           N
ATOM    773  CG  HIS A 447      31.098  14.910  22.505  1.00 35.92           C
ATOM    774  CB  HIS A 447      30.370  13.609  22.242  1.00 35.92           C
ATOM    775  NE2 HIS A 447      32.567  16.551  22.471  1.00 35.92           N
ATOM    776  CD2 HIS A 447      32.237  15.349  21.888  1.00 35.92           C
ATOM    777  CE1 HIS A 447      31.660  16.815  23.426  1.00 35.92           C
ATOM    778  C   HIS A 447      30.022  11.546  20.785  1.00 35.92           C
ATOM    779  O   HIS A 447      30.685  10.521  20.611  1.00 35.92           O
ATOM    780  H   HIS A 447      29.566  14.191  19.741  1.00  0.00           H
ATOM    781  HA  HIS A 447      31.811  12.652  20.980  1.00  0.00           H
ATOM    782  HB2 HIS A 447      30.575  12.937  23.075  1.00  0.00           H
ATOM    783  HB3 HIS A 447      29.300  13.809  22.256  1.00  0.00           H
ATOM    784  HD2 HIS A 447      32.756  14.849  21.083  1.00  0.00           H
ATOM    785  HE1 HIS A 447      31.665  17.685  24.069  1.00  0.00           H
ATOM    786  HE2 HIS A 447      33.354  17.132  22.230  1.00  0.00           H
ATOM    787  N   GLU A 448      28.710  11.597  20.548  1.00 73.87           N
ATOM    788  CA  GLU A 448      27.845  10.412  20.474  1.00 73.87           C
ATOM    789  CB  GLU A 448      26.365  10.828  20.562  1.00 73.87           C
ATOM    790  CG  GLU A 448      25.985  11.590  21.846  1.00 73.87           C
ATOM    791  CD  GLU A 448      26.704  11.080  23.108  1.00 73.87           C
ATOM    792  OE1 GLU A 448      26.640   9.854  23.358  1.00 73.87           O
ATOM    793  OE2 GLU A 448      27.484  11.872  23.686  1.00 73.87           O
ATOM    794  C   GLU A 448      28.078   9.535  19.238  1.00 73.87           C
ATOM    795  O   GLU A 448      27.885   8.325  19.317  1.00 73.87           O
ATOM    796  H   GLU A 448      28.249  12.495  20.664  1.00  0.00           H
ATOM    797  HA  GLU A 448      28.064   9.772  21.329  1.00  0.00           H
ATOM    798  HB2 GLU A 448      25.758   9.922  20.517  1.00  0.00           H
ATOM    799  HB3 GLU A 448      26.106  11.440  19.696  1.00  0.00           H
ATOM    800  HG2 GLU A 448      26.219  12.646  21.701  1.00  0.00           H
ATOM    801  HG3 GLU A 448      24.903  11.521  21.986  1.00  0.00           H
ATOM    802  N   ILE A 449      28.682  10.061  18.166  1.00130.44           N
ATOM    803  CA  ILE A 449      29.155   9.229  17.049  1.00130.44           C
ATOM    804  CB  ILE A 449      29.419  10.117  15.811  1.00130.44           C
ATOM    805  CG1 ILE A 449      29.530   9.262  14.529  1.00130.44           C
ATOM    806  CG2 ILE A 449      30.686  10.980  15.952  1.00130.44           C
ATOM    807  CD1 ILE A 449      28.239   9.292  13.712  1.00130.44           C
ATOM    808  C   ILE A 449      30.379   8.366  17.426  1.00130.44           C
ATOM    809  O   ILE A 449      30.523   7.236  16.953  1.00130.44           O
ATOM    810  H   ILE A 449      28.767  11.071  18.108  1.00  0.00           H
ATOM    811  HA  ILE A 449      28.348   8.539  16.795  1.00  0.00           H
ATOM    812  HB  ILE A 449      28.575  10.800  15.702  1.00  0.00           H
ATOM    813 HG12 ILE A 449      29.750   8.231  14.779  1.00  0.00           H
ATOM    814 HG13 ILE A 449      30.345   9.615  13.900  1.00  0.00           H
ATOM    815 HG21 ILE A 449      30.703  11.719  15.151  1.00  0.00           H
ATOM    816 HG22 ILE A 449      30.674  11.505  16.906  1.00  0.00           H
ATOM    817 HG23 ILE A 449      31.580  10.362  15.882  1.00  0.00           H
ATOM    818 HD11 ILE A 449      28.086  10.296  13.322  1.00  0.00           H
ATOM    819 HD12 ILE A 449      28.312   8.589  12.882  1.00  0.00           H
ATOM    820 HD13 ILE A 449      27.393   9.020  14.340  1.00  0.00           H
ATOM    821  N   ARG A 450      31.311   8.884  18.242  1.00104.77           N
ATOM    822  CA  ARG A 450      32.656   8.290  18.382  1.00104.77           C
ATOM    823  CB  ARG A 450      33.649   9.294  18.998  1.00104.77           C
ATOM    824  CG  ARG A 450      33.947  10.465  18.042  1.00104.77           C
ATOM    825  CD  ARG A 450      35.014  11.424  18.600  1.00104.77           C
ATOM    826  NE  ARG A 450      34.975  12.731  17.910  1.00104.77           N
ATOM    827  CZ  ARG A 450      35.885  13.329  17.159  1.00104.77           C
ATOM    828  NH1 ARG A 450      37.025  12.778  16.847  1.00104.77           N
ATOM    829  NH2 ARG A 450      35.641  14.507  16.664  1.00104.77           N
ATOM    830  C   ARG A 450      32.636   6.966  19.144  1.00104.77           C
ATOM    831  O   ARG A 450      33.320   6.036  18.730  1.00104.77           O
ATOM    832  H   ARG A 450      31.086   9.744  18.735  1.00  0.00           H
ATOM    833  HA  ARG A 450      33.018   8.030  17.387  1.00  0.00           H
ATOM    834  HB2 ARG A 450      34.586   8.775  19.210  1.00  0.00           H
ATOM    835  HB3 ARG A 450      33.248   9.678  19.938  1.00  0.00           H
ATOM    836  HG2 ARG A 450      33.024  11.018  17.878  1.00  0.00           H
ATOM    837  HG3 ARG A 450      34.293  10.077  17.083  1.00  0.00           H
ATOM    838  HD2 ARG A 450      34.802  11.597  19.657  1.00  0.00           H
ATOM    839  HD3 ARG A 450      35.997  10.958  18.528  1.00  0.00           H
ATOM    840  HE  ARG A 450      34.104  13.242  18.043  1.00  0.00           H
ATOM    841 HH11 ARG A 450      37.208  11.840  17.138  1.00  0.00           H
ATOM    842 HH12 ARG A 450      37.578  13.176  16.086  1.00  0.00           H
ATOM    843 HH21 ARG A 450      34.717  14.915  16.779  1.00  0.00           H
ATOM    844 HH22 ARG A 450      36.321  14.956  16.068  1.00  0.00           H
ATOM    845  N   THR A 451      31.768   6.813  20.141  1.00 45.88           N
ATOM    846  CA  THR A 451      31.624   5.553  20.899  1.00 45.88           C
ATOM    847  CB  THR A 451      30.780   5.763  22.166  1.00 45.88           C
ATOM    848  OG1 THR A 451      31.430   6.721  22.965  1.00 45.88           O
ATOM    849  CG2 THR A 451      30.650   4.496  23.010  1.00 45.88           C
ATOM    850  C   THR A 451      31.123   4.376  20.040  1.00 45.88           C
ATOM    851  O   THR A 451      31.865   3.400  19.900  1.00 45.88           O
ATOM    852  H   THR A 451      31.214   7.614  20.414  1.00  0.00           H
ATOM    853  HA  THR A 451      32.617   5.266  21.242  1.00  0.00           H
ATOM    854  HB  THR A 451      29.789   6.134  21.912  1.00  0.00           H
ATOM    855 HG21 THR A 451      30.133   4.734  23.940  1.00  0.00           H
ATOM    856 HG22 THR A 451      31.641   4.105  23.241  1.00  0.00           H
ATOM    857 HG23 THR A 451      30.074   3.739  22.479  1.00  0.00           H
ATOM    858  HG1 THR A 451      30.785   7.401  23.191  1.00  0.00           H
ATOM    859  N   PRO A 452      29.967   4.468  19.350  1.00 79.98           N
ATOM    860  CA  PRO A 452      29.504   3.423  18.437  1.00 79.98           C
ATOM    861  CD  PRO A 452      28.942   5.487  19.505  1.00 79.98           C
ATOM    862  CB  PRO A 452      28.076   3.816  18.041  1.00 79.98           C
ATOM    863  CG  PRO A 452      27.979   5.308  18.342  1.00 79.98           C
ATOM    864  C   PRO A 452      30.408   3.202  17.212  1.00 79.98           C
ATOM    865  O   PRO A 452      30.571   2.044  16.819  1.00 79.98           O
ATOM    866  HA  PRO A 452      29.462   2.478  18.981  1.00  0.00           H
ATOM    867  HD2 PRO A 452      28.402   5.337  20.441  1.00  0.00           H
ATOM    868  HD3 PRO A 452      29.371   6.484  19.475  1.00  0.00           H
ATOM    869  HB2 PRO A 452      27.370   3.279  18.675  1.00  0.00           H
ATOM    870  HB3 PRO A 452      27.870   3.609  16.991  1.00  0.00           H
ATOM    871  HG2 PRO A 452      28.336   5.887  17.497  1.00  0.00           H
ATOM    872  HG3 PRO A 452      26.965   5.607  18.606  1.00  0.00           H
ATOM    873  N   MET A 453      31.105   4.231  16.701  1.00 49.49           N
ATOM    874  CA  MET A 453      32.134   4.042  15.664  1.00 49.49           C
ATOM    875  CB  MET A 453      32.630   5.372  15.084  1.00 49.49           C
ATOM    876  CG  MET A 453      31.653   6.035  14.106  1.00 49.49           C
ATOM    877  SD  MET A 453      31.071   5.048  12.693  1.00 49.49           S
ATOM    878  CE  MET A 453      32.589   4.756  11.762  1.00 49.49           C
ATOM    879  C   MET A 453      33.341   3.239  16.165  1.00 49.49           C
ATOM    880  O   MET A 453      33.723   2.261  15.528  1.00 49.49           O
ATOM    881  H   MET A 453      30.915   5.174  17.028  1.00  0.00           H
ATOM    882  HA  MET A 453      31.695   3.475  14.847  1.00  0.00           H
ATOM    883  HB2 MET A 453      33.557   5.177  14.552  1.00  0.00           H
ATOM    884  HB3 MET A 453      32.853   6.064  15.896  1.00  0.00           H
ATOM    885  HG2 MET A 453      30.776   6.327  14.673  1.00  0.00           H
ATOM    886  HG3 MET A 453      32.115   6.945  13.723  1.00  0.00           H
ATOM    887  HE1 MET A 453      32.358   4.170  10.873  1.00  0.00           H
ATOM    888  HE2 MET A 453      33.023   5.708  11.458  1.00  0.00           H
ATOM    889  HE3 MET A 453      33.297   4.201  12.376  1.00  0.00           H
ATOM    890  N   ASN A 454      33.877   3.560  17.347  1.00 59.59           N
ATOM    891  CA  ASN A 454      34.974   2.795  17.953  1.00 59.59           C
ATOM    892  CB  ASN A 454      35.423   3.471  19.261  1.00 59.59           C
ATOM    893  CG  ASN A 454      36.111   4.810  19.058  1.00 59.59           C
ATOM    894  OD1 ASN A 454      36.729   5.090  18.047  1.00 59.59           O
ATOM    895  ND2 ASN A 454      36.145   5.635  20.079  1.00 59.59           N
ATOM    896  C   ASN A 454      34.579   1.331  18.210  1.00 59.59           C
ATOM    897  O   ASN A 454      35.379   0.431  17.955  1.00 59.59           O
ATOM    898  H   ASN A 454      33.531   4.379  17.836  1.00  0.00           H
ATOM    899  HA  ASN A 454      35.818   2.779  17.261  1.00  0.00           H
ATOM    900  HB2 ASN A 454      34.559   3.608  19.910  1.00  0.00           H
ATOM    901  HB3 ASN A 454      36.130   2.819  19.771  1.00  0.00           H
ATOM    902 HD21 ASN A 454      36.619   6.502  19.921  1.00  0.00           H
ATOM    903 HD22 ASN A 454      35.608   5.435  20.901  1.00  0.00           H
ATOM    904  N   GLY A 455      33.311   1.087  18.564  1.00 20.93           N
ATOM    905  CA  GLY A 455      32.743  -0.255  18.692  1.00 20.93           C
ATOM    906  C   GLY A 455      32.780  -1.055  17.387  1.00 20.93           C
ATOM    907  O   GLY A 455      33.370  -2.133  17.356  1.00 20.93           O
ATOM    908  H   GLY A 455      32.715   1.883  18.764  1.00  0.00           H
ATOM    909  HA2 GLY A 455      33.294  -0.811  19.452  1.00  0.00           H
ATOM    910  HA3 GLY A 455      31.704  -0.170  19.008  1.00  0.00           H
ATOM    911  N   VAL A 456      32.250  -0.506  16.285  1.00 86.62           N
ATOM    912  CA  VAL A 456      32.235  -1.215  14.989  1.00 86.62           C
ATOM    913  CB  VAL A 456      31.169  -0.637  14.034  1.00 86.62           C
ATOM    914  CG1 VAL A 456      31.443   0.798  13.582  1.00 86.62           C
ATOM    915  CG2 VAL A 456      31.003  -1.485  12.771  1.00 86.62           C
ATOM    916  C   VAL A 456      33.625  -1.337  14.346  1.00 86.62           C
ATOM    917  O   VAL A 456      33.925  -2.394  13.797  1.00 86.62           O
ATOM    918  H   VAL A 456      31.836   0.418  16.351  1.00  0.00           H
ATOM    919  HA  VAL A 456      31.923  -2.239  15.196  1.00  0.00           H
ATOM    920  HB  VAL A 456      30.214  -0.646  14.562  1.00  0.00           H
ATOM    921 HG21 VAL A 456      30.097  -1.186  12.243  1.00  0.00           H
ATOM    922 HG22 VAL A 456      31.858  -1.342  12.113  1.00  0.00           H
ATOM    923 HG23 VAL A 456      30.929  -2.539  13.035  1.00  0.00           H
ATOM    924 HG11 VAL A 456      30.635   1.148  12.938  1.00  0.00           H
ATOM    925 HG12 VAL A 456      31.481   1.436  14.456  1.00  0.00           H
ATOM    926 HG13 VAL A 456      32.388   0.864  13.043  1.00  0.00           H
ATOM    927  N   LEU A 457      34.542  -0.386  14.569  1.00 81.71           N
ATOM    928  CA  LEU A 457      35.948  -0.518  14.149  1.00 81.71           C
ATOM    929  CB  LEU A 457      36.709   0.812  14.329  1.00 81.71           C
ATOM    930  CG  LEU A 457      36.795   1.651  13.046  1.00 81.71           C
ATOM    931  CD1 LEU A 457      35.445   2.222  12.635  1.00 81.71           C
ATOM    932  CD2 LEU A 457      37.781   2.798  13.268  1.00 81.71           C
ATOM    933  C   LEU A 457      36.683  -1.627  14.911  1.00 81.71           C
ATOM    934  O   LEU A 457      37.374  -2.425  14.284  1.00 81.71           O
ATOM    935  H   LEU A 457      34.258   0.458  15.057  1.00  0.00           H
ATOM    936  HA  LEU A 457      35.976  -0.804  13.097  1.00  0.00           H
ATOM    937  HB2 LEU A 457      37.734   0.579  14.628  1.00  0.00           H
ATOM    938  HB3 LEU A 457      36.266   1.397  15.139  1.00  0.00           H
ATOM    939  HG  LEU A 457      37.176   1.032  12.237  1.00  0.00           H
ATOM    940 HD21 LEU A 457      37.828   3.432  12.383  1.00  0.00           H
ATOM    941 HD22 LEU A 457      38.777   2.397  13.463  1.00  0.00           H
ATOM    942 HD23 LEU A 457      37.470   3.398  14.126  1.00  0.00           H
ATOM    943 HD11 LEU A 457      35.570   2.838  11.753  1.00  0.00           H
ATOM    944 HD12 LEU A 457      34.750   1.414  12.412  1.00  0.00           H
ATOM    945 HD13 LEU A 457      35.043   2.839  13.437  1.00  0.00           H
ATOM    946  N   GLY A 458      36.571  -1.662  16.243  1.00 22.68           N
ATOM    947  CA  GLY A 458      37.244  -2.674  17.062  1.00 22.68           C
ATOM    948  C   GLY A 458      36.698  -4.080  16.808  1.00 22.68           C
ATOM    949  O   GLY A 458      37.467  -4.997  16.523  1.00 22.68           O
ATOM    950  H   GLY A 458      36.008  -0.958  16.708  1.00  0.00           H
ATOM    951  HA2 GLY A 458      37.095  -2.435  18.114  1.00  0.00           H
ATOM    952  HA3 GLY A 458      38.312  -2.672  16.844  1.00  0.00           H
ATOM    953  N   MET A 459      35.375  -4.188  16.662  1.00139.52           N
ATOM    954  CA  MET A 459      34.687  -5.430  16.310  1.00139.52           C
ATOM    955  CB  MET A 459      33.173  -5.170  16.394  1.00139.52           C
ATOM    956  CG  MET A 459      32.346  -6.446  16.279  1.00139.52           C
ATOM    957  SD  MET A 459      32.206  -7.173  14.630  1.00139.52           S
ATOM    958  CE  MET A 459      30.951  -6.156  13.845  1.00139.52           C
ATOM    959  C   MET A 459      35.117  -5.966  14.935  1.00139.52           C
ATOM    960  O   MET A 459      35.557  -7.108  14.830  1.00139.52           O
ATOM    961  H   MET A 459      34.804  -3.370  16.846  1.00  0.00           H
ATOM    962  HA  MET A 459      34.948  -6.189  17.049  1.00  0.00           H
ATOM    963  HB2 MET A 459      32.955  -4.736  17.371  1.00  0.00           H
ATOM    964  HB3 MET A 459      32.866  -4.460  15.625  1.00  0.00           H
ATOM    965  HG2 MET A 459      31.343  -6.243  16.651  1.00  0.00           H
ATOM    966  HG3 MET A 459      32.804  -7.186  16.934  1.00  0.00           H
ATOM    967  HE1 MET A 459      30.014  -6.303  14.372  1.00  0.00           H
ATOM    968  HE2 MET A 459      31.246  -5.109  13.877  1.00  0.00           H
ATOM    969  HE3 MET A 459      30.823  -6.477  12.813  1.00  0.00           H
ATOM    970  N   LEU A 460      35.164  -5.104  13.913  1.00 35.01           N
ATOM    971  CA  LEU A 460      35.582  -5.487  12.560  1.00 35.01           C
ATOM    972  CB  LEU A 460      34.910  -4.570  11.528  1.00 35.01           C
ATOM    973  CG  LEU A 460      33.378  -4.686  11.485  1.00 35.01           C
ATOM    974  CD1 LEU A 460      32.826  -3.614  10.553  1.00 35.01           C
ATOM    975  CD2 LEU A 460      32.924  -6.042  10.937  1.00 35.01           C
ATOM    976  C   LEU A 460      37.105  -5.560  12.359  1.00 35.01           C
ATOM    977  O   LEU A 460      37.544  -5.944  11.274  1.00 35.01           O
ATOM    978  H   LEU A 460      34.835  -4.156  14.059  1.00  0.00           H
ATOM    979  HA  LEU A 460      35.234  -6.505  12.380  1.00  0.00           H
ATOM    980  HB2 LEU A 460      35.198  -3.540  11.741  1.00  0.00           H
ATOM    981  HB3 LEU A 460      35.284  -4.829  10.541  1.00  0.00           H
ATOM    982  HG  LEU A 460      32.956  -4.532  12.475  1.00  0.00           H
ATOM    983 HD21 LEU A 460      33.408  -6.236   9.980  1.00  0.00           H
ATOM    984 HD22 LEU A 460      31.846  -6.048  10.795  1.00  0.00           H
ATOM    985 HD23 LEU A 460      33.185  -6.834  11.638  1.00  0.00           H
ATOM    986 HD11 LEU A 460      33.195  -2.636  10.859  1.00  0.00           H
ATOM    987 HD12 LEU A 460      33.168  -3.821   9.545  1.00  0.00           H
ATOM    988 HD13 LEU A 460      31.737  -3.621  10.582  1.00  0.00           H
ATOM    989  N   HIS A 461      37.918  -5.284  13.384  1.00 91.17           N
ATOM    990  CA  HIS A 461      39.234  -5.920  13.486  1.00 91.17           C
ATOM    991  ND1 HIS A 461      42.399  -5.983  13.302  1.00 91.17           N
ATOM    992  CG  HIS A 461      41.547  -5.800  14.395  1.00 91.17           C
ATOM    993  CB  HIS A 461      40.223  -5.082  14.312  1.00 91.17           C
ATOM    994  NE2 HIS A 461      42.852  -7.513  14.833  1.00 91.17           N
ATOM    995  CD2 HIS A 461      41.839  -6.738  15.342  1.00 91.17           C
ATOM    996  CE1 HIS A 461      43.156  -7.051  13.611  1.00 91.17           C
ATOM    997  C   HIS A 461      39.107  -7.347  14.034  1.00 91.17           C
ATOM    998  O   HIS A 461      39.452  -8.289  13.334  1.00 91.17           O
ATOM    999  H   HIS A 461      37.501  -4.930  14.235  1.00  0.00           H
ATOM   1000  HA  HIS A 461      39.672  -6.024  12.493  1.00  0.00           H
ATOM   1001  HB2 HIS A 461      40.370  -4.114  13.833  1.00  0.00           H
ATOM   1002  HB3 HIS A 461      39.835  -4.922  15.318  1.00  0.00           H
ATOM   1003  HD2 HIS A 461      41.227  -6.996  16.194  1.00  0.00           H
ATOM   1004  HE1 HIS A 461      43.818  -7.560  12.922  1.00  0.00           H
ATOM   1005  HE2 HIS A 461      43.054  -8.477  15.138  1.00  0.00           H
ATOM   1006  N   MET A 462      38.466  -7.529  15.195  1.00 23.50           N
ATOM   1007  CA  MET A 462      38.404  -8.819  15.903  1.00 23.50           C
ATOM   1008  CB  MET A 462      37.591  -8.672  17.201  1.00 23.50           C
ATOM   1009  CG  MET A 462      38.313  -7.819  18.254  1.00 23.50           C
ATOM   1010  SD  MET A 462      37.355  -7.459  19.756  1.00 23.50           S
ATOM   1011  CE  MET A 462      37.152  -9.134  20.422  1.00 23.50           C
ATOM   1012  C   MET A 462      37.837  -9.979  15.071  1.00 23.50           C
ATOM   1013  O   MET A 462      38.358 -11.085  15.172  1.00 23.50           O
ATOM   1014  H   MET A 462      38.096  -6.710  15.668  1.00  0.00           H
ATOM   1015  HA  MET A 462      39.422  -9.110  16.170  1.00  0.00           H
ATOM   1016  HB2 MET A 462      37.422  -9.664  17.620  1.00  0.00           H
ATOM   1017  HB3 MET A 462      36.619  -8.228  16.980  1.00  0.00           H
ATOM   1018  HG2 MET A 462      39.231  -8.331  18.542  1.00  0.00           H
ATOM   1019  HG3 MET A 462      38.592  -6.867  17.806  1.00  0.00           H
ATOM   1020  HE1 MET A 462      36.721  -9.081  21.421  1.00  0.00           H
ATOM   1021  HE2 MET A 462      36.485  -9.708  19.778  1.00  0.00           H
ATOM   1022  HE3 MET A 462      38.122  -9.629  20.477  1.00  0.00           H
ATOM   1023  N   LEU A 463      36.874  -9.743  14.169  1.00 54.58           N
ATOM   1024  CA  LEU A 463      36.355 -10.808  13.293  1.00 54.58           C
ATOM   1025  CB  LEU A 463      35.022 -10.411  12.633  1.00 54.58           C
ATOM   1026  CG  LEU A 463      33.902  -9.929  13.564  1.00 54.58           C
ATOM   1027  CD1 LEU A 463      32.567 -10.018  12.819  1.00 54.58           C
ATOM   1028  CD2 LEU A 463      33.750 -10.688  14.884  1.00 54.58           C
ATOM   1029  C   LEU A 463      37.341 -11.270  12.207  1.00 54.58           C
ATOM   1030  O   LEU A 463      37.111 -12.315  11.601  1.00 54.58           O
ATOM   1031  H   LEU A 463      36.464  -8.816  14.137  1.00  0.00           H
ATOM   1032  HA  LEU A 463      36.166 -11.690  13.912  1.00  0.00           H
ATOM   1033  HB2 LEU A 463      34.667 -11.281  12.082  1.00  0.00           H
ATOM   1034  HB3 LEU A 463      35.220  -9.624  11.904  1.00  0.00           H
ATOM   1035  HG  LEU A 463      34.105  -8.893  13.797  1.00  0.00           H
ATOM   1036 HD21 LEU A 463      32.916 -10.277  15.449  1.00  0.00           H
ATOM   1037 HD22 LEU A 463      34.650 -10.584  15.489  1.00  0.00           H
ATOM   1038 HD23 LEU A 463      33.567 -11.740  14.698  1.00  0.00           H
ATOM   1039 HD11 LEU A 463      32.376 -11.044  12.503  1.00  0.00           H
ATOM   1040 HD12 LEU A 463      32.592  -9.363  11.950  1.00  0.00           H
ATOM   1041 HD13 LEU A 463      31.756  -9.700  13.471  1.00  0.00           H
ATOM   1042  N   THR A 464      38.392 -10.499  11.906  1.00102.56           N
ATOM   1043  CA  THR A 464      39.447 -10.933  10.976  1.00102.56           C
ATOM   1044  CB  THR A 464      40.143  -9.720  10.325  1.00102.56           C
ATOM   1045  OG1 THR A 464      40.414  -9.967   8.956  1.00102.56           O
ATOM   1046  CG2 THR A 464      41.472  -9.286  10.956  1.00102.56           C
ATOM   1047  C   THR A 464      40.429 -11.904  11.636  1.00102.56           C
ATOM   1048  O   THR A 464      40.873 -12.844  10.982  1.00102.56           O
ATOM   1049  H   THR A 464      38.556  -9.662  12.453  1.00  0.00           H
ATOM   1050  HA  THR A 464      38.966 -11.489  10.177  1.00  0.00           H
ATOM   1051  HB  THR A 464      39.459  -8.872  10.374  1.00  0.00           H
ATOM   1052  HG1 THR A 464      39.718 -10.536   8.587  1.00  0.00           H
ATOM   1053 HG21 THR A 464      41.778  -8.332  10.531  1.00  0.00           H
ATOM   1054 HG22 THR A 464      42.245 -10.022  10.747  1.00  0.00           H
ATOM   1055 HG23 THR A 464      41.370  -9.184  12.036  1.00  0.00           H
ATOM   1056  N   ASP A 465      40.593 -11.816  12.962  1.00 41.46           N
ATOM   1057  CA  ASP A 465      41.420 -12.733  13.758  1.00 41.46           C
ATOM   1058  CB  ASP A 465      41.791 -12.070  15.101  1.00 41.46           C
ATOM   1059  CG  ASP A 465      42.515 -10.715  15.031  1.00 41.46           C
ATOM   1060  OD1 ASP A 465      43.196 -10.409  14.028  1.00 41.46           O
ATOM   1061  OD2 ASP A 465      42.523 -10.011  16.069  1.00 41.46           O
ATOM   1062  C   ASP A 465      40.742 -14.099  14.017  1.00 41.46           C
ATOM   1063  O   ASP A 465      41.365 -14.985  14.605  1.00 41.46           O
ATOM   1064  H   ASP A 465      40.145 -11.056  13.456  1.00  0.00           H
ATOM   1065  HA  ASP A 465      42.340 -12.928  13.206  1.00  0.00           H
ATOM   1066  HB2 ASP A 465      40.870 -11.929  15.665  1.00  0.00           H
ATOM   1067  HB3 ASP A 465      42.420 -12.762  15.664  1.00  0.00           H
ATOM   1068  N   THR A 466      39.463 -14.279  13.655  1.00 44.03           N
ATOM   1069  CA  THR A 466      38.689 -15.507  13.922  1.00 44.03           C
ATOM   1070  CB  THR A 466      37.449 -15.245  14.797  1.00 44.03           C
ATOM   1071  OG1 THR A 466      36.492 -14.465  14.135  1.00 44.03           O
ATOM   1072  CG2 THR A 466      37.765 -14.562  16.125  1.00 44.03           C
ATOM   1073  C   THR A 466      38.314 -16.284  12.652  1.00 44.03           C
ATOM   1074  O   THR A 466      38.445 -15.818  11.520  1.00 44.03           O
ATOM   1075  H   THR A 466      38.991 -13.525  13.171  1.00  0.00           H
ATOM   1076  HA  THR A 466      39.318 -16.182  14.500  1.00  0.00           H
ATOM   1077  HB  THR A 466      36.991 -16.208  15.025  1.00  0.00           H
ATOM   1078 HG21 THR A 466      36.856 -14.483  16.722  1.00  0.00           H
ATOM   1079 HG22 THR A 466      38.509 -15.143  16.671  1.00  0.00           H
ATOM   1080 HG23 THR A 466      38.159 -13.562  15.948  1.00  0.00           H
ATOM   1081  HG1 THR A 466      35.688 -14.467  14.685  1.00  0.00           H
ATOM   1082  N   ASN A 467      37.955 -17.561  12.835  1.00 43.64           N
ATOM   1083  CA  ASN A 467      37.601 -18.459  11.735  1.00 43.64           C
ATOM   1084  CB  ASN A 467      37.520 -19.910  12.243  1.00 43.64           C
ATOM   1085  CG  ASN A 467      38.820 -20.398  12.852  1.00 43.64           C
ATOM   1086  OD1 ASN A 467      39.744 -20.801  12.172  1.00 43.64           O
ATOM   1087  ND2 ASN A 467      38.917 -20.454  14.161  1.00 43.64           N
ATOM   1088  C   ASN A 467      36.282 -18.029  11.068  1.00 43.64           C
ATOM   1089  O   ASN A 467      35.251 -17.944  11.733  1.00 43.64           O
ATOM   1090  H   ASN A 467      37.844 -17.892  13.775  1.00  0.00           H
ATOM   1091  HA  ASN A 467      38.393 -18.403  10.986  1.00  0.00           H
ATOM   1092  HB2 ASN A 467      36.715 -19.994  12.973  1.00  0.00           H
ATOM   1093  HB3 ASN A 467      37.280 -20.563  11.403  1.00  0.00           H
ATOM   1094 HD21 ASN A 467      38.151 -20.180  14.745  1.00  0.00           H
ATOM   1095 HD22 ASN A 467      39.802 -20.763  14.516  1.00  0.00           H
ATOM   1096  N   LEU A 468      36.299 -17.927   9.740  1.00 59.09           N
ATOM   1097  CA  LEU A 468      35.193 -17.498   8.882  1.00 59.09           C
ATOM   1098  CB  LEU A 468      35.245 -15.961   8.743  1.00 59.09           C
ATOM   1099  CG  LEU A 468      34.674 -15.129   9.905  1.00 59.09           C
ATOM   1100  CD1 LEU A 468      34.759 -13.645   9.533  1.00 59.09           C
ATOM   1101  CD2 LEU A 468      33.207 -15.474  10.185  1.00 59.09           C
ATOM   1102  C   LEU A 468      35.331 -18.151   7.496  1.00 59.09           C
ATOM   1103  O   LEU A 468      36.431 -18.550   7.108  1.00 59.09           O
ATOM   1104  H   LEU A 468      37.171 -18.088   9.257  1.00  0.00           H
ATOM   1105  HA  LEU A 468      34.237 -17.812   9.302  1.00  0.00           H
ATOM   1106  HB2 LEU A 468      34.713 -15.677   7.838  1.00  0.00           H
ATOM   1107  HB3 LEU A 468      36.285 -15.673   8.601  1.00  0.00           H
ATOM   1108  HG  LEU A 468      35.262 -15.294  10.807  1.00  0.00           H
ATOM   1109 HD21 LEU A 468      32.659 -15.554   9.252  1.00  0.00           H
ATOM   1110 HD22 LEU A 468      33.155 -16.430  10.708  1.00  0.00           H
ATOM   1111 HD23 LEU A 468      32.734 -14.715  10.798  1.00  0.00           H
ATOM   1112 HD11 LEU A 468      34.384 -13.026  10.344  1.00  0.00           H
ATOM   1113 HD12 LEU A 468      35.803 -13.375   9.367  1.00  0.00           H
ATOM   1114 HD13 LEU A 468      34.191 -13.440   8.628  1.00  0.00           H
ATOM   1115  N   ASP A 469      34.247 -18.172   6.719  1.00 70.52           N
ATOM   1116  CA  ASP A 469      34.322 -18.386   5.268  1.00 70.52           C
ATOM   1117  CB  ASP A 469      32.905 -18.590   4.705  1.00 70.52           C
ATOM   1118  CG  ASP A 469      32.912 -18.848   3.193  1.00 70.52           C
ATOM   1119  OD1 ASP A 469      33.796 -19.627   2.771  1.00 70.52           O
ATOM   1120  OD2 ASP A 469      32.434 -17.941   2.475  1.00 70.52           O
ATOM   1121  C   ASP A 469      35.044 -17.222   4.550  1.00 70.52           C
ATOM   1122  O   ASP A 469      35.061 -16.088   5.036  1.00 70.52           O
ATOM   1123  H   ASP A 469      33.376 -17.806   7.092  1.00  0.00           H
ATOM   1124  HA  ASP A 469      34.894 -19.296   5.081  1.00  0.00           H
ATOM   1125  HB2 ASP A 469      32.306 -17.704   4.925  1.00  0.00           H
ATOM   1126  HB3 ASP A 469      32.445 -19.445   5.203  1.00  0.00           H
ATOM   1127  N   VAL A 470      35.504 -17.462   3.318  1.00 19.57           N
ATOM   1128  CA  VAL A 470      36.095 -16.450   2.427  1.00 19.57           C
ATOM   1129  CB  VAL A 470      36.514 -17.082   1.083  1.00 19.57           C
ATOM   1130  CG1 VAL A 470      37.152 -16.059   0.133  1.00 19.57           C
ATOM   1131  CG2 VAL A 470      37.526 -18.219   1.291  1.00 19.57           C
ATOM   1132  C   VAL A 470      35.139 -15.280   2.181  1.00 19.57           C
ATOM   1133  O   VAL A 470      35.504 -14.143   2.461  1.00 19.57           O
ATOM   1134  H   VAL A 470      35.254 -18.366   2.918  1.00  0.00           H
ATOM   1135  HA  VAL A 470      36.985 -16.044   2.906  1.00  0.00           H
ATOM   1136  HB  VAL A 470      35.632 -17.498   0.594  1.00  0.00           H
ATOM   1137 HG21 VAL A 470      37.827 -18.628   0.327  1.00  0.00           H
ATOM   1138 HG22 VAL A 470      37.072 -19.021   1.873  1.00  0.00           H
ATOM   1139 HG23 VAL A 470      38.402 -17.842   1.818  1.00  0.00           H
ATOM   1140 HG11 VAL A 470      37.466 -16.546  -0.790  1.00  0.00           H
ATOM   1141 HG12 VAL A 470      36.434 -15.279  -0.129  1.00  0.00           H
ATOM   1142 HG13 VAL A 470      38.013 -15.589   0.609  1.00  0.00           H
ATOM   1143  N   THR A 471      33.862 -15.554   1.897  1.00 96.10           N
ATOM   1144  CA  THR A 471      32.851 -14.503   1.675  1.00 96.10           C
ATOM   1145  CB  THR A 471      31.545 -15.067   1.090  1.00 96.10           C
ATOM   1146  OG1 THR A 471      30.881 -15.936   1.979  1.00 96.10           O
ATOM   1147  CG2 THR A 471      31.761 -15.847  -0.203  1.00 96.10           C
ATOM   1148  C   THR A 471      32.522 -13.721   2.947  1.00 96.10           C
ATOM   1149  O   THR A 471      32.265 -12.519   2.892  1.00 96.10           O
ATOM   1150  H   THR A 471      33.564 -16.526   1.859  1.00  0.00           H
ATOM   1151  HA  THR A 471      33.258 -13.793   0.954  1.00  0.00           H
ATOM   1152  HB  THR A 471      30.882 -14.227   0.875  1.00  0.00           H
ATOM   1153 HG21 THR A 471      30.793 -16.148  -0.605  1.00  0.00           H
ATOM   1154 HG22 THR A 471      32.296 -15.225  -0.922  1.00  0.00           H
ATOM   1155 HG23 THR A 471      32.346 -16.743  -0.002  1.00  0.00           H
ATOM   1156  HG1 THR A 471      31.440 -16.746   2.083  1.00  0.00           H
ATOM   1157  N   GLN A 472      32.641 -14.351   4.117  1.00 44.93           N
ATOM   1158  CA  GLN A 472      32.497 -13.668   5.401  1.00 44.93           C
ATOM   1159  CB  GLN A 472      32.216 -14.692   6.511  1.00 44.93           C
ATOM   1160  CG  GLN A 472      30.843 -15.383   6.390  1.00 44.93           C
ATOM   1161  CD  GLN A 472      30.675 -16.554   7.364  1.00 44.93           C
ATOM   1162  OE1 GLN A 472      31.600 -17.300   7.649  1.00 44.93           O
ATOM   1163  NE2 GLN A 472      29.494 -16.782   7.898  1.00 44.93           N
ATOM   1164  C   GLN A 472      33.715 -12.781   5.722  1.00 44.93           C
ATOM   1165  O   GLN A 472      33.510 -11.647   6.152  1.00 44.93           O
ATOM   1166  H   GLN A 472      32.950 -15.313   4.107  1.00  0.00           H
ATOM   1167  HA  GLN A 472      31.636 -13.001   5.342  1.00  0.00           H
ATOM   1168  HB2 GLN A 472      32.996 -15.448   6.487  1.00  0.00           H
ATOM   1169  HB3 GLN A 472      32.251 -14.178   7.471  1.00  0.00           H
ATOM   1170  HG2 GLN A 472      30.712 -15.776   5.382  1.00  0.00           H
ATOM   1171  HG3 GLN A 472      30.059 -14.648   6.570  1.00  0.00           H
ATOM   1172 HE21 GLN A 472      28.698 -16.178   7.736  1.00  0.00           H
ATOM   1173 HE22 GLN A 472      29.414 -17.526   8.581  1.00  0.00           H
ATOM   1174  N   GLN A 473      34.943 -13.192   5.373  1.00 62.33           N
ATOM   1175  CA  GLN A 473      36.139 -12.330   5.427  1.00 62.33           C
ATOM   1176  CB  GLN A 473      37.424 -13.151   5.223  1.00 62.33           C
ATOM   1177  CG  GLN A 473      37.798 -14.011   6.447  1.00 62.33           C
ATOM   1178  CD  GLN A 473      38.326 -13.240   7.669  1.00 62.33           C
ATOM   1179  OE1 GLN A 473      38.548 -12.035   7.663  1.00 62.33           O
ATOM   1180  NE2 GLN A 473      38.619 -13.929   8.753  1.00 62.33           N
ATOM   1181  C   GLN A 473      36.070 -11.157   4.431  1.00 62.33           C
ATOM   1182  O   GLN A 473      36.321 -10.012   4.822  1.00 62.33           O
ATOM   1183  H   GLN A 473      35.043 -14.123   4.976  1.00  0.00           H
ATOM   1184  HA  GLN A 473      36.206 -11.897   6.419  1.00  0.00           H
ATOM   1185  HB2 GLN A 473      37.295 -13.803   4.359  1.00  0.00           H
ATOM   1186  HB3 GLN A 473      38.253 -12.476   5.006  1.00  0.00           H
ATOM   1187  HG2 GLN A 473      38.574 -14.712   6.140  1.00  0.00           H
ATOM   1188  HG3 GLN A 473      36.931 -14.599   6.737  1.00  0.00           H
ATOM   1189 HE21 GLN A 473      38.425 -14.909   8.833  1.00  0.00           H
ATOM   1190 HE22 GLN A 473      39.015 -13.442   9.545  1.00  0.00           H
ATOM   1191  N   ASP A 474      35.559 -11.381   3.216  1.00 28.53           N
ATOM   1192  CA  ASP A 474      35.296 -10.326   2.225  1.00 28.53           C
ATOM   1193  CB  ASP A 474      34.752 -10.929   0.914  1.00 28.53           C
ATOM   1194  CG  ASP A 474      35.705 -11.886   0.185  1.00 28.53           C
ATOM   1195  OD1 ASP A 474      36.922 -11.584   0.177  1.00 28.53           O
ATOM   1196  OD2 ASP A 474      35.177 -12.695  -0.613  1.00 28.53           O
ATOM   1197  C   ASP A 474      34.313  -9.272   2.767  1.00 28.53           C
ATOM   1198  O   ASP A 474      34.613  -8.072   2.753  1.00 28.53           O
ATOM   1199  H   ASP A 474      35.415 -12.346   2.929  1.00  0.00           H
ATOM   1200  HA  ASP A 474      36.236  -9.821   1.994  1.00  0.00           H
ATOM   1201  HB2 ASP A 474      33.820 -11.452   1.123  1.00  0.00           H
ATOM   1202  HB3 ASP A 474      34.517 -10.109   0.234  1.00  0.00           H
ATOM   1203  N   TYR A 475      33.222  -9.702   3.414  1.00 90.62           N
ATOM   1204  CA  TYR A 475      32.257  -8.789   4.031  1.00 90.62           C
ATOM   1205  CB  TYR A 475      30.949  -9.519   4.371  1.00 90.62           C
ATOM   1206  CG  TYR A 475      30.056  -9.860   3.190  1.00 90.62           C
ATOM   1207  CD1 TYR A 475      29.519 -11.158   3.065  1.00 90.62           C
ATOM   1208  CD2 TYR A 475      29.714  -8.873   2.241  1.00 90.62           C
ATOM   1209  CE1 TYR A 475      28.668 -11.478   1.993  1.00 90.62           C
ATOM   1210  CE2 TYR A 475      28.871  -9.191   1.160  1.00 90.62           C
ATOM   1211  CZ  TYR A 475      28.348 -10.494   1.032  1.00 90.62           C
ATOM   1212  OH  TYR A 475      27.515 -10.787   0.001  1.00 90.62           O
ATOM   1213  C   TYR A 475      32.800  -8.056   5.265  1.00 90.62           C
ATOM   1214  O   TYR A 475      32.651  -6.833   5.327  1.00 90.62           O
ATOM   1215  H   TYR A 475      33.015 -10.697   3.394  1.00  0.00           H
ATOM   1216  HA  TYR A 475      32.033  -8.009   3.305  1.00  0.00           H
ATOM   1217  HB2 TYR A 475      31.199 -10.428   4.918  1.00  0.00           H
ATOM   1218  HB3 TYR A 475      30.365  -8.886   5.041  1.00  0.00           H
ATOM   1219  HD1 TYR A 475      29.787 -11.922   3.782  1.00  0.00           H
ATOM   1220  HD2 TYR A 475      30.108  -7.872   2.332  1.00  0.00           H
ATOM   1221  HE1 TYR A 475      28.281 -12.481   1.893  1.00  0.00           H
ATOM   1222  HE2 TYR A 475      28.618  -8.449   0.420  1.00  0.00           H
ATOM   1223  HH  TYR A 475      26.936 -11.515   0.238  1.00  0.00           H
ATOM   1224  N   VAL A 476      33.436  -8.726   6.239  1.00 91.16           N
ATOM   1225  CA  VAL A 476      33.917  -8.026   7.453  1.00 91.16           C
ATOM   1226  CB  VAL A 476      34.277  -8.949   8.637  1.00 91.16           C
ATOM   1227  CG1 VAL A 476      33.076  -9.798   9.057  1.00 91.16           C
ATOM   1228  CG2 VAL A 476      35.484  -9.853   8.394  1.00 91.16           C
ATOM   1229  C   VAL A 476      35.075  -7.078   7.152  1.00 91.16           C
ATOM   1230  O   VAL A 476      35.069  -5.958   7.659  1.00 91.16           O
ATOM   1231  H   VAL A 476      33.553  -9.734   6.156  1.00  0.00           H
ATOM   1232  HA  VAL A 476      33.098  -7.398   7.801  1.00  0.00           H
ATOM   1233  HB  VAL A 476      34.527  -8.311   9.485  1.00  0.00           H
ATOM   1234 HG21 VAL A 476      35.645 -10.509   9.251  1.00  0.00           H
ATOM   1235 HG22 VAL A 476      35.296 -10.457   7.518  1.00  0.00           H
ATOM   1236 HG23 VAL A 476      36.388  -9.265   8.242  1.00  0.00           H
ATOM   1237 HG11 VAL A 476      33.341 -10.410   9.918  1.00  0.00           H
ATOM   1238 HG12 VAL A 476      32.239  -9.152   9.320  1.00  0.00           H
ATOM   1239 HG13 VAL A 476      32.780 -10.458   8.244  1.00  0.00           H
ATOM   1240  N   SER A 477      35.951  -7.410   6.198  1.00 62.85           N
ATOM   1241  CA  SER A 477      37.031  -6.517   5.757  1.00 62.85           C
ATOM   1242  CB  SER A 477      38.093  -7.306   4.985  1.00 62.85           C
ATOM   1243  OG  SER A 477      37.573  -7.823   3.782  1.00 62.85           O
ATOM   1244  C   SER A 477      36.523  -5.331   4.920  1.00 62.85           C
ATOM   1245  O   SER A 477      36.928  -4.192   5.175  1.00 62.85           O
ATOM   1246  H   SER A 477      35.880  -8.331   5.773  1.00  0.00           H
ATOM   1247  HA  SER A 477      37.514  -6.110   6.646  1.00  0.00           H
ATOM   1248  HB2 SER A 477      38.923  -6.639   4.752  1.00  0.00           H
ATOM   1249  HB3 SER A 477      38.464  -8.126   5.602  1.00  0.00           H
ATOM   1250  HG  SER A 477      37.128  -8.671   3.982  1.00  0.00           H
ATOM   1251  N   THR A 478      35.491  -5.532   4.089  1.00 23.26           N
ATOM   1252  CA  THR A 478      34.799  -4.448   3.361  1.00 23.26           C
ATOM   1253  CB  THR A 478      33.845  -5.007   2.289  1.00 23.26           C
ATOM   1254  OG1 THR A 478      34.571  -5.761   1.353  1.00 23.26           O
ATOM   1255  CG2 THR A 478      33.142  -3.908   1.487  1.00 23.26           C
ATOM   1256  C   THR A 478      34.028  -3.519   4.304  1.00 23.26           C
ATOM   1257  O   THR A 478      34.116  -2.291   4.188  1.00 23.26           O
ATOM   1258  H   THR A 478      35.245  -6.496   3.874  1.00  0.00           H
ATOM   1259  HA  THR A 478      35.550  -3.847   2.849  1.00  0.00           H
ATOM   1260  HB  THR A 478      33.092  -5.643   2.755  1.00  0.00           H
ATOM   1261 HG21 THR A 478      33.880  -3.243   1.037  1.00  0.00           H
ATOM   1262 HG22 THR A 478      32.483  -3.332   2.133  1.00  0.00           H
ATOM   1263 HG23 THR A 478      32.543  -4.365   0.699  1.00  0.00           H
ATOM   1264  HG1 THR A 478      34.720  -6.642   1.749  1.00  0.00           H
ATOM   1265  N   ALA A 479      33.372  -4.071   5.325  1.00 27.51           N
ATOM   1266  CA  ALA A 479      32.713  -3.300   6.371  1.00 27.51           C
ATOM   1267  CB  ALA A 479      31.801  -4.249   7.159  1.00 27.51           C
ATOM   1268  C   ALA A 479      33.723  -2.555   7.267  1.00 27.51           C
ATOM   1269  O   ALA A 479      33.518  -1.375   7.554  1.00 27.51           O
ATOM   1270  H   ALA A 479      33.303  -5.085   5.371  1.00  0.00           H
ATOM   1271  HA  ALA A 479      32.084  -2.545   5.897  1.00  0.00           H
ATOM   1272  HB1 ALA A 479      31.079  -4.707   6.482  1.00  0.00           H
ATOM   1273  HB2 ALA A 479      31.260  -3.696   7.926  1.00  0.00           H
ATOM   1274  HB3 ALA A 479      32.393  -5.036   7.627  1.00  0.00           H
ATOM   1275  N   GLN A 480      34.892  -3.144   7.552  1.00 33.81           N
ATOM   1276  CA  GLN A 480      35.978  -2.489   8.288  1.00 33.81           C
ATOM   1277  CB  GLN A 480      37.098  -3.501   8.594  1.00 33.81           C
ATOM   1278  CG  GLN A 480      38.090  -2.985   9.650  1.00 33.81           C
ATOM   1279  CD  GLN A 480      39.479  -3.584   9.464  1.00 33.81           C
ATOM   1280  OE1 GLN A 480      40.361  -2.949   8.894  1.00 33.81           O
ATOM   1281  NE2 GLN A 480      39.675  -4.844   9.771  1.00 33.81           N
ATOM   1282  C   GLN A 480      36.547  -1.298   7.504  1.00 33.81           C
ATOM   1283  O   GLN A 480      36.751  -0.226   8.074  1.00 33.81           O
ATOM   1284  H   GLN A 480      35.002  -4.128   7.319  1.00  0.00           H
ATOM   1285  HA  GLN A 480      35.579  -2.117   9.233  1.00  0.00           H
ATOM   1286  HB2 GLN A 480      37.638  -3.709   7.670  1.00  0.00           H
ATOM   1287  HB3 GLN A 480      36.682  -4.443   8.942  1.00  0.00           H
ATOM   1288  HG2 GLN A 480      38.187  -1.903   9.584  1.00  0.00           H
ATOM   1289  HG3 GLN A 480      37.718  -3.228  10.644  1.00  0.00           H
ATOM   1290 HE21 GLN A 480      38.933  -5.374  10.230  1.00  0.00           H
ATOM   1291 HE22 GLN A 480      40.589  -5.246   9.664  1.00  0.00           H
ATOM   1292  N   ALA A 481      36.741  -1.454   6.190  1.00 23.45           N
ATOM   1293  CA  ALA A 481      37.171  -0.383   5.292  1.00 23.45           C
ATOM   1294  CB  ALA A 481      37.457  -0.989   3.913  1.00 23.45           C
ATOM   1295  C   ALA A 481      36.148   0.762   5.221  1.00 23.45           C
ATOM   1296  O   ALA A 481      36.508   1.913   5.474  1.00 23.45           O
ATOM   1297  H   ALA A 481      36.572  -2.374   5.789  1.00  0.00           H
ATOM   1298  HA  ALA A 481      38.094   0.042   5.671  1.00  0.00           H
ATOM   1299  HB1 ALA A 481      38.208  -1.776   3.999  1.00  0.00           H
ATOM   1300  HB2 ALA A 481      37.824  -0.214   3.240  1.00  0.00           H
ATOM   1301  HB3 ALA A 481      36.547  -1.420   3.493  1.00  0.00           H
ATOM   1302  N   SER A 482      34.864   0.415   5.099  1.00 26.46           N
ATOM   1303  CA  SER A 482      33.739   1.361   5.101  1.00 26.46           C
ATOM   1304  CB  SER A 482      32.424   0.608   4.853  1.00 26.46           C
ATOM   1305  OG  SER A 482      32.480  -0.129   3.645  1.00 26.46           O
ATOM   1306  C   SER A 482      33.642   2.143   6.417  1.00 26.46           C
ATOM   1307  O   SER A 482      33.541   3.368   6.408  1.00 26.46           O
ATOM   1308  H   SER A 482      34.660  -0.565   4.934  1.00  0.00           H
ATOM   1309  HA  SER A 482      33.876   2.081   4.294  1.00  0.00           H
ATOM   1310  HB2 SER A 482      31.606   1.326   4.793  1.00  0.00           H
ATOM   1311  HB3 SER A 482      32.224  -0.073   5.680  1.00  0.00           H
ATOM   1312  HG  SER A 482      33.045  -0.913   3.770  1.00  0.00           H
ATOM   1313  N   GLY A 483      33.822   1.460   7.552  1.00 21.93           N
ATOM   1314  CA  GLY A 483      33.813   2.069   8.878  1.00 21.93           C
ATOM   1315  C   GLY A 483      35.011   2.984   9.131  1.00 21.93           C
ATOM   1316  O   GLY A 483      34.828   4.119   9.568  1.00 21.93           O
ATOM   1317  H   GLY A 483      33.900   0.448   7.494  1.00  0.00           H
ATOM   1318  HA2 GLY A 483      32.899   2.652   9.003  1.00  0.00           H
ATOM   1319  HA3 GLY A 483      33.823   1.277   9.628  1.00  0.00           H
ATOM   1320  N   LYS A 484      36.243   2.530   8.862  1.00 77.13           N
ATOM   1321  CA  LYS A 484      37.452   3.311   9.194  1.00 77.13           C
ATOM   1322  CB  LYS A 484      38.685   2.400   9.314  1.00 77.13           C
ATOM   1323  CG  LYS A 484      39.248   1.866   7.986  1.00 77.13           C
ATOM   1324  CD  LYS A 484      40.216   0.702   8.256  1.00 77.13           C
ATOM   1325  CE  LYS A 484      40.716   0.064   6.955  1.00 77.13           C
ATOM   1326  NZ  LYS A 484      41.545  -1.136   7.227  1.00 77.13           N
ATOM   1327  C   LYS A 484      37.669   4.530   8.293  1.00 77.13           C
ATOM   1328  O   LYS A 484      38.125   5.552   8.797  1.00 77.13           O
ATOM   1329  H   LYS A 484      36.344   1.584   8.502  1.00  0.00           H
ATOM   1330  HA  LYS A 484      37.292   3.740  10.184  1.00  0.00           H
ATOM   1331  HB2 LYS A 484      38.416   1.559   9.956  1.00  0.00           H
ATOM   1332  HB3 LYS A 484      39.477   2.956   9.819  1.00  0.00           H
ATOM   1333  HG2 LYS A 484      38.433   1.518   7.357  1.00  0.00           H
ATOM   1334  HG3 LYS A 484      39.771   2.666   7.460  1.00  0.00           H
ATOM   1335  HD2 LYS A 484      39.694  -0.059   8.840  1.00  0.00           H
ATOM   1336  HD3 LYS A 484      41.065   1.070   8.837  1.00  0.00           H
ATOM   1337  HE2 LYS A 484      39.849  -0.226   6.360  1.00  0.00           H
ATOM   1338  HE3 LYS A 484      41.284   0.807   6.389  1.00  0.00           H
ATOM   1339  HZ1 LYS A 484      41.811  -1.609   6.375  1.00  0.00           H
ATOM   1340  HZ2 LYS A 484      42.369  -0.909   7.763  1.00  0.00           H
ATOM   1341  HZ3 LYS A 484      41.017  -1.812   7.786  1.00  0.00           H
ATOM   1342  N   ALA A 485      37.155   4.505   7.060  1.00 27.73           N
ATOM   1343  CA  ALA A 485      37.003   5.712   6.243  1.00 27.73           C
ATOM   1344  CB  ALA A 485      36.583   5.290   4.829  1.00 27.73           C
ATOM   1345  C   ALA A 485      35.987   6.696   6.853  1.00 27.73           C
ATOM   1346  O   ALA A 485      36.278   7.882   6.990  1.00 27.73           O
ATOM   1347  H   ALA A 485      36.754   3.642   6.715  1.00  0.00           H
ATOM   1348  HA  ALA A 485      37.962   6.229   6.181  1.00  0.00           H
ATOM   1349  HB1 ALA A 485      37.339   4.633   4.396  1.00  0.00           H
ATOM   1350  HB2 ALA A 485      36.481   6.176   4.201  1.00  0.00           H
ATOM   1351  HB3 ALA A 485      35.627   4.765   4.859  1.00  0.00           H
ATOM   1352  N   LEU A 486      34.856   6.194   7.360  1.00 45.60           N
ATOM   1353  CA  LEU A 486      33.804   7.040   7.923  1.00 45.60           C
ATOM   1354  CB  LEU A 486      32.537   6.186   8.095  1.00 45.60           C
ATOM   1355  CG  LEU A 486      31.314   7.008   8.524  1.00 45.60           C
ATOM   1356  CD1 LEU A 486      30.913   7.998   7.437  1.00 45.60           C
ATOM   1357  CD2 LEU A 486      30.139   6.079   8.790  1.00 45.60           C
ATOM   1358  C   LEU A 486      34.198   7.772   9.222  1.00 45.60           C
ATOM   1359  O   LEU A 486      33.744   8.893   9.437  1.00 45.60           O
ATOM   1360  H   LEU A 486      34.652   5.212   7.221  1.00  0.00           H
ATOM   1361  HA  LEU A 486      33.597   7.814   7.185  1.00  0.00           H
ATOM   1362  HB2 LEU A 486      32.724   5.419   8.844  1.00  0.00           H
ATOM   1363  HB3 LEU A 486      32.313   5.686   7.149  1.00  0.00           H
ATOM   1364  HG  LEU A 486      31.525   7.537   9.448  1.00  0.00           H
ATOM   1365 HD11 LEU A 486      30.776   7.488   6.485  1.00  0.00           H
ATOM   1366 HD12 LEU A 486      31.660   8.781   7.328  1.00  0.00           H
ATOM   1367 HD13 LEU A 486      29.971   8.458   7.708  1.00  0.00           H
ATOM   1368 HD21 LEU A 486      30.384   5.400   9.607  1.00  0.00           H
ATOM   1369 HD22 LEU A 486      29.910   5.514   7.888  1.00  0.00           H
ATOM   1370 HD23 LEU A 486      29.262   6.663   9.072  1.00  0.00           H
ATOM   1371  N   VAL A 487      35.094   7.211  10.045  1.00 30.96           N
ATOM   1372  CA  VAL A 487      35.615   7.904  11.244  1.00 30.96           C
ATOM   1373  CB  VAL A 487      36.511   6.986  12.097  1.00 30.96           C
ATOM   1374  CG1 VAL A 487      37.090   7.702  13.326  1.00 30.96           C
ATOM   1375  CG2 VAL A 487      35.691   5.816  12.630  1.00 30.96           C
ATOM   1376  C   VAL A 487      36.384   9.172  10.882  1.00 30.96           C
ATOM   1377  O   VAL A 487      36.185  10.202  11.523  1.00 30.96           O
ATOM   1378  H   VAL A 487      35.421   6.278   9.826  1.00  0.00           H
ATOM   1379  HA  VAL A 487      34.770   8.222  11.856  1.00  0.00           H
ATOM   1380  HB  VAL A 487      37.332   6.602  11.492  1.00  0.00           H
ATOM   1381 HG21 VAL A 487      36.270   5.243  13.351  1.00  0.00           H
ATOM   1382 HG22 VAL A 487      34.799   6.204  13.115  1.00  0.00           H
ATOM   1383 HG23 VAL A 487      35.415   5.161  11.810  1.00  0.00           H
ATOM   1384 HG11 VAL A 487      37.652   6.996  13.939  1.00  0.00           H
ATOM   1385 HG12 VAL A 487      37.772   8.496  13.019  1.00  0.00           H
ATOM   1386 HG13 VAL A 487      36.281   8.132  13.918  1.00  0.00           H
ATOM   1387  N   SER A 488      37.197   9.103   9.827  1.00 72.34           N
ATOM   1388  CA  SER A 488      37.885  10.257   9.244  1.00 72.34           C
ATOM   1389  CB  SER A 488      38.851   9.750   8.160  1.00 72.34           C
ATOM   1390  OG  SER A 488      39.086  10.689   7.140  1.00 72.34           O
ATOM   1391  C   SER A 488      36.872  11.295   8.742  1.00 72.34           C
ATOM   1392  O   SER A 488      36.673  12.303   9.429  1.00 72.34           O
ATOM   1393  H   SER A 488      37.216   8.240   9.303  1.00  0.00           H
ATOM   1394  HA  SER A 488      38.487  10.744  10.011  1.00  0.00           H
ATOM   1395  HB2 SER A 488      39.798   9.485   8.631  1.00  0.00           H
ATOM   1396  HB3 SER A 488      38.447   8.848   7.701  1.00  0.00           H
ATOM   1397  HG  SER A 488      39.459  11.511   7.558  1.00  0.00           H
ATOM   1398  N   LEU A 489      35.993  10.877   7.817  1.00152.73           N
ATOM   1399  CA  LEU A 489      35.007  11.750   7.168  1.00152.73           C
ATOM   1400  CB  LEU A 489      34.158  10.949   6.161  1.00152.73           C
ATOM   1401  CG  LEU A 489      34.908  10.398   4.937  1.00152.73           C
ATOM   1402  CD1 LEU A 489      33.925   9.586   4.090  1.00152.73           C
ATOM   1403  CD2 LEU A 489      35.492  11.509   4.063  1.00152.73           C
ATOM   1404  C   LEU A 489      34.073  12.466   8.148  1.00152.73           C
ATOM   1405  O   LEU A 489      33.946  13.683   8.080  1.00152.73           O
ATOM   1406  H   LEU A 489      36.191   9.984   7.381  1.00  0.00           H
ATOM   1407  HA  LEU A 489      35.545  12.536   6.636  1.00  0.00           H
ATOM   1408  HB2 LEU A 489      33.691  10.118   6.689  1.00  0.00           H
ATOM   1409  HB3 LEU A 489      33.357  11.598   5.800  1.00  0.00           H
ATOM   1410  HG  LEU A 489      35.715   9.743   5.258  1.00  0.00           H
ATOM   1411 HD21 LEU A 489      35.925  11.080   3.160  1.00  0.00           H
ATOM   1412 HD22 LEU A 489      34.715  12.223   3.789  1.00  0.00           H
ATOM   1413 HD23 LEU A 489      36.285  12.027   4.604  1.00  0.00           H
ATOM   1414 HD11 LEU A 489      34.441   9.162   3.230  1.00  0.00           H
ATOM   1415 HD12 LEU A 489      33.508   8.773   4.684  1.00  0.00           H
ATOM   1416 HD13 LEU A 489      33.113  10.225   3.741  1.00  0.00           H
ATOM   1417  N   ILE A 490      33.430  11.754   9.079  1.00 42.70           N
ATOM   1418  CA  ILE A 490      32.499  12.398  10.015  1.00 42.70           C
ATOM   1419  CB  ILE A 490      31.722  11.364  10.862  1.00 42.70           C
ATOM   1420  CG1 ILE A 490      30.762  10.598   9.934  1.00 42.70           C
ATOM   1421  CG2 ILE A 490      30.936  12.055  11.995  1.00 42.70           C
ATOM   1422  CD1 ILE A 490      29.890   9.555  10.636  1.00 42.70           C
ATOM   1423  C   ILE A 490      33.238  13.401  10.894  1.00 42.70           C
ATOM   1424  O   ILE A 490      32.726  14.490  11.138  1.00 42.70           O
ATOM   1425  H   ILE A 490      33.601  10.756   9.142  1.00  0.00           H
ATOM   1426  HA  ILE A 490      31.775  12.976   9.438  1.00  0.00           H
ATOM   1427  HB  ILE A 490      32.428  10.660  11.310  1.00  0.00           H
ATOM   1428 HG12 ILE A 490      31.350  10.093   9.173  1.00  0.00           H
ATOM   1429 HG13 ILE A 490      30.107  11.310   9.435  1.00  0.00           H
ATOM   1430 HD11 ILE A 490      29.097  10.056  11.187  1.00  0.00           H
ATOM   1431 HD12 ILE A 490      30.495   8.944  11.306  1.00  0.00           H
ATOM   1432 HD13 ILE A 490      29.420   8.913   9.897  1.00  0.00           H
ATOM   1433 HG21 ILE A 490      30.337  11.342  12.549  1.00  0.00           H
ATOM   1434 HG22 ILE A 490      30.273  12.811  11.574  1.00  0.00           H
ATOM   1435 HG23 ILE A 490      31.616  12.520  12.707  1.00  0.00           H
ATOM   1436  N   ASN A 491      34.405  13.038  11.424  1.00 87.08           N
ATOM   1437  CA  ASN A 491      35.071  13.887  12.403  1.00 87.08           C
ATOM   1438  CB  ASN A 491      35.911  13.012  13.352  1.00 87.08           C
ATOM   1439  CG  ASN A 491      37.414  13.171  13.274  1.00 87.08           C
ATOM   1440  OD1 ASN A 491      38.040  13.412  14.300  1.00 87.08           O
ATOM   1441  ND2 ASN A 491      38.025  12.840  12.162  1.00 87.08           N
ATOM   1442  C   ASN A 491      35.742  15.126  11.773  1.00 87.08           C
ATOM   1443  O   ASN A 491      35.498  16.209  12.292  1.00 87.08           O
ATOM   1444  H   ASN A 491      34.850  12.180  11.119  1.00  0.00           H
ATOM   1445  HA  ASN A 491      34.282  14.308  13.027  1.00  0.00           H
ATOM   1446  HB2 ASN A 491      35.672  11.961  13.214  1.00  0.00           H
ATOM   1447  HB3 ASN A 491      35.611  13.266  14.360  1.00  0.00           H
ATOM   1448 HD21 ASN A 491      39.010  13.020  12.088  1.00  0.00           H
ATOM   1449 HD22 ASN A 491      37.498  12.593  11.330  1.00  0.00           H
ATOM   1450  N   GLU A 492      36.254  15.002  10.540  1.00 33.64           N
ATOM   1451  CA  GLU A 492      36.800  16.098   9.710  1.00 33.64           C
ATOM   1452  CB  GLU A 492      37.649  15.487   8.575  1.00 33.64           C
ATOM   1453  CG  GLU A 492      38.940  14.813   9.077  1.00 33.64           C
ATOM   1454  CD  GLU A 492      39.491  13.754   8.111  1.00 33.64           C
ATOM   1455  OE1 GLU A 492      39.456  13.967   6.881  1.00 33.64           O
ATOM   1456  OE2 GLU A 492      39.903  12.672   8.598  1.00 33.64           O
ATOM   1457  C   GLU A 492      35.720  17.003   9.088  1.00 33.64           C
ATOM   1458  O   GLU A 492      36.023  18.068   8.547  1.00 33.64           O
ATOM   1459  H   GLU A 492      36.303  14.073  10.133  1.00  0.00           H
ATOM   1460  HA  GLU A 492      37.434  16.743  10.324  1.00  0.00           H
ATOM   1461  HB2 GLU A 492      37.921  16.264   7.858  1.00  0.00           H
ATOM   1462  HB3 GLU A 492      37.034  14.751   8.051  1.00  0.00           H
ATOM   1463  HG2 GLU A 492      39.692  15.586   9.246  1.00  0.00           H
ATOM   1464  HG3 GLU A 492      38.747  14.330  10.034  1.00  0.00           H
ATOM   1465  N   VAL A 493      34.462  16.554   9.067  1.00 46.61           N
ATOM   1466  CA  VAL A 493      33.306  17.360   8.646  1.00 46.61           C
ATOM   1467  CB  VAL A 493      32.315  16.486   7.850  1.00 46.61           C
ATOM   1468  CG1 VAL A 493      30.977  17.179   7.588  1.00 46.61           C
ATOM   1469  CG2 VAL A 493      32.891  16.113   6.476  1.00 46.61           C
ATOM   1470  C   VAL A 493      32.654  18.057   9.845  1.00 46.61           C
ATOM   1471  O   VAL A 493      32.302  19.231   9.745  1.00 46.61           O
ATOM   1472  H   VAL A 493      34.304  15.601   9.367  1.00  0.00           H
ATOM   1473  HA  VAL A 493      33.645  18.151   7.977  1.00  0.00           H
ATOM   1474  HB  VAL A 493      32.112  15.577   8.417  1.00  0.00           H
ATOM   1475 HG21 VAL A 493      32.945  16.989   5.835  1.00  0.00           H
ATOM   1476 HG22 VAL A 493      33.895  15.704   6.580  1.00  0.00           H
ATOM   1477 HG23 VAL A 493      32.262  15.360   6.004  1.00  0.00           H
ATOM   1478 HG11 VAL A 493      30.495  17.408   8.533  1.00  0.00           H
ATOM   1479 HG12 VAL A 493      30.321  16.512   7.032  1.00  0.00           H
ATOM   1480 HG13 VAL A 493      31.127  18.102   7.025  1.00  0.00           H
ATOM   1481  N   LEU A 494      32.490  17.377  10.986  1.00 95.66           N
ATOM   1482  CA  LEU A 494      31.784  17.924  12.155  1.00 95.66           C
ATOM   1483  CB  LEU A 494      31.246  16.787  13.046  1.00 95.66           C
ATOM   1484  CG  LEU A 494      29.820  16.325  12.692  1.00 95.66           C
ATOM   1485  CD1 LEU A 494      29.612  15.894  11.241  1.00 95.66           C
ATOM   1486  CD2 LEU A 494      29.443  15.154  13.597  1.00 95.66           C
ATOM   1487  C   LEU A 494      32.612  18.911  12.990  1.00 95.66           C
ATOM   1488  O   LEU A 494      32.007  19.674  13.742  1.00 95.66           O
ATOM   1489  H   LEU A 494      32.798  16.411  11.015  1.00  0.00           H
ATOM   1490  HA  LEU A 494      30.931  18.502  11.797  1.00  0.00           H
ATOM   1491  HB2 LEU A 494      31.209  17.148  14.076  1.00  0.00           H
ATOM   1492  HB3 LEU A 494      31.939  15.948  13.027  1.00  0.00           H
ATOM   1493  HG  LEU A 494      29.133  17.144  12.896  1.00  0.00           H
ATOM   1494 HD21 LEU A 494      30.180  14.358  13.503  1.00  0.00           H
ATOM   1495 HD22 LEU A 494      29.402  15.492  14.630  1.00  0.00           H
ATOM   1496 HD23 LEU A 494      28.463  14.774  13.310  1.00  0.00           H
ATOM   1497 HD11 LEU A 494      28.591  15.541  11.099  1.00  0.00           H
ATOM   1498 HD12 LEU A 494      30.307  15.101  10.975  1.00  0.00           H
ATOM   1499 HD13 LEU A 494      29.770  16.744  10.582  1.00  0.00           H
ATOM   1500  N   ASP A 495      33.946  18.937  12.889  1.00108.39           N
ATOM   1501  CA  ASP A 495      34.724  20.068  13.413  1.00108.39           C
ATOM   1502  CB  ASP A 495      36.100  19.634  13.949  1.00108.39           C
ATOM   1503  CG  ASP A 495      37.013  18.858  12.996  1.00108.39           C
ATOM   1504  OD1 ASP A 495      38.024  18.343  13.524  1.00108.39           O
ATOM   1505  OD2 ASP A 495      36.804  18.959  11.766  1.00108.39           O
ATOM   1506  C   ASP A 495      34.772  21.245  12.420  1.00108.39           C
ATOM   1507  O   ASP A 495      34.316  22.338  12.761  1.00108.39           O
ATOM   1508  H   ASP A 495      34.422  18.274  12.282  1.00  0.00           H
ATOM   1509  HA  ASP A 495      34.203  20.449  14.282  1.00  0.00           H
ATOM   1510  HB2 ASP A 495      35.928  19.013  14.830  1.00  0.00           H
ATOM   1511  HB3 ASP A 495      36.629  20.528  14.285  1.00  0.00           H
ATOM   1512  N   GLN A 496      35.010  20.960  11.138  1.00 80.43           N
ATOM   1513  CA  GLN A 496      35.017  21.919  10.027  1.00 80.43           C
ATOM   1514  CB  GLN A 496      35.389  21.121   8.768  1.00 80.43           C
ATOM   1515  CG  GLN A 496      35.458  21.940   7.470  1.00 80.43           C
ATOM   1516  CD  GLN A 496      35.958  21.152   6.255  1.00 80.43           C
ATOM   1517  OE1 GLN A 496      36.151  21.711   5.188  1.00 80.43           O
ATOM   1518  NE2 GLN A 496      36.196  19.860   6.332  1.00 80.43           N
ATOM   1519  C   GLN A 496      33.693  22.684   9.838  1.00 80.43           C
ATOM   1520  O   GLN A 496      33.710  23.853   9.441  1.00 80.43           O
ATOM   1521  H   GLN A 496      35.462  20.057  10.978  1.00  0.00           H
ATOM   1522  HA  GLN A 496      35.798  22.657  10.215  1.00  0.00           H
ATOM   1523  HB2 GLN A 496      34.651  20.331   8.632  1.00  0.00           H
ATOM   1524  HB3 GLN A 496      36.366  20.665   8.941  1.00  0.00           H
ATOM   1525  HG2 GLN A 496      34.465  22.320   7.230  1.00  0.00           H
ATOM   1526  HG3 GLN A 496      36.130  22.785   7.623  1.00  0.00           H
ATOM   1527 HE21 GLN A 496      36.124  19.351   7.215  1.00  0.00           H
ATOM   1528 HE22 GLN A 496      36.561  19.418   5.512  1.00  0.00           H
ATOM   1529  N   ALA A 497      32.547  22.065  10.141  1.00 50.11           N
ATOM   1530  CA  ALA A 497      31.225  22.685  10.025  1.00 50.11           C
ATOM   1531  CB  ALA A 497      30.178  21.578   9.854  1.00 50.11           C
ATOM   1532  C   ALA A 497      30.852  23.647  11.180  1.00 50.11           C
ATOM   1533  O   ALA A 497      29.847  24.358  11.080  1.00 50.11           O
ATOM   1534  H   ALA A 497      32.591  21.069  10.339  1.00  0.00           H
ATOM   1535  HA  ALA A 497      31.226  23.274   9.109  1.00  0.00           H
ATOM   1536  HB1 ALA A 497      30.397  20.998   8.956  1.00  0.00           H
ATOM   1537  HB2 ALA A 497      29.190  22.025   9.749  1.00  0.00           H
ATOM   1538  HB3 ALA A 497      30.187  20.916  10.720  1.00  0.00           H
ATOM   1539  N   LYS A 498      31.628  23.689  12.273  1.00 91.22           N
ATOM   1540  CA  LYS A 498      31.473  24.658  13.380  1.00 91.22           C
ATOM   1541  CB  LYS A 498      32.285  24.202  14.604  1.00 91.22           C
ATOM   1542  CG  LYS A 498      31.896  22.797  15.095  1.00 91.22           C
ATOM   1543  CD  LYS A 498      33.001  22.145  15.936  1.00 91.22           C
ATOM   1544  CE  LYS A 498      33.046  22.647  17.376  1.00 91.22           C
ATOM   1545  NZ  LYS A 498      31.938  22.056  18.160  1.00 91.22           N
ATOM   1546  C   LYS A 498      31.983  26.024  12.924  1.00 91.22           C
ATOM   1547  O   LYS A 498      33.009  26.083  12.252  1.00 91.22           O
ATOM   1548  H   LYS A 498      32.470  23.118  12.270  1.00  0.00           H
ATOM   1549  HA  LYS A 498      30.420  24.751  13.647  1.00  0.00           H
ATOM   1550  HB2 LYS A 498      33.341  24.212  14.328  1.00  0.00           H
ATOM   1551  HB3 LYS A 498      32.146  24.916  15.418  1.00  0.00           H
ATOM   1552  HG2 LYS A 498      31.725  22.146  14.242  1.00  0.00           H
ATOM   1553  HG3 LYS A 498      30.970  22.856  15.662  1.00  0.00           H
ATOM   1554  HD2 LYS A 498      33.968  22.335  15.467  1.00  0.00           H
ATOM   1555  HD3 LYS A 498      32.844  21.065  15.941  1.00  0.00           H
ATOM   1556  HE2 LYS A 498      34.006  22.347  17.805  1.00  0.00           H
ATOM   1557  HE3 LYS A 498      32.994  23.740  17.379  1.00  0.00           H
ATOM   1558  HZ1 LYS A 498      32.032  22.257  19.145  1.00  0.00           H
ATOM   1559  HZ2 LYS A 498      31.042  22.459  17.892  1.00  0.00           H
ATOM   1560  HZ3 LYS A 498      31.876  21.058  18.010  1.00  0.00           H
ATOM   1561  N   ILE A 499      31.305  27.116  13.268  1.00135.52           N
ATOM   1562  CA  ILE A 499      31.787  28.464  12.930  1.00135.52           C
ATOM   1563  CB  ILE A 499      30.603  29.445  12.745  1.00135.52           C
ATOM   1564  CG1 ILE A 499      31.012  30.886  12.370  1.00135.52           C
ATOM   1565  CG2 ILE A 499      29.727  29.530  13.998  1.00135.52           C
ATOM   1566  CD1 ILE A 499      31.743  30.982  11.029  1.00135.52           C
ATOM   1567  C   ILE A 499      32.865  28.929  13.926  1.00135.52           C
ATOM   1568  O   ILE A 499      32.824  28.609  15.113  1.00135.52           O
ATOM   1569  H   ILE A 499      30.561  27.038  13.946  1.00  0.00           H
ATOM   1570  HA  ILE A 499      32.282  28.400  11.961  1.00  0.00           H
ATOM   1571  HB  ILE A 499      29.981  29.059  11.936  1.00  0.00           H
ATOM   1572 HG12 ILE A 499      30.110  31.495  12.290  1.00  0.00           H
ATOM   1573 HG13 ILE A 499      31.635  31.320  13.154  1.00  0.00           H
ATOM   1574 HD11 ILE A 499      31.861  32.030  10.756  1.00  0.00           H
ATOM   1575 HD12 ILE A 499      32.729  30.537  11.105  1.00  0.00           H
ATOM   1576 HD13 ILE A 499      31.171  30.463  10.261  1.00  0.00           H
ATOM   1577 HG21 ILE A 499      29.308  28.557  14.248  1.00  0.00           H
ATOM   1578 HG22 ILE A 499      28.898  30.219  13.832  1.00  0.00           H
ATOM   1579 HG23 ILE A 499      30.325  29.885  14.838  1.00  0.00           H
ATOM   1580  N   GLU A 500      33.863  29.650  13.423  1.00131.64           N
ATOM   1581  CA  GLU A 500      34.987  30.207  14.167  1.00131.64           C
ATOM   1582  CB  GLU A 500      36.294  29.490  13.768  1.00131.64           C
ATOM   1583  CG  GLU A 500      36.767  29.602  12.302  1.00131.64           C
ATOM   1584  CD  GLU A 500      35.938  28.777  11.300  1.00131.64           C
ATOM   1585  OE1 GLU A 500      36.384  27.689  10.870  1.00131.64           O
ATOM   1586  OE2 GLU A 500      34.851  29.229  10.876  1.00131.64           O
ATOM   1587  C   GLU A 500      35.041  31.741  14.012  1.00131.64           C
ATOM   1588  O   GLU A 500      34.779  32.294  12.943  1.00131.64           O
ATOM   1589  H   GLU A 500      33.909  29.762  12.410  1.00  0.00           H
ATOM   1590  HA  GLU A 500      34.829  30.000  15.226  1.00  0.00           H
ATOM   1591  HB2 GLU A 500      36.200  28.432  14.019  1.00  0.00           H
ATOM   1592  HB3 GLU A 500      37.087  29.893  14.401  1.00  0.00           H
ATOM   1593  HG2 GLU A 500      37.803  29.254  12.267  1.00  0.00           H
ATOM   1594  HG3 GLU A 500      36.778  30.652  12.004  1.00  0.00           H
ATOM   1595  N   SER A 501      35.234  32.458  15.124  1.00125.82           N
ATOM   1596  CA  SER A 501      35.116  33.924  15.168  1.00125.82           C
ATOM   1597  CB  SER A 501      34.514  34.349  16.511  1.00125.82           C
ATOM   1598  OG  SER A 501      34.025  35.675  16.450  1.00125.82           O
ATOM   1599  C   SER A 501      36.459  34.619  14.911  1.00125.82           C
ATOM   1600  O   SER A 501      37.425  34.370  15.633  1.00125.82           O
ATOM   1601  H   SER A 501      35.441  31.975  15.983  1.00  0.00           H
ATOM   1602  HA  SER A 501      34.421  34.235  14.388  1.00  0.00           H
ATOM   1603  HB2 SER A 501      33.688  33.683  16.763  1.00  0.00           H
ATOM   1604  HB3 SER A 501      35.273  34.272  17.291  1.00  0.00           H
ATOM   1605  HG  SER A 501      33.216  35.666  15.932  1.00  0.00           H
ATOM   1606  N   GLY A 502      36.505  35.522  13.922  1.00 16.50           N
ATOM   1607  CA  GLY A 502      37.699  36.298  13.553  1.00 16.50           C
ATOM   1608  C   GLY A 502      37.542  37.096  12.270  1.00 16.50           C
ATOM   1609  O   GLY A 502      36.733  38.053  12.262  1.00 16.50           O
ATOM   1610  OXT GLY A 502      38.139  36.697  11.247  1.00 16.50           O
ATOM   1611  H   GLY A 502      35.678  35.667  13.367  1.00  0.00           H
ATOM   1612  HA2 GLY A 502      37.934  37.001  14.349  1.00  0.00           H
ATOM   1613  HA3 GLY A 502      38.542  35.622  13.420  1.00  0.00           H
TER    1614      GLY A 502
ATOM   1615  N   GLY B 404      28.543  69.304  26.282  1.00 25.45           N
ATOM   1616  CA  GLY B 404      28.494  70.760  26.040  1.00 25.45           C
ATOM   1617  C   GLY B 404      27.114  71.144  25.550  1.00 25.45           C
ATOM   1618  O   GLY B 404      26.157  70.463  25.895  1.00 25.45           O
ATOM   1619  HA2 GLY B 404      28.688  71.297  26.968  1.00  0.00           H
ATOM   1620  HA3 GLY B 404      29.235  71.044  25.291  1.00  0.00           H
ATOM   1621  H1  GLY B 404      29.434  69.041  26.680  1.00  0.00           H
ATOM   1622  H2  GLY B 404      28.401  68.807  25.413  1.00  0.00           H
ATOM   1623  H3  GLY B 404      27.798  69.049  26.917  1.00  0.00           H
ATOM   1624  N   GLN B 405      27.029  72.131  24.662  1.00241.92           N
ATOM   1625  CA  GLN B 405      25.843  72.445  23.862  1.00241.92           C
ATOM   1626  CB  GLN B 405      26.127  73.678  22.971  1.00241.92           C
ATOM   1627  CG  GLN B 405      27.122  73.509  21.798  1.00241.92           C
ATOM   1628  CD  GLN B 405      28.606  73.607  22.172  1.00241.92           C
ATOM   1629  OE1 GLN B 405      29.068  73.135  23.196  1.00241.92           O
ATOM   1630  NE2 GLN B 405      29.430  74.195  21.339  1.00241.92           N
ATOM   1631  C   GLN B 405      25.365  71.235  23.037  1.00241.92           C
ATOM   1632  O   GLN B 405      26.178  70.408  22.620  1.00241.92           O
ATOM   1633  H   GLN B 405      27.888  72.596  24.387  1.00  0.00           H
ATOM   1634  HA  GLN B 405      25.039  72.710  24.551  1.00  0.00           H
ATOM   1635  HB2 GLN B 405      25.173  73.981  22.536  1.00  0.00           H
ATOM   1636  HB3 GLN B 405      26.460  74.506  23.599  1.00  0.00           H
ATOM   1637  HG2 GLN B 405      26.914  74.306  21.083  1.00  0.00           H
ATOM   1638  HG3 GLN B 405      26.951  72.569  21.277  1.00  0.00           H
ATOM   1639 HE21 GLN B 405      29.108  74.611  20.487  1.00  0.00           H
ATOM   1640 HE22 GLN B 405      30.400  74.187  21.609  1.00  0.00           H
ATOM   1641  N   ILE B 406      24.073  71.202  22.692  1.00118.74           N
ATOM   1642  CA  ILE B 406      23.439  70.051  22.023  1.00118.74           C
ATOM   1643  CB  ILE B 406      21.908  70.224  21.879  1.00118.74           C
ATOM   1644  CG1 ILE B 406      21.430  71.240  20.813  1.00118.74           C
ATOM   1645  CG2 ILE B 406      21.248  70.471  23.248  1.00118.74           C
ATOM   1646  CD1 ILE B 406      21.795  72.712  21.044  1.00118.74           C
ATOM   1647  C   ILE B 406      24.084  69.670  20.683  1.00118.74           C
ATOM   1648  O   ILE B 406      24.370  68.496  20.496  1.00118.74           O
ATOM   1649  H   ILE B 406      23.458  71.900  23.082  1.00  0.00           H
ATOM   1650  HA  ILE B 406      23.588  69.188  22.676  1.00  0.00           H
ATOM   1651  HB  ILE B 406      21.534  69.255  21.542  1.00  0.00           H
ATOM   1652 HG12 ILE B 406      20.342  71.175  20.752  1.00  0.00           H
ATOM   1653 HG13 ILE B 406      21.813  70.944  19.837  1.00  0.00           H
ATOM   1654 HG21 ILE B 406      20.162  70.452  23.137  1.00  0.00           H
ATOM   1655 HG22 ILE B 406      21.539  71.430  23.673  1.00  0.00           H
ATOM   1656 HG23 ILE B 406      21.529  69.675  23.940  1.00  0.00           H
ATOM   1657 HD11 ILE B 406      21.335  73.318  20.263  1.00  0.00           H
ATOM   1658 HD12 ILE B 406      21.421  73.051  22.010  1.00  0.00           H
ATOM   1659 HD13 ILE B 406      22.873  72.850  20.994  1.00  0.00           H
ATOM   1660  N   PHE B 407      24.577  70.641  19.902  1.00 98.01           N
ATOM   1661  CA  PHE B 407      25.309  70.378  18.652  1.00 98.01           C
ATOM   1662  CB  PHE B 407      25.657  71.709  17.972  1.00 98.01           C
ATOM   1663  CG  PHE B 407      24.462  72.488  17.465  1.00 98.01           C
ATOM   1664  CD1 PHE B 407      23.981  73.606  18.173  1.00 98.01           C
ATOM   1665  CD2 PHE B 407      23.850  72.106  16.257  1.00 98.01           C
ATOM   1666  CE1 PHE B 407      22.891  74.338  17.672  1.00 98.01           C
ATOM   1667  CE2 PHE B 407      22.772  72.848  15.749  1.00 98.01           C
ATOM   1668  CZ  PHE B 407      22.289  73.962  16.457  1.00 98.01           C
ATOM   1669  C   PHE B 407      26.598  69.559  18.833  1.00 98.01           C
ATOM   1670  O   PHE B 407      27.023  68.875  17.908  1.00 98.01           O
ATOM   1671  H   PHE B 407      24.316  71.589  20.109  1.00  0.00           H
ATOM   1672  HA  PHE B 407      24.663  69.810  17.982  1.00  0.00           H
ATOM   1673  HB2 PHE B 407      26.302  71.501  17.116  1.00  0.00           H
ATOM   1674  HB3 PHE B 407      26.231  72.327  18.665  1.00  0.00           H
ATOM   1675  HD1 PHE B 407      24.452  73.912  19.095  1.00  0.00           H
ATOM   1676  HD2 PHE B 407      24.215  71.246  15.710  1.00  0.00           H
ATOM   1677  HE1 PHE B 407      22.519  75.196  18.214  1.00  0.00           H
ATOM   1678  HE2 PHE B 407      22.314  72.556  14.814  1.00  0.00           H
ATOM   1679  HZ  PHE B 407      21.455  74.528  16.069  1.00  0.00           H
ATOM   1680  N   HIS B 408      27.261  69.664  19.991  1.00 40.65           N
ATOM   1681  CA  HIS B 408      28.420  68.822  20.306  1.00 40.65           C
ATOM   1682  ND1 HIS B 408      31.686  70.421  21.276  1.00 40.65           N
ATOM   1683  CG  HIS B 408      30.379  70.373  20.800  1.00 40.65           C
ATOM   1684  CB  HIS B 408      29.302  69.487  21.375  1.00 40.65           C
ATOM   1685  NE2 HIS B 408      31.559  71.633  19.441  1.00 40.65           N
ATOM   1686  CD2 HIS B 408      30.293  71.139  19.671  1.00 40.65           C
ATOM   1687  CE1 HIS B 408      32.374  71.171  20.406  1.00 40.65           C
ATOM   1688  C   HIS B 408      28.012  67.407  20.718  1.00 40.65           C
ATOM   1689  O   HIS B 408      28.649  66.460  20.280  1.00 40.65           O
ATOM   1690  H   HIS B 408      26.817  70.162  20.752  1.00  0.00           H
ATOM   1691  HA  HIS B 408      29.030  68.691  19.410  1.00  0.00           H
ATOM   1692  HB2 HIS B 408      28.696  70.067  22.069  1.00  0.00           H
ATOM   1693  HB3 HIS B 408      29.805  68.705  21.948  1.00  0.00           H
ATOM   1694  HD2 HIS B 408      29.423  71.246  19.039  1.00  0.00           H
ATOM   1695  HE1 HIS B 408      33.445  71.331  20.452  1.00  0.00           H
ATOM   1696  HE2 HIS B 408      31.864  72.139  18.623  1.00  0.00           H
ATOM   1697  N   ALA B 409      26.893  67.241  21.429  1.00 23.46           N
ATOM   1698  CA  ALA B 409      26.354  65.915  21.731  1.00 23.46           C
ATOM   1699  CB  ALA B 409      25.267  66.055  22.803  1.00 23.46           C
ATOM   1700  C   ALA B 409      25.823  65.198  20.476  1.00 23.46           C
ATOM   1701  O   ALA B 409      26.108  64.020  20.288  1.00 23.46           O
ATOM   1702  H   ALA B 409      26.319  68.046  21.632  1.00  0.00           H
ATOM   1703  HA  ALA B 409      27.155  65.294  22.138  1.00  0.00           H
ATOM   1704  HB1 ALA B 409      25.678  66.533  23.692  1.00  0.00           H
ATOM   1705  HB2 ALA B 409      24.901  65.063  23.074  1.00  0.00           H
ATOM   1706  HB3 ALA B 409      24.432  66.644  22.423  1.00  0.00           H
ATOM   1707  N   THR B 410      25.161  65.911  19.557  1.00100.35           N
ATOM   1708  CA  THR B 410      24.639  65.309  18.321  1.00100.35           C
ATOM   1709  CB  THR B 410      23.609  66.204  17.612  1.00100.35           C
ATOM   1710  OG1 THR B 410      24.135  67.479  17.326  1.00100.35           O
ATOM   1711  CG2 THR B 410      22.339  66.384  18.439  1.00100.35           C
ATOM   1712  C   THR B 410      25.745  64.915  17.348  1.00100.35           C
ATOM   1713  O   THR B 410      25.753  63.773  16.903  1.00100.35           O
ATOM   1714  H   THR B 410      24.943  66.883  19.744  1.00  0.00           H
ATOM   1715  HA  THR B 410      24.133  64.384  18.596  1.00  0.00           H
ATOM   1716  HB  THR B 410      23.330  65.737  16.667  1.00  0.00           H
ATOM   1717 HG21 THR B 410      21.600  66.916  17.841  1.00  0.00           H
ATOM   1718 HG22 THR B 410      22.553  66.945  19.346  1.00  0.00           H
ATOM   1719 HG23 THR B 410      21.933  65.408  18.705  1.00  0.00           H
ATOM   1720  HG1 THR B 410      24.180  67.557  16.368  1.00  0.00           H
ATOM   1721  N   ILE B 411      26.760  65.760  17.125  1.00132.26           N
ATOM   1722  CA  ILE B 411      27.887  65.386  16.251  1.00132.26           C
ATOM   1723  CB  ILE B 411      28.697  66.648  15.857  1.00132.26           C
ATOM   1724  CG1 ILE B 411      29.236  66.607  14.409  1.00132.26           C
ATOM   1725  CG2 ILE B 411      29.806  67.012  16.858  1.00132.26           C
ATOM   1726  CD1 ILE B 411      30.232  65.493  14.060  1.00132.26           C
ATOM   1727  C   ILE B 411      28.728  64.250  16.870  1.00132.26           C
ATOM   1728  O   ILE B 411      29.065  63.299  16.177  1.00132.26           O
ATOM   1729  H   ILE B 411      26.730  66.690  17.527  1.00  0.00           H
ATOM   1730  HA  ILE B 411      27.456  64.982  15.334  1.00  0.00           H
ATOM   1731  HB  ILE B 411      27.996  67.485  15.860  1.00  0.00           H
ATOM   1732 HG12 ILE B 411      28.389  66.523  13.728  1.00  0.00           H
ATOM   1733 HG13 ILE B 411      29.720  67.562  14.202  1.00  0.00           H
ATOM   1734 HD11 ILE B 411      30.628  65.671  13.060  1.00  0.00           H
ATOM   1735 HD12 ILE B 411      29.729  64.527  14.055  1.00  0.00           H
ATOM   1736 HD13 ILE B 411      31.061  65.475  14.766  1.00  0.00           H
ATOM   1737 HG21 ILE B 411      30.249  67.969  16.583  1.00  0.00           H
ATOM   1738 HG22 ILE B 411      29.381  67.097  17.854  1.00  0.00           H
ATOM   1739 HG23 ILE B 411      30.588  66.252  16.871  1.00  0.00           H
ATOM   1740  N   ASN B 412      28.875  64.215  18.200  1.00 29.93           N
ATOM   1741  CA  ASN B 412      29.566  63.129  18.901  1.00 29.93           C
ATOM   1742  CB  ASN B 412      29.908  63.637  20.312  1.00 29.93           C
ATOM   1743  CG  ASN B 412      30.751  62.692  21.148  1.00 29.93           C
ATOM   1744  OD1 ASN B 412      30.511  62.525  22.330  1.00 29.93           O
ATOM   1745  ND2 ASN B 412      31.866  62.217  20.637  1.00 29.93           N
ATOM   1746  C   ASN B 412      28.772  61.809  18.941  1.00 29.93           C
ATOM   1747  O   ASN B 412      29.396  60.756  19.001  1.00 29.93           O
ATOM   1748  H   ASN B 412      28.535  64.991  18.752  1.00  0.00           H
ATOM   1749  HA  ASN B 412      30.490  62.913  18.361  1.00  0.00           H
ATOM   1750  HB2 ASN B 412      28.983  63.833  20.855  1.00  0.00           H
ATOM   1751  HB3 ASN B 412      30.472  64.563  20.223  1.00  0.00           H
ATOM   1752 HD21 ASN B 412      32.039  62.276  19.649  1.00  0.00           H
ATOM   1753 HD22 ASN B 412      32.364  61.572  21.223  1.00  0.00           H
ATOM   1754  N   ARG B 413      27.431  61.844  18.885  1.00108.27           N
ATOM   1755  CA  ARG B 413      26.590  60.640  18.755  1.00108.27           C
ATOM   1756  CB  ARG B 413      25.173  60.915  19.291  1.00108.27           C
ATOM   1757  CG  ARG B 413      24.303  59.643  19.350  1.00108.27           C
ATOM   1758  CD  ARG B 413      22.983  59.932  20.079  1.00108.27           C
ATOM   1759  NE  ARG B 413      22.164  58.725  20.304  1.00108.27           N
ATOM   1760  CZ  ARG B 413      22.301  57.805  21.237  1.00108.27           C
ATOM   1761  NH1 ARG B 413      23.369  57.720  21.986  1.00108.27           N
ATOM   1762  NH2 ARG B 413      21.362  56.937  21.442  1.00108.27           N
ATOM   1763  C   ARG B 413      26.550  60.109  17.325  1.00108.27           C
ATOM   1764  O   ARG B 413      26.582  58.897  17.151  1.00108.27           O
ATOM   1765  H   ARG B 413      26.975  62.748  18.928  1.00  0.00           H
ATOM   1766  HA  ARG B 413      27.039  59.842  19.348  1.00  0.00           H
ATOM   1767  HB2 ARG B 413      24.684  61.660  18.661  1.00  0.00           H
ATOM   1768  HB3 ARG B 413      25.262  61.322  20.300  1.00  0.00           H
ATOM   1769  HG2 ARG B 413      24.851  58.858  19.874  1.00  0.00           H
ATOM   1770  HG3 ARG B 413      24.076  59.296  18.342  1.00  0.00           H
ATOM   1771  HD2 ARG B 413      23.200  60.404  21.038  1.00  0.00           H
ATOM   1772  HD3 ARG B 413      22.403  60.640  19.485  1.00  0.00           H
ATOM   1773  HE  ARG B 413      21.345  58.569  19.702  1.00  0.00           H
ATOM   1774 HH11 ARG B 413      23.480  56.908  22.560  1.00  0.00           H
ATOM   1775 HH12 ARG B 413      24.166  58.255  21.707  1.00  0.00           H
ATOM   1776 HH21 ARG B 413      21.452  56.163  22.060  1.00  0.00           H
ATOM   1777 HH22 ARG B 413      20.492  56.989  20.883  1.00  0.00           H
ATOM   1778  N   ILE B 414      26.451  60.994  16.326  1.00135.24           N
ATOM   1779  CA  ILE B 414      26.411  60.597  14.911  1.00135.24           C
ATOM   1780  CB  ILE B 414      25.876  61.753  14.026  1.00135.24           C
ATOM   1781  CG1 ILE B 414      24.803  61.269  13.024  1.00135.24           C
ATOM   1782  CG2 ILE B 414      26.960  62.590  13.328  1.00135.24           C
ATOM   1783  CD1 ILE B 414      25.271  60.249  11.984  1.00135.24           C
ATOM   1784  C   ILE B 414      27.756  59.979  14.478  1.00135.24           C
ATOM   1785  O   ILE B 414      27.765  58.805  14.127  1.00135.24           O
ATOM   1786  H   ILE B 414      26.390  61.977  16.558  1.00  0.00           H
ATOM   1787  HA  ILE B 414      25.678  59.799  14.836  1.00  0.00           H
ATOM   1788  HB  ILE B 414      25.340  62.440  14.682  1.00  0.00           H
ATOM   1789 HG12 ILE B 414      23.980  60.818  13.579  1.00  0.00           H
ATOM   1790 HG13 ILE B 414      24.408  62.137  12.496  1.00  0.00           H
ATOM   1791 HD11 ILE B 414      24.455  60.022  11.297  1.00  0.00           H
ATOM   1792 HD12 ILE B 414      26.106  60.650  11.413  1.00  0.00           H
ATOM   1793 HD13 ILE B 414      25.570  59.328  12.478  1.00  0.00           H
ATOM   1794 HG21 ILE B 414      26.497  63.407  12.776  1.00  0.00           H
ATOM   1795 HG22 ILE B 414      27.530  61.979  12.623  1.00  0.00           H
ATOM   1796 HG23 ILE B 414      27.641  63.005  14.066  1.00  0.00           H
ATOM   1797  N   ALA B 415      28.873  60.564  14.940  1.00 24.18           N
ATOM   1798  CA  ALA B 415      30.223  59.978  14.908  1.00 24.18           C
ATOM   1799  CB  ALA B 415      31.244  61.125  14.906  1.00 24.18           C
ATOM   1800  C   ALA B 415      30.481  58.922  16.018  1.00 24.18           C
ATOM   1801  O   ALA B 415      31.507  58.961  16.709  1.00 24.18           O
ATOM   1802  H   ALA B 415      28.791  61.488  15.344  1.00  0.00           H
ATOM   1803  HA  ALA B 415      30.332  59.447  13.958  1.00  0.00           H
ATOM   1804  HB1 ALA B 415      31.019  61.819  14.095  1.00  0.00           H
ATOM   1805  HB2 ALA B 415      32.244  60.715  14.756  1.00  0.00           H
ATOM   1806  HB3 ALA B 415      31.211  61.650  15.859  1.00  0.00           H
ATOM   1807  N   LYS B 416      29.471  58.080  16.270  1.00117.83           N
ATOM   1808  CA  LYS B 416      29.562  56.752  16.898  1.00117.83           C
ATOM   1809  CB  LYS B 416      29.209  56.773  18.396  1.00117.83           C
ATOM   1810  CG  LYS B 416      30.327  57.309  19.299  1.00117.83           C
ATOM   1811  CD  LYS B 416      31.601  56.437  19.280  1.00117.83           C
ATOM   1812  CE  LYS B 416      32.842  57.236  18.850  1.00117.83           C
ATOM   1813  NZ  LYS B 416      33.341  56.819  17.518  1.00117.83           N
ATOM   1814  C   LYS B 416      28.666  55.767  16.155  1.00117.83           C
ATOM   1815  O   LYS B 416      29.198  54.920  15.456  1.00117.83           O
ATOM   1816  H   LYS B 416      28.667  58.209  15.664  1.00  0.00           H
ATOM   1817  HA  LYS B 416      30.566  56.358  16.759  1.00  0.00           H
ATOM   1818  HB2 LYS B 416      28.987  55.751  18.714  1.00  0.00           H
ATOM   1819  HB3 LYS B 416      28.309  57.371  18.547  1.00  0.00           H
ATOM   1820  HG2 LYS B 416      29.947  57.335  20.321  1.00  0.00           H
ATOM   1821  HG3 LYS B 416      30.554  58.336  19.019  1.00  0.00           H
ATOM   1822  HD2 LYS B 416      31.463  55.562  18.638  1.00  0.00           H
ATOM   1823  HD3 LYS B 416      31.766  56.059  20.290  1.00  0.00           H
ATOM   1824  HE2 LYS B 416      32.581  58.299  18.816  1.00  0.00           H
ATOM   1825  HE3 LYS B 416      33.622  57.094  19.601  1.00  0.00           H
ATOM   1826  HZ1 LYS B 416      34.153  57.327  17.210  1.00  0.00           H
ATOM   1827  HZ2 LYS B 416      33.495  55.824  17.431  1.00  0.00           H
ATOM   1828  HZ3 LYS B 416      32.649  56.999  16.776  1.00  0.00           H
ATOM   1829  N   VAL B 417      27.382  56.100  15.997  1.00101.20           N
ATOM   1830  CA  VAL B 417      26.420  55.233  15.283  1.00101.20           C
ATOM   1831  CB  VAL B 417      24.972  55.730  15.477  1.00101.20           C
ATOM   1832  CG1 VAL B 417      24.592  55.840  16.961  1.00101.20           C
ATOM   1833  CG2 VAL B 417      24.677  57.082  14.823  1.00101.20           C
ATOM   1834  C   VAL B 417      26.752  55.040  13.792  1.00101.20           C
ATOM   1835  O   VAL B 417      26.537  53.959  13.253  1.00101.20           O
ATOM   1836  H   VAL B 417      27.032  56.905  16.497  1.00  0.00           H
ATOM   1837  HA  VAL B 417      26.474  54.239  15.730  1.00  0.00           H
ATOM   1838  HB  VAL B 417      24.307  55.006  15.027  1.00  0.00           H
ATOM   1839 HG21 VAL B 417      25.311  57.833  15.271  1.00  0.00           H
ATOM   1840 HG22 VAL B 417      23.630  57.344  14.977  1.00  0.00           H
ATOM   1841 HG23 VAL B 417      24.872  57.039  13.752  1.00  0.00           H
ATOM   1842 HG11 VAL B 417      23.518  56.008  17.050  1.00  0.00           H
ATOM   1843 HG12 VAL B 417      25.129  56.656  17.438  1.00  0.00           H
ATOM   1844 HG13 VAL B 417      24.841  54.908  17.467  1.00  0.00           H
ATOM   1845  N   GLU B 418      27.383  56.032  13.152  1.00 76.28           N
ATOM   1846  CA  GLU B 418      27.858  55.965  11.757  1.00 76.28           C
ATOM   1847  CB  GLU B 418      27.959  57.414  11.226  1.00 76.28           C
ATOM   1848  CG  GLU B 418      27.778  57.601   9.708  1.00 76.28           C
ATOM   1849  CD  GLU B 418      27.295  59.030   9.356  1.00 76.28           C
ATOM   1850  OE1 GLU B 418      27.983  60.010   9.732  1.00 76.28           O
ATOM   1851  OE2 GLU B 418      26.183  59.170   8.785  1.00 76.28           O
ATOM   1852  C   GLU B 418      29.178  55.168  11.596  1.00 76.28           C
ATOM   1853  O   GLU B 418      29.464  54.680  10.505  1.00 76.28           O
ATOM   1854  H   GLU B 418      27.539  56.901  13.646  1.00  0.00           H
ATOM   1855  HA  GLU B 418      27.106  55.436  11.170  1.00  0.00           H
ATOM   1856  HB2 GLU B 418      28.902  57.860  11.546  1.00  0.00           H
ATOM   1857  HB3 GLU B 418      27.154  57.978  11.691  1.00  0.00           H
ATOM   1858  HG2 GLU B 418      28.724  57.390   9.205  1.00  0.00           H
ATOM   1859  HG3 GLU B 418      27.040  56.878   9.352  1.00  0.00           H
ATOM   1860  N   ASP B 419      29.906  54.920  12.696  1.00 26.79           N
ATOM   1861  CA  ASP B 419      31.023  53.963  12.785  1.00 26.79           C
ATOM   1862  CB  ASP B 419      32.053  54.405  13.859  1.00 26.79           C
ATOM   1863  CG  ASP B 419      32.325  55.911  13.983  1.00 26.79           C
ATOM   1864  OD1 ASP B 419      32.846  56.507  13.019  1.00 26.79           O
ATOM   1865  OD2 ASP B 419      32.427  56.360  15.151  1.00 26.79           O
ATOM   1866  C   ASP B 419      30.522  52.541  13.134  1.00 26.79           C
ATOM   1867  O   ASP B 419      30.840  51.561  12.454  1.00 26.79           O
ATOM   1868  H   ASP B 419      29.531  55.249  13.575  1.00  0.00           H
ATOM   1869  HA  ASP B 419      31.533  53.922  11.822  1.00  0.00           H
ATOM   1870  HB2 ASP B 419      32.998  53.895  13.663  1.00  0.00           H
ATOM   1871  HB3 ASP B 419      31.708  54.058  14.835  1.00  0.00           H
ATOM   1872  N   ASP B 420      29.699  52.438  14.188  1.00 32.71           N
ATOM   1873  CA  ASP B 420      29.320  51.193  14.869  1.00 32.71           C
ATOM   1874  CB  ASP B 420      28.259  51.483  15.949  1.00 32.71           C
ATOM   1875  CG  ASP B 420      28.533  52.473  17.089  1.00 32.71           C
ATOM   1876  OD1 ASP B 420      29.704  52.622  17.512  1.00 32.71           O
ATOM   1877  OD2 ASP B 420      27.513  52.872  17.708  1.00 32.71           O
ATOM   1878  C   ASP B 420      28.703  50.146  13.920  1.00 32.71           C
ATOM   1879  O   ASP B 420      28.910  48.938  14.080  1.00 32.71           O
ATOM   1880  H   ASP B 420      29.497  53.300  14.683  1.00  0.00           H
ATOM   1881  HA  ASP B 420      30.200  50.756  15.343  1.00  0.00           H
ATOM   1882  HB2 ASP B 420      28.006  50.529  16.412  1.00  0.00           H
ATOM   1883  HB3 ASP B 420      27.382  51.862  15.425  1.00  0.00           H
ATOM   1884  N   TYR B 421      27.833  50.587  13.001  1.00110.55           N
ATOM   1885  CA  TYR B 421      26.968  49.681  12.231  1.00110.55           C
ATOM   1886  CB  TYR B 421      25.498  50.138  12.281  1.00110.55           C
ATOM   1887  CG  TYR B 421      25.010  50.510  13.679  1.00110.55           C
ATOM   1888  CD1 TYR B 421      25.496  49.832  14.817  1.00110.55           C
ATOM   1889  CD2 TYR B 421      24.190  51.640  13.852  1.00110.55           C
ATOM   1890  CE1 TYR B 421      25.342  50.398  16.095  1.00110.55           C
ATOM   1891  CE2 TYR B 421      24.020  52.196  15.134  1.00110.55           C
ATOM   1892  CZ  TYR B 421      24.692  51.636  16.239  1.00110.55           C
ATOM   1893  OH  TYR B 421      24.795  52.310  17.415  1.00110.55           O
ATOM   1894  C   TYR B 421      27.489  49.362  10.828  1.00110.55           C
ATOM   1895  O   TYR B 421      27.058  48.351  10.273  1.00110.55           O
ATOM   1896  H   TYR B 421      27.631  51.581  12.989  1.00  0.00           H
ATOM   1897  HA  TYR B 421      26.981  48.715  12.728  1.00  0.00           H
ATOM   1898  HB2 TYR B 421      25.392  51.007  11.629  1.00  0.00           H
ATOM   1899  HB3 TYR B 421      24.864  49.343  11.888  1.00  0.00           H
ATOM   1900  HD1 TYR B 421      26.118  48.958  14.704  1.00  0.00           H
ATOM   1901  HD2 TYR B 421      23.767  52.139  12.992  1.00  0.00           H
ATOM   1902  HE1 TYR B 421      25.837  49.968  16.950  1.00  0.00           H
ATOM   1903  HE2 TYR B 421      23.435  53.090  15.262  1.00  0.00           H
ATOM   1904  HH  TYR B 421      25.738  52.472  17.626  1.00  0.00           H
ATOM   1905  N   HIS B 422      28.619  49.960  10.421  1.00 62.29           N
ATOM   1906  CA  HIS B 422      29.521  49.309   9.461  1.00 62.29           C
ATOM   1907  ND1 HIS B 422      31.442  49.078   6.834  1.00 62.29           N
ATOM   1908  CG  HIS B 422      31.642  49.550   8.135  1.00 62.29           C
ATOM   1909  CB  HIS B 422      30.609  50.275   8.966  1.00 62.29           C
ATOM   1910  NE2 HIS B 422      33.297  48.187   7.639  1.00 62.29           N
ATOM   1911  CD2 HIS B 422      32.786  48.992   8.631  1.00 62.29           C
ATOM   1912  CE1 HIS B 422      32.474  48.260   6.579  1.00 62.29           C
ATOM   1913  C   HIS B 422      30.161  48.060  10.074  1.00 62.29           C
ATOM   1914  O   HIS B 422      30.075  46.983   9.487  1.00 62.29           O
ATOM   1915  H   HIS B 422      28.998  50.701  11.000  1.00  0.00           H
ATOM   1916  HA  HIS B 422      28.951  48.976   8.594  1.00  0.00           H
ATOM   1917  HB2 HIS B 422      30.151  51.061   8.365  1.00  0.00           H
ATOM   1918  HB3 HIS B 422      31.106  50.738   9.820  1.00  0.00           H
ATOM   1919  HD2 HIS B 422      33.137  49.065   9.654  1.00  0.00           H
ATOM   1920  HE1 HIS B 422      32.596  47.699   5.663  1.00  0.00           H
ATOM   1921  HE2 HIS B 422      34.070  47.542   7.741  1.00  0.00           H
ATOM   1922  N   GLU B 423      30.684  48.159  11.301  1.00 97.10           N
ATOM   1923  CA  GLU B 423      31.330  47.020  11.966  1.00 97.10           C
ATOM   1924  CB  GLU B 423      32.060  47.492  13.235  1.00 97.10           C
ATOM   1925  CG  GLU B 423      32.765  46.361  14.007  1.00 97.10           C
ATOM   1926  CD  GLU B 423      33.704  45.516  13.132  1.00 97.10           C
ATOM   1927  OE1 GLU B 423      34.358  46.105  12.240  1.00 97.10           O
ATOM   1928  OE2 GLU B 423      33.715  44.279  13.320  1.00 97.10           O
ATOM   1929  C   GLU B 423      30.331  45.893  12.263  1.00 97.10           C
ATOM   1930  O   GLU B 423      30.520  44.772  11.792  1.00 97.10           O
ATOM   1931  H   GLU B 423      30.706  49.062  11.759  1.00  0.00           H
ATOM   1932  HA  GLU B 423      32.076  46.607  11.283  1.00  0.00           H
ATOM   1933  HB2 GLU B 423      31.347  47.970  13.906  1.00  0.00           H
ATOM   1934  HB3 GLU B 423      32.801  48.240  12.951  1.00  0.00           H
ATOM   1935  HG2 GLU B 423      33.337  46.807  14.824  1.00  0.00           H
ATOM   1936  HG3 GLU B 423      32.002  45.719  14.456  1.00  0.00           H
ATOM   1937  N   MET B 424      29.139  46.213  12.789  1.00 72.18           N
ATOM   1938  CA  MET B 424      28.088  45.196  12.933  1.00 72.18           C
ATOM   1939  CB  MET B 424      26.937  45.670  13.832  1.00 72.18           C
ATOM   1940  CG  MET B 424      27.355  45.711  15.309  1.00 72.18           C
ATOM   1941  SD  MET B 424      26.010  45.359  16.482  1.00 72.18           S
ATOM   1942  CE  MET B 424      25.078  46.902  16.341  1.00 72.18           C
ATOM   1943  C   MET B 424      27.555  44.658  11.594  1.00 72.18           C
ATOM   1944  O   MET B 424      27.214  43.479  11.536  1.00 72.18           O
ATOM   1945  H   MET B 424      29.003  47.156  13.145  1.00  0.00           H
ATOM   1946  HA  MET B 424      28.542  44.332  13.420  1.00  0.00           H
ATOM   1947  HB2 MET B 424      26.573  46.645  13.512  1.00  0.00           H
ATOM   1948  HB3 MET B 424      26.120  44.953  13.737  1.00  0.00           H
ATOM   1949  HG2 MET B 424      27.796  46.684  15.532  1.00  0.00           H
ATOM   1950  HG3 MET B 424      28.122  44.955  15.475  1.00  0.00           H
ATOM   1951  HE1 MET B 424      25.709  47.725  16.669  1.00  0.00           H
ATOM   1952  HE2 MET B 424      24.193  46.865  16.971  1.00  0.00           H
ATOM   1953  HE3 MET B 424      24.774  47.062  15.307  1.00  0.00           H
ATOM   1954  N   MET B 425      27.561  45.428  10.498  1.00 34.81           N
ATOM   1955  CA  MET B 425      27.252  44.892   9.163  1.00 34.81           C
ATOM   1956  CB  MET B 425      27.056  46.032   8.148  1.00 34.81           C
ATOM   1957  CG  MET B 425      26.793  45.513   6.726  1.00 34.81           C
ATOM   1958  SD  MET B 425      26.413  46.787   5.492  1.00 34.81           S
ATOM   1959  CE  MET B 425      27.941  47.768   5.538  1.00 34.81           C
ATOM   1960  C   MET B 425      28.317  43.906   8.680  1.00 34.81           C
ATOM   1961  O   MET B 425      27.968  42.831   8.198  1.00 34.81           O
ATOM   1962  H   MET B 425      27.881  46.389  10.567  1.00  0.00           H
ATOM   1963  HA  MET B 425      26.325  44.326   9.224  1.00  0.00           H
ATOM   1964  HB2 MET B 425      27.946  46.656   8.132  1.00  0.00           H
ATOM   1965  HB3 MET B 425      26.211  46.648   8.452  1.00  0.00           H
ATOM   1966  HG2 MET B 425      27.666  44.962   6.378  1.00  0.00           H
ATOM   1967  HG3 MET B 425      25.950  44.821   6.764  1.00  0.00           H
ATOM   1968  HE1 MET B 425      27.910  48.525   4.755  1.00  0.00           H
ATOM   1969  HE2 MET B 425      28.034  48.266   6.503  1.00  0.00           H
ATOM   1970  HE3 MET B 425      28.804  47.121   5.383  1.00  0.00           H
ATOM   1971  N   MET B 426      29.598  44.230   8.845  1.00 67.13           N
ATOM   1972  CA  MET B 426      30.709  43.364   8.453  1.00 67.13           C
ATOM   1973  CB  MET B 426      31.999  44.191   8.529  1.00 67.13           C
ATOM   1974  CG  MET B 426      33.216  43.425   8.003  1.00 67.13           C
ATOM   1975  SD  MET B 426      34.686  44.456   7.737  1.00 67.13           S
ATOM   1976  CE  MET B 426      35.015  44.961   9.450  1.00 67.13           C
ATOM   1977  C   MET B 426      30.776  42.085   9.303  1.00 67.13           C
ATOM   1978  O   MET B 426      30.873  40.988   8.749  1.00 67.13           O
ATOM   1979  H   MET B 426      29.819  45.128   9.272  1.00  0.00           H
ATOM   1980  HA  MET B 426      30.560  43.059   7.417  1.00  0.00           H
ATOM   1981  HB2 MET B 426      32.178  44.493   9.562  1.00  0.00           H
ATOM   1982  HB3 MET B 426      31.872  45.092   7.925  1.00  0.00           H
ATOM   1983  HG2 MET B 426      32.953  42.970   7.048  1.00  0.00           H
ATOM   1984  HG3 MET B 426      33.466  42.626   8.703  1.00  0.00           H
ATOM   1985  HE1 MET B 426      35.957  45.504   9.508  1.00  0.00           H
ATOM   1986  HE2 MET B 426      34.215  45.609   9.806  1.00  0.00           H
ATOM   1987  HE3 MET B 426      35.070  44.086  10.100  1.00  0.00           H
ATOM   1988  N   LEU B 427      30.508  42.197  10.607  1.00 75.66           N
ATOM   1989  CA  LEU B 427      30.478  41.074  11.543  1.00 75.66           C
ATOM   1990  CB  LEU B 427      30.598  41.637  12.969  1.00 75.66           C
ATOM   1991  CG  LEU B 427      30.736  40.567  14.068  1.00 75.66           C
ATOM   1992  CD1 LEU B 427      32.017  39.742  13.927  1.00 75.66           C
ATOM   1993  CD2 LEU B 427      30.751  41.243  15.440  1.00 75.66           C
ATOM   1994  C   LEU B 427      29.247  40.165  11.364  1.00 75.66           C
ATOM   1995  O   LEU B 427      29.418  38.944  11.331  1.00 75.66           O
ATOM   1996  H   LEU B 427      30.476  43.135  10.998  1.00  0.00           H
ATOM   1997  HA  LEU B 427      31.359  40.464  11.340  1.00  0.00           H
ATOM   1998  HB2 LEU B 427      31.469  42.295  13.014  1.00  0.00           H
ATOM   1999  HB3 LEU B 427      29.714  42.242  13.176  1.00  0.00           H
ATOM   2000  HG  LEU B 427      29.879  39.895  14.035  1.00  0.00           H
ATOM   2001 HD21 LEU B 427      30.868  40.495  16.221  1.00  0.00           H
ATOM   2002 HD22 LEU B 427      29.825  41.798  15.586  1.00  0.00           H
ATOM   2003 HD23 LEU B 427      31.591  41.940  15.487  1.00  0.00           H
ATOM   2004 HD11 LEU B 427      32.125  39.061  14.770  1.00  0.00           H
ATOM   2005 HD12 LEU B 427      31.985  39.149  13.013  1.00  0.00           H
ATOM   2006 HD13 LEU B 427      32.884  40.406  13.891  1.00  0.00           H
ATOM   2007  N   LYS B 428      28.059  40.727  11.064  1.00130.83           N
ATOM   2008  CA  LYS B 428      26.917  39.946  10.539  1.00130.83           C
ATOM   2009  CB  LYS B 428      25.690  40.819  10.189  1.00130.83           C
ATOM   2010  CG  LYS B 428      24.768  41.242  11.345  1.00130.83           C
ATOM   2011  CD  LYS B 428      23.356  41.666  10.873  1.00130.83           C
ATOM   2012  CE  LYS B 428      23.297  42.433   9.537  1.00130.83           C
ATOM   2013  NZ  LYS B 428      21.938  42.976   9.233  1.00130.83           N
ATOM   2014  C   LYS B 428      27.329  39.211   9.265  1.00130.83           C
ATOM   2015  O   LYS B 428      27.237  37.987   9.208  1.00130.83           O
ATOM   2016  H   LYS B 428      27.986  41.741  11.085  1.00  0.00           H
ATOM   2017  HA  LYS B 428      26.628  39.178  11.257  1.00  0.00           H
ATOM   2018  HB2 LYS B 428      25.076  40.234   9.507  1.00  0.00           H
ATOM   2019  HB3 LYS B 428      26.018  41.706   9.649  1.00  0.00           H
ATOM   2020  HG2 LYS B 428      25.222  42.064  11.892  1.00  0.00           H
ATOM   2021  HG3 LYS B 428      24.657  40.408  12.039  1.00  0.00           H
ATOM   2022  HD2 LYS B 428      22.760  40.759  10.759  1.00  0.00           H
ATOM   2023  HD3 LYS B 428      22.913  42.277  11.660  1.00  0.00           H
ATOM   2024  HE2 LYS B 428      24.023  43.248   9.570  1.00  0.00           H
ATOM   2025  HE3 LYS B 428      23.603  41.741   8.743  1.00  0.00           H
ATOM   2026  HZ1 LYS B 428      21.902  43.393   8.313  1.00  0.00           H
ATOM   2027  HZ2 LYS B 428      21.226  42.260   9.266  1.00  0.00           H
ATOM   2028  HZ3 LYS B 428      21.660  43.716   9.874  1.00  0.00           H
ATOM   2029  N   LYS B 429      27.897  39.944   8.301  1.00101.14           N
ATOM   2030  CA  LYS B 429      28.138  39.442   6.947  1.00101.14           C
ATOM   2031  CB  LYS B 429      28.309  40.616   5.973  1.00101.14           C
ATOM   2032  CG  LYS B 429      28.266  40.081   4.537  1.00101.14           C
ATOM   2033  CD  LYS B 429      27.732  41.098   3.522  1.00101.14           C
ATOM   2034  CE  LYS B 429      27.416  40.390   2.196  1.00101.14           C
ATOM   2035  NZ  LYS B 429      26.337  39.377   2.366  1.00101.14           N
ATOM   2036  C   LYS B 429      29.246  38.395   6.838  1.00101.14           C
ATOM   2037  O   LYS B 429      29.180  37.567   5.932  1.00101.14           O
ATOM   2038  H   LYS B 429      27.948  40.946   8.449  1.00  0.00           H
ATOM   2039  HA  LYS B 429      27.227  38.926   6.655  1.00  0.00           H
ATOM   2040  HB2 LYS B 429      29.247  41.142   6.160  1.00  0.00           H
ATOM   2041  HB3 LYS B 429      27.474  41.302   6.123  1.00  0.00           H
ATOM   2042  HG2 LYS B 429      29.264  39.756   4.237  1.00  0.00           H
ATOM   2043  HG3 LYS B 429      27.612  39.210   4.526  1.00  0.00           H
ATOM   2044  HD2 LYS B 429      26.824  41.566   3.906  1.00  0.00           H
ATOM   2045  HD3 LYS B 429      28.484  41.873   3.361  1.00  0.00           H
ATOM   2046  HE2 LYS B 429      27.117  41.145   1.463  1.00  0.00           H
ATOM   2047  HE3 LYS B 429      28.332  39.911   1.835  1.00  0.00           H
ATOM   2048  HZ1 LYS B 429      26.127  38.905   1.497  1.00  0.00           H
ATOM   2049  HZ2 LYS B 429      26.619  38.680   3.048  1.00  0.00           H
ATOM   2050  HZ3 LYS B 429      25.494  39.805   2.731  1.00  0.00           H
ATOM   2051  N   ARG B 430      30.173  38.326   7.798  1.00103.43           N
ATOM   2052  CA  ARG B 430      31.054  37.160   7.963  1.00103.43           C
ATOM   2053  CB  ARG B 430      32.189  37.474   8.952  1.00103.43           C
ATOM   2054  CG  ARG B 430      33.191  36.306   9.025  1.00103.43           C
ATOM   2055  CD  ARG B 430      34.199  36.464  10.167  1.00103.43           C
ATOM   2056  NE  ARG B 430      35.055  37.652  10.020  1.00103.43           N
ATOM   2057  CZ  ARG B 430      36.179  37.736   9.336  1.00103.43           C
ATOM   2058  NH1 ARG B 430      36.596  36.780   8.556  1.00103.43           N
ATOM   2059  NH2 ARG B 430      37.011  38.688   9.621  1.00103.43           N
ATOM   2060  C   ARG B 430      30.249  35.931   8.390  1.00103.43           C
ATOM   2061  O   ARG B 430      30.275  34.922   7.692  1.00103.43           O
ATOM   2062  H   ARG B 430      30.213  39.087   8.470  1.00  0.00           H
ATOM   2063  HA  ARG B 430      31.491  36.916   6.993  1.00  0.00           H
ATOM   2064  HB2 ARG B 430      32.712  38.374   8.624  1.00  0.00           H
ATOM   2065  HB3 ARG B 430      31.770  37.662   9.942  1.00  0.00           H
ATOM   2066  HG2 ARG B 430      32.661  35.370   9.200  1.00  0.00           H
ATOM   2067  HG3 ARG B 430      33.720  36.224   8.075  1.00  0.00           H
ATOM   2068  HD2 ARG B 430      34.820  35.568  10.228  1.00  0.00           H
ATOM   2069  HD3 ARG B 430      33.652  36.542  11.109  1.00  0.00           H
ATOM   2070  HE  ARG B 430      35.049  38.292  10.806  1.00  0.00           H
ATOM   2071 HH11 ARG B 430      36.027  35.957   8.558  1.00  0.00           H
ATOM   2072 HH12 ARG B 430      37.590  36.647   8.567  1.00  0.00           H
ATOM   2073 HH21 ARG B 430      37.951  38.546   9.322  1.00  0.00           H
ATOM   2074 HH22 ARG B 430      36.951  38.900  10.621  1.00  0.00           H
ATOM   2075  N   ALA B 431      29.548  36.014   9.521  1.00 33.30           N
ATOM   2076  CA  ALA B 431      28.866  34.869  10.122  1.00 33.30           C
ATOM   2077  CB  ALA B 431      28.358  35.286  11.508  1.00 33.30           C
ATOM   2078  C   ALA B 431      27.737  34.321   9.230  1.00 33.30           C
ATOM   2079  O   ALA B 431      27.791  33.163   8.828  1.00 33.30           O
ATOM   2080  H   ALA B 431      29.511  36.901  10.005  1.00  0.00           H
ATOM   2081  HA  ALA B 431      29.590  34.062  10.256  1.00  0.00           H
ATOM   2082  HB1 ALA B 431      29.195  35.613  12.126  1.00  0.00           H
ATOM   2083  HB2 ALA B 431      27.875  34.434  11.989  1.00  0.00           H
ATOM   2084  HB3 ALA B 431      27.639  36.102  11.416  1.00  0.00           H
ATOM   2085  N   GLU B 432      26.864  35.195   8.721  1.00105.65           N
ATOM   2086  CA  GLU B 432      25.721  34.823   7.870  1.00105.65           C
ATOM   2087  CB  GLU B 432      24.667  35.957   7.900  1.00105.65           C
ATOM   2088  CG  GLU B 432      24.975  37.119   6.936  1.00105.65           C
ATOM   2089  CD  GLU B 432      24.400  38.500   7.321  1.00105.65           C
ATOM   2090  OE1 GLU B 432      23.600  38.614   8.284  1.00105.65           O
ATOM   2091  OE2 GLU B 432      24.783  39.476   6.632  1.00105.65           O
ATOM   2092  C   GLU B 432      26.112  34.394   6.437  1.00105.65           C
ATOM   2093  O   GLU B 432      25.253  33.953   5.679  1.00105.65           O
ATOM   2094  H   GLU B 432      26.943  36.168   9.003  1.00  0.00           H
ATOM   2095  HA  GLU B 432      25.257  33.943   8.319  1.00  0.00           H
ATOM   2096  HB2 GLU B 432      24.606  36.328   8.925  1.00  0.00           H
ATOM   2097  HB3 GLU B 432      23.692  35.542   7.642  1.00  0.00           H
ATOM   2098  HG2 GLU B 432      26.058  37.208   6.860  1.00  0.00           H
ATOM   2099  HG3 GLU B 432      24.611  36.851   5.942  1.00  0.00           H
ATOM   2100  N   ALA B 433      27.398  34.478   6.068  1.00 27.32           N
ATOM   2101  CA  ALA B 433      27.948  33.872   4.851  1.00 27.32           C
ATOM   2102  CB  ALA B 433      28.821  34.916   4.147  1.00 27.32           C
ATOM   2103  C   ALA B 433      28.744  32.578   5.121  1.00 27.32           C
ATOM   2104  O   ALA B 433      28.736  31.669   4.292  1.00 27.32           O
ATOM   2105  H   ALA B 433      28.050  34.850   6.743  1.00  0.00           H
ATOM   2106  HA  ALA B 433      27.133  33.606   4.176  1.00  0.00           H
ATOM   2107  HB1 ALA B 433      28.232  35.811   3.946  1.00  0.00           H
ATOM   2108  HB2 ALA B 433      29.189  34.506   3.206  1.00  0.00           H
ATOM   2109  HB3 ALA B 433      29.670  35.176   4.780  1.00  0.00           H
ATOM   2110  N   ALA B 434      29.458  32.495   6.246  1.00 32.29           N
ATOM   2111  CA  ALA B 434      30.260  31.327   6.611  1.00 32.29           C
ATOM   2112  CB  ALA B 434      31.294  31.781   7.645  1.00 32.29           C
ATOM   2113  C   ALA B 434      29.412  30.153   7.140  1.00 32.29           C
ATOM   2114  O   ALA B 434      29.699  29.002   6.812  1.00 32.29           O
ATOM   2115  H   ALA B 434      29.467  33.285   6.880  1.00  0.00           H
ATOM   2116  HA  ALA B 434      30.792  30.972   5.728  1.00  0.00           H
ATOM   2117  HB1 ALA B 434      31.920  32.568   7.223  1.00  0.00           H
ATOM   2118  HB2 ALA B 434      30.784  32.165   8.529  1.00  0.00           H
ATOM   2119  HB3 ALA B 434      31.925  30.937   7.926  1.00  0.00           H
ATOM   2120  N   ASP B 435      28.322  30.446   7.854  1.00 76.67           N
ATOM   2121  CA  ASP B 435      27.376  29.464   8.404  1.00 76.67           C
ATOM   2122  CB  ASP B 435      26.342  30.248   9.238  1.00 76.67           C
ATOM   2123  CG  ASP B 435      25.365  29.379  10.032  1.00 76.67           C
ATOM   2124  OD1 ASP B 435      25.716  28.202  10.266  1.00 76.67           O
ATOM   2125  OD2 ASP B 435      24.464  29.978  10.658  1.00 76.67           O
ATOM   2126  C   ASP B 435      26.705  28.620   7.303  1.00 76.67           C
ATOM   2127  O   ASP B 435      26.975  27.421   7.191  1.00 76.67           O
ATOM   2128  H   ASP B 435      28.158  31.419   8.096  1.00  0.00           H
ATOM   2129  HA  ASP B 435      27.912  28.781   9.065  1.00  0.00           H
ATOM   2130  HB2 ASP B 435      26.881  30.869   9.955  1.00  0.00           H
ATOM   2131  HB3 ASP B 435      25.776  30.910   8.581  1.00  0.00           H
ATOM   2132  N   VAL B 436      26.167  29.317   6.293  1.00 93.06           N
ATOM   2133  CA  VAL B 436      25.549  28.714   5.098  1.00 93.06           C
ATOM   2134  CB  VAL B 436      24.715  29.743   4.310  1.00 93.06           C
ATOM   2135  CG1 VAL B 436      23.585  30.316   5.173  1.00 93.06           C
ATOM   2136  CG2 VAL B 436      25.540  30.911   3.753  1.00 93.06           C
ATOM   2137  C   VAL B 436      26.548  28.014   4.169  1.00 93.06           C
ATOM   2138  O   VAL B 436      26.182  27.087   3.449  1.00 93.06           O
ATOM   2139  H   VAL B 436      26.042  30.306   6.435  1.00  0.00           H
ATOM   2140  HA  VAL B 436      24.856  27.951   5.440  1.00  0.00           H
ATOM   2141  HB  VAL B 436      24.254  29.228   3.466  1.00  0.00           H
ATOM   2142 HG21 VAL B 436      24.889  31.583   3.195  1.00  0.00           H
ATOM   2143 HG22 VAL B 436      25.998  31.466   4.569  1.00  0.00           H
ATOM   2144 HG23 VAL B 436      26.316  30.543   3.083  1.00  0.00           H
ATOM   2145 HG11 VAL B 436      22.928  30.933   4.560  1.00  0.00           H
ATOM   2146 HG12 VAL B 436      23.002  29.498   5.597  1.00  0.00           H
ATOM   2147 HG13 VAL B 436      23.987  30.923   5.984  1.00  0.00           H
ATOM   2148  N   ALA B 437      27.828  28.402   4.183  1.00 24.62           N
ATOM   2149  CA  ALA B 437      28.871  27.678   3.456  1.00 24.62           C
ATOM   2150  CB  ALA B 437      30.101  28.583   3.318  1.00 24.62           C
ATOM   2151  C   ALA B 437      29.210  26.339   4.135  1.00 24.62           C
ATOM   2152  O   ALA B 437      29.268  25.301   3.470  1.00 24.62           O
ATOM   2153  H   ALA B 437      28.096  29.148   4.810  1.00  0.00           H
ATOM   2154  HA  ALA B 437      28.506  27.450   2.453  1.00  0.00           H
ATOM   2155  HB1 ALA B 437      29.824  29.508   2.811  1.00  0.00           H
ATOM   2156  HB2 ALA B 437      30.507  28.823   4.301  1.00  0.00           H
ATOM   2157  HB3 ALA B 437      30.866  28.072   2.731  1.00  0.00           H
ATOM   2158  N   LYS B 438      29.323  26.345   5.470  1.00 69.22           N
ATOM   2159  CA  LYS B 438      29.583  25.158   6.296  1.00 69.22           C
ATOM   2160  CB  LYS B 438      29.960  25.625   7.716  1.00 69.22           C
ATOM   2161  CG  LYS B 438      31.403  26.169   7.777  1.00 69.22           C
ATOM   2162  CD  LYS B 438      31.700  26.882   9.107  1.00 69.22           C
ATOM   2163  CE  LYS B 438      33.113  27.489   9.147  1.00 69.22           C
ATOM   2164  NZ  LYS B 438      34.113  26.598   9.783  1.00 69.22           N
ATOM   2165  C   LYS B 438      28.404  24.178   6.300  1.00 69.22           C
ATOM   2166  O   LYS B 438      28.627  22.982   6.115  1.00 69.22           O
ATOM   2167  H   LYS B 438      29.195  27.234   5.950  1.00  0.00           H
ATOM   2168  HA  LYS B 438      30.426  24.608   5.875  1.00  0.00           H
ATOM   2169  HB2 LYS B 438      29.869  24.789   8.405  1.00  0.00           H
ATOM   2170  HB3 LYS B 438      29.262  26.398   8.042  1.00  0.00           H
ATOM   2171  HG2 LYS B 438      32.103  25.343   7.640  1.00  0.00           H
ATOM   2172  HG3 LYS B 438      31.553  26.884   6.967  1.00  0.00           H
ATOM   2173  HD2 LYS B 438      31.563  26.192   9.939  1.00  0.00           H
ATOM   2174  HD3 LYS B 438      30.982  27.697   9.220  1.00  0.00           H
ATOM   2175  HE2 LYS B 438      33.429  27.760   8.139  1.00  0.00           H
ATOM   2176  HE3 LYS B 438      33.073  28.412   9.733  1.00  0.00           H
ATOM   2177  HZ1 LYS B 438      35.012  27.076   9.911  1.00  0.00           H
ATOM   2178  HZ2 LYS B 438      34.225  25.705   9.318  1.00  0.00           H
ATOM   2179  HZ3 LYS B 438      33.839  26.392  10.739  1.00  0.00           H
ATOM   2180  N   SER B 439      27.157  24.656   6.352  1.00 72.55           N
ATOM   2181  CA  SER B 439      25.967  23.792   6.247  1.00 72.55           C
ATOM   2182  CB  SER B 439      24.714  24.502   6.744  1.00 72.55           C
ATOM   2183  OG  SER B 439      24.457  25.636   5.964  1.00 72.55           O
ATOM   2184  C   SER B 439      25.706  23.263   4.834  1.00 72.55           C
ATOM   2185  O   SER B 439      25.427  22.076   4.701  1.00 72.55           O
ATOM   2186  H   SER B 439      27.019  25.658   6.466  1.00  0.00           H
ATOM   2187  HA  SER B 439      26.116  22.929   6.893  1.00  0.00           H
ATOM   2188  HB2 SER B 439      23.860  23.829   6.677  1.00  0.00           H
ATOM   2189  HB3 SER B 439      24.853  24.797   7.783  1.00  0.00           H
ATOM   2190  HG  SER B 439      24.119  26.319   6.609  1.00  0.00           H
ATOM   2191  N   GLN B 440      25.994  24.027   3.773  1.00 74.72           N
ATOM   2192  CA  GLN B 440      25.930  23.519   2.394  1.00 74.72           C
ATOM   2193  CB  GLN B 440      26.232  24.676   1.429  1.00 74.72           C
ATOM   2194  CG  GLN B 440      26.282  24.280  -0.059  1.00 74.72           C
ATOM   2195  CD  GLN B 440      26.642  25.440  -0.988  1.00 74.72           C
ATOM   2196  OE1 GLN B 440      26.246  25.495  -2.139  1.00 74.72           O
ATOM   2197  NE2 GLN B 440      27.391  26.430  -0.550  1.00 74.72           N
ATOM   2198  C   GLN B 440      26.891  22.337   2.174  1.00 74.72           C
ATOM   2199  O   GLN B 440      26.510  21.329   1.573  1.00 74.72           O
ATOM   2200  H   GLN B 440      26.131  25.023   3.922  1.00  0.00           H
ATOM   2201  HA  GLN B 440      24.918  23.159   2.200  1.00  0.00           H
ATOM   2202  HB2 GLN B 440      25.462  25.439   1.553  1.00  0.00           H
ATOM   2203  HB3 GLN B 440      27.194  25.103   1.712  1.00  0.00           H
ATOM   2204  HG2 GLN B 440      27.035  23.506  -0.206  1.00  0.00           H
ATOM   2205  HG3 GLN B 440      25.310  23.881  -0.353  1.00  0.00           H
ATOM   2206 HE21 GLN B 440      27.680  26.454   0.412  1.00  0.00           H
ATOM   2207 HE22 GLN B 440      27.555  27.174  -1.199  1.00  0.00           H
ATOM   2208  N   PHE B 441      28.106  22.417   2.725  1.00 41.96           N
ATOM   2209  CA  PHE B 441      29.064  21.311   2.697  1.00 41.96           C
ATOM   2210  CB  PHE B 441      30.432  21.825   3.163  1.00 41.96           C
ATOM   2211  CG  PHE B 441      31.518  20.767   3.190  1.00 41.96           C
ATOM   2212  CD1 PHE B 441      31.941  20.161   1.991  1.00 41.96           C
ATOM   2213  CD2 PHE B 441      32.112  20.391   4.410  1.00 41.96           C
ATOM   2214  CE1 PHE B 441      32.947  19.179   2.012  1.00 41.96           C
ATOM   2215  CE2 PHE B 441      33.130  19.422   4.427  1.00 41.96           C
ATOM   2216  CZ  PHE B 441      33.543  18.810   3.231  1.00 41.96           C
ATOM   2217  C   PHE B 441      28.583  20.102   3.523  1.00 41.96           C
ATOM   2218  O   PHE B 441      28.461  19.011   2.969  1.00 41.96           O
ATOM   2219  H   PHE B 441      28.370  23.271   3.205  1.00  0.00           H
ATOM   2220  HA  PHE B 441      29.165  20.968   1.668  1.00  0.00           H
ATOM   2221  HB2 PHE B 441      30.752  22.623   2.492  1.00  0.00           H
ATOM   2222  HB3 PHE B 441      30.331  22.259   4.159  1.00  0.00           H
ATOM   2223  HD1 PHE B 441      31.494  20.450   1.051  1.00  0.00           H
ATOM   2224  HD2 PHE B 441      31.800  20.853   5.335  1.00  0.00           H
ATOM   2225  HE1 PHE B 441      33.270  18.714   1.092  1.00  0.00           H
ATOM   2226  HE2 PHE B 441      33.604  19.154   5.362  1.00  0.00           H
ATOM   2227  HZ  PHE B 441      34.326  18.065   3.249  1.00  0.00           H
ATOM   2228  N   LEU B 442      28.098  20.347   4.747  1.00 46.80           N
ATOM   2229  CA  LEU B 442      27.556  19.337   5.672  1.00 46.80           C
ATOM   2230  CB  LEU B 442      27.192  20.071   6.979  1.00 46.80           C
ATOM   2231  CG  LEU B 442      26.749  19.194   8.162  1.00 46.80           C
ATOM   2232  CD1 LEU B 442      27.905  18.319   8.636  1.00 46.80           C
ATOM   2233  CD2 LEU B 442      26.326  20.082   9.335  1.00 46.80           C
ATOM   2234  C   LEU B 442      26.342  18.577   5.095  1.00 46.80           C
ATOM   2235  O   LEU B 442      26.260  17.356   5.208  1.00 46.80           O
ATOM   2236  H   LEU B 442      28.178  21.296   5.101  1.00  0.00           H
ATOM   2237  HA  LEU B 442      28.337  18.605   5.877  1.00  0.00           H
ATOM   2238  HB2 LEU B 442      26.378  20.758   6.758  1.00  0.00           H
ATOM   2239  HB3 LEU B 442      28.051  20.664   7.301  1.00  0.00           H
ATOM   2240  HG  LEU B 442      25.905  18.569   7.873  1.00  0.00           H
ATOM   2241 HD21 LEU B 442      25.551  20.782   9.023  1.00  0.00           H
ATOM   2242 HD22 LEU B 442      25.925  19.464  10.138  1.00  0.00           H
ATOM   2243 HD23 LEU B 442      27.180  20.648   9.706  1.00  0.00           H
ATOM   2244 HD11 LEU B 442      27.659  17.837   9.579  1.00  0.00           H
ATOM   2245 HD12 LEU B 442      28.104  17.549   7.892  1.00  0.00           H
ATOM   2246 HD13 LEU B 442      28.792  18.935   8.780  1.00  0.00           H
ATOM   2247  N   ALA B 443      25.456  19.283   4.392  1.00 32.26           N
ATOM   2248  CA  ALA B 443      24.319  18.698   3.681  1.00 32.26           C
ATOM   2249  CB  ALA B 443      23.376  19.823   3.235  1.00 32.26           C
ATOM   2250  C   ALA B 443      24.760  17.869   2.460  1.00 32.26           C
ATOM   2251  O   ALA B 443      24.190  16.807   2.200  1.00 32.26           O
ATOM   2252  H   ALA B 443      25.568  20.293   4.363  1.00  0.00           H
ATOM   2253  HA  ALA B 443      23.783  18.039   4.366  1.00  0.00           H
ATOM   2254  HB1 ALA B 443      22.991  20.373   4.092  1.00  0.00           H
ATOM   2255  HB2 ALA B 443      23.901  20.517   2.578  1.00  0.00           H
ATOM   2256  HB3 ALA B 443      22.530  19.390   2.700  1.00  0.00           H
ATOM   2257  N   THR B 444      25.766  18.346   1.721  1.00 31.93           N
ATOM   2258  CA  THR B 444      26.292  17.679   0.514  1.00 31.93           C
ATOM   2259  CB  THR B 444      27.272  18.594  -0.246  1.00 31.93           C
ATOM   2260  OG1 THR B 444      26.603  19.764  -0.655  1.00 31.93           O
ATOM   2261  CG2 THR B 444      27.824  17.959  -1.526  1.00 31.93           C
ATOM   2262  C   THR B 444      26.958  16.341   0.845  1.00 31.93           C
ATOM   2263  O   THR B 444      26.441  15.293   0.468  1.00 31.93           O
ATOM   2264  H   THR B 444      26.149  19.250   1.966  1.00  0.00           H
ATOM   2265  HA  THR B 444      25.458  17.461  -0.148  1.00  0.00           H
ATOM   2266  HB  THR B 444      28.110  18.876   0.394  1.00  0.00           H
ATOM   2267  HG1 THR B 444      26.498  20.334   0.126  1.00  0.00           H
ATOM   2268 HG21 THR B 444      28.436  18.688  -2.056  1.00  0.00           H
ATOM   2269 HG22 THR B 444      27.005  17.642  -2.173  1.00  0.00           H
ATOM   2270 HG23 THR B 444      28.451  17.101  -1.286  1.00  0.00           H
ATOM   2271  N   VAL B 445      27.960  16.370   1.727  1.00110.92           N
ATOM   2272  CA  VAL B 445      28.752  15.195   2.161  1.00110.92           C
ATOM   2273  CB  VAL B 445      30.047  15.705   2.826  1.00110.92           C
ATOM   2274  CG1 VAL B 445      29.821  16.220   4.248  1.00110.92           C
ATOM   2275  CG2 VAL B 445      31.135  14.630   2.872  1.00110.92           C
ATOM   2276  C   VAL B 445      27.932  14.211   3.031  1.00110.92           C
ATOM   2277  O   VAL B 445      28.380  13.115   3.356  1.00110.92           O
ATOM   2278  H   VAL B 445      28.212  17.268   2.123  1.00  0.00           H
ATOM   2279  HA  VAL B 445      29.048  14.627   1.279  1.00  0.00           H
ATOM   2280  HB  VAL B 445      30.434  16.534   2.231  1.00  0.00           H
ATOM   2281 HG21 VAL B 445      32.068  15.052   3.244  1.00  0.00           H
ATOM   2282 HG22 VAL B 445      31.298  14.237   1.869  1.00  0.00           H
ATOM   2283 HG23 VAL B 445      30.822  13.818   3.526  1.00  0.00           H
ATOM   2284 HG11 VAL B 445      30.702  16.767   4.592  1.00  0.00           H
ATOM   2285 HG12 VAL B 445      28.955  16.876   4.280  1.00  0.00           H
ATOM   2286 HG13 VAL B 445      29.627  15.380   4.907  1.00  0.00           H
ATOM   2287  N   SER B 446      26.665  14.532   3.321  1.00 91.09           N
ATOM   2288  CA  SER B 446      25.731  13.607   3.975  1.00 91.09           C
ATOM   2289  CB  SER B 446      24.388  14.284   4.314  1.00 91.09           C
ATOM   2290  OG  SER B 446      23.537  14.369   3.177  1.00 91.09           O
ATOM   2291  C   SER B 446      25.503  12.316   3.176  1.00 91.09           C
ATOM   2292  O   SER B 446      25.116  11.313   3.772  1.00 91.09           O
ATOM   2293  H   SER B 446      26.322  15.412   2.960  1.00  0.00           H
ATOM   2294  HA  SER B 446      26.168  13.302   4.928  1.00  0.00           H
ATOM   2295  HB2 SER B 446      24.545  15.283   4.727  1.00  0.00           H
ATOM   2296  HB3 SER B 446      23.883  13.703   5.082  1.00  0.00           H
ATOM   2297  HG  SER B 446      23.840  15.136   2.634  1.00  0.00           H
ATOM   2298  N   HIS B 447      25.742  12.276   1.857  1.00 52.51           N
ATOM   2299  CA  HIS B 447      25.651  11.027   1.079  1.00 52.51           C
ATOM   2300  ND1 HIS B 447      24.772   8.878  -0.773  1.00 52.51           N
ATOM   2301  CG  HIS B 447      24.874  10.207  -1.195  1.00 52.51           C
ATOM   2302  CB  HIS B 447      25.444  11.356  -0.405  1.00 52.51           C
ATOM   2303  NE2 HIS B 447      24.100   9.010  -2.865  1.00 52.51           N
ATOM   2304  CD2 HIS B 447      24.434  10.290  -2.480  1.00 52.51           C
ATOM   2305  CE1 HIS B 447      24.340   8.185  -1.832  1.00 52.51           C
ATOM   2306  C   HIS B 447      26.855  10.112   1.299  1.00 52.51           C
ATOM   2307  O   HIS B 447      26.681   9.010   1.817  1.00 52.51           O
ATOM   2308  H   HIS B 447      26.169  13.081   1.407  1.00  0.00           H
ATOM   2309  HA  HIS B 447      24.795  10.452   1.415  1.00  0.00           H
ATOM   2310  HB2 HIS B 447      26.385  11.666  -0.856  1.00  0.00           H
ATOM   2311  HB3 HIS B 447      24.747  12.186  -0.488  1.00  0.00           H
ATOM   2312  HD2 HIS B 447      24.440  11.185  -3.090  1.00  0.00           H
ATOM   2313  HE1 HIS B 447      24.239   7.107  -1.855  1.00  0.00           H
ATOM   2314  HE2 HIS B 447      23.832   8.722  -3.793  1.00  0.00           H
ATOM   2315  N   GLU B 448      28.059  10.663   1.197  1.00 91.07           N
ATOM   2316  CA  GLU B 448      29.332   9.976   1.435  1.00 91.07           C
ATOM   2317  CB  GLU B 448      30.497  10.903   1.042  1.00 91.07           C
ATOM   2318  CG  GLU B 448      30.613  11.195  -0.468  1.00 91.07           C
ATOM   2319  CD  GLU B 448      29.425  11.965  -1.079  1.00 91.07           C
ATOM   2320  OE1 GLU B 448      28.851  12.815  -0.358  1.00 91.07           O
ATOM   2321  OE2 GLU B 448      28.935  11.514  -2.137  1.00 91.07           O
ATOM   2322  C   GLU B 448      29.499   9.518   2.893  1.00 91.07           C
ATOM   2323  O   GLU B 448      30.065   8.457   3.145  1.00 91.07           O
ATOM   2324  H   GLU B 448      28.115  11.586   0.767  1.00  0.00           H
ATOM   2325  HA  GLU B 448      29.376   9.084   0.814  1.00  0.00           H
ATOM   2326  HB2 GLU B 448      30.423  11.841   1.592  1.00  0.00           H
ATOM   2327  HB3 GLU B 448      31.426  10.421   1.348  1.00  0.00           H
ATOM   2328  HG2 GLU B 448      31.523  11.779  -0.629  1.00  0.00           H
ATOM   2329  HG3 GLU B 448      30.744  10.243  -0.990  1.00  0.00           H
ATOM   2330  N   ILE B 449      28.877  10.222   3.843  1.00 51.39           N
ATOM   2331  CA  ILE B 449      28.767   9.820   5.249  1.00 51.39           C
ATOM   2332  CB  ILE B 449      28.510  11.100   6.081  1.00 51.39           C
ATOM   2333  CG1 ILE B 449      29.831  11.895   6.219  1.00 51.39           C
ATOM   2334  CG2 ILE B 449      27.909  10.806   7.456  1.00 51.39           C
ATOM   2335  CD1 ILE B 449      29.692  13.252   6.922  1.00 51.39           C
ATOM   2336  C   ILE B 449      27.717   8.704   5.462  1.00 51.39           C
ATOM   2337  O   ILE B 449      27.946   7.756   6.217  1.00 51.39           O
ATOM   2338  H   ILE B 449      28.509  11.131   3.570  1.00  0.00           H
ATOM   2339  HA  ILE B 449      29.724   9.402   5.556  1.00  0.00           H
ATOM   2340  HB  ILE B 449      27.787  11.715   5.548  1.00  0.00           H
ATOM   2341 HG12 ILE B 449      30.243  12.080   5.224  1.00  0.00           H
ATOM   2342 HG13 ILE B 449      30.558  11.295   6.770  1.00  0.00           H
ATOM   2343 HG21 ILE B 449      27.729  11.729   8.002  1.00  0.00           H
ATOM   2344 HG22 ILE B 449      28.580  10.175   8.032  1.00  0.00           H
ATOM   2345 HG23 ILE B 449      26.953  10.309   7.338  1.00  0.00           H
ATOM   2346 HD11 ILE B 449      30.622  13.809   6.812  1.00  0.00           H
ATOM   2347 HD12 ILE B 449      29.500  13.117   7.985  1.00  0.00           H
ATOM   2348 HD13 ILE B 449      28.875  13.817   6.478  1.00  0.00           H
ATOM   2349  N   ARG B 450      26.546   8.777   4.814  1.00230.38           N
ATOM   2350  CA  ARG B 450      25.430   7.825   5.009  1.00230.38           C
ATOM   2351  CB  ARG B 450      24.144   8.508   4.525  1.00230.38           C
ATOM   2352  CG  ARG B 450      22.830   7.781   4.848  1.00230.38           C
ATOM   2353  CD  ARG B 450      21.654   8.375   4.052  1.00230.38           C
ATOM   2354  NE  ARG B 450      21.531   9.840   4.248  1.00230.38           N
ATOM   2355  CZ  ARG B 450      21.974  10.802   3.449  1.00230.38           C
ATOM   2356  NH1 ARG B 450      22.424  10.571   2.247  1.00230.38           N
ATOM   2357  NH2 ARG B 450      21.943  12.044   3.833  1.00230.38           N
ATOM   2358  C   ARG B 450      25.647   6.490   4.297  1.00230.38           C
ATOM   2359  O   ARG B 450      25.312   5.438   4.843  1.00230.38           O
ATOM   2360  H   ARG B 450      26.418   9.555   4.172  1.00  0.00           H
ATOM   2361  HA  ARG B 450      25.340   7.603   6.073  1.00  0.00           H
ATOM   2362  HB2 ARG B 450      24.086   9.480   5.011  1.00  0.00           H
ATOM   2363  HB3 ARG B 450      24.217   8.660   3.447  1.00  0.00           H
ATOM   2364  HG2 ARG B 450      22.622   7.881   5.914  1.00  0.00           H
ATOM   2365  HG3 ARG B 450      22.913   6.721   4.613  1.00  0.00           H
ATOM   2366  HD2 ARG B 450      21.774   8.122   2.996  1.00  0.00           H
ATOM   2367  HD3 ARG B 450      20.734   7.896   4.391  1.00  0.00           H
ATOM   2368  HE  ARG B 450      21.159  10.140   5.135  1.00  0.00           H
ATOM   2369 HH11 ARG B 450      22.540   9.627   1.934  1.00  0.00           H
ATOM   2370 HH12 ARG B 450      22.805  11.330   1.712  1.00  0.00           H
ATOM   2371 HH21 ARG B 450      21.648  12.281   4.762  1.00  0.00           H
ATOM   2372 HH22 ARG B 450      22.415  12.765   3.293  1.00  0.00           H
ATOM   2373  N   THR B 451      26.169   6.517   3.073  1.00131.08           N
ATOM   2374  CA  THR B 451      26.255   5.341   2.199  1.00131.08           C
ATOM   2375  CB  THR B 451      26.533   5.753   0.742  1.00131.08           C
ATOM   2376  OG1 THR B 451      26.247   4.665  -0.105  1.00131.08           O
ATOM   2377  CG2 THR B 451      27.964   6.183   0.439  1.00131.08           C
ATOM   2378  C   THR B 451      27.159   4.195   2.703  1.00131.08           C
ATOM   2379  O   THR B 451      26.663   3.064   2.694  1.00131.08           O
ATOM   2380  H   THR B 451      26.432   7.422   2.693  1.00  0.00           H
ATOM   2381  HA  THR B 451      25.250   4.921   2.186  1.00  0.00           H
ATOM   2382  HB  THR B 451      25.862   6.573   0.482  1.00  0.00           H
ATOM   2383  HG1 THR B 451      25.315   4.459  -0.021  1.00  0.00           H
ATOM   2384 HG21 THR B 451      28.016   6.551  -0.586  1.00  0.00           H
ATOM   2385 HG22 THR B 451      28.646   5.340   0.546  1.00  0.00           H
ATOM   2386 HG23 THR B 451      28.260   6.989   1.108  1.00  0.00           H
ATOM   2387  N   PRO B 452      28.299   4.412   3.406  1.00157.62           N
ATOM   2388  CA  PRO B 452      29.021   3.315   4.062  1.00157.62           C
ATOM   2389  CD  PRO B 452      29.076   5.639   3.542  1.00157.62           C
ATOM   2390  CB  PRO B 452      30.356   3.902   4.536  1.00157.62           C
ATOM   2391  CG  PRO B 452      30.062   5.389   4.675  1.00157.62           C
ATOM   2392  C   PRO B 452      28.237   2.684   5.223  1.00157.62           C
ATOM   2393  O   PRO B 452      28.295   1.467   5.386  1.00157.62           O
ATOM   2394  HA  PRO B 452      29.226   2.529   3.335  1.00  0.00           H
ATOM   2395  HD2 PRO B 452      29.634   5.823   2.624  1.00  0.00           H
ATOM   2396  HD3 PRO B 452      28.474   6.507   3.792  1.00  0.00           H
ATOM   2397  HB2 PRO B 452      30.691   3.471   5.481  1.00  0.00           H
ATOM   2398  HB3 PRO B 452      31.114   3.754   3.765  1.00  0.00           H
ATOM   2399  HG2 PRO B 452      29.572   5.581   5.628  1.00  0.00           H
ATOM   2400  HG3 PRO B 452      30.962   5.995   4.568  1.00  0.00           H
ATOM   2401  N   MET B 453      27.382   3.437   5.931  1.00 71.83           N
ATOM   2402  CA  MET B 453      26.458   2.842   6.909  1.00 71.83           C
ATOM   2403  CB  MET B 453      25.863   3.890   7.858  1.00 71.83           C
ATOM   2404  CG  MET B 453      26.903   4.552   8.766  1.00 71.83           C
ATOM   2405  SD  MET B 453      27.608   3.505  10.079  1.00 71.83           S
ATOM   2406  CE  MET B 453      29.040   2.728   9.271  1.00 71.83           C
ATOM   2407  C   MET B 453      25.350   2.023   6.245  1.00 71.83           C
ATOM   2408  O   MET B 453      25.108   0.893   6.661  1.00 71.83           O
ATOM   2409  H   MET B 453      27.292   4.419   5.707  1.00  0.00           H
ATOM   2410  HA  MET B 453      27.015   2.141   7.518  1.00  0.00           H
ATOM   2411  HB2 MET B 453      25.356   4.662   7.281  1.00  0.00           H
ATOM   2412  HB3 MET B 453      25.123   3.403   8.493  1.00  0.00           H
ATOM   2413  HG2 MET B 453      27.701   4.972   8.157  1.00  0.00           H
ATOM   2414  HG3 MET B 453      26.405   5.383   9.263  1.00  0.00           H
ATOM   2415  HE1 MET B 453      29.705   2.326  10.035  1.00  0.00           H
ATOM   2416  HE2 MET B 453      28.723   1.917   8.623  1.00  0.00           H
ATOM   2417  HE3 MET B 453      29.582   3.457   8.675  1.00  0.00           H
ATOM   2418  N   ASN B 454      24.799   2.484   5.118  1.00 42.51           N
ATOM   2419  CA  ASN B 454      23.880   1.674   4.306  1.00 42.51           C
ATOM   2420  CB  ASN B 454      23.329   2.514   3.135  1.00 42.51           C
ATOM   2421  CG  ASN B 454      22.646   3.817   3.523  1.00 42.51           C
ATOM   2422  OD1 ASN B 454      22.701   4.805   2.811  1.00 42.51           O
ATOM   2423  ND2 ASN B 454      21.984   3.883   4.656  1.00 42.51           N
ATOM   2424  C   ASN B 454      24.533   0.365   3.813  1.00 42.51           C
ATOM   2425  O   ASN B 454      23.886  -0.680   3.870  1.00 42.51           O
ATOM   2426  H   ASN B 454      25.086   3.398   4.780  1.00  0.00           H
ATOM   2427  HA  ASN B 454      23.046   1.367   4.938  1.00  0.00           H
ATOM   2428  HB2 ASN B 454      22.598   1.911   2.598  1.00  0.00           H
ATOM   2429  HB3 ASN B 454      24.137   2.747   2.444  1.00  0.00           H
ATOM   2430 HD21 ASN B 454      21.979   3.103   5.283  1.00  0.00           H
ATOM   2431 HD22 ASN B 454      21.588   4.773   4.891  1.00  0.00           H
ATOM   2432  N   GLY B 455      25.845   0.386   3.553  1.00 18.13           N
ATOM   2433  CA  GLY B 455      26.668  -0.802   3.326  1.00 18.13           C
ATOM   2434  C   GLY B 455      26.735  -1.742   4.535  1.00 18.13           C
ATOM   2435  O   GLY B 455      26.269  -2.880   4.444  1.00 18.13           O
ATOM   2436  H   GLY B 455      26.302   1.290   3.515  1.00  0.00           H
ATOM   2437  HA2 GLY B 455      26.270  -1.360   2.479  1.00  0.00           H
ATOM   2438  HA3 GLY B 455      27.684  -0.487   3.087  1.00  0.00           H
ATOM   2439  N   VAL B 456      27.244  -1.279   5.687  1.00 95.63           N
ATOM   2440  CA  VAL B 456      27.453  -2.179   6.841  1.00 95.63           C
ATOM   2441  CB  VAL B 456      28.361  -1.619   7.958  1.00 95.63           C
ATOM   2442  CG1 VAL B 456      29.657  -1.005   7.416  1.00 95.63           C
ATOM   2443  CG2 VAL B 456      27.663  -0.627   8.894  1.00 95.63           C
ATOM   2444  C   VAL B 456      26.149  -2.713   7.436  1.00 95.63           C
ATOM   2445  O   VAL B 456      26.132  -3.876   7.815  1.00 95.63           O
ATOM   2446  H   VAL B 456      27.607  -0.331   5.716  1.00  0.00           H
ATOM   2447  HA  VAL B 456      27.978  -3.053   6.453  1.00  0.00           H
ATOM   2448  HB  VAL B 456      28.659  -2.469   8.573  1.00  0.00           H
ATOM   2449 HG21 VAL B 456      28.384  -0.215   9.600  1.00  0.00           H
ATOM   2450 HG22 VAL B 456      27.212   0.173   8.314  1.00  0.00           H
ATOM   2451 HG23 VAL B 456      26.888  -1.132   9.469  1.00  0.00           H
ATOM   2452 HG11 VAL B 456      30.368  -0.869   8.231  1.00  0.00           H
ATOM   2453 HG12 VAL B 456      30.095  -1.672   6.674  1.00  0.00           H
ATOM   2454 HG13 VAL B 456      29.462  -0.040   6.958  1.00  0.00           H
ATOM   2455  N   LEU B 457      25.029  -1.974   7.409  1.00 81.22           N
ATOM   2456  CA  LEU B 457      23.738  -2.528   7.854  1.00 81.22           C
ATOM   2457  CB  LEU B 457      22.624  -1.460   7.865  1.00 81.22           C
ATOM   2458  CG  LEU B 457      22.525  -0.653   9.174  1.00 81.22           C
ATOM   2459  CD1 LEU B 457      23.438   0.566   9.173  1.00 81.22           C
ATOM   2460  CD2 LEU B 457      21.095  -0.145   9.375  1.00 81.22           C
ATOM   2461  C   LEU B 457      23.308  -3.723   6.989  1.00 81.22           C
ATOM   2462  O   LEU B 457      22.860  -4.728   7.539  1.00 81.22           O
ATOM   2463  H   LEU B 457      25.069  -1.028   7.041  1.00  0.00           H
ATOM   2464  HA  LEU B 457      23.858  -2.919   8.865  1.00  0.00           H
ATOM   2465  HB2 LEU B 457      21.677  -1.989   7.741  1.00  0.00           H
ATOM   2466  HB3 LEU B 457      22.730  -0.792   7.007  1.00  0.00           H
ATOM   2467  HG  LEU B 457      22.777  -1.288  10.022  1.00  0.00           H
ATOM   2468 HD21 LEU B 457      20.800   0.481   8.532  1.00  0.00           H
ATOM   2469 HD22 LEU B 457      20.415  -0.992   9.451  1.00  0.00           H
ATOM   2470 HD23 LEU B 457      21.036   0.437  10.293  1.00  0.00           H
ATOM   2471 HD11 LEU B 457      23.284   1.141  10.078  1.00  0.00           H
ATOM   2472 HD12 LEU B 457      24.479   0.251   9.127  1.00  0.00           H
ATOM   2473 HD13 LEU B 457      23.209   1.203   8.320  1.00  0.00           H
ATOM   2474  N   GLY B 458      23.520  -3.657   5.670  1.00 19.72           N
ATOM   2475  CA  GLY B 458      23.231  -4.765   4.759  1.00 19.72           C
ATOM   2476  C   GLY B 458      24.185  -5.950   4.932  1.00 19.72           C
ATOM   2477  O   GLY B 458      23.728  -7.081   5.078  1.00 19.72           O
ATOM   2478  H   GLY B 458      23.961  -2.828   5.291  1.00  0.00           H
ATOM   2479  HA2 GLY B 458      22.211  -5.116   4.924  1.00  0.00           H
ATOM   2480  HA3 GLY B 458      23.315  -4.407   3.733  1.00  0.00           H
ATOM   2481  N   MET B 459      25.488  -5.687   5.069  1.00 60.85           N
ATOM   2482  CA  MET B 459      26.512  -6.727   5.261  1.00 60.85           C
ATOM   2483  CB  MET B 459      27.913  -6.109   5.123  1.00 60.85           C
ATOM   2484  CG  MET B 459      28.174  -5.593   3.704  1.00 60.85           C
ATOM   2485  SD  MET B 459      29.656  -4.563   3.541  1.00 60.85           S
ATOM   2486  CE  MET B 459      29.514  -4.176   1.777  1.00 60.85           C
ATOM   2487  C   MET B 459      26.382  -7.442   6.613  1.00 60.85           C
ATOM   2488  O   MET B 459      26.394  -8.667   6.662  1.00 60.85           O
ATOM   2489  H   MET B 459      25.790  -4.723   4.974  1.00  0.00           H
ATOM   2490  HA  MET B 459      26.395  -7.488   4.488  1.00  0.00           H
ATOM   2491  HB2 MET B 459      28.014  -5.285   5.829  1.00  0.00           H
ATOM   2492  HB3 MET B 459      28.668  -6.860   5.361  1.00  0.00           H
ATOM   2493  HG2 MET B 459      27.324  -4.997   3.376  1.00  0.00           H
ATOM   2494  HG3 MET B 459      28.259  -6.448   3.032  1.00  0.00           H
ATOM   2495  HE1 MET B 459      28.532  -3.750   1.573  1.00  0.00           H
ATOM   2496  HE2 MET B 459      29.646  -5.087   1.192  1.00  0.00           H
ATOM   2497  HE3 MET B 459      30.279  -3.453   1.497  1.00  0.00           H
ATOM   2498  N   LEU B 460      26.148  -6.699   7.698  1.00 78.15           N
ATOM   2499  CA  LEU B 460      25.963  -7.260   9.040  1.00 78.15           C
ATOM   2500  CB  LEU B 460      26.074  -6.144  10.094  1.00 78.15           C
ATOM   2501  CG  LEU B 460      27.471  -5.495  10.176  1.00 78.15           C
ATOM   2502  CD1 LEU B 460      27.379  -4.181  10.947  1.00 78.15           C
ATOM   2503  CD2 LEU B 460      28.481  -6.391  10.893  1.00 78.15           C
ATOM   2504  C   LEU B 460      24.631  -8.009   9.175  1.00 78.15           C
ATOM   2505  O   LEU B 460      24.603  -9.061   9.807  1.00 78.15           O
ATOM   2506  H   LEU B 460      26.109  -5.692   7.594  1.00  0.00           H
ATOM   2507  HA  LEU B 460      26.750  -7.992   9.223  1.00  0.00           H
ATOM   2508  HB2 LEU B 460      25.823  -6.555  11.073  1.00  0.00           H
ATOM   2509  HB3 LEU B 460      25.333  -5.380   9.858  1.00  0.00           H
ATOM   2510  HG  LEU B 460      27.851  -5.278   9.179  1.00  0.00           H
ATOM   2511 HD21 LEU B 460      29.444  -5.886  10.938  1.00  0.00           H
ATOM   2512 HD22 LEU B 460      28.138  -6.606  11.905  1.00  0.00           H
ATOM   2513 HD23 LEU B 460      28.607  -7.325  10.347  1.00  0.00           H
ATOM   2514 HD11 LEU B 460      26.696  -3.502  10.439  1.00  0.00           H
ATOM   2515 HD12 LEU B 460      28.362  -3.716  11.007  1.00  0.00           H
ATOM   2516 HD13 LEU B 460      27.005  -4.381  11.947  1.00  0.00           H
ATOM   2517  N   HIS B 461      23.561  -7.555   8.506  1.00 92.61           N
ATOM   2518  CA  HIS B 461      22.332  -8.352   8.407  1.00 92.61           C
ATOM   2519  ND1 HIS B 461      19.225  -8.522   9.169  1.00 92.61           N
ATOM   2520  CG  HIS B 461      19.888  -8.325   7.953  1.00 92.61           C
ATOM   2521  CB  HIS B 461      21.166  -7.535   7.824  1.00 92.61           C
ATOM   2522  NE2 HIS B 461      18.735 -10.190   7.796  1.00 92.61           N
ATOM   2523  CD2 HIS B 461      19.556  -9.338   7.102  1.00 92.61           C
ATOM   2524  CE1 HIS B 461      18.559  -9.682   9.026  1.00 92.61           C
ATOM   2525  C   HIS B 461      22.549  -9.650   7.617  1.00 92.61           C
ATOM   2526  O   HIS B 461      22.246 -10.723   8.132  1.00 92.61           O
ATOM   2527  H   HIS B 461      23.631  -6.698   7.971  1.00  0.00           H
ATOM   2528  HA  HIS B 461      22.041  -8.668   9.410  1.00  0.00           H
ATOM   2529  HB2 HIS B 461      21.057  -6.601   8.373  1.00  0.00           H
ATOM   2530  HB3 HIS B 461      21.354  -7.307   6.775  1.00  0.00           H
ATOM   2531  HD2 HIS B 461      20.081  -9.603   6.192  1.00  0.00           H
ATOM   2532  HE1 HIS B 461      18.070 -10.210   9.834  1.00  0.00           H
ATOM   2533  HE2 HIS B 461      18.653 -11.191   7.567  1.00  0.00           H
ATOM   2534  N   MET B 462      23.240  -9.589   6.474  1.00104.70           N
ATOM   2535  CA  MET B 462      23.548 -10.790   5.693  1.00104.70           C
ATOM   2536  CB  MET B 462      24.151 -10.401   4.337  1.00104.70           C
ATOM   2537  CG  MET B 462      24.340 -11.637   3.444  1.00104.70           C
ATOM   2538  SD  MET B 462      24.812 -11.299   1.725  1.00104.70           S
ATOM   2539  CE  MET B 462      23.290 -10.535   1.102  1.00104.70           C
ATOM   2540  C   MET B 462      24.443 -11.776   6.457  1.00104.70           C
ATOM   2541  O   MET B 462      24.186 -12.972   6.405  1.00104.70           O
ATOM   2542  H   MET B 462      23.497  -8.684   6.096  1.00  0.00           H
ATOM   2543  HA  MET B 462      22.606 -11.308   5.500  1.00  0.00           H
ATOM   2544  HB2 MET B 462      23.472  -9.705   3.845  1.00  0.00           H
ATOM   2545  HB3 MET B 462      25.113  -9.909   4.481  1.00  0.00           H
ATOM   2546  HG2 MET B 462      23.410 -12.208   3.436  1.00  0.00           H
ATOM   2547  HG3 MET B 462      25.112 -12.268   3.884  1.00  0.00           H
ATOM   2548  HE1 MET B 462      23.392 -10.350   0.033  1.00  0.00           H
ATOM   2549  HE2 MET B 462      22.448 -11.205   1.277  1.00  0.00           H
ATOM   2550  HE3 MET B 462      23.114  -9.589   1.612  1.00  0.00           H
ATOM   2551  N   LEU B 463      25.353 -11.304   7.318  1.00 98.96           N
ATOM   2552  CA  LEU B 463      26.087 -12.185   8.231  1.00 98.96           C
ATOM   2553  CB  LEU B 463      27.253 -11.437   8.907  1.00 98.96           C
ATOM   2554  CG  LEU B 463      28.602 -11.718   8.221  1.00 98.96           C
ATOM   2555  CD1 LEU B 463      28.739 -11.027   6.866  1.00 98.96           C
ATOM   2556  CD2 LEU B 463      29.755 -11.256   9.110  1.00 98.96           C
ATOM   2557  C   LEU B 463      25.169 -12.859   9.266  1.00 98.96           C
ATOM   2558  O   LEU B 463      25.322 -14.061   9.473  1.00 98.96           O
ATOM   2559  H   LEU B 463      25.552 -10.310   7.320  1.00  0.00           H
ATOM   2560  HA  LEU B 463      26.503 -13.000   7.635  1.00  0.00           H
ATOM   2561  HB2 LEU B 463      27.331 -11.789   9.935  1.00  0.00           H
ATOM   2562  HB3 LEU B 463      27.058 -10.365   8.939  1.00  0.00           H
ATOM   2563  HG  LEU B 463      28.709 -12.793   8.075  1.00  0.00           H
ATOM   2564 HD21 LEU B 463      30.700 -11.485   8.619  1.00  0.00           H
ATOM   2565 HD22 LEU B 463      29.724 -11.791  10.059  1.00  0.00           H
ATOM   2566 HD23 LEU B 463      29.686 -10.184   9.291  1.00  0.00           H
ATOM   2567 HD11 LEU B 463      29.688 -11.308   6.416  1.00  0.00           H
ATOM   2568 HD12 LEU B 463      27.934 -11.338   6.201  1.00  0.00           H
ATOM   2569 HD13 LEU B 463      28.700  -9.945   6.990  1.00  0.00           H
ATOM   2570  N   THR B 464      24.141 -12.185   9.796  1.00112.42           N
ATOM   2571  CA  THR B 464      23.118 -12.847  10.638  1.00112.42           C
ATOM   2572  CB  THR B 464      22.285 -11.864  11.481  1.00112.42           C
ATOM   2573  OG1 THR B 464      21.614 -10.869  10.741  1.00112.42           O
ATOM   2574  CG2 THR B 464      23.141 -11.119  12.501  1.00112.42           C
ATOM   2575  C   THR B 464      22.184 -13.803   9.883  1.00112.42           C
ATOM   2576  O   THR B 464      21.634 -14.701  10.515  1.00112.42           O
ATOM   2577  H   THR B 464      24.014 -11.209   9.552  1.00  0.00           H
ATOM   2578  HA  THR B 464      23.648 -13.483  11.347  1.00  0.00           H
ATOM   2579  HB  THR B 464      21.539 -12.438  12.032  1.00  0.00           H
ATOM   2580 HG21 THR B 464      22.498 -10.519  13.144  1.00  0.00           H
ATOM   2581 HG22 THR B 464      23.700 -11.828  13.111  1.00  0.00           H
ATOM   2582 HG23 THR B 464      23.831 -10.462  11.978  1.00  0.00           H
ATOM   2583  HG1 THR B 464      21.659 -11.084   9.792  1.00  0.00           H
ATOM   2584  N   ASP B 465      22.139 -13.744   8.548  1.00 37.93           N
ATOM   2585  CA  ASP B 465      21.523 -14.776   7.696  1.00 37.93           C
ATOM   2586  CB  ASP B 465      21.015 -14.158   6.376  1.00 37.93           C
ATOM   2587  CG  ASP B 465      20.110 -12.923   6.517  1.00 37.93           C
ATOM   2588  OD1 ASP B 465      19.206 -12.923   7.387  1.00 37.93           O
ATOM   2589  OD2 ASP B 465      20.130 -12.094   5.577  1.00 37.93           O
ATOM   2590  C   ASP B 465      22.462 -15.981   7.412  1.00 37.93           C
ATOM   2591  O   ASP B 465      22.029 -16.978   6.830  1.00 37.93           O
ATOM   2592  H   ASP B 465      22.607 -12.977   8.081  1.00  0.00           H
ATOM   2593  HA  ASP B 465      20.651 -15.169   8.220  1.00  0.00           H
ATOM   2594  HB2 ASP B 465      21.873 -13.894   5.758  1.00  0.00           H
ATOM   2595  HB3 ASP B 465      20.455 -14.922   5.834  1.00  0.00           H
ATOM   2596  N   THR B 466      23.745 -15.921   7.807  1.00 38.26           N
ATOM   2597  CA  THR B 466      24.734 -17.010   7.633  1.00 38.26           C
ATOM   2598  CB  THR B 466      26.076 -16.526   7.047  1.00 38.26           C
ATOM   2599  OG1 THR B 466      26.799 -15.672   7.903  1.00 38.26           O
ATOM   2600  CG2 THR B 466      25.964 -15.871   5.675  1.00 38.26           C
ATOM   2601  C   THR B 466      24.999 -17.816   8.911  1.00 38.26           C
ATOM   2602  O   THR B 466      24.736 -17.381  10.030  1.00 38.26           O
ATOM   2603  H   THR B 466      24.028 -15.101   8.329  1.00  0.00           H
ATOM   2604  HA  THR B 466      24.325 -17.714   6.910  1.00  0.00           H
ATOM   2605  HB  THR B 466      26.699 -17.408   6.901  1.00  0.00           H
ATOM   2606  HG1 THR B 466      26.162 -15.177   8.455  1.00  0.00           H
ATOM   2607 HG21 THR B 466      26.958 -15.602   5.317  1.00  0.00           H
ATOM   2608 HG22 THR B 466      25.353 -14.977   5.732  1.00  0.00           H
ATOM   2609 HG23 THR B 466      25.508 -16.567   4.972  1.00  0.00           H
ATOM   2610  N   ASN B 467      25.635 -18.984   8.750  1.00 43.64           N
ATOM   2611  CA  ASN B 467      26.210 -19.735   9.867  1.00 43.64           C
ATOM   2612  CB  ASN B 467      26.697 -21.114   9.389  1.00 43.64           C
ATOM   2613  CG  ASN B 467      25.597 -21.949   8.764  1.00 43.64           C
ATOM   2614  OD1 ASN B 467      24.712 -22.456   9.426  1.00 43.64           O
ATOM   2615  ND2 ASN B 467      25.638 -22.166   7.470  1.00 43.64           N
ATOM   2616  C   ASN B 467      27.360 -18.944  10.517  1.00 43.64           C
ATOM   2617  O   ASN B 467      28.325 -18.584   9.843  1.00 43.64           O
ATOM   2618  H   ASN B 467      25.894 -19.254   7.817  1.00  0.00           H
ATOM   2619  HA  ASN B 467      25.430 -19.884  10.617  1.00  0.00           H
ATOM   2620  HB2 ASN B 467      27.512 -20.984   8.677  1.00  0.00           H
ATOM   2621  HB3 ASN B 467      27.087 -21.667  10.244  1.00  0.00           H
ATOM   2622 HD21 ASN B 467      26.383 -21.796   6.911  1.00  0.00           H
ATOM   2623 HD22 ASN B 467      24.886 -22.716   7.098  1.00  0.00           H
ATOM   2624  N   LEU B 468      27.321 -18.826  11.844  1.00 55.43           N
ATOM   2625  CA  LEU B 468      28.278 -18.103  12.684  1.00 55.43           C
ATOM   2626  CB  LEU B 468      27.754 -16.668  12.913  1.00 55.43           C
ATOM   2627  CG  LEU B 468      27.699 -15.713  11.704  1.00 55.43           C
ATOM   2628  CD1 LEU B 468      27.112 -14.377  12.169  1.00 55.43           C
ATOM   2629  CD2 LEU B 468      29.073 -15.417  11.105  1.00 55.43           C
ATOM   2630  C   LEU B 468      28.419 -18.831  14.034  1.00 55.43           C
ATOM   2631  O   LEU B 468      27.473 -19.487  14.471  1.00 55.43           O
ATOM   2632  H   LEU B 468      26.531 -19.221  12.333  1.00  0.00           H
ATOM   2633  HA  LEU B 468      29.258 -18.074  12.206  1.00  0.00           H
ATOM   2634  HB2 LEU B 468      26.740 -16.758  13.300  1.00  0.00           H
ATOM   2635  HB3 LEU B 468      28.355 -16.200  13.688  1.00  0.00           H
ATOM   2636  HG  LEU B 468      27.057 -16.131  10.931  1.00  0.00           H
ATOM   2637 HD21 LEU B 468      29.558 -16.342  10.796  1.00  0.00           H
ATOM   2638 HD22 LEU B 468      28.951 -14.789  10.222  1.00  0.00           H
ATOM   2639 HD23 LEU B 468      29.691 -14.898  11.831  1.00  0.00           H
ATOM   2640 HD11 LEU B 468      27.132 -13.665  11.348  1.00  0.00           H
ATOM   2641 HD12 LEU B 468      26.074 -14.521  12.465  1.00  0.00           H
ATOM   2642 HD13 LEU B 468      27.685 -13.973  13.004  1.00  0.00           H
ATOM   2643  N   ASP B 469      29.534 -18.631  14.744  1.00 76.75           N
ATOM   2644  CA  ASP B 469      29.598 -18.928  16.185  1.00 76.75           C
ATOM   2645  CB  ASP B 469      31.057 -18.944  16.680  1.00 76.75           C
ATOM   2646  CG  ASP B 469      31.153 -19.275  18.180  1.00 76.75           C
ATOM   2647  OD1 ASP B 469      30.404 -20.194  18.575  1.00 76.75           O
ATOM   2648  OD2 ASP B 469      31.489 -18.335  18.936  1.00 76.75           O
ATOM   2649  C   ASP B 469      28.758 -17.921  16.995  1.00 76.75           C
ATOM   2650  O   ASP B 469      28.624 -16.765  16.595  1.00 76.75           O
ATOM   2651  H   ASP B 469      30.241 -18.026  14.363  1.00  0.00           H
ATOM   2652  HA  ASP B 469      29.175 -19.920  16.355  1.00  0.00           H
ATOM   2653  HB2 ASP B 469      31.614 -19.695  16.118  1.00  0.00           H
ATOM   2654  HB3 ASP B 469      31.507 -17.967  16.490  1.00  0.00           H
ATOM   2655  N   VAL B 470      28.333 -18.300  18.201  1.00 18.59           N
ATOM   2656  CA  VAL B 470      27.585 -17.446  19.143  1.00 18.59           C
ATOM   2657  CB  VAL B 470      27.255 -18.241  20.424  1.00 18.59           C
ATOM   2658  CG1 VAL B 470      26.440 -17.419  21.432  1.00 18.59           C
ATOM   2659  CG2 VAL B 470      26.453 -19.514  20.111  1.00 18.59           C
ATOM   2660  C   VAL B 470      28.349 -16.163  19.502  1.00 18.59           C
ATOM   2661  O   VAL B 470      27.764 -15.081  19.506  1.00 18.59           O
ATOM   2662  H   VAL B 470      28.680 -19.197  18.535  1.00  0.00           H
ATOM   2663  HA  VAL B 470      26.648 -17.148  18.669  1.00  0.00           H
ATOM   2664  HB  VAL B 470      28.187 -18.539  20.906  1.00  0.00           H
ATOM   2665 HG11 VAL B 470      26.198 -18.029  22.301  1.00  0.00           H
ATOM   2666 HG12 VAL B 470      25.519 -17.068  20.966  1.00  0.00           H
ATOM   2667 HG13 VAL B 470      27.016 -16.557  21.771  1.00  0.00           H
ATOM   2668 HG21 VAL B 470      26.201 -20.031  21.037  1.00  0.00           H
ATOM   2669 HG22 VAL B 470      25.537 -19.254  19.580  1.00  0.00           H
ATOM   2670 HG23 VAL B 470      27.046 -20.191  19.495  1.00  0.00           H
ATOM   2671  N   THR B 471      29.676 -16.244  19.636  1.00 21.72           N
ATOM   2672  CA  THR B 471      30.552 -15.081  19.869  1.00 21.72           C
ATOM   2673  CB  THR B 471      32.014 -15.524  20.083  1.00 21.72           C
ATOM   2674  OG1 THR B 471      32.098 -16.666  20.902  1.00 21.72           O
ATOM   2675  CG2 THR B 471      32.869 -14.429  20.718  1.00 21.72           C
ATOM   2676  C   THR B 471      30.523 -14.127  18.675  1.00 21.72           C
ATOM   2677  O   THR B 471      30.379 -12.915  18.825  1.00 21.72           O
ATOM   2678  H   THR B 471      30.121 -17.154  19.532  1.00  0.00           H
ATOM   2679  HA  THR B 471      30.207 -14.541  20.750  1.00  0.00           H
ATOM   2680  HB  THR B 471      32.455 -15.783  19.119  1.00  0.00           H
ATOM   2681 HG21 THR B 471      33.871 -14.815  20.901  1.00  0.00           H
ATOM   2682 HG22 THR B 471      32.426 -14.114  21.663  1.00  0.00           H
ATOM   2683 HG23 THR B 471      32.939 -13.577  20.044  1.00  0.00           H
ATOM   2684  HG1 THR B 471      31.905 -17.419  20.298  1.00  0.00           H
ATOM   2685  N   GLN B 472      30.592 -14.693  17.469  1.00111.57           N
ATOM   2686  CA  GLN B 472      30.581 -13.961  16.205  1.00111.57           C
ATOM   2687  CB  GLN B 472      31.019 -14.944  15.100  1.00111.57           C
ATOM   2688  CG  GLN B 472      31.744 -14.296  13.907  1.00111.57           C
ATOM   2689  CD  GLN B 472      33.269 -14.220  14.042  1.00111.57           C
ATOM   2690  OE1 GLN B 472      33.873 -14.487  15.070  1.00111.57           O
ATOM   2691  NE2 GLN B 472      33.959 -13.818  12.998  1.00111.57           N
ATOM   2692  C   GLN B 472      29.197 -13.330  15.930  1.00111.57           C
ATOM   2693  O   GLN B 472      29.129 -12.194  15.464  1.00111.57           O
ATOM   2694  H   GLN B 472      30.590 -15.703  17.427  1.00  0.00           H
ATOM   2695  HA  GLN B 472      31.314 -13.156  16.273  1.00  0.00           H
ATOM   2696  HB2 GLN B 472      31.666 -15.718  15.516  1.00  0.00           H
ATOM   2697  HB3 GLN B 472      30.133 -15.450  14.728  1.00  0.00           H
ATOM   2698  HG2 GLN B 472      31.548 -14.911  13.032  1.00  0.00           H
ATOM   2699  HG3 GLN B 472      31.341 -13.301  13.715  1.00  0.00           H
ATOM   2700 HE21 GLN B 472      34.974 -13.853  13.059  1.00  0.00           H
ATOM   2701 HE22 GLN B 472      33.517 -13.654  12.115  1.00  0.00           H
ATOM   2702  N   GLN B 473      28.103 -13.989  16.340  1.00 78.78           N
ATOM   2703  CA  GLN B 473      26.733 -13.461  16.270  1.00 78.78           C
ATOM   2704  CB  GLN B 473      25.705 -14.539  16.664  1.00 78.78           C
ATOM   2705  CG  GLN B 473      25.538 -15.628  15.598  1.00 78.78           C
ATOM   2706  CD  GLN B 473      24.413 -16.612  15.908  1.00 78.78           C
ATOM   2707  OE1 GLN B 473      24.041 -16.869  17.041  1.00 78.78           O
ATOM   2708  NE2 GLN B 473      23.792 -17.187  14.901  1.00 78.78           N
ATOM   2709  C   GLN B 473      26.522 -12.226  17.153  1.00 78.78           C
ATOM   2710  O   GLN B 473      25.998 -11.228  16.658  1.00 78.78           O
ATOM   2711  H   GLN B 473      28.234 -14.919  16.727  1.00  0.00           H
ATOM   2712  HA  GLN B 473      26.533 -13.151  15.244  1.00  0.00           H
ATOM   2713  HB2 GLN B 473      24.736 -14.056  16.800  1.00  0.00           H
ATOM   2714  HB3 GLN B 473      25.989 -14.997  17.611  1.00  0.00           H
ATOM   2715  HG2 GLN B 473      25.321 -15.148  14.645  1.00  0.00           H
ATOM   2716  HG3 GLN B 473      26.461 -16.190  15.499  1.00  0.00           H
ATOM   2717 HE21 GLN B 473      24.053 -16.992  13.951  1.00  0.00           H
ATOM   2718 HE22 GLN B 473      23.057 -17.823  15.144  1.00  0.00           H
ATOM   2719  N   ASP B 474      26.951 -12.255  18.421  1.00 66.88           N
ATOM   2720  CA  ASP B 474      26.798 -11.116  19.341  1.00 66.88           C
ATOM   2721  CB  ASP B 474      27.270 -11.521  20.751  1.00 66.88           C
ATOM   2722  CG  ASP B 474      27.051 -10.444  21.828  1.00 66.88           C
ATOM   2723  OD1 ASP B 474      26.435  -9.398  21.520  1.00 66.88           O
ATOM   2724  OD2 ASP B 474      27.470 -10.696  22.979  1.00 66.88           O
ATOM   2725  C   ASP B 474      27.543  -9.872  18.827  1.00 66.88           C
ATOM   2726  O   ASP B 474      26.909  -8.860  18.506  1.00 66.88           O
ATOM   2727  H   ASP B 474      27.362 -13.111  18.781  1.00  0.00           H
ATOM   2728  HA  ASP B 474      25.740 -10.861  19.410  1.00  0.00           H
ATOM   2729  HB2 ASP B 474      28.333 -11.767  20.711  1.00  0.00           H
ATOM   2730  HB3 ASP B 474      26.730 -12.421  21.051  1.00  0.00           H
ATOM   2731  N   TYR B 475      28.803 -10.061  18.415  1.00 92.66           N
ATOM   2732  CA  TYR B 475      29.629  -9.007  17.825  1.00 92.66           C
ATOM   2733  CB  TYR B 475      31.061  -9.534  17.644  1.00 92.66           C
ATOM   2734  CG  TYR B 475      31.932  -9.412  18.886  1.00 92.66           C
ATOM   2735  CD1 TYR B 475      32.552 -10.548  19.440  1.00 92.66           C
ATOM   2736  CD2 TYR B 475      32.137  -8.149  19.485  1.00 92.66           C
ATOM   2737  CE1 TYR B 475      33.337 -10.435  20.604  1.00 92.66           C
ATOM   2738  CE2 TYR B 475      32.926  -8.028  20.641  1.00 92.66           C
ATOM   2739  CZ  TYR B 475      33.519  -9.177  21.213  1.00 92.66           C
ATOM   2740  OH  TYR B 475      34.263  -9.070  22.344  1.00 92.66           O
ATOM   2741  C   TYR B 475      29.063  -8.422  16.517  1.00 92.66           C
ATOM   2742  O   TYR B 475      28.982  -7.196  16.387  1.00 92.66           O
ATOM   2743  H   TYR B 475      29.237 -10.956  18.619  1.00  0.00           H
ATOM   2744  HA  TYR B 475      29.661  -8.186  18.537  1.00  0.00           H
ATOM   2745  HB2 TYR B 475      31.542  -8.975  16.848  1.00  0.00           H
ATOM   2746  HB3 TYR B 475      31.025 -10.573  17.312  1.00  0.00           H
ATOM   2747  HD1 TYR B 475      32.413 -11.514  18.977  1.00  0.00           H
ATOM   2748  HD2 TYR B 475      31.673  -7.272  19.057  1.00  0.00           H
ATOM   2749  HE1 TYR B 475      33.792 -11.308  21.046  1.00  0.00           H
ATOM   2750  HE2 TYR B 475      33.071  -7.062  21.096  1.00  0.00           H
ATOM   2751  HH  TYR B 475      34.199  -8.193  22.720  1.00  0.00           H
ATOM   2752  N   VAL B 476      28.527  -9.247  15.610  1.00 32.83           N
ATOM   2753  CA  VAL B 476      27.817  -8.763  14.409  1.00 32.83           C
ATOM   2754  CB  VAL B 476      27.521  -9.933  13.447  1.00 32.83           C
ATOM   2755  CG1 VAL B 476      26.557  -9.564  12.315  1.00 32.83           C
ATOM   2756  CG2 VAL B 476      28.812 -10.407  12.771  1.00 32.83           C
ATOM   2757  C   VAL B 476      26.534  -8.003  14.779  1.00 32.83           C
ATOM   2758  O   VAL B 476      26.267  -6.928  14.229  1.00 32.83           O
ATOM   2759  H   VAL B 476      28.586 -10.248  15.773  1.00  0.00           H
ATOM   2760  HA  VAL B 476      28.460  -8.054  13.887  1.00  0.00           H
ATOM   2761  HB  VAL B 476      27.086 -10.756  14.009  1.00  0.00           H
ATOM   2762 HG11 VAL B 476      26.383 -10.433  11.680  1.00  0.00           H
ATOM   2763 HG12 VAL B 476      25.595  -9.250  12.715  1.00  0.00           H
ATOM   2764 HG13 VAL B 476      26.969  -8.759  11.709  1.00  0.00           H
ATOM   2765 HG21 VAL B 476      29.217  -9.623  12.128  1.00  0.00           H
ATOM   2766 HG22 VAL B 476      29.560 -10.661  13.520  1.00  0.00           H
ATOM   2767 HG23 VAL B 476      28.608 -11.298  12.177  1.00  0.00           H
ATOM   2768  N   SER B 477      25.765  -8.500  15.753  1.00 68.45           N
ATOM   2769  CA  SER B 477      24.479  -7.914  16.148  1.00 68.45           C
ATOM   2770  CB  SER B 477      23.710  -8.873  17.066  1.00 68.45           C
ATOM   2771  OG  SER B 477      24.123  -8.795  18.416  1.00 68.45           O
ATOM   2772  C   SER B 477      24.619  -6.541  16.814  1.00 68.45           C
ATOM   2773  O   SER B 477      23.912  -5.601  16.435  1.00 68.45           O
ATOM   2774  H   SER B 477      26.057  -9.369  16.196  1.00  0.00           H
ATOM   2775  HA  SER B 477      23.889  -7.787  15.243  1.00  0.00           H
ATOM   2776  HB2 SER B 477      23.810  -9.900  16.710  1.00  0.00           H
ATOM   2777  HB3 SER B 477      22.654  -8.603  17.027  1.00  0.00           H
ATOM   2778  HG  SER B 477      25.063  -9.044  18.500  1.00  0.00           H
ATOM   2779  N   THR B 478      25.634  -6.356  17.670  1.00 98.44           N
ATOM   2780  CA  THR B 478      25.907  -5.075  18.347  1.00 98.44           C
ATOM   2781  CB  THR B 478      26.816  -5.267  19.579  1.00 98.44           C
ATOM   2782  OG1 THR B 478      26.851  -4.091  20.349  1.00 98.44           O
ATOM   2783  CG2 THR B 478      28.270  -5.587  19.256  1.00 98.44           C
ATOM   2784  C   THR B 478      26.431  -4.007  17.381  1.00 98.44           C
ATOM   2785  O   THR B 478      26.009  -2.854  17.468  1.00 98.44           O
ATOM   2786  H   THR B 478      26.159  -7.182  17.956  1.00  0.00           H
ATOM   2787  HA  THR B 478      24.957  -4.708  18.733  1.00  0.00           H
ATOM   2788  HB  THR B 478      26.408  -6.064  20.201  1.00  0.00           H
ATOM   2789 HG21 THR B 478      28.834  -5.734  20.177  1.00  0.00           H
ATOM   2790 HG22 THR B 478      28.725  -4.786  18.676  1.00  0.00           H
ATOM   2791 HG23 THR B 478      28.297  -6.511  18.690  1.00  0.00           H
ATOM   2792  HG1 THR B 478      27.184  -4.346  21.214  1.00  0.00           H
ATOM   2793  N   ALA B 479      27.091  -4.401  16.284  1.00 30.39           N
ATOM   2794  CA  ALA B 479      27.402  -3.491  15.182  1.00 30.39           C
ATOM   2795  CB  ALA B 479      28.556  -4.076  14.379  1.00 30.39           C
ATOM   2796  C   ALA B 479      26.199  -3.168  14.275  1.00 30.39           C
ATOM   2797  O   ALA B 479      26.080  -2.032  13.816  1.00 30.39           O
ATOM   2798  H   ALA B 479      27.373  -5.371  16.203  1.00  0.00           H
ATOM   2799  HA  ALA B 479      27.745  -2.544  15.602  1.00  0.00           H
ATOM   2800  HB1 ALA B 479      28.813  -3.405  13.560  1.00  0.00           H
ATOM   2801  HB2 ALA B 479      29.418  -4.186  15.035  1.00  0.00           H
ATOM   2802  HB3 ALA B 479      28.263  -5.043  13.974  1.00  0.00           H
ATOM   2803  N   GLN B 480      25.248  -4.090  14.069  1.00 50.87           N
ATOM   2804  CA  GLN B 480      24.004  -3.751  13.360  1.00 50.87           C
ATOM   2805  CB  GLN B 480      23.284  -5.009  12.838  1.00 50.87           C
ATOM   2806  CG  GLN B 480      22.407  -4.681  11.608  1.00 50.87           C
ATOM   2807  CD  GLN B 480      21.013  -5.296  11.668  1.00 50.87           C
ATOM   2808  OE1 GLN B 480      20.054  -4.660  12.098  1.00 50.87           O
ATOM   2809  NE2 GLN B 480      20.846  -6.514  11.204  1.00 50.87           N
ATOM   2810  C   GLN B 480      23.069  -2.875  14.218  1.00 50.87           C
ATOM   2811  O   GLN B 480      22.287  -2.089  13.679  1.00 50.87           O
ATOM   2812  H   GLN B 480      25.383  -5.030  14.432  1.00  0.00           H
ATOM   2813  HA  GLN B 480      24.286  -3.157  12.492  1.00  0.00           H
ATOM   2814  HB2 GLN B 480      24.016  -5.764  12.547  1.00  0.00           H
ATOM   2815  HB3 GLN B 480      22.670  -5.427  13.640  1.00  0.00           H
ATOM   2816  HG2 GLN B 480      22.914  -5.031  10.708  1.00  0.00           H
ATOM   2817  HG3 GLN B 480      22.281  -3.604  11.504  1.00  0.00           H
ATOM   2818 HE21 GLN B 480      19.917  -6.893  11.095  1.00  0.00           H
ATOM   2819 HE22 GLN B 480      21.621  -7.032  10.824  1.00  0.00           H
ATOM   2820  N   ALA B 481      23.205  -2.910  15.548  1.00 24.91           N
ATOM   2821  CA  ALA B 481      22.610  -1.926  16.451  1.00 24.91           C
ATOM   2822  CB  ALA B 481      22.573  -2.512  17.867  1.00 24.91           C
ATOM   2823  C   ALA B 481      23.343  -0.570  16.400  1.00 24.91           C
ATOM   2824  O   ALA B 481      22.700   0.453  16.162  1.00 24.91           O
ATOM   2825  H   ALA B 481      23.802  -3.629  15.949  1.00  0.00           H
ATOM   2826  HA  ALA B 481      21.581  -1.750  16.137  1.00  0.00           H
ATOM   2827  HB1 ALA B 481      22.039  -3.464  17.863  1.00  0.00           H
ATOM   2828  HB2 ALA B 481      22.063  -1.819  18.537  1.00  0.00           H
ATOM   2829  HB3 ALA B 481      23.583  -2.678  18.238  1.00  0.00           H
ATOM   2830  N   SER B 482      24.680  -0.558  16.480  1.00 70.81           N
ATOM   2831  CA  SER B 482      25.476   0.679  16.491  1.00 70.81           C
ATOM   2832  CB  SER B 482      26.929   0.417  16.918  1.00 70.81           C
ATOM   2833  OG  SER B 482      27.743  -0.039  15.859  1.00 70.81           O
ATOM   2834  C   SER B 482      25.411   1.431  15.158  1.00 70.81           C
ATOM   2835  O   SER B 482      25.020   2.594  15.156  1.00 70.81           O
ATOM   2836  H   SER B 482      25.162  -1.432  16.673  1.00  0.00           H
ATOM   2837  HA  SER B 482      25.041   1.336  17.245  1.00  0.00           H
ATOM   2838  HB2 SER B 482      27.349   1.353  17.279  1.00  0.00           H
ATOM   2839  HB3 SER B 482      26.950  -0.303  17.737  1.00  0.00           H
ATOM   2840  HG  SER B 482      28.666   0.088  16.106  1.00  0.00           H
ATOM   2841  N   GLY B 483      25.486   0.723  14.027  1.00 20.78           N
ATOM   2842  CA  GLY B 483      25.276   1.263  12.679  1.00 20.78           C
ATOM   2843  C   GLY B 483      23.892   1.888  12.489  1.00 20.78           C
ATOM   2844  O   GLY B 483      23.755   2.921  11.837  1.00 20.78           O
ATOM   2845  H   GLY B 483      25.801  -0.240  14.107  1.00  0.00           H
ATOM   2846  HA2 GLY B 483      25.370   0.445  11.966  1.00  0.00           H
ATOM   2847  HA3 GLY B 483      26.034   2.006  12.440  1.00  0.00           H
ATOM   2848  N   LYS B 484      22.866   1.319  13.128  1.00 95.73           N
ATOM   2849  CA  LYS B 484      21.478   1.799  13.065  1.00 95.73           C
ATOM   2850  CB  LYS B 484      20.592   0.595  13.388  1.00 95.73           C
ATOM   2851  CG  LYS B 484      19.087   0.765  13.139  1.00 95.73           C
ATOM   2852  CD  LYS B 484      18.438  -0.608  12.871  1.00 95.73           C
ATOM   2853  CE  LYS B 484      18.738  -1.641  13.973  1.00 95.73           C
ATOM   2854  NZ  LYS B 484      18.426  -3.028  13.545  1.00 95.73           N
ATOM   2855  C   LYS B 484      21.222   3.034  13.941  1.00 95.73           C
ATOM   2856  O   LYS B 484      20.468   3.912  13.525  1.00 95.73           O
ATOM   2857  H   LYS B 484      23.065   0.500  13.690  1.00  0.00           H
ATOM   2858  HA  LYS B 484      21.270   2.103  12.042  1.00  0.00           H
ATOM   2859  HB2 LYS B 484      20.750   0.296  14.425  1.00  0.00           H
ATOM   2860  HB3 LYS B 484      20.933  -0.214  12.741  1.00  0.00           H
ATOM   2861  HG2 LYS B 484      18.624   1.240  14.005  1.00  0.00           H
ATOM   2862  HG3 LYS B 484      18.930   1.400  12.264  1.00  0.00           H
ATOM   2863  HD2 LYS B 484      17.360  -0.476  12.772  1.00  0.00           H
ATOM   2864  HD3 LYS B 484      18.824  -0.980  11.919  1.00  0.00           H
ATOM   2865  HE2 LYS B 484      18.164  -1.374  14.865  1.00  0.00           H
ATOM   2866  HE3 LYS B 484      19.801  -1.592  14.230  1.00  0.00           H
ATOM   2867  HZ1 LYS B 484      18.554  -3.683  14.303  1.00  0.00           H
ATOM   2868  HZ2 LYS B 484      17.491  -3.116  13.178  1.00  0.00           H
ATOM   2869  HZ3 LYS B 484      19.078  -3.348  12.823  1.00  0.00           H
ATOM   2870  N   ALA B 485      21.990   3.217  15.017  1.00 22.95           N
ATOM   2871  CA  ALA B 485      22.093   4.499  15.720  1.00 22.95           C
ATOM   2872  CB  ALA B 485      22.706   4.253  17.105  1.00 22.95           C
ATOM   2873  C   ALA B 485      22.898   5.539  14.913  1.00 22.95           C
ATOM   2874  O   ALA B 485      22.388   6.621  14.635  1.00 22.95           O
ATOM   2875  H   ALA B 485      22.623   2.474  15.284  1.00  0.00           H
ATOM   2876  HA  ALA B 485      21.090   4.906  15.863  1.00  0.00           H
ATOM   2877  HB1 ALA B 485      22.100   3.533  17.656  1.00  0.00           H
ATOM   2878  HB2 ALA B 485      23.722   3.871  17.012  1.00  0.00           H
ATOM   2879  HB3 ALA B 485      22.733   5.191  17.662  1.00  0.00           H
ATOM   2880  N   LEU B 486      24.049   5.141  14.359  1.00142.35           N
ATOM   2881  CA  LEU B 486      24.938   5.993  13.558  1.00142.35           C
ATOM   2882  CB  LEU B 486      26.172   5.171  13.128  1.00142.35           C
ATOM   2883  CG  LEU B 486      27.144   4.822  14.272  1.00142.35           C
ATOM   2884  CD1 LEU B 486      28.074   3.673  13.887  1.00142.35           C
ATOM   2885  CD2 LEU B 486      28.010   6.020  14.619  1.00142.35           C
ATOM   2886  C   LEU B 486      24.235   6.586  12.326  1.00142.35           C
ATOM   2887  O   LEU B 486      24.238   7.800  12.148  1.00142.35           O
ATOM   2888  H   LEU B 486      24.384   4.214  14.601  1.00  0.00           H
ATOM   2889  HA  LEU B 486      25.265   6.834  14.172  1.00  0.00           H
ATOM   2890  HB2 LEU B 486      26.718   5.727  12.363  1.00  0.00           H
ATOM   2891  HB3 LEU B 486      25.824   4.249  12.666  1.00  0.00           H
ATOM   2892  HG  LEU B 486      26.593   4.534  15.160  1.00  0.00           H
ATOM   2893 HD21 LEU B 486      28.749   5.733  15.358  1.00  0.00           H
ATOM   2894 HD22 LEU B 486      27.400   6.800  15.066  1.00  0.00           H
ATOM   2895 HD23 LEU B 486      28.516   6.385  13.722  1.00  0.00           H
ATOM   2896 HD11 LEU B 486      27.513   2.745  13.817  1.00  0.00           H
ATOM   2897 HD12 LEU B 486      28.523   3.879  12.919  1.00  0.00           H
ATOM   2898 HD13 LEU B 486      28.863   3.551  14.630  1.00  0.00           H
ATOM   2899  N   VAL B 487      23.514   5.769  11.552  1.00 82.80           N
ATOM   2900  CA  VAL B 487      22.766   6.228  10.369  1.00 82.80           C
ATOM   2901  CB  VAL B 487      22.386   5.031   9.473  1.00 82.80           C
ATOM   2902  CG1 VAL B 487      21.156   4.263   9.969  1.00 82.80           C
ATOM   2903  CG2 VAL B 487      22.149   5.451   8.017  1.00 82.80           C
ATOM   2904  C   VAL B 487      21.555   7.109  10.715  1.00 82.80           C
ATOM   2905  O   VAL B 487      21.148   7.921   9.888  1.00 82.80           O
ATOM   2906  H   VAL B 487      23.564   4.773  11.741  1.00  0.00           H
ATOM   2907  HA  VAL B 487      23.438   6.854   9.788  1.00  0.00           H
ATOM   2908  HB  VAL B 487      23.226   4.338   9.466  1.00  0.00           H
ATOM   2909 HG21 VAL B 487      21.951   4.567   7.414  1.00  0.00           H
ATOM   2910 HG22 VAL B 487      23.039   5.949   7.632  1.00  0.00           H
ATOM   2911 HG23 VAL B 487      21.299   6.131   7.951  1.00  0.00           H
ATOM   2912 HG11 VAL B 487      21.054   3.331   9.413  1.00  0.00           H
ATOM   2913 HG12 VAL B 487      20.251   4.859   9.843  1.00  0.00           H
ATOM   2914 HG13 VAL B 487      21.282   4.035  11.023  1.00  0.00           H
ATOM   2915  N   SER B 488      21.035   7.019  11.945  1.00 27.38           N
ATOM   2916  CA  SER B 488      19.973   7.904  12.452  1.00 27.38           C
ATOM   2917  CB  SER B 488      19.231   7.247  13.623  1.00 27.38           C
ATOM   2918  OG  SER B 488      18.693   5.986  13.254  1.00 27.38           O
ATOM   2919  C   SER B 488      20.521   9.269  12.890  1.00 27.38           C
ATOM   2920  O   SER B 488      20.020  10.297  12.439  1.00 27.38           O
ATOM   2921  H   SER B 488      21.482   6.399  12.605  1.00  0.00           H
ATOM   2922  HA  SER B 488      19.245   8.081  11.659  1.00  0.00           H
ATOM   2923  HB2 SER B 488      19.907   7.118  14.467  1.00  0.00           H
ATOM   2924  HB3 SER B 488      18.416   7.904  13.936  1.00  0.00           H
ATOM   2925  HG  SER B 488      19.394   5.311  13.305  1.00  0.00           H
ATOM   2926  N   LEU B 489      21.676   9.278  13.566  1.00101.47           N
ATOM   2927  CA  LEU B 489      22.445  10.484  13.909  1.00101.47           C
ATOM   2928  CB  LEU B 489      23.594  10.035  14.837  1.00101.47           C
ATOM   2929  CG  LEU B 489      24.606  11.117  15.261  1.00101.47           C
ATOM   2930  CD1 LEU B 489      25.414  10.606  16.460  1.00101.47           C
ATOM   2931  CD2 LEU B 489      25.593  11.445  14.133  1.00101.47           C
ATOM   2932  C   LEU B 489      22.907  11.248  12.649  1.00101.47           C
ATOM   2933  O   LEU B 489      22.803  12.470  12.557  1.00101.47           O
ATOM   2934  H   LEU B 489      22.051   8.388  13.875  1.00  0.00           H
ATOM   2935  HA  LEU B 489      21.806  11.147  14.490  1.00  0.00           H
ATOM   2936  HB2 LEU B 489      24.139   9.213  14.372  1.00  0.00           H
ATOM   2937  HB3 LEU B 489      23.129   9.638  15.741  1.00  0.00           H
ATOM   2938  HG  LEU B 489      24.079  12.020  15.565  1.00  0.00           H
ATOM   2939 HD21 LEU B 489      25.769  10.566  13.516  1.00  0.00           H
ATOM   2940 HD22 LEU B 489      25.192  12.246  13.515  1.00  0.00           H
ATOM   2941 HD23 LEU B 489      26.539  11.795  14.540  1.00  0.00           H
ATOM   2942 HD11 LEU B 489      26.124  11.368  16.784  1.00  0.00           H
ATOM   2943 HD12 LEU B 489      25.950   9.696  16.197  1.00  0.00           H
ATOM   2944 HD13 LEU B 489      24.739  10.401  17.292  1.00  0.00           H
ATOM   2945  N   ILE B 490      23.244  10.519  11.585  1.00 44.18           N
ATOM   2946  CA  ILE B 490      23.573  11.084  10.268  1.00 44.18           C
ATOM   2947  CB  ILE B 490      24.205   9.961   9.411  1.00 44.18           C
ATOM   2948  CG1 ILE B 490      25.629   9.659   9.942  1.00 44.18           C
ATOM   2949  CG2 ILE B 490      24.244  10.284   7.907  1.00 44.18           C
ATOM   2950  CD1 ILE B 490      26.211   8.317   9.475  1.00 44.18           C
ATOM   2951  C   ILE B 490      22.369  11.787   9.598  1.00 44.18           C
ATOM   2952  O   ILE B 490      22.570  12.653   8.743  1.00 44.18           O
ATOM   2953  H   ILE B 490      23.351   9.521  11.723  1.00  0.00           H
ATOM   2954  HA  ILE B 490      24.325  11.860  10.408  1.00  0.00           H
ATOM   2955  HB  ILE B 490      23.593   9.069   9.529  1.00  0.00           H
ATOM   2956 HG12 ILE B 490      25.623   9.637  11.030  1.00  0.00           H
ATOM   2957 HG13 ILE B 490      26.301  10.467   9.658  1.00  0.00           H
ATOM   2958 HD11 ILE B 490      25.553   7.503   9.767  1.00  0.00           H
ATOM   2959 HD12 ILE B 490      27.181   8.162   9.945  1.00  0.00           H
ATOM   2960 HD13 ILE B 490      26.342   8.301   8.395  1.00  0.00           H
ATOM   2961 HG21 ILE B 490      24.749   9.490   7.364  1.00  0.00           H
ATOM   2962 HG22 ILE B 490      24.769  11.227   7.742  1.00  0.00           H
ATOM   2963 HG23 ILE B 490      23.231  10.363   7.514  1.00  0.00           H
ATOM   2964  N   ASN B 491      21.127  11.515  10.019  1.00 29.90           N
ATOM   2965  CA  ASN B 491      19.962  12.290   9.582  1.00 29.90           C
ATOM   2966  CB  ASN B 491      18.683  11.444   9.670  1.00 29.90           C
ATOM   2967  CG  ASN B 491      17.684  11.872   8.608  1.00 29.90           C
ATOM   2968  OD1 ASN B 491      17.632  11.294   7.533  1.00 29.90           O
ATOM   2969  ND2 ASN B 491      16.980  12.968   8.768  1.00 29.90           N
ATOM   2970  C   ASN B 491      19.812  13.618  10.341  1.00 29.90           C
ATOM   2971  O   ASN B 491      19.697  14.651   9.690  1.00 29.90           O
ATOM   2972  H   ASN B 491      21.001  10.866  10.787  1.00  0.00           H
ATOM   2973  HA  ASN B 491      20.106  12.549   8.532  1.00  0.00           H
ATOM   2974  HB2 ASN B 491      18.921  10.396   9.490  1.00  0.00           H
ATOM   2975  HB3 ASN B 491      18.231  11.530  10.658  1.00  0.00           H
ATOM   2976 HD21 ASN B 491      17.076  13.608   9.562  1.00  0.00           H
ATOM   2977 HD22 ASN B 491      16.417  13.278   8.006  1.00  0.00           H
ATOM   2978  N   GLU B 492      19.976  13.645  11.670  1.00 86.48           N
ATOM   2979  CA  GLU B 492      19.883  14.911  12.425  1.00 86.48           C
ATOM   2980  CB  GLU B 492      19.715  14.681  13.937  1.00 86.48           C
ATOM   2981  CG  GLU B 492      20.915  13.995  14.598  1.00 86.48           C
ATOM   2982  CD  GLU B 492      20.795  13.862  16.122  1.00 86.48           C
ATOM   2983  OE1 GLU B 492      20.343  14.836  16.768  1.00 86.48           O
ATOM   2984  OE2 GLU B 492      21.275  12.826  16.637  1.00 86.48           O
ATOM   2985  C   GLU B 492      21.034  15.889  12.113  1.00 86.48           C
ATOM   2986  O   GLU B 492      20.814  17.098  12.087  1.00 86.48           O
ATOM   2987  H   GLU B 492      20.141  12.782  12.174  1.00  0.00           H
ATOM   2988  HA  GLU B 492      18.970  15.401  12.097  1.00  0.00           H
ATOM   2989  HB2 GLU B 492      19.550  15.652  14.404  1.00  0.00           H
ATOM   2990  HB3 GLU B 492      18.825  14.072  14.102  1.00  0.00           H
ATOM   2991  HG2 GLU B 492      21.830  14.543  14.363  1.00  0.00           H
ATOM   2992  HG3 GLU B 492      20.977  13.003  14.163  1.00  0.00           H
ATOM   2993  N   VAL B 493      22.160  15.388  11.592  1.00 34.22           N
ATOM   2994  CA  VAL B 493      23.201  16.204  10.935  1.00 34.22           C
ATOM   2995  CB  VAL B 493      24.413  15.320  10.586  1.00 34.22           C
ATOM   2996  CG1 VAL B 493      25.413  16.016   9.660  1.00 34.22           C
ATOM   2997  CG2 VAL B 493      25.179  14.965  11.861  1.00 34.22           C
ATOM   2998  C   VAL B 493      22.682  16.935   9.688  1.00 34.22           C
ATOM   2999  O   VAL B 493      22.851  18.149   9.566  1.00 34.22           O
ATOM   3000  H   VAL B 493      22.294  14.384  11.660  1.00  0.00           H
ATOM   3001  HA  VAL B 493      23.529  16.975  11.633  1.00  0.00           H
ATOM   3002  HB  VAL B 493      24.073  14.403  10.107  1.00  0.00           H
ATOM   3003 HG21 VAL B 493      25.990  14.275  11.629  1.00  0.00           H
ATOM   3004 HG22 VAL B 493      24.513  14.491  12.581  1.00  0.00           H
ATOM   3005 HG23 VAL B 493      25.589  15.875  12.299  1.00  0.00           H
ATOM   3006 HG11 VAL B 493      26.322  15.422   9.572  1.00  0.00           H
ATOM   3007 HG12 VAL B 493      25.652  16.994  10.074  1.00  0.00           H
ATOM   3008 HG13 VAL B 493      24.991  16.138   8.662  1.00  0.00           H
ATOM   3009  N   LEU B 494      21.975  16.227   8.801  1.00 54.78           N
ATOM   3010  CA  LEU B 494      21.301  16.808   7.632  1.00 54.78           C
ATOM   3011  CB  LEU B 494      20.909  15.654   6.684  1.00 54.78           C
ATOM   3012  CG  LEU B 494      20.166  16.064   5.397  1.00 54.78           C
ATOM   3013  CD1 LEU B 494      20.994  16.996   4.510  1.00 54.78           C
ATOM   3014  CD2 LEU B 494      19.838  14.819   4.574  1.00 54.78           C
ATOM   3015  C   LEU B 494      20.102  17.697   8.023  1.00 54.78           C
ATOM   3016  O   LEU B 494      19.657  18.532   7.232  1.00 54.78           O
ATOM   3017  H   LEU B 494      21.771  15.261   9.029  1.00  0.00           H
ATOM   3018  HA  LEU B 494      22.017  17.448   7.119  1.00  0.00           H
ATOM   3019  HB2 LEU B 494      21.816  15.116   6.407  1.00  0.00           H
ATOM   3020  HB3 LEU B 494      20.267  14.962   7.230  1.00  0.00           H
ATOM   3021  HG  LEU B 494      19.223  16.547   5.650  1.00  0.00           H
ATOM   3022 HD11 LEU B 494      20.457  17.207   3.587  1.00  0.00           H
ATOM   3023 HD12 LEU B 494      21.169  17.942   5.021  1.00  0.00           H
ATOM   3024 HD13 LEU B 494      21.951  16.531   4.270  1.00  0.00           H
ATOM   3025 HD21 LEU B 494      19.229  15.097   3.714  1.00  0.00           H
ATOM   3026 HD22 LEU B 494      19.282  14.107   5.186  1.00  0.00           H
ATOM   3027 HD23 LEU B 494      20.762  14.367   4.224  1.00  0.00           H
ATOM   3028  N   ASP B 495      19.574  17.550   9.237  1.00 26.28           N
ATOM   3029  CA  ASP B 495      18.503  18.388   9.778  1.00 26.28           C
ATOM   3030  CB  ASP B 495      17.509  17.538  10.579  1.00 26.28           C
ATOM   3031  CG  ASP B 495      16.912  16.403   9.725  1.00 26.28           C
ATOM   3032  OD1 ASP B 495      16.555  16.691   8.551  1.00 26.28           O
ATOM   3033  OD2 ASP B 495      16.655  15.310  10.276  1.00 26.28           O
ATOM   3034  C   ASP B 495      18.995  19.663  10.479  1.00 26.28           C
ATOM   3035  O   ASP B 495      18.418  20.712  10.187  1.00 26.28           O
ATOM   3036  H   ASP B 495      19.911  16.783   9.809  1.00  0.00           H
ATOM   3037  HA  ASP B 495      17.933  18.771   8.945  1.00  0.00           H
ATOM   3038  HB2 ASP B 495      16.695  18.181  10.918  1.00  0.00           H
ATOM   3039  HB3 ASP B 495      18.005  17.137  11.459  1.00  0.00           H
ATOM   3040  N   GLN B 496      20.211  19.675  11.049  1.00 86.28           N
ATOM   3041  CA  GLN B 496      20.944  20.925  11.319  1.00 86.28           C
ATOM   3042  CB  GLN B 496      22.240  20.695  12.122  1.00 86.28           C
ATOM   3043  CG  GLN B 496      22.885  21.988  12.686  1.00 86.28           C
ATOM   3044  CD  GLN B 496      23.360  23.026  11.656  1.00 86.28           C
ATOM   3045  OE1 GLN B 496      24.333  22.850  10.940  1.00 86.28           O
ATOM   3046  NE2 GLN B 496      22.791  24.211  11.667  1.00 86.28           N
ATOM   3047  C   GLN B 496      21.265  21.649  10.014  1.00 86.28           C
ATOM   3048  O   GLN B 496      20.894  22.813   9.881  1.00 86.28           O
ATOM   3049  H   GLN B 496      20.662  18.784  11.241  1.00  0.00           H
ATOM   3050  HA  GLN B 496      20.295  21.569  11.911  1.00  0.00           H
ATOM   3051  HB2 GLN B 496      22.970  20.169  11.507  1.00  0.00           H
ATOM   3052  HB3 GLN B 496      21.992  20.059  12.969  1.00  0.00           H
ATOM   3053  HG2 GLN B 496      23.752  21.707  13.283  1.00  0.00           H
ATOM   3054  HG3 GLN B 496      22.171  22.461  13.360  1.00  0.00           H
ATOM   3055 HE21 GLN B 496      21.951  24.339  12.194  1.00  0.00           H
ATOM   3056 HE22 GLN B 496      22.909  24.813  10.843  1.00  0.00           H
ATOM   3057  N   ALA B 497      21.785  20.933   9.010  1.00 47.52           N
ATOM   3058  CA  ALA B 497      22.215  21.467   7.711  1.00 47.52           C
ATOM   3059  CB  ALA B 497      23.089  20.406   7.031  1.00 47.52           C
ATOM   3060  C   ALA B 497      21.069  21.973   6.794  1.00 47.52           C
ATOM   3061  O   ALA B 497      21.164  21.937   5.568  1.00 47.52           O
ATOM   3062  H   ALA B 497      22.030  19.967   9.208  1.00  0.00           H
ATOM   3063  HA  ALA B 497      22.845  22.330   7.923  1.00  0.00           H
ATOM   3064  HB1 ALA B 497      23.796  19.981   7.740  1.00  0.00           H
ATOM   3065  HB2 ALA B 497      23.645  20.869   6.218  1.00  0.00           H
ATOM   3066  HB3 ALA B 497      22.460  19.612   6.630  1.00  0.00           H
ATOM   3067  N   LYS B 498      19.941  22.357   7.399  1.00163.69           N
ATOM   3068  CA  LYS B 498      18.686  22.792   6.785  1.00163.69           C
ATOM   3069  CB  LYS B 498      17.796  21.545   6.665  1.00163.69           C
ATOM   3070  CG  LYS B 498      16.781  21.612   5.518  1.00163.69           C
ATOM   3071  CD  LYS B 498      15.731  20.485   5.557  1.00163.69           C
ATOM   3072  CE  LYS B 498      16.253  19.035   5.485  1.00163.69           C
ATOM   3073  NZ  LYS B 498      16.884  18.586   6.749  1.00163.69           N
ATOM   3074  C   LYS B 498      17.994  23.920   7.573  1.00163.69           C
ATOM   3075  O   LYS B 498      17.212  24.652   6.977  1.00163.69           O
ATOM   3076  H   LYS B 498      19.969  22.306   8.408  1.00  0.00           H
ATOM   3077  HA  LYS B 498      18.903  23.176   5.786  1.00  0.00           H
ATOM   3078  HB2 LYS B 498      17.281  21.383   7.614  1.00  0.00           H
ATOM   3079  HB3 LYS B 498      18.439  20.689   6.467  1.00  0.00           H
ATOM   3080  HG2 LYS B 498      17.317  21.570   4.569  1.00  0.00           H
ATOM   3081  HG3 LYS B 498      16.252  22.564   5.564  1.00  0.00           H
ATOM   3082  HD2 LYS B 498      15.120  20.604   6.454  1.00  0.00           H
ATOM   3083  HD3 LYS B 498      15.071  20.638   4.702  1.00  0.00           H
ATOM   3084  HE2 LYS B 498      16.959  18.938   4.655  1.00  0.00           H
ATOM   3085  HE3 LYS B 498      15.397  18.388   5.279  1.00  0.00           H
ATOM   3086  HZ1 LYS B 498      16.439  18.987   7.561  1.00  0.00           H
ATOM   3087  HZ2 LYS B 498      16.797  17.583   6.938  1.00  0.00           H
ATOM   3088  HZ3 LYS B 498      17.881  18.797   6.794  1.00  0.00           H
ATOM   3089  N   ILE B 499      18.337  24.155   8.852  1.00112.79           N
ATOM   3090  CA  ILE B 499      17.691  25.189   9.701  1.00112.79           C
ATOM   3091  CB  ILE B 499      18.048  25.026  11.202  1.00112.79           C
ATOM   3092  CG1 ILE B 499      19.474  25.526  11.544  1.00112.79           C
ATOM   3093  CG2 ILE B 499      17.794  23.585  11.672  1.00112.79           C
ATOM   3094  CD1 ILE B 499      19.902  25.296  12.999  1.00112.79           C
ATOM   3095  C   ILE B 499      17.971  26.631   9.252  1.00112.79           C
ATOM   3096  O   ILE B 499      17.330  27.564   9.728  1.00112.79           O
ATOM   3097  H   ILE B 499      19.036  23.564   9.284  1.00  0.00           H
ATOM   3098  HA  ILE B 499      16.613  25.054   9.610  1.00  0.00           H
ATOM   3099  HB  ILE B 499      17.354  25.658  11.758  1.00  0.00           H
ATOM   3100 HG12 ILE B 499      20.197  25.050  10.885  1.00  0.00           H
ATOM   3101 HG13 ILE B 499      19.523  26.600  11.365  1.00  0.00           H
ATOM   3102 HD11 ILE B 499      20.851  25.802  13.179  1.00  0.00           H
ATOM   3103 HD12 ILE B 499      20.030  24.231  13.194  1.00  0.00           H
ATOM   3104 HD13 ILE B 499      19.152  25.706  13.676  1.00  0.00           H
ATOM   3105 HG21 ILE B 499      17.768  23.540  12.760  1.00  0.00           H
ATOM   3106 HG22 ILE B 499      18.588  22.936  11.313  1.00  0.00           H
ATOM   3107 HG23 ILE B 499      16.839  23.225  11.289  1.00  0.00           H
ATOM   3108  N   GLU B 500      18.989  26.824   8.413  1.00 93.42           N
ATOM   3109  CA  GLU B 500      19.376  28.119   7.842  1.00 93.42           C
ATOM   3110  CB  GLU B 500      20.903  28.120   7.634  1.00 93.42           C
ATOM   3111  CG  GLU B 500      21.704  27.966   8.951  1.00 93.42           C
ATOM   3112  CD  GLU B 500      22.910  27.026   8.809  1.00 93.42           C
ATOM   3113  OE1 GLU B 500      23.637  27.161   7.800  1.00 93.42           O
ATOM   3114  OE2 GLU B 500      22.974  26.006   9.545  1.00 93.42           O
ATOM   3115  C   GLU B 500      18.602  28.454   6.545  1.00 93.42           C
ATOM   3116  O   GLU B 500      18.782  29.534   5.985  1.00 93.42           O
ATOM   3117  H   GLU B 500      19.543  26.021   8.161  1.00  0.00           H
ATOM   3118  HA  GLU B 500      19.137  28.911   8.551  1.00  0.00           H
ATOM   3119  HB2 GLU B 500      21.203  29.053   7.157  1.00  0.00           H
ATOM   3120  HB3 GLU B 500      21.146  27.300   6.954  1.00  0.00           H
ATOM   3121  HG2 GLU B 500      22.044  28.955   9.265  1.00  0.00           H
ATOM   3122  HG3 GLU B 500      21.059  27.593   9.748  1.00  0.00           H
ATOM   3123  N   SER B 501      17.751  27.538   6.059  1.00 93.42           N
ATOM   3124  CA  SER B 501      16.885  27.705   4.876  1.00 93.42           C
ATOM   3125  CB  SER B 501      16.842  26.394   4.082  1.00 93.42           C
ATOM   3126  OG  SER B 501      18.146  26.019   3.684  1.00 93.42           O
ATOM   3127  C   SER B 501      15.447  28.120   5.236  1.00 93.42           C
ATOM   3128  O   SER B 501      15.005  27.935   6.371  1.00 93.42           O
ATOM   3129  H   SER B 501      17.569  26.724   6.634  1.00  0.00           H
ATOM   3130  HA  SER B 501      17.301  28.477   4.227  1.00  0.00           H
ATOM   3131  HB2 SER B 501      16.410  25.608   4.702  1.00  0.00           H
ATOM   3132  HB3 SER B 501      16.219  26.519   3.194  1.00  0.00           H
ATOM   3133  HG  SER B 501      18.708  26.067   4.463  1.00  0.00           H
ATOM   3134  N   GLY B 502      14.669  28.527   4.224  1.00 14.88           N
ATOM   3135  CA  GLY B 502      13.222  28.781   4.286  1.00 14.88           C
ATOM   3136  C   GLY B 502      12.603  28.922   2.898  1.00 14.88           C
ATOM   3137  O   GLY B 502      11.365  29.102   2.858  1.00 14.88           O
ATOM   3138  OXT GLY B 502      13.370  28.861   1.915  1.00 14.88           O
ATOM   3139  H   GLY B 502      15.053  28.586   3.290  1.00  0.00           H
ATOM   3140  HA2 GLY B 502      12.719  27.959   4.790  1.00  0.00           H
ATOM   3141  HA3 GLY B 502      13.028  29.701   4.831  1.00  0.00           H
END
