# Supplementary material for: Cytokinin perception in potato: new features of canonical players
Source: J Exp Bot. 2018 May 24;69(16):3839–53. doi: 10.1093/jxb/ery199 (PMC6054150; doi:10.1093/jxb/ery199)
Supplement: Supplementary Dataset S1 [file ery199_suppl_supplementary_dataset_s1.zip › Supplementary_File/02_HisKA_domain/StHK4_HisKA.pdb]

EXPDTA    THEORETICAL MODEL, MODELLER 9.19 2018/01/20 03:56:10
REMARK   6 MODELLER OBJECTIVE FUNCTION:       418.4055
REMARK   6 MODELLER BEST TEMPLATE % SEQ ID:  30.612
REMARK   6 SEQUENCE: StHK4
REMARK   6 ALIGNMENT: alignment.ali
REMARK   6 DOPE score: -22188.68164
REMARK   6 GA341 score: 0.35763
REMARK   6 TEMPLATE: 4mt8 307:A - 407:B MODELS 3:A - 202:B AT 30.6%
HELIX    1   1 ILE A  344  ASP A  406  1                                  63
HELIX    2   2 SER A  411  ALA A  438  1                                  28
HELIX    3   3 THR B  347  ASP B  406  1                                  60
HELIX    4   4 SER B  411  GLU B  441  1                                  31
ATOM      1  N   ILE A 340      10.210  77.671  11.880  1.00 60.38           N
ATOM      2  CA  ILE A 340      10.419  77.671  10.409  1.00 60.38           C
ATOM      3  CB  ILE A 340      11.068  76.350   9.930  1.00 60.38           C
ATOM      4  CG1 ILE A 340      10.279  75.096  10.367  1.00 60.38           C
ATOM      5  CG2 ILE A 340      12.523  76.307  10.426  1.00 60.38           C
ATOM      6  CD1 ILE A 340      10.772  73.788   9.739  1.00 60.38           C
ATOM      7  C   ILE A 340       9.071  78.009   9.768  1.00 60.38           C
ATOM      8  O   ILE A 340       8.271  78.623  10.462  1.00 60.38           O
ATOM      9  HA  ILE A 340      11.094  78.486  10.148  1.00  0.00           H
ATOM     10  HB  ILE A 340      11.106  76.368   8.839  1.00  0.00           H
ATOM     11 HG12 ILE A 340      10.318  74.990  11.452  1.00  0.00           H
ATOM     12 HG13 ILE A 340       9.241  75.219  10.077  1.00  0.00           H
ATOM     13 HG21 ILE A 340      13.053  75.485   9.941  1.00  0.00           H
ATOM     14 HG22 ILE A 340      12.577  76.155  11.504  1.00  0.00           H
ATOM     15 HG23 ILE A 340      13.047  77.227  10.156  1.00  0.00           H
ATOM     16  H1  ILE A 340       9.788  78.554  12.143  1.00  0.00           H
ATOM     17  H2  ILE A 340      11.078  77.527  12.373  1.00  0.00           H
ATOM     18  H3  ILE A 340       9.534  76.949  12.118  1.00  0.00           H
ATOM     19 HD11 ILE A 340      10.113  72.974  10.045  1.00  0.00           H
ATOM     20 HD12 ILE A 340      11.782  73.558  10.078  1.00  0.00           H
ATOM     21 HD13 ILE A 340      10.758  73.866   8.651  1.00  0.00           H
ATOM     22  N   PHE A 341       8.791  77.642   8.513  1.00 95.02           N
ATOM     23  CA  PHE A 341       7.438  77.782   7.946  1.00 95.02           C
ATOM     24  CB  PHE A 341       7.466  77.383   6.463  1.00 95.02           C
ATOM     25  CG  PHE A 341       8.590  78.032   5.674  1.00 95.02           C
ATOM     26  CD1 PHE A 341       8.545  79.411   5.392  1.00 95.02           C
ATOM     27  CD2 PHE A 341       9.698  77.268   5.256  1.00 95.02           C
ATOM     28  CE1 PHE A 341       9.603  80.023   4.697  1.00 95.02           C
ATOM     29  CE2 PHE A 341      10.756  77.882   4.563  1.00 95.02           C
ATOM     30  CZ  PHE A 341      10.709  79.259   4.283  1.00 95.02           C
ATOM     31  C   PHE A 341       6.397  76.950   8.723  1.00 95.02           C
ATOM     32  O   PHE A 341       5.347  77.459   9.096  1.00 95.02           O
ATOM     33  H   PHE A 341       9.511  77.274   7.908  1.00  0.00           H
ATOM     34  HA  PHE A 341       7.132  78.829   8.014  1.00  0.00           H
ATOM     35  HB2 PHE A 341       6.514  77.660   6.009  1.00  0.00           H
ATOM     36  HB3 PHE A 341       7.561  76.299   6.388  1.00  0.00           H
ATOM     37  HD1 PHE A 341       7.693  80.003   5.698  1.00  0.00           H
ATOM     38  HD2 PHE A 341       9.733  76.205   5.444  1.00  0.00           H
ATOM     39  HE1 PHE A 341       9.560  81.079   4.464  1.00  0.00           H
ATOM     40  HE2 PHE A 341      11.598  77.295   4.220  1.00  0.00           H
ATOM     41  HZ  PHE A 341      11.513  79.729   3.732  1.00  0.00           H
ATOM     42  N   LEU A 342       6.806  75.765   9.193  1.00165.06           N
ATOM     43  CA  LEU A 342       6.137  75.054  10.284  1.00165.06           C
ATOM     44  CB  LEU A 342       6.535  73.564  10.292  1.00165.06           C
ATOM     45  CG  LEU A 342       6.302  72.812   8.969  1.00165.06           C
ATOM     46  CD1 LEU A 342       6.732  71.354   9.131  1.00165.06           C
ATOM     47  CD2 LEU A 342       4.838  72.836   8.530  1.00165.06           C
ATOM     48  C   LEU A 342       6.427  75.701  11.651  1.00165.06           C
ATOM     49  O   LEU A 342       7.572  76.058  11.968  1.00165.06           O
ATOM     50  H   LEU A 342       7.697  75.420   8.884  1.00  0.00           H
ATOM     51  HA  LEU A 342       5.061  75.119  10.116  1.00  0.00           H
ATOM     52  HB2 LEU A 342       7.592  73.488  10.551  1.00  0.00           H
ATOM     53  HB3 LEU A 342       5.970  73.064  11.080  1.00  0.00           H
ATOM     54  HG  LEU A 342       6.913  73.260   8.186  1.00  0.00           H
ATOM     55 HD21 LEU A 342       4.713  72.244   7.623  1.00  0.00           H
ATOM     56 HD22 LEU A 342       4.197  72.427   9.312  1.00  0.00           H
ATOM     57 HD23 LEU A 342       4.527  73.857   8.304  1.00  0.00           H
ATOM     58 HD11 LEU A 342       6.611  70.834   8.180  1.00  0.00           H
ATOM     59 HD12 LEU A 342       7.780  71.311   9.430  1.00  0.00           H
ATOM     60 HD13 LEU A 342       6.118  70.865   9.888  1.00  0.00           H
ATOM     61  N   LEU A 343       5.419  75.631  12.528  1.00101.06           N
ATOM     62  CA  LEU A 343       5.521  75.976  13.947  1.00101.06           C
ATOM     63  CB  LEU A 343       4.138  75.897  14.630  1.00101.06           C
ATOM     64  CG  LEU A 343       2.991  76.670  13.953  1.00101.06           C
ATOM     65  CD1 LEU A 343       1.731  76.547  14.809  1.00101.06           C
ATOM     66  CD2 LEU A 343       3.312  78.154  13.779  1.00101.06           C
ATOM     67  C   LEU A 343       6.518  75.068  14.685  1.00101.06           C
ATOM     68  O   LEU A 343       6.719  73.906  14.318  1.00101.06           O
ATOM     69  H   LEU A 343       4.527  75.312  12.182  1.00  0.00           H
ATOM     70  HA  LEU A 343       5.885  77.002  14.018  1.00  0.00           H
ATOM     71  HB2 LEU A 343       3.847  74.848  14.696  1.00  0.00           H
ATOM     72  HB3 LEU A 343       4.243  76.269  15.652  1.00  0.00           H
ATOM     73  HG  LEU A 343       2.790  76.232  12.976  1.00  0.00           H
ATOM     74 HD21 LEU A 343       2.446  78.665  13.355  1.00  0.00           H
ATOM     75 HD22 LEU A 343       3.553  78.609  14.740  1.00  0.00           H
ATOM     76 HD23 LEU A 343       4.145  78.284  13.088  1.00  0.00           H
ATOM     77 HD11 LEU A 343       1.875  77.031  15.776  1.00  0.00           H
ATOM     78 HD12 LEU A 343       0.894  77.026  14.299  1.00  0.00           H
ATOM     79 HD13 LEU A 343       1.482  75.498  14.968  1.00  0.00           H
ATOM     80  N   ILE A 344       7.023  75.547  15.825  1.00121.97           N
ATOM     81  CA  ILE A 344       7.967  74.794  16.664  1.00121.97           C
ATOM     82  CB  ILE A 344       8.547  75.706  17.772  1.00121.97           C
ATOM     83  CG1 ILE A 344       9.709  75.054  18.554  1.00121.97           C
ATOM     84  CG2 ILE A 344       7.475  76.159  18.781  1.00121.97           C
ATOM     85  CD1 ILE A 344      10.931  74.725  17.687  1.00121.97           C
ATOM     86  C   ILE A 344       7.377  73.488  17.224  1.00121.97           C
ATOM     87  O   ILE A 344       8.083  72.487  17.224  1.00121.97           O
ATOM     88  H   ILE A 344       6.785  76.488  16.102  1.00  0.00           H
ATOM     89  HA  ILE A 344       8.791  74.500  16.016  1.00  0.00           H
ATOM     90  HB  ILE A 344       8.940  76.603  17.290  1.00  0.00           H
ATOM     91 HG12 ILE A 344      10.036  75.748  19.330  1.00  0.00           H
ATOM     92 HG13 ILE A 344       9.368  74.143  19.048  1.00  0.00           H
ATOM     93 HD11 ILE A 344      11.746  74.387  18.328  1.00  0.00           H
ATOM     94 HD12 ILE A 344      11.254  75.614  17.144  1.00  0.00           H
ATOM     95 HD13 ILE A 344      10.697  73.929  16.980  1.00  0.00           H
ATOM     96 HG21 ILE A 344       7.910  76.879  19.476  1.00  0.00           H
ATOM     97 HG22 ILE A 344       6.641  76.644  18.276  1.00  0.00           H
ATOM     98 HG23 ILE A 344       7.105  75.311  19.361  1.00  0.00           H
ATOM     99  N   GLY A 345       6.060  73.429  17.469  1.00 86.98           N
ATOM    100  CA  GLY A 345       5.369  72.216  17.932  1.00 86.98           C
ATOM    101  C   GLY A 345       5.381  71.074  16.910  1.00 86.98           C
ATOM    102  O   GLY A 345       5.999  70.044  17.161  1.00 86.98           O
ATOM    103  H   GLY A 345       5.532  74.284  17.419  1.00  0.00           H
ATOM    104  HA2 GLY A 345       5.846  71.859  18.846  1.00  0.00           H
ATOM    105  HA3 GLY A 345       4.332  72.458  18.163  1.00  0.00           H
ATOM    106  N   TYR A 346       4.910  71.325  15.682  1.00 44.83           N
ATOM    107  CA  TYR A 346       4.967  70.342  14.587  1.00 44.83           C
ATOM    108  CB  TYR A 346       4.226  70.889  13.358  1.00 44.83           C
ATOM    109  CG  TYR A 346       2.761  71.213  13.584  1.00 44.83           C
ATOM    110  CD1 TYR A 346       2.291  72.532  13.413  1.00 44.83           C
ATOM    111  CD2 TYR A 346       1.863  70.186  13.928  1.00 44.83           C
ATOM    112  CE1 TYR A 346       0.925  72.820  13.598  1.00 44.83           C
ATOM    113  CE2 TYR A 346       0.494  70.472  14.114  1.00 44.83           C
ATOM    114  CZ  TYR A 346       0.025  71.791  13.949  1.00 44.83           C
ATOM    115  OH  TYR A 346      -1.290  72.088  14.114  1.00 44.83           O
ATOM    116  C   TYR A 346       6.403  69.976  14.186  1.00 44.83           C
ATOM    117  O   TYR A 346       6.676  68.826  13.846  1.00 44.83           O
ATOM    118  H   TYR A 346       4.419  72.189  15.517  1.00  0.00           H
ATOM    119  HA  TYR A 346       4.477  69.424  14.913  1.00  0.00           H
ATOM    120  HB2 TYR A 346       4.283  70.144  12.562  1.00  0.00           H
ATOM    121  HB3 TYR A 346       4.743  71.782  13.005  1.00  0.00           H
ATOM    122  HD1 TYR A 346       2.965  73.317  13.111  1.00  0.00           H
ATOM    123  HD2 TYR A 346       2.213  69.168  14.039  1.00  0.00           H
ATOM    124  HE1 TYR A 346       0.539  73.817  13.454  1.00  0.00           H
ATOM    125  HE2 TYR A 346      -0.193  69.680  14.372  1.00  0.00           H
ATOM    126  HH  TYR A 346      -1.834  71.309  14.247  1.00  0.00           H
ATOM    127  N   THR A 347       7.329  70.937  14.265  1.00 32.15           N
ATOM    128  CA  THR A 347       8.755  70.701  13.990  1.00 32.15           C
ATOM    129  CB  THR A 347       9.544  72.023  13.951  1.00 32.15           C
ATOM    130  OG1 THR A 347       8.961  72.936  13.045  1.00 32.15           O
ATOM    131  CG2 THR A 347      10.997  71.826  13.518  1.00 32.15           C
ATOM    132  C   THR A 347       9.362  69.750  15.028  1.00 32.15           C
ATOM    133  O   THR A 347       9.875  68.696  14.665  1.00 32.15           O
ATOM    134  H   THR A 347       7.034  71.856  14.569  1.00  0.00           H
ATOM    135  HA  THR A 347       8.851  70.220  13.016  1.00  0.00           H
ATOM    136  HB  THR A 347       9.537  72.475  14.941  1.00  0.00           H
ATOM    137 HG21 THR A 347      11.497  72.792  13.459  1.00  0.00           H
ATOM    138 HG22 THR A 347      11.033  71.344  12.540  1.00  0.00           H
ATOM    139 HG23 THR A 347      11.524  71.203  14.241  1.00  0.00           H
ATOM    140  HG1 THR A 347       8.115  73.228  13.425  1.00  0.00           H
ATOM    141  N   GLY A 348       9.159  70.041  16.317  1.00 20.95           N
ATOM    142  CA  GLY A 348       9.654  69.238  17.434  1.00 20.95           C
ATOM    143  C   GLY A 348       9.006  67.861  17.528  1.00 20.95           C
ATOM    144  O   GLY A 348       9.729  66.881  17.669  1.00 20.95           O
ATOM    145  H   GLY A 348       8.638  70.878  16.552  1.00  0.00           H
ATOM    146  HA2 GLY A 348      10.732  69.102  17.336  1.00  0.00           H
ATOM    147  HA3 GLY A 348       9.448  69.765  18.365  1.00  0.00           H
ATOM    148  N   TYR A 349       7.705  67.747  17.241  1.00 41.33           N
ATOM    149  CA  TYR A 349       7.036  66.448  17.182  1.00 41.33           C
ATOM    150  CB  TYR A 349       5.516  66.612  17.047  1.00 41.33           C
ATOM    151  CG  TYR A 349       4.828  65.263  16.920  1.00 41.33           C
ATOM    152  CD1 TYR A 349       4.631  64.471  18.071  1.00 41.33           C
ATOM    153  CD2 TYR A 349       4.534  64.741  15.648  1.00 41.33           C
ATOM    154  CE1 TYR A 349       4.161  63.152  17.943  1.00 41.33           C
ATOM    155  CE2 TYR A 349       4.071  63.413  15.517  1.00 41.33           C
ATOM    156  CZ  TYR A 349       3.893  62.616  16.665  1.00 41.33           C
ATOM    157  OH  TYR A 349       3.486  61.324  16.559  1.00 41.33           O
ATOM    158  C   TYR A 349       7.587  65.559  16.059  1.00 41.33           C
ATOM    159  O   TYR A 349       7.865  64.387  16.308  1.00 41.33           O
ATOM    160  H   TYR A 349       7.148  68.586  17.122  1.00  0.00           H
ATOM    161  HA  TYR A 349       7.226  65.923  18.120  1.00  0.00           H
ATOM    162  HB2 TYR A 349       5.291  67.216  16.166  1.00  0.00           H
ATOM    163  HB3 TYR A 349       5.129  67.133  17.923  1.00  0.00           H
ATOM    164  HD1 TYR A 349       4.872  64.859  19.051  1.00  0.00           H
ATOM    165  HD2 TYR A 349       4.703  65.334  14.761  1.00  0.00           H
ATOM    166  HE1 TYR A 349       4.025  62.525  18.812  1.00  0.00           H
ATOM    167  HE2 TYR A 349       3.880  62.998  14.540  1.00  0.00           H
ATOM    168  HH  TYR A 349       3.553  60.982  15.666  1.00  0.00           H
ATOM    169  N   LYS A 350       7.848  66.099  14.857  1.00103.58           N
ATOM    170  CA  LYS A 350       8.428  65.296  13.765  1.00103.58           C
ATOM    171  CB  LYS A 350       8.224  65.987  12.407  1.00103.58           C
ATOM    172  CG  LYS A 350       8.613  65.020  11.271  1.00103.58           C
ATOM    173  CD  LYS A 350       8.147  65.436   9.873  1.00103.58           C
ATOM    174  CE  LYS A 350       8.844  66.711   9.390  1.00103.58           C
ATOM    175  NZ  LYS A 350       8.621  66.913   7.936  1.00103.58           N
ATOM    176  C   LYS A 350       9.890  64.905  14.022  1.00103.58           C
ATOM    177  O   LYS A 350      10.301  63.832  13.604  1.00103.58           O
ATOM    178  H   LYS A 350       7.637  67.078  14.698  1.00  0.00           H
ATOM    179  HA  LYS A 350       7.887  64.347  13.732  1.00  0.00           H
ATOM    180  HB2 LYS A 350       7.169  66.250  12.306  1.00  0.00           H
ATOM    181  HB3 LYS A 350       8.825  66.896  12.356  1.00  0.00           H
ATOM    182  HG2 LYS A 350       8.175  64.041  11.479  1.00  0.00           H
ATOM    183  HG3 LYS A 350       9.697  64.905  11.251  1.00  0.00           H
ATOM    184  HD2 LYS A 350       8.388  64.616   9.194  1.00  0.00           H
ATOM    185  HD3 LYS A 350       7.064  65.575   9.876  1.00  0.00           H
ATOM    186  HE2 LYS A 350       9.916  66.616   9.593  1.00  0.00           H
ATOM    187  HE3 LYS A 350       8.464  67.560   9.968  1.00  0.00           H
ATOM    188  HZ1 LYS A 350       9.071  67.759   7.615  1.00  0.00           H
ATOM    189  HZ2 LYS A 350       9.007  66.132   7.417  1.00  0.00           H
ATOM    190  HZ3 LYS A 350       7.631  66.963   7.732  1.00  0.00           H
ATOM    191  N   SER A 351      10.645  65.699  14.784  1.00 90.16           N
ATOM    192  CA  SER A 351      11.955  65.268  15.292  1.00 90.16           C
ATOM    193  CB  SER A 351      12.753  66.456  15.835  1.00 90.16           C
ATOM    194  OG  SER A 351      13.013  67.402  14.814  1.00 90.16           O
ATOM    195  C   SER A 351      11.844  64.186  16.376  1.00 90.16           C
ATOM    196  O   SER A 351      12.602  63.224  16.333  1.00 90.16           O
ATOM    197  H   SER A 351      10.280  66.599  15.067  1.00  0.00           H
ATOM    198  HA  SER A 351      12.522  64.828  14.469  1.00  0.00           H
ATOM    199  HB2 SER A 351      13.699  66.091  16.229  1.00  0.00           H
ATOM    200  HB3 SER A 351      12.197  66.935  16.641  1.00  0.00           H
ATOM    201  HG  SER A 351      13.506  66.960  14.116  1.00  0.00           H
ATOM    202  N   ALA A 352      10.893  64.307  17.309  1.00 35.73           N
ATOM    203  CA  ALA A 352      10.668  63.345  18.391  1.00 35.73           C
ATOM    204  CB  ALA A 352       9.677  63.951  19.393  1.00 35.73           C
ATOM    205  C   ALA A 352      10.191  61.974  17.868  1.00 35.73           C
ATOM    206  O   ALA A 352      10.884  60.979  18.022  1.00 35.73           O
ATOM    207  H   ALA A 352      10.315  65.139  17.304  1.00  0.00           H
ATOM    208  HA  ALA A 352      11.602  63.190  18.928  1.00  0.00           H
ATOM    209  HB1 ALA A 352      10.065  64.896  19.774  1.00  0.00           H
ATOM    210  HB2 ALA A 352       8.710  64.119  18.920  1.00  0.00           H
ATOM    211  HB3 ALA A 352       9.549  63.262  20.231  1.00  0.00           H
ATOM    212  N   SER A 353       9.168  61.964  17.012  1.00 32.20           N
ATOM    213  CA  SER A 353       8.641  60.763  16.334  1.00 32.20           C
ATOM    214  CB  SER A 353       7.215  61.022  15.826  1.00 32.20           C
ATOM    215  OG  SER A 353       7.150  62.131  14.943  1.00 32.20           O
ATOM    216  C   SER A 353       9.545  60.179  15.229  1.00 32.20           C
ATOM    217  O   SER A 353       9.162  59.196  14.597  1.00 32.20           O
ATOM    218  H   SER A 353       8.713  62.846  16.827  1.00  0.00           H
ATOM    219  HA  SER A 353       8.565  59.974  17.084  1.00  0.00           H
ATOM    220  HB2 SER A 353       6.843  60.132  15.319  1.00  0.00           H
ATOM    221  HB3 SER A 353       6.565  61.220  16.680  1.00  0.00           H
ATOM    222  HG  SER A 353       7.303  62.933  15.468  1.00  0.00           H
ATOM    223  N   HIS A 354      10.778  60.685  15.077  1.00 45.02           N
ATOM    224  CA  HIS A 354      11.880  59.982  14.401  1.00 45.02           C
ATOM    225  ND1 HIS A 354      14.490  59.326  12.902  1.00 45.02           N
ATOM    226  CG  HIS A 354      13.503  60.179  12.420  1.00 45.02           C
ATOM    227  CB  HIS A 354      12.469  60.870  13.287  1.00 45.02           C
ATOM    228  NE2 HIS A 354      14.848  59.644  10.754  1.00 45.02           N
ATOM    229  CD2 HIS A 354      13.735  60.395  11.088  1.00 45.02           C
ATOM    230  CE1 HIS A 354      15.262  59.005  11.854  1.00 45.02           C
ATOM    231  C   HIS A 354      12.931  59.480  15.410  1.00 45.02           C
ATOM    232  O   HIS A 354      13.071  58.270  15.562  1.00 45.02           O
ATOM    233  H   HIS A 354      11.032  61.448  15.686  1.00  0.00           H
ATOM    234  HA  HIS A 354      11.493  59.084  13.915  1.00  0.00           H
ATOM    235  HB2 HIS A 354      12.919  61.754  13.734  1.00  0.00           H
ATOM    236  HB3 HIS A 354      11.653  61.200  12.643  1.00  0.00           H
ATOM    237  HD2 HIS A 354      13.187  61.060  10.440  1.00  0.00           H
ATOM    238  HE1 HIS A 354      16.166  58.409  11.896  1.00  0.00           H
ATOM    239  HE2 HIS A 354      15.422  59.662   9.906  1.00  0.00           H
ATOM    240  N   ILE A 355      13.483  60.349  16.273  1.00 85.63           N
ATOM    241  CA  ILE A 355      14.529  59.955  17.244  1.00 85.63           C
ATOM    242  CB  ILE A 355      15.133  61.197  17.943  1.00 85.63           C
ATOM    243  CG1 ILE A 355      16.456  60.829  18.646  1.00 85.63           C
ATOM    244  CG2 ILE A 355      14.162  61.854  18.935  1.00 85.63           C
ATOM    245  CD1 ILE A 355      17.139  62.015  19.340  1.00 85.63           C
ATOM    246  C   ILE A 355      14.055  58.901  18.262  1.00 85.63           C
ATOM    247  O   ILE A 355      14.752  57.919  18.495  1.00 85.63           O
ATOM    248  H   ILE A 355      13.256  61.331  16.182  1.00  0.00           H
ATOM    249  HA  ILE A 355      15.332  59.489  16.674  1.00  0.00           H
ATOM    250  HB  ILE A 355      15.362  61.934  17.173  1.00  0.00           H
ATOM    251 HG12 ILE A 355      16.279  60.053  19.391  1.00  0.00           H
ATOM    252 HG13 ILE A 355      17.136  60.432  17.894  1.00  0.00           H
ATOM    253 HD11 ILE A 355      16.519  62.397  20.151  1.00  0.00           H
ATOM    254 HD12 ILE A 355      18.083  61.691  19.774  1.00  0.00           H
ATOM    255 HD13 ILE A 355      17.328  62.801  18.614  1.00  0.00           H
ATOM    256 HG21 ILE A 355      14.481  62.868  19.168  1.00  0.00           H
ATOM    257 HG22 ILE A 355      14.099  61.270  19.855  1.00  0.00           H
ATOM    258 HG23 ILE A 355      13.179  61.899  18.487  1.00  0.00           H
ATOM    259  N   ASN A 356      12.816  59.016  18.753  1.00 31.45           N
ATOM    260  CA  ASN A 356      12.187  58.045  19.653  1.00 31.45           C
ATOM    261  CB  ASN A 356      10.964  58.687  20.337  1.00 31.45           C
ATOM    262  CG  ASN A 356      11.333  59.765  21.336  1.00 31.45           C
ATOM    263  OD1 ASN A 356      11.363  60.953  21.052  1.00 31.45           O
ATOM    264  ND2 ASN A 356      11.500  59.391  22.583  1.00 31.45           N
ATOM    265  C   ASN A 356      11.785  56.730  18.964  1.00 31.45           C
ATOM    266  O   ASN A 356      11.327  55.825  19.653  1.00 31.45           O
ATOM    267  H   ASN A 356      12.263  59.817  18.470  1.00  0.00           H
ATOM    268  HA  ASN A 356      12.914  57.764  20.420  1.00  0.00           H
ATOM    269  HB2 ASN A 356      10.413  57.911  20.869  1.00  0.00           H
ATOM    270  HB3 ASN A 356      10.291  59.098  19.590  1.00  0.00           H
ATOM    271 HD21 ASN A 356      11.734  60.101  23.248  1.00  0.00           H
ATOM    272 HD22 ASN A 356      11.470  58.412  22.819  1.00  0.00           H
ATOM    273  N   LYS A 357      11.891  56.637  17.631  1.00 60.58           N
ATOM    274  CA  LYS A 357      11.942  55.346  16.942  1.00 60.58           C
ATOM    275  CB  LYS A 357      11.337  55.409  15.543  1.00 60.58           C
ATOM    276  CG  LYS A 357       9.813  55.510  15.527  1.00 60.58           C
ATOM    277  CD  LYS A 357       9.273  55.243  14.114  1.00 60.58           C
ATOM    278  CE  LYS A 357       9.589  53.805  13.638  1.00 60.58           C
ATOM    279  NZ  LYS A 357      10.833  53.686  12.818  1.00 60.58           N
ATOM    280  C   LYS A 357      13.372  54.844  16.825  1.00 60.58           C
ATOM    281  O   LYS A 357      13.673  53.800  17.378  1.00 60.58           O
ATOM    282  H   LYS A 357      12.289  57.428  17.141  1.00  0.00           H
ATOM    283  HA  LYS A 357      11.410  54.586  17.521  1.00  0.00           H
ATOM    284  HB2 LYS A 357      11.764  56.228  14.966  1.00  0.00           H
ATOM    285  HB3 LYS A 357      11.633  54.478  15.073  1.00  0.00           H
ATOM    286  HG2 LYS A 357       9.513  56.506  15.857  1.00  0.00           H
ATOM    287  HG3 LYS A 357       9.392  54.773  16.211  1.00  0.00           H
ATOM    288  HD2 LYS A 357       8.190  55.364  14.156  1.00  0.00           H
ATOM    289  HD3 LYS A 357       9.662  55.988  13.419  1.00  0.00           H
ATOM    290  HE2 LYS A 357       8.730  53.433  13.072  1.00  0.00           H
ATOM    291  HE3 LYS A 357       9.700  53.171  14.528  1.00  0.00           H
ATOM    292  HZ1 LYS A 357      11.022  52.714  12.603  1.00  0.00           H
ATOM    293  HZ2 LYS A 357      11.667  53.938  13.352  1.00  0.00           H
ATOM    294  HZ3 LYS A 357      10.784  54.224  11.964  1.00  0.00           H
ATOM    295  N   VAL A 358      14.250  55.586  16.144  1.00 95.91           N
ATOM    296  CA  VAL A 358      15.535  55.016  15.712  1.00 95.91           C
ATOM    297  CB  VAL A 358      16.267  55.858  14.658  1.00 95.91           C
ATOM    298  CG1 VAL A 358      15.445  55.913  13.367  1.00 95.91           C
ATOM    299  CG2 VAL A 358      16.604  57.278  15.122  1.00 95.91           C
ATOM    300  C   VAL A 358      16.466  54.654  16.862  1.00 95.91           C
ATOM    301  O   VAL A 358      17.263  53.742  16.706  1.00 95.91           O
ATOM    302  H   VAL A 358      13.936  56.453  15.732  1.00  0.00           H
ATOM    303  HA  VAL A 358      15.308  54.074  15.228  1.00  0.00           H
ATOM    304  HB  VAL A 358      17.200  55.357  14.413  1.00  0.00           H
ATOM    305 HG11 VAL A 358      16.055  56.335  12.570  1.00  0.00           H
ATOM    306 HG12 VAL A 358      14.549  56.520  13.507  1.00  0.00           H
ATOM    307 HG13 VAL A 358      15.156  54.903  13.072  1.00  0.00           H
ATOM    308 HG21 VAL A 358      17.201  57.777  14.359  1.00  0.00           H
ATOM    309 HG22 VAL A 358      15.687  57.841  15.277  1.00  0.00           H
ATOM    310 HG23 VAL A 358      17.175  57.243  16.049  1.00  0.00           H
ATOM    311  N   GLU A 359      16.308  55.245  18.049  1.00 81.14           N
ATOM    312  CA  GLU A 359      17.024  54.777  19.243  0.78 81.14           C
ATOM    313  CB  GLU A 359      17.067  55.907  20.285  0.78 81.14           C
ATOM    314  CG  GLU A 359      17.930  55.516  21.497  0.78 81.14           C
ATOM    315  CD  GLU A 359      18.477  56.703  22.302  1.00 81.14           C
ATOM    316  OE1 GLU A 359      18.906  57.704  21.678  1.00 81.14           O
ATOM    317  OE2 GLU A 359      18.727  56.501  23.511  1.00 81.14           O
ATOM    318  C   GLU A 359      16.485  53.446  19.816  1.00 81.14           C
ATOM    319  O   GLU A 359      17.288  52.584  20.157  1.00 81.14           O
ATOM    320  H   GLU A 359      15.629  55.987  18.151  1.00  0.00           H
ATOM    321  HA  GLU A 359      18.057  54.577  18.961  0.78  0.00           H
ATOM    322  HB2 GLU A 359      16.057  56.152  20.620  0.78  0.00           H
ATOM    323  HB3 GLU A 359      17.492  56.787  19.800  0.78  0.00           H
ATOM    324  HG2 GLU A 359      17.332  54.883  22.153  0.78  0.00           H
ATOM    325  HG3 GLU A 359      18.788  54.937  21.148  0.78  0.00           H
ATOM    326  N   ASP A 360      15.170  53.192  19.762  1.00 70.41           N
ATOM    327  CA  ASP A 360      14.593  51.864  20.056  1.00 70.41           C
ATOM    328  CB  ASP A 360      13.059  51.974  20.177  1.00 70.41           C
ATOM    329  CG  ASP A 360      12.390  50.647  20.559  1.00 70.41           C
ATOM    330  OD1 ASP A 360      12.841  50.028  21.545  1.00 70.41           O
ATOM    331  OD2 ASP A 360      11.371  50.288  19.923  1.00 70.41           O
ATOM    332  C   ASP A 360      14.984  50.840  18.978  1.00 70.41           C
ATOM    333  O   ASP A 360      15.620  49.832  19.286  1.00 70.41           O
ATOM    334  H   ASP A 360      14.577  53.841  19.263  1.00  0.00           H
ATOM    335  HA  ASP A 360      14.985  51.505  21.010  1.00  0.00           H
ATOM    336  HB2 ASP A 360      12.643  52.326  19.233  1.00  0.00           H
ATOM    337  HB3 ASP A 360      12.820  52.714  20.943  1.00  0.00           H
ATOM    338  N   ASP A 361      14.817  51.214  17.700  1.00 29.06           N
ATOM    339  CA  ASP A 361      15.245  50.435  16.531  1.00 29.06           C
ATOM    340  CB  ASP A 361      14.926  51.186  15.201  1.00 29.06           C
ATOM    341  CG  ASP A 361      13.464  51.667  14.951  1.00 29.06           C
ATOM    342  OD1 ASP A 361      12.544  50.833  15.098  1.00 29.06           O
ATOM    343  OD2 ASP A 361      13.255  52.706  14.258  1.00 29.06           O
ATOM    344  C   ASP A 361      16.750  50.052  16.632  1.00 29.06           C
ATOM    345  O   ASP A 361      17.098  48.884  16.453  1.00 29.06           O
ATOM    346  H   ASP A 361      14.338  52.093  17.540  1.00  0.00           H
ATOM    347  HA  ASP A 361      14.677  49.503  16.526  1.00  0.00           H
ATOM    348  HB2 ASP A 361      15.603  52.033  15.128  1.00  0.00           H
ATOM    349  HB3 ASP A 361      15.188  50.516  14.383  1.00  0.00           H
ATOM    350  N   PHE A 362      17.611  50.957  17.124  1.00 40.97           N
ATOM    351  CA  PHE A 362      19.029  50.715  17.429  1.00 40.97           C
ATOM    352  CB  PHE A 362      19.753  52.051  17.665  1.00 40.97           C
ATOM    353  CG  PHE A 362      21.158  51.935  18.241  1.00 40.97           C
ATOM    354  CD1 PHE A 362      22.272  51.819  17.388  1.00 40.97           C
ATOM    355  CD2 PHE A 362      21.347  51.905  19.639  1.00 40.97           C
ATOM    356  CE1 PHE A 362      23.561  51.657  17.929  1.00 40.97           C
ATOM    357  CE2 PHE A 362      22.631  51.714  20.178  1.00 40.97           C
ATOM    358  CZ  PHE A 362      23.739  51.589  19.323  1.00 40.97           C
ATOM    359  C   PHE A 362      19.267  49.765  18.608  1.00 40.97           C
ATOM    360  O   PHE A 362      20.025  48.808  18.443  1.00 40.97           O
ATOM    361  H   PHE A 362      17.257  51.893  17.287  1.00  0.00           H
ATOM    362  HA  PHE A 362      19.493  50.242  16.565  1.00  0.00           H
ATOM    363  HB2 PHE A 362      19.801  52.575  16.711  1.00  0.00           H
ATOM    364  HB3 PHE A 362      19.165  52.660  18.349  1.00  0.00           H
ATOM    365  HD1 PHE A 362      22.138  51.844  16.315  1.00  0.00           H
ATOM    366  HD2 PHE A 362      20.498  51.989  20.306  1.00  0.00           H
ATOM    367  HE1 PHE A 362      24.413  51.563  17.271  1.00  0.00           H
ATOM    368  HE2 PHE A 362      22.760  51.642  21.249  1.00  0.00           H
ATOM    369  HZ  PHE A 362      24.724  51.432  19.740  1.00  0.00           H
ATOM    370  N   HIS A 363      18.665  49.996  19.784  1.00 35.29           N
ATOM    371  CA  HIS A 363      18.893  49.139  20.962  1.00 35.29           C
ATOM    372  ND1 HIS A 363      20.032  51.130  23.236  1.00 35.29           N
ATOM    373  CG  HIS A 363      18.724  50.957  22.768  1.00 35.29           C
ATOM    374  CB  HIS A 363      18.153  49.678  22.199  1.00 35.29           C
ATOM    375  NE2 HIS A 363      18.916  53.022  23.512  1.00 35.29           N
ATOM    376  CD2 HIS A 363      18.032  52.115  22.970  1.00 35.29           C
ATOM    377  CE1 HIS A 363      20.099  52.402  23.662  1.00 35.29           C
ATOM    378  C   HIS A 363      18.484  47.687  20.687  1.00 35.29           C
ATOM    379  O   HIS A 363      19.247  46.773  20.998  1.00 35.29           O
ATOM    380  H   HIS A 363      18.037  50.794  19.867  1.00  0.00           H
ATOM    381  HA  HIS A 363      19.959  49.130  21.187  1.00  0.00           H
ATOM    382  HB2 HIS A 363      17.102  49.832  21.948  1.00  0.00           H
ATOM    383  HB3 HIS A 363      18.197  48.924  22.986  1.00  0.00           H
ATOM    384  HD2 HIS A 363      16.999  52.286  22.699  1.00  0.00           H
ATOM    385  HE1 HIS A 363      20.990  52.867  24.059  1.00  0.00           H
ATOM    386  HE2 HIS A 363      18.738  54.009  23.683  1.00  0.00           H
ATOM    387  N   LYS A 364      17.422  47.504  19.895  1.00 81.69           N
ATOM    388  CA  LYS A 364      16.938  46.212  19.387  1.00 81.69           C
ATOM    389  CB  LYS A 364      15.547  46.438  18.777  1.00 81.69           C
ATOM    390  CG  LYS A 364      14.518  46.900  19.827  1.00 81.69           C
ATOM    391  CD  LYS A 364      13.308  47.591  19.183  1.00 81.69           C
ATOM    392  CE  LYS A 364      12.468  46.667  18.313  1.00 81.69           C
ATOM    393  NZ  LYS A 364      11.831  45.640  19.165  1.00 81.69           N
ATOM    394  C   LYS A 364      17.885  45.594  18.352  1.00 81.69           C
ATOM    395  O   LYS A 364      18.165  44.401  18.408  1.00 81.69           O
ATOM    396  H   LYS A 364      16.886  48.337  19.655  1.00  0.00           H
ATOM    397  HA  LYS A 364      16.859  45.498  20.214  1.00  0.00           H
ATOM    398  HB2 LYS A 364      15.200  45.509  18.322  1.00  0.00           H
ATOM    399  HB3 LYS A 364      15.630  47.194  17.994  1.00  0.00           H
ATOM    400  HG2 LYS A 364      14.198  46.042  20.419  1.00  0.00           H
ATOM    401  HG3 LYS A 364      14.964  47.615  20.517  1.00  0.00           H
ATOM    402  HD2 LYS A 364      13.644  48.427  18.571  1.00  0.00           H
ATOM    403  HD3 LYS A 364      12.680  47.995  19.976  1.00  0.00           H
ATOM    404  HE2 LYS A 364      11.711  47.277  17.809  1.00  0.00           H
ATOM    405  HE3 LYS A 364      13.110  46.213  17.553  1.00  0.00           H
ATOM    406  HZ1 LYS A 364      11.259  45.016  18.617  1.00  0.00           H
ATOM    407  HZ2 LYS A 364      12.550  45.113  19.649  1.00  0.00           H
ATOM    408  HZ3 LYS A 364      11.271  46.109  19.867  1.00  0.00           H
ATOM    409  N   MET A 365      18.422  46.383  17.421  1.00132.67           N
ATOM    410  CA  MET A 365      19.365  45.874  16.415  1.00132.67           C
ATOM    411  CB  MET A 365      19.513  46.907  15.289  1.00132.67           C
ATOM    412  CG  MET A 365      20.066  46.318  13.988  1.00132.67           C
ATOM    413  SD  MET A 365      18.917  45.237  13.088  1.00132.67           S
ATOM    414  CE  MET A 365      19.628  43.620  13.501  1.00132.67           C
ATOM    415  C   MET A 365      20.726  45.489  17.025  1.00132.67           C
ATOM    416  O   MET A 365      21.294  44.460  16.670  1.00132.67           O
ATOM    417  H   MET A 365      18.133  47.354  17.380  1.00  0.00           H
ATOM    418  HA  MET A 365      18.932  44.969  15.992  1.00  0.00           H
ATOM    419  HB2 MET A 365      18.537  47.326  15.061  1.00  0.00           H
ATOM    420  HB3 MET A 365      20.164  47.715  15.625  1.00  0.00           H
ATOM    421  HG2 MET A 365      20.981  45.765  14.195  1.00  0.00           H
ATOM    422  HG3 MET A 365      20.315  47.151  13.329  1.00  0.00           H
ATOM    423  HE1 MET A 365      19.064  42.837  12.995  1.00  0.00           H
ATOM    424  HE2 MET A 365      20.669  43.584  13.176  1.00  0.00           H
ATOM    425  HE3 MET A 365      19.588  43.456  14.577  1.00  0.00           H
ATOM    426  N   GLN A 366      21.158  46.218  18.058  1.00 80.11           N
ATOM    427  CA  GLN A 366      22.298  45.894  18.920  1.00 80.11           C
ATOM    428  CB  GLN A 366      22.529  47.113  19.831  1.00 80.11           C
ATOM    429  CG  GLN A 366      23.585  46.947  20.937  1.00 80.11           C
ATOM    430  CD  GLN A 366      23.477  48.056  21.982  1.00 80.11           C
ATOM    431  OE1 GLN A 366      24.373  48.867  22.155  1.00 80.11           O
ATOM    432  NE2 GLN A 366      22.350  48.189  22.651  1.00 80.11           N
ATOM    433  C   GLN A 366      22.071  44.601  19.724  1.00 80.11           C
ATOM    434  O   GLN A 366      22.962  43.755  19.766  1.00 80.11           O
ATOM    435  H   GLN A 366      20.623  47.048  18.296  1.00  0.00           H
ATOM    436  HA  GLN A 366      23.183  45.746  18.300  1.00  0.00           H
ATOM    437  HB2 GLN A 366      21.580  47.350  20.304  1.00  0.00           H
ATOM    438  HB3 GLN A 366      22.800  47.972  19.216  1.00  0.00           H
ATOM    439  HG2 GLN A 366      23.443  45.999  21.455  1.00  0.00           H
ATOM    440  HG3 GLN A 366      24.581  46.954  20.493  1.00  0.00           H
ATOM    441 HE21 GLN A 366      21.572  47.576  22.464  1.00  0.00           H
ATOM    442 HE22 GLN A 366      22.252  49.007  23.227  1.00  0.00           H
ATOM    443  N   GLU A 367      20.876  44.419  20.297  1.00 62.18           N
ATOM    444  CA  GLU A 367      20.456  43.209  21.024  1.00 62.18           C
ATOM    445  CB  GLU A 367      19.063  43.477  21.628  1.00 62.18           C
ATOM    446  CG  GLU A 367      18.445  42.308  22.407  1.00 62.18           C
ATOM    447  CD  GLU A 367      17.060  42.682  22.972  1.00 62.18           C
ATOM    448  OE1 GLU A 367      16.227  43.222  22.202  1.00 62.18           O
ATOM    449  OE2 GLU A 367      16.839  42.426  24.178  1.00 62.18           O
ATOM    450  C   GLU A 367      20.478  41.957  20.129  1.00 62.18           C
ATOM    451  O   GLU A 367      21.213  41.012  20.418  1.00 62.18           O
ATOM    452  H   GLU A 367      20.203  45.177  20.255  1.00  0.00           H
ATOM    453  HA  GLU A 367      21.146  43.028  21.847  1.00  0.00           H
ATOM    454  HB2 GLU A 367      18.383  43.746  20.824  1.00  0.00           H
ATOM    455  HB3 GLU A 367      19.142  44.329  22.304  1.00  0.00           H
ATOM    456  HG2 GLU A 367      18.339  41.445  21.747  1.00  0.00           H
ATOM    457  HG3 GLU A 367      19.124  42.034  23.219  1.00  0.00           H
ATOM    458  N   LEU A 368      19.912  42.052  18.919  1.00131.80           N
ATOM    459  CA  LEU A 368      19.969  40.984  17.914  1.00131.80           C
ATOM    460  CB  LEU A 368      19.012  41.317  16.752  1.00131.80           C
ATOM    461  CG  LEU A 368      17.599  40.729  16.923  1.00131.80           C
ATOM    462  CD1 LEU A 368      16.796  41.347  18.068  1.00131.80           C
ATOM    463  CD2 LEU A 368      16.809  40.946  15.630  1.00131.80           C
ATOM    464  C   LEU A 368      21.394  40.726  17.388  1.00131.80           C
ATOM    465  O   LEU A 368      21.707  39.591  17.022  1.00131.80           O
ATOM    466  H   LEU A 368      19.341  42.871  18.728  1.00  0.00           H
ATOM    467  HA  LEU A 368      19.642  40.053  18.381  1.00  0.00           H
ATOM    468  HB2 LEU A 368      19.431  40.893  15.839  1.00  0.00           H
ATOM    469  HB3 LEU A 368      18.954  42.397  16.615  1.00  0.00           H
ATOM    470  HG  LEU A 368      17.681  39.656  17.093  1.00  0.00           H
ATOM    471 HD21 LEU A 368      15.817  40.507  15.730  1.00  0.00           H
ATOM    472 HD22 LEU A 368      16.716  42.013  15.425  1.00  0.00           H
ATOM    473 HD23 LEU A 368      17.320  40.461  14.799  1.00  0.00           H
ATOM    474 HD11 LEU A 368      15.824  40.864  18.140  1.00  0.00           H
ATOM    475 HD12 LEU A 368      17.316  41.195  19.014  1.00  0.00           H
ATOM    476 HD13 LEU A 368      16.660  42.414  17.904  1.00  0.00           H
ATOM    477  N   LYS A 369      22.271  41.740  17.340  1.00 75.68           N
ATOM    478  CA  LYS A 369      23.676  41.556  16.936  1.00 75.68           C
ATOM    479  CB  LYS A 369      24.330  42.896  16.562  1.00 75.68           C
ATOM    480  CG  LYS A 369      25.669  42.644  15.841  1.00 75.68           C
ATOM    481  CD  LYS A 369      26.450  43.931  15.545  1.00 75.68           C
ATOM    482  CE  LYS A 369      27.006  44.618  16.802  1.00 75.68           C
ATOM    483  NZ  LYS A 369      28.045  43.807  17.480  1.00 75.68           N
ATOM    484  C   LYS A 369      24.486  40.815  18.002  1.00 75.68           C
ATOM    485  O   LYS A 369      25.077  39.791  17.679  1.00 75.68           O
ATOM    486  H   LYS A 369      21.946  42.667  17.593  1.00  0.00           H
ATOM    487  HA  LYS A 369      23.689  40.918  16.051  1.00  0.00           H
ATOM    488  HB2 LYS A 369      24.486  43.490  17.463  1.00  0.00           H
ATOM    489  HB3 LYS A 369      23.671  43.447  15.888  1.00  0.00           H
ATOM    490  HG2 LYS A 369      26.299  41.981  16.431  1.00  0.00           H
ATOM    491  HG3 LYS A 369      25.458  42.147  14.893  1.00  0.00           H
ATOM    492  HD2 LYS A 369      25.789  44.626  15.023  1.00  0.00           H
ATOM    493  HD3 LYS A 369      27.277  43.692  14.873  1.00  0.00           H
ATOM    494  HE2 LYS A 369      27.431  45.578  16.500  1.00  0.00           H
ATOM    495  HE3 LYS A 369      26.184  44.816  17.492  1.00  0.00           H
ATOM    496  HZ1 LYS A 369      27.671  42.957  17.918  1.00  0.00           H
ATOM    497  HZ2 LYS A 369      28.720  43.360  16.851  1.00  0.00           H
ATOM    498  HZ3 LYS A 369      28.551  44.289  18.202  1.00  0.00           H
ATOM    499  N   VAL A 370      24.408  41.222  19.274  1.00 85.22           N
ATOM    500  CA  VAL A 370      25.134  40.529  20.358  1.00 85.22           C
ATOM    501  CB  VAL A 370      25.257  41.409  21.617  1.00 85.22           C
ATOM    502  CG1 VAL A 370      23.945  41.581  22.389  1.00 85.22           C
ATOM    503  CG2 VAL A 370      26.308  40.853  22.584  1.00 85.22           C
ATOM    504  C   VAL A 370      24.561  39.136  20.653  1.00 85.22           C
ATOM    505  O   VAL A 370      25.325  38.208  20.915  1.00 85.22           O
ATOM    506  H   VAL A 370      23.840  42.035  19.491  1.00  0.00           H
ATOM    507  HA  VAL A 370      26.150  40.363  20.000  1.00  0.00           H
ATOM    508  HB  VAL A 370      25.595  42.399  21.304  1.00  0.00           H
ATOM    509 HG21 VAL A 370      26.445  41.541  23.418  1.00  0.00           H
ATOM    510 HG22 VAL A 370      25.998  39.881  22.969  1.00  0.00           H
ATOM    511 HG23 VAL A 370      27.259  40.740  22.061  1.00  0.00           H
ATOM    512 HG11 VAL A 370      24.096  42.258  23.229  1.00  0.00           H
ATOM    513 HG12 VAL A 370      23.194  42.011  21.732  1.00  0.00           H
ATOM    514 HG13 VAL A 370      23.586  40.622  22.763  1.00  0.00           H
ATOM    515  N   GLN A 371      23.267  38.927  20.380  1.00 73.35           N
ATOM    516  CA  GLN A 371      22.665  37.596  20.298  1.00 73.35           C
ATOM    517  CB  GLN A 371      21.151  37.732  20.058  1.00 73.35           C
ATOM    518  CG  GLN A 371      20.428  36.381  19.916  1.00 73.35           C
ATOM    519  CD  GLN A 371      18.962  36.512  19.507  1.00 73.35           C
ATOM    520  OE1 GLN A 371      18.457  37.557  19.133  1.00 73.35           O
ATOM    521  NE2 GLN A 371      18.238  35.416  19.464  1.00 73.35           N
ATOM    522  C   GLN A 371      23.333  36.739  19.212  1.00 73.35           C
ATOM    523  O   GLN A 371      23.722  35.613  19.505  1.00 73.35           O
ATOM    524  H   GLN A 371      22.673  39.729  20.189  1.00  0.00           H
ATOM    525  HA  GLN A 371      22.818  37.089  21.251  1.00  0.00           H
ATOM    526  HB2 GLN A 371      20.998  38.303  19.145  1.00  0.00           H
ATOM    527  HB3 GLN A 371      20.705  38.285  20.887  1.00  0.00           H
ATOM    528  HG2 GLN A 371      20.484  35.847  20.864  1.00  0.00           H
ATOM    529  HG3 GLN A 371      20.916  35.773  19.155  1.00  0.00           H
ATOM    530 HE21 GLN A 371      18.647  34.523  19.667  1.00  0.00           H
ATOM    531 HE22 GLN A 371      17.303  35.524  19.115  1.00  0.00           H
ATOM    532  N   ALA A 372      23.508  37.257  17.992  1.00 33.14           N
ATOM    533  CA  ALA A 372      24.141  36.528  16.888  1.00 33.14           C
ATOM    534  CB  ALA A 372      23.935  37.328  15.598  1.00 33.14           C
ATOM    535  C   ALA A 372      25.635  36.237  17.132  1.00 33.14           C
ATOM    536  O   ALA A 372      26.073  35.105  16.943  1.00 33.14           O
ATOM    537  H   ALA A 372      23.185  38.200  17.811  1.00  0.00           H
ATOM    538  HA  ALA A 372      23.636  35.568  16.774  1.00  0.00           H
ATOM    539  HB1 ALA A 372      22.876  37.540  15.475  1.00  0.00           H
ATOM    540  HB2 ALA A 372      24.292  36.745  14.747  1.00  0.00           H
ATOM    541  HB3 ALA A 372      24.487  38.267  15.641  1.00  0.00           H
ATOM    542  N   GLU A 373      26.371  37.201  17.692  1.00 31.04           N
ATOM    543  CA  GLU A 373      27.790  37.058  18.049  1.00 31.04           C
ATOM    544  CB  GLU A 373      28.347  38.419  18.513  1.00 31.04           C
ATOM    545  CG  GLU A 373      28.476  39.425  17.354  1.00 31.04           C
ATOM    546  CD  GLU A 373      28.747  40.861  17.823  1.00 31.04           C
ATOM    547  OE1 GLU A 373      27.952  41.390  18.640  1.00 31.04           O
ATOM    548  OE2 GLU A 373      29.418  41.607  17.071  1.00 31.04           O
ATOM    549  C   GLU A 373      28.016  35.978  19.121  1.00 31.04           C
ATOM    550  O   GLU A 373      28.920  35.155  18.986  1.00 31.04           O
ATOM    551  H   GLU A 373      25.940  38.113  17.813  1.00  0.00           H
ATOM    552  HA  GLU A 373      28.347  36.739  17.167  1.00  0.00           H
ATOM    553  HB2 GLU A 373      27.694  38.819  19.289  1.00  0.00           H
ATOM    554  HB3 GLU A 373      29.336  38.270  18.947  1.00  0.00           H
ATOM    555  HG2 GLU A 373      29.285  39.089  16.700  1.00  0.00           H
ATOM    556  HG3 GLU A 373      27.559  39.426  16.764  1.00  0.00           H
ATOM    557  N   ALA A 374      27.120  35.867  20.109  1.00 19.65           N
ATOM    558  CA  ALA A 374      27.132  34.761  21.067  1.00 19.65           C
ATOM    559  CB  ALA A 374      26.285  35.176  22.276  1.00 19.65           C
ATOM    560  C   ALA A 374      26.632  33.434  20.463  1.00 19.65           C
ATOM    561  O   ALA A 374      27.183  32.368  20.754  1.00 19.65           O
ATOM    562  H   ALA A 374      26.383  36.560  20.177  1.00  0.00           H
ATOM    563  HA  ALA A 374      28.156  34.596  21.402  1.00  0.00           H
ATOM    564  HB1 ALA A 374      26.688  36.091  22.709  1.00  0.00           H
ATOM    565  HB2 ALA A 374      25.254  35.352  21.964  1.00  0.00           H
ATOM    566  HB3 ALA A 374      26.304  34.384  23.025  1.00  0.00           H
ATOM    567  N   ALA A 375      25.572  33.478  19.648  1.00 29.18           N
ATOM    568  CA  ALA A 375      24.923  32.294  19.095  1.00 29.18           C
ATOM    569  CB  ALA A 375      23.602  32.690  18.425  1.00 29.18           C
ATOM    570  C   ALA A 375      25.826  31.543  18.113  1.00 29.18           C
ATOM    571  O   ALA A 375      25.930  30.320  18.209  1.00 29.18           O
ATOM    572  H   ALA A 375      25.146  34.378  19.459  1.00  0.00           H
ATOM    573  HA  ALA A 375      24.696  31.614  19.915  1.00  0.00           H
ATOM    574  HB1 ALA A 375      22.930  33.134  19.158  1.00  0.00           H
ATOM    575  HB2 ALA A 375      23.126  31.805  18.003  1.00  0.00           H
ATOM    576  HB3 ALA A 375      23.791  33.404  17.625  1.00  0.00           H
ATOM    577  N   ASP A 376      26.534  32.234  17.211  1.00 73.54           N
ATOM    578  CA  ASP A 376      27.432  31.532  16.293  1.00 73.54           C
ATOM    579  CB  ASP A 376      27.791  32.323  15.034  1.00 73.54           C
ATOM    580  CG  ASP A 376      28.388  31.329  14.033  1.00 73.54           C
ATOM    581  OD1 ASP A 376      27.581  30.492  13.563  1.00 73.54           O
ATOM    582  OD2 ASP A 376      29.617  31.100  14.132  1.00 73.54           O
ATOM    583  C   ASP A 376      28.692  30.998  16.975  1.00 73.54           C
ATOM    584  O   ASP A 376      28.988  29.822  16.799  1.00 73.54           O
ATOM    585  H   ASP A 376      26.459  33.248  17.166  1.00  0.00           H
ATOM    586  HA  ASP A 376      26.890  30.659  15.937  1.00  0.00           H
ATOM    587  HB2 ASP A 376      28.511  33.109  15.267  1.00  0.00           H
ATOM    588  HB3 ASP A 376      26.897  32.769  14.596  1.00  0.00           H
ATOM    589  N   VAL A 377      29.224  31.687  17.994  1.00 22.99           N
ATOM    590  CA  VAL A 377      30.295  31.111  18.830  1.00 22.99           C
ATOM    591  CB  VAL A 377      30.842  32.143  19.839  1.00 22.99           C
ATOM    592  CG1 VAL A 377      31.810  31.534  20.867  1.00 22.99           C
ATOM    593  CG2 VAL A 377      31.613  33.241  19.091  1.00 22.99           C
ATOM    594  C   VAL A 377      29.852  29.798  19.501  1.00 22.99           C
ATOM    595  O   VAL A 377      30.623  28.838  19.491  1.00 22.99           O
ATOM    596  H   VAL A 377      28.901  32.632  18.167  1.00  0.00           H
ATOM    597  HA  VAL A 377      31.118  30.844  18.167  1.00  0.00           H
ATOM    598  HB  VAL A 377      30.013  32.598  20.381  1.00  0.00           H
ATOM    599 HG21 VAL A 377      31.928  34.017  19.786  1.00  0.00           H
ATOM    600 HG22 VAL A 377      30.972  33.704  18.340  1.00  0.00           H
ATOM    601 HG23 VAL A 377      32.485  32.822  18.591  1.00  0.00           H
ATOM    602 HG11 VAL A 377      32.226  32.319  21.496  1.00  0.00           H
ATOM    603 HG12 VAL A 377      32.622  31.014  20.358  1.00  0.00           H
ATOM    604 HG13 VAL A 377      31.282  30.830  21.511  1.00  0.00           H
ATOM    605  N   ALA A 378      28.567  29.648  19.847  1.00 22.19           N
ATOM    606  CA  ALA A 378      27.988  28.371  20.278  1.00 22.19           C
ATOM    607  CB  ALA A 378      26.687  28.650  21.044  1.00 22.19           C
ATOM    608  C   ALA A 378      27.780  27.344  19.136  1.00 22.19           C
ATOM    609  O   ALA A 378      28.192  26.193  19.285  1.00 22.19           O
ATOM    610  H   ALA A 378      27.954  30.452  19.765  1.00  0.00           H
ATOM    611  HA  ALA A 378      28.682  27.915  20.983  1.00  0.00           H
ATOM    612  HB1 ALA A 378      26.878  29.354  21.855  1.00  0.00           H
ATOM    613  HB2 ALA A 378      25.934  29.073  20.381  1.00  0.00           H
ATOM    614  HB3 ALA A 378      26.302  27.720  21.461  1.00  0.00           H
ATOM    615  N   LYS A 379      27.225  27.732  17.976  1.00121.17           N
ATOM    616  CA  LYS A 379      27.014  26.856  16.792  1.00121.17           C
ATOM    617  CB  LYS A 379      26.243  27.638  15.703  1.00121.17           C
ATOM    618  CG  LYS A 379      24.768  27.910  16.069  1.00121.17           C
ATOM    619  CD  LYS A 379      24.186  29.193  15.450  1.00121.17           C
ATOM    620  CE  LYS A 379      24.179  29.202  13.919  1.00121.17           C
ATOM    621  NZ  LYS A 379      24.796  30.430  13.373  1.00121.17           N
ATOM    622  C   LYS A 379      28.338  26.326  16.220  1.00121.17           C
ATOM    623  O   LYS A 379      28.462  25.137  15.919  1.00121.17           O
ATOM    624  H   LYS A 379      26.939  28.707  17.908  1.00  0.00           H
ATOM    625  HA  LYS A 379      26.427  25.985  17.086  1.00  0.00           H
ATOM    626  HB2 LYS A 379      26.762  28.577  15.518  1.00  0.00           H
ATOM    627  HB3 LYS A 379      26.261  27.073  14.769  1.00  0.00           H
ATOM    628  HG2 LYS A 379      24.164  27.058  15.753  1.00  0.00           H
ATOM    629  HG3 LYS A 379      24.672  28.004  17.151  1.00  0.00           H
ATOM    630  HD2 LYS A 379      24.743  30.051  15.823  1.00  0.00           H
ATOM    631  HD3 LYS A 379      23.153  29.306  15.787  1.00  0.00           H
ATOM    632  HE2 LYS A 379      24.688  28.318  13.533  1.00  0.00           H
ATOM    633  HE3 LYS A 379      23.140  29.148  13.582  1.00  0.00           H
ATOM    634  HZ1 LYS A 379      24.535  30.542  12.390  1.00  0.00           H
ATOM    635  HZ2 LYS A 379      25.817  30.435  13.428  1.00  0.00           H
ATOM    636  HZ3 LYS A 379      24.418  31.270  13.782  1.00  0.00           H
ATOM    637  N   SER A 380      29.342  27.192  16.175  1.00 74.28           N
ATOM    638  CA  SER A 380      30.730  26.962  15.776  1.00 74.28           C
ATOM    639  CB  SER A 380      31.389  28.342  15.637  1.00 74.28           C
ATOM    640  OG  SER A 380      32.739  28.282  15.227  1.00 74.28           O
ATOM    641  C   SER A 380      31.483  26.073  16.773  1.00 74.28           C
ATOM    642  O   SER A 380      32.025  25.038  16.377  1.00 74.28           O
ATOM    643  H   SER A 380      29.103  28.146  16.426  1.00  0.00           H
ATOM    644  HA  SER A 380      30.740  26.473  14.804  1.00  0.00           H
ATOM    645  HB2 SER A 380      31.347  28.860  16.596  1.00  0.00           H
ATOM    646  HB3 SER A 380      30.827  28.927  14.907  1.00  0.00           H
ATOM    647  HG  SER A 380      32.955  29.184  14.959  1.00  0.00           H
ATOM    648  N   GLN A 381      31.318  26.312  18.082  1.00111.45           N
ATOM    649  CA  GLN A 381      31.866  25.441  19.127  1.00111.45           C
ATOM    650  CB  GLN A 381      31.783  26.145  20.495  1.00111.45           C
ATOM    651  CG  GLN A 381      32.313  25.335  21.693  1.00111.45           C
ATOM    652  CD  GLN A 381      33.795  24.982  21.585  1.00111.45           C
ATOM    653  OE1 GLN A 381      34.664  25.625  22.145  1.00111.45           O
ATOM    654  NE2 GLN A 381      34.151  23.939  20.872  1.00111.45           N
ATOM    655  C   GLN A 381      31.199  24.055  19.157  1.00111.45           C
ATOM    656  O   GLN A 381      31.915  23.066  19.305  1.00111.45           O
ATOM    657  H   GLN A 381      30.849  27.166  18.372  1.00  0.00           H
ATOM    658  HA  GLN A 381      32.919  25.285  18.897  1.00  0.00           H
ATOM    659  HB2 GLN A 381      30.741  26.395  20.696  1.00  0.00           H
ATOM    660  HB3 GLN A 381      32.352  27.074  20.441  1.00  0.00           H
ATOM    661  HG2 GLN A 381      32.171  25.928  22.597  1.00  0.00           H
ATOM    662  HG3 GLN A 381      31.733  24.420  21.808  1.00  0.00           H
ATOM    663 HE21 GLN A 381      35.126  23.712  20.871  1.00  0.00           H
ATOM    664 HE22 GLN A 381      33.444  23.388  20.397  1.00  0.00           H
ATOM    665  N   PHE A 382      29.890  23.954  18.906  1.00 42.35           N
ATOM    666  CA  PHE A 382      29.181  22.673  18.794  1.00 42.35           C
ATOM    667  CB  PHE A 382      27.666  22.913  18.706  1.00 42.35           C
ATOM    668  CG  PHE A 382      26.877  21.654  18.387  1.00 42.35           C
ATOM    669  CD1 PHE A 382      26.453  20.799  19.422  1.00 42.35           C
ATOM    670  CD2 PHE A 382      26.617  21.305  17.046  1.00 42.35           C
ATOM    671  CE1 PHE A 382      25.757  19.615  19.118  1.00 42.35           C
ATOM    672  CE2 PHE A 382      25.924  20.120  16.744  1.00 42.35           C
ATOM    673  CZ  PHE A 382      25.486  19.280  17.781  1.00 42.35           C
ATOM    674  C   PHE A 382      29.662  21.850  17.593  1.00 42.35           C
ATOM    675  O   PHE A 382      30.011  20.677  17.747  1.00 42.35           O
ATOM    676  H   PHE A 382      29.344  24.808  18.839  1.00  0.00           H
ATOM    677  HA  PHE A 382      29.375  22.085  19.690  1.00  0.00           H
ATOM    678  HB2 PHE A 382      27.463  23.653  17.932  1.00  0.00           H
ATOM    679  HB3 PHE A 382      27.317  23.327  19.653  1.00  0.00           H
ATOM    680  HD1 PHE A 382      26.667  21.046  20.452  1.00  0.00           H
ATOM    681  HD2 PHE A 382      26.958  21.945  16.246  1.00  0.00           H
ATOM    682  HE1 PHE A 382      25.432  18.956  19.913  1.00  0.00           H
ATOM    683  HE2 PHE A 382      25.722  19.855  15.718  1.00  0.00           H
ATOM    684  HZ  PHE A 382      24.946  18.371  17.551  1.00  0.00           H
ATOM    685  N   LEU A 383      29.798  22.484  16.420  1.00 56.27           N
ATOM    686  CA  LEU A 383      30.381  21.834  15.245  1.00 56.27           C
ATOM    687  CB  LEU A 383      30.349  22.778  14.033  1.00 56.27           C
ATOM    688  CG  LEU A 383      28.969  22.954  13.378  1.00 56.27           C
ATOM    689  CD1 LEU A 383      29.101  24.030  12.305  1.00 56.27           C
ATOM    690  CD2 LEU A 383      28.470  21.683  12.688  1.00 56.27           C
ATOM    691  C   LEU A 383      31.816  21.373  15.516  1.00 56.27           C
ATOM    692  O   LEU A 383      32.145  20.242  15.174  1.00 56.27           O
ATOM    693  H   LEU A 383      29.518  23.458  16.357  1.00  0.00           H
ATOM    694  HA  LEU A 383      29.809  20.934  15.022  1.00  0.00           H
ATOM    695  HB2 LEU A 383      31.033  22.390  13.276  1.00  0.00           H
ATOM    696  HB3 LEU A 383      30.726  23.754  14.343  1.00  0.00           H
ATOM    697  HG  LEU A 383      28.229  23.269  14.112  1.00  0.00           H
ATOM    698 HD21 LEU A 383      27.516  21.876  12.197  1.00  0.00           H
ATOM    699 HD22 LEU A 383      28.325  20.887  13.416  1.00  0.00           H
ATOM    700 HD23 LEU A 383      29.196  21.364  11.939  1.00  0.00           H
ATOM    701 HD11 LEU A 383      28.193  24.108  11.712  1.00  0.00           H
ATOM    702 HD12 LEU A 383      29.922  23.765  11.640  1.00  0.00           H
ATOM    703 HD13 LEU A 383      29.311  24.992  12.774  1.00  0.00           H
ATOM    704  N   ALA A 384      32.610  22.148  16.262  1.00 27.76           N
ATOM    705  CA  ALA A 384      33.944  21.735  16.685  1.00 27.76           C
ATOM    706  CB  ALA A 384      34.690  22.948  17.254  1.00 27.76           C
ATOM    707  C   ALA A 384      33.929  20.542  17.663  1.00 27.76           C
ATOM    708  O   ALA A 384      34.665  19.589  17.426  1.00 27.76           O
ATOM    709  H   ALA A 384      32.284  23.075  16.515  1.00  0.00           H
ATOM    710  HA  ALA A 384      34.487  21.407  15.798  1.00  0.00           H
ATOM    711  HB1 ALA A 384      34.723  23.743  16.508  1.00  0.00           H
ATOM    712  HB2 ALA A 384      35.708  22.659  17.515  1.00  0.00           H
ATOM    713  HB3 ALA A 384      34.186  23.319  18.143  1.00  0.00           H
ATOM    714  N   THR A 385      33.045  20.501  18.669  1.00 93.91           N
ATOM    715  CA  THR A 385      32.970  19.366  19.614  1.00 93.91           C
ATOM    716  CB  THR A 385      32.139  19.675  20.871  1.00 93.91           C
ATOM    717  OG1 THR A 385      30.890  20.249  20.566  1.00 93.91           O
ATOM    718  CG2 THR A 385      32.860  20.641  21.804  1.00 93.91           C
ATOM    719  C   THR A 385      32.430  18.088  18.981  1.00 93.91           C
ATOM    720  O   THR A 385      32.998  17.025  19.223  1.00 93.91           O
ATOM    721  H   THR A 385      32.412  21.284  18.810  1.00  0.00           H
ATOM    722  HA  THR A 385      33.983  19.134  19.945  1.00  0.00           H
ATOM    723  HB  THR A 385      31.974  18.745  21.417  1.00  0.00           H
ATOM    724 HG21 THR A 385      32.272  20.771  22.713  1.00  0.00           H
ATOM    725 HG22 THR A 385      33.840  20.243  22.067  1.00  0.00           H
ATOM    726 HG23 THR A 385      32.975  21.604  21.316  1.00  0.00           H
ATOM    727  HG1 THR A 385      30.388  19.653  20.000  1.00  0.00           H
ATOM    728  N   VAL A 386      31.467  18.164  18.055  1.00 31.94           N
ATOM    729  CA  VAL A 386      31.067  16.973  17.284  1.00 31.94           C
ATOM    730  CB  VAL A 386      29.703  17.137  16.591  1.00 31.94           C
ATOM    731  CG1 VAL A 386      29.383  15.856  15.807  1.00 31.94           C
ATOM    732  CG2 VAL A 386      28.590  17.391  17.615  1.00 31.94           C
ATOM    733  C   VAL A 386      32.152  16.574  16.280  1.00 31.94           C
ATOM    734  O   VAL A 386      32.531  15.408  16.229  1.00 31.94           O
ATOM    735  H   VAL A 386      31.042  19.064  17.843  1.00  0.00           H
ATOM    736  HA  VAL A 386      30.969  16.138  17.981  1.00  0.00           H
ATOM    737  HB  VAL A 386      29.738  17.977  15.896  1.00  0.00           H
ATOM    738 HG11 VAL A 386      28.321  15.784  15.595  1.00  0.00           H
ATOM    739 HG12 VAL A 386      29.679  14.982  16.381  1.00  0.00           H
ATOM    740 HG13 VAL A 386      29.934  15.842  14.871  1.00  0.00           H
ATOM    741 HG21 VAL A 386      28.573  16.601  18.366  1.00  0.00           H
ATOM    742 HG22 VAL A 386      27.624  17.425  17.113  1.00  0.00           H
ATOM    743 HG23 VAL A 386      28.743  18.348  18.112  1.00  0.00           H
ATOM    744  N   SER A 387      32.835  17.544  15.670  1.00 28.90           N
ATOM    745  CA  SER A 387      34.038  17.304  14.864  1.00 28.90           C
ATOM    746  CB  SER A 387      34.410  18.587  14.101  1.00 28.90           C
ATOM    747  OG  SER A 387      35.431  18.373  13.147  1.00 28.90           O
ATOM    748  C   SER A 387      35.206  16.728  15.689  1.00 28.90           C
ATOM    749  O   SER A 387      36.080  16.087  15.113  1.00 28.90           O
ATOM    750  H   SER A 387      32.521  18.503  15.778  1.00  0.00           H
ATOM    751  HA  SER A 387      33.787  16.551  14.118  1.00  0.00           H
ATOM    752  HB2 SER A 387      34.727  19.356  14.804  1.00  0.00           H
ATOM    753  HB3 SER A 387      33.529  18.940  13.566  1.00  0.00           H
ATOM    754  HG  SER A 387      35.357  19.075  12.444  1.00  0.00           H
ATOM    755  N   HIS A 388      35.164  16.750  17.030  1.00 47.08           N
ATOM    756  CA  HIS A 388      36.028  15.928  17.893  1.00 47.08           C
ATOM    757  ND1 HIS A 388      37.166  18.869  20.203  1.00 47.08           N
ATOM    758  CG  HIS A 388      36.992  18.001  19.124  1.00 47.08           C
ATOM    759  CB  HIS A 388      36.333  16.643  19.223  1.00 47.08           C
ATOM    760  NE2 HIS A 388      37.994  19.818  18.394  1.00 47.08           N
ATOM    761  CD2 HIS A 388      37.527  18.581  18.008  1.00 47.08           C
ATOM    762  CE1 HIS A 388      37.762  19.961  19.710  1.00 47.08           C
ATOM    763  C   HIS A 388      35.447  14.527  18.137  1.00 47.08           C
ATOM    764  O   HIS A 388      36.109  13.545  17.795  1.00 47.08           O
ATOM    765  H   HIS A 388      34.434  17.294  17.473  1.00  0.00           H
ATOM    766  HA  HIS A 388      36.981  15.771  17.390  1.00  0.00           H
ATOM    767  HB2 HIS A 388      35.416  16.760  19.796  1.00  0.00           H
ATOM    768  HB3 HIS A 388      36.993  16.003  19.808  1.00  0.00           H
ATOM    769  HD2 HIS A 388      37.521  18.171  17.009  1.00  0.00           H
ATOM    770  HE1 HIS A 388      38.010  20.836  20.295  1.00  0.00           H
ATOM    771  HE2 HIS A 388      38.385  20.522  17.788  1.00  0.00           H
ATOM    772  N   GLU A 389      34.211  14.414  18.646  1.00 90.09           N
ATOM    773  CA  GLU A 389      33.613  13.121  19.038  1.00 90.09           C
ATOM    774  CB  GLU A 389      32.297  13.317  19.831  1.00 90.09           C
ATOM    775  CG  GLU A 389      31.946  12.052  20.648  1.00 90.09           C
ATOM    776  CD  GLU A 389      30.529  12.009  21.251  1.00 90.09           C
ATOM    777  OE1 GLU A 389      29.917  13.060  21.538  1.00 90.09           O
ATOM    778  OE2 GLU A 389      29.987  10.889  21.381  1.00 90.09           O
ATOM    779  C   GLU A 389      33.424  12.152  17.854  1.00 90.09           C
ATOM    780  O   GLU A 389      33.634  10.958  18.023  1.00 90.09           O
ATOM    781  H   GLU A 389      33.697  15.264  18.862  1.00  0.00           H
ATOM    782  HA  GLU A 389      34.319  12.635  19.713  1.00  0.00           H
ATOM    783  HB2 GLU A 389      31.492  13.548  19.133  1.00  0.00           H
ATOM    784  HB3 GLU A 389      32.410  14.154  20.522  1.00  0.00           H
ATOM    785  HG2 GLU A 389      32.050  11.178  20.004  1.00  0.00           H
ATOM    786  HG3 GLU A 389      32.679  11.946  21.452  1.00  0.00           H
ATOM    787  N   ILE A 390      33.297  12.654  16.619  1.00106.28           N
ATOM    788  CA  ILE A 390      33.290  11.847  15.384  1.00106.28           C
ATOM    789  CB  ILE A 390      32.941  12.768  14.185  1.00106.28           C
ATOM    790  CG1 ILE A 390      31.463  13.231  14.204  1.00106.28           C
ATOM    791  CG2 ILE A 390      33.305  12.171  12.809  1.00106.28           C
ATOM    792  CD1 ILE A 390      30.390  12.170  13.947  1.00106.28           C
ATOM    793  C   ILE A 390      34.624  11.115  15.137  1.00106.28           C
ATOM    794  O   ILE A 390      34.637  10.010  14.586  1.00106.28           O
ATOM    795  H   ILE A 390      33.150  13.657  16.542  1.00  0.00           H
ATOM    796  HA  ILE A 390      32.525  11.080  15.481  1.00  0.00           H
ATOM    797  HB  ILE A 390      33.551  13.668  14.286  1.00  0.00           H
ATOM    798 HG12 ILE A 390      31.343  14.028  13.471  1.00  0.00           H
ATOM    799 HG13 ILE A 390      31.238  13.656  15.177  1.00  0.00           H
ATOM    800 HD11 ILE A 390      29.414  12.653  13.886  1.00  0.00           H
ATOM    801 HD12 ILE A 390      30.371  11.463  14.773  1.00  0.00           H
ATOM    802 HD13 ILE A 390      30.578  11.642  13.016  1.00  0.00           H
ATOM    803 HG21 ILE A 390      34.381  12.023  12.725  1.00  0.00           H
ATOM    804 HG22 ILE A 390      32.803  11.217  12.656  1.00  0.00           H
ATOM    805 HG23 ILE A 390      33.024  12.864  12.022  1.00  0.00           H
ATOM    806  N   ARG A 391      35.768  11.776  15.373  1.00 86.98           N
ATOM    807  CA  ARG A 391      37.065  11.348  14.803  1.00 86.98           C
ATOM    808  CB  ARG A 391      38.092  12.494  14.877  1.00 86.98           C
ATOM    809  CG  ARG A 391      37.767  13.598  13.857  1.00 86.98           C
ATOM    810  CD  ARG A 391      38.719  14.800  13.972  1.00 86.98           C
ATOM    811  NE  ARG A 391      38.140  15.986  13.314  1.00 86.98           N
ATOM    812  CZ  ARG A 391      38.450  16.576  12.176  1.00 86.98           C
ATOM    813  NH1 ARG A 391      39.447  16.181  11.444  1.00 86.98           N
ATOM    814  NH2 ARG A 391      37.699  17.535  11.735  1.00 86.98           N
ATOM    815  C   ARG A 391      37.601  10.064  15.436  1.00 86.98           C
ATOM    816  O   ARG A 391      38.087   9.199  14.711  1.00 86.98           O
ATOM    817  H   ARG A 391      35.713  12.639  15.907  1.00  0.00           H
ATOM    818  HA  ARG A 391      36.909  11.095  13.754  1.00  0.00           H
ATOM    819  HB2 ARG A 391      38.100  12.910  15.886  1.00  0.00           H
ATOM    820  HB3 ARG A 391      39.086  12.102  14.656  1.00  0.00           H
ATOM    821  HG2 ARG A 391      37.829  13.192  12.846  1.00  0.00           H
ATOM    822  HG3 ARG A 391      36.743  13.931  14.021  1.00  0.00           H
ATOM    823  HD2 ARG A 391      38.848  15.037  15.030  1.00  0.00           H
ATOM    824  HD3 ARG A 391      39.694  14.543  13.558  1.00  0.00           H
ATOM    825  HE  ARG A 391      37.304  16.348  13.771  1.00  0.00           H
ATOM    826 HH11 ARG A 391      39.383  16.401  10.454  1.00  0.00           H
ATOM    827 HH12 ARG A 391      39.945  15.368  11.729  1.00  0.00           H
ATOM    828 HH21 ARG A 391      36.899  17.837  12.280  1.00  0.00           H
ATOM    829 HH22 ARG A 391      37.916  18.138  10.940  1.00  0.00           H
ATOM    830  N   THR A 392      37.413   9.883  16.741  1.00 48.57           N
ATOM    831  CA  THR A 392      37.822   8.675  17.480  1.00 48.57           C
ATOM    832  CB  THR A 392      37.715   8.913  18.995  1.00 48.57           C
ATOM    833  OG1 THR A 392      38.556   9.988  19.339  1.00 48.57           O
ATOM    834  CG2 THR A 392      38.154   7.716  19.836  1.00 48.57           C
ATOM    835  C   THR A 392      37.080   7.396  17.043  1.00 48.57           C
ATOM    836  O   THR A 392      37.748   6.474  16.573  1.00 48.57           O
ATOM    837  H   THR A 392      36.993  10.641  17.263  1.00  0.00           H
ATOM    838  HA  THR A 392      38.877   8.501  17.268  1.00  0.00           H
ATOM    839  HB  THR A 392      36.693   9.179  19.259  1.00  0.00           H
ATOM    840 HG21 THR A 392      38.138   7.982  20.893  1.00  0.00           H
ATOM    841 HG22 THR A 392      37.473   6.878  19.683  1.00  0.00           H
ATOM    842 HG23 THR A 392      39.164   7.415  19.555  1.00  0.00           H
ATOM    843  HG1 THR A 392      38.328  10.264  20.231  1.00  0.00           H
ATOM    844  N   PRO A 393      35.732   7.323  17.065  1.00 77.35           N
ATOM    845  CA  PRO A 393      34.986   6.145  16.621  1.00 77.35           C
ATOM    846  CD  PRO A 393      34.801   8.321  17.557  1.00 77.35           C
ATOM    847  CB  PRO A 393      33.522   6.414  16.995  1.00 77.35           C
ATOM    848  CG  PRO A 393      33.434   7.932  17.013  1.00 77.35           C
ATOM    849  C   PRO A 393      35.147   5.859  15.122  1.00 77.35           C
ATOM    850  O   PRO A 393      35.306   4.697  14.763  1.00 77.35           O
ATOM    851  HA  PRO A 393      35.332   5.266  17.166  1.00  0.00           H
ATOM    852  HD2 PRO A 393      34.775   8.306  18.647  1.00  0.00           H
ATOM    853  HD3 PRO A 393      35.064   9.307  17.194  1.00  0.00           H
ATOM    854  HB2 PRO A 393      33.332   6.050  18.005  1.00  0.00           H
ATOM    855  HB3 PRO A 393      32.819   5.971  16.288  1.00  0.00           H
ATOM    856  HG2 PRO A 393      33.330   8.307  15.999  1.00  0.00           H
ATOM    857  HG3 PRO A 393      32.623   8.290  17.649  1.00  0.00           H
ATOM    858  N   MET A 394      35.293   6.875  14.260  1.00 49.77           N
ATOM    859  CA  MET A 394      35.581   6.638  12.837  1.00 49.77           C
ATOM    860  CB  MET A 394      35.306   7.897  12.008  1.00 49.77           C
ATOM    861  CG  MET A 394      33.813   8.184  11.827  1.00 49.77           C
ATOM    862  SD  MET A 394      32.833   6.814  11.144  1.00 49.77           S
ATOM    863  CE  MET A 394      33.672   6.447   9.589  1.00 49.77           C
ATOM    864  C   MET A 394      37.005   6.132  12.562  1.00 49.77           C
ATOM    865  O   MET A 394      37.196   5.322  11.654  1.00 49.77           O
ATOM    866  H   MET A 394      35.148   7.827  14.580  1.00  0.00           H
ATOM    867  HA  MET A 394      34.923   5.845  12.486  1.00  0.00           H
ATOM    868  HB2 MET A 394      35.729   7.749  11.020  1.00  0.00           H
ATOM    869  HB3 MET A 394      35.796   8.758  12.462  1.00  0.00           H
ATOM    870  HG2 MET A 394      33.395   8.449  12.797  1.00  0.00           H
ATOM    871  HG3 MET A 394      33.704   9.049  11.172  1.00  0.00           H
ATOM    872  HE1 MET A 394      33.138   5.644   9.085  1.00  0.00           H
ATOM    873  HE2 MET A 394      33.666   7.332   8.958  1.00  0.00           H
ATOM    874  HE3 MET A 394      34.696   6.126   9.776  1.00  0.00           H
ATOM    875  N   ASN A 395      37.993   6.531  13.369  1.00 26.88           N
ATOM    876  CA  ASN A 395      39.324   5.919  13.350  1.00 26.88           C
ATOM    877  CB  ASN A 395      40.261   6.785  14.209  1.00 26.88           C
ATOM    878  CG  ASN A 395      41.711   6.358  14.095  1.00 26.88           C
ATOM    879  OD1 ASN A 395      42.134   5.342  14.608  1.00 26.88           O
ATOM    880  ND2 ASN A 395      42.545   7.149  13.463  1.00 26.88           N
ATOM    881  C   ASN A 395      39.271   4.449  13.814  1.00 26.88           C
ATOM    882  O   ASN A 395      39.725   3.570  13.082  1.00 26.88           O
ATOM    883  H   ASN A 395      37.788   7.208  14.095  1.00  0.00           H
ATOM    884  HA  ASN A 395      39.693   5.917  12.324  1.00  0.00           H
ATOM    885  HB2 ASN A 395      40.174   7.825  13.901  1.00  0.00           H
ATOM    886  HB3 ASN A 395      39.974   6.718  15.258  1.00  0.00           H
ATOM    887 HD21 ASN A 395      42.235   8.029  13.100  1.00  0.00           H
ATOM    888 HD22 ASN A 395      43.504   6.852  13.472  1.00  0.00           H
ATOM    889  N   GLY A 396      38.480   4.175  14.860  1.00 18.71           N
ATOM    890  CA  GLY A 396      38.192   2.826  15.352  1.00 18.71           C
ATOM    891  C   GLY A 396      37.527   1.915  14.317  1.00 18.71           C
ATOM    892  O   GLY A 396      38.064   0.850  14.036  1.00 18.71           O
ATOM    893  H   GLY A 396      38.099   4.957  15.381  1.00  0.00           H
ATOM    894  HA2 GLY A 396      39.122   2.357  15.677  1.00  0.00           H
ATOM    895  HA3 GLY A 396      37.525   2.902  16.210  1.00  0.00           H
ATOM    896  N   ILE A 397      36.503   2.395  13.602  1.00 36.46           N
ATOM    897  CA  ILE A 397      35.811   1.641  12.537  1.00 36.46           C
ATOM    898  CB  ILE A 397      34.613   2.463  11.993  1.00 36.46           C
ATOM    899  CG1 ILE A 397      33.479   2.461  13.040  1.00 36.46           C
ATOM    900  CG2 ILE A 397      34.070   1.928  10.653  1.00 36.46           C
ATOM    901  CD1 ILE A 397      32.463   3.598  12.885  1.00 36.46           C
ATOM    902  C   ILE A 397      36.783   1.229  11.425  1.00 36.46           C
ATOM    903  O   ILE A 397      36.853   0.051  11.077  1.00 36.46           O
ATOM    904  H   ILE A 397      36.112   3.287  13.888  1.00  0.00           H
ATOM    905  HA  ILE A 397      35.423   0.715  12.964  1.00  0.00           H
ATOM    906  HB  ILE A 397      34.948   3.489  11.833  1.00  0.00           H
ATOM    907 HG12 ILE A 397      32.956   1.503  13.015  1.00  0.00           H
ATOM    908 HG13 ILE A 397      33.920   2.567  14.025  1.00  0.00           H
ATOM    909 HD11 ILE A 397      31.695   3.502  13.654  1.00  0.00           H
ATOM    910 HD12 ILE A 397      31.987   3.563  11.907  1.00  0.00           H
ATOM    911 HD13 ILE A 397      32.965   4.556  13.013  1.00  0.00           H
ATOM    912 HG21 ILE A 397      33.201   2.504  10.337  1.00  0.00           H
ATOM    913 HG22 ILE A 397      34.821   2.013   9.869  1.00  0.00           H
ATOM    914 HG23 ILE A 397      33.779   0.882  10.762  1.00  0.00           H
ATOM    915  N   LEU A 398      37.626   2.154  10.953  1.00 37.66           N
ATOM    916  CA  LEU A 398      38.638   1.842   9.940  1.00 37.66           C
ATOM    917  CB  LEU A 398      39.296   3.144   9.454  1.00 37.66           C
ATOM    918  CG  LEU A 398      38.385   4.022   8.581  1.00 37.66           C
ATOM    919  CD1 LEU A 398      39.139   5.300   8.209  1.00 37.66           C
ATOM    920  CD2 LEU A 398      37.998   3.317   7.281  1.00 37.66           C
ATOM    921  C   LEU A 398      39.704   0.857  10.438  1.00 37.66           C
ATOM    922  O   LEU A 398      40.133   0.002   9.660  1.00 37.66           O
ATOM    923  H   LEU A 398      37.581   3.090  11.337  1.00  0.00           H
ATOM    924  HA  LEU A 398      38.148   1.346   9.103  1.00  0.00           H
ATOM    925  HB2 LEU A 398      39.623   3.719  10.323  1.00  0.00           H
ATOM    926  HB3 LEU A 398      40.184   2.886   8.875  1.00  0.00           H
ATOM    927  HG  LEU A 398      37.481   4.294   9.124  1.00  0.00           H
ATOM    928 HD11 LEU A 398      38.513   5.898   7.552  1.00  0.00           H
ATOM    929 HD12 LEU A 398      40.074   5.052   7.711  1.00  0.00           H
ATOM    930 HD13 LEU A 398      39.343   5.869   9.117  1.00  0.00           H
ATOM    931 HD21 LEU A 398      37.496   4.013   6.617  1.00  0.00           H
ATOM    932 HD22 LEU A 398      37.295   2.511   7.488  1.00  0.00           H
ATOM    933 HD23 LEU A 398      38.876   2.907   6.784  1.00  0.00           H
ATOM    934  N   GLY A 399      40.119   0.975  11.703  1.00 24.44           N
ATOM    935  CA  GLY A 399      41.129   0.121  12.329  1.00 24.44           C
ATOM    936  C   GLY A 399      40.641  -1.302  12.605  1.00 24.44           C
ATOM    937  O   GLY A 399      41.264  -2.252  12.136  1.00 24.44           O
ATOM    938  H   GLY A 399      39.715   1.716  12.268  1.00  0.00           H
ATOM    939  HA2 GLY A 399      41.420   0.566  13.281  1.00  0.00           H
ATOM    940  HA3 GLY A 399      42.009   0.065  11.688  1.00  0.00           H
ATOM    941  N   MET A 400      39.458  -1.463  13.205  1.00101.20           N
ATOM    942  CA  MET A 400      38.903  -2.788  13.505  1.00101.20           C
ATOM    943  CB  MET A 400      37.655  -2.704  14.403  1.00101.20           C
ATOM    944  CG  MET A 400      37.799  -1.928  15.724  1.00101.20           C
ATOM    945  SD  MET A 400      39.455  -1.808  16.470  1.00101.20           S
ATOM    946  CE  MET A 400      38.996  -1.289  18.142  1.00101.20           C
ATOM    947  C   MET A 400      38.568  -3.555  12.221  1.00101.20           C
ATOM    948  O   MET A 400      38.955  -4.713  12.086  1.00101.20           O
ATOM    949  H   MET A 400      38.962  -0.642  13.537  1.00  0.00           H
ATOM    950  HA  MET A 400      39.661  -3.368  14.034  1.00  0.00           H
ATOM    951  HB2 MET A 400      37.362  -3.725  14.650  1.00  0.00           H
ATOM    952  HB3 MET A 400      36.834  -2.259  13.838  1.00  0.00           H
ATOM    953  HG2 MET A 400      37.130  -2.396  16.448  1.00  0.00           H
ATOM    954  HG3 MET A 400      37.429  -0.917  15.574  1.00  0.00           H
ATOM    955  HE1 MET A 400      39.897  -1.112  18.729  1.00  0.00           H
ATOM    956  HE2 MET A 400      38.408  -0.372  18.095  1.00  0.00           H
ATOM    957  HE3 MET A 400      38.410  -2.076  18.618  1.00  0.00           H
ATOM    958  N   LEU A 401      38.021  -2.873  11.207  1.00 36.02           N
ATOM    959  CA  LEU A 401      37.773  -3.484   9.899  1.00 36.02           C
ATOM    960  CB  LEU A 401      36.821  -2.597   9.076  1.00 36.02           C
ATOM    961  CG  LEU A 401      35.403  -2.464   9.673  1.00 36.02           C
ATOM    962  CD1 LEU A 401      34.623  -1.391   8.920  1.00 36.02           C
ATOM    963  CD2 LEU A 401      34.601  -3.763   9.567  1.00 36.02           C
ATOM    964  C   LEU A 401      39.068  -3.801   9.128  1.00 36.02           C
ATOM    965  O   LEU A 401      39.112  -4.830   8.465  1.00 36.02           O
ATOM    966  H   LEU A 401      37.754  -1.905  11.351  1.00  0.00           H
ATOM    967  HA  LEU A 401      37.285  -4.445  10.059  1.00  0.00           H
ATOM    968  HB2 LEU A 401      37.268  -1.606   8.986  1.00  0.00           H
ATOM    969  HB3 LEU A 401      36.734  -3.018   8.074  1.00  0.00           H
ATOM    970  HG  LEU A 401      35.461  -2.175  10.721  1.00  0.00           H
ATOM    971 HD11 LEU A 401      35.162  -0.445   8.959  1.00  0.00           H
ATOM    972 HD12 LEU A 401      34.500  -1.698   7.885  1.00  0.00           H
ATOM    973 HD13 LEU A 401      33.642  -1.257   9.375  1.00  0.00           H
ATOM    974 HD21 LEU A 401      33.592  -3.607   9.950  1.00  0.00           H
ATOM    975 HD22 LEU A 401      35.071  -4.544  10.159  1.00  0.00           H
ATOM    976 HD23 LEU A 401      34.544  -4.086   8.527  1.00  0.00           H
ATOM    977  N   ALA A 402      40.157  -3.040   9.310  1.00 23.07           N
ATOM    978  CA  ALA A 402      41.463  -3.407   8.750  1.00 23.07           C
ATOM    979  CB  ALA A 402      42.474  -2.265   8.952  1.00 23.07           C
ATOM    980  C   ALA A 402      42.003  -4.708   9.363  1.00 23.07           C
ATOM    981  O   ALA A 402      42.370  -5.623   8.630  1.00 23.07           O
ATOM    982  H   ALA A 402      40.106  -2.247   9.936  1.00  0.00           H
ATOM    983  HA  ALA A 402      41.346  -3.582   7.678  1.00  0.00           H
ATOM    984  HB1 ALA A 402      42.674  -2.120  10.012  1.00  0.00           H
ATOM    985  HB2 ALA A 402      43.410  -2.524   8.456  1.00  0.00           H
ATOM    986  HB3 ALA A 402      42.102  -1.333   8.536  1.00  0.00           H
ATOM    987  N   LEU A 403      41.966  -4.821  10.695  1.00 34.59           N
ATOM    988  CA  LEU A 403      42.459  -5.999  11.412  1.00 34.59           C
ATOM    989  CB  LEU A 403      42.539  -5.688  12.917  1.00 34.59           C
ATOM    990  CG  LEU A 403      43.552  -4.585  13.281  1.00 34.59           C
ATOM    991  CD1 LEU A 403      43.431  -4.248  14.767  1.00 34.59           C
ATOM    992  CD2 LEU A 403      45.001  -4.991  12.999  1.00 34.59           C
ATOM    993  C   LEU A 403      41.606  -7.247  11.151  1.00 34.59           C
ATOM    994  O   LEU A 403      42.161  -8.321  10.941  1.00 34.59           O
ATOM    995  H   LEU A 403      41.622  -4.033  11.233  1.00  0.00           H
ATOM    996  HA  LEU A 403      43.457  -6.240  11.045  1.00  0.00           H
ATOM    997  HB2 LEU A 403      41.548  -5.390  13.263  1.00  0.00           H
ATOM    998  HB3 LEU A 403      42.815  -6.602  13.447  1.00  0.00           H
ATOM    999  HG  LEU A 403      43.337  -3.682  12.713  1.00  0.00           H
ATOM   1000 HD21 LEU A 403      45.678  -4.207  13.333  1.00  0.00           H
ATOM   1001 HD22 LEU A 403      45.148  -5.134  11.928  1.00  0.00           H
ATOM   1002 HD23 LEU A 403      45.239  -5.922  13.514  1.00  0.00           H
ATOM   1003 HD11 LEU A 403      44.122  -3.445  15.019  1.00  0.00           H
ATOM   1004 HD12 LEU A 403      43.661  -5.132  15.361  1.00  0.00           H
ATOM   1005 HD13 LEU A 403      42.413  -3.921  14.980  1.00  0.00           H
ATOM   1006  N   LEU A 404      40.286  -7.099  10.984  1.00 51.64           N
ATOM   1007  CA  LEU A 404      39.414  -8.205  10.573  1.00 51.64           C
ATOM   1008  CB  LEU A 404      37.940  -7.764  10.645  1.00 51.64           C
ATOM   1009  CG  LEU A 404      37.387  -7.637  12.079  1.00 51.64           C
ATOM   1010  CD1 LEU A 404      36.005  -6.983  12.055  1.00 51.64           C
ATOM   1011  CD2 LEU A 404      37.248  -8.997  12.760  1.00 51.64           C
ATOM   1012  C   LEU A 404      39.764  -8.745   9.178  1.00 51.64           C
ATOM   1013  O   LEU A 404      39.782  -9.962   9.006  1.00 51.64           O
ATOM   1014  H   LEU A 404      39.875  -6.192  11.174  1.00  0.00           H
ATOM   1015  HA  LEU A 404      39.571  -9.037  11.257  1.00  0.00           H
ATOM   1016  HB2 LEU A 404      37.329  -8.490  10.107  1.00  0.00           H
ATOM   1017  HB3 LEU A 404      37.839  -6.806  10.133  1.00  0.00           H
ATOM   1018  HG  LEU A 404      38.048  -7.020  12.684  1.00  0.00           H
ATOM   1019 HD21 LEU A 404      36.728  -8.869  13.707  1.00  0.00           H
ATOM   1020 HD22 LEU A 404      36.680  -9.681  12.129  1.00  0.00           H
ATOM   1021 HD23 LEU A 404      38.235  -9.412  12.958  1.00  0.00           H
ATOM   1022 HD11 LEU A 404      35.615  -6.903  13.070  1.00  0.00           H
ATOM   1023 HD12 LEU A 404      35.319  -7.575  11.450  1.00  0.00           H
ATOM   1024 HD13 LEU A 404      36.092  -5.981  11.640  1.00  0.00           H
ATOM   1025  N   LEU A 405      40.154  -7.893   8.221  1.00 58.44           N
ATOM   1026  CA  LEU A 405      40.595  -8.345   6.894  1.00 58.44           C
ATOM   1027  CB  LEU A 405      40.619  -7.167   5.900  1.00 58.44           C
ATOM   1028  CG  LEU A 405      39.236  -6.565   5.598  1.00 58.44           C
ATOM   1029  CD1 LEU A 405      39.398  -5.366   4.666  1.00 58.44           C
ATOM   1030  CD2 LEU A 405      38.292  -7.559   4.925  1.00 58.44           C
ATOM   1031  C   LEU A 405      41.940  -9.091   6.906  1.00 58.44           C
ATOM   1032  O   LEU A 405      42.139  -9.937   6.035  1.00 58.44           O
ATOM   1033  H   LEU A 405      40.191  -6.902   8.434  1.00  0.00           H
ATOM   1034  HA  LEU A 405      39.873  -9.079   6.537  1.00  0.00           H
ATOM   1035  HB2 LEU A 405      41.055  -7.513   4.960  1.00  0.00           H
ATOM   1036  HB3 LEU A 405      41.272  -6.387   6.295  1.00  0.00           H
ATOM   1037  HG  LEU A 405      38.765  -6.235   6.513  1.00  0.00           H
ATOM   1038 HD11 LEU A 405      38.429  -4.900   4.487  1.00  0.00           H
ATOM   1039 HD12 LEU A 405      39.835  -5.682   3.717  1.00  0.00           H
ATOM   1040 HD13 LEU A 405      40.053  -4.628   5.132  1.00  0.00           H
ATOM   1041 HD21 LEU A 405      37.349  -7.059   4.716  1.00  0.00           H
ATOM   1042 HD22 LEU A 405      38.730  -7.927   3.997  1.00  0.00           H
ATOM   1043 HD23 LEU A 405      38.077  -8.391   5.593  1.00  0.00           H
ATOM   1044  N   ASP A 406      42.786  -8.886   7.914  1.00 77.96           N
ATOM   1045  CA  ASP A 406      44.028  -9.650   8.116  1.00 77.96           C
ATOM   1046  CB  ASP A 406      44.968  -8.827   9.023  1.00 77.96           C
ATOM   1047  CG  ASP A 406      46.464  -8.995   8.707  1.00 77.96           C
ATOM   1048  OD1 ASP A 406      46.793  -9.083   7.501  1.00 77.96           O
ATOM   1049  OD2 ASP A 406      47.262  -8.664   9.614  1.00 77.96           O
ATOM   1050  C   ASP A 406      43.776 -11.060   8.716  1.00 77.96           C
ATOM   1051  O   ASP A 406      44.636 -11.939   8.651  1.00 77.96           O
ATOM   1052  H   ASP A 406      42.563  -8.177   8.600  1.00  0.00           H
ATOM   1053  HA  ASP A 406      44.508  -9.784   7.143  1.00  0.00           H
ATOM   1054  HB2 ASP A 406      44.783  -9.090  10.066  1.00  0.00           H
ATOM   1055  HB3 ASP A 406      44.735  -7.768   8.910  1.00  0.00           H
ATOM   1056  N   THR A 407      42.582 -11.305   9.280  1.00 43.69           N
ATOM   1057  CA  THR A 407      42.158 -12.622   9.805  1.00 43.69           C
ATOM   1058  CB  THR A 407      41.227 -12.503  11.029  1.00 43.69           C
ATOM   1059  OG1 THR A 407      39.927 -12.018  10.756  1.00 43.69           O
ATOM   1060  CG2 THR A 407      41.809 -11.664  12.159  1.00 43.69           C
ATOM   1061  C   THR A 407      41.500 -13.511   8.745  1.00 43.69           C
ATOM   1062  O   THR A 407      40.975 -13.028   7.740  1.00 43.69           O
ATOM   1063  H   THR A 407      41.910 -10.553   9.261  1.00  0.00           H
ATOM   1064  HA  THR A 407      43.050 -13.147  10.148  1.00  0.00           H
ATOM   1065  HB  THR A 407      41.099 -13.508  11.430  1.00  0.00           H
ATOM   1066  HG1 THR A 407      39.981 -11.326  10.071  1.00  0.00           H
ATOM   1067 HG21 THR A 407      41.157 -11.716  13.030  1.00  0.00           H
ATOM   1068 HG22 THR A 407      41.900 -10.633  11.836  1.00  0.00           H
ATOM   1069 HG23 THR A 407      42.795 -12.049  12.415  1.00  0.00           H
ATOM   1070  N   ASP A 408      41.392 -14.813   9.029  1.00 45.72           N
ATOM   1071  CA  ASP A 408      40.533 -15.737   8.276  1.00 45.72           C
ATOM   1072  CB  ASP A 408      40.745 -17.185   8.754  1.00 45.72           C
ATOM   1073  CG  ASP A 408      41.962 -17.857   8.117  1.00 45.72           C
ATOM   1074  OD1 ASP A 408      42.113 -17.691   6.884  1.00 45.72           O
ATOM   1075  OD2 ASP A 408      42.552 -18.723   8.798  1.00 45.72           O
ATOM   1076  C   ASP A 408      39.047 -15.354   8.386  1.00 45.72           C
ATOM   1077  O   ASP A 408      38.490 -15.262   9.478  1.00 45.72           O
ATOM   1078  H   ASP A 408      41.833 -15.175   9.860  1.00  0.00           H
ATOM   1079  HA  ASP A 408      40.817 -15.678   7.224  1.00  0.00           H
ATOM   1080  HB2 ASP A 408      39.866 -17.772   8.482  1.00  0.00           H
ATOM   1081  HB3 ASP A 408      40.830 -17.200   9.843  1.00  0.00           H
ATOM   1082  N   LEU A 409      38.375 -15.254   7.239  1.00 66.95           N
ATOM   1083  CA  LEU A 409      36.963 -14.889   7.104  1.00 66.95           C
ATOM   1084  CB  LEU A 409      36.821 -13.390   6.754  1.00 66.95           C
ATOM   1085  CG  LEU A 409      37.285 -12.362   7.800  1.00 66.95           C
ATOM   1086  CD1 LEU A 409      37.117 -10.965   7.196  1.00 66.95           C
ATOM   1087  CD2 LEU A 409      36.457 -12.410   9.083  1.00 66.95           C
ATOM   1088  C   LEU A 409      36.344 -15.729   5.984  1.00 66.95           C
ATOM   1089  O   LEU A 409      36.947 -15.847   4.912  1.00 66.95           O
ATOM   1090  H   LEU A 409      38.851 -15.546   6.401  1.00  0.00           H
ATOM   1091  HA  LEU A 409      36.428 -15.098   8.033  1.00  0.00           H
ATOM   1092  HB2 LEU A 409      37.381 -13.212   5.836  1.00  0.00           H
ATOM   1093  HB3 LEU A 409      35.772 -13.191   6.528  1.00  0.00           H
ATOM   1094  HG  LEU A 409      38.332 -12.521   8.037  1.00  0.00           H
ATOM   1095 HD11 LEU A 409      37.437 -10.215   7.918  1.00  0.00           H
ATOM   1096 HD12 LEU A 409      36.072 -10.785   6.943  1.00  0.00           H
ATOM   1097 HD13 LEU A 409      37.737 -10.872   6.305  1.00  0.00           H
ATOM   1098 HD21 LEU A 409      36.826 -11.656   9.779  1.00  0.00           H
ATOM   1099 HD22 LEU A 409      35.405 -12.225   8.868  1.00  0.00           H
ATOM   1100 HD23 LEU A 409      36.563 -13.386   9.555  1.00  0.00           H
ATOM   1101  N   SER A 410      35.078 -16.128   6.136  1.00 80.50           N
ATOM   1102  CA  SER A 410      34.260 -16.582   5.004  1.00 80.50           C
ATOM   1103  CB  SER A 410      32.892 -17.033   5.516  1.00 80.50           C
ATOM   1104  OG  SER A 410      32.085 -17.513   4.456  1.00 80.50           O
ATOM   1105  C   SER A 410      34.106 -15.462   3.967  1.00 80.50           C
ATOM   1106  O   SER A 410      34.106 -14.289   4.342  1.00 80.50           O
ATOM   1107  H   SER A 410      34.607 -15.916   7.013  1.00  0.00           H
ATOM   1108  HA  SER A 410      34.755 -17.431   4.533  1.00  0.00           H
ATOM   1109  HB2 SER A 410      33.030 -17.825   6.254  1.00  0.00           H
ATOM   1110  HB3 SER A 410      32.389 -16.190   5.990  1.00  0.00           H
ATOM   1111  HG  SER A 410      31.327 -17.957   4.852  1.00  0.00           H
ATOM   1112  N   SER A 411      33.878 -15.787   2.685  1.00 57.60           N
ATOM   1113  CA  SER A 411      33.800 -14.770   1.617  1.00 57.60           C
ATOM   1114  CB  SER A 411      33.436 -15.373   0.258  1.00 57.60           C
ATOM   1115  OG  SER A 411      33.486 -14.382  -0.756  1.00 57.60           O
ATOM   1116  C   SER A 411      32.798 -13.665   1.937  1.00 57.60           C
ATOM   1117  O   SER A 411      33.210 -12.520   2.046  1.00 57.60           O
ATOM   1118  H   SER A 411      33.847 -16.766   2.444  1.00  0.00           H
ATOM   1119  HA  SER A 411      34.781 -14.303   1.521  1.00  0.00           H
ATOM   1120  HB2 SER A 411      32.436 -15.807   0.297  1.00  0.00           H
ATOM   1121  HB3 SER A 411      34.151 -16.160   0.015  1.00  0.00           H
ATOM   1122  HG  SER A 411      32.866 -13.647  -0.580  1.00  0.00           H
ATOM   1123  N   THR A 412      31.590 -14.031   2.377  1.00 92.96           N
ATOM   1124  CA  THR A 412      30.559 -13.044   2.725  1.00 92.96           C
ATOM   1125  CB  THR A 412      29.183 -13.700   2.869  1.00 92.96           C
ATOM   1126  OG1 THR A 412      28.206 -12.714   3.082  1.00 92.96           O
ATOM   1127  CG2 THR A 412      29.082 -14.710   4.016  1.00 92.96           C
ATOM   1128  C   THR A 412      30.919 -12.181   3.938  1.00 92.96           C
ATOM   1129  O   THR A 412      30.699 -10.975   3.924  1.00 92.96           O
ATOM   1130  H   THR A 412      31.348 -15.008   2.375  1.00  0.00           H
ATOM   1131  HA  THR A 412      30.474 -12.370   1.883  1.00  0.00           H
ATOM   1132  HB  THR A 412      28.953 -14.215   1.937  1.00  0.00           H
ATOM   1133 HG21 THR A 412      28.089 -15.159   4.007  1.00  0.00           H
ATOM   1134 HG22 THR A 412      29.225 -14.208   4.972  1.00  0.00           H
ATOM   1135 HG23 THR A 412      29.828 -15.496   3.900  1.00  0.00           H
ATOM   1136  HG1 THR A 412      28.452 -11.941   2.550  1.00  0.00           H
ATOM   1137  N   GLN A 413      31.661 -12.725   4.906  1.00 43.78           N
ATOM   1138  CA  GLN A 413      32.188 -11.925   6.014  1.00 43.78           C
ATOM   1139  CB  GLN A 413      32.725 -12.837   7.125  1.00 43.78           C
ATOM   1140  CG  GLN A 413      31.635 -13.711   7.763  1.00 43.78           C
ATOM   1141  CD  GLN A 413      32.220 -14.799   8.655  1.00 43.78           C
ATOM   1142  OE1 GLN A 413      33.203 -15.447   8.317  1.00 43.78           O
ATOM   1143  NE2 GLN A 413      31.525 -15.149   9.709  1.00 43.78           N
ATOM   1144  C   GLN A 413      33.271 -10.942   5.547  1.00 43.78           C
ATOM   1145  O   GLN A 413      33.305  -9.799   6.000  1.00 43.78           O
ATOM   1146  H   GLN A 413      32.015 -13.661   4.775  1.00  0.00           H
ATOM   1147  HA  GLN A 413      31.373 -11.335   6.422  1.00  0.00           H
ATOM   1148  HB2 GLN A 413      33.170 -12.221   7.907  1.00  0.00           H
ATOM   1149  HB3 GLN A 413      33.504 -13.474   6.710  1.00  0.00           H
ATOM   1150  HG2 GLN A 413      30.969 -13.079   8.349  1.00  0.00           H
ATOM   1151  HG3 GLN A 413      31.042 -14.205   6.996  1.00  0.00           H
ATOM   1152 HE21 GLN A 413      30.725 -14.604  10.015  1.00  0.00           H
ATOM   1153 HE22 GLN A 413      31.911 -15.813  10.374  1.00  0.00           H
ATOM   1154  N   ARG A 414      34.090 -11.344   4.570  1.00 40.98           N
ATOM   1155  CA  ARG A 414      35.125 -10.517   3.939  1.00 40.98           C
ATOM   1156  CB  ARG A 414      36.117 -11.453   3.231  1.00 40.98           C
ATOM   1157  CG  ARG A 414      37.339 -10.702   2.687  1.00 40.98           C
ATOM   1158  CD  ARG A 414      38.419 -11.660   2.161  1.00 40.98           C
ATOM   1159  NE  ARG A 414      38.981 -12.511   3.232  1.00 40.98           N
ATOM   1160  CZ  ARG A 414      39.849 -12.149   4.163  1.00 40.98           C
ATOM   1161  NH1 ARG A 414      40.385 -10.966   4.184  1.00 40.98           N
ATOM   1162  NH2 ARG A 414      40.168 -12.984   5.103  1.00 40.98           N
ATOM   1163  C   ARG A 414      34.556  -9.448   3.003  1.00 40.98           C
ATOM   1164  O   ARG A 414      35.022  -8.316   3.061  1.00 40.98           O
ATOM   1165  H   ARG A 414      33.952 -12.284   4.208  1.00  0.00           H
ATOM   1166  HA  ARG A 414      35.657  -9.977   4.723  1.00  0.00           H
ATOM   1167  HB2 ARG A 414      35.628 -11.965   2.404  1.00  0.00           H
ATOM   1168  HB3 ARG A 414      36.444 -12.204   3.948  1.00  0.00           H
ATOM   1169  HG2 ARG A 414      37.017 -10.062   1.867  1.00  0.00           H
ATOM   1170  HG3 ARG A 414      37.762 -10.078   3.473  1.00  0.00           H
ATOM   1171  HD2 ARG A 414      39.212 -11.073   1.692  1.00  0.00           H
ATOM   1172  HD3 ARG A 414      37.978 -12.295   1.391  1.00  0.00           H
ATOM   1173  HE  ARG A 414      38.604 -13.440   3.322  1.00  0.00           H
ATOM   1174 HH11 ARG A 414      40.183 -10.309   3.459  1.00  0.00           H
ATOM   1175 HH12 ARG A 414      41.088 -10.747   4.890  1.00  0.00           H
ATOM   1176 HH21 ARG A 414      39.774 -13.901   5.137  1.00  0.00           H
ATOM   1177 HH22 ARG A 414      40.716 -12.684   5.913  1.00  0.00           H
ATOM   1178  N   ASP A 415      33.559  -9.754   2.175  1.00 97.18           N
ATOM   1179  CA  ASP A 415      32.957  -8.777   1.257  1.00 97.18           C
ATOM   1180  CB  ASP A 415      32.381  -9.453  -0.007  1.00 97.18           C
ATOM   1181  CG  ASP A 415      31.415 -10.619   0.224  1.00 97.18           C
ATOM   1182  OD1 ASP A 415      30.339 -10.351   0.799  1.00 97.18           O
ATOM   1183  OD2 ASP A 415      31.685 -11.732  -0.297  1.00 97.18           O
ATOM   1184  C   ASP A 415      32.003  -7.787   1.968  1.00 97.18           C
ATOM   1185  O   ASP A 415      32.146  -6.580   1.734  1.00 97.18           O
ATOM   1186  H   ASP A 415      33.220 -10.712   2.161  1.00  0.00           H
ATOM   1187  HA  ASP A 415      33.769  -8.152   0.886  1.00  0.00           H
ATOM   1188  HB2 ASP A 415      31.876  -8.693  -0.606  1.00  0.00           H
ATOM   1189  HB3 ASP A 415      33.222  -9.817  -0.599  1.00  0.00           H
ATOM   1190  N   TYR A 416      31.366  -8.189   3.079  1.00 46.19           N
ATOM   1191  CA  TYR A 416      30.790  -7.239   4.046  1.00 46.19           C
ATOM   1192  CB  TYR A 416      29.851  -7.936   5.047  1.00 46.19           C
ATOM   1193  CG  TYR A 416      28.479  -8.295   4.492  1.00 46.19           C
ATOM   1194  CD1 TYR A 416      27.680  -7.297   3.900  1.00 46.19           C
ATOM   1195  CD2 TYR A 416      27.983  -9.608   4.599  1.00 46.19           C
ATOM   1196  CE1 TYR A 416      26.410  -7.617   3.379  1.00 46.19           C
ATOM   1197  CE2 TYR A 416      26.720  -9.939   4.073  1.00 46.19           C
ATOM   1198  CZ  TYR A 416      25.935  -8.943   3.452  1.00 46.19           C
ATOM   1199  OH  TYR A 416      24.720  -9.258   2.935  1.00 46.19           O
ATOM   1200  C   TYR A 416      31.851  -6.404   4.783  1.00 46.19           C
ATOM   1201  O   TYR A 416      31.716  -5.185   4.829  1.00 46.19           O
ATOM   1202  H   TYR A 416      31.226  -9.185   3.231  1.00  0.00           H
ATOM   1203  HA  TYR A 416      30.192  -6.523   3.486  1.00  0.00           H
ATOM   1204  HB2 TYR A 416      30.343  -8.826   5.440  1.00  0.00           H
ATOM   1205  HB3 TYR A 416      29.684  -7.264   5.890  1.00  0.00           H
ATOM   1206  HD1 TYR A 416      28.047  -6.284   3.830  1.00  0.00           H
ATOM   1207  HD2 TYR A 416      28.582 -10.376   5.068  1.00  0.00           H
ATOM   1208  HE1 TYR A 416      25.801  -6.863   2.908  1.00  0.00           H
ATOM   1209  HE2 TYR A 416      26.362 -10.954   4.140  1.00  0.00           H
ATOM   1210  HH  TYR A 416      24.572 -10.205   2.971  1.00  0.00           H
ATOM   1211  N   ALA A 417      32.966  -6.980   5.247  1.00 32.38           N
ATOM   1212  CA  ALA A 417      34.017  -6.206   5.923  1.00 32.38           C
ATOM   1213  CB  ALA A 417      35.006  -7.177   6.579  1.00 32.38           C
ATOM   1214  C   ALA A 417      34.733  -5.200   4.993  1.00 32.38           C
ATOM   1215  O   ALA A 417      34.969  -4.058   5.389  1.00 32.38           O
ATOM   1216  H   ALA A 417      33.045  -7.992   5.231  1.00  0.00           H
ATOM   1217  HA  ALA A 417      33.550  -5.623   6.718  1.00  0.00           H
ATOM   1218  HB1 ALA A 417      34.491  -7.770   7.336  1.00  0.00           H
ATOM   1219  HB2 ALA A 417      35.425  -7.847   5.830  1.00  0.00           H
ATOM   1220  HB3 ALA A 417      35.811  -6.617   7.057  1.00  0.00           H
ATOM   1221  N   GLN A 418      34.963  -5.560   3.725  1.00 42.69           N
ATOM   1222  CA  GLN A 418      35.534  -4.669   2.704  1.00 42.69           C
ATOM   1223  CB  GLN A 418      35.889  -5.472   1.439  1.00 42.69           C
ATOM   1224  CG  GLN A 418      37.146  -6.341   1.625  1.00 42.69           C
ATOM   1225  CD  GLN A 418      37.400  -7.381   0.534  1.00 42.69           C
ATOM   1226  OE1 GLN A 418      38.309  -8.190   0.626  1.00 42.69           O
ATOM   1227  NE2 GLN A 418      36.626  -7.442  -0.529  1.00 42.69           N
ATOM   1228  C   GLN A 418      34.584  -3.521   2.338  1.00 42.69           C
ATOM   1229  O   GLN A 418      34.999  -2.361   2.333  1.00 42.69           O
ATOM   1230  H   GLN A 418      34.752  -6.519   3.463  1.00  0.00           H
ATOM   1231  HA  GLN A 418      36.444  -4.215   3.098  1.00  0.00           H
ATOM   1232  HB2 GLN A 418      35.037  -6.100   1.176  1.00  0.00           H
ATOM   1233  HB3 GLN A 418      36.074  -4.780   0.615  1.00  0.00           H
ATOM   1234  HG2 GLN A 418      37.056  -6.886   2.556  1.00  0.00           H
ATOM   1235  HG3 GLN A 418      38.018  -5.690   1.693  1.00  0.00           H
ATOM   1236 HE21 GLN A 418      36.825  -8.180  -1.178  1.00  0.00           H
ATOM   1237 HE22 GLN A 418      35.834  -6.834  -0.618  1.00  0.00           H
ATOM   1238  N   THR A 419      33.304  -3.821   2.085  1.00109.46           N
ATOM   1239  CA  THR A 419      32.299  -2.784   1.786  1.00109.46           C
ATOM   1240  CB  THR A 419      30.976  -3.366   1.267  1.00109.46           C
ATOM   1241  OG1 THR A 419      30.470  -4.376   2.100  1.00109.46           O
ATOM   1242  CG2 THR A 419      31.102  -3.953  -0.136  1.00109.46           C
ATOM   1243  C   THR A 419      32.035  -1.874   2.985  1.00109.46           C
ATOM   1244  O   THR A 419      32.068  -0.655   2.817  1.00109.46           O
ATOM   1245  H   THR A 419      33.001  -4.788   2.151  1.00  0.00           H
ATOM   1246  HA  THR A 419      32.700  -2.141   1.003  1.00  0.00           H
ATOM   1247  HB  THR A 419      30.242  -2.559   1.226  1.00  0.00           H
ATOM   1248 HG21 THR A 419      30.140  -4.365  -0.441  1.00  0.00           H
ATOM   1249 HG22 THR A 419      31.389  -3.169  -0.836  1.00  0.00           H
ATOM   1250 HG23 THR A 419      31.851  -4.744  -0.155  1.00  0.00           H
ATOM   1251  HG1 THR A 419      31.006  -5.176   1.964  1.00  0.00           H
ATOM   1252  N   ALA A 420      32.038  -2.412   4.208  1.00 31.01           N
ATOM   1253  CA  ALA A 420      31.989  -1.626   5.438  1.00 31.01           C
ATOM   1254  CB  ALA A 420      31.835  -2.584   6.627  1.00 31.01           C
ATOM   1255  C   ALA A 420      33.215  -0.708   5.609  1.00 31.01           C
ATOM   1256  O   ALA A 420      33.055   0.449   6.007  1.00 31.01           O
ATOM   1257  H   ALA A 420      31.993  -3.424   4.292  1.00  0.00           H
ATOM   1258  HA  ALA A 420      31.105  -0.991   5.398  1.00  0.00           H
ATOM   1259  HB1 ALA A 420      30.921  -3.167   6.515  1.00  0.00           H
ATOM   1260  HB2 ALA A 420      32.688  -3.261   6.677  1.00  0.00           H
ATOM   1261  HB3 ALA A 420      31.779  -2.018   7.556  1.00  0.00           H
ATOM   1262  N   GLN A 421      34.426  -1.159   5.255  1.00 54.06           N
ATOM   1263  CA  GLN A 421      35.627  -0.345   5.452  1.00 54.06           C
ATOM   1264  CB  GLN A 421      36.909  -1.182   5.324  1.00 54.06           C
ATOM   1265  CG  GLN A 421      38.098  -0.388   5.897  1.00 54.06           C
ATOM   1266  CD  GLN A 421      39.440  -1.070   5.682  1.00 54.06           C
ATOM   1267  OE1 GLN A 421      39.835  -1.390   4.577  1.00 54.06           O
ATOM   1268  NE2 GLN A 421      40.313  -1.047   6.663  1.00 54.06           N
ATOM   1269  C   GLN A 421      35.661   0.881   4.532  1.00 54.06           C
ATOM   1270  O   GLN A 421      35.856   1.990   5.032  1.00 54.06           O
ATOM   1271  H   GLN A 421      34.528  -2.127   4.966  1.00  0.00           H
ATOM   1272  HA  GLN A 421      35.590   0.036   6.473  1.00  0.00           H
ATOM   1273  HB2 GLN A 421      36.804  -2.110   5.885  1.00  0.00           H
ATOM   1274  HB3 GLN A 421      37.087  -1.424   4.275  1.00  0.00           H
ATOM   1275  HG2 GLN A 421      37.937  -0.234   6.964  1.00  0.00           H
ATOM   1276  HG3 GLN A 421      38.160   0.589   5.420  1.00  0.00           H
ATOM   1277 HE21 GLN A 421      41.174  -1.525   6.468  1.00  0.00           H
ATOM   1278 HE22 GLN A 421      40.048  -0.794   7.606  1.00  0.00           H
ATOM   1279  N   ASP A 422      35.399   0.731   3.228  1.00 65.42           N
ATOM   1280  CA  ASP A 422      35.407   1.886   2.312  1.00 65.42           C
ATOM   1281  CB  ASP A 422      35.663   1.462   0.860  1.00 65.42           C
ATOM   1282  CG  ASP A 422      36.250   2.620   0.033  1.00 65.42           C
ATOM   1283  OD1 ASP A 422      37.176   3.298   0.543  1.00 65.42           O
ATOM   1284  OD2 ASP A 422      35.847   2.753  -1.142  1.00 65.42           O
ATOM   1285  C   ASP A 422      34.148   2.767   2.436  1.00 65.42           C
ATOM   1286  O   ASP A 422      34.246   3.995   2.404  1.00 65.42           O
ATOM   1287  H   ASP A 422      35.234  -0.200   2.855  1.00  0.00           H
ATOM   1288  HA  ASP A 422      36.252   2.500   2.604  1.00  0.00           H
ATOM   1289  HB2 ASP A 422      34.732   1.103   0.416  1.00  0.00           H
ATOM   1290  HB3 ASP A 422      36.385   0.643   0.850  1.00  0.00           H
ATOM   1291  N   CYS A 423      33.035   2.188   2.902  1.00 76.41           N
ATOM   1292  CA  CYS A 423      31.878   2.934   3.403  1.00 76.41           C
ATOM   1293  CB  CYS A 423      30.793   1.903   3.749  1.00 76.41           C
ATOM   1294  SG  CYS A 423      29.302   2.667   4.428  1.00 76.41           S
ATOM   1295  C   CYS A 423      32.253   3.849   4.587  1.00 76.41           C
ATOM   1296  O   CYS A 423      32.036   5.061   4.526  1.00 76.41           O
ATOM   1297  H   CYS A 423      33.007   1.175   2.953  1.00  0.00           H
ATOM   1298  HA  CYS A 423      31.501   3.577   2.607  1.00  0.00           H
ATOM   1299  HB2 CYS A 423      30.522   1.365   2.839  1.00  0.00           H
ATOM   1300  HB3 CYS A 423      31.180   1.180   4.466  1.00  0.00           H
ATOM   1301  HG  CYS A 423      29.709   2.763   5.699  1.00  0.00           H
ATOM   1302  N   GLY A 424      33.037   3.336   5.544  1.00 21.64           N
ATOM   1303  CA  GLY A 424      33.635   4.129   6.622  1.00 21.64           C
ATOM   1304  C   GLY A 424      34.707   5.129   6.157  1.00 21.64           C
ATOM   1305  O   GLY A 424      34.811   6.226   6.709  1.00 21.64           O
ATOM   1306  H   GLY A 424      33.226   2.337   5.524  1.00  0.00           H
ATOM   1307  HA2 GLY A 424      32.845   4.674   7.136  1.00  0.00           H
ATOM   1308  HA3 GLY A 424      34.101   3.445   7.331  1.00  0.00           H
ATOM   1309  N   LYS A 425      35.450   4.811   5.091  1.00101.18           N
ATOM   1310  CA  LYS A 425      36.507   5.655   4.503  1.00101.18           C
ATOM   1311  CB  LYS A 425      37.317   4.791   3.523  1.00101.18           C
ATOM   1312  CG  LYS A 425      38.693   5.347   3.149  1.00101.18           C
ATOM   1313  CD  LYS A 425      39.676   5.214   4.317  1.00101.18           C
ATOM   1314  CE  LYS A 425      41.094   5.500   3.824  1.00101.18           C
ATOM   1315  NZ  LYS A 425      42.090   5.184   4.876  1.00101.18           N
ATOM   1316  C   LYS A 425      35.946   6.876   3.777  1.00101.18           C
ATOM   1317  O   LYS A 425      36.485   7.974   3.928  1.00101.18           O
ATOM   1318  H   LYS A 425      35.315   3.879   4.703  1.00  0.00           H
ATOM   1319  HA  LYS A 425      37.144   6.018   5.304  1.00  0.00           H
ATOM   1320  HB2 LYS A 425      37.459   3.795   3.944  1.00  0.00           H
ATOM   1321  HB3 LYS A 425      36.742   4.686   2.605  1.00  0.00           H
ATOM   1322  HG2 LYS A 425      39.069   4.765   2.306  1.00  0.00           H
ATOM   1323  HG3 LYS A 425      38.611   6.390   2.840  1.00  0.00           H
ATOM   1324  HD2 LYS A 425      39.628   4.194   4.703  1.00  0.00           H
ATOM   1325  HD3 LYS A 425      39.405   5.914   5.108  1.00  0.00           H
ATOM   1326  HE2 LYS A 425      41.277   4.884   2.937  1.00  0.00           H
ATOM   1327  HE3 LYS A 425      41.157   6.550   3.525  1.00  0.00           H
ATOM   1328  HZ1 LYS A 425      43.028   5.365   4.543  1.00  0.00           H
ATOM   1329  HZ2 LYS A 425      42.023   4.204   5.125  1.00  0.00           H
ATOM   1330  HZ3 LYS A 425      41.915   5.738   5.704  1.00  0.00           H
ATOM   1331  N   SER A 426      34.816   6.704   3.096  1.00 67.01           N
ATOM   1332  CA  SER A 426      34.006   7.791   2.550  1.00 67.01           C
ATOM   1333  CB  SER A 426      32.949   7.203   1.612  1.00 67.01           C
ATOM   1334  OG  SER A 426      32.195   8.252   1.041  1.00 67.01           O
ATOM   1335  C   SER A 426      33.353   8.615   3.665  1.00 67.01           C
ATOM   1336  O   SER A 426      33.600   9.818   3.766  1.00 67.01           O
ATOM   1337  H   SER A 426      34.488   5.748   2.976  1.00  0.00           H
ATOM   1338  HA  SER A 426      34.643   8.454   1.965  1.00  0.00           H
ATOM   1339  HB2 SER A 426      33.439   6.633   0.821  1.00  0.00           H
ATOM   1340  HB3 SER A 426      32.289   6.538   2.171  1.00  0.00           H
ATOM   1341  HG  SER A 426      31.470   7.868   0.536  1.00  0.00           H
ATOM   1342  N   LEU A 427      32.751   7.940   4.652  1.00 44.00           N
ATOM   1343  CA  LEU A 427      32.028   8.585   5.748  1.00 44.00           C
ATOM   1344  CB  LEU A 427      31.323   7.488   6.565  1.00 44.00           C
ATOM   1345  CG  LEU A 427      30.452   8.010   7.718  1.00 44.00           C
ATOM   1346  CD1 LEU A 427      29.290   8.854   7.198  1.00 44.00           C
ATOM   1347  CD2 LEU A 427      29.882   6.832   8.502  1.00 44.00           C
ATOM   1348  C   LEU A 427      32.912   9.487   6.627  1.00 44.00           C
ATOM   1349  O   LEU A 427      32.544  10.636   6.864  1.00 44.00           O
ATOM   1350  H   LEU A 427      32.621   6.939   4.535  1.00  0.00           H
ATOM   1351  HA  LEU A 427      31.264   9.224   5.302  1.00  0.00           H
ATOM   1352  HB2 LEU A 427      30.693   6.900   5.894  1.00  0.00           H
ATOM   1353  HB3 LEU A 427      32.083   6.826   6.978  1.00  0.00           H
ATOM   1354  HG  LEU A 427      31.059   8.606   8.395  1.00  0.00           H
ATOM   1355 HD11 LEU A 427      28.738   8.314   6.427  1.00  0.00           H
ATOM   1356 HD12 LEU A 427      29.656   9.792   6.786  1.00  0.00           H
ATOM   1357 HD13 LEU A 427      28.605   9.076   8.014  1.00  0.00           H
ATOM   1358 HD21 LEU A 427      29.214   6.244   7.872  1.00  0.00           H
ATOM   1359 HD22 LEU A 427      29.334   7.209   9.365  1.00  0.00           H
ATOM   1360 HD23 LEU A 427      30.689   6.197   8.866  1.00  0.00           H
ATOM   1361  N   ILE A 428      34.123   9.049   7.006  1.00 80.70           N
ATOM   1362  CA  ILE A 428      35.016   9.863   7.853  1.00 80.70           C
ATOM   1363  CB  ILE A 428      36.247   9.067   8.356  1.00 80.70           C
ATOM   1364  CG1 ILE A 428      36.970   9.869   9.466  1.00 80.70           C
ATOM   1365  CG2 ILE A 428      37.230   8.697   7.232  1.00 80.70           C
ATOM   1366  CD1 ILE A 428      38.162   9.149  10.113  1.00 80.70           C
ATOM   1367  C   ILE A 428      35.438  11.156   7.149  1.00 80.70           C
ATOM   1368  O   ILE A 428      35.420  12.221   7.769  1.00 80.70           O
ATOM   1369  H   ILE A 428      34.387   8.095   6.772  1.00  0.00           H
ATOM   1370  HA  ILE A 428      34.438  10.161   8.730  1.00  0.00           H
ATOM   1371  HB  ILE A 428      35.886   8.137   8.791  1.00  0.00           H
ATOM   1372 HG12 ILE A 428      37.331  10.817   9.066  1.00  0.00           H
ATOM   1373 HG13 ILE A 428      36.248  10.099  10.251  1.00  0.00           H
ATOM   1374 HD11 ILE A 428      39.003   9.120   9.420  1.00  0.00           H
ATOM   1375 HD12 ILE A 428      38.468   9.691  11.008  1.00  0.00           H
ATOM   1376 HD13 ILE A 428      37.891   8.130  10.389  1.00  0.00           H
ATOM   1377 HG21 ILE A 428      37.993   8.030   7.619  1.00  0.00           H
ATOM   1378 HG22 ILE A 428      37.719   9.584   6.830  1.00  0.00           H
ATOM   1379 HG23 ILE A 428      36.696   8.178   6.440  1.00  0.00           H
ATOM   1380  N   ARG A 429      35.752  11.096   5.843  1.00146.92           N
ATOM   1381  CA  ARG A 429      36.107  12.305   5.093  1.00146.92           C
ATOM   1382  CB  ARG A 429      36.905  12.014   3.811  1.00146.92           C
ATOM   1383  CG  ARG A 429      36.114  11.376   2.652  1.00146.92           C
ATOM   1384  CD  ARG A 429      36.868  11.453   1.323  1.00146.92           C
ATOM   1385  NE  ARG A 429      37.051  12.851   0.876  1.00146.92           N
ATOM   1386  CZ  ARG A 429      38.045  13.316   0.146  1.00146.92           C
ATOM   1387  NH1 ARG A 429      38.965  12.537  -0.348  1.00146.92           N
ATOM   1388  NH2 ARG A 429      38.152  14.582  -0.101  1.00146.92           N
ATOM   1389  C   ARG A 429      34.888  13.182   4.842  1.00146.92           C
ATOM   1390  O   ARG A 429      35.008  14.388   4.991  1.00146.92           O
ATOM   1391  H   ARG A 429      35.659  10.208   5.362  1.00  0.00           H
ATOM   1392  HA  ARG A 429      36.754  12.905   5.734  1.00  0.00           H
ATOM   1393  HB2 ARG A 429      37.305  12.972   3.478  1.00  0.00           H
ATOM   1394  HB3 ARG A 429      37.754  11.374   4.056  1.00  0.00           H
ATOM   1395  HG2 ARG A 429      35.931  10.328   2.883  1.00  0.00           H
ATOM   1396  HG3 ARG A 429      35.157  11.876   2.510  1.00  0.00           H
ATOM   1397  HD2 ARG A 429      37.833  10.957   1.449  1.00  0.00           H
ATOM   1398  HD3 ARG A 429      36.295  10.910   0.567  1.00  0.00           H
ATOM   1399  HE  ARG A 429      36.381  13.539   1.194  1.00  0.00           H
ATOM   1400 HH11 ARG A 429      39.683  12.926  -0.926  1.00  0.00           H
ATOM   1401 HH12 ARG A 429      38.860  11.548  -0.230  1.00  0.00           H
ATOM   1402 HH21 ARG A 429      38.910  14.974  -0.612  1.00  0.00           H
ATOM   1403 HH22 ARG A 429      37.469  15.240   0.300  1.00  0.00           H
ATOM   1404  N   LEU A 430      33.722  12.599   4.563  1.00 96.66           N
ATOM   1405  CA  LEU A 430      32.503  13.349   4.268  1.00 96.66           C
ATOM   1406  CB  LEU A 430      31.457  12.378   3.678  1.00 96.66           C
ATOM   1407  CG  LEU A 430      30.174  12.984   3.065  1.00 96.66           C
ATOM   1408  CD1 LEU A 430      29.172  13.476   4.105  1.00 96.66           C
ATOM   1409  CD2 LEU A 430      30.461  14.114   2.074  1.00 96.66           C
ATOM   1410  C   LEU A 430      32.020  14.129   5.498  1.00 96.66           C
ATOM   1411  O   LEU A 430      31.857  15.341   5.391  1.00 96.66           O
ATOM   1412  H   LEU A 430      33.692  11.588   4.480  1.00  0.00           H
ATOM   1413  HA  LEU A 430      32.752  14.086   3.503  1.00  0.00           H
ATOM   1414  HB2 LEU A 430      31.944  11.816   2.879  1.00  0.00           H
ATOM   1415  HB3 LEU A 430      31.171  11.655   4.443  1.00  0.00           H
ATOM   1416  HG  LEU A 430      29.684  12.182   2.512  1.00  0.00           H
ATOM   1417 HD21 LEU A 430      29.532  14.402   1.583  1.00  0.00           H
ATOM   1418 HD22 LEU A 430      30.871  14.981   2.590  1.00  0.00           H
ATOM   1419 HD23 LEU A 430      31.163  13.766   1.319  1.00  0.00           H
ATOM   1420 HD11 LEU A 430      29.527  14.371   4.610  1.00  0.00           H
ATOM   1421 HD12 LEU A 430      28.997  12.680   4.826  1.00  0.00           H
ATOM   1422 HD13 LEU A 430      28.227  13.706   3.612  1.00  0.00           H
ATOM   1423  N   ILE A 431      32.049  13.525   6.693  1.00 41.54           N
ATOM   1424  CA  ILE A 431      31.728  14.235   7.941  1.00 41.54           C
ATOM   1425  CB  ILE A 431      31.533  13.265   9.127  1.00 41.54           C
ATOM   1426  CG1 ILE A 431      30.386  12.267   8.857  1.00 41.54           C
ATOM   1427  CG2 ILE A 431      31.188  14.061  10.401  1.00 41.54           C
ATOM   1428  CD1 ILE A 431      30.293  11.139   9.895  1.00 41.54           C
ATOM   1429  C   ILE A 431      32.773  15.319   8.256  1.00 41.54           C
ATOM   1430  O   ILE A 431      32.383  16.453   8.534  1.00 41.54           O
ATOM   1431  H   ILE A 431      32.250  12.530   6.729  1.00  0.00           H
ATOM   1432  HA  ILE A 431      30.781  14.749   7.798  1.00  0.00           H
ATOM   1433  HB  ILE A 431      32.460  12.712   9.290  1.00  0.00           H
ATOM   1434 HG12 ILE A 431      30.520  11.802   7.883  1.00  0.00           H
ATOM   1435 HG13 ILE A 431      29.442  12.812   8.833  1.00  0.00           H
ATOM   1436 HD11 ILE A 431      29.942  11.527  10.848  1.00  0.00           H
ATOM   1437 HD12 ILE A 431      29.574  10.396   9.566  1.00  0.00           H
ATOM   1438 HD13 ILE A 431      31.266  10.664  10.021  1.00  0.00           H
ATOM   1439 HG21 ILE A 431      31.004  13.394  11.239  1.00  0.00           H
ATOM   1440 HG22 ILE A 431      32.004  14.727  10.682  1.00  0.00           H
ATOM   1441 HG23 ILE A 431      30.282  14.648  10.239  1.00  0.00           H
ATOM   1442  N   ASN A 432      34.076  15.040   8.090  1.00 36.49           N
ATOM   1443  CA  ASN A 432      35.119  16.059   8.251  1.00 36.49           C
ATOM   1444  CB  ASN A 432      36.513  15.427   8.025  1.00 36.49           C
ATOM   1445  CG  ASN A 432      37.719  16.328   8.298  1.00 36.49           C
ATOM   1446  OD1 ASN A 432      38.731  15.881   8.814  1.00 36.49           O
ATOM   1447  ND2 ASN A 432      37.650  17.622   8.097  1.00 36.49           N
ATOM   1448  C   ASN A 432      34.868  17.244   7.304  1.00 36.49           C
ATOM   1449  O   ASN A 432      34.952  18.392   7.732  1.00 36.49           O
ATOM   1450  H   ASN A 432      34.349  14.105   7.820  1.00  0.00           H
ATOM   1451  HA  ASN A 432      35.075  16.445   9.272  1.00  0.00           H
ATOM   1452  HB2 ASN A 432      36.584  15.096   6.991  1.00  0.00           H
ATOM   1453  HB3 ASN A 432      36.608  14.551   8.669  1.00  0.00           H
ATOM   1454 HD21 ASN A 432      38.302  18.227   8.576  1.00  0.00           H
ATOM   1455 HD22 ASN A 432      36.766  18.059   7.860  1.00  0.00           H
ATOM   1456  N   GLU A 433      34.643  16.985   6.013  1.00 68.98           N
ATOM   1457  CA  GLU A 433      34.421  18.023   4.996  1.00 68.98           C
ATOM   1458  CB  GLU A 433      34.206  17.402   3.593  1.00 68.98           C
ATOM   1459  CG  GLU A 433      35.451  16.696   3.018  1.00 68.98           C
ATOM   1460  CD  GLU A 433      35.974  17.248   1.692  1.00 68.98           C
ATOM   1461  OE1 GLU A 433      35.907  18.476   1.460  1.00 68.98           O
ATOM   1462  OE2 GLU A 433      36.515  16.430   0.915  1.00 68.98           O
ATOM   1463  C   GLU A 433      33.219  18.886   5.390  1.00 68.98           C
ATOM   1464  O   GLU A 433      33.343  20.106   5.443  1.00 68.98           O
ATOM   1465  H   GLU A 433      34.586  16.012   5.724  1.00  0.00           H
ATOM   1466  HA  GLU A 433      35.292  18.689   4.949  1.00  0.00           H
ATOM   1467  HB2 GLU A 433      33.393  16.680   3.653  1.00  0.00           H
ATOM   1468  HB3 GLU A 433      33.854  18.178   2.918  1.00  0.00           H
ATOM   1469  HG2 GLU A 433      35.183  15.653   2.840  1.00  0.00           H
ATOM   1470  HG3 GLU A 433      36.259  16.737   3.748  1.00  0.00           H
ATOM   1471  N   VAL A 434      32.067  18.284   5.698  1.00111.97           N
ATOM   1472  CA  VAL A 434      30.827  19.053   5.842  1.00111.97           C
ATOM   1473  CB  VAL A 434      29.589  18.230   5.467  1.00111.97           C
ATOM   1474  CG1 VAL A 434      29.733  17.633   4.057  1.00111.97           C
ATOM   1475  CG2 VAL A 434      29.267  17.125   6.477  1.00111.97           C
ATOM   1476  C   VAL A 434      30.675  19.748   7.191  1.00111.97           C
ATOM   1477  O   VAL A 434      30.190  20.872   7.190  1.00111.97           O
ATOM   1478  H   VAL A 434      32.028  17.267   5.683  1.00  0.00           H
ATOM   1479  HA  VAL A 434      30.866  19.853   5.112  1.00  0.00           H
ATOM   1480  HB  VAL A 434      28.734  18.906   5.449  1.00  0.00           H
ATOM   1481 HG21 VAL A 434      28.567  16.412   6.037  1.00  0.00           H
ATOM   1482 HG22 VAL A 434      28.813  17.557   7.374  1.00  0.00           H
ATOM   1483 HG23 VAL A 434      30.175  16.594   6.763  1.00  0.00           H
ATOM   1484 HG11 VAL A 434      29.889  18.432   3.340  1.00  0.00           H
ATOM   1485 HG12 VAL A 434      28.839  17.076   3.784  1.00  0.00           H
ATOM   1486 HG13 VAL A 434      30.576  16.952   4.011  1.00  0.00           H
ATOM   1487  N   LEU A 435      31.215  19.215   8.293  1.00100.68           N
ATOM   1488  CA  LEU A 435      31.230  19.928   9.583  1.00100.68           C
ATOM   1489  CB  LEU A 435      31.548  18.973  10.752  1.00100.68           C
ATOM   1490  CG  LEU A 435      30.319  18.271  11.353  1.00100.68           C
ATOM   1491  CD1 LEU A 435      29.530  17.457  10.333  1.00100.68           C
ATOM   1492  CD2 LEU A 435      30.764  17.355  12.487  1.00100.68           C
ATOM   1493  C   LEU A 435      32.232  21.088   9.579  1.00100.68           C
ATOM   1494  O   LEU A 435      31.855  22.217   9.899  1.00100.68           O
ATOM   1495  H   LEU A 435      31.656  18.303   8.237  1.00  0.00           H
ATOM   1496  HA  LEU A 435      30.249  20.369   9.760  1.00  0.00           H
ATOM   1497  HB2 LEU A 435      32.004  19.559  11.557  1.00  0.00           H
ATOM   1498  HB3 LEU A 435      32.292  18.237  10.434  1.00  0.00           H
ATOM   1499  HG  LEU A 435      29.657  19.023  11.772  1.00  0.00           H
ATOM   1500 HD21 LEU A 435      29.892  16.858  12.905  1.00  0.00           H
ATOM   1501 HD22 LEU A 435      31.239  17.947  13.270  1.00  0.00           H
ATOM   1502 HD23 LEU A 435      31.468  16.608  12.120  1.00  0.00           H
ATOM   1503 HD11 LEU A 435      28.813  16.813  10.837  1.00  0.00           H
ATOM   1504 HD12 LEU A 435      28.992  18.132   9.671  1.00  0.00           H
ATOM   1505 HD13 LEU A 435      30.207  16.845   9.742  1.00  0.00           H
ATOM   1506  N   ASP A 436      33.466  20.843   9.130  1.00 39.18           N
ATOM   1507  CA  ASP A 436      34.510  21.873   9.134  1.00 39.18           C
ATOM   1508  CB  ASP A 436      35.921  21.248   9.013  1.00 39.18           C
ATOM   1509  CG  ASP A 436      36.322  20.204  10.087  1.00 39.18           C
ATOM   1510  OD1 ASP A 436      35.590  19.987  11.083  1.00 39.18           O
ATOM   1511  OD2 ASP A 436      37.450  19.658   9.980  1.00 39.18           O
ATOM   1512  C   ASP A 436      34.238  22.980   8.076  1.00 39.18           C
ATOM   1513  O   ASP A 436      34.600  24.132   8.317  1.00 39.18           O
ATOM   1514  H   ASP A 436      33.731  19.892   8.900  1.00  0.00           H
ATOM   1515  HA  ASP A 436      34.476  22.365  10.108  1.00  0.00           H
ATOM   1516  HB2 ASP A 436      36.014  20.792   8.027  1.00  0.00           H
ATOM   1517  HB3 ASP A 436      36.648  22.060   9.057  1.00  0.00           H
ATOM   1518  N   ARG A 437      33.435  22.697   7.026  1.00 57.57           N
ATOM   1519  CA  ARG A 437      32.811  23.695   6.116  1.00 57.57           C
ATOM   1520  CB  ARG A 437      32.295  23.019   4.829  1.00 57.57           C
ATOM   1521  CG  ARG A 437      33.369  22.596   3.810  1.00 57.57           C
ATOM   1522  CD  ARG A 437      32.697  21.668   2.772  1.00 57.57           C
ATOM   1523  NE  ARG A 437      33.614  20.999   1.823  1.00 57.57           N
ATOM   1524  CZ  ARG A 437      33.358  20.677   0.571  1.00 57.57           C
ATOM   1525  NH1 ARG A 437      32.257  21.067  -0.021  1.00 57.57           N
ATOM   1526  NH2 ARG A 437      34.206  19.915  -0.059  1.00 57.57           N
ATOM   1527  C   ARG A 437      31.623  24.444   6.731  1.00 57.57           C
ATOM   1528  O   ARG A 437      31.391  25.594   6.360  1.00 57.57           O
ATOM   1529  H   ARG A 437      33.215  21.717   6.883  1.00  0.00           H
ATOM   1530  HA  ARG A 437      33.543  24.462   5.863  1.00  0.00           H
ATOM   1531  HB2 ARG A 437      31.691  22.156   5.118  1.00  0.00           H
ATOM   1532  HB3 ARG A 437      31.621  23.711   4.320  1.00  0.00           H
ATOM   1533  HG2 ARG A 437      33.772  23.486   3.328  1.00  0.00           H
ATOM   1534  HG3 ARG A 437      34.185  22.086   4.317  1.00  0.00           H
ATOM   1535  HD2 ARG A 437      32.188  20.869   3.310  1.00  0.00           H
ATOM   1536  HD3 ARG A 437      31.947  22.256   2.240  1.00  0.00           H
ATOM   1537  HE  ARG A 437      34.438  20.554   2.204  1.00  0.00           H
ATOM   1538 HH11 ARG A 437      32.061  20.837  -0.974  1.00  0.00           H
ATOM   1539 HH12 ARG A 437      31.594  21.590   0.523  1.00  0.00           H
ATOM   1540 HH21 ARG A 437      34.067  19.564  -0.982  1.00  0.00           H
ATOM   1541 HH22 ARG A 437      34.961  19.486   0.494  1.00  0.00           H
ATOM   1542  N   ALA A 438      30.737  23.747   7.451  1.00 55.46           N
ATOM   1543  CA  ALA A 438      29.476  24.314   7.949  1.00 55.46           C
ATOM   1544  CB  ALA A 438      28.536  23.181   8.372  1.00 55.46           C
ATOM   1545  C   ALA A 438      29.680  25.307   9.104  1.00 55.46           C
ATOM   1546  O   ALA A 438      28.780  26.083   9.424  1.00 55.46           O
ATOM   1547  H   ALA A 438      30.923  22.771   7.643  1.00  0.00           H
ATOM   1548  HA  ALA A 438      29.002  24.859   7.133  1.00  0.00           H
ATOM   1549  HB1 ALA A 438      28.293  22.563   7.508  1.00  0.00           H
ATOM   1550  HB2 ALA A 438      27.611  23.602   8.767  1.00  0.00           H
ATOM   1551  HB3 ALA A 438      29.012  22.571   9.141  1.00  0.00           H
ATOM   1552  N   LYS A 439      30.868  25.310   9.714  1.00112.64           N
ATOM   1553  CA  LYS A 439      31.327  26.351  10.636  1.00112.64           C
ATOM   1554  CB  LYS A 439      32.599  25.821  11.312  1.00112.64           C
ATOM   1555  CG  LYS A 439      32.980  26.633  12.556  1.00112.64           C
ATOM   1556  CD  LYS A 439      34.491  26.641  12.798  1.00112.64           C
ATOM   1557  CE  LYS A 439      35.168  27.530  11.745  1.00112.64           C
ATOM   1558  NZ  LYS A 439      36.619  27.667  11.990  1.00112.64           N
ATOM   1559  C   LYS A 439      31.596  27.654   9.869  1.00112.64           C
ATOM   1560  O   LYS A 439      32.252  27.610   8.829  1.00112.64           O
ATOM   1561  H   LYS A 439      31.531  24.596   9.438  1.00  0.00           H
ATOM   1562  HA  LYS A 439      30.553  26.534  11.383  1.00  0.00           H
ATOM   1563  HB2 LYS A 439      33.405  25.825  10.578  1.00  0.00           H
ATOM   1564  HB3 LYS A 439      32.447  24.785  11.622  1.00  0.00           H
ATOM   1565  HG2 LYS A 439      32.635  27.663  12.465  1.00  0.00           H
ATOM   1566  HG3 LYS A 439      32.486  26.184  13.416  1.00  0.00           H
ATOM   1567  HD2 LYS A 439      34.680  27.044  13.795  1.00  0.00           H
ATOM   1568  HD3 LYS A 439      34.875  25.620  12.749  1.00  0.00           H
ATOM   1569  HE2 LYS A 439      34.695  28.517  11.773  1.00  0.00           H
ATOM   1570  HE3 LYS A 439      34.991  27.110  10.750  1.00  0.00           H
ATOM   1571  HZ1 LYS A 439      37.024  28.265  11.280  1.00  0.00           H
ATOM   1572  HZ2 LYS A 439      36.772  28.088  12.898  1.00  0.00           H
ATOM   1573  HZ3 LYS A 439      37.063  26.760  11.956  1.00  0.00           H
ATOM   1574  N   ILE A 440      31.150  28.806  10.371  1.00 99.17           N
ATOM   1575  CA  ILE A 440      31.467  30.133   9.806  1.00 99.17           C
ATOM   1576  CB  ILE A 440      30.186  31.008   9.758  1.00 99.17           C
ATOM   1577  CG1 ILE A 440      30.317  32.300   8.920  1.00 99.17           C
ATOM   1578  CG2 ILE A 440      29.705  31.337  11.165  1.00 99.17           C
ATOM   1579  CD1 ILE A 440      28.982  32.990   8.617  1.00 99.17           C
ATOM   1580  C   ILE A 440      32.708  30.762  10.481  1.00 99.17           C
ATOM   1581  O   ILE A 440      33.301  30.180  11.393  1.00 99.17           O
ATOM   1582  H   ILE A 440      30.652  28.793  11.249  1.00  0.00           H
ATOM   1583  HA  ILE A 440      31.755  29.995   8.772  1.00  0.00           H
ATOM   1584  HB  ILE A 440      29.409  30.403   9.284  1.00  0.00           H
ATOM   1585 HG12 ILE A 440      30.965  33.015   9.425  1.00  0.00           H
ATOM   1586 HG13 ILE A 440      30.753  32.045   7.960  1.00  0.00           H
ATOM   1587 HD11 ILE A 440      28.531  33.381   9.529  1.00  0.00           H
ATOM   1588 HD12 ILE A 440      29.162  33.824   7.938  1.00  0.00           H
ATOM   1589 HD13 ILE A 440      28.299  32.286   8.141  1.00  0.00           H
ATOM   1590 HG21 ILE A 440      28.736  31.836  11.139  1.00  0.00           H
ATOM   1591 HG22 ILE A 440      29.570  30.416  11.728  1.00  0.00           H
ATOM   1592 HG23 ILE A 440      30.421  31.974  11.686  1.00  0.00           H
ATOM   1593  N   GLU A 441      33.256  31.802   9.857  1.00143.02           N
ATOM   1594  CA  GLU A 441      34.599  32.350  10.091  1.00143.02           C
ATOM   1595  CB  GLU A 441      35.568  31.847   8.994  1.00143.02           C
ATOM   1596  CG  GLU A 441      35.149  32.103   7.531  1.00143.02           C
ATOM   1597  CD  GLU A 441      34.121  31.089   6.999  1.00143.02           C
ATOM   1598  OE1 GLU A 441      32.901  31.363   7.074  1.00143.02           O
ATOM   1599  OE2 GLU A 441      34.484  29.943   6.644  1.00143.02           O
ATOM   1600  C   GLU A 441      34.575  33.883  10.293  1.00143.02           C
ATOM   1601  O   GLU A 441      35.302  34.624   9.638  1.00143.02           O
ATOM   1602  H   GLU A 441      32.809  32.093   8.991  1.00  0.00           H
ATOM   1603  HA  GLU A 441      34.971  31.960  11.038  1.00  0.00           H
ATOM   1604  HB2 GLU A 441      36.537  32.320   9.160  1.00  0.00           H
ATOM   1605  HB3 GLU A 441      35.720  30.775   9.130  1.00  0.00           H
ATOM   1606  HG2 GLU A 441      36.044  32.042   6.908  1.00  0.00           H
ATOM   1607  HG3 GLU A 441      34.756  33.117   7.434  1.00  0.00           H
ATOM   1608  N   ALA A 442      33.698  34.346  11.192  1.00206.40           N
ATOM   1609  CA  ALA A 442      33.551  35.753  11.580  1.00206.40           C
ATOM   1610  CB  ALA A 442      32.325  35.862  12.500  1.00206.40           C
ATOM   1611  C   ALA A 442      34.809  36.344  12.261  1.00206.40           C
ATOM   1612  O   ALA A 442      35.500  35.644  13.009  1.00206.40           O
ATOM   1613  H   ALA A 442      33.139  33.675  11.692  1.00  0.00           H
ATOM   1614  HA  ALA A 442      33.357  36.338  10.680  1.00  0.00           H
ATOM   1615  HB1 ALA A 442      32.147  36.908  12.757  1.00  0.00           H
ATOM   1616  HB2 ALA A 442      32.499  35.301  13.421  1.00  0.00           H
ATOM   1617  HB3 ALA A 442      31.440  35.466  12.000  1.00  0.00           H
ATOM   1618  N   GLY A 443      34.993  37.665  12.125  1.00 34.84           N
ATOM   1619  CA  GLY A 443      36.040  38.483  12.757  1.00 34.84           C
ATOM   1620  C   GLY A 443      36.082  39.903  12.200  1.00 34.84           C
ATOM   1621  O   GLY A 443      37.078  40.593  12.511  1.00 34.84           O
ATOM   1622  OXT GLY A 443      35.136  40.262  11.465  1.00 34.84           O
ATOM   1623  H   GLY A 443      34.377  38.192  11.517  1.00  0.00           H
ATOM   1624  HA2 GLY A 443      37.016  38.034  12.592  1.00  0.00           H
ATOM   1625  HA3 GLY A 443      35.855  38.558  13.826  1.00  0.00           H
TER    1626      GLY A 443
ATOM   1627  N   GLY B 345      21.372  74.160  26.361  1.00 29.46           N
ATOM   1628  CA  GLY B 345      21.483  74.441  24.912  1.00 29.46           C
ATOM   1629  C   GLY B 345      20.230  73.966  24.197  1.00 29.46           C
ATOM   1630  O   GLY B 345      19.441  73.268  24.819  1.00 29.46           O
ATOM   1631  HA2 GLY B 345      21.605  75.511  24.747  1.00  0.00           H
ATOM   1632  HA3 GLY B 345      22.339  73.907  24.499  1.00  0.00           H
ATOM   1633  H1  GLY B 345      22.221  74.420  26.843  1.00  0.00           H
ATOM   1634  H2  GLY B 345      20.592  74.674  26.749  1.00  0.00           H
ATOM   1635  H3  GLY B 345      21.189  73.174  26.499  1.00  0.00           H
ATOM   1636  N   TYR B 346      20.012  74.370  22.944  1.00196.17           N
ATOM   1637  CA  TYR B 346      18.812  73.998  22.175  1.00196.17           C
ATOM   1638  CB  TYR B 346      18.773  74.790  20.860  1.00196.17           C
ATOM   1639  CG  TYR B 346      18.937  76.288  21.036  1.00196.17           C
ATOM   1640  CD1 TYR B 346      20.161  76.906  20.704  1.00196.17           C
ATOM   1641  CD2 TYR B 346      17.877  77.053  21.556  1.00196.17           C
ATOM   1642  CE1 TYR B 346      20.321  78.291  20.902  1.00196.17           C
ATOM   1643  CE2 TYR B 346      18.035  78.442  21.748  1.00196.17           C
ATOM   1644  CZ  TYR B 346      19.260  79.061  21.422  1.00196.17           C
ATOM   1645  OH  TYR B 346      19.434  80.394  21.608  1.00196.17           O
ATOM   1646  C   TYR B 346      18.724  72.488  21.888  1.00196.17           C
ATOM   1647  O   TYR B 346      19.744  71.842  21.662  1.00196.17           O
ATOM   1648  H   TYR B 346      20.667  74.989  22.489  1.00  0.00           H
ATOM   1649  HA  TYR B 346      17.936  74.276  22.763  1.00  0.00           H
ATOM   1650  HB2 TYR B 346      19.562  74.423  20.204  1.00  0.00           H
ATOM   1651  HB3 TYR B 346      17.821  74.601  20.361  1.00  0.00           H
ATOM   1652  HD1 TYR B 346      20.972  76.334  20.276  1.00  0.00           H
ATOM   1653  HD2 TYR B 346      16.935  76.584  21.803  1.00  0.00           H
ATOM   1654  HE1 TYR B 346      21.246  78.786  20.641  1.00  0.00           H
ATOM   1655  HE2 TYR B 346      17.221  79.030  22.143  1.00  0.00           H
ATOM   1656  HH  TYR B 346      18.622  80.857  21.820  1.00  0.00           H
ATOM   1657  N   THR B 347      17.501  71.961  21.788  1.00136.17           N
ATOM   1658  CA  THR B 347      17.219  70.543  21.497  1.00136.17           C
ATOM   1659  CB  THR B 347      15.818  70.165  22.002  1.00136.17           C
ATOM   1660  OG1 THR B 347      14.873  71.098  21.517  1.00136.17           O
ATOM   1661  CG2 THR B 347      15.728  70.177  23.526  1.00136.17           C
ATOM   1662  C   THR B 347      17.305  70.198  20.009  1.00136.17           C
ATOM   1663  O   THR B 347      18.017  69.268  19.652  1.00136.17           O
ATOM   1664  H   THR B 347      16.696  72.539  21.984  1.00  0.00           H
ATOM   1665  HA  THR B 347      17.945  69.915  22.013  1.00  0.00           H
ATOM   1666  HB  THR B 347      15.561  69.167  21.643  1.00  0.00           H
ATOM   1667  HG1 THR B 347      14.003  70.773  21.779  1.00  0.00           H
ATOM   1668 HG21 THR B 347      14.733  69.859  23.838  1.00  0.00           H
ATOM   1669 HG22 THR B 347      15.924  71.176  23.916  1.00  0.00           H
ATOM   1670 HG23 THR B 347      16.458  69.480  23.940  1.00  0.00           H
ATOM   1671  N   GLY B 348      16.689  70.992  19.125  1.00 31.05           N
ATOM   1672  CA  GLY B 348      16.418  70.569  17.740  1.00 31.05           C
ATOM   1673  C   GLY B 348      17.646  70.210  16.891  1.00 31.05           C
ATOM   1674  O   GLY B 348      17.612  69.208  16.182  1.00 31.05           O
ATOM   1675  H   GLY B 348      16.076  71.689  19.522  1.00  0.00           H
ATOM   1676  HA2 GLY B 348      15.763  69.696  17.762  1.00  0.00           H
ATOM   1677  HA3 GLY B 348      15.889  71.372  17.228  1.00  0.00           H
ATOM   1678  N   TYR B 349      18.779  70.903  17.076  1.00 51.36           N
ATOM   1679  CA  TYR B 349      20.028  70.535  16.392  1.00 51.36           C
ATOM   1680  CB  TYR B 349      21.077  71.660  16.489  1.00 51.36           C
ATOM   1681  CG  TYR B 349      21.980  71.620  17.714  1.00 51.36           C
ATOM   1682  CD1 TYR B 349      23.145  70.826  17.699  1.00 51.36           C
ATOM   1683  CD2 TYR B 349      21.655  72.361  18.866  1.00 51.36           C
ATOM   1684  CE1 TYR B 349      23.974  70.757  18.834  1.00 51.36           C
ATOM   1685  CE2 TYR B 349      22.486  72.301  20.003  1.00 51.36           C
ATOM   1686  CZ  TYR B 349      23.642  71.490  19.990  1.00 51.36           C
ATOM   1687  OH  TYR B 349      24.450  71.428  21.085  1.00 51.36           O
ATOM   1688  C   TYR B 349      20.598  69.202  16.902  1.00 51.36           C
ATOM   1689  O   TYR B 349      21.134  68.435  16.112  1.00 51.36           O
ATOM   1690  H   TYR B 349      18.784  71.671  17.725  1.00  0.00           H
ATOM   1691  HA  TYR B 349      19.799  70.395  15.333  1.00  0.00           H
ATOM   1692  HB2 TYR B 349      20.584  72.630  16.424  1.00  0.00           H
ATOM   1693  HB3 TYR B 349      21.720  71.579  15.611  1.00  0.00           H
ATOM   1694  HD1 TYR B 349      23.403  70.259  16.810  1.00  0.00           H
ATOM   1695  HD2 TYR B 349      20.767  72.974  18.874  1.00  0.00           H
ATOM   1696  HE1 TYR B 349      24.874  70.161  18.803  1.00  0.00           H
ATOM   1697  HE2 TYR B 349      22.225  72.857  20.888  1.00  0.00           H
ATOM   1698  HH  TYR B 349      24.833  72.297  21.246  1.00  0.00           H
ATOM   1699  N   LYS B 350      20.426  68.890  18.195  1.00 92.97           N
ATOM   1700  CA  LYS B 350      20.772  67.590  18.781  1.00 92.97           C
ATOM   1701  CB  LYS B 350      20.843  67.683  20.315  1.00 92.97           C
ATOM   1702  CG  LYS B 350      22.303  67.827  20.750  1.00 92.97           C
ATOM   1703  CD  LYS B 350      22.431  68.098  22.254  1.00 92.97           C
ATOM   1704  CE  LYS B 350      23.870  67.904  22.754  1.00 92.97           C
ATOM   1705  NZ  LYS B 350      24.869  68.618  21.915  1.00 92.97           N
ATOM   1706  C   LYS B 350      19.821  66.484  18.350  1.00 92.97           C
ATOM   1707  O   LYS B 350      20.305  65.405  18.054  1.00 92.97           O
ATOM   1708  H   LYS B 350      19.865  69.518  18.756  1.00  0.00           H
ATOM   1709  HA  LYS B 350      21.744  67.278  18.394  1.00  0.00           H
ATOM   1710  HB2 LYS B 350      20.258  68.528  20.680  1.00  0.00           H
ATOM   1711  HB3 LYS B 350      20.443  66.769  20.761  1.00  0.00           H
ATOM   1712  HG2 LYS B 350      22.754  68.652  20.200  1.00  0.00           H
ATOM   1713  HG3 LYS B 350      22.831  66.905  20.501  1.00  0.00           H
ATOM   1714  HD2 LYS B 350      22.095  69.116  22.464  1.00  0.00           H
ATOM   1715  HD3 LYS B 350      21.785  67.406  22.800  1.00  0.00           H
ATOM   1716  HE2 LYS B 350      23.925  68.247  23.791  1.00  0.00           H
ATOM   1717  HE3 LYS B 350      24.091  66.831  22.752  1.00  0.00           H
ATOM   1718  HZ1 LYS B 350      24.885  68.216  20.985  1.00  0.00           H
ATOM   1719  HZ2 LYS B 350      24.636  69.603  21.816  1.00  0.00           H
ATOM   1720  HZ3 LYS B 350      25.798  68.531  22.307  1.00  0.00           H
ATOM   1721  N   SER B 351      18.533  66.772  18.153  1.00 87.16           N
ATOM   1722  CA  SER B 351      17.598  65.787  17.597  1.00 87.16           C
ATOM   1723  CB  SER B 351      16.163  66.320  17.604  1.00 87.16           C
ATOM   1724  OG  SER B 351      15.800  66.777  18.897  1.00 87.16           O
ATOM   1725  C   SER B 351      18.000  65.365  16.180  1.00 87.16           C
ATOM   1726  O   SER B 351      18.267  64.188  15.961  1.00 87.16           O
ATOM   1727  H   SER B 351      18.176  67.666  18.464  1.00  0.00           H
ATOM   1728  HA  SER B 351      17.632  64.897  18.219  1.00  0.00           H
ATOM   1729  HB2 SER B 351      16.073  67.146  16.900  1.00  0.00           H
ATOM   1730  HB3 SER B 351      15.489  65.519  17.301  1.00  0.00           H
ATOM   1731  HG  SER B 351      15.681  66.000  19.458  1.00  0.00           H
ATOM   1732  N   ALA B 352      18.279  66.332  15.297  1.00 29.78           N
ATOM   1733  CA  ALA B 352      18.773  66.057  13.946  1.00 29.78           C
ATOM   1734  CB  ALA B 352      18.759  67.372  13.160  1.00 29.78           C
ATOM   1735  C   ALA B 352      20.172  65.404  13.939  1.00 29.78           C
ATOM   1736  O   ALA B 352      20.352  64.353  13.340  1.00 29.78           O
ATOM   1737  H   ALA B 352      18.124  67.296  15.562  1.00  0.00           H
ATOM   1738  HA  ALA B 352      18.088  65.357  13.458  1.00  0.00           H
ATOM   1739  HB1 ALA B 352      17.748  67.780  13.133  1.00  0.00           H
ATOM   1740  HB2 ALA B 352      19.430  68.093  13.625  1.00  0.00           H
ATOM   1741  HB3 ALA B 352      19.090  67.183  12.135  1.00  0.00           H
ATOM   1742  N   SER B 353      21.113  65.917  14.741  1.00 64.74           N
ATOM   1743  CA  SER B 353      22.482  65.384  14.859  1.00 64.74           C
ATOM   1744  CB  SER B 353      23.354  66.399  15.611  1.00 64.74           C
ATOM   1745  OG  SER B 353      24.703  65.987  15.720  1.00 64.74           O
ATOM   1746  C   SER B 353      22.574  64.017  15.555  1.00 64.74           C
ATOM   1747  O   SER B 353      23.667  63.453  15.622  1.00 64.74           O
ATOM   1748  H   SER B 353      20.901  66.778  15.230  1.00  0.00           H
ATOM   1749  HA  SER B 353      22.889  65.263  13.854  1.00  0.00           H
ATOM   1750  HB2 SER B 353      22.951  66.528  16.615  1.00  0.00           H
ATOM   1751  HB3 SER B 353      23.325  67.357  15.092  1.00  0.00           H
ATOM   1752  HG  SER B 353      24.721  65.014  15.667  1.00  0.00           H
ATOM   1753  N   HIS B 354      21.509  63.548  16.211  1.00 73.18           N
ATOM   1754  CA  HIS B 354      21.448  62.200  16.778  1.00 73.18           C
ATOM   1755  ND1 HIS B 354      22.134  60.708  19.756  1.00 73.18           N
ATOM   1756  CG  HIS B 354      21.011  60.963  18.955  1.00 73.18           C
ATOM   1757  CB  HIS B 354      20.779  62.219  18.150  1.00 73.18           C
ATOM   1758  NE2 HIS B 354      20.615  59.141  20.109  1.00 73.18           N
ATOM   1759  CD2 HIS B 354      20.101  59.968  19.143  1.00 73.18           C
ATOM   1760  CE1 HIS B 354      21.815  59.611  20.474  1.00 73.18           C
ATOM   1761  C   HIS B 354      20.776  61.218  15.828  1.00 73.18           C
ATOM   1762  O   HIS B 354      21.409  60.222  15.507  1.00 73.18           O
ATOM   1763  H   HIS B 354      20.669  64.112  16.240  1.00  0.00           H
ATOM   1764  HA  HIS B 354      22.455  61.831  16.925  1.00  0.00           H
ATOM   1765  HB2 HIS B 354      21.185  63.049  18.728  1.00  0.00           H
ATOM   1766  HB3 HIS B 354      19.708  62.386  18.027  1.00  0.00           H
ATOM   1767  HD2 HIS B 354      19.118  59.888  18.707  1.00  0.00           H
ATOM   1768  HE1 HIS B 354      22.407  59.187  21.276  1.00  0.00           H
ATOM   1769  HE2 HIS B 354      20.073  58.433  20.632  1.00  0.00           H
ATOM   1770  N   ILE B 355      19.694  61.644  15.167  1.00 38.93           N
ATOM   1771  CA  ILE B 355      19.060  60.948  14.035  1.00 38.93           C
ATOM   1772  CB  ILE B 355      17.887  61.816  13.517  1.00 38.93           C
ATOM   1773  CG1 ILE B 355      16.688  61.715  14.483  1.00 38.93           C
ATOM   1774  CG2 ILE B 355      17.487  61.447  12.086  1.00 38.93           C
ATOM   1775  CD1 ILE B 355      15.626  62.800  14.248  1.00 38.93           C
ATOM   1776  C   ILE B 355      20.081  60.612  12.934  1.00 38.93           C
ATOM   1777  O   ILE B 355      20.355  59.436  12.726  1.00 38.93           O
ATOM   1778  H   ILE B 355      19.293  62.533  15.435  1.00  0.00           H
ATOM   1779  HA  ILE B 355      18.655  59.995  14.374  1.00  0.00           H
ATOM   1780  HB  ILE B 355      18.210  62.855  13.492  1.00  0.00           H
ATOM   1781 HG12 ILE B 355      17.044  61.823  15.507  1.00  0.00           H
ATOM   1782 HG13 ILE B 355      16.230  60.730  14.398  1.00  0.00           H
ATOM   1783 HD11 ILE B 355      16.087  63.788  14.273  1.00  0.00           H
ATOM   1784 HD12 ILE B 355      14.871  62.743  15.029  1.00  0.00           H
ATOM   1785 HD13 ILE B 355      15.135  62.657  13.288  1.00  0.00           H
ATOM   1786 HG21 ILE B 355      18.219  61.841  11.381  1.00  0.00           H
ATOM   1787 HG22 ILE B 355      17.469  60.364  11.980  1.00  0.00           H
ATOM   1788 HG23 ILE B 355      16.516  61.845  11.807  1.00  0.00           H
ATOM   1789  N   ASN B 356      20.893  61.600  12.544  1.00 77.87           N
ATOM   1790  CA  ASN B 356      21.927  61.478  11.508  1.00 77.87           C
ATOM   1791  CB  ASN B 356      22.441  62.914  11.255  1.00 77.87           C
ATOM   1792  CG  ASN B 356      23.258  63.182   9.998  1.00 77.87           C
ATOM   1793  OD1 ASN B 356      23.513  64.331   9.677  1.00 77.87           O
ATOM   1794  ND2 ASN B 356      23.718  62.205   9.260  1.00 77.87           N
ATOM   1795  C   ASN B 356      23.072  60.501  11.870  1.00 77.87           C
ATOM   1796  O   ASN B 356      23.785  60.057  10.975  1.00 77.87           O
ATOM   1797  H   ASN B 356      20.630  62.539  12.812  1.00  0.00           H
ATOM   1798  HA  ASN B 356      21.449  61.099  10.599  1.00  0.00           H
ATOM   1799  HB2 ASN B 356      21.577  63.571  11.174  1.00  0.00           H
ATOM   1800  HB3 ASN B 356      23.035  63.230  12.110  1.00  0.00           H
ATOM   1801 HD21 ASN B 356      24.263  62.437   8.456  1.00  0.00           H
ATOM   1802 HD22 ASN B 356      23.646  61.244   9.579  1.00  0.00           H
ATOM   1803  N   LYS B 357      23.287  60.191  13.158  1.00 89.46           N
ATOM   1804  CA  LYS B 357      24.145  59.062  13.568  1.00 89.46           C
ATOM   1805  CB  LYS B 357      24.681  59.241  14.988  1.00 89.46           C
ATOM   1806  CG  LYS B 357      25.644  60.406  15.211  1.00 89.46           C
ATOM   1807  CD  LYS B 357      26.105  60.470  16.680  1.00 89.46           C
ATOM   1808  CE  LYS B 357      24.949  60.659  17.679  1.00 89.46           C
ATOM   1809  NZ  LYS B 357      24.310  59.380  18.106  1.00 89.46           N
ATOM   1810  C   LYS B 357      23.363  57.756  13.564  1.00 89.46           C
ATOM   1811  O   LYS B 357      23.862  56.748  13.101  1.00 89.46           O
ATOM   1812  H   LYS B 357      22.594  60.519  13.817  1.00  0.00           H
ATOM   1813  HA  LYS B 357      24.979  58.931  12.871  1.00  0.00           H
ATOM   1814  HB2 LYS B 357      23.817  59.368  15.630  1.00  0.00           H
ATOM   1815  HB3 LYS B 357      25.194  58.321  15.275  1.00  0.00           H
ATOM   1816  HG2 LYS B 357      25.153  61.341  14.944  1.00  0.00           H
ATOM   1817  HG3 LYS B 357      26.517  60.275  14.571  1.00  0.00           H
ATOM   1818  HD2 LYS B 357      26.774  61.326  16.770  1.00  0.00           H
ATOM   1819  HD3 LYS B 357      26.678  59.574  16.929  1.00  0.00           H
ATOM   1820  HE2 LYS B 357      25.326  61.186  18.560  1.00  0.00           H
ATOM   1821  HE3 LYS B 357      24.214  61.310  17.202  1.00  0.00           H
ATOM   1822  HZ1 LYS B 357      23.482  59.569  18.671  1.00  0.00           H
ATOM   1823  HZ2 LYS B 357      24.017  58.829  17.304  1.00  0.00           H
ATOM   1824  HZ3 LYS B 357      24.949  58.801  18.637  1.00  0.00           H
ATOM   1825  N   VAL B 358      22.218  57.730  14.245  1.00 33.71           N
ATOM   1826  CA  VAL B 358      21.542  56.478  14.591  1.00 33.71           C
ATOM   1827  CB  VAL B 358      20.535  56.687  15.736  1.00 33.71           C
ATOM   1828  CG1 VAL B 358      19.867  55.377  16.145  1.00 33.71           C
ATOM   1829  CG2 VAL B 358      21.229  57.203  17.009  1.00 33.71           C
ATOM   1830  C   VAL B 358      20.927  55.805  13.361  1.00 33.71           C
ATOM   1831  O   VAL B 358      20.978  54.588  13.282  1.00 33.71           O
ATOM   1832  H   VAL B 358      21.824  58.603  14.567  1.00  0.00           H
ATOM   1833  HA  VAL B 358      22.298  55.787  14.962  1.00  0.00           H
ATOM   1834  HB  VAL B 358      19.770  57.401  15.428  1.00  0.00           H
ATOM   1835 HG11 VAL B 358      20.628  54.652  16.434  1.00  0.00           H
ATOM   1836 HG12 VAL B 358      19.289  54.962  15.320  1.00  0.00           H
ATOM   1837 HG13 VAL B 358      19.197  55.543  16.987  1.00  0.00           H
ATOM   1838 HG21 VAL B 358      21.984  56.485  17.333  1.00  0.00           H
ATOM   1839 HG22 VAL B 358      21.701  58.161  16.828  1.00  0.00           H
ATOM   1840 HG23 VAL B 358      20.491  57.323  17.803  1.00  0.00           H
ATOM   1841  N   GLU B 359      20.567  56.553  12.312  1.00 91.99           N
ATOM   1842  CA  GLU B 359      20.183  55.977  11.008  1.00 91.99           C
ATOM   1843  CB  GLU B 359      19.188  56.916  10.289  1.00 91.99           C
ATOM   1844  CG  GLU B 359      19.772  58.213   9.695  1.00 91.99           C
ATOM   1845  CD  GLU B 359      18.755  59.374   9.573  1.00 91.99           C
ATOM   1846  OE1 GLU B 359      17.516  59.148   9.610  1.00 91.99           O
ATOM   1847  OE2 GLU B 359      19.221  60.537   9.518  1.00 91.99           O
ATOM   1848  C   GLU B 359      21.378  55.519  10.133  1.00 91.99           C
ATOM   1849  O   GLU B 359      21.172  54.727   9.218  1.00 91.99           O
ATOM   1850  H   GLU B 359      20.590  57.563  12.397  1.00  0.00           H
ATOM   1851  HA  GLU B 359      19.629  55.059  11.212  1.00  0.00           H
ATOM   1852  HB2 GLU B 359      18.699  56.361   9.487  1.00  0.00           H
ATOM   1853  HB3 GLU B 359      18.419  57.177  11.018  1.00  0.00           H
ATOM   1854  HG2 GLU B 359      20.184  57.989   8.708  1.00  0.00           H
ATOM   1855  HG3 GLU B 359      20.607  58.541  10.318  1.00  0.00           H
ATOM   1856  N   ASP B 360      22.619  55.845  10.520  1.00 75.80           N
ATOM   1857  CA  ASP B 360      23.866  55.231  10.022  1.00 75.80           C
ATOM   1858  CB  ASP B 360      24.964  56.323  10.002  1.00 75.80           C
ATOM   1859  CG  ASP B 360      26.396  55.815   9.801  1.00 75.80           C
ATOM   1860  OD1 ASP B 360      26.608  54.927   8.958  1.00 75.80           O
ATOM   1861  OD2 ASP B 360      27.271  56.163  10.629  1.00 75.80           O
ATOM   1862  C   ASP B 360      24.252  53.994  10.868  1.00 75.80           C
ATOM   1863  O   ASP B 360      24.214  52.862  10.388  1.00 75.80           O
ATOM   1864  H   ASP B 360      22.709  56.409  11.351  1.00  0.00           H
ATOM   1865  HA  ASP B 360      23.726  54.880   8.998  1.00  0.00           H
ATOM   1866  HB2 ASP B 360      24.736  57.024   9.198  1.00  0.00           H
ATOM   1867  HB3 ASP B 360      24.938  56.891  10.929  1.00  0.00           H
ATOM   1868  N   ASP B 361      24.376  54.163  12.190  1.00 33.62           N
ATOM   1869  CA  ASP B 361      24.663  53.105  13.171  1.00 33.62           C
ATOM   1870  CB  ASP B 361      24.692  53.710  14.592  1.00 33.62           C
ATOM   1871  CG  ASP B 361      25.749  54.809  14.794  1.00 33.62           C
ATOM   1872  OD1 ASP B 361      26.860  54.622  14.240  1.00 33.62           O
ATOM   1873  OD2 ASP B 361      25.541  55.679  15.678  1.00 33.62           O
ATOM   1874  C   ASP B 361      23.682  51.919  13.115  1.00 33.62           C
ATOM   1875  O   ASP B 361      24.116  50.768  13.169  1.00 33.62           O
ATOM   1876  H   ASP B 361      24.314  55.116  12.534  1.00  0.00           H
ATOM   1877  HA  ASP B 361      25.650  52.699  12.957  1.00  0.00           H
ATOM   1878  HB2 ASP B 361      23.706  54.108  14.829  1.00  0.00           H
ATOM   1879  HB3 ASP B 361      24.904  52.909  15.301  1.00  0.00           H
ATOM   1880  N   PHE B 362      22.390  52.168  12.882  1.00129.75           N
ATOM   1881  CA  PHE B 362      21.381  51.127  12.680  1.00129.75           C
ATOM   1882  CB  PHE B 362      19.983  51.753  12.763  1.00129.75           C
ATOM   1883  CG  PHE B 362      18.841  50.807  12.443  1.00129.75           C
ATOM   1884  CD1 PHE B 362      18.333  49.945  13.430  1.00129.75           C
ATOM   1885  CD2 PHE B 362      18.283  50.794  11.150  1.00129.75           C
ATOM   1886  CE1 PHE B 362      17.263  49.083  13.131  1.00129.75           C
ATOM   1887  CE2 PHE B 362      17.212  49.934  10.852  1.00129.75           C
ATOM   1888  CZ  PHE B 362      16.698  49.082  11.845  1.00129.75           C
ATOM   1889  C   PHE B 362      21.555  50.362  11.361  1.00129.75           C
ATOM   1890  O   PHE B 362      21.420  49.140  11.374  1.00129.75           O
ATOM   1891  H   PHE B 362      22.088  53.136  12.832  1.00  0.00           H
ATOM   1892  HA  PHE B 362      21.472  50.395  13.483  1.00  0.00           H
ATOM   1893  HB2 PHE B 362      19.836  52.152  13.768  1.00  0.00           H
ATOM   1894  HB3 PHE B 362      19.933  52.586  12.061  1.00  0.00           H
ATOM   1895  HD1 PHE B 362      18.756  49.948  14.423  1.00  0.00           H
ATOM   1896  HD2 PHE B 362      18.680  51.445  10.384  1.00  0.00           H
ATOM   1897  HE1 PHE B 362      16.864  48.433  13.896  1.00  0.00           H
ATOM   1898  HE2 PHE B 362      16.790  49.929   9.858  1.00  0.00           H
ATOM   1899  HZ  PHE B 362      15.870  48.424  11.626  1.00  0.00           H
ATOM   1900  N   HIS B 363      21.937  51.019  10.255  1.00 34.03           N
ATOM   1901  CA  HIS B 363      22.247  50.313   9.001  1.00 34.03           C
ATOM   1902  ND1 HIS B 363      24.353  50.645   6.278  1.00 34.03           N
ATOM   1903  CG  HIS B 363      22.996  50.609   6.605  1.00 34.03           C
ATOM   1904  CB  HIS B 363      22.401  51.287   7.820  1.00 34.03           C
ATOM   1905  NE2 HIS B 363      23.381  49.078   5.069  1.00 34.03           N
ATOM   1906  CD2 HIS B 363      22.395  49.627   5.865  1.00 34.03           C
ATOM   1907  CE1 HIS B 363      24.534  49.702   5.343  1.00 34.03           C
ATOM   1908  C   HIS B 363      23.485  49.421   9.145  1.00 34.03           C
ATOM   1909  O   HIS B 363      23.381  48.224   8.884  1.00 34.03           O
ATOM   1910  H   HIS B 363      22.186  51.999  10.327  1.00  0.00           H
ATOM   1911  HA  HIS B 363      21.421  49.642   8.766  1.00  0.00           H
ATOM   1912  HB2 HIS B 363      23.064  52.104   8.108  1.00  0.00           H
ATOM   1913  HB3 HIS B 363      21.430  51.711   7.565  1.00  0.00           H
ATOM   1914  HD2 HIS B 363      21.385  49.263   5.987  1.00  0.00           H
ATOM   1915  HE1 HIS B 363      25.489  49.418   4.922  1.00  0.00           H
ATOM   1916  HE2 HIS B 363      23.352  48.207   4.524  1.00  0.00           H
ATOM   1917  N   LYS B 364      24.539  49.909   9.813  1.00 59.76           N
ATOM   1918  CA  LYS B 364      25.727  49.100  10.143  1.00 59.76           C
ATOM   1919  CB  LYS B 364      26.795  49.996  10.791  1.00 59.76           C
ATOM   1920  CG  LYS B 364      27.521  50.877   9.755  1.00 59.76           C
ATOM   1921  CD  LYS B 364      27.630  52.348  10.175  1.00 59.76           C
ATOM   1922  CE  LYS B 364      28.373  52.614  11.488  1.00 59.76           C
ATOM   1923  NZ  LYS B 364      28.140  54.003  11.960  1.00 59.76           N
ATOM   1924  C   LYS B 364      25.390  47.897  11.031  1.00 59.76           C
ATOM   1925  O   LYS B 364      25.812  46.785  10.727  1.00 59.76           O
ATOM   1926  H   LYS B 364      24.531  50.904  10.027  1.00  0.00           H
ATOM   1927  HA  LYS B 364      26.125  48.678   9.218  1.00  0.00           H
ATOM   1928  HB2 LYS B 364      27.538  49.366  11.283  1.00  0.00           H
ATOM   1929  HB3 LYS B 364      26.317  50.612  11.554  1.00  0.00           H
ATOM   1930  HG2 LYS B 364      28.518  50.472   9.579  1.00  0.00           H
ATOM   1931  HG3 LYS B 364      26.982  50.848   8.806  1.00  0.00           H
ATOM   1932  HD2 LYS B 364      26.622  52.735  10.261  1.00  0.00           H
ATOM   1933  HD3 LYS B 364      28.124  52.895   9.371  1.00  0.00           H
ATOM   1934  HE2 LYS B 364      28.033  51.907  12.249  1.00  0.00           H
ATOM   1935  HE3 LYS B 364      29.438  52.446  11.310  1.00  0.00           H
ATOM   1936  HZ1 LYS B 364      28.893  54.368  12.515  1.00  0.00           H
ATOM   1937  HZ2 LYS B 364      27.334  54.082  12.585  1.00  0.00           H
ATOM   1938  HZ3 LYS B 364      27.950  54.661  11.194  1.00  0.00           H
ATOM   1939  N   MET B 365      24.573  48.080  12.072  1.00 98.99           N
ATOM   1940  CA  MET B 365      24.111  46.974  12.927  1.00 98.99           C
ATOM   1941  CB  MET B 365      23.347  47.532  14.138  1.00 98.99           C
ATOM   1942  CG  MET B 365      24.215  48.304  15.137  1.00 98.99           C
ATOM   1943  SD  MET B 365      25.041  47.272  16.379  1.00 98.99           S
ATOM   1944  CE  MET B 365      25.415  48.542  17.615  1.00 98.99           C
ATOM   1945  C   MET B 365      23.223  45.971  12.169  1.00 98.99           C
ATOM   1946  O   MET B 365      23.346  44.764  12.378  1.00 98.99           O
ATOM   1947  H   MET B 365      24.260  49.024  12.273  1.00  0.00           H
ATOM   1948  HA  MET B 365      24.979  46.421  13.289  1.00  0.00           H
ATOM   1949  HB2 MET B 365      22.881  46.708  14.677  1.00  0.00           H
ATOM   1950  HB3 MET B 365      22.559  48.194  13.777  1.00  0.00           H
ATOM   1951  HG2 MET B 365      24.964  48.892  14.608  1.00  0.00           H
ATOM   1952  HG3 MET B 365      23.560  48.997  15.666  1.00  0.00           H
ATOM   1953  HE1 MET B 365      25.927  48.090  18.464  1.00  0.00           H
ATOM   1954  HE2 MET B 365      24.487  48.997  17.960  1.00  0.00           H
ATOM   1955  HE3 MET B 365      26.051  49.310  17.173  1.00  0.00           H
ATOM   1956  N   GLN B 366      22.352  46.454  11.277  1.00 85.11           N
ATOM   1957  CA  GLN B 366      21.452  45.628  10.472  1.00 85.11           C
ATOM   1958  CB  GLN B 366      20.377  46.523   9.831  1.00 85.11           C
ATOM   1959  CG  GLN B 366      19.442  45.749   8.882  1.00 85.11           C
ATOM   1960  CD  GLN B 366      18.154  46.503   8.569  1.00 85.11           C
ATOM   1961  OE1 GLN B 366      17.830  46.814   7.436  1.00 85.11           O
ATOM   1962  NE2 GLN B 366      17.383  46.888   9.560  1.00 85.11           N
ATOM   1963  C   GLN B 366      22.200  44.807   9.421  1.00 85.11           C
ATOM   1964  O   GLN B 366      21.991  43.600   9.335  1.00 85.11           O
ATOM   1965  H   GLN B 366      22.289  47.460  11.159  1.00  0.00           H
ATOM   1966  HA  GLN B 366      20.955  44.915  11.129  1.00  0.00           H
ATOM   1967  HB2 GLN B 366      20.851  47.325   9.265  1.00  0.00           H
ATOM   1968  HB3 GLN B 366      19.797  46.974  10.636  1.00  0.00           H
ATOM   1969  HG2 GLN B 366      19.166  44.804   9.350  1.00  0.00           H
ATOM   1970  HG3 GLN B 366      19.964  45.534   7.948  1.00  0.00           H
ATOM   1971 HE21 GLN B 366      17.688  46.761  10.511  1.00  0.00           H
ATOM   1972 HE22 GLN B 366      16.601  47.455   9.303  1.00  0.00           H
ATOM   1973  N   GLU B 367      23.074  45.427   8.629  1.00 69.90           N
ATOM   1974  CA  GLU B 367      23.747  44.725   7.539  1.00 69.90           C
ATOM   1975  CB  GLU B 367      24.333  45.719   6.526  1.00 69.90           C
ATOM   1976  CG  GLU B 367      24.928  44.942   5.337  1.00 69.90           C
ATOM   1977  CD  GLU B 367      25.036  45.712   4.016  1.00 69.90           C
ATOM   1978  OE1 GLU B 367      24.366  46.762   3.861  1.00 69.90           O
ATOM   1979  OE2 GLU B 367      25.620  45.097   3.093  1.00 69.90           O
ATOM   1980  C   GLU B 367      24.777  43.708   8.047  1.00 69.90           C
ATOM   1981  O   GLU B 367      24.741  42.565   7.602  1.00 69.90           O
ATOM   1982  H   GLU B 367      23.212  46.429   8.724  1.00  0.00           H
ATOM   1983  HA  GLU B 367      22.991  44.147   7.005  1.00  0.00           H
ATOM   1984  HB2 GLU B 367      25.103  46.334   6.994  1.00  0.00           H
ATOM   1985  HB3 GLU B 367      23.519  46.360   6.187  1.00  0.00           H
ATOM   1986  HG2 GLU B 367      24.297  44.072   5.142  1.00  0.00           H
ATOM   1987  HG3 GLU B 367      25.918  44.576   5.624  1.00  0.00           H
ATOM   1988  N   LEU B 368      25.508  44.002   9.131  1.00124.54           N
ATOM   1989  CA  LEU B 368      26.397  43.009   9.753  1.00124.54           C
ATOM   1990  CB  LEU B 368      27.284  43.675  10.822  1.00124.54           C
ATOM   1991  CG  LEU B 368      28.623  44.209  10.276  1.00124.54           C
ATOM   1992  CD1 LEU B 368      28.497  45.269   9.178  1.00124.54           C
ATOM   1993  CD2 LEU B 368      29.427  44.818  11.425  1.00124.54           C
ATOM   1994  C   LEU B 368      25.626  41.809  10.334  1.00124.54           C
ATOM   1995  O   LEU B 368      26.085  40.677  10.181  1.00124.54           O
ATOM   1996  H   LEU B 368      25.464  44.938   9.520  1.00  0.00           H
ATOM   1997  HA  LEU B 368      27.046  42.594   8.979  1.00  0.00           H
ATOM   1998  HB2 LEU B 368      26.732  44.470  11.323  1.00  0.00           H
ATOM   1999  HB3 LEU B 368      27.525  42.924  11.577  1.00  0.00           H
ATOM   2000  HG  LEU B 368      29.188  43.370   9.871  1.00  0.00           H
ATOM   2001 HD21 LEU B 368      30.400  45.144  11.059  1.00  0.00           H
ATOM   2002 HD22 LEU B 368      28.890  45.667  11.847  1.00  0.00           H
ATOM   2003 HD23 LEU B 368      29.587  44.064  12.197  1.00  0.00           H
ATOM   2004 HD11 LEU B 368      29.489  45.584   8.859  1.00  0.00           H
ATOM   2005 HD12 LEU B 368      27.979  44.854   8.315  1.00  0.00           H
ATOM   2006 HD13 LEU B 368      27.947  46.133   9.547  1.00  0.00           H
ATOM   2007  N   LYS B 369      24.402  42.012  10.850  1.00112.68           N
ATOM   2008  CA  LYS B 369      23.503  40.900  11.206  1.00112.68           C
ATOM   2009  CB  LYS B 369      22.286  41.421  12.001  1.00112.68           C
ATOM   2010  CG  LYS B 369      21.251  40.330  12.336  1.00112.68           C
ATOM   2011  CD  LYS B 369      21.725  39.332  13.408  1.00112.68           C
ATOM   2012  CE  LYS B 369      21.136  37.925  13.235  1.00112.68           C
ATOM   2013  NZ  LYS B 369      19.669  37.931  13.044  1.00112.68           N
ATOM   2014  C   LYS B 369      23.085  40.101   9.966  1.00112.68           C
ATOM   2015  O   LYS B 369      23.229  38.883   9.969  1.00112.68           O
ATOM   2016  H   LYS B 369      24.051  42.961  10.897  1.00  0.00           H
ATOM   2017  HA  LYS B 369      24.064  40.206  11.831  1.00  0.00           H
ATOM   2018  HB2 LYS B 369      22.630  41.887  12.927  1.00  0.00           H
ATOM   2019  HB3 LYS B 369      21.780  42.187  11.415  1.00  0.00           H
ATOM   2020  HG2 LYS B 369      20.347  40.812  12.706  1.00  0.00           H
ATOM   2021  HG3 LYS B 369      20.973  39.799  11.424  1.00  0.00           H
ATOM   2022  HD2 LYS B 369      22.811  39.239  13.382  1.00  0.00           H
ATOM   2023  HD3 LYS B 369      21.449  39.719  14.390  1.00  0.00           H
ATOM   2024  HE2 LYS B 369      21.391  37.322  14.110  1.00  0.00           H
ATOM   2025  HE3 LYS B 369      21.602  37.451  12.367  1.00  0.00           H
ATOM   2026  HZ1 LYS B 369      19.319  36.979  12.894  1.00  0.00           H
ATOM   2027  HZ2 LYS B 369      19.164  38.371  13.791  1.00  0.00           H
ATOM   2028  HZ3 LYS B 369      19.428  38.308  12.121  1.00  0.00           H
ATOM   2029  N   VAL B 370      22.574  40.768   8.928  1.00 31.53           N
ATOM   2030  CA  VAL B 370      22.006  40.127   7.726  1.00 31.53           C
ATOM   2031  CB  VAL B 370      21.295  41.176   6.843  1.00 31.53           C
ATOM   2032  CG1 VAL B 370      20.930  40.669   5.440  1.00 31.53           C
ATOM   2033  CG2 VAL B 370      19.987  41.630   7.506  1.00 31.53           C
ATOM   2034  C   VAL B 370      23.053  39.349   6.922  1.00 31.53           C
ATOM   2035  O   VAL B 370      22.771  38.232   6.495  1.00 31.53           O
ATOM   2036  H   VAL B 370      22.508  41.778   9.010  1.00  0.00           H
ATOM   2037  HA  VAL B 370      21.261  39.396   8.045  1.00  0.00           H
ATOM   2038  HB  VAL B 370      21.947  42.041   6.725  1.00  0.00           H
ATOM   2039 HG21 VAL B 370      19.290  40.793   7.570  1.00  0.00           H
ATOM   2040 HG22 VAL B 370      19.536  42.433   6.923  1.00  0.00           H
ATOM   2041 HG23 VAL B 370      20.179  42.000   8.512  1.00  0.00           H
ATOM   2042 HG11 VAL B 370      20.357  41.427   4.907  1.00  0.00           H
ATOM   2043 HG12 VAL B 370      21.834  40.468   4.864  1.00  0.00           H
ATOM   2044 HG13 VAL B 370      20.341  39.753   5.513  1.00  0.00           H
ATOM   2045  N   GLN B 371      24.266  39.884   6.763  1.00 68.16           N
ATOM   2046  CA  GLN B 371      25.351  39.224   6.026  1.00 68.16           C
ATOM   2047  CB  GLN B 371      26.524  40.207   5.831  1.00 68.16           C
ATOM   2048  CG  GLN B 371      26.204  41.465   4.988  1.00 68.16           C
ATOM   2049  CD  GLN B 371      26.144  41.253   3.477  1.00 68.16           C
ATOM   2050  OE1 GLN B 371      26.224  40.151   2.958  1.00 68.16           O
ATOM   2051  NE2 GLN B 371      25.993  42.300   2.691  1.00 68.16           N
ATOM   2052  C   GLN B 371      25.821  37.937   6.735  1.00 68.16           C
ATOM   2053  O   GLN B 371      25.981  36.905   6.083  1.00 68.16           O
ATOM   2054  H   GLN B 371      24.439  40.809   7.145  1.00  0.00           H
ATOM   2055  HA  GLN B 371      24.983  38.930   5.041  1.00  0.00           H
ATOM   2056  HB2 GLN B 371      26.853  40.538   6.818  1.00  0.00           H
ATOM   2057  HB3 GLN B 371      27.361  39.679   5.371  1.00  0.00           H
ATOM   2058  HG2 GLN B 371      25.252  41.888   5.293  1.00  0.00           H
ATOM   2059  HG3 GLN B 371      26.976  42.208   5.186  1.00  0.00           H
ATOM   2060 HE21 GLN B 371      25.902  43.261   3.040  1.00  0.00           H
ATOM   2061 HE22 GLN B 371      25.938  42.119   1.711  1.00  0.00           H
ATOM   2062  N   ALA B 372      25.910  37.949   8.073  1.00 28.42           N
ATOM   2063  CA  ALA B 372      26.216  36.759   8.872  1.00 28.42           C
ATOM   2064  CB  ALA B 372      26.531  37.207  10.306  1.00 28.42           C
ATOM   2065  C   ALA B 372      25.073  35.726   8.850  1.00 28.42           C
ATOM   2066  O   ALA B 372      25.292  34.570   8.492  1.00 28.42           O
ATOM   2067  H   ALA B 372      25.719  38.811   8.566  1.00  0.00           H
ATOM   2068  HA  ALA B 372      27.103  36.273   8.461  1.00  0.00           H
ATOM   2069  HB1 ALA B 372      27.383  37.889  10.305  1.00  0.00           H
ATOM   2070  HB2 ALA B 372      26.773  36.336  10.916  1.00  0.00           H
ATOM   2071  HB3 ALA B 372      25.669  37.715  10.740  1.00  0.00           H
ATOM   2072  N   GLU B 373      23.837  36.184   9.073  1.00 86.60           N
ATOM   2073  CA  GLU B 373      22.627  35.355   9.108  1.00 86.60           C
ATOM   2074  CB  GLU B 373      21.455  36.273   9.502  1.00 86.60           C
ATOM   2075  CG  GLU B 373      20.073  35.614   9.609  1.00 86.60           C
ATOM   2076  CD  GLU B 373      19.107  36.478  10.448  1.00 86.60           C
ATOM   2077  OE1 GLU B 373      19.176  37.730  10.353  1.00 86.60           O
ATOM   2078  OE2 GLU B 373      18.702  35.992  11.528  1.00 86.60           O
ATOM   2079  C   GLU B 373      22.380  34.630   7.777  1.00 86.60           C
ATOM   2080  O   GLU B 373      22.295  33.404   7.755  1.00 86.60           O
ATOM   2081  H   GLU B 373      23.733  37.163   9.318  1.00  0.00           H
ATOM   2082  HA  GLU B 373      22.745  34.588   9.877  1.00  0.00           H
ATOM   2083  HB2 GLU B 373      21.694  36.693  10.479  1.00  0.00           H
ATOM   2084  HB3 GLU B 373      21.386  37.094   8.787  1.00  0.00           H
ATOM   2085  HG2 GLU B 373      20.189  34.639  10.087  1.00  0.00           H
ATOM   2086  HG3 GLU B 373      19.668  35.447   8.608  1.00  0.00           H
ATOM   2087  N   ALA B 374      22.501  35.340   6.650  1.00 22.17           N
ATOM   2088  CA  ALA B 374      22.391  34.763   5.310  1.00 22.17           C
ATOM   2089  CB  ALA B 374      22.408  35.911   4.293  1.00 22.17           C
ATOM   2090  C   ALA B 374      23.496  33.735   4.999  1.00 22.17           C
ATOM   2091  O   ALA B 374      23.225  32.711   4.365  1.00 22.17           O
ATOM   2092  H   ALA B 374      22.661  36.340   6.726  1.00  0.00           H
ATOM   2093  HA  ALA B 374      21.432  34.251   5.232  1.00  0.00           H
ATOM   2094  HB1 ALA B 374      21.588  36.600   4.498  1.00  0.00           H
ATOM   2095  HB2 ALA B 374      22.295  35.509   3.286  1.00  0.00           H
ATOM   2096  HB3 ALA B 374      23.354  36.452   4.359  1.00  0.00           H
ATOM   2097  N   ALA B 375      24.732  33.982   5.442  1.00 27.70           N
ATOM   2098  CA  ALA B 375      25.848  33.060   5.241  1.00 27.70           C
ATOM   2099  CB  ALA B 375      27.147  33.809   5.558  1.00 27.70           C
ATOM   2100  C   ALA B 375      25.718  31.779   6.084  1.00 27.70           C
ATOM   2101  O   ALA B 375      26.009  30.682   5.593  1.00 27.70           O
ATOM   2102  H   ALA B 375      24.900  34.827   5.977  1.00  0.00           H
ATOM   2103  HA  ALA B 375      25.871  32.761   4.193  1.00  0.00           H
ATOM   2104  HB1 ALA B 375      27.251  34.668   4.893  1.00  0.00           H
ATOM   2105  HB2 ALA B 375      27.131  34.164   6.589  1.00  0.00           H
ATOM   2106  HB3 ALA B 375      28.000  33.144   5.422  1.00  0.00           H
ATOM   2107  N   ASP B 376      25.262  31.891   7.332  1.00109.40           N
ATOM   2108  CA  ASP B 376      25.219  30.757   8.255  1.00109.40           C
ATOM   2109  CB  ASP B 376      25.521  31.232   9.686  1.00109.40           C
ATOM   2110  CG  ASP B 376      24.301  31.538  10.551  1.00109.40           C
ATOM   2111  OD1 ASP B 376      23.677  30.495  10.850  1.00109.40           O
ATOM   2112  OD2 ASP B 376      24.489  32.392  11.439  1.00109.40           O
ATOM   2113  C   ASP B 376      23.960  29.880   8.080  1.00109.40           C
ATOM   2114  O   ASP B 376      24.120  28.659   7.981  1.00109.40           O
ATOM   2115  H   ASP B 376      25.067  32.820   7.702  1.00  0.00           H
ATOM   2116  HA  ASP B 376      26.057  30.111   7.998  1.00  0.00           H
ATOM   2117  HB2 ASP B 376      26.186  32.097   9.652  1.00  0.00           H
ATOM   2118  HB3 ASP B 376      26.077  30.432  10.182  1.00  0.00           H
ATOM   2119  N   VAL B 377      22.818  30.452   7.653  1.00 95.25           N
ATOM   2120  CA  VAL B 377      21.678  29.639   7.175  1.00 95.25           C
ATOM   2121  CB  VAL B 377      20.335  30.395   7.083  1.00 95.25           C
ATOM   2122  CG1 VAL B 377      19.930  31.021   8.420  1.00 95.25           C
ATOM   2123  CG2 VAL B 377      20.272  31.430   5.953  1.00 95.25           C
ATOM   2124  C   VAL B 377      21.976  28.947   5.843  1.00 95.25           C
ATOM   2125  O   VAL B 377      21.532  27.819   5.641  1.00 95.25           O
ATOM   2126  H   VAL B 377      22.721  31.464   7.708  1.00  0.00           H
ATOM   2127  HA  VAL B 377      21.525  28.850   7.911  1.00  0.00           H
ATOM   2128  HB  VAL B 377      19.572  29.650   6.854  1.00  0.00           H
ATOM   2129 HG11 VAL B 377      18.936  31.461   8.340  1.00  0.00           H
ATOM   2130 HG12 VAL B 377      20.635  31.794   8.719  1.00  0.00           H
ATOM   2131 HG13 VAL B 377      19.910  30.254   9.194  1.00  0.00           H
ATOM   2132 HG21 VAL B 377      19.336  31.985   6.011  1.00  0.00           H
ATOM   2133 HG22 VAL B 377      20.321  30.936   4.983  1.00  0.00           H
ATOM   2134 HG23 VAL B 377      21.102  32.123   6.036  1.00  0.00           H
ATOM   2135  N   ALA B 378      22.844  29.508   4.990  1.00 26.39           N
ATOM   2136  CA  ALA B 378      23.317  28.823   3.783  1.00 26.39           C
ATOM   2137  CB  ALA B 378      23.983  29.845   2.856  1.00 26.39           C
ATOM   2138  C   ALA B 378      24.255  27.641   4.108  1.00 26.39           C
ATOM   2139  O   ALA B 378      24.074  26.543   3.570  1.00 26.39           O
ATOM   2140  H   ALA B 378      23.187  30.440   5.190  1.00  0.00           H
ATOM   2141  HA  ALA B 378      22.452  28.414   3.261  1.00  0.00           H
ATOM   2142  HB1 ALA B 378      23.271  30.632   2.604  1.00  0.00           H
ATOM   2143  HB2 ALA B 378      24.306  29.352   1.939  1.00  0.00           H
ATOM   2144  HB3 ALA B 378      24.848  30.294   3.343  1.00  0.00           H
ATOM   2145  N   LYS B 379      25.155  27.801   5.090  1.00 56.65           N
ATOM   2146  CA  LYS B 379      25.973  26.700   5.636  1.00 56.65           C
ATOM   2147  CB  LYS B 379      27.089  27.274   6.537  1.00 56.65           C
ATOM   2148  CG  LYS B 379      28.264  27.825   5.703  1.00 56.65           C
ATOM   2149  CD  LYS B 379      29.435  28.360   6.550  1.00 56.65           C
ATOM   2150  CE  LYS B 379      30.664  28.606   5.653  1.00 56.65           C
ATOM   2151  NZ  LYS B 379      31.878  28.962   6.429  1.00 56.65           N
ATOM   2152  C   LYS B 379      25.124  25.636   6.357  1.00 56.65           C
ATOM   2153  O   LYS B 379      25.358  24.444   6.144  1.00 56.65           O
ATOM   2154  H   LYS B 379      25.241  28.727   5.507  1.00  0.00           H
ATOM   2155  HA  LYS B 379      26.441  26.174   4.804  1.00  0.00           H
ATOM   2156  HB2 LYS B 379      26.689  28.056   7.182  1.00  0.00           H
ATOM   2157  HB3 LYS B 379      27.464  26.475   7.173  1.00  0.00           H
ATOM   2158  HG2 LYS B 379      27.904  28.625   5.054  1.00  0.00           H
ATOM   2159  HG3 LYS B 379      28.638  27.016   5.073  1.00  0.00           H
ATOM   2160  HD2 LYS B 379      29.136  29.287   7.042  1.00  0.00           H
ATOM   2161  HD3 LYS B 379      29.693  27.623   7.310  1.00  0.00           H
ATOM   2162  HE2 LYS B 379      30.862  27.682   5.103  1.00  0.00           H
ATOM   2163  HE3 LYS B 379      30.433  29.398   4.936  1.00  0.00           H
ATOM   2164  HZ1 LYS B 379      31.864  29.915   6.799  1.00  0.00           H
ATOM   2165  HZ2 LYS B 379      32.743  28.983   5.897  1.00  0.00           H
ATOM   2166  HZ3 LYS B 379      32.046  28.327   7.205  1.00  0.00           H
ATOM   2167  N   SER B 380      24.036  26.038   7.018  1.00 80.22           N
ATOM   2168  CA  SER B 380      23.037  25.142   7.619  1.00 80.22           C
ATOM   2169  CB  SER B 380      22.097  25.930   8.542  1.00 80.22           C
ATOM   2170  OG  SER B 380      21.267  24.991   9.178  1.00 80.22           O
ATOM   2171  C   SER B 380      22.218  24.366   6.576  1.00 80.22           C
ATOM   2172  O   SER B 380      22.164  23.137   6.622  1.00 80.22           O
ATOM   2173  H   SER B 380      23.928  27.038   7.165  1.00  0.00           H
ATOM   2174  HA  SER B 380      23.556  24.407   8.234  1.00  0.00           H
ATOM   2175  HB2 SER B 380      22.673  26.481   9.287  1.00  0.00           H
ATOM   2176  HB3 SER B 380      21.490  26.624   7.961  1.00  0.00           H
ATOM   2177  HG  SER B 380      20.636  25.421   9.781  1.00  0.00           H
ATOM   2178  N   GLN B 381      21.774  25.026   5.501  1.00 76.01           N
ATOM   2179  CA  GLN B 381      21.056  24.382   4.397  1.00 76.01           C
ATOM   2180  CB  GLN B 381      20.550  25.443   3.402  1.00 76.01           C
ATOM   2181  CG  GLN B 381      19.206  26.067   3.818  1.00 76.01           C
ATOM   2182  CD  GLN B 381      17.974  25.239   3.434  1.00 76.01           C
ATOM   2183  OE1 GLN B 381      16.922  25.769   3.126  1.00 76.01           O
ATOM   2184  NE2 GLN B 381      18.065  23.936   3.249  1.00 76.01           N
ATOM   2185  C   GLN B 381      21.910  23.343   3.664  1.00 76.01           C
ATOM   2186  O   GLN B 381      21.408  22.255   3.372  1.00 76.01           O
ATOM   2187  H   GLN B 381      21.844  26.039   5.501  1.00  0.00           H
ATOM   2188  HA  GLN B 381      20.207  23.848   4.820  1.00  0.00           H
ATOM   2189  HB2 GLN B 381      21.298  26.233   3.316  1.00  0.00           H
ATOM   2190  HB3 GLN B 381      20.438  25.002   2.410  1.00  0.00           H
ATOM   2191  HG2 GLN B 381      19.200  26.237   4.895  1.00  0.00           H
ATOM   2192  HG3 GLN B 381      19.119  27.036   3.324  1.00  0.00           H
ATOM   2193 HE21 GLN B 381      18.921  23.440   3.411  1.00  0.00           H
ATOM   2194 HE22 GLN B 381      17.208  23.489   2.980  1.00  0.00           H
ATOM   2195  N   PHE B 382      23.205  23.611   3.463  1.00 43.55           N
ATOM   2196  CA  PHE B 382      24.139  22.615   2.933  1.00 43.55           C
ATOM   2197  CB  PHE B 382      25.509  23.267   2.694  1.00 43.55           C
ATOM   2198  CG  PHE B 382      26.596  22.285   2.292  1.00 43.55           C
ATOM   2199  CD1 PHE B 382      26.502  21.593   1.069  1.00 43.55           C
ATOM   2200  CD2 PHE B 382      27.680  22.029   3.155  1.00 43.55           C
ATOM   2201  CE1 PHE B 382      27.483  20.651   0.711  1.00 43.55           C
ATOM   2202  CE2 PHE B 382      28.665  21.092   2.794  1.00 43.55           C
ATOM   2203  CZ  PHE B 382      28.565  20.399   1.573  1.00 43.55           C
ATOM   2204  C   PHE B 382      24.243  21.390   3.854  1.00 43.55           C
ATOM   2205  O   PHE B 382      23.928  20.280   3.418  1.00 43.55           O
ATOM   2206  H   PHE B 382      23.557  24.529   3.721  1.00  0.00           H
ATOM   2207  HA  PHE B 382      23.759  22.262   1.974  1.00  0.00           H
ATOM   2208  HB2 PHE B 382      25.819  23.783   3.603  1.00  0.00           H
ATOM   2209  HB3 PHE B 382      25.409  24.019   1.910  1.00  0.00           H
ATOM   2210  HD1 PHE B 382      25.660  21.768   0.413  1.00  0.00           H
ATOM   2211  HD2 PHE B 382      27.746  22.540   4.106  1.00  0.00           H
ATOM   2212  HE1 PHE B 382      27.385  20.102  -0.215  1.00  0.00           H
ATOM   2213  HE2 PHE B 382      29.479  20.889   3.473  1.00  0.00           H
ATOM   2214  HZ  PHE B 382      29.298  19.652   1.309  1.00  0.00           H
ATOM   2215  N   LEU B 383      24.467  21.617   5.154  1.00112.90           N
ATOM   2216  CA  LEU B 383      24.561  20.579   6.188  1.00112.90           C
ATOM   2217  CB  LEU B 383      24.886  21.297   7.516  1.00112.90           C
ATOM   2218  CG  LEU B 383      25.221  20.434   8.744  1.00112.90           C
ATOM   2219  CD1 LEU B 383      24.061  19.551   9.202  1.00112.90           C
ATOM   2220  CD2 LEU B 383      26.468  19.577   8.518  1.00112.90           C
ATOM   2221  C   LEU B 383      23.295  19.699   6.260  1.00112.90           C
ATOM   2222  O   LEU B 383      23.386  18.469   6.255  1.00112.90           O
ATOM   2223  H   LEU B 383      24.607  22.578   5.448  1.00  0.00           H
ATOM   2224  HA  LEU B 383      25.403  19.935   5.945  1.00  0.00           H
ATOM   2225  HB2 LEU B 383      24.046  21.934   7.786  1.00  0.00           H
ATOM   2226  HB3 LEU B 383      25.738  21.956   7.346  1.00  0.00           H
ATOM   2227  HG  LEU B 383      25.440  21.125   9.557  1.00  0.00           H
ATOM   2228 HD21 LEU B 383      26.736  19.082   9.449  1.00  0.00           H
ATOM   2229 HD22 LEU B 383      26.281  18.821   7.754  1.00  0.00           H
ATOM   2230 HD23 LEU B 383      27.299  20.211   8.207  1.00  0.00           H
ATOM   2231 HD11 LEU B 383      23.108  20.020   8.968  1.00  0.00           H
ATOM   2232 HD12 LEU B 383      24.110  19.440  10.280  1.00  0.00           H
ATOM   2233 HD13 LEU B 383      24.102  18.568   8.734  1.00  0.00           H
ATOM   2234  N   ALA B 384      22.111  20.309   6.183  1.00 34.14           N
ATOM   2235  CA  ALA B 384      20.833  19.602   6.221  1.00 34.14           C
ATOM   2236  CB  ALA B 384      19.708  20.641   6.268  1.00 34.14           C
ATOM   2237  C   ALA B 384      20.659  18.627   5.038  1.00 34.14           C
ATOM   2238  O   ALA B 384      20.266  17.477   5.254  1.00 34.14           O
ATOM   2239  H   ALA B 384      22.098  21.324   6.204  1.00  0.00           H
ATOM   2240  HA  ALA B 384      20.788  19.012   7.138  1.00  0.00           H
ATOM   2241  HB1 ALA B 384      19.832  21.288   7.141  1.00  0.00           H
ATOM   2242  HB2 ALA B 384      18.744  20.135   6.337  1.00  0.00           H
ATOM   2243  HB3 ALA B 384      19.723  21.253   5.367  1.00  0.00           H
ATOM   2244  N   THR B 385      21.066  19.025   3.824  1.00100.13           N
ATOM   2245  CA  THR B 385      20.978  18.163   2.628  1.00100.13           C
ATOM   2246  CB  THR B 385      21.180  18.933   1.312  1.00100.13           C
ATOM   2247  OG1 THR B 385      22.451  19.536   1.207  1.00100.13           O
ATOM   2248  CG2 THR B 385      20.112  20.001   1.074  1.00100.13           C
ATOM   2249  C   THR B 385      21.938  16.971   2.676  1.00100.13           C
ATOM   2250  O   THR B 385      21.492  15.828   2.565  1.00100.13           O
ATOM   2251  H   THR B 385      21.387  19.984   3.721  1.00  0.00           H
ATOM   2252  HA  THR B 385      19.974  17.743   2.594  1.00  0.00           H
ATOM   2253  HB  THR B 385      21.095  18.216   0.494  1.00  0.00           H
ATOM   2254  HG1 THR B 385      22.677  19.981   2.039  1.00  0.00           H
ATOM   2255 HG21 THR B 385      19.136  19.524   0.982  1.00  0.00           H
ATOM   2256 HG22 THR B 385      20.333  20.534   0.150  1.00  0.00           H
ATOM   2257 HG23 THR B 385      20.081  20.712   1.895  1.00  0.00           H
ATOM   2258  N   VAL B 386      23.212  17.195   3.026  1.00118.59           N
ATOM   2259  CA  VAL B 386      24.220  16.125   3.154  1.00118.59           C
ATOM   2260  CB  VAL B 386      25.661  16.673   3.245  1.00118.59           C
ATOM   2261  CG1 VAL B 386      26.042  17.464   1.989  1.00118.59           C
ATOM   2262  CG2 VAL B 386      25.885  17.544   4.481  1.00118.59           C
ATOM   2263  C   VAL B 386      23.930  15.190   4.327  1.00118.59           C
ATOM   2264  O   VAL B 386      24.456  14.079   4.351  1.00118.59           O
ATOM   2265  H   VAL B 386      23.512  18.155   3.162  1.00  0.00           H
ATOM   2266  HA  VAL B 386      24.179  15.495   2.266  1.00  0.00           H
ATOM   2267  HB  VAL B 386      26.347  15.831   3.308  1.00  0.00           H
ATOM   2268 HG11 VAL B 386      25.883  16.848   1.102  1.00  0.00           H
ATOM   2269 HG12 VAL B 386      27.092  17.752   2.033  1.00  0.00           H
ATOM   2270 HG13 VAL B 386      25.436  18.369   1.903  1.00  0.00           H
ATOM   2271 HG21 VAL B 386      26.908  17.906   4.508  1.00  0.00           H
ATOM   2272 HG22 VAL B 386      25.688  16.980   5.391  1.00  0.00           H
ATOM   2273 HG23 VAL B 386      25.224  18.397   4.439  1.00  0.00           H
ATOM   2274  N   SER B 387      23.036  15.553   5.256  1.00 93.79           N
ATOM   2275  CA  SER B 387      22.696  14.694   6.403  1.00 93.79           C
ATOM   2276  CB  SER B 387      21.724  15.402   7.357  1.00 93.79           C
ATOM   2277  OG  SER B 387      20.375  15.287   6.918  1.00 93.79           O
ATOM   2278  C   SER B 387      22.143  13.321   5.995  1.00 93.79           C
ATOM   2279  O   SER B 387      22.252  12.378   6.770  1.00 93.79           O
ATOM   2280  H   SER B 387      22.669  16.490   5.207  1.00  0.00           H
ATOM   2281  HA  SER B 387      23.610  14.505   6.966  1.00  0.00           H
ATOM   2282  HB2 SER B 387      21.806  14.938   8.337  1.00  0.00           H
ATOM   2283  HB3 SER B 387      21.983  16.459   7.457  1.00  0.00           H
ATOM   2284  HG  SER B 387      20.227  15.994   6.251  1.00  0.00           H
ATOM   2285  N   HIS B 388      21.563  13.171   4.795  1.00 56.35           N
ATOM   2286  CA  HIS B 388      21.162  11.862   4.248  1.00 56.35           C
ATOM   2287  ND1 HIS B 388      20.171   9.687   2.136  1.00 56.35           N
ATOM   2288  CG  HIS B 388      19.506  10.784   2.663  1.00 56.35           C
ATOM   2289  CB  HIS B 388      20.170  12.065   3.091  1.00 56.35           C
ATOM   2290  NE2 HIS B 388      18.024   9.237   2.165  1.00 56.35           N
ATOM   2291  CD2 HIS B 388      18.171  10.506   2.690  1.00 56.35           C
ATOM   2292  CE1 HIS B 388      19.242   8.777   1.832  1.00 56.35           C
ATOM   2293  C   HIS B 388      22.367  10.995   3.849  1.00 56.35           C
ATOM   2294  O   HIS B 388      22.586   9.970   4.492  1.00 56.35           O
ATOM   2295  H   HIS B 388      21.550  13.972   4.169  1.00  0.00           H
ATOM   2296  HA  HIS B 388      20.649  11.296   5.020  1.00  0.00           H
ATOM   2297  HB2 HIS B 388      19.395  12.763   3.402  1.00  0.00           H
ATOM   2298  HB3 HIS B 388      20.687  12.494   2.232  1.00  0.00           H
ATOM   2299  HD2 HIS B 388      17.388  11.176   3.010  1.00  0.00           H
ATOM   2300  HE1 HIS B 388      19.455   7.825   1.362  1.00  0.00           H
ATOM   2301  HE2 HIS B 388      17.155   8.759   1.978  1.00  0.00           H
ATOM   2302  N   GLU B 389      23.296  11.574   3.086  1.00 89.87           N
ATOM   2303  CA  GLU B 389      24.569  10.962   2.674  1.00 89.87           C
ATOM   2304  CB  GLU B 389      25.272  11.877   1.653  1.00 89.87           C
ATOM   2305  CG  GLU B 389      24.447  12.204   0.396  1.00 89.87           C
ATOM   2306  CD  GLU B 389      24.006  10.973  -0.419  1.00 89.87           C
ATOM   2307  OE1 GLU B 389      24.635   9.900  -0.264  1.00 89.87           O
ATOM   2308  OE2 GLU B 389      23.135  11.165  -1.296  1.00 89.87           O
ATOM   2309  C   GLU B 389      25.541  10.688   3.836  1.00 89.87           C
ATOM   2310  O   GLU B 389      26.375   9.791   3.748  1.00 89.87           O
ATOM   2311  H   GLU B 389      23.065  12.457   2.658  1.00  0.00           H
ATOM   2312  HA  GLU B 389      24.365   9.998   2.198  1.00  0.00           H
ATOM   2313  HB2 GLU B 389      25.529  12.817   2.141  1.00  0.00           H
ATOM   2314  HB3 GLU B 389      26.206  11.408   1.344  1.00  0.00           H
ATOM   2315  HG2 GLU B 389      25.051  12.851  -0.244  1.00  0.00           H
ATOM   2316  HG3 GLU B 389      23.566  12.777   0.695  1.00  0.00           H
ATOM   2317  N   ILE B 390      25.409  11.379   4.972  1.00 48.09           N
ATOM   2318  CA  ILE B 390      26.092  10.995   6.217  1.00 48.09           C
ATOM   2319  CB  ILE B 390      26.093  12.180   7.213  1.00 48.09           C
ATOM   2320  CG1 ILE B 390      26.824  13.445   6.708  1.00 48.09           C
ATOM   2321  CG2 ILE B 390      26.763  11.735   8.513  1.00 48.09           C
ATOM   2322  CD1 ILE B 390      26.562  14.687   7.577  1.00 48.09           C
ATOM   2323  C   ILE B 390      25.434   9.741   6.840  1.00 48.09           C
ATOM   2324  O   ILE B 390      26.104   8.845   7.358  1.00 48.09           O
ATOM   2325  H   ILE B 390      24.787  12.178   4.961  1.00  0.00           H
ATOM   2326  HA  ILE B 390      27.125  10.737   5.986  1.00  0.00           H
ATOM   2327  HB  ILE B 390      25.057  12.444   7.429  1.00  0.00           H
ATOM   2328 HG12 ILE B 390      27.898  13.263   6.685  1.00  0.00           H
ATOM   2329 HG13 ILE B 390      26.505  13.674   5.694  1.00  0.00           H
ATOM   2330 HD11 ILE B 390      26.777  15.584   7.005  1.00  0.00           H
ATOM   2331 HD12 ILE B 390      25.522  14.726   7.890  1.00  0.00           H
ATOM   2332 HD13 ILE B 390      27.203  14.676   8.458  1.00  0.00           H
ATOM   2333 HG21 ILE B 390      27.754  11.342   8.300  1.00  0.00           H
ATOM   2334 HG22 ILE B 390      26.176  10.949   8.974  1.00  0.00           H
ATOM   2335 HG23 ILE B 390      26.838  12.563   9.214  1.00  0.00           H
ATOM   2336  N   ARG B 391      24.099   9.720   6.909  1.00230.56           N
ATOM   2337  CA  ARG B 391      23.313   8.779   7.726  1.00230.56           C
ATOM   2338  CB  ARG B 391      21.945   9.427   7.977  1.00230.56           C
ATOM   2339  CG  ARG B 391      21.098   8.770   9.076  1.00230.56           C
ATOM   2340  CD  ARG B 391      19.702   9.411   9.192  1.00230.56           C
ATOM   2341  NE  ARG B 391      19.764  10.866   9.464  1.00230.56           N
ATOM   2342  CZ  ARG B 391      19.686  11.851   8.581  1.00230.56           C
ATOM   2343  NH1 ARG B 391      19.362  11.657   7.333  1.00230.56           N
ATOM   2344  NH2 ARG B 391      19.946  13.074   8.930  1.00230.56           N
ATOM   2345  C   ARG B 391      23.189   7.389   7.109  1.00230.56           C
ATOM   2346  O   ARG B 391      23.298   6.403   7.836  1.00230.56           O
ATOM   2347  H   ARG B 391      23.602  10.444   6.399  1.00  0.00           H
ATOM   2348  HA  ARG B 391      23.825   8.641   8.679  1.00  0.00           H
ATOM   2349  HB2 ARG B 391      21.380   9.449   7.043  1.00  0.00           H
ATOM   2350  HB3 ARG B 391      22.130  10.451   8.296  1.00  0.00           H
ATOM   2351  HG2 ARG B 391      20.981   7.706   8.865  1.00  0.00           H
ATOM   2352  HG3 ARG B 391      21.613   8.882  10.030  1.00  0.00           H
ATOM   2353  HD2 ARG B 391      19.137   9.203   8.281  1.00  0.00           H
ATOM   2354  HD3 ARG B 391      19.174   8.926  10.015  1.00  0.00           H
ATOM   2355  HE  ARG B 391      19.938  11.136  10.422  1.00  0.00           H
ATOM   2356 HH11 ARG B 391      19.251  10.719   7.004  1.00  0.00           H
ATOM   2357 HH12 ARG B 391      19.460  12.424   6.690  1.00  0.00           H
ATOM   2358 HH21 ARG B 391      20.251  13.279   9.866  1.00  0.00           H
ATOM   2359 HH22 ARG B 391      19.948  13.810   8.231  1.00  0.00           H
ATOM   2360  N   THR B 392      22.918   7.276   5.808  1.00132.35           N
ATOM   2361  CA  THR B 392      22.698   5.959   5.178  1.00132.35           C
ATOM   2362  CB  THR B 392      21.906   6.039   3.864  1.00132.35           C
ATOM   2363  OG1 THR B 392      22.314   7.094   3.037  1.00132.35           O
ATOM   2364  CG2 THR B 392      20.428   6.298   4.160  1.00132.35           C
ATOM   2365  C   THR B 392      23.950   5.082   5.042  1.00132.35           C
ATOM   2366  O   THR B 392      23.821   3.904   5.378  1.00132.35           O
ATOM   2367  H   THR B 392      22.840   8.114   5.234  1.00  0.00           H
ATOM   2368  HA  THR B 392      22.063   5.400   5.863  1.00  0.00           H
ATOM   2369  HB  THR B 392      21.991   5.094   3.327  1.00  0.00           H
ATOM   2370  HG1 THR B 392      23.090   6.863   2.519  1.00  0.00           H
ATOM   2371 HG21 THR B 392      20.033   5.524   4.816  1.00  0.00           H
ATOM   2372 HG22 THR B 392      19.871   6.283   3.224  1.00  0.00           H
ATOM   2373 HG23 THR B 392      20.311   7.278   4.627  1.00  0.00           H
ATOM   2374  N   PRO B 393      25.174   5.615   4.842  1.00 72.71           N
ATOM   2375  CA  PRO B 393      26.400   4.823   4.975  1.00 72.71           C
ATOM   2376  CD  PRO B 393      25.501   6.898   4.237  1.00 72.71           C
ATOM   2377  CB  PRO B 393      27.537   5.736   4.498  1.00 72.71           C
ATOM   2378  CG  PRO B 393      26.832   6.668   3.525  1.00 72.71           C
ATOM   2379  C   PRO B 393      26.633   4.319   6.405  1.00 72.71           C
ATOM   2380  O   PRO B 393      26.871   3.129   6.602  1.00 72.71           O
ATOM   2381  HA  PRO B 393      26.338   3.961   4.309  1.00  0.00           H
ATOM   2382  HD2 PRO B 393      24.754   7.230   3.521  1.00  0.00           H
ATOM   2383  HD3 PRO B 393      25.629   7.645   5.019  1.00  0.00           H
ATOM   2384  HB2 PRO B 393      27.940   6.316   5.331  1.00  0.00           H
ATOM   2385  HB3 PRO B 393      28.332   5.188   3.998  1.00  0.00           H
ATOM   2386  HG2 PRO B 393      26.663   6.159   2.574  1.00  0.00           H
ATOM   2387  HG3 PRO B 393      27.400   7.583   3.373  1.00  0.00           H
ATOM   2388  N   MET B 394      26.370   5.152   7.422  1.00132.68           N
ATOM   2389  CA  MET B 394      26.497   4.731   8.823  1.00132.68           C
ATOM   2390  CB  MET B 394      26.372   5.947   9.748  1.00132.68           C
ATOM   2391  CG  MET B 394      26.651   5.611  11.222  1.00132.68           C
ATOM   2392  SD  MET B 394      28.398   5.390  11.653  1.00132.68           S
ATOM   2393  CE  MET B 394      28.641   3.614  11.486  1.00132.68           C
ATOM   2394  C   MET B 394      25.489   3.633   9.203  1.00132.68           C
ATOM   2395  O   MET B 394      25.884   2.606   9.753  1.00132.68           O
ATOM   2396  H   MET B 394      26.144   6.118   7.221  1.00  0.00           H
ATOM   2397  HA  MET B 394      27.494   4.316   8.943  1.00  0.00           H
ATOM   2398  HB2 MET B 394      27.064   6.726   9.427  1.00  0.00           H
ATOM   2399  HB3 MET B 394      25.364   6.351   9.660  1.00  0.00           H
ATOM   2400  HG2 MET B 394      26.285   6.444  11.819  1.00  0.00           H
ATOM   2401  HG3 MET B 394      26.085   4.732  11.529  1.00  0.00           H
ATOM   2402  HE1 MET B 394      28.523   3.336  10.445  1.00  0.00           H
ATOM   2403  HE2 MET B 394      27.913   3.088  12.098  1.00  0.00           H
ATOM   2404  HE3 MET B 394      29.645   3.349  11.816  1.00  0.00           H
ATOM   2405  N   ASN B 395      24.233   3.752   8.753  1.00 27.44           N
ATOM   2406  CA  ASN B 395      23.226   2.693   8.894  1.00 27.44           C
ATOM   2407  CB  ASN B 395      21.873   3.186   8.350  1.00 27.44           C
ATOM   2408  CG  ASN B 395      21.213   4.253   9.201  1.00 27.44           C
ATOM   2409  OD1 ASN B 395      21.437   4.384  10.389  1.00 27.44           O
ATOM   2410  ND2 ASN B 395      20.192   4.892   8.677  1.00 27.44           N
ATOM   2411  C   ASN B 395      23.628   1.389   8.181  1.00 27.44           C
ATOM   2412  O   ASN B 395      23.349   0.307   8.696  1.00 27.44           O
ATOM   2413  H   ASN B 395      23.967   4.621   8.302  1.00  0.00           H
ATOM   2414  HA  ASN B 395      23.114   2.452   9.953  1.00  0.00           H
ATOM   2415  HB2 ASN B 395      21.186   2.342   8.304  1.00  0.00           H
ATOM   2416  HB3 ASN B 395      22.010   3.565   7.340  1.00  0.00           H
ATOM   2417 HD21 ASN B 395      19.667   5.453   9.321  1.00  0.00           H
ATOM   2418 HD22 ASN B 395      19.896   4.686   7.743  1.00  0.00           H
ATOM   2419  N   GLY B 396      24.344   1.487   7.055  1.00 15.20           N
ATOM   2420  CA  GLY B 396      24.925   0.345   6.350  1.00 15.20           C
ATOM   2421  C   GLY B 396      25.913  -0.445   7.211  1.00 15.20           C
ATOM   2422  O   GLY B 396      25.713  -1.645   7.387  1.00 15.20           O
ATOM   2423  H   GLY B 396      24.536   2.411   6.685  1.00  0.00           H
ATOM   2424  HA2 GLY B 396      24.130  -0.327   6.026  1.00  0.00           H
ATOM   2425  HA3 GLY B 396      25.459   0.708   5.471  1.00  0.00           H
ATOM   2426  N   ILE B 397      26.789   0.245   7.954  1.00 93.33           N
ATOM   2427  CA  ILE B 397      27.693  -0.396   8.925  1.00 93.33           C
ATOM   2428  CB  ILE B 397      28.676   0.610   9.565  1.00 93.33           C
ATOM   2429  CG1 ILE B 397      29.425   1.512   8.559  1.00 93.33           C
ATOM   2430  CG2 ILE B 397      29.686  -0.100  10.488  1.00 93.33           C
ATOM   2431  CD1 ILE B 397      30.270   0.771   7.522  1.00 93.33           C
ATOM   2432  C   ILE B 397      26.909  -1.113  10.031  1.00 93.33           C
ATOM   2433  O   ILE B 397      27.183  -2.280  10.297  1.00 93.33           O
ATOM   2434  H   ILE B 397      26.842   1.249   7.817  1.00  0.00           H
ATOM   2435  HA  ILE B 397      28.272  -1.156   8.398  1.00  0.00           H
ATOM   2436  HB  ILE B 397      28.084   1.264  10.199  1.00  0.00           H
ATOM   2437 HG12 ILE B 397      30.083   2.184   9.110  1.00  0.00           H
ATOM   2438 HG13 ILE B 397      28.705   2.136   8.035  1.00  0.00           H
ATOM   2439 HG21 ILE B 397      30.406   0.618  10.881  1.00  0.00           H
ATOM   2440 HG22 ILE B 397      29.175  -0.556  11.336  1.00  0.00           H
ATOM   2441 HG23 ILE B 397      30.218  -0.879   9.942  1.00  0.00           H
ATOM   2442 HD11 ILE B 397      31.047   0.190   8.016  1.00  0.00           H
ATOM   2443 HD12 ILE B 397      30.746   1.502   6.870  1.00  0.00           H
ATOM   2444 HD13 ILE B 397      29.643   0.115   6.919  1.00  0.00           H
ATOM   2445  N   LEU B 398      25.897  -0.470  10.631  1.00 82.79           N
ATOM   2446  CA  LEU B 398      25.101  -1.088  11.704  1.00 82.79           C
ATOM   2447  CB  LEU B 398      24.090  -0.086  12.306  1.00 82.79           C
ATOM   2448  CG  LEU B 398      24.657   0.820  13.416  1.00 82.79           C
ATOM   2449  CD1 LEU B 398      25.558   1.921  12.872  1.00 82.79           C
ATOM   2450  CD2 LEU B 398      23.517   1.502  14.176  1.00 82.79           C
ATOM   2451  C   LEU B 398      24.372  -2.352  11.218  1.00 82.79           C
ATOM   2452  O   LEU B 398      24.400  -3.366  11.914  1.00 82.79           O
ATOM   2453  H   LEU B 398      25.693   0.480  10.344  1.00  0.00           H
ATOM   2454  HA  LEU B 398      25.779  -1.414  12.495  1.00  0.00           H
ATOM   2455  HB2 LEU B 398      23.648   0.521  11.514  1.00  0.00           H
ATOM   2456  HB3 LEU B 398      23.285  -0.670  12.754  1.00  0.00           H
ATOM   2457  HG  LEU B 398      25.222   0.214  14.124  1.00  0.00           H
ATOM   2458 HD21 LEU B 398      22.927   2.115  13.493  1.00  0.00           H
ATOM   2459 HD22 LEU B 398      23.927   2.135  14.963  1.00  0.00           H
ATOM   2460 HD23 LEU B 398      22.875   0.749  14.631  1.00  0.00           H
ATOM   2461 HD11 LEU B 398      25.905   2.552  13.687  1.00  0.00           H
ATOM   2462 HD12 LEU B 398      26.421   1.477  12.381  1.00  0.00           H
ATOM   2463 HD13 LEU B 398      25.005   2.536  12.163  1.00  0.00           H
ATOM   2464  N   GLY B 399      23.790  -2.323  10.015  1.00 21.77           N
ATOM   2465  CA  GLY B 399      23.086  -3.468   9.430  1.00 21.77           C
ATOM   2466  C   GLY B 399      24.013  -4.616   9.017  1.00 21.77           C
ATOM   2467  O   GLY B 399      23.768  -5.762   9.392  1.00 21.77           O
ATOM   2468  H   GLY B 399      23.824  -1.456   9.487  1.00  0.00           H
ATOM   2469  HA2 GLY B 399      22.549  -3.133   8.544  1.00  0.00           H
ATOM   2470  HA3 GLY B 399      22.362  -3.854  10.150  1.00  0.00           H
ATOM   2471  N   MET B 400      25.149  -4.301   8.386  1.00 61.59           N
ATOM   2472  CA  MET B 400      26.178  -5.288   8.034  1.00 61.59           C
ATOM   2473  CB  MET B 400      27.285  -4.625   7.200  1.00 61.59           C
ATOM   2474  CG  MET B 400      26.813  -4.232   5.798  1.00 61.59           C
ATOM   2475  SD  MET B 400      28.054  -3.289   4.872  1.00 61.59           S
ATOM   2476  CE  MET B 400      27.288  -3.293   3.230  1.00 61.59           C
ATOM   2477  C   MET B 400      26.792  -5.937   9.277  1.00 61.59           C
ATOM   2478  O   MET B 400      26.882  -7.158   9.348  1.00 61.59           O
ATOM   2479  H   MET B 400      25.323  -3.328   8.154  1.00  0.00           H
ATOM   2480  HA  MET B 400      25.725  -6.087   7.444  1.00  0.00           H
ATOM   2481  HB2 MET B 400      27.649  -3.738   7.720  1.00  0.00           H
ATOM   2482  HB3 MET B 400      28.117  -5.323   7.091  1.00  0.00           H
ATOM   2483  HG2 MET B 400      26.570  -5.140   5.248  1.00  0.00           H
ATOM   2484  HG3 MET B 400      25.906  -3.632   5.868  1.00  0.00           H
ATOM   2485  HE1 MET B 400      27.921  -2.739   2.537  1.00  0.00           H
ATOM   2486  HE2 MET B 400      27.186  -4.318   2.874  1.00  0.00           H
ATOM   2487  HE3 MET B 400      26.306  -2.824   3.281  1.00  0.00           H
ATOM   2488  N   LEU B 401      27.097  -5.153  10.314  1.00130.08           N
ATOM   2489  CA  LEU B 401      27.662  -5.677  11.556  1.00130.08           C
ATOM   2490  CB  LEU B 401      28.233  -4.499  12.372  1.00130.08           C
ATOM   2491  CG  LEU B 401      29.400  -4.833  13.317  1.00130.08           C
ATOM   2492  CD1 LEU B 401      29.063  -5.975  14.273  1.00130.08           C
ATOM   2493  CD2 LEU B 401      30.676  -5.169  12.546  1.00130.08           C
ATOM   2494  C   LEU B 401      26.633  -6.518  12.336  1.00130.08           C
ATOM   2495  O   LEU B 401      26.974  -7.589  12.828  1.00130.08           O
ATOM   2496  H   LEU B 401      26.987  -4.148  10.217  1.00  0.00           H
ATOM   2497  HA  LEU B 401      28.480  -6.342  11.287  1.00  0.00           H
ATOM   2498  HB2 LEU B 401      28.614  -3.745  11.686  1.00  0.00           H
ATOM   2499  HB3 LEU B 401      27.428  -4.035  12.943  1.00  0.00           H
ATOM   2500  HG  LEU B 401      29.605  -3.937  13.899  1.00  0.00           H
ATOM   2501 HD21 LEU B 401      30.881  -4.394  11.807  1.00  0.00           H
ATOM   2502 HD22 LEU B 401      31.510  -5.206  13.240  1.00  0.00           H
ATOM   2503 HD23 LEU B 401      30.587  -6.133  12.048  1.00  0.00           H
ATOM   2504 HD11 LEU B 401      29.167  -6.931  13.763  1.00  0.00           H
ATOM   2505 HD12 LEU B 401      28.052  -5.872  14.656  1.00  0.00           H
ATOM   2506 HD13 LEU B 401      29.733  -5.976  15.120  1.00  0.00           H
ATOM   2507  N   ALA B 402      25.356  -6.125  12.362  1.00 24.60           N
ATOM   2508  CA  ALA B 402      24.302  -6.949  12.960  1.00 24.60           C
ATOM   2509  CB  ALA B 402      22.984  -6.169  12.928  1.00 24.60           C
ATOM   2510  C   ALA B 402      24.173  -8.330  12.284  1.00 24.60           C
ATOM   2511  O   ALA B 402      24.130  -9.334  12.989  1.00 24.60           O
ATOM   2512  H   ALA B 402      25.093  -5.251  11.920  1.00  0.00           H
ATOM   2513  HA  ALA B 402      24.561  -7.136  14.003  1.00  0.00           H
ATOM   2514  HB1 ALA B 402      23.095  -5.232  13.476  1.00  0.00           H
ATOM   2515  HB2 ALA B 402      22.199  -6.763  13.396  1.00  0.00           H
ATOM   2516  HB3 ALA B 402      22.701  -5.952  11.897  1.00  0.00           H
ATOM   2517  N   LEU B 403      24.327  -8.394  10.955  1.00 83.00           N
ATOM   2518  CA  LEU B 403      24.411  -9.651  10.201  1.00 83.00           C
ATOM   2519  CB  LEU B 403      24.326  -9.309   8.699  1.00 83.00           C
ATOM   2520  CG  LEU B 403      23.905 -10.455   7.759  1.00 83.00           C
ATOM   2521  CD1 LEU B 403      23.721  -9.880   6.353  1.00 83.00           C
ATOM   2522  CD2 LEU B 403      24.918 -11.596   7.654  1.00 83.00           C
ATOM   2523  C   LEU B 403      25.680 -10.448  10.562  1.00 83.00           C
ATOM   2524  O   LEU B 403      25.589 -11.622  10.908  1.00 83.00           O
ATOM   2525  H   LEU B 403      24.400  -7.525  10.439  1.00  0.00           H
ATOM   2526  HA  LEU B 403      23.551 -10.269  10.470  1.00  0.00           H
ATOM   2527  HB2 LEU B 403      23.586  -8.515   8.583  1.00  0.00           H
ATOM   2528  HB3 LEU B 403      25.284  -8.912   8.363  1.00  0.00           H
ATOM   2529  HG  LEU B 403      22.949 -10.860   8.090  1.00  0.00           H
ATOM   2530 HD21 LEU B 403      24.648 -12.264   6.837  1.00  0.00           H
ATOM   2531 HD22 LEU B 403      25.920 -11.202   7.485  1.00  0.00           H
ATOM   2532 HD23 LEU B 403      24.900 -12.185   8.569  1.00  0.00           H
ATOM   2533 HD11 LEU B 403      23.391 -10.662   5.670  1.00  0.00           H
ATOM   2534 HD12 LEU B 403      24.665  -9.462   6.001  1.00  0.00           H
ATOM   2535 HD13 LEU B 403      22.968  -9.092   6.371  1.00  0.00           H
ATOM   2536  N   LEU B 404      26.845  -9.794  10.645  1.00 48.99           N
ATOM   2537  CA  LEU B 404      28.100 -10.452  11.036  1.00 48.99           C
ATOM   2538  CB  LEU B 404      29.285  -9.475  10.904  1.00 48.99           C
ATOM   2539  CG  LEU B 404      29.638  -9.079   9.458  1.00 48.99           C
ATOM   2540  CD1 LEU B 404      30.683  -7.963   9.454  1.00 48.99           C
ATOM   2541  CD2 LEU B 404      30.209 -10.246   8.658  1.00 48.99           C
ATOM   2542  C   LEU B 404      28.053 -11.057  12.450  1.00 48.99           C
ATOM   2543  O   LEU B 404      28.608 -12.136  12.643  1.00 48.99           O
ATOM   2544  H   LEU B 404      26.863  -8.816  10.377  1.00  0.00           H
ATOM   2545  HA  LEU B 404      28.263 -11.292  10.363  1.00  0.00           H
ATOM   2546  HB2 LEU B 404      29.059  -8.577  11.477  1.00  0.00           H
ATOM   2547  HB3 LEU B 404      30.166  -9.936  11.356  1.00  0.00           H
ATOM   2548  HG  LEU B 404      28.753  -8.723   8.940  1.00  0.00           H
ATOM   2549 HD21 LEU B 404      30.476  -9.885   7.668  1.00  0.00           H
ATOM   2550 HD22 LEU B 404      31.093 -10.647   9.154  1.00  0.00           H
ATOM   2551 HD23 LEU B 404      29.460 -11.029   8.549  1.00  0.00           H
ATOM   2552 HD11 LEU B 404      30.950  -7.709   8.428  1.00  0.00           H
ATOM   2553 HD12 LEU B 404      30.270  -7.076   9.929  1.00  0.00           H
ATOM   2554 HD13 LEU B 404      31.578  -8.284   9.989  1.00  0.00           H
ATOM   2555  N   LEU B 405      27.327 -10.461  13.402  1.00 65.86           N
ATOM   2556  CA  LEU B 405      27.132 -11.053  14.733  1.00 65.86           C
ATOM   2557  CB  LEU B 405      26.674  -9.982  15.741  1.00 65.86           C
ATOM   2558  CG  LEU B 405      27.703  -8.873  16.026  1.00 65.86           C
ATOM   2559  CD1 LEU B 405      27.102  -7.858  17.000  1.00 65.86           C
ATOM   2560  CD2 LEU B 405      29.006  -9.389  16.645  1.00 65.86           C
ATOM   2561  C   LEU B 405      26.176 -12.261  14.747  1.00 65.86           C
ATOM   2562  O   LEU B 405      26.328 -13.105  15.631  1.00 65.86           O
ATOM   2563  H   LEU B 405      26.867  -9.585  13.176  1.00  0.00           H
ATOM   2564  HA  LEU B 405      28.092 -11.448  15.065  1.00  0.00           H
ATOM   2565  HB2 LEU B 405      26.433 -10.476  16.684  1.00  0.00           H
ATOM   2566  HB3 LEU B 405      25.756  -9.528  15.363  1.00  0.00           H
ATOM   2567  HG  LEU B 405      27.941  -8.364  15.100  1.00  0.00           H
ATOM   2568 HD21 LEU B 405      29.658  -8.547  16.884  1.00  0.00           H
ATOM   2569 HD22 LEU B 405      28.793  -9.942  17.559  1.00  0.00           H
ATOM   2570 HD23 LEU B 405      29.529 -10.026  15.934  1.00  0.00           H
ATOM   2571 HD11 LEU B 405      27.788  -7.020  17.129  1.00  0.00           H
ATOM   2572 HD12 LEU B 405      26.160  -7.488  16.601  1.00  0.00           H
ATOM   2573 HD13 LEU B 405      26.922  -8.327  17.967  1.00  0.00           H
ATOM   2574  N   ASP B 406      25.267 -12.391  13.778  1.00 88.88           N
ATOM   2575  CA  ASP B 406      24.453 -13.602  13.572  1.00 88.88           C
ATOM   2576  CB  ASP B 406      23.229 -13.234  12.712  1.00 88.88           C
ATOM   2577  CG  ASP B 406      22.090 -14.260  12.792  1.00 88.88           C
ATOM   2578  OD1 ASP B 406      21.724 -14.615  13.936  1.00 88.88           O
ATOM   2579  OD2 ASP B 406      21.392 -14.400  11.761  1.00 88.88           O
ATOM   2580  C   ASP B 406      25.264 -14.743  12.917  1.00 88.88           C
ATOM   2581  O   ASP B 406      25.074 -15.918  13.232  1.00 88.88           O
ATOM   2582  H   ASP B 406      25.188 -11.660  13.081  1.00  0.00           H
ATOM   2583  HA  ASP B 406      24.097 -13.960  14.540  1.00  0.00           H
ATOM   2584  HB2 ASP B 406      22.833 -12.276  13.055  1.00  0.00           H
ATOM   2585  HB3 ASP B 406      23.540 -13.113  11.673  1.00  0.00           H
ATOM   2586  N   THR B 407      26.285 -14.407  12.114  1.00 41.28           N
ATOM   2587  CA  THR B 407      27.283 -15.388  11.645  1.00 41.28           C
ATOM   2588  CB  THR B 407      28.105 -14.908  10.433  1.00 41.28           C
ATOM   2589  OG1 THR B 407      29.098 -13.953  10.735  1.00 41.28           O
ATOM   2590  CG2 THR B 407      27.262 -14.342   9.293  1.00 41.28           C
ATOM   2591  C   THR B 407      28.214 -15.854  12.771  1.00 41.28           C
ATOM   2592  O   THR B 407      28.442 -15.142  13.753  1.00 41.28           O
ATOM   2593  H   THR B 407      26.415 -13.424  11.914  1.00  0.00           H
ATOM   2594  HA  THR B 407      26.730 -16.267  11.318  1.00  0.00           H
ATOM   2595  HB  THR B 407      28.622 -15.782  10.037  1.00  0.00           H
ATOM   2596  HG1 THR B 407      28.820 -13.445  11.524  1.00  0.00           H
ATOM   2597 HG21 THR B 407      27.896 -14.165   8.425  1.00  0.00           H
ATOM   2598 HG22 THR B 407      26.808 -13.402   9.595  1.00  0.00           H
ATOM   2599 HG23 THR B 407      26.477 -15.050   9.029  1.00  0.00           H
ATOM   2600  N   ASP B 408      28.821 -17.037  12.617  1.00 78.98           N
ATOM   2601  CA  ASP B 408      29.873 -17.480  13.538  1.00 78.98           C
ATOM   2602  CB  ASP B 408      30.096 -18.999  13.486  1.00 78.98           C
ATOM   2603  CG  ASP B 408      30.840 -19.512  14.732  1.00 78.98           C
ATOM   2604  OD1 ASP B 408      31.004 -18.717  15.694  1.00 78.98           O
ATOM   2605  OD2 ASP B 408      31.204 -20.706  14.729  1.00 78.98           O
ATOM   2606  C   ASP B 408      31.185 -16.693  13.344  1.00 78.98           C
ATOM   2607  O   ASP B 408      31.562 -16.341  12.227  1.00 78.98           O
ATOM   2608  H   ASP B 408      28.646 -17.587  11.795  1.00  0.00           H
ATOM   2609  HA  ASP B 408      29.502 -17.266  14.539  1.00  0.00           H
ATOM   2610  HB2 ASP B 408      30.659 -19.252  12.586  1.00  0.00           H
ATOM   2611  HB3 ASP B 408      29.127 -19.499  13.437  1.00  0.00           H
ATOM   2612  N   LEU B 409      31.871 -16.409  14.450  1.00 65.95           N
ATOM   2613  CA  LEU B 409      33.052 -15.553  14.556  1.00 65.95           C
ATOM   2614  CB  LEU B 409      32.666 -14.076  14.805  1.00 65.95           C
ATOM   2615  CG  LEU B 409      31.866 -13.331  13.723  1.00 65.95           C
ATOM   2616  CD1 LEU B 409      31.491 -11.954  14.280  1.00 65.95           C
ATOM   2617  CD2 LEU B 409      32.680 -13.113  12.447  1.00 65.95           C
ATOM   2618  C   LEU B 409      33.890 -16.025  15.746  1.00 65.95           C
ATOM   2619  O   LEU B 409      33.354 -16.146  16.855  1.00 65.95           O
ATOM   2620  H   LEU B 409      31.667 -17.019  15.242  1.00  0.00           H
ATOM   2621  HA  LEU B 409      33.646 -15.632  13.645  1.00  0.00           H
ATOM   2622  HB2 LEU B 409      32.087 -14.039  15.725  1.00  0.00           H
ATOM   2623  HB3 LEU B 409      33.582 -13.515  14.988  1.00  0.00           H
ATOM   2624  HG  LEU B 409      30.953 -13.874  13.489  1.00  0.00           H
ATOM   2625 HD21 LEU B 409      32.065 -12.591  11.715  1.00  0.00           H
ATOM   2626 HD22 LEU B 409      33.574 -12.529  12.659  1.00  0.00           H
ATOM   2627 HD23 LEU B 409      32.968 -14.076  12.027  1.00  0.00           H
ATOM   2628 HD11 LEU B 409      30.941 -11.394  13.525  1.00  0.00           H
ATOM   2629 HD12 LEU B 409      30.848 -12.077  15.150  1.00  0.00           H
ATOM   2630 HD13 LEU B 409      32.387 -11.397  14.553  1.00  0.00           H
ATOM   2631  N   SER B 410      35.217 -15.981  15.595  1.00 88.98           N
ATOM   2632  CA  SER B 410      36.156 -16.109  16.718  1.00 88.98           C
ATOM   2633  CB  SER B 410      37.609 -15.939  16.259  1.00 88.98           C
ATOM   2634  OG  SER B 410      37.918 -16.776  15.169  1.00 88.98           O
ATOM   2635  C   SER B 410      35.863 -15.044  17.779  1.00 88.98           C
ATOM   2636  O   SER B 410      35.562 -13.907  17.428  1.00 88.98           O
ATOM   2637  H   SER B 410      35.591 -15.751  14.680  1.00  0.00           H
ATOM   2638  HA  SER B 410      36.042 -17.100  17.156  1.00  0.00           H
ATOM   2639  HB2 SER B 410      37.783 -14.902  15.971  1.00  0.00           H
ATOM   2640  HB3 SER B 410      38.273 -16.183  17.090  1.00  0.00           H
ATOM   2641  HG  SER B 410      37.589 -16.345  14.359  1.00  0.00           H
ATOM   2642  N   SER B 411      36.147 -15.316  19.055  1.00 22.21           N
ATOM   2643  CA  SER B 411      35.900 -14.360  20.153  1.00 22.21           C
ATOM   2644  CB  SER B 411      36.357 -14.974  21.479  1.00 22.21           C
ATOM   2645  OG  SER B 411      37.722 -15.352  21.406  1.00 22.21           O
ATOM   2646  C   SER B 411      36.570 -12.992  19.945  1.00 22.21           C
ATOM   2647  O   SER B 411      35.896 -11.973  20.041  1.00 22.21           O
ATOM   2648  H   SER B 411      36.463 -16.241  19.300  1.00  0.00           H
ATOM   2649  HA  SER B 411      34.826 -14.181  20.218  1.00  0.00           H
ATOM   2650  HB2 SER B 411      35.750 -15.853  21.696  1.00  0.00           H
ATOM   2651  HB3 SER B 411      36.218 -14.247  22.281  1.00  0.00           H
ATOM   2652  HG  SER B 411      38.017 -15.599  22.289  1.00  0.00           H
ATOM   2653  N   THR B 412      37.803 -12.984  19.431  1.00107.16           N
ATOM   2654  CA  THR B 412      38.529 -11.771  19.009  1.00107.16           C
ATOM   2655  CB  THR B 412      39.992 -12.123  18.673  1.00107.16           C
ATOM   2656  OG1 THR B 412      40.668 -10.992  18.196  1.00107.16           O
ATOM   2657  CG2 THR B 412      40.185 -13.210  17.609  1.00107.16           C
ATOM   2658  C   THR B 412      37.844 -11.020  17.855  1.00107.16           C
ATOM   2659  O   THR B 412      37.539  -9.837  17.987  1.00107.16           O
ATOM   2660  H   THR B 412      38.276 -13.872  19.390  1.00  0.00           H
ATOM   2661  HA  THR B 412      38.553 -11.073  19.848  1.00  0.00           H
ATOM   2662  HB  THR B 412      40.478 -12.458  19.590  1.00  0.00           H
ATOM   2663  HG1 THR B 412      41.596 -11.207  18.087  1.00  0.00           H
ATOM   2664 HG21 THR B 412      41.246 -13.442  17.517  1.00  0.00           H
ATOM   2665 HG22 THR B 412      39.825 -12.866  16.640  1.00  0.00           H
ATOM   2666 HG23 THR B 412      39.664 -14.123  17.891  1.00  0.00           H
ATOM   2667  N   GLN B 413      37.393 -11.729  16.813  1.00 37.31           N
ATOM   2668  CA  GLN B 413      36.655 -11.133  15.692  1.00 37.31           C
ATOM   2669  CB  GLN B 413      36.432 -12.175  14.582  1.00 37.31           C
ATOM   2670  CG  GLN B 413      37.730 -12.634  13.900  1.00 37.31           C
ATOM   2671  CD  GLN B 413      37.521 -13.871  13.030  1.00 37.31           C
ATOM   2672  OE1 GLN B 413      36.905 -14.849  13.437  1.00 37.31           O
ATOM   2673  NE2 GLN B 413      38.183 -13.938  11.904  1.00 37.31           N
ATOM   2674  C   GLN B 413      35.301 -10.564  16.132  1.00 37.31           C
ATOM   2675  O   GLN B 413      34.902  -9.495  15.677  1.00 37.31           O
ATOM   2676  H   GLN B 413      37.480 -12.732  16.841  1.00  0.00           H
ATOM   2677  HA  GLN B 413      37.242 -10.309  15.291  1.00  0.00           H
ATOM   2678  HB2 GLN B 413      35.924 -13.039  15.009  1.00  0.00           H
ATOM   2679  HB3 GLN B 413      35.779 -11.750  13.818  1.00  0.00           H
ATOM   2680  HG2 GLN B 413      38.480 -12.883  14.646  1.00  0.00           H
ATOM   2681  HG3 GLN B 413      38.120 -11.818  13.292  1.00  0.00           H
ATOM   2682 HE21 GLN B 413      38.718 -13.150  11.553  1.00  0.00           H
ATOM   2683 HE22 GLN B 413      38.068 -14.734  11.281  1.00  0.00           H
ATOM   2684  N   ARG B 414      34.626 -11.244  17.064  1.00 48.90           N
ATOM   2685  CA  ARG B 414      33.332 -10.852  17.630  1.00 48.90           C
ATOM   2686  CB  ARG B 414      32.755 -12.081  18.350  1.00 48.90           C
ATOM   2687  CG  ARG B 414      31.263 -11.939  18.679  1.00 48.90           C
ATOM   2688  CD  ARG B 414      30.662 -13.271  19.164  1.00 48.90           C
ATOM   2689  NE  ARG B 414      30.545 -14.278  18.084  1.00 48.90           N
ATOM   2690  CZ  ARG B 414      29.588 -14.353  17.173  1.00 48.90           C
ATOM   2691  NH1 ARG B 414      28.613 -13.494  17.118  1.00 48.90           N
ATOM   2692  NH2 ARG B 414      29.599 -15.296  16.287  1.00 48.90           N
ATOM   2693  C   ARG B 414      33.430  -9.613  18.529  1.00 48.90           C
ATOM   2694  O   ARG B 414      32.557  -8.758  18.435  1.00 48.90           O
ATOM   2695  H   ARG B 414      35.037 -12.116  17.382  1.00  0.00           H
ATOM   2696  HA  ARG B 414      32.668 -10.578  16.810  1.00  0.00           H
ATOM   2697  HB2 ARG B 414      32.883 -12.948  17.701  1.00  0.00           H
ATOM   2698  HB3 ARG B 414      33.311 -12.264  19.270  1.00  0.00           H
ATOM   2699  HG2 ARG B 414      31.143 -11.190  19.464  1.00  0.00           H
ATOM   2700  HG3 ARG B 414      30.723 -11.601  17.794  1.00  0.00           H
ATOM   2701  HD2 ARG B 414      29.675 -13.076  19.588  1.00  0.00           H
ATOM   2702  HD3 ARG B 414      31.288 -13.671  19.964  1.00  0.00           H
ATOM   2703  HE  ARG B 414      31.286 -14.961  17.995  1.00  0.00           H
ATOM   2704 HH11 ARG B 414      28.538 -12.772  17.801  1.00  0.00           H
ATOM   2705 HH12 ARG B 414      27.858 -13.622  16.440  1.00  0.00           H
ATOM   2706 HH21 ARG B 414      28.976 -15.229  15.480  1.00  0.00           H
ATOM   2707 HH22 ARG B 414      30.304 -16.014  16.298  1.00  0.00           H
ATOM   2708  N   ASP B 415      34.537  -9.439  19.250  1.00 66.86           N
ATOM   2709  CA  ASP B 415      34.838  -8.237  20.044  1.00 66.86           C
ATOM   2710  CB  ASP B 415      35.957  -8.589  21.041  1.00 66.86           C
ATOM   2711  CG  ASP B 415      36.259  -7.492  22.070  1.00 66.86           C
ATOM   2712  OD1 ASP B 415      35.519  -6.484  22.098  1.00 66.86           O
ATOM   2713  OD2 ASP B 415      37.147  -7.751  22.911  1.00 66.86           O
ATOM   2714  C   ASP B 415      35.213  -7.022  19.169  1.00 66.86           C
ATOM   2715  O   ASP B 415      34.524  -5.998  19.205  1.00 66.86           O
ATOM   2716  H   ASP B 415      35.209 -10.196  19.281  1.00  0.00           H
ATOM   2717  HA  ASP B 415      33.952  -7.961  20.620  1.00  0.00           H
ATOM   2718  HB2 ASP B 415      35.663  -9.489  21.584  1.00  0.00           H
ATOM   2719  HB3 ASP B 415      36.869  -8.816  20.488  1.00  0.00           H
ATOM   2720  N   TYR B 416      36.092  -7.223  18.174  1.00 91.62           N
ATOM   2721  CA  TYR B 416      36.391  -6.215  17.143  1.00 91.62           C
ATOM   2722  CB  TYR B 416      37.440  -6.755  16.152  1.00 91.62           C
ATOM   2723  CG  TYR B 416      38.882  -6.638  16.613  1.00 91.62           C
ATOM   2724  CD1 TYR B 416      39.694  -7.778  16.770  1.00 91.62           C
ATOM   2725  CD2 TYR B 416      39.428  -5.361  16.837  1.00 91.62           C
ATOM   2726  CE1 TYR B 416      41.034  -7.641  17.180  1.00 91.62           C
ATOM   2727  CE2 TYR B 416      40.769  -5.215  17.240  1.00 91.62           C
ATOM   2728  CZ  TYR B 416      41.574  -6.361  17.418  1.00 91.62           C
ATOM   2729  OH  TYR B 416      42.868  -6.233  17.816  1.00 91.62           O
ATOM   2730  C   TYR B 416      35.136  -5.771  16.376  1.00 91.62           C
ATOM   2731  O   TYR B 416      34.938  -4.573  16.153  1.00 91.62           O
ATOM   2732  H   TYR B 416      36.599  -8.103  18.154  1.00  0.00           H
ATOM   2733  HA  TYR B 416      36.789  -5.328  17.635  1.00  0.00           H
ATOM   2734  HB2 TYR B 416      37.362  -6.190  15.222  1.00  0.00           H
ATOM   2735  HB3 TYR B 416      37.210  -7.794  15.912  1.00  0.00           H
ATOM   2736  HD1 TYR B 416      39.291  -8.762  16.587  1.00  0.00           H
ATOM   2737  HD2 TYR B 416      38.807  -4.490  16.705  1.00  0.00           H
ATOM   2738  HE1 TYR B 416      41.653  -8.512  17.323  1.00  0.00           H
ATOM   2739  HE2 TYR B 416      41.174  -4.230  17.413  1.00  0.00           H
ATOM   2740  HH  TYR B 416      43.097  -5.316  17.963  1.00  0.00           H
ATOM   2741  N   ALA B 417      34.246  -6.713  16.052  1.00 31.79           N
ATOM   2742  CA  ALA B 417      32.970  -6.428  15.414  1.00 31.79           C
ATOM   2743  CB  ALA B 417      32.367  -7.746  14.907  1.00 31.79           C
ATOM   2744  C   ALA B 417      32.011  -5.663  16.344  1.00 31.79           C
ATOM   2745  O   ALA B 417      31.532  -4.591  15.974  1.00 31.79           O
ATOM   2746  H   ALA B 417      34.482  -7.683  16.234  1.00  0.00           H
ATOM   2747  HA  ALA B 417      33.166  -5.789  14.554  1.00  0.00           H
ATOM   2748  HB1 ALA B 417      32.179  -8.423  15.740  1.00  0.00           H
ATOM   2749  HB2 ALA B 417      33.058  -8.221  14.209  1.00  0.00           H
ATOM   2750  HB3 ALA B 417      31.432  -7.553  14.386  1.00  0.00           H
ATOM   2751  N   GLN B 418      31.746  -6.157  17.557  1.00 78.19           N
ATOM   2752  CA  GLN B 418      30.816  -5.517  18.495  1.00 78.19           C
ATOM   2753  CB  GLN B 418      30.605  -6.448  19.701  1.00 78.19           C
ATOM   2754  CG  GLN B 418      29.637  -5.845  20.733  1.00 78.19           C
ATOM   2755  CD  GLN B 418      29.128  -6.846  21.767  1.00 78.19           C
ATOM   2756  OE1 GLN B 418      29.066  -8.049  21.572  1.00 78.19           O
ATOM   2757  NE2 GLN B 418      28.629  -6.372  22.887  1.00 78.19           N
ATOM   2758  C   GLN B 418      31.279  -4.111  18.915  1.00 78.19           C
ATOM   2759  O   GLN B 418      30.473  -3.179  18.914  1.00 78.19           O
ATOM   2760  H   GLN B 418      32.196  -7.022  17.846  1.00  0.00           H
ATOM   2761  HA  GLN B 418      29.855  -5.398  17.991  1.00  0.00           H
ATOM   2762  HB2 GLN B 418      30.198  -7.390  19.332  1.00  0.00           H
ATOM   2763  HB3 GLN B 418      31.562  -6.647  20.185  1.00  0.00           H
ATOM   2764  HG2 GLN B 418      30.141  -5.029  21.254  1.00  0.00           H
ATOM   2765  HG3 GLN B 418      28.769  -5.432  20.219  1.00  0.00           H
ATOM   2766 HE21 GLN B 418      28.644  -5.385  23.067  1.00  0.00           H
ATOM   2767 HE22 GLN B 418      28.294  -7.056  23.538  1.00  0.00           H
ATOM   2768  N   THR B 419      32.593  -3.902  19.029  1.00 24.18           N
ATOM   2769  CA  THR B 419      33.196  -2.572  19.188  1.00 24.18           C
ATOM   2770  CB  THR B 419      34.718  -2.691  19.388  1.00 24.18           C
ATOM   2771  OG1 THR B 419      34.991  -3.296  20.629  1.00 24.18           O
ATOM   2772  CG2 THR B 419      35.423  -1.330  19.400  1.00 24.18           C
ATOM   2773  C   THR B 419      32.865  -1.652  18.005  1.00 24.18           C
ATOM   2774  O   THR B 419      32.362  -0.548  18.221  1.00 24.18           O
ATOM   2775  H   THR B 419      33.212  -4.710  19.006  1.00  0.00           H
ATOM   2776  HA  THR B 419      32.778  -2.111  20.082  1.00  0.00           H
ATOM   2777  HB  THR B 419      35.153  -3.300  18.595  1.00  0.00           H
ATOM   2778  HG1 THR B 419      34.909  -4.263  20.549  1.00  0.00           H
ATOM   2779 HG21 THR B 419      36.455  -1.457  19.724  1.00  0.00           H
ATOM   2780 HG22 THR B 419      35.425  -0.906  18.397  1.00  0.00           H
ATOM   2781 HG23 THR B 419      34.918  -0.647  20.084  1.00  0.00           H
ATOM   2782  N   ALA B 420      33.009  -2.136  16.763  1.00 31.47           N
ATOM   2783  CA  ALA B 420      32.668  -1.387  15.548  1.00 31.47           C
ATOM   2784  CB  ALA B 420      33.217  -2.146  14.331  1.00 31.47           C
ATOM   2785  C   ALA B 420      31.159  -1.087  15.402  1.00 31.47           C
ATOM   2786  O   ALA B 420      30.798  -0.017  14.904  1.00 31.47           O
ATOM   2787  H   ALA B 420      33.363  -3.080  16.650  1.00  0.00           H
ATOM   2788  HA  ALA B 420      33.180  -0.428  15.590  1.00  0.00           H
ATOM   2789  HB1 ALA B 420      34.288  -2.315  14.450  1.00  0.00           H
ATOM   2790  HB2 ALA B 420      33.052  -1.557  13.427  1.00  0.00           H
ATOM   2791  HB3 ALA B 420      32.716  -3.107  14.220  1.00  0.00           H
ATOM   2792  N   GLN B 421      30.271  -1.958  15.901  1.00 47.86           N
ATOM   2793  CA  GLN B 421      28.830  -1.679  15.945  1.00 47.86           C
ATOM   2794  CB  GLN B 421      28.019  -2.934  16.331  1.00 47.86           C
ATOM   2795  CG  GLN B 421      26.508  -2.662  16.216  1.00 47.86           C
ATOM   2796  CD  GLN B 421      25.630  -3.867  16.541  1.00 47.86           C
ATOM   2797  OE1 GLN B 421      24.806  -3.842  17.445  1.00 47.86           O
ATOM   2798  NE2 GLN B 421      25.636  -4.898  15.728  1.00 47.86           N
ATOM   2799  C   GLN B 421      28.514  -0.517  16.893  1.00 47.86           C
ATOM   2800  O   GLN B 421      27.798   0.409  16.510  1.00 47.86           O
ATOM   2801  H   GLN B 421      30.622  -2.823  16.302  1.00  0.00           H
ATOM   2802  HA  GLN B 421      28.518  -1.372  14.945  1.00  0.00           H
ATOM   2803  HB2 GLN B 421      28.258  -3.235  17.351  1.00  0.00           H
ATOM   2804  HB3 GLN B 421      28.279  -3.752  15.669  1.00  0.00           H
ATOM   2805  HG2 GLN B 421      26.239  -1.856  16.895  1.00  0.00           H
ATOM   2806  HG3 GLN B 421      26.285  -2.340  15.198  1.00  0.00           H
ATOM   2807 HE21 GLN B 421      26.253  -4.934  14.938  1.00  0.00           H
ATOM   2808 HE22 GLN B 421      25.012  -5.652  15.956  1.00  0.00           H
ATOM   2809  N   ASP B 422      29.031  -0.547  18.120  1.00 31.50           N
ATOM   2810  CA  ASP B 422      28.552   0.339  19.185  1.00 31.50           C
ATOM   2811  CB  ASP B 422      28.538  -0.396  20.535  1.00 31.50           C
ATOM   2812  CG  ASP B 422      27.467  -1.504  20.604  1.00 31.50           C
ATOM   2813  OD1 ASP B 422      27.226  -2.168  19.572  1.00 31.50           O
ATOM   2814  OD2 ASP B 422      26.522  -1.331  21.406  1.00 31.50           O
ATOM   2815  C   ASP B 422      29.279   1.693  19.231  1.00 31.50           C
ATOM   2816  O   ASP B 422      28.641   2.719  19.498  1.00 31.50           O
ATOM   2817  H   ASP B 422      29.535  -1.387  18.397  1.00  0.00           H
ATOM   2818  HA  ASP B 422      27.512   0.579  18.973  1.00  0.00           H
ATOM   2819  HB2 ASP B 422      28.338   0.336  21.319  1.00  0.00           H
ATOM   2820  HB3 ASP B 422      29.526  -0.823  20.722  1.00  0.00           H
ATOM   2821  N   CYS B 423      30.485   1.780  18.659  1.00 74.71           N
ATOM   2822  CA  CYS B 423      31.036   3.070  18.239  1.00 74.71           C
ATOM   2823  CB  CYS B 423      32.558   2.948  18.086  1.00 74.71           C
ATOM   2824  SG  CYS B 423      33.048   2.133  16.548  1.00 74.71           S
ATOM   2825  C   CYS B 423      30.310   3.641  16.997  1.00 74.71           C
ATOM   2826  O   CYS B 423      30.115   4.853  16.918  1.00 74.71           O
ATOM   2827  H   CYS B 423      30.972   0.926  18.392  1.00  0.00           H
ATOM   2828  HA  CYS B 423      30.864   3.781  19.048  1.00  0.00           H
ATOM   2829  HB2 CYS B 423      32.955   2.377  18.928  1.00  0.00           H
ATOM   2830  HB3 CYS B 423      33.001   3.939  18.113  1.00  0.00           H
ATOM   2831  HG  CYS B 423      32.647   3.075  15.687  1.00  0.00           H
ATOM   2832  N   GLY B 424      29.694   2.788  16.166  1.00 21.01           N
ATOM   2833  CA  GLY B 424      28.745   3.187  15.118  1.00 21.01           C
ATOM   2834  C   GLY B 424      27.395   3.692  15.652  1.00 21.01           C
ATOM   2835  O   GLY B 424      26.922   4.740  15.212  1.00 21.01           O
ATOM   2836  H   GLY B 424      29.877   1.797  16.275  1.00  0.00           H
ATOM   2837  HA2 GLY B 424      29.190   3.972  14.505  1.00  0.00           H
ATOM   2838  HA3 GLY B 424      28.552   2.322  14.484  1.00  0.00           H
ATOM   2839  N   LYS B 425      26.850   3.076  16.713  1.00 30.81           N
ATOM   2840  CA  LYS B 425      25.677   3.591  17.460  1.00 30.81           C
ATOM   2841  CB  LYS B 425      25.237   2.609  18.559  1.00 30.81           C
ATOM   2842  CG  LYS B 425      24.669   1.280  18.039  1.00 30.81           C
ATOM   2843  CD  LYS B 425      24.456   0.315  19.214  1.00 30.81           C
ATOM   2844  CE  LYS B 425      24.054  -1.072  18.708  1.00 30.81           C
ATOM   2845  NZ  LYS B 425      24.515  -2.144  19.620  1.00 30.81           N
ATOM   2846  C   LYS B 425      25.971   4.948  18.110  1.00 30.81           C
ATOM   2847  O   LYS B 425      25.141   5.852  18.060  1.00 30.81           O
ATOM   2848  H   LYS B 425      27.268   2.193  16.994  1.00  0.00           H
ATOM   2849  HA  LYS B 425      24.850   3.742  16.769  1.00  0.00           H
ATOM   2850  HB2 LYS B 425      24.465   3.088  19.164  1.00  0.00           H
ATOM   2851  HB3 LYS B 425      26.086   2.409  19.213  1.00  0.00           H
ATOM   2852  HG2 LYS B 425      23.721   1.459  17.530  1.00  0.00           H
ATOM   2853  HG3 LYS B 425      25.369   0.832  17.336  1.00  0.00           H
ATOM   2854  HD2 LYS B 425      23.692   0.700  19.892  1.00  0.00           H
ATOM   2855  HD3 LYS B 425      25.394   0.239  19.763  1.00  0.00           H
ATOM   2856  HE2 LYS B 425      24.523  -1.230  17.736  1.00  0.00           H
ATOM   2857  HE3 LYS B 425      22.972  -1.118  18.567  1.00  0.00           H
ATOM   2858  HZ1 LYS B 425      24.466  -3.049  19.159  1.00  0.00           H
ATOM   2859  HZ2 LYS B 425      24.070  -2.137  20.522  1.00  0.00           H
ATOM   2860  HZ3 LYS B 425      25.518  -2.026  19.820  1.00  0.00           H
ATOM   2861  N   SER B 426      27.191   5.123  18.614  1.00 69.25           N
ATOM   2862  CA  SER B 426      27.662   6.401  19.161  1.00 69.25           C
ATOM   2863  CB  SER B 426      29.025   6.219  19.837  1.00 69.25           C
ATOM   2864  OG  SER B 426      28.970   5.182  20.804  1.00 69.25           O
ATOM   2865  C   SER B 426      27.740   7.492  18.083  1.00 69.25           C
ATOM   2866  O   SER B 426      27.301   8.615  18.319  1.00 69.25           O
ATOM   2867  H   SER B 426      27.807   4.321  18.643  1.00  0.00           H
ATOM   2868  HA  SER B 426      26.956   6.740  19.919  1.00  0.00           H
ATOM   2869  HB2 SER B 426      29.303   7.153  20.330  1.00  0.00           H
ATOM   2870  HB3 SER B 426      29.784   5.985  19.094  1.00  0.00           H
ATOM   2871  HG  SER B 426      28.842   4.320  20.371  1.00  0.00           H
ATOM   2872  N   LEU B 427      28.092   7.124  16.844  1.00 50.94           N
ATOM   2873  CA  LEU B 427      28.107   8.047  15.709  1.00 50.94           C
ATOM   2874  CB  LEU B 427      28.987   7.470  14.591  1.00 50.94           C
ATOM   2875  CG  LEU B 427      29.744   8.590  13.855  1.00 50.94           C
ATOM   2876  CD1 LEU B 427      31.112   8.781  14.502  1.00 50.94           C
ATOM   2877  CD2 LEU B 427      29.973   8.247  12.393  1.00 50.94           C
ATOM   2878  C   LEU B 427      26.711   8.377  15.157  1.00 50.94           C
ATOM   2879  O   LEU B 427      26.454   9.532  14.831  1.00 50.94           O
ATOM   2880  H   LEU B 427      28.447   6.186  16.701  1.00  0.00           H
ATOM   2881  HA  LEU B 427      28.546   8.984  16.057  1.00  0.00           H
ATOM   2882  HB2 LEU B 427      28.342   6.940  13.896  1.00  0.00           H
ATOM   2883  HB3 LEU B 427      29.700   6.747  14.989  1.00  0.00           H
ATOM   2884  HG  LEU B 427      29.180   9.521  13.897  1.00  0.00           H
ATOM   2885 HD21 LEU B 427      30.594   9.003  11.917  1.00  0.00           H
ATOM   2886 HD22 LEU B 427      29.018   8.196  11.879  1.00  0.00           H
ATOM   2887 HD23 LEU B 427      30.452   7.274  12.327  1.00  0.00           H
ATOM   2888 HD11 LEU B 427      31.676   7.851  14.443  1.00  0.00           H
ATOM   2889 HD12 LEU B 427      31.664   9.558  13.981  1.00  0.00           H
ATOM   2890 HD13 LEU B 427      30.987   9.067  15.546  1.00  0.00           H
ATOM   2891  N   ILE B 428      25.794   7.408  15.037  1.00116.07           N
ATOM   2892  CA  ILE B 428      24.458   7.677  14.465  1.00116.07           C
ATOM   2893  CB  ILE B 428      23.728   6.366  14.080  1.00116.07           C
ATOM   2894  CG1 ILE B 428      22.647   6.588  13.000  1.00116.07           C
ATOM   2895  CG2 ILE B 428      23.057   5.681  15.278  1.00116.07           C
ATOM   2896  CD1 ILE B 428      23.229   6.784  11.598  1.00116.07           C
ATOM   2897  C   ILE B 428      23.622   8.619  15.354  1.00116.07           C
ATOM   2898  O   ILE B 428      22.866   9.432  14.822  1.00116.07           O
ATOM   2899  H   ILE B 428      26.066   6.454  15.254  1.00  0.00           H
ATOM   2900  HA  ILE B 428      24.628   8.227  13.543  1.00  0.00           H
ATOM   2901  HB  ILE B 428      24.466   5.670  13.677  1.00  0.00           H
ATOM   2902 HG12 ILE B 428      22.023   7.444  13.258  1.00  0.00           H
ATOM   2903 HG13 ILE B 428      22.002   5.709  12.954  1.00  0.00           H
ATOM   2904 HD11 ILE B 428      23.809   5.904  11.324  1.00  0.00           H
ATOM   2905 HD12 ILE B 428      23.856   7.674  11.555  1.00  0.00           H
ATOM   2906 HD13 ILE B 428      22.415   6.890  10.884  1.00  0.00           H
ATOM   2907 HG21 ILE B 428      22.692   4.697  14.983  1.00  0.00           H
ATOM   2908 HG22 ILE B 428      22.219   6.275  15.645  1.00  0.00           H
ATOM   2909 HG23 ILE B 428      23.779   5.555  16.075  1.00  0.00           H
ATOM   2910  N   ARG B 429      23.948   8.686  16.657  1.00122.32           N
ATOM   2911  CA  ARG B 429      23.512   9.735  17.596  1.00122.32           C
ATOM   2912  CB  ARG B 429      24.077   9.412  18.994  1.00122.32           C
ATOM   2913  CG  ARG B 429      23.414  10.206  20.128  1.00122.32           C
ATOM   2914  CD  ARG B 429      24.370  10.393  21.319  1.00122.32           C
ATOM   2915  NE  ARG B 429      25.242  11.575  21.155  1.00122.32           N
ATOM   2916  CZ  ARG B 429      26.531  11.702  21.426  1.00122.32           C
ATOM   2917  NH1 ARG B 429      27.300  10.673  21.637  1.00122.32           N
ATOM   2918  NH2 ARG B 429      27.074  12.878  21.484  1.00122.32           N
ATOM   2919  C   ARG B 429      23.952  11.132  17.138  1.00122.32           C
ATOM   2920  O   ARG B 429      23.111  11.920  16.711  1.00122.32           O
ATOM   2921  H   ARG B 429      24.611   7.999  16.997  1.00  0.00           H
ATOM   2922  HA  ARG B 429      22.422   9.745  17.638  1.00  0.00           H
ATOM   2923  HB2 ARG B 429      25.145   9.621  18.998  1.00  0.00           H
ATOM   2924  HB3 ARG B 429      23.949   8.348  19.204  1.00  0.00           H
ATOM   2925  HG2 ARG B 429      23.079  11.180  19.772  1.00  0.00           H
ATOM   2926  HG3 ARG B 429      22.535   9.652  20.462  1.00  0.00           H
ATOM   2927  HD2 ARG B 429      24.952   9.482  21.467  1.00  0.00           H
ATOM   2928  HD3 ARG B 429      23.765  10.550  22.214  1.00  0.00           H
ATOM   2929  HE  ARG B 429      24.762  12.450  20.910  1.00  0.00           H
ATOM   2930 HH11 ARG B 429      28.315  10.840  21.663  1.00  0.00           H
ATOM   2931 HH12 ARG B 429      26.971   9.765  21.399  1.00  0.00           H
ATOM   2932 HH21 ARG B 429      28.092  12.966  21.573  1.00  0.00           H
ATOM   2933 HH22 ARG B 429      26.517  13.690  21.193  1.00  0.00           H
ATOM   2934  N   LEU B 430      25.266  11.315  16.960  1.00 42.43           N
ATOM   2935  CA  LEU B 430      25.901  12.556  16.491  1.00 42.43           C
ATOM   2936  CB  LEU B 430      27.427  12.349  16.418  1.00 42.43           C
ATOM   2937  CG  LEU B 430      28.106  12.162  17.782  1.00 42.43           C
ATOM   2938  CD1 LEU B 430      29.559  11.732  17.588  1.00 42.43           C
ATOM   2939  CD2 LEU B 430      28.072  13.472  18.558  1.00 42.43           C
ATOM   2940  C   LEU B 430      25.391  13.024  15.122  1.00 42.43           C
ATOM   2941  O   LEU B 430      25.257  14.221  14.884  1.00 42.43           O
ATOM   2942  H   LEU B 430      25.873  10.557  17.239  1.00  0.00           H
ATOM   2943  HA  LEU B 430      25.687  13.353  17.201  1.00  0.00           H
ATOM   2944  HB2 LEU B 430      27.639  11.482  15.797  1.00  0.00           H
ATOM   2945  HB3 LEU B 430      27.874  13.212  15.924  1.00  0.00           H
ATOM   2946  HG  LEU B 430      27.594  11.389  18.354  1.00  0.00           H
ATOM   2947 HD21 LEU B 430      27.057  13.686  18.885  1.00  0.00           H
ATOM   2948 HD22 LEU B 430      28.711  13.402  19.432  1.00  0.00           H
ATOM   2949 HD23 LEU B 430      28.418  14.298  17.952  1.00  0.00           H
ATOM   2950 HD11 LEU B 430      29.997  11.520  18.561  1.00  0.00           H
ATOM   2951 HD12 LEU B 430      30.127  12.520  17.098  1.00  0.00           H
ATOM   2952 HD13 LEU B 430      29.601  10.818  17.000  1.00  0.00           H
ATOM   2953  N   ILE B 431      25.058  12.090  14.232  1.00 44.04           N
ATOM   2954  CA  ILE B 431      24.546  12.389  12.888  1.00 44.04           C
ATOM   2955  CB  ILE B 431      24.640  11.114  12.022  1.00 44.04           C
ATOM   2956  CG1 ILE B 431      26.134  10.779  11.792  1.00 44.04           C
ATOM   2957  CG2 ILE B 431      23.899  11.288  10.681  1.00 44.04           C
ATOM   2958  CD1 ILE B 431      26.404   9.381  11.224  1.00 44.04           C
ATOM   2959  C   ILE B 431      23.127  12.987  12.928  1.00 44.04           C
ATOM   2960  O   ILE B 431      22.782  13.814  12.080  1.00 44.04           O
ATOM   2961  H   ILE B 431      25.253  11.125  14.478  1.00  0.00           H
ATOM   2962  HA  ILE B 431      25.185  13.151  12.440  1.00  0.00           H
ATOM   2963  HB  ILE B 431      24.173  10.290  12.560  1.00  0.00           H
ATOM   2964 HG12 ILE B 431      26.691  10.848  12.724  1.00  0.00           H
ATOM   2965 HG13 ILE B 431      26.571  11.532  11.146  1.00  0.00           H
ATOM   2966 HG21 ILE B 431      24.039  10.419  10.046  1.00  0.00           H
ATOM   2967 HG22 ILE B 431      24.267  12.173  10.160  1.00  0.00           H
ATOM   2968 HG23 ILE B 431      22.829  11.395  10.852  1.00  0.00           H
ATOM   2969 HD11 ILE B 431      26.260   8.642  12.008  1.00  0.00           H
ATOM   2970 HD12 ILE B 431      27.433   9.336  10.872  1.00  0.00           H
ATOM   2971 HD13 ILE B 431      25.752   9.148  10.386  1.00  0.00           H
ATOM   2972  N   ASN B 432      22.307  12.615  13.915  1.00 40.26           N
ATOM   2973  CA  ASN B 432      21.020  13.272  14.167  1.00 40.26           C
ATOM   2974  CB  ASN B 432      20.054  12.262  14.807  1.00 40.26           C
ATOM   2975  CG  ASN B 432      18.643  12.478  14.293  1.00 40.26           C
ATOM   2976  OD1 ASN B 432      18.207  11.812  13.365  1.00 40.26           O
ATOM   2977  ND2 ASN B 432      18.004  13.561  14.655  1.00 40.26           N
ATOM   2978  C   ASN B 432      21.173  14.555  15.006  1.00 40.26           C
ATOM   2979  O   ASN B 432      20.587  15.573  14.652  1.00 40.26           O
ATOM   2980  H   ASN B 432      22.654  11.965  14.614  1.00  0.00           H
ATOM   2981  HA  ASN B 432      20.597  13.578  13.210  1.00  0.00           H
ATOM   2982  HB2 ASN B 432      20.069  12.347  15.893  1.00  0.00           H
ATOM   2983  HB3 ASN B 432      20.340  11.244  14.541  1.00  0.00           H
ATOM   2984 HD21 ASN B 432      18.347  14.241  15.331  1.00  0.00           H
ATOM   2985 HD22 ASN B 432      17.110  13.771  14.265  1.00  0.00           H
ATOM   2986  N   GLU B 433      22.125  14.574  15.941  1.00 69.40           N
ATOM   2987  CA  GLU B 433      22.520  15.747  16.743  1.00 69.40           C
ATOM   2988  CB  GLU B 433      23.691  15.312  17.658  1.00 69.40           C
ATOM   2989  CG  GLU B 433      23.614  15.762  19.124  1.00 69.40           C
ATOM   2990  CD  GLU B 433      24.235  14.705  20.058  1.00 69.40           C
ATOM   2991  OE1 GLU B 433      23.654  13.605  20.177  1.00 69.40           O
ATOM   2992  OE2 GLU B 433      25.402  14.859  20.482  1.00 69.40           O
ATOM   2993  C   GLU B 433      22.941  16.937  15.856  1.00 69.40           C
ATOM   2994  O   GLU B 433      22.479  18.063  16.034  1.00 69.40           O
ATOM   2995  H   GLU B 433      22.576  13.692  16.170  1.00  0.00           H
ATOM   2996  HA  GLU B 433      21.670  16.061  17.351  1.00  0.00           H
ATOM   2997  HB2 GLU B 433      23.718  14.225  17.666  1.00  0.00           H
ATOM   2998  HB3 GLU B 433      24.642  15.641  17.237  1.00  0.00           H
ATOM   2999  HG2 GLU B 433      22.568  15.900  19.407  1.00  0.00           H
ATOM   3000  HG3 GLU B 433      24.120  16.724  19.233  1.00  0.00           H
ATOM   3001  N   VAL B 434      23.702  16.653  14.796  1.00 33.61           N
ATOM   3002  CA  VAL B 434      24.165  17.636  13.806  1.00 33.61           C
ATOM   3003  CB  VAL B 434      25.387  17.059  13.064  1.00 33.61           C
ATOM   3004  CG1 VAL B 434      25.740  17.752  11.748  1.00 33.61           C
ATOM   3005  CG2 VAL B 434      26.615  17.172  13.971  1.00 33.61           C
ATOM   3006  C   VAL B 434      23.059  18.102  12.854  1.00 33.61           C
ATOM   3007  O   VAL B 434      22.998  19.298  12.564  1.00 33.61           O
ATOM   3008  H   VAL B 434      24.074  15.710  14.738  1.00  0.00           H
ATOM   3009  HA  VAL B 434      24.485  18.530  14.339  1.00  0.00           H
ATOM   3010  HB  VAL B 434      25.206  16.008  12.838  1.00  0.00           H
ATOM   3011 HG21 VAL B 434      27.455  16.647  13.519  1.00  0.00           H
ATOM   3012 HG22 VAL B 434      26.880  18.218  14.129  1.00  0.00           H
ATOM   3013 HG23 VAL B 434      26.394  16.716  14.936  1.00  0.00           H
ATOM   3014 HG11 VAL B 434      26.687  17.372  11.372  1.00  0.00           H
ATOM   3015 HG12 VAL B 434      25.813  18.831  11.893  1.00  0.00           H
ATOM   3016 HG13 VAL B 434      24.978  17.519  11.007  1.00  0.00           H
ATOM   3017  N   LEU B 435      22.131  17.224  12.446  1.00 45.81           N
ATOM   3018  CA  LEU B 435      20.937  17.647  11.698  1.00 45.81           C
ATOM   3019  CB  LEU B 435      20.116  16.422  11.231  1.00 45.81           C
ATOM   3020  CG  LEU B 435      18.724  16.777  10.654  1.00 45.81           C
ATOM   3021  CD1 LEU B 435      18.829  17.617   9.378  1.00 45.81           C
ATOM   3022  CD2 LEU B 435      17.926  15.516  10.319  1.00 45.81           C
ATOM   3023  C   LEU B 435      20.070  18.589  12.542  1.00 45.81           C
ATOM   3024  O   LEU B 435      19.626  19.623  12.051  1.00 45.81           O
ATOM   3025  H   LEU B 435      22.174  16.279  12.805  1.00  0.00           H
ATOM   3026  HA  LEU B 435      21.264  18.204  10.818  1.00  0.00           H
ATOM   3027  HB2 LEU B 435      19.961  15.769  12.090  1.00  0.00           H
ATOM   3028  HB3 LEU B 435      20.689  15.871  10.486  1.00  0.00           H
ATOM   3029  HG  LEU B 435      18.141  17.327  11.391  1.00  0.00           H
ATOM   3030 HD21 LEU B 435      16.900  15.791  10.077  1.00  0.00           H
ATOM   3031 HD22 LEU B 435      17.915  14.848  11.182  1.00  0.00           H
ATOM   3032 HD23 LEU B 435      18.360  15.019   9.460  1.00  0.00           H
ATOM   3033 HD11 LEU B 435      17.837  17.798   8.966  1.00  0.00           H
ATOM   3034 HD12 LEU B 435      19.277  18.584   9.606  1.00  0.00           H
ATOM   3035 HD13 LEU B 435      19.441  17.106   8.638  1.00  0.00           H
ATOM   3036  N   ASP B 436      19.799  18.231  13.794  1.00 37.02           N
ATOM   3037  CA  ASP B 436      18.882  18.996  14.643  1.00 37.02           C
ATOM   3038  CB  ASP B 436      18.278  18.088  15.732  1.00 37.02           C
ATOM   3039  CG  ASP B 436      17.452  16.924  15.168  1.00 37.02           C
ATOM   3040  OD1 ASP B 436      16.875  17.059  14.064  1.00 37.02           O
ATOM   3041  OD2 ASP B 436      17.280  15.911  15.878  1.00 37.02           O
ATOM   3042  C   ASP B 436      19.511  20.296  15.182  1.00 37.02           C
ATOM   3043  O   ASP B 436      18.792  21.289  15.292  1.00 37.02           O
ATOM   3044  H   ASP B 436      20.193  17.368  14.158  1.00  0.00           H
ATOM   3045  HA  ASP B 436      18.048  19.317  14.015  1.00  0.00           H
ATOM   3046  HB2 ASP B 436      19.078  17.663  16.334  1.00  0.00           H
ATOM   3047  HB3 ASP B 436      17.645  18.694  16.384  1.00  0.00           H
ATOM   3048  N   ARG B 437      20.853  20.423  15.174  1.00116.89           N
ATOM   3049  CA  ARG B 437      21.531  21.739  15.236  1.00116.89           C
ATOM   3050  CB  ARG B 437      23.035  21.598  15.538  1.00116.89           C
ATOM   3051  CG  ARG B 437      23.738  22.945  15.861  1.00116.89           C
ATOM   3052  CD  ARG B 437      24.662  23.505  14.752  1.00116.89           C
ATOM   3053  NE  ARG B 437      23.976  24.400  13.779  1.00116.89           N
ATOM   3054  CZ  ARG B 437      24.504  25.011  12.725  1.00116.89           C
ATOM   3055  NH1 ARG B 437      25.770  24.890  12.450  1.00116.89           N
ATOM   3056  NH2 ARG B 437      23.816  25.775  11.929  1.00116.89           N
ATOM   3057  C   ARG B 437      21.329  22.582  13.978  1.00116.89           C
ATOM   3058  O   ARG B 437      21.280  23.798  14.094  1.00116.89           O
ATOM   3059  H   ARG B 437      21.410  19.573  15.129  1.00  0.00           H
ATOM   3060  HA  ARG B 437      21.065  22.294  16.052  1.00  0.00           H
ATOM   3061  HB2 ARG B 437      23.142  20.942  16.405  1.00  0.00           H
ATOM   3062  HB3 ARG B 437      23.530  21.114  14.695  1.00  0.00           H
ATOM   3063  HG2 ARG B 437      23.012  23.705  16.154  1.00  0.00           H
ATOM   3064  HG3 ARG B 437      24.354  22.779  16.745  1.00  0.00           H
ATOM   3065  HD2 ARG B 437      25.448  24.084  15.239  1.00  0.00           H
ATOM   3066  HD3 ARG B 437      25.147  22.666  14.245  1.00  0.00           H
ATOM   3067  HE  ARG B 437      22.979  24.566  13.923  1.00  0.00           H
ATOM   3068 HH11 ARG B 437      26.167  25.422  11.697  1.00  0.00           H
ATOM   3069 HH12 ARG B 437      26.339  24.392  13.103  1.00  0.00           H
ATOM   3070 HH21 ARG B 437      24.262  26.359  11.248  1.00  0.00           H
ATOM   3071 HH22 ARG B 437      22.909  26.129  12.269  1.00  0.00           H
ATOM   3072  N   ALA B 438      21.261  22.001  12.780  1.00 45.21           N
ATOM   3073  CA  ALA B 438      20.973  22.760  11.555  1.00 45.21           C
ATOM   3074  CB  ALA B 438      21.240  21.861  10.339  1.00 45.21           C
ATOM   3075  C   ALA B 438      19.548  23.359  11.554  1.00 45.21           C
ATOM   3076  O   ALA B 438      19.368  24.511  11.159  1.00 45.21           O
ATOM   3077  H   ALA B 438      21.317  20.993  12.728  1.00  0.00           H
ATOM   3078  HA  ALA B 438      21.665  23.603  11.497  1.00  0.00           H
ATOM   3079  HB1 ALA B 438      22.244  21.451  10.421  1.00  0.00           H
ATOM   3080  HB2 ALA B 438      20.515  21.053  10.280  1.00  0.00           H
ATOM   3081  HB3 ALA B 438      21.172  22.440   9.419  1.00  0.00           H
ATOM   3082  N   LYS B 439      18.592  22.687  12.211  1.00 65.35           N
ATOM   3083  CA  LYS B 439      17.224  23.192  12.425  1.00 65.35           C
ATOM   3084  CB  LYS B 439      16.320  22.058  12.917  1.00 65.35           C
ATOM   3085  CG  LYS B 439      16.198  20.882  11.947  1.00 65.35           C
ATOM   3086  CD  LYS B 439      15.376  19.809  12.655  1.00 65.35           C
ATOM   3087  CE  LYS B 439      15.160  18.620  11.729  1.00 65.35           C
ATOM   3088  NZ  LYS B 439      14.751  17.449  12.528  1.00 65.35           N
ATOM   3089  C   LYS B 439      17.102  24.347  13.425  1.00 65.35           C
ATOM   3090  O   LYS B 439      16.018  24.912  13.536  1.00 65.35           O
ATOM   3091  H   LYS B 439      18.816  21.758  12.548  1.00  0.00           H
ATOM   3092  HA  LYS B 439      16.832  23.563  11.477  1.00  0.00           H
ATOM   3093  HB2 LYS B 439      16.697  21.703  13.878  1.00  0.00           H
ATOM   3094  HB3 LYS B 439      15.315  22.453  13.079  1.00  0.00           H
ATOM   3095  HG2 LYS B 439      15.706  21.194  11.025  1.00  0.00           H
ATOM   3096  HG3 LYS B 439      17.181  20.481  11.710  1.00  0.00           H
ATOM   3097  HD2 LYS B 439      14.412  20.218  12.962  1.00  0.00           H
ATOM   3098  HD3 LYS B 439      15.912  19.489  13.546  1.00  0.00           H
ATOM   3099  HE2 LYS B 439      14.394  18.892  10.994  1.00  0.00           H
ATOM   3100  HE3 LYS B 439      16.105  18.409  11.214  1.00  0.00           H
ATOM   3101  HZ1 LYS B 439      14.597  16.632  11.968  1.00  0.00           H
ATOM   3102  HZ2 LYS B 439      15.524  17.242  13.163  1.00  0.00           H
ATOM   3103  HZ3 LYS B 439      13.960  17.668  13.112  1.00  0.00           H
ATOM   3104  N   ILE B 440      18.131  24.636  14.231  1.00 99.83           N
ATOM   3105  CA  ILE B 440      18.002  25.600  15.343  1.00 99.83           C
ATOM   3106  CB  ILE B 440      19.189  25.477  16.329  1.00 99.83           C
ATOM   3107  CG1 ILE B 440      18.758  25.944  17.735  1.00 99.83           C
ATOM   3108  CG2 ILE B 440      20.432  26.252  15.863  1.00 99.83           C
ATOM   3109  CD1 ILE B 440      19.805  25.665  18.820  1.00 99.83           C
ATOM   3110  C   ILE B 440      17.772  27.043  14.860  1.00 99.83           C
ATOM   3111  O   ILE B 440      17.136  27.819  15.567  1.00 99.83           O
ATOM   3112  H   ILE B 440      18.999  24.138  14.112  1.00  0.00           H
ATOM   3113  HA  ILE B 440      17.099  25.320  15.887  1.00  0.00           H
ATOM   3114  HB  ILE B 440      19.455  24.418  16.399  1.00  0.00           H
ATOM   3115 HG12 ILE B 440      18.544  27.012  17.719  1.00  0.00           H
ATOM   3116 HG13 ILE B 440      17.844  25.420  18.014  1.00  0.00           H
ATOM   3117 HG21 ILE B 440      21.312  25.944  16.423  1.00  0.00           H
ATOM   3118 HG22 ILE B 440      20.609  26.056  14.811  1.00  0.00           H
ATOM   3119 HG23 ILE B 440      20.285  27.327  15.983  1.00  0.00           H
ATOM   3120 HD11 ILE B 440      19.392  25.926  19.794  1.00  0.00           H
ATOM   3121 HD12 ILE B 440      20.071  24.607  18.816  1.00  0.00           H
ATOM   3122 HD13 ILE B 440      20.697  26.267  18.649  1.00  0.00           H
ATOM   3123  N   GLU B 441      18.149  27.344  13.611  1.00139.96           N
ATOM   3124  CA  GLU B 441      17.792  28.598  12.928  1.00139.96           C
ATOM   3125  CB  GLU B 441      18.789  28.965  11.797  1.00139.96           C
ATOM   3126  CG  GLU B 441      20.105  28.171  11.681  1.00139.96           C
ATOM   3127  CD  GLU B 441      20.990  28.140  12.938  1.00139.96           C
ATOM   3128  OE1 GLU B 441      20.922  29.059  13.781  1.00139.96           O
ATOM   3129  OE2 GLU B 441      21.848  27.222  12.992  1.00139.96           O
ATOM   3130  C   GLU B 441      16.345  28.532  12.388  1.00139.96           C
ATOM   3131  O   GLU B 441      15.546  29.438  12.623  1.00139.96           O
ATOM   3132  H   GLU B 441      18.687  26.658  13.106  1.00  0.00           H
ATOM   3133  HA  GLU B 441      17.829  29.407  13.661  1.00  0.00           H
ATOM   3134  HB2 GLU B 441      19.045  30.018  11.911  1.00  0.00           H
ATOM   3135  HB3 GLU B 441      18.282  28.877  10.834  1.00  0.00           H
ATOM   3136  HG2 GLU B 441      20.692  28.594  10.864  1.00  0.00           H
ATOM   3137  HG3 GLU B 441      19.861  27.147  11.389  1.00  0.00           H
ATOM   3138  N   ALA B 442      16.001  27.423  11.714  1.00246.92           N
ATOM   3139  CA  ALA B 442      14.646  26.983  11.357  1.00246.92           C
ATOM   3140  CB  ALA B 442      14.077  27.894  10.256  1.00246.92           C
ATOM   3141  C   ALA B 442      14.667  25.517  10.856  1.00246.92           C
ATOM   3142  O   ALA B 442      15.562  25.157  10.086  1.00246.92           O
ATOM   3143  H   ALA B 442      16.722  26.728  11.597  1.00  0.00           H
ATOM   3144  HA  ALA B 442      14.012  27.044  12.242  1.00  0.00           H
ATOM   3145  HB1 ALA B 442      14.011  28.921  10.613  1.00  0.00           H
ATOM   3146  HB2 ALA B 442      14.726  27.861   9.380  1.00  0.00           H
ATOM   3147  HB3 ALA B 442      13.080  27.554   9.977  1.00  0.00           H
ATOM   3148  N   GLY B 443      13.622  24.718  11.136  1.00 39.81           N
ATOM   3149  CA  GLY B 443      13.431  23.368  10.565  1.00 39.81           C
ATOM   3150  C   GLY B 443      12.512  22.446  11.359  1.00 39.81           C
ATOM   3151  O   GLY B 443      11.442  22.941  11.773  1.00 39.81           O
ATOM   3152  OXT GLY B 443      12.773  21.221  11.306  1.00 39.81           O
ATOM   3153  H   GLY B 443      12.905  25.042  11.769  1.00  0.00           H
ATOM   3154  HA2 GLY B 443      13.005  23.458   9.570  1.00  0.00           H
ATOM   3155  HA3 GLY B 443      14.393  22.873  10.481  1.00  0.00           H
END
