# Supplementary material for: Cytokinin perception in potato: new features of canonical players
Source: J Exp Bot. 2018 May 24;69(16):3839–53. doi: 10.1093/jxb/ery199 (PMC6054150; doi:10.1093/jxb/ery199)
Supplement: Supplementary Dataset S1 [file ery199_suppl_supplementary_dataset_s1.zip › Supplementary_File/03_ATPase_domain/additional_models/StHK3_ATPase_IntFold.pdb]

HELIX    1   1 ARG    514  LYS    531  1                                  18
HELIX    2   2 PRO    551  PHE    568  1                                  18
HELIX    3   3 VAL    584  GLU    589  1                                   6
HELIX    4   4 SER    595  GLY    603  1                                   9
HELIX    5   5 PRO    605  GLU    622  1                                  18
HELIX    6   6 ALA    651  PHE    656  1                                   6
HELIX    7   7 GLY    676  MET    687  1                                  12
SHEET    1   1 1 VAL   533  ILE   539  0
SHEET    2   2 1 GLY   572  LEU   580  0
SHEET    3   3 1 ILE   634  THR   643  0
SHEET    4   4 1 GLU   690  LEU   696  0
SHEET    5   5 1 GLY   700  PHE   709  0
ATOM      1  H   VAL   513     -38.077  11.386   0.875  1.00  1.47           H
ATOM      2  N   VAL   513     -37.494  12.096   0.512  1.00  1.47           N
ATOM      3  CA  VAL   513     -36.057  11.904   0.685  1.00  1.47           C
ATOM      4  C   VAL   513     -35.590  10.622   0.003  1.00  1.47           C
ATOM      5  O   VAL   513     -34.560  10.620  -0.667  1.00  1.47           O
ATOM      6  CB  VAL   513     -35.684  11.874   2.184  1.00  1.47           C
ATOM      7  CG1 VAL   513     -34.186  11.631   2.359  1.00  1.47           C
ATOM      8  CG2 VAL   513     -36.041  13.203   2.848  1.00  1.47           C
ATOM      9  H   ARG   514     -37.350   9.725   0.673  1.00  1.05           H
ATOM     10  N   ARG   514     -36.474   9.551   0.252  1.00  1.05           N
ATOM     11  CA  ARG   514     -36.121   8.210  -0.100  1.00  1.05           C
ATOM     12  C   ARG   514     -35.903   8.173  -1.542  1.00  1.05           C
ATOM     13  O   ARG   514     -34.951   7.550  -2.006  1.00  1.05           O
ATOM     14  CB  ARG   514     -37.209   7.207   0.292  1.00  1.05           C
ATOM     15  CG  ARG   514     -37.342   7.085   1.810  1.00  1.05           C
ATOM     16  CD  ARG   514     -38.441   6.089   2.178  1.00  1.05           C
ATOM     17  NE  ARG   514     -38.573   6.010   3.648  1.00  1.05           N
ATOM     18  CZ  ARG   514     -39.534   5.319   4.234  1.00  1.05           C
ATOM     19  NH1 ARG   514     -39.616   5.275   5.549  1.00  1.05           N
ATOM     20  NH2 ARG   514     -40.414   4.670   3.501  1.00  1.05           N
ATOM     21  H   ALA   515     -37.557   9.525  -1.846  1.00  1.39           H
ATOM     22  N   ALA   515     -36.880   8.911  -2.220  1.00  1.39           N
ATOM     23  CA  ALA   515     -36.827   8.690  -3.733  1.00  1.39           C
ATOM     24  C   ALA   515     -35.519   9.296  -4.312  1.00  1.39           C
ATOM     25  O   ALA   515     -34.839   8.650  -5.106  1.00  1.39           O
ATOM     26  CB  ALA   515     -38.042   9.311  -4.412  1.00  1.39           C
ATOM     27  H   THR   516     -35.750  11.009  -3.272  1.00  1.19           H
ATOM     28  N   THR   516     -35.168  10.529  -3.909  1.00  1.19           N
ATOM     29  CA  THR   516     -33.904  11.195  -4.403  1.00  1.19           C
ATOM     30  C   THR   516     -32.783  10.365  -4.008  1.00  1.19           C
ATOM     31  O   THR   516     -31.915  10.071  -4.826  1.00  1.19           O
ATOM     32  CB  THR   516     -33.724  12.615  -3.832  1.00  1.19           C
ATOM     33  OG1 THR   516     -34.823  13.422  -4.234  1.00  1.19           O
ATOM     34  CG2 THR   516     -32.434  13.258  -4.338  1.00  1.19           C
ATOM     35  H   LEU   517     -33.576  10.073  -2.048  1.00  0.91           H
ATOM     36  N   LEU   517     -32.828   9.973  -2.685  1.00  0.91           N
ATOM     37  CA  LEU   517     -31.585   9.335  -2.236  1.00  0.91           C
ATOM     38  C   LEU   517     -31.375   7.995  -2.817  1.00  0.91           C
ATOM     39  O   LEU   517     -30.251   7.648  -3.173  1.00  0.91           O
ATOM     40  CB  LEU   517     -31.593   9.248  -0.707  1.00  0.91           C
ATOM     41  CG  LEU   517     -31.144  10.551  -0.036  1.00  0.91           C
ATOM     42  CD1 LEU   517     -29.646  10.762  -0.245  1.00  0.91           C
ATOM     43  CD2 LEU   517     -31.894  11.740  -0.634  1.00  0.91           C
ATOM     44  H   ASP   518     -33.227   7.573  -2.660  1.00  0.87           H
ATOM     45  N   ASP   518     -32.361   7.203  -2.954  1.00  0.87           N
ATOM     46  CA  ASP   518     -32.308   5.785  -3.517  1.00  0.87           C
ATOM     47  C   ASP   518     -31.821   5.991  -5.052  1.00  0.87           C
ATOM     48  O   ASP   518     -30.964   5.252  -5.531  1.00  0.87           O
ATOM     49  CB  ASP   518     -33.651   5.051  -3.486  1.00  0.87           C
ATOM     50  CG  ASP   518     -34.041   4.666  -2.061  1.00  0.87           C
ATOM     51  OD1 ASP   518     -35.222   4.383  -1.838  1.00  0.87           O
ATOM     52  OD2 ASP   518     -32.769   4.739  -1.234  1.00  0.87           O
ATOM     53  H   GLU   519     -33.098   7.646  -5.268  1.00  0.73           H
ATOM     54  N   GLU   519     -32.448   7.028  -5.682  1.00  0.73           N
ATOM     55  CA  GLU   519     -32.083   7.206  -7.130  1.00  0.73           C
ATOM     56  C   GLU   519     -30.703   7.561  -7.278  1.00  0.73           C
ATOM     57  O   GLU   519     -30.021   7.031  -8.152  1.00  0.73           O
ATOM     58  CB  GLU   519     -32.972   8.273  -7.773  1.00  0.73           C
ATOM     59  CG  GLU   519     -32.666   8.434  -9.262  1.00  0.73           C
ATOM     60  CD  GLU   519     -33.599   9.455  -9.905  1.00  0.73           C
ATOM     61  OE1 GLU   519     -33.457   9.697 -11.107  1.00  0.73           O
ATOM     62  OE2 GLU   519     -34.452   9.989  -9.187  1.00  0.73           O
ATOM     63  H   VAL   520     -30.760   8.779  -5.749  1.00  0.64           H
ATOM     64  N   VAL   520     -30.212   8.420  -6.488  1.00  0.64           N
ATOM     65  CA  VAL   520     -28.903   8.865  -6.643  1.00  0.64           C
ATOM     66  C   VAL   520     -27.940   7.690  -6.347  1.00  0.64           C
ATOM     67  O   VAL   520     -26.969   7.490  -7.074  1.00  0.64           O
ATOM     68  CB  VAL   520     -28.584  10.059  -5.716  1.00  0.64           C
ATOM     69  CG1 VAL   520     -27.105  10.433  -5.814  1.00  0.64           C
ATOM     70  CG2 VAL   520     -29.418  11.276  -6.110  1.00  0.64           C
ATOM     71  H   LEU   521     -29.158   7.014  -4.712  1.00  1.02           H
ATOM     72  N   LEU   521     -28.316   6.945  -5.223  1.00  1.02           N
ATOM     73  CA  LEU   521     -27.327   5.986  -4.818  1.00  1.02           C
ATOM     74  C   LEU   521     -27.131   4.966  -6.033  1.00  1.02           C
ATOM     75  O   LEU   521     -26.010   4.542  -6.307  1.00  1.02           O
ATOM     76  CB  LEU   521     -27.742   5.224  -3.556  1.00  1.02           C
ATOM     77  CG  LEU   521     -27.811   6.122  -2.315  1.00  1.02           C
ATOM     78  CD1 LEU   521     -28.336   5.329  -1.120  1.00  1.02           C
ATOM     79  CD2 LEU   521     -26.423   6.661  -1.975  1.00  1.02           C
ATOM     80  H   SER   522     -28.949   4.947  -6.365  1.00  1.26           H
ATOM     81  N   SER   522     -28.107   4.585  -6.733  1.00  1.26           N
ATOM     82  CA  SER   522     -28.152   3.757  -7.911  1.00  1.26           C
ATOM     83  C   SER   522     -27.516   4.297  -9.247  1.00  1.26           C
ATOM     84  O   SER   522     -26.889   3.538  -9.983  1.00  1.26           O
ATOM     85  CB  SER   522     -29.627   3.420  -8.136  1.00  1.26           C
ATOM     86  OG  SER   522     -30.356   4.602  -8.436  1.00  1.26           O
ATOM     87  H   LEU   523     -28.224   6.161  -8.905  1.00  0.99           H
ATOM     88  N   LEU   523     -27.693   5.595  -9.515  1.00  0.99           N
ATOM     89  CA  LEU   523     -27.091   6.200 -10.724  1.00  0.99           C
ATOM     90  C   LEU   523     -25.588   6.017 -10.480  1.00  0.99           C
ATOM     91  O   LEU   523     -24.842   5.734 -11.414  1.00  0.99           O
ATOM     92  CB  LEU   523     -27.414   7.684 -10.919  1.00  0.99           C
ATOM     93  CG  LEU   523     -28.912   7.947 -11.108  1.00  0.99           C
ATOM     94  CD1 LEU   523     -29.181   9.449 -11.160  1.00  0.99           C
ATOM     95  CD2 LEU   523     -29.399   7.316 -12.411  1.00  0.99           C
ATOM     96  H   PHE   524     -25.677   6.437  -8.443  1.00  0.80           H
ATOM     97  N   PHE   524     -25.086   6.169  -9.187  1.00  0.80           N
ATOM     98  CA  PHE   524     -23.671   5.927  -8.923  1.00  0.80           C
ATOM     99  C   PHE   524     -23.325   4.510  -8.894  1.00  0.80           C
ATOM    100  O   PHE   524     -22.261   4.125  -9.373  1.00  0.80           O
ATOM    101  CB  PHE   524     -23.288   6.587  -7.595  1.00  0.80           C
ATOM    102  CG  PHE   524     -23.245   8.095  -7.700  1.00  0.80           C
ATOM    103  CD1 PHE   524     -24.300   8.865  -7.217  1.00  0.80           C
ATOM    104  CD2 PHE   524     -22.147   8.725  -8.282  1.00  0.80           C
ATOM    105  CE1 PHE   524     -24.259  10.255  -7.315  1.00  0.80           C
ATOM    106  CE2 PHE   524     -22.106  10.115  -8.381  1.00  0.80           C
ATOM    107  CZ  PHE   524     -23.161  10.878  -7.897  1.00  0.80           C
ATOM    108  H   SER   525     -25.119   4.096  -8.039  1.00  1.23           H
ATOM    109  N   SER   525     -24.249   3.727  -8.326  1.00  1.23           N
ATOM    110  CA  SER   525     -23.963   2.237  -8.117  1.00  1.23           C
ATOM    111  C   SER   525     -23.303   1.731  -9.435  1.00  1.23           C
ATOM    112  O   SER   525     -22.292   1.035  -9.390  1.00  1.23           O
ATOM    113  CB  SER   525     -25.226   1.425  -7.823  1.00  1.23           C
ATOM    114  OG  SER   525     -25.755   1.789  -6.556  1.00  1.23           O
ATOM    115  H   GLY   526     -24.756   2.598 -10.284  1.00  1.89           H
ATOM    116  N   GLY   526     -23.913   2.118 -10.465  1.00  1.89           N
ATOM    117  CA  GLY   526     -23.489   1.927 -11.829  1.00  1.89           C
ATOM    118  C   GLY   526     -22.117   2.472 -12.216  1.00  1.89           C
ATOM    119  O   GLY   526     -21.253   1.714 -12.652  1.00  1.89           O
ATOM    120  H   LYS   527     -22.708   4.431 -11.614  1.00  2.02           H
ATOM    121  N   LYS   527     -22.031   3.827 -12.002  1.00  2.02           N
ATOM    122  CA  LYS   527     -20.755   4.369 -12.421  1.00  2.02           C
ATOM    123  C   LYS   527     -19.536   3.914 -11.637  1.00  2.02           C
ATOM    124  O   LYS   527     -18.486   3.658 -12.223  1.00  2.02           O
ATOM    125  CB  LYS   527     -20.871   5.896 -12.377  1.00  2.02           C
ATOM    126  CG  LYS   527     -21.947   6.406 -13.336  1.00  2.02           C
ATOM    127  CD  LYS   527     -22.055   7.930 -13.267  1.00  2.02           C
ATOM    128  CE  LYS   527     -23.137   8.437 -14.219  1.00  2.02           C
ATOM    129  NZ  LYS   527     -23.220   9.920 -14.148  1.00  2.02           N
ATOM    130  H   SER   528     -20.439   4.047  -9.854  1.00  1.39           H
ATOM    131  N   SER   528     -19.570   3.765 -10.229  1.00  1.39           N
ATOM    132  CA  SER   528     -18.582   3.292  -9.374  1.00  1.39           C
ATOM    133  C   SER   528     -18.161   1.738  -9.561  1.00  1.39           C
ATOM    134  O   SER   528     -16.980   1.406  -9.481  1.00  1.39           O
ATOM    135  CB  SER   528     -19.056   3.532  -7.939  1.00  1.39           C
ATOM    136  OG  SER   528     -20.217   2.759  -7.674  1.00  1.39           O
ATOM    137  H   GLN   529     -19.856   0.986 -10.351  1.00  1.20           H
ATOM    138  N   GLN   529     -19.055   0.786  -9.810  1.00  1.20           N
ATOM    139  CA  GLN   529     -18.853  -0.632  -9.267  1.00  1.20           C
ATOM    140  C   GLN   529     -17.615  -1.255  -9.737  1.00  1.20           C
ATOM    141  O   GLN   529     -17.008  -2.042  -9.014  1.00  1.20           O
ATOM    142  CB  GLN   529     -20.055  -1.497  -9.651  1.00  1.20           C
ATOM    143  CG  GLN   529     -19.984  -2.880  -9.001  1.00  1.20           C
ATOM    144  CD  GLN   529     -20.049  -2.775  -7.481  1.00  1.20           C
ATOM    145  NE2 GLN   529     -19.188  -3.479  -6.779  1.00  1.20           N
ATOM    146  OE1 GLN   529     -20.876  -2.058  -6.935  1.00  1.20           O
ATOM    147  H   GLU   530     -17.946  -0.364 -11.462  1.00  2.05           H
ATOM    148  N   GLU   530     -17.269  -0.872 -10.955  1.00  2.05           N
ATOM    149  CA  GLU   530     -15.983  -1.146 -11.569  1.00  2.05           C
ATOM    150  C   GLU   530     -14.761  -0.597 -10.865  1.00  2.05           C
ATOM    151  O   GLU   530     -13.733  -1.267 -10.802  1.00  2.05           O
ATOM    152  CB  GLU   530     -16.043  -0.621 -13.005  1.00  2.05           C
ATOM    153  CG  GLU   530     -17.075  -1.382 -13.838  1.00  2.05           C
ATOM    154  CD  GLU   530     -17.194  -0.789 -15.237  1.00  2.05           C
ATOM    155  OE1 GLU   530     -17.907  -1.374 -16.058  1.00  2.05           O
ATOM    156  OE2 GLU   530     -16.569   0.250 -15.479  1.00  2.05           O
ATOM    157  H   LYS   531     -15.759   0.932 -10.208  1.00  1.22           H
ATOM    158  N   LYS   531     -14.827   0.622 -10.312  1.00  1.22           N
ATOM    159  CA  LYS   531     -13.792   1.440  -9.894  1.00  1.22           C
ATOM    160  C   LYS   531     -13.337   0.889  -8.513  1.00  1.22           C
ATOM    161  O   LYS   531     -12.415   1.430  -7.906  1.00  1.22           O
ATOM    162  CB  LYS   531     -14.207   2.908  -9.766  1.00  1.22           C
ATOM    163  CG  LYS   531     -14.528   3.523 -11.129  1.00  1.22           C
ATOM    164  CD  LYS   531     -14.912   4.996 -10.981  1.00  1.22           C
ATOM    165  CE  LYS   531     -15.221   5.612 -12.345  1.00  1.22           C
ATOM    166  NZ  LYS   531     -15.569   7.049 -12.185  1.00  1.22           N
ATOM    167  H   GLY   532     -14.684  -0.595  -8.508  1.00  1.30           H
ATOM    168  N   GLY   532     -13.950  -0.178  -7.997  1.00  1.30           N
ATOM    169  CA  GLY   532     -13.558  -0.758  -6.676  1.00  1.30           C
ATOM    170  C   GLY   532     -13.967   0.129  -5.471  1.00  1.30           C
ATOM    171  O   GLY   532     -13.217   0.238  -4.503  1.00  1.30           O
ATOM    172  H   VAL   533     -15.692   0.764  -6.546  1.00  0.76           H
ATOM    173  N   VAL   533     -15.235   0.720  -5.672  1.00  0.76           N
ATOM    174  CA  VAL   533     -15.859   1.264  -4.548  1.00  0.76           C
ATOM    175  C   VAL   533     -17.139   0.555  -4.185  1.00  0.76           C
ATOM    176  O   VAL   533     -17.961   0.282  -5.057  1.00  0.76           O
ATOM    177  CB  VAL   533     -16.133   2.767  -4.779  1.00  0.76           C
ATOM    178  CG1 VAL   533     -16.871   3.367  -3.583  1.00  0.76           C
ATOM    179  CG2 VAL   533     -14.819   3.524  -4.967  1.00  0.76           C
ATOM    180  H   GLU   534     -16.629   0.261  -2.365  1.00  0.88           H
ATOM    181  N   GLU   534     -17.402   0.229  -2.978  1.00  0.88           N
ATOM    182  CA  GLU   534     -18.761  -0.185  -2.437  1.00  0.88           C
ATOM    183  C   GLU   534     -19.543   0.986  -1.767  1.00  0.88           C
ATOM    184  O   GLU   534     -19.021   1.638  -0.865  1.00  0.88           O
ATOM    185  CB  GLU   534     -18.577  -1.333  -1.441  1.00  0.88           C
ATOM    186  CG  GLU   534     -18.136  -2.618  -2.143  1.00  0.88           C
ATOM    187  CD  GLU   534     -17.900  -3.737  -1.135  1.00  0.88           C
ATOM    188  OE1 GLU   534     -18.168  -3.520   0.050  1.00  0.88           O
ATOM    189  OE2 GLU   534     -17.450  -4.809  -1.557  1.00  0.88           O
ATOM    190  H   LEU   535     -21.424   0.419  -2.375  1.00  1.22           H
ATOM    191  N   LEU   535     -20.827   1.197  -2.265  1.00  1.22           N
ATOM    192  CA  LEU   535     -21.314   2.527  -2.624  1.00  1.22           C
ATOM    193  C   LEU   535     -22.553   2.867  -1.856  1.00  1.22           C
ATOM    194  O   LEU   535     -23.518   3.363  -2.432  1.00  1.22           O
ATOM    195  CB  LEU   535     -21.591   2.603  -4.128  1.00  1.22           C
ATOM    196  CG  LEU   535     -21.615   4.042  -4.656  1.00  1.22           C
ATOM    197  CD1 LEU   535     -20.289   4.736  -4.354  1.00  1.22           C
ATOM    198  CD2 LEU   535     -21.838   4.047  -6.167  1.00  1.22           C
ATOM    199  H   ALA   536     -21.674   2.882  -0.122  1.00  1.14           H
ATOM    200  N   ALA   536     -22.507   2.604  -0.573  1.00  1.14           N
ATOM    201  CA  ALA   536     -23.515   1.985   0.174  1.00  1.14           C
ATOM    202  C   ALA   536     -24.394   3.045   0.819  1.00  1.14           C
ATOM    203  O   ALA   536     -23.955   4.177   1.010  1.00  1.14           O
ATOM    204  CB  ALA   536     -22.920   1.073   1.240  1.00  1.14           C
ATOM    205  H   GLY   537     -26.015   1.838   0.890  1.00  1.11           H
ATOM    206  N   GLY   537     -25.621   2.701   1.163  1.00  1.11           N
ATOM    207  CA  GLY   537     -26.402   3.608   1.961  1.00  1.11           C
ATOM    208  C   GLY   537     -27.216   3.004   3.088  1.00  1.11           C
ATOM    209  O   GLY   537     -27.592   1.836   3.018  1.00  1.11           O
ATOM    210  H   TYR   538     -27.064   4.634   4.028  1.00  0.82           H
ATOM    211  N   TYR   538     -27.495   3.749   4.096  1.00  0.82           N
ATOM    212  CA  TYR   538     -28.300   3.461   5.213  1.00  0.82           C
ATOM    213  C   TYR   538     -29.189   4.637   5.543  1.00  0.82           C
ATOM    214  O   TYR   538     -28.762   5.784   5.430  1.00  0.82           O
ATOM    215  CB  TYR   538     -27.432   3.106   6.425  1.00  0.82           C
ATOM    216  CG  TYR   538     -26.579   1.878   6.180  1.00  0.82           C
ATOM    217  CD1 TYR   538     -25.301   2.002   5.631  1.00  0.82           C
ATOM    218  CD2 TYR   538     -27.063   0.609   6.500  1.00  0.82           C
ATOM    219  CE1 TYR   538     -24.516   0.870   5.405  1.00  0.82           C
ATOM    220  CE2 TYR   538     -26.280  -0.524   6.275  1.00  0.82           C
ATOM    221  CZ  TYR   538     -25.008  -0.390   5.729  1.00  0.82           C
ATOM    222  OH  TYR   538     -24.237  -1.505   5.507  1.00  0.82           O
ATOM    223  H   ILE   539     -30.737   3.497   6.247  1.00  0.98           H
ATOM    224  N   ILE   539     -30.407   4.379   5.952  1.00  0.98           N
ATOM    225  CA  ILE   539     -31.328   5.532   5.960  1.00  0.98           C
ATOM    226  C   ILE   539     -32.140   5.475   7.286  1.00  0.98           C
ATOM    227  O   ILE   539     -32.476   4.391   7.756  1.00  0.98           O
ATOM    228  CB  ILE   539     -32.287   5.534   4.748  1.00  0.98           C
ATOM    229  CG1 ILE   539     -31.503   5.727   3.446  1.00  0.98           C
ATOM    230  CG2 ILE   539     -33.305   6.669   4.877  1.00  0.98           C
ATOM    231  CD1 ILE   539     -32.383   5.501   2.221  1.00  0.98           C
ATOM    232  H   SER   540     -32.127   7.411   7.658  1.00  1.50           H
ATOM    233  N   SER   540     -32.507   6.550   7.955  1.00  1.50           N
ATOM    234  CA  SER   540     -33.393   6.531   9.040  1.00  1.50           C
ATOM    235  C   SER   540     -34.724   5.949   8.589  1.00  1.50           C
ATOM    236  O   SER   540     -35.191   6.256   7.495  1.00  1.50           O
ATOM    237  CB  SER   540     -33.607   7.935   9.610  1.00  1.50           C
ATOM    238  OG  SER   540     -32.384   8.443  10.123  1.00  1.50           O
ATOM    239  H   ASP   541     -34.818   4.685  10.246  1.00  1.77           H
ATOM    240  N   ASP   541     -35.274   5.124   9.488  1.00  1.77           N
ATOM    241  CA  ASP   541     -36.673   4.892   9.282  1.00  1.77           C
ATOM    242  C   ASP   541     -37.514   6.101   9.356  1.00  1.77           C
ATOM    243  O   ASP   541     -38.402   6.286   8.527  1.00  1.77           O
ATOM    244  CB  ASP   541     -37.148   3.858  10.307  1.00  1.77           C
ATOM    245  CG  ASP   541     -36.615   2.466   9.980  1.00  1.77           C
ATOM    246  OD1 ASP   541     -36.704   1.590  10.846  1.00  1.77           O
ATOM    247  OD2 ASP   541     -36.076   2.536   8.561  1.00  1.77           O
ATOM    248  H   LYS   542     -36.665   6.791  11.155  1.00  1.69           H
ATOM    249  N   LYS   542     -37.257   7.032  10.403  1.00  1.69           N
ATOM    250  CA  LYS   542     -37.860   8.343  10.371  1.00  1.69           C
ATOM    251  C   LYS   542     -36.831   9.129   9.565  1.00  1.69           C
ATOM    252  O   LYS   542     -36.132   9.976  10.117  1.00  1.69           O
ATOM    253  CB  LYS   542     -38.070   8.998  11.739  1.00  1.69           C
ATOM    254  CG  LYS   542     -38.655  10.405  11.606  1.00  1.69           C
ATOM    255  CD  LYS   542     -38.868  11.035  12.982  1.00  1.69           C
ATOM    256  CE  LYS   542     -39.460  12.437  12.848  1.00  1.69           C
ATOM    257  NZ  LYS   542     -39.672  13.030  14.195  1.00  1.69           N
ATOM    258  H   VAL   543     -36.865   7.901   7.898  1.00  1.79           H
ATOM    259  N   VAL   543     -36.768   8.822   8.240  1.00  1.79           N
ATOM    260  CA  VAL   543     -36.552   9.912   7.298  1.00  1.79           C
ATOM    261  C   VAL   543     -37.827  10.257   6.734  1.00  1.79           C
ATOM    262  O   VAL   543     -38.404   9.470   5.986  1.00  1.79           O
ATOM    263  CB  VAL   543     -35.559   9.537   6.175  1.00  1.79           C
ATOM    264  CG1 VAL   543     -35.471  10.659   5.141  1.00  1.79           C
ATOM    265  CG2 VAL   543     -34.165   9.301   6.754  1.00  1.79           C
ATOM    266  N   PRO   544     -38.388  11.416   7.003  1.00  1.72           N
ATOM    267  CA  PRO   544     -39.855  11.589   6.848  1.00  1.72           C
ATOM    268  C   PRO   544     -40.108  11.341   5.300  1.00  1.72           C
ATOM    269  O   PRO   544     -39.270  11.697   4.474  1.00  1.72           O
ATOM    270  CB  PRO   544     -40.197  13.028   7.241  1.00  1.72           C
ATOM    271  CG  PRO   544     -38.984  13.848   6.860  1.00  1.72           C
ATOM    272  CD  PRO   544     -38.546  13.354   5.492  1.00  1.72           C
ATOM    273  H   ASP   545     -41.941  10.550   5.450  1.00  1.70           H
ATOM    274  N   ASP   545     -41.184  10.773   4.858  1.00  1.70           N
ATOM    275  CA  ASP   545     -41.278  10.445   3.372  1.00  1.70           C
ATOM    276  C   ASP   545     -41.564  11.669   2.422  1.00  1.70           C
ATOM    277  O   ASP   545     -41.520  11.525   1.202  1.00  1.70           O
ATOM    278  CB  ASP   545     -42.361   9.377   3.193  1.00  1.70           C
ATOM    279  CG  ASP   545     -41.939   8.049   3.815  1.00  1.70           C
ATOM    280  OD1 ASP   545     -42.780   7.147   3.885  1.00  1.70           O
ATOM    281  OD2 ASP   545     -40.482   8.206   4.214  1.00  1.70           O
ATOM    282  H   VAL   546     -41.124  12.887   3.788  1.00  2.29           H
ATOM    283  N   VAL   546     -41.819  12.742   3.102  1.00  2.29           N
ATOM    284  CA  VAL   546     -42.890  13.669   2.991  1.00  2.29           C
ATOM    285  C   VAL   546     -42.233  15.151   2.889  1.00  2.29           C
ATOM    286  O   VAL   546     -42.709  16.082   3.536  1.00  2.29           O
ATOM    287  CB  VAL   546     -43.865  13.602   4.188  1.00  2.29           C
ATOM    288  CG1 VAL   546     -44.915  14.707   4.085  1.00  2.29           C
ATOM    289  CG2 VAL   546     -44.582  12.253   4.214  1.00  2.29           C
ATOM    290  H   LEU   547     -40.892  14.510   1.636  1.00  1.77           H
ATOM    291  N   LEU   547     -41.239  15.293   2.127  1.00  1.77           N
ATOM    292  CA  LEU   547     -40.562  16.650   1.942  1.00  1.77           C
ATOM    293  C   LEU   547     -41.512  17.573   1.211  1.00  1.77           C
ATOM    294  O   LEU   547     -42.347  17.110   0.436  1.00  1.77           O
ATOM    295  CB  LEU   547     -39.252  16.518   1.159  1.00  1.77           C
ATOM    296  CG  LEU   547     -38.191  15.706   1.910  1.00  1.77           C
ATOM    297  CD1 LEU   547     -36.964  15.497   1.025  1.00  1.77           C
ATOM    298  CD2 LEU   547     -37.761  16.442   3.178  1.00  1.77           C
ATOM    299  H   ILE   548     -41.095  19.217   2.295  1.00  1.78           H
ATOM    300  N   ILE   548     -41.407  18.865   1.427  1.00  1.78           N
ATOM    301  CA  ILE   548     -41.737  19.756   0.410  1.00  1.78           C
ATOM    302  C   ILE   548     -40.455  20.261  -0.040  1.00  1.78           C
ATOM    303  O   ILE   548     -39.802  21.013   0.680  1.00  1.78           O
ATOM    304  CB  ILE   548     -42.644  20.925   0.855  1.00  1.78           C
ATOM    305  CG1 ILE   548     -43.960  20.391   1.430  1.00  1.78           C
ATOM    306  CG2 ILE   548     -42.965  21.831  -0.336  1.00  1.78           C
ATOM    307  CD1 ILE   548     -44.793  21.505   2.056  1.00  1.78           C
ATOM    308  H   GLY   549     -40.521  19.727  -1.967  1.00  1.83           H
ATOM    309  N   GLY   549     -39.979  19.955  -1.174  1.00  1.83           N
ATOM    310  CA  GLY   549     -38.481  19.951  -1.284  1.00  1.83           C
ATOM    311  C   GLY   549     -38.228  20.226  -2.701  1.00  1.83           C
ATOM    312  O   GLY   549     -39.146  20.158  -3.515  1.00  1.83           O
ATOM    313  H   ASP   550     -36.184  20.284  -2.396  1.00  1.07           H
ATOM    314  N   ASP   550     -36.965  20.526  -2.949  1.00  1.07           N
ATOM    315  CA  ASP   550     -36.762  21.280  -4.165  1.00  1.07           C
ATOM    316  C   ASP   550     -36.044  20.400  -5.084  1.00  1.07           C
ATOM    317  O   ASP   550     -34.833  20.232  -4.956  1.00  1.07           O
ATOM    318  CB  ASP   550     -35.963  22.567  -3.938  1.00  1.07           C
ATOM    319  CG  ASP   550     -35.841  23.380  -5.223  1.00  1.07           C
ATOM    320  OD1 ASP   550     -35.540  24.575  -5.130  1.00  1.07           O
ATOM    321  OD2 ASP   550     -36.147  22.426  -6.364  1.00  1.07           O
ATOM    322  N   PRO   551     -36.820  19.875  -5.985  1.00  1.49           N
ATOM    323  CA  PRO   551     -36.327  18.660  -6.601  1.00  1.49           C
ATOM    324  C   PRO   551     -35.067  18.807  -7.306  1.00  1.49           C
ATOM    325  O   PRO   551     -34.166  17.988  -7.136  1.00  1.49           O
ATOM    326  CB  PRO   551     -37.460  18.296  -7.562  1.00  1.49           C
ATOM    327  CG  PRO   551     -38.705  18.922  -6.972  1.00  1.49           C
ATOM    328  CD  PRO   551     -38.304  20.310  -6.502  1.00  1.49           C
ATOM    329  H   GLY   552     -35.414  20.595  -8.255  1.00  1.37           H
ATOM    330  N   GLY   552     -34.844  19.799  -8.128  1.00  1.37           N
ATOM    331  CA  GLY   552     -33.641  19.671  -8.890  1.00  1.37           C
ATOM    332  C   GLY   552     -32.309  19.734  -8.059  1.00  1.37           C
ATOM    333  O   GLY   552     -31.407  18.929  -8.278  1.00  1.37           O
ATOM    334  H   ARG   553     -33.083  21.172  -7.154  1.00  1.17           H
ATOM    335  N   ARG   553     -32.249  20.645  -7.174  1.00  1.17           N
ATOM    336  CA  ARG   553     -31.193  20.971  -6.265  1.00  1.17           C
ATOM    337  C   ARG   553     -30.846  20.068  -5.157  1.00  1.17           C
ATOM    338  O   ARG   553     -29.669  19.793  -4.931  1.00  1.17           O
ATOM    339  CB  ARG   553     -31.557  22.354  -5.720  1.00  1.17           C
ATOM    340  CG  ARG   553     -31.614  23.401  -6.833  1.00  1.17           C
ATOM    341  CD  ARG   553     -32.063  24.754  -6.280  1.00  1.17           C
ATOM    342  NE  ARG   553     -32.285  25.700  -7.393  1.00  1.17           N
ATOM    343  CZ  ARG   553     -33.395  25.698  -8.110  1.00  1.17           C
ATOM    344  NH1 ARG   553     -33.553  26.560  -9.095  1.00  1.17           N
ATOM    345  NH2 ARG   553     -34.347  24.832  -7.839  1.00  1.17           N
ATOM    346  H   PHE   554     -32.744  19.840  -4.537  1.00  1.22           H
ATOM    347  N   PHE   554     -31.826  19.519  -4.370  1.00  1.22           N
ATOM    348  CA  PHE   554     -31.589  18.473  -3.289  1.00  1.22           C
ATOM    349  C   PHE   554     -30.842  17.398  -4.095  1.00  1.22           C
ATOM    350  O   PHE   554     -29.887  16.806  -3.597  1.00  1.22           O
ATOM    351  CB  PHE   554     -32.851  17.873  -2.661  1.00  1.22           C
ATOM    352  CG  PHE   554     -32.528  16.952  -1.506  1.00  1.22           C
ATOM    353  CD1 PHE   554     -32.107  17.475  -0.286  1.00  1.22           C
ATOM    354  CD2 PHE   554     -32.651  15.573  -1.655  1.00  1.22           C
ATOM    355  CE1 PHE   554     -31.810  16.625   0.778  1.00  1.22           C
ATOM    356  CE2 PHE   554     -32.354  14.722  -0.591  1.00  1.22           C
ATOM    357  CZ  PHE   554     -31.934  15.249   0.624  1.00  1.22           C
ATOM    358  H   ARG   555     -32.050  17.597  -5.792  1.00  1.12           H
ATOM    359  N   ARG   555     -31.282  17.150  -5.361  1.00  1.12           N
ATOM    360  CA  ARG   555     -30.506  16.110  -6.133  1.00  1.12           C
ATOM    361  C   ARG   555     -29.167  16.440  -6.660  1.00  1.12           C
ATOM    362  O   ARG   555     -28.260  15.613  -6.599  1.00  1.12           O
ATOM    363  CB  ARG   555     -31.427  15.675  -7.276  1.00  1.12           C
ATOM    364  CG  ARG   555     -30.747  14.656  -8.191  1.00  1.12           C
ATOM    365  CD  ARG   555     -31.732  14.116  -9.226  1.00  1.12           C
ATOM    366  NE  ARG   555     -31.029  13.217 -10.165  1.00  1.12           N
ATOM    367  CZ  ARG   555     -31.658  12.576 -11.134  1.00  1.12           C
ATOM    368  NH1 ARG   555     -30.993  11.783 -11.950  1.00  1.12           N
ATOM    369  NH2 ARG   555     -32.956  12.731 -11.286  1.00  1.12           N
ATOM    370  H   GLN   556     -29.727  18.232  -7.276  1.00  1.02           H
ATOM    371  N   GLN   556     -28.983  17.593  -7.166  1.00  1.02           N
ATOM    372  CA  GLN   556     -27.632  17.984  -7.592  1.00  1.02           C
ATOM    373  C   GLN   556     -26.706  17.889  -6.269  1.00  1.02           C
ATOM    374  O   GLN   556     -25.548  17.484  -6.355  1.00  1.02           O
ATOM    375  CB  GLN   556     -27.573  19.398  -8.175  1.00  1.02           C
ATOM    376  CG  GLN   556     -26.167  19.746  -8.663  1.00  1.02           C
ATOM    377  CD  GLN   556     -26.118  21.161  -9.229  1.00  1.02           C
ATOM    378  NE2 GLN   556     -25.049  21.513  -9.912  1.00  1.02           N
ATOM    379  OE1 GLN   556     -27.042  21.941  -9.054  1.00  1.02           O
ATOM    380  H   ILE   557     -28.084  18.572  -4.906  1.00  0.84           H
ATOM    381  N   ILE   557     -27.156  18.246  -4.985  1.00  0.84           N
ATOM    382  CA  ILE   557     -26.361  18.157  -3.837  1.00  0.84           C
ATOM    383  C   ILE   557     -25.981  16.761  -3.487  1.00  0.84           C
ATOM    384  O   ILE   557     -24.819  16.496  -3.185  1.00  0.84           O
ATOM    385  CB  ILE   557     -27.097  18.820  -2.651  1.00  0.84           C
ATOM    386  CG1 ILE   557     -27.202  20.334  -2.866  1.00  0.84           C
ATOM    387  CG2 ILE   557     -26.340  18.565  -1.346  1.00  0.84           C
ATOM    388  CD1 ILE   557     -28.164  20.978  -1.873  1.00  0.84           C
ATOM    389  H   ILE   558     -27.900  16.152  -3.814  1.00  0.94           H
ATOM    390  N   ILE   558     -26.988  15.889  -3.546  1.00  0.94           N
ATOM    391  CA  ILE   558     -26.728  14.545  -3.217  1.00  0.94           C
ATOM    392  C   ILE   558     -25.658  14.014  -4.212  1.00  0.94           C
ATOM    393  O   ILE   558     -24.681  13.396  -3.794  1.00  0.94           O
ATOM    394  CB  ILE   558     -27.996  13.664  -3.281  1.00  0.94           C
ATOM    395  CG1 ILE   558     -29.050  14.174  -2.291  1.00  0.94           C
ATOM    396  CG2 ILE   558     -27.656  12.215  -2.927  1.00  0.94           C
ATOM    397  CD1 ILE   558     -28.537  14.136  -0.855  1.00  0.94           C
ATOM    398  H   THR   559     -26.649  14.797  -5.797  1.00  0.75           H
ATOM    399  N   THR   559     -25.860  14.274  -5.519  1.00  0.75           N
ATOM    400  CA  THR   559     -24.968  13.820  -6.488  1.00  0.75           C
ATOM    401  C   THR   559     -23.606  14.386  -6.473  1.00  0.75           C
ATOM    402  O   THR   559     -22.631  13.649  -6.603  1.00  0.75           O
ATOM    403  CB  THR   559     -25.617  14.068  -7.863  1.00  0.75           C
ATOM    404  OG1 THR   559     -26.839  13.347  -7.938  1.00  0.75           O
ATOM    405  CG2 THR   559     -24.706  13.608  -8.999  1.00  0.75           C
ATOM    406  H   ASN   560     -24.303  16.271  -6.129  1.00  0.73           H
ATOM    407  N   ASN   560     -23.506  15.715  -6.305  1.00  0.73           N
ATOM    408  CA  ASN   560     -22.208  16.346  -6.381  1.00  0.73           C
ATOM    409  C   ASN   560     -21.367  15.902  -5.227  1.00  0.73           C
ATOM    410  O   ASN   560     -20.188  15.603  -5.402  1.00  0.73           O
ATOM    411  CB  ASN   560     -22.328  17.873  -6.389  1.00  0.73           C
ATOM    412  CG  ASN   560     -22.867  18.378  -7.723  1.00  0.73           C
ATOM    413  ND2 ASN   560     -23.296  19.622  -7.779  1.00  0.73           N
ATOM    414  OD1 ASN   560     -22.898  17.651  -8.706  1.00  0.73           O
ATOM    415  H   LEU   561     -22.908  16.077  -3.907  1.00  0.97           H
ATOM    416  N   LEU   561     -21.954  15.834  -3.984  1.00  0.97           N
ATOM    417  CA  LEU   561     -21.226  15.416  -2.789  1.00  0.97           C
ATOM    418  C   LEU   561     -20.752  13.970  -2.948  1.00  0.97           C
ATOM    419  O   LEU   561     -19.602  13.661  -2.644  1.00  0.97           O
ATOM    420  CB  LEU   561     -22.106  15.545  -1.543  1.00  0.97           C
ATOM    421  CG  LEU   561     -21.373  15.152  -0.255  1.00  0.97           C
ATOM    422  CD1 LEU   561     -20.163  16.059  -0.039  1.00  0.97           C
ATOM    423  CD2 LEU   561     -22.307  15.288   0.947  1.00  0.97           C
ATOM    424  H   VAL   562     -22.609  13.370  -3.701  1.00  1.00           H
ATOM    425  N   VAL   562     -21.697  13.089  -3.451  1.00  1.00           N
ATOM    426  CA  VAL   562     -21.298  11.646  -3.621  1.00  1.00           C
ATOM    427  C   VAL   562     -20.256  11.420  -4.670  1.00  1.00           C
ATOM    428  O   VAL   562     -19.371  10.588  -4.490  1.00  1.00           O
ATOM    429  CB  VAL   562     -22.557  10.808  -3.935  1.00  1.00           C
ATOM    430  CG1 VAL   562     -22.176   9.356  -4.224  1.00  1.00           C
ATOM    431  CG2 VAL   562     -23.520  10.829  -2.749  1.00  1.00           C
ATOM    432  H   GLY   563     -21.168  12.851  -5.875  1.00  1.03           H
ATOM    433  N   GLY   563     -20.417  12.219  -5.768  1.00  1.03           N
ATOM    434  CA  GLY   563     -19.455  12.124  -6.778  1.00  1.03           C
ATOM    435  C   GLY   563     -18.098  12.644  -6.271  1.00  1.03           C
ATOM    436  O   GLY   563     -17.057  12.098  -6.628  1.00  1.03           O
ATOM    437  H   ASN   564     -18.888  14.178  -5.202  1.00  1.11           H
ATOM    438  N   ASN   564     -18.060  13.692  -5.431  1.00  1.11           N
ATOM    439  CA  ASN   564     -16.817  14.116  -4.854  1.00  1.11           C
ATOM    440  C   ASN   564     -16.212  12.951  -4.160  1.00  1.11           C
ATOM    441  O   ASN   564     -15.015  12.707  -4.294  1.00  1.11           O
ATOM    442  CB  ASN   564     -17.000  15.277  -3.873  1.00  1.11           C
ATOM    443  CG  ASN   564     -17.367  16.565  -4.603  1.00  1.11           C
ATOM    444  ND2 ASN   564     -18.050  17.472  -3.936  1.00  1.11           N
ATOM    445  OD1 ASN   564     -17.037  16.745  -5.766  1.00  1.11           O
ATOM    446  H   SER   565     -18.002  12.519  -3.329  1.00  0.98           H
ATOM    447  N   SER   565     -17.057  12.259  -3.443  1.00  0.98           N
ATOM    448  CA  SER   565     -16.543  10.992  -2.762  1.00  0.98           C
ATOM    449  C   SER   565     -16.012   9.887  -3.642  1.00  0.98           C
ATOM    450  O   SER   565     -14.941   9.346  -3.373  1.00  0.98           O
ATOM    451  CB  SER   565     -17.688  10.461  -1.897  1.00  0.98           C
ATOM    452  OG  SER   565     -17.992  11.391  -0.868  1.00  0.98           O
ATOM    453  H   ILE   566     -17.542  10.002  -4.871  1.00  1.02           H
ATOM    454  N   ILE   566     -16.697   9.534  -4.673  1.00  1.02           N
ATOM    455  CA  ILE   566     -16.256   8.473  -5.547  1.00  1.02           C
ATOM    456  C   ILE   566     -14.925   8.986  -6.164  1.00  1.02           C
ATOM    457  O   ILE   566     -13.961   8.231  -6.263  1.00  1.02           O
ATOM    458  CB  ILE   566     -17.263   8.127  -6.667  1.00  1.02           C
ATOM    459  CG1 ILE   566     -18.577   7.616  -6.065  1.00  1.02           C
ATOM    460  CG2 ILE   566     -16.691   7.040  -7.580  1.00  1.02           C
ATOM    461  CD1 ILE   566     -19.660   7.464  -7.128  1.00  1.02           C
ATOM    462  H   LYS   567     -15.714  10.823  -6.389  1.00  1.47           H
ATOM    463  N   LYS   567     -14.903  10.291  -6.567  1.00  1.47           N
ATOM    464  CA  LYS   567     -13.772  10.919  -7.224  1.00  1.47           C
ATOM    465  C   LYS   567     -12.504  10.884  -6.377  1.00  1.47           C
ATOM    466  O   LYS   567     -11.417  10.659  -6.904  1.00  1.47           O
ATOM    467  CB  LYS   567     -14.130  12.365  -7.579  1.00  1.47           C
ATOM    468  CG  LYS   567     -15.188  12.429  -8.681  1.00  1.47           C
ATOM    469  CD  LYS   567     -15.541  13.880  -9.009  1.00  1.47           C
ATOM    470  CE  LYS   567     -16.608  13.941 -10.102  1.00  1.47           C
ATOM    471  NZ  LYS   567     -16.947  15.358 -10.400  1.00  1.47           N
ATOM    472  H   PHE   568     -13.530  11.253  -4.677  1.00  1.31           H
ATOM    473  N   PHE   568     -12.632  11.099  -5.056  1.00  1.31           N
ATOM    474  CA  PHE   568     -11.472  11.104  -4.168  1.00  1.31           C
ATOM    475  C   PHE   568     -10.682   9.720  -4.290  1.00  1.31           C
ATOM    476  O   PHE   568      -9.456   9.715  -4.371  1.00  1.31           O
ATOM    477  CB  PHE   568     -11.898  11.337  -2.715  1.00  1.31           C
ATOM    478  CG  PHE   568     -12.491  12.713  -2.511  1.00  1.31           C
ATOM    479  CD1 PHE   568     -13.470  12.921  -1.542  1.00  1.31           C
ATOM    480  CD2 PHE   568     -12.061  13.784  -3.291  1.00  1.31           C
ATOM    481  CE1 PHE   568     -14.016  14.190  -1.355  1.00  1.31           C
ATOM    482  CE2 PHE   568     -12.606  15.054  -3.104  1.00  1.31           C
ATOM    483  CZ  PHE   568     -13.582  15.255  -2.136  1.00  1.31           C
ATOM    484  H   THR   569     -12.370   8.842  -4.470  1.00  1.81           H
ATOM    485  N   THR   569     -11.411   8.679  -4.302  1.00  1.81           N
ATOM    486  CA  THR   569     -10.970   7.379  -4.105  1.00  1.81           C
ATOM    487  C   THR   569     -11.559   6.264  -5.093  1.00  1.81           C
ATOM    488  O   THR   569     -12.771   6.191  -5.288  1.00  1.81           O
ATOM    489  CB  THR   569     -11.278   6.993  -2.646  1.00  1.81           C
ATOM    490  OG1 THR   569     -12.677   7.107  -2.419  1.00  1.81           O
ATOM    491  CG2 THR   569     -10.547   7.905  -1.663  1.00  1.81           C
ATOM    492  H   GLU   570      -9.756   5.759  -5.886  1.00  2.89           H
ATOM    493  N   GLU   570     -10.660   5.418  -5.685  1.00  2.89           N
ATOM    494  CA  GLU   570     -10.975   4.107  -6.005  1.00  2.89           C
ATOM    495  C   GLU   570     -10.831   3.053  -5.041  1.00  2.89           C
ATOM    496  O   GLU   570     -11.303   1.942  -5.268  1.00  2.89           O
ATOM    497  CB  GLU   570     -10.141   3.797  -7.252  1.00  2.89           C
ATOM    498  CG  GLU   570     -10.584   4.644  -8.446  1.00  2.89           C
ATOM    499  CD  GLU   570      -9.693   4.390  -9.656  1.00  2.89           C
ATOM    500  OE1 GLU   570      -8.778   3.568  -9.543  1.00  2.89           O
ATOM    501  OE2 GLU   570      -9.932   5.021 -10.692  1.00  2.89           O
ATOM    502  H   LYS   571      -9.774   4.088  -3.628  1.00  1.84           H
ATOM    503  N   LYS   571     -10.196   3.232  -3.879  1.00  1.84           N
ATOM    504  CA  LYS   571     -10.134   2.075  -2.923  1.00  1.84           C
ATOM    505  C   LYS   571     -11.075   2.470  -1.870  1.00  1.84           C
ATOM    506  O   LYS   571     -10.908   3.522  -1.257  1.00  1.84           O
ATOM    507  CB  LYS   571      -8.748   1.821  -2.324  1.00  1.84           C
ATOM    508  CG  LYS   571      -7.763   1.315  -3.378  1.00  1.84           C
ATOM    509  CD  LYS   571      -6.388   1.064  -2.759  1.00  1.84           C
ATOM    510  CE  LYS   571      -5.408   0.547  -3.811  1.00  1.84           C
ATOM    511  NZ  LYS   571      -4.081   0.297  -3.189  1.00  1.84           N
ATOM    512  H   GLY   572     -12.353   1.070  -2.533  1.00  1.66           H
ATOM    513  N   GLY   572     -12.045   1.546  -1.726  1.00  1.66           N
ATOM    514  CA  GLY   572     -12.648   1.224  -0.430  1.00  1.66           C
ATOM    515  C   GLY   572     -14.120   1.459  -0.556  1.00  1.66           C
ATOM    516  O   GLY   572     -14.798   0.742  -1.289  1.00  1.66           O
ATOM    517  H   HIS   573     -14.040   3.108   0.411  1.00  1.70           H
ATOM    518  N   HIS   573     -14.676   2.420   0.102  1.00  1.70           N
ATOM    519  CA  HIS   573     -16.120   2.572   0.415  1.00  1.70           C
ATOM    520  C   HIS   573     -16.684   3.896   0.434  1.00  1.70           C
ATOM    521  O   HIS   573     -15.951   4.877   0.542  1.00  1.70           O
ATOM    522  CB  HIS   573     -16.340   1.888   1.768  1.00  1.70           C
ATOM    523  CG  HIS   573     -16.019   0.422   1.750  1.00  1.70           C
ATOM    524  ND1 HIS   573     -16.808  -0.515   1.119  1.00  1.70           N
ATOM    525  CD2 HIS   573     -14.982  -0.264   2.297  1.00  1.70           C
ATOM    526  CE1 HIS   573     -16.265  -1.715   1.280  1.00  1.70           C
ATOM    527  NE2 HIS   573     -15.153  -1.589   1.993  1.00  1.70           N
ATOM    528  H   ILE   574     -18.402   3.169   0.058  1.00  1.53           H
ATOM    529  N   ILE   574     -17.946   3.997   0.341  1.00  1.53           N
ATOM    530  CA  ILE   574     -18.708   5.140   0.601  1.00  1.53           C
ATOM    531  C   ILE   574     -19.853   4.677   1.380  1.00  1.53           C
ATOM    532  O   ILE   574     -20.491   3.693   1.012  1.00  1.53           O
ATOM    533  CB  ILE   574     -19.190   5.866  -0.675  1.00  1.53           C
ATOM    534  CG1 ILE   574     -18.000   6.475  -1.425  1.00  1.53           C
ATOM    535  CG2 ILE   574     -20.163   6.989  -0.312  1.00  1.53           C
ATOM    536  CD1 ILE   574     -18.413   7.017  -2.789  1.00  1.53           C
ATOM    537  H   PHE   575     -19.577   6.081   2.756  1.00  1.66           H
ATOM    538  N   PHE   575     -20.174   5.350   2.469  1.00  1.66           N
ATOM    539  CA  PHE   575     -21.410   5.047   3.279  1.00  1.66           C
ATOM    540  C   PHE   575     -22.186   6.314   3.224  1.00  1.66           C
ATOM    541  O   PHE   575     -21.764   7.321   3.788  1.00  1.66           O
ATOM    542  CB  PHE   575     -21.125   4.671   4.737  1.00  1.66           C
ATOM    543  CG  PHE   575     -20.352   3.377   4.850  1.00  1.66           C
ATOM    544  CD1 PHE   575     -18.959   3.389   4.885  1.00  1.66           C
ATOM    545  CD2 PHE   575     -21.028   2.161   4.920  1.00  1.66           C
ATOM    546  CE1 PHE   575     -18.248   2.195   4.989  1.00  1.66           C
ATOM    547  CE2 PHE   575     -20.317   0.966   5.024  1.00  1.66           C
ATOM    548  CZ  PHE   575     -18.928   0.985   5.059  1.00  1.66           C
ATOM    549  H   VAL   576     -23.558   5.444   2.147  1.00  1.59           H
ATOM    550  N   VAL   576     -23.298   6.295   2.573  1.00  1.59           N
ATOM    551  CA  VAL   576     -24.168   7.445   2.446  1.00  1.59           C
ATOM    552  C   VAL   576     -25.273   7.184   3.541  1.00  1.59           C
ATOM    553  O   VAL   576     -25.707   6.049   3.721  1.00  1.59           O
ATOM    554  CB  VAL   576     -24.826   7.608   1.058  1.00  1.59           C
ATOM    555  CG1 VAL   576     -25.813   8.775   1.067  1.00  1.59           C
ATOM    556  CG2 VAL   576     -23.763   7.881  -0.006  1.00  1.59           C
ATOM    557  H   THR   577     -25.283   9.116   3.956  1.00  1.46           H
ATOM    558  N   THR   577     -25.638   8.218   4.164  1.00  1.46           N
ATOM    559  CA  THR   577     -26.595   8.076   5.194  1.00  1.46           C
ATOM    560  C   THR   577     -27.684   9.209   4.925  1.00  1.46           C
ATOM    561  O   THR   577     -27.344  10.291   4.452  1.00  1.46           O
ATOM    562  CB  THR   577     -26.009   8.245   6.609  1.00  1.46           C
ATOM    563  OG1 THR   577     -25.461   9.550   6.734  1.00  1.46           O
ATOM    564  CG2 THR   577     -24.907   7.223   6.880  1.00  1.46           C
ATOM    565  H   VAL   578     -28.983   7.911   5.427  1.00  1.68           H
ATOM    566  N   VAL   578     -28.858   8.873   5.248  1.00  1.68           N
ATOM    567  CA  VAL   578     -30.036   9.804   5.377  1.00  1.68           C
ATOM    568  C   VAL   578     -30.554   9.731   6.738  1.00  1.68           C
ATOM    569  O   VAL   578     -30.927   8.655   7.198  1.00  1.68           O
ATOM    570  CB  VAL   578     -31.152   9.462   4.365  1.00  1.68           C
ATOM    571  CG1 VAL   578     -32.342  10.405   4.540  1.00  1.68           C
ATOM    572  CG2 VAL   578     -30.633   9.598   2.934  1.00  1.68           C
ATOM    573  H   HIS   579     -30.344  11.655   7.012  1.00  1.64           H
ATOM    574  N   HIS   579     -30.633  10.845   7.497  1.00  1.64           N
ATOM    575  CA  HIS   579     -31.057  10.958   8.808  1.00  1.64           C
ATOM    576  C   HIS   579     -32.278  11.776   8.726  1.00  1.64           C
ATOM    577  O   HIS   579     -32.360  12.680   7.897  1.00  1.64           O
ATOM    578  CB  HIS   579     -30.037  11.626   9.735  1.00  1.64           C
ATOM    579  CG  HIS   579     -28.696  10.952   9.728  1.00  1.64           C
ATOM    580  ND1 HIS   579     -27.718  11.228   8.797  1.00  1.64           N
ATOM    581  CD2 HIS   579     -28.178  10.004  10.552  1.00  1.64           C
ATOM    582  CE1 HIS   579     -26.656  10.475   9.053  1.00  1.64           C
ATOM    583  NE2 HIS   579     -26.910   9.722  10.115  1.00  1.64           N
ATOM    584  H   LEU   580     -33.685  10.631   9.703  1.00  1.99           H
ATOM    585  N   LEU   580     -33.252  11.507   9.564  1.00  1.99           N
ATOM    586  CA  LEU   580     -33.717  12.701  10.378  1.00  1.99           C
ATOM    587  C   LEU   580     -33.184  12.872  11.778  1.00  1.99           C
ATOM    588  O   LEU   580     -32.992  11.888  12.489  1.00  1.99           O
ATOM    589  CB  LEU   580     -35.246  12.627  10.404  1.00  1.99           C
ATOM    590  CG  LEU   580     -35.907  13.630   9.452  1.00  1.99           C
ATOM    591  CD1 LEU   580     -35.554  13.295   8.005  1.00  1.99           C
ATOM    592  CD2 LEU   580     -37.426  13.586   9.610  1.00  1.99           C
ATOM    593  H   VAL   581     -33.050  14.725  11.279  1.00  2.40           H
ATOM    594  N   VAL   581     -32.994  14.125  12.061  1.00  2.40           N
ATOM    595  CA  VAL   581     -32.736  14.666  13.313  1.00  2.40           C
ATOM    596  C   VAL   581     -33.850  15.742  13.402  1.00  2.40           C
ATOM    597  O   VAL   581     -34.538  16.000  12.417  1.00  2.40           O
ATOM    598  CB  VAL   581     -31.349  15.322  13.494  1.00  2.40           C
ATOM    599  CG1 VAL   581     -30.238  14.295  13.278  1.00  2.40           C
ATOM    600  CG2 VAL   581     -31.162  16.456  12.488  1.00  2.40           C
ATOM    601  H   GLU   582     -33.477  16.458  15.407  1.00  3.10           H
ATOM    602  N   GLU   582     -34.071  16.433  14.619  1.00  3.10           N
ATOM    603  CA  GLU   582     -35.365  17.198  14.651  1.00  3.10           C
ATOM    604  C   GLU   582     -35.107  18.652  14.861  1.00  3.10           C
ATOM    605  O   GLU   582     -35.155  19.431  13.912  1.00  3.10           O
ATOM    606  CB  GLU   582     -36.284  16.661  15.752  1.00  3.10           C
ATOM    607  CG  GLU   582     -36.786  15.254  15.427  1.00  3.10           C
ATOM    608  CD  GLU   582     -37.629  14.697  16.569  1.00  3.10           C
ATOM    609  OE1 GLU   582     -38.141  13.584  16.425  1.00  3.10           O
ATOM    610  OE2 GLU   582     -37.756  15.392  17.584  1.00  3.10           O
ATOM    611  H   GLU   583     -35.006  18.647  16.948  1.00  3.96           H
ATOM    612  N   GLU   583     -34.807  19.138  16.115  1.00  3.96           N
ATOM    613  CA  GLU   583     -34.175  20.409  16.193  1.00  3.96           C
ATOM    614  C   GLU   583     -32.712  20.052  16.168  1.00  3.96           C
ATOM    615  O   GLU   583     -32.296  19.111  16.841  1.00  3.96           O
ATOM    616  CB  GLU   583     -34.500  21.210  17.457  1.00  3.96           C
ATOM    617  CG  GLU   583     -33.827  22.583  17.439  1.00  3.96           C
ATOM    618  CD  GLU   583     -34.128  23.355  18.719  1.00  3.96           C
ATOM    619  OE1 GLU   583     -33.470  24.373  18.952  1.00  3.96           O
ATOM    620  OE2 GLU   583     -35.018  22.922  19.459  1.00  3.96           O
ATOM    621  H   VAL   584     -32.199  21.760  14.997  1.00  6.45           H
ATOM    622  N   VAL   584     -31.920  20.877  15.340  1.00  6.45           N
ATOM    623  CA  VAL   584     -30.548  20.340  14.974  1.00  6.45           C
ATOM    624  C   VAL   584     -29.654  20.301  16.139  1.00  6.45           C
ATOM    625  O   VAL   584     -28.678  19.555  16.142  1.00  6.45           O
ATOM    626  CB  VAL   584     -29.918  21.190  13.849  1.00  6.45           C
ATOM    627  CG1 VAL   584     -28.469  20.769  13.607  1.00  6.45           C
ATOM    628  CG2 VAL   584     -30.698  21.012  12.547  1.00  6.45           C
ATOM    629  H   THR   585     -31.034  21.019  17.232  1.00  7.90           H
ATOM    630  N   THR   585     -30.065  21.131  17.081  1.00  7.90           N
ATOM    631  CA  THR   585     -29.321  22.124  17.878  1.00  7.90           C
ATOM    632  C   THR   585     -28.702  21.440  19.167  1.00  7.90           C
ATOM    633  O   THR   585     -27.515  21.602  19.441  1.00  7.90           O
ATOM    634  CB  THR   585     -30.229  23.295  18.299  1.00  7.90           C
ATOM    635  OG1 THR   585     -30.763  23.911  17.135  1.00  7.90           O
ATOM    636  CG2 THR   585     -29.453  24.342  19.094  1.00  7.90           C
ATOM    637  H   GLU   586     -30.552  20.798  19.654  1.00 10.66           H
ATOM    638  N   GLU   586     -29.596  20.695  19.876  1.00 10.66           N
ATOM    639  CA  GLU   586     -29.200  19.754  20.941  1.00 10.66           C
ATOM    640  C   GLU   586     -28.292  18.726  20.252  1.00 10.66           C
ATOM    641  O   GLU   586     -27.260  18.348  20.803  1.00 10.66           O
ATOM    642  CB  GLU   586     -30.387  19.047  21.602  1.00 10.66           C
ATOM    643  CG  GLU   586     -29.933  18.146  22.751  1.00 10.66           C
ATOM    644  CD  GLU   586     -31.128  17.488  23.433  1.00 10.66           C
ATOM    645  OE1 GLU   586     -30.908  16.706  24.362  1.00 10.66           O
ATOM    646  OE2 GLU   586     -32.258  17.772  23.019  1.00 10.66           O
ATOM    647  H   SER   587     -29.547  18.712  18.801  1.00 13.87           H
ATOM    648  N   SER   587     -28.688  18.302  19.062  1.00 13.87           N
ATOM    649  CA  SER   587     -28.011  17.320  18.110  1.00 13.87           C
ATOM    650  C   SER   587     -26.580  17.952  17.671  1.00 13.87           C
ATOM    651  O   SER   587     -25.607  17.220  17.506  1.00 13.87           O
ATOM    652  CB  SER   587     -28.861  17.047  16.868  1.00 13.87           C
ATOM    653  OG  SER   587     -30.158  16.613  17.252  1.00 13.87           O
ATOM    654  H   ALA   588     -27.341  19.807  17.536  1.00 15.00           H
ATOM    655  N   ALA   588     -26.478  19.329  17.493  1.00 15.00           N
ATOM    656  CA  ALA   588     -25.308  20.055  17.273  1.00 15.00           C
ATOM    657  C   ALA   588     -24.309  20.244  18.345  1.00 15.00           C
ATOM    658  O   ALA   588     -23.118  20.039  18.121  1.00 15.00           O
ATOM    659  CB  ALA   588     -25.790  21.404  16.756  1.00 15.00           C
ATOM    660  H   GLU   589     -25.807  20.715  19.594  1.00 15.00           H
ATOM    661  N   GLU   589     -24.832  20.622  19.472  1.00 15.00           N
ATOM    662  CA  GLU   589     -23.940  20.914  20.595  1.00 15.00           C
ATOM    663  C   GLU   589     -23.151  19.668  21.053  1.00 15.00           C
ATOM    664  O   GLU   589     -21.965  19.768  21.359  1.00 15.00           O
ATOM    665  CB  GLU   589     -24.748  21.485  21.764  1.00 15.00           C
ATOM    666  CG  GLU   589     -25.292  22.877  21.441  1.00 15.00           C
ATOM    667  CD  GLU   589     -26.206  23.378  22.554  1.00 15.00           C
ATOM    668  OE1 GLU   589     -26.678  24.513  22.452  1.00 15.00           O
ATOM    669  OE2 GLU   589     -26.427  22.619  23.505  1.00 15.00           O
ATOM    670  H   GLU   590     -24.623  18.501  20.872  1.00 15.00           H
ATOM    671  N   GLU   590     -23.670  18.514  21.130  1.00 15.00           N
ATOM    672  CA  GLU   590     -23.045  17.310  21.524  1.00 15.00           C
ATOM    673  C   GLU   590     -23.050  16.579  20.299  1.00 15.00           C
ATOM    674  O   GLU   590     -24.082  16.492  19.637  1.00 15.00           O
ATOM    675  CB  GLU   590     -23.775  16.517  22.612  1.00 15.00           C
ATOM    676  CG  GLU   590     -23.773  17.264  23.946  1.00 15.00           C
ATOM    677  CD  GLU   590     -24.575  16.507  24.998  1.00 15.00           C
ATOM    678  OE1 GLU   590     -24.596  16.955  26.148  1.00 15.00           O
ATOM    679  OE2 GLU   590     -25.166  15.480  24.645  1.00 15.00           O
ATOM    680  H   PHE   591     -21.144  15.825  20.413  1.00 15.00           H
ATOM    681  N   PHE   591     -21.946  15.979  19.859  1.00 15.00           N
ATOM    682  CA  PHE   591     -21.952  15.510  18.418  1.00 15.00           C
ATOM    683  C   PHE   591     -22.617  14.103  18.506  1.00 15.00           C
ATOM    684  O   PHE   591     -21.918  13.092  18.542  1.00 15.00           O
ATOM    685  CB  PHE   591     -20.561  15.394  17.786  1.00 15.00           C
ATOM    686  CG  PHE   591     -20.631  15.029  16.320  1.00 15.00           C
ATOM    687  CD1 PHE   591     -21.229  15.894  15.407  1.00 15.00           C
ATOM    688  CD2 PHE   591     -20.098  13.823  15.872  1.00 15.00           C
ATOM    689  CE1 PHE   591     -21.293  15.557  14.056  1.00 15.00           C
ATOM    690  CE2 PHE   591     -20.162  13.484  14.521  1.00 15.00           C
ATOM    691  CZ  PHE   591     -20.759  14.351  13.615  1.00 15.00           C
ATOM    692  H   LYS   592     -24.381  15.106  18.493  1.00 15.00           H
ATOM    693  N   LYS   592     -23.988  14.202  18.524  1.00 15.00           N
ATOM    694  CA  LYS   592     -24.875  13.037  18.585  1.00 15.00           C
ATOM    695  C   LYS   592     -25.941  12.885  17.627  1.00 15.00           C
ATOM    696  O   LYS   592     -26.972  13.544  17.742  1.00 15.00           O
ATOM    697  CB  LYS   592     -25.441  13.038  20.008  1.00 15.00           C
ATOM    698  CG  LYS   592     -24.344  12.819  21.050  1.00 15.00           C
ATOM    699  CD  LYS   592     -24.938  12.762  22.458  1.00 15.00           C
ATOM    700  CE  LYS   592     -23.836  12.580  23.501  1.00 15.00           C
ATOM    701  NZ  LYS   592     -24.421  12.618  24.868  1.00 15.00           N
ATOM    702  H   VAL   593     -24.968  11.499  16.559  1.00 15.00           H
ATOM    703  N   VAL   593     -25.821  11.995  16.574  1.00 15.00           N
ATOM    704  CA  VAL   593     -26.777  11.749  15.573  1.00 15.00           C
ATOM    705  C   VAL   593     -26.437  10.356  15.159  1.00 15.00           C
ATOM    706  O   VAL   593     -25.477   9.779  15.666  1.00 15.00           O
ATOM    707  CB  VAL   593     -26.719  12.695  14.353  1.00 15.00           C
ATOM    708  CG1 VAL   593     -27.070  14.124  14.764  1.00 15.00           C
ATOM    709  CG2 VAL   593     -25.316  12.696  13.747  1.00 15.00           C
ATOM    710  H   ASN   594     -27.696  10.143  13.474  1.00 15.00           H
ATOM    711  N   ASN   594     -27.191   9.717  14.207  1.00 15.00           N
ATOM    712  CA  ASN   594     -27.209   8.218  14.338  1.00 15.00           C
ATOM    713  C   ASN   594     -26.185   7.466  13.524  1.00 15.00           C
ATOM    714  O   ASN   594     -25.230   6.929  14.081  1.00 15.00           O
ATOM    715  CB  ASN   594     -28.620   7.736  13.985  1.00 15.00           C
ATOM    716  CG  ASN   594     -28.789   6.252  14.291  1.00 15.00           C
ATOM    717  ND2 ASN   594     -30.009   5.807  14.509  1.00 15.00           N
ATOM    718  OD1 ASN   594     -27.823   5.503  14.333  1.00 15.00           O
ATOM    719  H   SER   595     -27.149   7.996  11.907  1.00 15.00           H
ATOM    720  N   SER   595     -26.394   7.445  12.223  1.00 15.00           N
ATOM    721  CA  SER   595     -25.606   6.688  11.251  1.00 15.00           C
ATOM    722  C   SER   595     -24.204   7.263  11.185  1.00 15.00           C
ATOM    723  O   SER   595     -23.239   6.518  11.035  1.00 15.00           O
ATOM    724  CB  SER   595     -26.249   6.727   9.863  1.00 15.00           C
ATOM    725  OG  SER   595     -27.496   6.047   9.885  1.00 15.00           O
ATOM    726  H   LEU   596     -24.991   9.231  11.448  1.00 15.00           H
ATOM    727  N   LEU   596     -24.188   8.672  11.321  1.00 15.00           N
ATOM    728  CA  LEU   596     -22.900   9.297  11.268  1.00 15.00           C
ATOM    729  C   LEU   596     -22.091   8.701  12.379  1.00 15.00           C
ATOM    730  O   LEU   596     -20.933   8.345  12.176  1.00 15.00           O
ATOM    731  CB  LEU   596     -22.978  10.817  11.434  1.00 15.00           C
ATOM    732  CG  LEU   596     -22.877  11.567  10.100  1.00 15.00           C
ATOM    733  CD1 LEU   596     -23.024  13.069  10.327  1.00 15.00           C
ATOM    734  CD2 LEU   596     -21.523  11.299   9.444  1.00 15.00           C
ATOM    735  H   PHE   597     -23.689   8.862  13.609  1.00 15.00           H
ATOM    736  N   PHE   597     -22.740   8.591  13.585  1.00 15.00           N
ATOM    737  CA  PHE   597     -22.132   8.117  14.760  1.00 15.00           C
ATOM    738  C   PHE   597     -21.669   6.652  14.591  1.00 15.00           C
ATOM    739  O   PHE   597     -20.543   6.316  14.952  1.00 15.00           O
ATOM    740  CB  PHE   597     -23.100   8.227  15.942  1.00 15.00           C
ATOM    741  CG  PHE   597     -22.442   7.853  17.251  1.00 15.00           C
ATOM    742  CD1 PHE   597     -21.453   8.666  17.800  1.00 15.00           C
ATOM    743  CD2 PHE   597     -22.823   6.691  17.919  1.00 15.00           C
ATOM    744  CE1 PHE   597     -20.848   8.319  19.007  1.00 15.00           C
ATOM    745  CE2 PHE   597     -22.218   6.344  19.126  1.00 15.00           C
ATOM    746  CZ  PHE   597     -21.231   7.159  19.669  1.00 15.00           C
ATOM    747  H   LYS   598     -23.421   6.108  13.746  1.00 15.00           H
ATOM    748  N   LYS   598     -22.534   5.786  14.037  1.00 15.00           N
ATOM    749  CA  LYS   598     -22.189   4.380  13.852  1.00 15.00           C
ATOM    750  C   LYS   598     -21.091   4.201  12.915  1.00 15.00           C
ATOM    751  O   LYS   598     -20.189   3.406  13.167  1.00 15.00           O
ATOM    752  CB  LYS   598     -23.422   3.606  13.375  1.00 15.00           C
ATOM    753  CG  LYS   598     -24.496   3.535  14.460  1.00 15.00           C
ATOM    754  CD  LYS   598     -25.722   2.770  13.959  1.00 15.00           C
ATOM    755  CE  LYS   598     -26.790   2.690  15.049  1.00 15.00           C
ATOM    756  NZ  LYS   598     -27.968   1.933  14.549  1.00 15.00           N
ATOM    757  H   SER   599     -21.920   5.748  11.692  1.00 15.00           H
ATOM    758  N   SER   599     -21.240   5.038  11.776  1.00 15.00           N
ATOM    759  CA  SER   599     -20.280   4.803  10.643  1.00 15.00           C
ATOM    760  C   SER   599     -18.844   5.157  11.148  1.00 15.00           C
ATOM    761  O   SER   599     -17.887   4.457  10.826  1.00 15.00           O
ATOM    762  CB  SER   599     -20.622   5.650   9.415  1.00 15.00           C
ATOM    763  OG  SER   599     -20.480   7.030   9.721  1.00 15.00           O
ATOM    764  H   THR   600     -19.569   6.703  12.118  1.00 15.00           H
ATOM    765  N   THR   600     -18.736   6.212  11.918  1.00 15.00           N
ATOM    766  CA  THR   600     -17.439   6.697  12.500  1.00 15.00           C
ATOM    767  C   THR   600     -16.916   5.847  13.526  1.00 15.00           C
ATOM    768  O   THR   600     -15.702   5.707  13.650  1.00 15.00           O
ATOM    769  CB  THR   600     -17.629   8.122  13.055  1.00 15.00           C
ATOM    770  OG1 THR   600     -18.653   8.106  14.040  1.00 15.00           O
ATOM    771  CG2 THR   600     -18.027   9.099  11.951  1.00 15.00           C
ATOM    772  H   LEU   601     -18.759   5.388  14.311  1.00 15.00           H
ATOM    773  N   LEU   601     -17.794   5.190  14.359  1.00 15.00           N
ATOM    774  CA  LEU   601     -17.309   4.182  15.330  1.00 15.00           C
ATOM    775  C   LEU   601     -16.613   3.109  14.538  1.00 15.00           C
ATOM    776  O   LEU   601     -15.571   2.611  14.956  1.00 15.00           O
ATOM    777  CB  LEU   601     -18.446   3.572  16.154  1.00 15.00           C
ATOM    778  CG  LEU   601     -19.048   4.560  17.159  1.00 15.00           C
ATOM    779  CD1 LEU   601     -20.260   3.937  17.849  1.00 15.00           C
ATOM    780  CD2 LEU   601     -18.014   4.927  18.223  1.00 15.00           C
ATOM    781  H   SER   602     -17.901   3.115  13.130  1.00 15.00           H
ATOM    782  N   SER   602     -17.062   2.669  13.400  1.00 15.00           N
ATOM    783  CA  SER   602     -16.504   1.681  12.558  1.00 15.00           C
ATOM    784  C   SER   602     -15.005   2.235  12.338  1.00 15.00           C
ATOM    785  O   SER   602     -14.043   1.481  12.473  1.00 15.00           O
ATOM    786  CB  SER   602     -17.201   1.516  11.206  1.00 15.00           C
ATOM    787  OG  SER   602     -18.537   1.076  11.397  1.00 15.00           O
ATOM    788  H   GLY   603     -15.764   4.082  11.958  1.00 15.00           H
ATOM    789  N   GLY   603     -14.941   3.539  12.016  1.00 15.00           N
ATOM    790  CA  GLY   603     -13.706   4.142  11.764  1.00 15.00           C
ATOM    791  C   GLY   603     -12.604   4.095  12.726  1.00 15.00           C
ATOM    792  O   GLY   603     -11.475   3.780  12.355  1.00 15.00           O
ATOM    793  H   LEU   604     -13.680   4.677  14.140  1.00 15.00           H
ATOM    794  N   LEU   604     -12.762   4.365  13.959  1.00 15.00           N
ATOM    795  CA  LEU   604     -11.857   4.277  15.007  1.00 15.00           C
ATOM    796  C   LEU   604     -12.494   5.117  16.009  1.00 15.00           C
ATOM    797  O   LEU   604     -12.637   6.320  15.804  1.00 15.00           O
ATOM    798  CB  LEU   604     -10.452   4.802  14.699  1.00 15.00           C
ATOM    799  CG  LEU   604      -9.507   4.712  15.902  1.00 15.00           C
ATOM    800  CD1 LEU   604      -9.314   3.255  16.314  1.00 15.00           C
ATOM    801  CD2 LEU   604      -8.144   5.307  15.549  1.00 15.00           C
ATOM    802  N   PRO   605     -12.910   4.606  17.129  1.00 15.00           N
ATOM    803  CA  PRO   605     -13.578   5.432  18.161  1.00 15.00           C
ATOM    804  C   PRO   605     -12.817   6.677  18.764  1.00 15.00           C
ATOM    805  O   PRO   605     -13.422   7.727  18.972  1.00 15.00           O
ATOM    806  CB  PRO   605     -13.832   4.368  19.230  1.00 15.00           C
ATOM    807  CG  PRO   605     -13.935   3.059  18.478  1.00 15.00           C
ATOM    808  CD  PRO   605     -12.812   3.064  17.455  1.00 15.00           C
ATOM    809  H   VAL   606     -10.955   5.829  18.961  1.00 15.00           H
ATOM    810  N   VAL   606     -11.500   6.646  19.065  1.00 15.00           N
ATOM    811  CA  VAL   606     -10.848   7.908  19.574  1.00 15.00           C
ATOM    812  C   VAL   606     -10.961   8.883  18.299  1.00 15.00           C
ATOM    813  O   VAL   606     -11.217  10.075  18.456  1.00 15.00           O
ATOM    814  CB  VAL   606      -9.370   7.764  20.002  1.00 15.00           C
ATOM    815  CG1 VAL   606      -8.765   9.133  20.308  1.00 15.00           C
ATOM    816  CG2 VAL   606      -9.262   6.895  21.254  1.00 15.00           C
ATOM    817  H   ALA   607     -10.450   7.397  17.015  1.00 15.00           H
ATOM    818  N   ALA   607     -10.773   8.320  17.149  1.00 15.00           N
ATOM    819  CA  ALA   607     -11.080   9.154  15.973  1.00 15.00           C
ATOM    820  C   ALA   607     -12.462   9.725  15.757  1.00 15.00           C
ATOM    821  O   ALA   607     -12.597  10.885  15.373  1.00 15.00           O
ATOM    822  CB  ALA   607     -10.672   8.296  14.781  1.00 15.00           C
ATOM    823  H   ASP   608     -13.294   7.896  16.277  1.00 15.00           H
ATOM    824  N   ASP   608     -13.499   8.831  16.039  1.00 15.00           N
ATOM    825  CA  ASP   608     -14.886   9.263  15.989  1.00 15.00           C
ATOM    826  C   ASP   608     -15.046  10.362  17.039  1.00 15.00           C
ATOM    827  O   ASP   608     -15.694  11.373  16.778  1.00 15.00           O
ATOM    828  CB  ASP   608     -15.867   8.121  16.269  1.00 15.00           C
ATOM    829  CG  ASP   608     -17.304   8.630  16.344  1.00 15.00           C
ATOM    830  OD1 ASP   608     -18.217   7.797  16.348  1.00 15.00           O
ATOM    831  OD2 ASP   608     -17.220  10.145  16.397  1.00 15.00           O
ATOM    832  H   LYS   609     -13.891   9.349  18.274  1.00 15.00           H
ATOM    833  N   LYS   609     -14.471  10.134  18.126  1.00 15.00           N
ATOM    834  CA  LYS   609     -14.681  11.109  19.241  1.00 15.00           C
ATOM    835  C   LYS   609     -14.081  12.430  18.777  1.00 15.00           C
ATOM    836  O   LYS   609     -14.652  13.489  19.028  1.00 15.00           O
ATOM    837  CB  LYS   609     -14.023  10.662  20.551  1.00 15.00           C
ATOM    838  CG  LYS   609     -14.306  11.646  21.686  1.00 15.00           C
ATOM    839  CD  LYS   609     -13.698  11.147  22.998  1.00 15.00           C
ATOM    840  CE  LYS   609     -13.968  12.138  24.129  1.00 15.00           C
ATOM    841  NZ  LYS   609     -13.368  11.639  25.395  1.00 15.00           N
ATOM    842  H   ARG   610     -12.555  11.606  18.017  1.00 15.00           H
ATOM    843  N   ARG   610     -12.975  12.495  18.108  1.00 15.00           N
ATOM    844  CA  ARG   610     -12.327  13.651  17.514  1.00 15.00           C
ATOM    845  C   ARG   610     -13.023  14.425  16.480  1.00 15.00           C
ATOM    846  O   ARG   610     -12.970  15.653  16.488  1.00 15.00           O
ATOM    847  CB  ARG   610     -10.989  13.137  16.974  1.00 15.00           C
ATOM    848  CG  ARG   610     -10.162  14.263  16.354  1.00 15.00           C
ATOM    849  CD  ARG   610      -8.798  13.745  15.900  1.00 15.00           C
ATOM    850  NE  ARG   610      -8.019  14.849  15.301  1.00 15.00           N
ATOM    851  CZ  ARG   610      -6.807  14.670  14.805  1.00 15.00           C
ATOM    852  NH1 ARG   610      -6.145  15.681  14.280  1.00 15.00           N
ATOM    853  NH2 ARG   610      -6.258  13.474  14.837  1.00 15.00           N
ATOM    854  H   GLN   611     -13.596  12.735  15.701  1.00 15.00           H
ATOM    855  N   GLN   611     -13.670  13.715  15.609  1.00 15.00           N
ATOM    856  CA  GLN   611     -14.470  14.261  14.550  1.00 15.00           C
ATOM    857  C   GLN   611     -15.612  15.071  15.372  1.00 15.00           C
ATOM    858  O   GLN   611     -16.055  16.129  14.932  1.00 15.00           O
ATOM    859  CB  GLN   611     -15.120  13.225  13.629  1.00 15.00           C
ATOM    860  CG  GLN   611     -15.859  13.891  12.468  1.00 15.00           C
ATOM    861  CD  GLN   611     -16.491  12.848  11.552  1.00 15.00           C
ATOM    862  NE2 GLN   611     -17.688  13.100  11.067  1.00 15.00           N
ATOM    863  OE1 GLN   611     -15.902  11.813  11.277  1.00 15.00           O
ATOM    864  H   SER   612     -15.686  13.686  16.662  1.00 15.00           H
ATOM    865  N   SER   612     -16.050  14.591  16.509  1.00 15.00           N
ATOM    866  CA  SER   612     -16.916  15.164  17.478  1.00 15.00           C
ATOM    867  C   SER   612     -16.396  16.448  18.082  1.00 15.00           C
ATOM    868  O   SER   612     -17.147  17.410  18.224  1.00 15.00           O
ATOM    869  CB  SER   612     -17.170  14.136  18.583  1.00 15.00           C
ATOM    870  OG  SER   612     -17.889  13.029  18.061  1.00 15.00           O
ATOM    871  H   TRP   613     -14.649  15.611  18.349  1.00 15.00           H
ATOM    872  N   TRP   613     -15.187  16.437  18.400  1.00 15.00           N
ATOM    873  CA  TRP   613     -14.544  17.696  18.860  1.00 15.00           C
ATOM    874  C   TRP   613     -14.592  18.775  17.805  1.00 15.00           C
ATOM    875  O   TRP   613     -14.922  19.920  18.108  1.00 15.00           O
ATOM    876  CB  TRP   613     -13.091  17.424  19.264  1.00 15.00           C
ATOM    877  CG  TRP   613     -12.298  18.693  19.401  1.00 15.00           C
ATOM    878  CD1 TRP   613     -12.241  19.481  20.503  1.00 15.00           C
ATOM    879  CD2 TRP   613     -11.459  19.314  18.413  1.00 15.00           C
ATOM    880  NE1 TRP   613     -11.415  20.553  20.254  1.00 15.00           N
ATOM    881  CE2 TRP   613     -10.914  20.484  18.974  1.00 15.00           C
ATOM    882  CE3 TRP   613     -11.122  18.976  17.097  1.00 15.00           C
ATOM    883  CZ2 TRP   613     -10.052  21.310  18.257  1.00 15.00           C
ATOM    884  CZ3 TRP   613     -10.260  19.803  16.379  1.00 15.00           C
ATOM    885  CH2 TRP   613      -9.728  20.961  16.954  1.00 15.00           C
ATOM    886  H   ARG   614     -14.078  17.494  16.416  1.00 15.00           H
ATOM    887  N   ARG   614     -14.282  18.446  16.579  1.00 15.00           N
ATOM    888  CA  ARG   614     -14.224  19.413  15.438  1.00 15.00           C
ATOM    889  C   ARG   614     -15.763  19.900  15.297  1.00 15.00           C
ATOM    890  O   ARG   614     -16.018  21.082  15.077  1.00 15.00           O
ATOM    891  CB  ARG   614     -13.744  18.806  14.117  1.00 15.00           C
ATOM    892  CG  ARG   614     -13.539  19.878  13.046  1.00 15.00           C
ATOM    893  CD  ARG   614     -12.995  19.260  11.759  1.00 15.00           C
ATOM    894  NE  ARG   614     -12.590  20.329  10.822  1.00 15.00           N
ATOM    895  CZ  ARG   614     -13.450  20.919  10.011  1.00 15.00           C
ATOM    896  NH1 ARG   614     -13.048  21.869   9.191  1.00 15.00           N
ATOM    897  NH2 ARG   614     -14.715  20.556  10.023  1.00 15.00           N
ATOM    898  H   SER   615     -16.378  17.984  15.514  1.00 15.00           H
ATOM    899  N   SER   615     -16.592  18.946  15.446  1.00 15.00           N
ATOM    900  CA  SER   615     -18.006  19.380  15.524  1.00 15.00           C
ATOM    901  C   SER   615     -18.457  20.205  16.715  1.00 15.00           C
ATOM    902  O   SER   615     -19.179  21.185  16.549  1.00 15.00           O
ATOM    903  CB  SER   615     -18.846  18.105  15.428  1.00 15.00           C
ATOM    904  OG  SER   615     -18.673  17.503  14.153  1.00 15.00           O
ATOM    905  H   PHE   616     -17.496  19.117  18.036  1.00 15.00           H
ATOM    906  N   PHE   616     -18.087  19.899  17.920  1.00 15.00           N
ATOM    907  CA  PHE   616     -18.499  20.649  19.081  1.00 15.00           C
ATOM    908  C   PHE   616     -18.036  22.127  18.718  1.00 15.00           C
ATOM    909  O   PHE   616     -18.814  23.068  18.858  1.00 15.00           O
ATOM    910  CB  PHE   616     -17.846  20.204  20.394  1.00 15.00           C
ATOM    911  CG  PHE   616     -18.290  21.051  21.565  1.00 15.00           C
ATOM    912  CD1 PHE   616     -19.298  20.603  22.416  1.00 15.00           C
ATOM    913  CD2 PHE   616     -17.693  22.287  21.802  1.00 15.00           C
ATOM    914  CE1 PHE   616     -19.707  21.386  23.495  1.00 15.00           C
ATOM    915  CE2 PHE   616     -18.101  23.070  22.881  1.00 15.00           C
ATOM    916  CZ  PHE   616     -19.107  22.618  23.726  1.00 15.00           C
ATOM    917  H   MET   617     -16.250  21.331  18.085  1.00 15.00           H
ATOM    918  N   MET   617     -16.767  22.151  18.268  1.00 15.00           N
ATOM    919  CA  MET   617     -16.144  23.456  18.042  1.00 15.00           C
ATOM    920  C   MET   617     -16.837  24.146  16.952  1.00 15.00           C
ATOM    921  O   MET   617     -17.262  25.287  17.118  1.00 15.00           O
ATOM    922  CB  MET   617     -14.659  23.306  17.706  1.00 15.00           C
ATOM    923  CG  MET   617     -13.991  24.666  17.505  1.00 15.00           C
ATOM    924  SD  MET   617     -12.241  24.490  17.093  1.00 15.00           S
ATOM    925  CE  MET   617     -12.413  23.837  15.422  1.00 15.00           C
ATOM    926  H   GLY   618     -16.765  22.628  15.742  1.00 15.00           H
ATOM    927  N   GLY   618     -17.013  23.580  15.827  1.00 15.00           N
ATOM    928  CA  GLY   618     -17.585  24.303  14.634  1.00 15.00           C
ATOM    929  C   GLY   618     -19.136  24.420  14.763  1.00 15.00           C
ATOM    930  O   GLY   618     -19.700  25.475  14.482  1.00 15.00           O
ATOM    931  H   PHE   619     -19.258  22.475  15.526  1.00 15.00           H
ATOM    932  N   PHE   619     -19.757  23.266  15.211  1.00 15.00           N
ATOM    933  CA  PHE   619     -21.252  23.236  15.216  1.00 15.00           C
ATOM    934  C   PHE   619     -21.702  24.265  16.338  1.00 15.00           C
ATOM    935  O   PHE   619     -22.685  24.981  16.159  1.00 15.00           O
ATOM    936  CB  PHE   619     -21.822  21.847  15.521  1.00 15.00           C
ATOM    937  CG  PHE   619     -21.750  20.928  14.323  1.00 15.00           C
ATOM    938  CD1 PHE   619     -21.975  19.561  14.470  1.00 15.00           C
ATOM    939  CD2 PHE   619     -21.459  21.442  13.062  1.00 15.00           C
ATOM    940  CE1 PHE   619     -21.909  18.715  13.364  1.00 15.00           C
ATOM    941  CE2 PHE   619     -21.392  20.596  11.956  1.00 15.00           C
ATOM    942  CZ  PHE   619     -21.617  19.234  12.108  1.00 15.00           C
ATOM    943  H   ASN   620     -20.245  23.825  17.707  1.00 15.00           H
ATOM    944  N   ASN   620     -21.024  24.404  17.529  1.00 15.00           N
ATOM    945  CA  ASN   620     -21.440  25.417  18.561  1.00 15.00           C
ATOM    946  C   ASN   620     -21.293  26.792  18.035  1.00 15.00           C
ATOM    947  O   ASN   620     -22.150  27.639  18.276  1.00 15.00           O
ATOM    948  CB  ASN   620     -20.620  25.252  19.844  1.00 15.00           C
ATOM    949  CG  ASN   620     -21.199  24.158  20.734  1.00 15.00           C
ATOM    950  ND2 ASN   620     -20.991  22.907  20.380  1.00 15.00           N
ATOM    951  OD1 ASN   620     -21.835  24.436  21.741  1.00 15.00           O
ATOM    952  H   GLN   621     -19.458  26.244  17.095  1.00 15.00           H
ATOM    953  N   GLN   621     -20.124  26.949  17.280  1.00 15.00           N
ATOM    954  CA  GLN   621     -19.920  28.270  16.740  1.00 15.00           C
ATOM    955  C   GLN   621     -20.991  28.703  15.844  1.00 15.00           C
ATOM    956  O   GLN   621     -21.275  29.896  15.753  1.00 15.00           O
ATOM    957  CB  GLN   621     -18.575  28.311  16.010  1.00 15.00           C
ATOM    958  CG  GLN   621     -17.402  28.249  16.989  1.00 15.00           C
ATOM    959  CD  GLN   621     -16.069  28.303  16.251  1.00 15.00           C
ATOM    960  NE2 GLN   621     -15.267  27.264  16.353  1.00 15.00           N
ATOM    961  OE1 GLN   621     -15.757  29.281  15.587  1.00 15.00           O
ATOM    962  H   GLU   622     -21.354  26.823  15.015  1.00 15.00           H
ATOM    963  N   GLU   622     -21.681  27.749  15.109  1.00 15.00           N
ATOM    964  CA  GLU   622     -22.874  28.117  14.489  1.00 15.00           C
ATOM    965  C   GLU   622     -23.852  28.854  15.543  1.00 15.00           C
ATOM    966  O   GLU   622     -24.002  30.073  15.496  1.00 15.00           O
ATOM    967  CB  GLU   622     -23.573  26.893  13.890  1.00 15.00           C
ATOM    968  CG  GLU   622     -22.768  26.297  12.735  1.00 15.00           C
ATOM    969  CD  GLU   622     -23.253  24.891  12.398  1.00 15.00           C
ATOM    970  OE1 GLU   622     -22.723  24.304  11.451  1.00 15.00           O
ATOM    971  OE2 GLU   622     -24.156  24.410  13.094  1.00 15.00           O
ATOM    972  H   GLY   623     -23.822  27.194  16.515  1.00 15.00           H
ATOM    973  N   GLY   623     -24.371  27.998  16.349  1.00 15.00           N
ATOM    974  CA  GLY   623     -25.624  28.123  16.994  1.00 15.00           C
ATOM    975  C   GLY   623     -26.890  28.386  16.207  1.00 15.00           C
ATOM    976  O   GLY   623     -27.850  28.930  16.748  1.00 15.00           O
ATOM    977  H   SER   624     -26.061  27.603  14.538  1.00 15.00           H
ATOM    978  N   SER   624     -26.889  27.986  14.915  1.00 15.00           N
ATOM    979  CA  SER   624     -28.037  28.097  14.093  1.00 15.00           C
ATOM    980  C   SER   624     -28.593  26.743  14.209  1.00 15.00           C
ATOM    981  O   SER   624     -27.900  25.766  13.933  1.00 15.00           O
ATOM    982  CB  SER   624     -27.766  28.424  12.623  1.00 15.00           C
ATOM    983  OG  SER   624     -27.030  27.370  12.018  1.00 15.00           O
ATOM    984  H   SER   625     -30.017  27.444  15.288  1.00 15.00           H
ATOM    985  N   SER   625     -29.870  26.731  14.621  1.00 15.00           N
ATOM    986  CA  SER   625     -30.928  25.916  14.258  1.00 15.00           C
ATOM    987  C   SER   625     -31.302  26.388  12.955  1.00 15.00           C
ATOM    988  O   SER   625     -31.223  27.585  12.687  1.00 15.00           O
ATOM    989  CB  SER   625     -32.127  25.997  15.204  1.00 15.00           C
ATOM    990  OG  SER   625     -33.056  24.966  14.903  1.00 15.00           O
ATOM    991  H   PHE   626     -31.587  24.476  12.248  1.00 15.00           H
ATOM    992  N   PHE   626     -31.733  25.441  12.101  1.00 15.00           N
ATOM    993  CA  PHE   626     -32.436  25.871  10.934  1.00 15.00           C
ATOM    994  C   PHE   626     -33.848  25.856  11.440  1.00 15.00           C
ATOM    995  O   PHE   626     -34.383  24.792  11.742  1.00 15.00           O
ATOM    996  CB  PHE   626     -32.308  24.957   9.712  1.00 15.00           C
ATOM    997  CG  PHE   626     -30.874  24.560   9.447  1.00 15.00           C
ATOM    998  CD1 PHE   626     -30.420  23.288   9.788  1.00 15.00           C
ATOM    999  CD2 PHE   626     -29.994  25.466   8.858  1.00 15.00           C
ATOM   1000  CE1 PHE   626     -29.097  22.924   9.543  1.00 15.00           C
ATOM   1001  CE2 PHE   626     -28.670  25.102   8.613  1.00 15.00           C
ATOM   1002  CZ  PHE   626     -28.224  23.832   8.956  1.00 15.00           C
ATOM   1003  H   THR   627     -33.748  27.742  11.933  1.00 15.00           H
ATOM   1004  N   THR   627     -34.371  27.120  11.486  1.00 15.00           N
ATOM   1005  CA  THR   627     -35.661  27.631  10.981  1.00 15.00           C
ATOM   1006  C   THR   627     -36.794  27.064  11.657  1.00 15.00           C
ATOM   1007  O   THR   627     -37.720  26.581  11.009  1.00 15.00           O
ATOM   1008  CB  THR   627     -35.770  27.359   9.468  1.00 15.00           C
ATOM   1009  OG1 THR   627     -34.659  27.949   8.808  1.00 15.00           O
ATOM   1010  CG2 THR   627     -37.054  27.948   8.890  1.00 15.00           C
ATOM   1011  H   SER   628     -36.664  27.737  13.709  1.00 15.00           H
ATOM   1012  N   SER   628     -36.910  27.036  13.059  1.00 15.00           N
ATOM   1013  CA  SER   628     -37.483  25.771  13.548  1.00 15.00           C
ATOM   1014  C   SER   628     -38.818  25.559  13.068  1.00 15.00           C
ATOM   1015  O   SER   628     -39.163  24.446  12.678  1.00 15.00           O
ATOM   1016  CB  SER   628     -37.472  25.755  15.077  1.00 15.00           C
ATOM   1017  OG  SER   628     -36.134  25.771  15.554  1.00 15.00           O
ATOM   1018  H   SER   629     -39.278  27.559  13.183  1.00 12.89           H
ATOM   1019  N   SER   629     -39.592  26.629  13.084  1.00 12.89           N
ATOM   1020  CA  SER   629     -41.013  26.371  12.935  1.00 12.89           C
ATOM   1021  C   SER   629     -41.550  26.618  11.630  1.00 12.89           C
ATOM   1022  O   SER   629     -42.507  25.963  11.223  1.00 12.89           O
ATOM   1023  CB  SER   629     -41.757  27.214  13.972  1.00 12.89           C
ATOM   1024  OG  SER   629     -41.557  28.595  13.711  1.00 12.89           O
ATOM   1025  H   SER   630     -39.945  27.544  11.106  1.00 11.67           H
ATOM   1026  N   SER   630     -40.926  27.549  10.994  1.00 11.67           N
ATOM   1027  CA  SER   630     -41.546  28.573  10.146  1.00 11.67           C
ATOM   1028  C   SER   630     -42.260  28.199   8.794  1.00 11.67           C
ATOM   1029  O   SER   630     -43.358  28.682   8.522  1.00 11.67           O
ATOM   1030  CB  SER   630     -40.427  29.582   9.880  1.00 11.67           C
ATOM   1031  OG  SER   630     -40.042  30.212  11.093  1.00 11.67           O
ATOM   1032  H   LEU   631     -40.706  27.445   7.907  1.00  8.71           H
ATOM   1033  N   LEU   631     -41.688  27.387   7.995  1.00  8.71           N
ATOM   1034  CA  LEU   631     -42.401  26.409   7.235  1.00  8.71           C
ATOM   1035  C   LEU   631     -42.312  25.221   8.041  1.00  8.71           C
ATOM   1036  O   LEU   631     -41.271  24.958   8.638  1.00  8.71           O
ATOM   1037  CB  LEU   631     -41.810  26.146   5.847  1.00  8.71           C
ATOM   1038  CG  LEU   631     -41.882  27.371   4.928  1.00  8.71           C
ATOM   1039  CD1 LEU   631     -41.180  27.079   3.604  1.00  8.71           C
ATOM   1040  CD2 LEU   631     -43.339  27.731   4.641  1.00  8.71           C
ATOM   1041  H   ASP   632     -43.932  24.112   7.353  1.00  5.59           H
ATOM   1042  N   ASP   632     -43.389  24.391   8.129  1.00  5.59           N
ATOM   1043  CA  ASP   632     -43.750  23.879   9.504  1.00  5.59           C
ATOM   1044  C   ASP   632     -42.451  23.159  10.009  1.00  5.59           C
ATOM   1045  O   ASP   632     -42.294  22.943  11.208  1.00  5.59           O
ATOM   1046  CB  ASP   632     -44.928  22.901   9.509  1.00  5.59           C
ATOM   1047  CG  ASP   632     -44.626  21.661   8.672  1.00  5.59           C
ATOM   1048  OD1 ASP   632     -45.168  20.598   8.989  1.00  5.59           O
ATOM   1049  OD2 ASP   632     -43.660  22.104   7.586  1.00  5.59           O
ATOM   1050  H   GLN   633     -42.104  22.811   8.130  1.00  4.21           H
ATOM   1051  N   GLN   633     -41.575  22.840   8.963  1.00  4.21           N
ATOM   1052  CA  GLN   633     -40.090  22.560   8.906  1.00  4.21           C
ATOM   1053  C   GLN   633     -39.993  21.189   9.417  1.00  4.21           C
ATOM   1054  O   GLN   633     -40.736  20.815  10.322  1.00  4.21           O
ATOM   1055  CB  GLN   633     -39.233  23.500   9.758  1.00  4.21           C
ATOM   1056  CG  GLN   633     -39.111  24.884   9.119  1.00  4.21           C
ATOM   1057  CD  GLN   633     -38.523  24.790   7.715  1.00  4.21           C
ATOM   1058  NE2 GLN   633     -38.990  23.856   6.914  1.00  4.21           N
ATOM   1059  OE1 GLN   633     -37.646  25.558   7.348  1.00  4.21           O
ATOM   1060  H   ILE   634     -38.852  20.678   7.812  1.00  3.45           H
ATOM   1061  N   ILE   634     -39.008  20.472   8.765  1.00  3.45           N
ATOM   1062  CA  ILE   634     -38.179  19.415   9.432  1.00  3.45           C
ATOM   1063  C   ILE   634     -36.756  19.280   8.747  1.00  3.45           C
ATOM   1064  O   ILE   634     -36.436  20.042   7.838  1.00  3.45           O
ATOM   1065  CB  ILE   634     -38.912  18.055   9.407  1.00  3.45           C
ATOM   1066  CG1 ILE   634     -38.348  17.125  10.487  1.00  3.45           C
ATOM   1067  CG2 ILE   634     -38.738  17.382   8.045  1.00  3.45           C
ATOM   1068  CD1 ILE   634     -39.183  15.857  10.629  1.00  3.45           C
ATOM   1069  H   THR   635     -36.484  17.486   9.688  1.00  2.55           H
ATOM   1070  N   THR   635     -36.012  18.255   9.288  1.00  2.55           N
ATOM   1071  CA  THR   635     -34.619  18.272   9.284  1.00  2.55           C
ATOM   1072  C   THR   635     -33.845  17.023   8.804  1.00  2.55           C
ATOM   1073  O   THR   635     -33.691  16.066   9.559  1.00  2.55           O
ATOM   1074  CB  THR   635     -34.190  18.628  10.720  1.00  2.55           C
ATOM   1075  OG1 THR   635     -34.690  19.916  11.050  1.00  2.55           O
ATOM   1076  CG2 THR   635     -32.670  18.643  10.858  1.00  2.55           C
ATOM   1077  H   LEU   636     -33.335  18.103   7.228  1.00  1.74           H
ATOM   1078  N   LEU   636     -33.408  17.168   7.536  1.00  1.74           N
ATOM   1079  CA  LEU   636     -33.057  16.115   6.648  1.00  1.74           C
ATOM   1080  C   LEU   636     -31.539  16.094   6.504  1.00  1.74           C
ATOM   1081  O   LEU   636     -30.959  17.025   5.949  1.00  1.74           O
ATOM   1082  CB  LEU   636     -33.711  16.294   5.275  1.00  1.74           C
ATOM   1083  CG  LEU   636     -33.283  15.220   4.268  1.00  1.74           C
ATOM   1084  CD1 LEU   636     -33.634  13.832   4.797  1.00  1.74           C
ATOM   1085  CD2 LEU   636     -33.997  15.432   2.934  1.00  1.74           C
ATOM   1086  H   MET   637     -31.443  14.290   7.196  1.00  1.48           H
ATOM   1087  N   MET   637     -30.927  15.099   6.963  1.00  1.48           N
ATOM   1088  CA  MET   637     -29.481  15.104   7.158  1.00  1.48           C
ATOM   1089  C   MET   637     -29.002  13.998   6.135  1.00  1.48           C
ATOM   1090  O   MET   637     -29.268  12.815   6.337  1.00  1.48           O
ATOM   1091  CB  MET   637     -29.023  14.740   8.573  1.00  1.48           C
ATOM   1092  CG  MET   637     -27.499  14.733   8.682  1.00  1.48           C
ATOM   1093  SD  MET   637     -26.958  14.404  10.375  1.00  1.48           S
ATOM   1094  CE  MET   637     -27.429  15.972  11.126  1.00  1.48           C
ATOM   1095  H   VAL   638     -28.326  15.488   5.112  1.00  1.36           H
ATOM   1096  N   VAL   638     -28.344  14.502   5.154  1.00  1.36           N
ATOM   1097  CA  VAL   638     -27.672  13.766   4.180  1.00  1.36           C
ATOM   1098  C   VAL   638     -26.338  13.682   4.748  1.00  1.36           C
ATOM   1099  O   VAL   638     -25.830  14.668   5.276  1.00  1.36           O
ATOM   1100  CB  VAL   638     -27.612  14.412   2.778  1.00  1.36           C
ATOM   1101  CG1 VAL   638     -26.800  13.541   1.821  1.00  1.36           C
ATOM   1102  CG2 VAL   638     -29.020  14.577   2.207  1.00  1.36           C
ATOM   1103  H   SER   639     -26.125  11.827   4.425  1.00  1.05           H
ATOM   1104  N   SER   639     -25.645  12.635   4.728  1.00  1.05           N
ATOM   1105  CA  SER   639     -24.179  12.525   5.118  1.00  1.05           C
ATOM   1106  C   SER   639     -23.577  11.614   4.198  1.00  1.05           C
ATOM   1107  O   SER   639     -24.227  10.674   3.748  1.00  1.05           O
ATOM   1108  CB  SER   639     -23.986  12.021   6.550  1.00  1.05           C
ATOM   1109  OG  SER   639     -24.576  12.928   7.469  1.00  1.05           O
ATOM   1110  H   VAL   640     -21.929  12.677   4.145  1.00  0.83           H
ATOM   1111  N   VAL   640     -22.342  11.822   3.877  1.00  0.83           N
ATOM   1112  CA  VAL   640     -21.541  10.838   3.138  1.00  0.83           C
ATOM   1113  C   VAL   640     -20.200  10.725   3.749  1.00  0.83           C
ATOM   1114  O   VAL   640     -19.473  11.713   3.826  1.00  0.83           O
ATOM   1115  CB  VAL   640     -21.414  11.218   1.646  1.00  0.83           C
ATOM   1116  CG1 VAL   640     -20.467  10.258   0.927  1.00  0.83           C
ATOM   1117  CG2 VAL   640     -22.779  11.155   0.963  1.00  0.83           C
ATOM   1118  H   GLU   641     -20.440   8.849   4.217  1.00  1.38           H
ATOM   1119  N   GLU   641     -19.739   9.543   4.229  1.00  1.38           N
ATOM   1120  CA  GLU   641     -18.345   9.190   4.749  1.00  1.38           C
ATOM   1121  C   GLU   641     -17.673   8.160   3.882  1.00  1.38           C
ATOM   1122  O   GLU   641     -18.220   7.079   3.672  1.00  1.38           O
ATOM   1123  CB  GLU   641     -18.435   8.685   6.192  1.00  1.38           C
ATOM   1124  CG  GLU   641     -17.065   8.263   6.724  1.00  1.38           C
ATOM   1125  CD  GLU   641     -17.144   7.891   8.201  1.00  1.38           C
ATOM   1126  OE1 GLU   641     -16.119   7.485   8.754  1.00  1.38           O
ATOM   1127  OE2 GLU   641     -18.235   8.016   8.770  1.00  1.38           O
ATOM   1128  H   ASP   642     -15.982   9.178   3.860  1.00  0.79           H
ATOM   1129  N   ASP   642     -16.463   8.473   3.364  1.00  0.79           N
ATOM   1130  CA  ASP   642     -15.862   7.898   2.231  1.00  0.79           C
ATOM   1131  C   ASP   642     -14.522   7.183   2.810  1.00  0.79           C
ATOM   1132  O   ASP   642     -13.790   7.787   3.591  1.00  0.79           O
ATOM   1133  CB  ASP   642     -15.489   8.911   1.144  1.00  0.79           C
ATOM   1134  CG  ASP   642     -14.812   8.230  -0.042  1.00  0.79           C
ATOM   1135  OD1 ASP   642     -15.210   7.108  -0.373  1.00  0.79           O
ATOM   1136  OD2 ASP   642     -13.746   9.192  -0.537  1.00  0.79           O
ATOM   1137  H   THR   643     -14.686   5.559   1.611  1.00  1.25           H
ATOM   1138  N   THR   643     -14.237   5.927   2.409  1.00  1.25           N
ATOM   1139  CA  THR   643     -13.260   5.089   3.141  1.00  1.25           C
ATOM   1140  C   THR   643     -12.167   4.811   2.119  1.00  1.25           C
ATOM   1141  O   THR   643     -12.382   4.050   1.178  1.00  1.25           O
ATOM   1142  CB  THR   643     -13.832   3.757   3.663  1.00  1.25           C
ATOM   1143  OG1 THR   643     -14.921   4.027   4.535  1.00  1.25           O
ATOM   1144  CG2 THR   643     -12.777   2.961   4.429  1.00  1.25           C
ATOM   1145  H   GLY   644     -10.647   5.460   3.283  1.00  1.86           H
ATOM   1146  N   GLY   644     -10.970   5.463   2.351  1.00  1.86           N
ATOM   1147  CA  GLY   644     -10.164   6.144   1.307  1.00  1.86           C
ATOM   1148  C   GLY   644     -10.087   7.698   1.498  1.00  1.86           C
ATOM   1149  O   GLY   644     -11.054   8.313   1.941  1.00  1.86           O
ATOM   1150  H   VAL   645      -8.795   8.198   0.134  1.00  1.75           H
ATOM   1151  N   VAL   645      -8.885   8.201   1.117  1.00  1.75           N
ATOM   1152  CA  VAL   645      -7.745   8.736   1.965  1.00  1.75           C
ATOM   1153  C   VAL   645      -7.913   9.942   2.804  1.00  1.75           C
ATOM   1154  O   VAL   645      -7.542   9.935   3.975  1.00  1.75           O
ATOM   1155  CB  VAL   645      -6.572   8.934   0.980  1.00  1.75           C
ATOM   1156  CG1 VAL   645      -5.372   9.556   1.694  1.00  1.75           C
ATOM   1157  CG2 VAL   645      -6.141   7.593   0.388  1.00  1.75           C
ATOM   1158  H   GLY   646      -9.227  11.047   1.623  1.00  1.67           H
ATOM   1159  N   GLY   646      -8.489  11.063   2.279  1.00  1.67           N
ATOM   1160  CA  GLY   646      -7.977  12.324   2.725  1.00  1.67           C
ATOM   1161  C   GLY   646      -8.128  13.596   1.918  1.00  1.67           C
ATOM   1162  O   GLY   646      -7.977  13.573   0.698  1.00  1.67           O
ATOM   1163  H   ILE   647      -8.664  14.420   3.626  1.00  1.48           H
ATOM   1164  N   ILE   647      -8.415  14.631   2.695  1.00  1.48           N
ATOM   1165  CA  ILE   647      -8.381  16.018   2.266  1.00  1.48           C
ATOM   1166  C   ILE   647      -7.681  16.784   3.249  1.00  1.48           C
ATOM   1167  O   ILE   647      -8.013  16.720   4.431  1.00  1.48           O
ATOM   1168  CB  ILE   647      -9.799  16.592   2.054  1.00  1.48           C
ATOM   1169  CG1 ILE   647     -10.532  15.814   0.955  1.00  1.48           C
ATOM   1170  CG2 ILE   647      -9.721  18.063   1.639  1.00  1.48           C
ATOM   1171  CD1 ILE   647     -12.000  16.217   0.865  1.00  1.48           C
ATOM   1172  N   PRO   648      -6.614  17.627   2.901  1.00  1.55           N
ATOM   1173  CA  PRO   648      -5.708  18.144   3.849  1.00  1.55           C
ATOM   1174  C   PRO   648      -6.403  19.152   4.830  1.00  1.55           C
ATOM   1175  O   PRO   648      -7.285  19.902   4.420  1.00  1.55           O
ATOM   1176  CB  PRO   648      -4.647  18.842   2.997  1.00  1.55           C
ATOM   1177  CG  PRO   648      -4.684  18.144   1.655  1.00  1.55           C
ATOM   1178  CD  PRO   648      -4.997  16.685   1.941  1.00  1.55           C
ATOM   1179  H   LEU   649      -5.068  18.986   6.395  1.00  1.71           H
ATOM   1180  N   LEU   649      -5.984  19.138   6.062  1.00  1.71           N
ATOM   1181  CA  LEU   649      -7.048  19.388   7.008  1.00  1.71           C
ATOM   1182  C   LEU   649      -6.947  20.655   7.866  1.00  1.71           C
ATOM   1183  O   LEU   649      -7.748  20.847   8.778  1.00  1.71           O
ATOM   1184  CB  LEU   649      -7.136  18.152   7.907  1.00  1.71           C
ATOM   1185  CG  LEU   649      -5.942  18.023   8.859  1.00  1.71           C
ATOM   1186  CD1 LEU   649      -5.867  19.239   9.779  1.00  1.71           C
ATOM   1187  CD2 LEU   649      -6.083  16.767   9.718  1.00  1.71           C
ATOM   1188  H   ASP   650      -5.069  21.199   7.595  1.00  1.93           H
ATOM   1189  N   ASP   650      -6.008  21.503   7.593  1.00  1.93           N
ATOM   1190  CA  ASP   650      -6.320  22.966   7.264  1.00  1.93           C
ATOM   1191  C   ASP   650      -7.049  23.299   6.060  1.00  1.93           C
ATOM   1192  O   ASP   650      -7.935  24.151   6.092  1.00  1.93           O
ATOM   1193  CB  ASP   650      -4.967  23.682   7.274  1.00  1.93           C
ATOM   1194  CG  ASP   650      -5.133  25.188   7.092  1.00  1.93           C
ATOM   1195  OD1 ASP   650      -4.209  25.923   7.455  1.00  1.93           O
ATOM   1196  OD2 ASP   650      -6.500  25.395   6.463  1.00  1.93           O
ATOM   1197  H   ALA   651      -5.942  21.856   4.965  1.00  1.30           H
ATOM   1198  N   ALA   651      -6.627  22.567   4.982  1.00  1.30           N
ATOM   1199  CA  ALA   651      -7.318  22.928   3.737  1.00  1.30           C
ATOM   1200  C   ALA   651      -8.680  22.521   3.834  1.00  1.30           C
ATOM   1201  O   ALA   651      -9.442  22.687   2.883  1.00  1.30           O
ATOM   1202  CB  ALA   651      -6.657  22.277   2.528  1.00  1.30           C
ATOM   1203  H   GLN   652      -8.586  21.689   5.816  1.00  0.85           H
ATOM   1204  N   GLN   652      -9.128  21.939   5.030  1.00  0.85           N
ATOM   1205  CA  GLN   652     -10.620  21.699   5.055  1.00  0.85           C
ATOM   1206  C   GLN   652     -11.296  23.060   4.755  1.00  0.85           C
ATOM   1207  O   GLN   652     -12.300  23.106   4.047  1.00  0.85           O
ATOM   1208  CB  GLN   652     -11.107  21.156   6.401  1.00  0.85           C
ATOM   1209  CG  GLN   652     -10.605  19.733   6.648  1.00  0.85           C
ATOM   1210  CD  GLN   652     -11.043  19.227   8.018  1.00  0.85           C
ATOM   1211  NE2 GLN   652     -10.106  18.857   8.865  1.00  0.85           N
ATOM   1212  OE1 GLN   652     -12.227  19.168   8.318  1.00  0.85           O
ATOM   1213  H   SER   653      -9.886  24.265   5.813  1.00  1.00           H
ATOM   1214  N   SER   653     -10.731  24.241   5.304  1.00  1.00           N
ATOM   1215  CA  SER   653     -11.480  25.509   5.077  1.00  1.00           C
ATOM   1216  C   SER   653     -11.549  25.958   3.583  1.00  1.00           C
ATOM   1217  O   SER   653     -12.609  26.360   3.109  1.00  1.00           O
ATOM   1218  CB  SER   653     -10.840  26.612   5.921  1.00  1.00           C
ATOM   1219  OG  SER   653      -9.512  26.855   5.481  1.00  1.00           O
ATOM   1220  H   ARG   654      -9.562  25.450   3.391  1.00  1.19           H
ATOM   1221  N   ARG   654     -10.324  25.840   2.900  1.00  1.19           N
ATOM   1222  CA  ARG   654     -10.145  26.248   1.563  1.00  1.19           C
ATOM   1223  C   ARG   654     -11.099  25.230   0.797  1.00  1.19           C
ATOM   1224  O   ARG   654     -11.799  25.623  -0.133  1.00  1.19           O
ATOM   1225  CB  ARG   654      -8.716  26.130   1.028  1.00  1.19           C
ATOM   1226  CG  ARG   654      -7.773  27.116   1.719  1.00  1.19           C
ATOM   1227  CD  ARG   654      -6.379  27.059   1.095  1.00  1.19           C
ATOM   1228  NE  ARG   654      -5.729  25.777   1.440  1.00  1.19           N
ATOM   1229  CZ  ARG   654      -4.501  25.482   1.051  1.00  1.19           C
ATOM   1230  NH1 ARG   654      -3.958  24.327   1.380  1.00  1.19           N
ATOM   1231  NH2 ARG   654      -3.818  26.345   0.330  1.00  1.19           N
ATOM   1232  H   ILE   655     -10.631  23.651   2.094  1.00  1.23           H
ATOM   1233  N   ILE   655     -11.056  23.973   1.264  1.00  1.23           N
ATOM   1234  CA  ILE   655     -11.737  23.022   0.399  1.00  1.23           C
ATOM   1235  C   ILE   655     -13.233  23.287   0.269  1.00  1.23           C
ATOM   1236  O   ILE   655     -13.780  23.206  -0.828  1.00  1.23           O
ATOM   1237  CB  ILE   655     -11.494  21.588   0.921  1.00  1.23           C
ATOM   1238  CG1 ILE   655     -10.010  21.220   0.802  1.00  1.23           C
ATOM   1239  CG2 ILE   655     -12.311  20.581   0.109  1.00  1.23           C
ATOM   1240  CD1 ILE   655      -9.539  21.247  -0.648  1.00  1.23           C
ATOM   1241  H   PHE   656     -13.376  23.570   2.135  1.00  2.29           H
ATOM   1242  N   PHE   656     -13.907  23.597   1.304  1.00  2.29           N
ATOM   1243  CA  PHE   656     -15.352  23.983   1.371  1.00  2.29           C
ATOM   1244  C   PHE   656     -15.578  25.167   0.350  1.00  2.29           C
ATOM   1245  O   PHE   656     -16.480  25.098  -0.482  1.00  2.29           O
ATOM   1246  CB  PHE   656     -15.766  24.421   2.780  1.00  2.29           C
ATOM   1247  CG  PHE   656     -17.211  24.865   2.835  1.00  2.29           C
ATOM   1248  CD1 PHE   656     -18.233  23.925   2.943  1.00  2.29           C
ATOM   1249  CD2 PHE   656     -17.529  26.220   2.778  1.00  2.29           C
ATOM   1250  CE1 PHE   656     -19.564  24.336   2.993  1.00  2.29           C
ATOM   1251  CE2 PHE   656     -18.860  26.632   2.828  1.00  2.29           C
ATOM   1252  CZ  PHE   656     -19.876  25.689   2.936  1.00  2.29           C
ATOM   1253  H   THR   657     -13.920  25.984   1.165  1.00  2.21           H
ATOM   1254  N   THR   657     -14.647  26.213   0.538  1.00  2.21           N
ATOM   1255  CA  THR   657     -14.664  27.599  -0.114  1.00  2.21           C
ATOM   1256  C   THR   657     -14.277  27.731  -1.575  1.00  2.21           C
ATOM   1257  O   THR   657     -13.385  27.026  -2.042  1.00  2.21           O
ATOM   1258  CB  THR   657     -13.753  28.496   0.746  1.00  2.21           C
ATOM   1259  OG1 THR   657     -14.258  28.535   2.074  1.00  2.21           O
ATOM   1260  CG2 THR   657     -13.701  29.921   0.200  1.00  2.21           C
ATOM   1261  N   PRO   658     -15.019  28.700  -2.256  1.00  3.00           N
ATOM   1262  CA  PRO   658     -15.346  28.463  -3.668  1.00  3.00           C
ATOM   1263  C   PRO   658     -14.233  28.324  -4.649  1.00  3.00           C
ATOM   1264  O   PRO   658     -13.297  29.120  -4.636  1.00  3.00           O
ATOM   1265  CB  PRO   658     -16.192  29.703  -3.963  1.00  3.00           C
ATOM   1266  CG  PRO   658     -16.765  30.126  -2.628  1.00  3.00           C
ATOM   1267  CD  PRO   658     -17.232  28.854  -1.941  1.00  3.00           C
ATOM   1268  H   PHE   659     -15.264  26.817  -5.333  1.00  2.40           H
ATOM   1269  N   PHE   659     -14.404  27.275  -5.491  1.00  2.40           N
ATOM   1270  CA  PHE   659     -13.490  26.769  -6.570  1.00  2.40           C
ATOM   1271  C   PHE   659     -12.011  26.524  -6.121  1.00  2.40           C
ATOM   1272  O   PHE   659     -11.081  26.886  -6.838  1.00  2.40           O
ATOM   1273  CB  PHE   659     -13.526  27.767  -7.733  1.00  2.40           C
ATOM   1274  CG  PHE   659     -14.909  27.896  -8.328  1.00  2.40           C
ATOM   1275  CD1 PHE   659     -15.791  28.866  -7.857  1.00  2.40           C
ATOM   1276  CD2 PHE   659     -15.313  27.045  -9.354  1.00  2.40           C
ATOM   1277  CE1 PHE   659     -17.066  28.984  -8.407  1.00  2.40           C
ATOM   1278  CE2 PHE   659     -16.588  27.162  -9.905  1.00  2.40           C
ATOM   1279  CZ  PHE   659     -17.463  28.132  -9.430  1.00  2.40           C
ATOM   1280  H   MET   660     -12.734  25.837  -4.457  1.00  2.81           H
ATOM   1281  N   MET   660     -11.916  25.938  -5.000  1.00  2.81           N
ATOM   1282  CA  MET   660     -10.676  25.418  -4.500  1.00  2.81           C
ATOM   1283  C   MET   660     -10.578  23.843  -4.619  1.00  2.81           C
ATOM   1284  O   MET   660     -11.533  23.140  -4.298  1.00  2.81           O
ATOM   1285  CB  MET   660     -10.500  25.844  -3.041  1.00  2.81           C
ATOM   1286  CG  MET   660     -10.235  27.345  -2.925  1.00  2.81           C
ATOM   1287  SD  MET   660      -8.683  27.807  -3.726  1.00  2.81           S
ATOM   1288  CE  MET   660      -7.595  26.608  -2.936  1.00  2.81           C
ATOM   1289  H   GLN   661      -8.697  24.139  -5.190  1.00  3.60           H
ATOM   1290  N   GLN   661      -9.408  23.465  -5.069  1.00  3.60           N
ATOM   1291  CA  GLN   661      -9.135  22.085  -5.388  1.00  3.60           C
ATOM   1292  C   GLN   661      -8.229  21.683  -4.265  1.00  3.60           C
ATOM   1293  O   GLN   661      -7.346  22.447  -3.882  1.00  3.60           O
ATOM   1294  CB  GLN   661      -8.440  21.855  -6.732  1.00  3.60           C
ATOM   1295  CG  GLN   661      -9.354  22.211  -7.905  1.00  3.60           C
ATOM   1296  CD  GLN   661      -8.638  22.013  -9.237  1.00  3.60           C
ATOM   1297  NE2 GLN   661      -9.291  21.400 -10.201  1.00  3.60           N
ATOM   1298  OE1 GLN   661      -7.494  22.411  -9.401  1.00  3.60           O
ATOM   1299  H   VAL   662      -9.066  20.401  -2.947  1.00  4.60           H
ATOM   1300  N   VAL   662      -8.329  20.433  -3.602  1.00  4.60           N
ATOM   1301  CA  VAL   662      -7.462  19.212  -3.799  1.00  4.60           C
ATOM   1302  C   VAL   662      -5.911  19.563  -3.696  1.00  4.60           C
ATOM   1303  O   VAL   662      -5.516  20.373  -2.860  1.00  4.60           O
ATOM   1304  CB  VAL   662      -7.767  18.551  -5.161  1.00  4.60           C
ATOM   1305  CG1 VAL   662      -6.937  17.280  -5.338  1.00  4.60           C
ATOM   1306  CG2 VAL   662      -9.247  18.179  -5.253  1.00  4.60           C
ATOM   1307  H   GLY   663      -5.027  18.947  -5.521  1.00  4.85           H
ATOM   1308  N   GLY   663      -4.971  18.984  -4.536  1.00  4.85           N
ATOM   1309  CA  GLY   663      -3.783  18.380  -3.847  1.00  4.85           C
ATOM   1310  C   GLY   663      -2.725  18.383  -4.845  1.00  4.85           C
ATOM   1311  O   GLY   663      -2.998  18.533  -6.033  1.00  4.85           O
ATOM   1312  N   PRO   664      -1.503  18.204  -4.322  1.00  6.30           N
ATOM   1313  CA  PRO   664      -0.382  17.904  -5.240  1.00  6.30           C
ATOM   1314  C   PRO   664      -0.070  16.501  -5.581  1.00  6.30           C
ATOM   1315  O   PRO   664      -0.868  15.833  -6.235  1.00  6.30           O
ATOM   1316  CB  PRO   664       0.768  18.555  -4.469  1.00  6.30           C
ATOM   1317  CG  PRO   664       0.141  19.699  -3.702  1.00  6.30           C
ATOM   1318  CD  PRO   664      -0.799  20.398  -4.669  1.00  6.30           C
ATOM   1319  H   SER   665       1.868  16.216  -4.646  1.00  6.41           H
ATOM   1320  N   SER   665       1.128  15.846  -5.185  1.00  6.41           N
ATOM   1321  CA  SER   665       1.210  14.495  -5.650  1.00  6.41           C
ATOM   1322  C   SER   665      -0.002  13.640  -5.161  1.00  6.41           C
ATOM   1323  O   SER   665      -0.350  12.645  -5.793  1.00  6.41           O
ATOM   1324  CB  SER   665       2.518  13.858  -5.179  1.00  6.41           C
ATOM   1325  OG  SER   665       2.529  13.755  -3.763  1.00  6.41           O
ATOM   1326  H   ILE   666      -0.365  15.102  -3.829  1.00  7.31           H
ATOM   1327  N   ILE   666      -0.534  14.154  -4.046  1.00  7.31           N
ATOM   1328  CA  ILE   666      -1.340  13.369  -3.165  1.00  7.31           C
ATOM   1329  C   ILE   666      -2.702  13.190  -3.749  1.00  7.31           C
ATOM   1330  O   ILE   666      -3.168  12.062  -3.893  1.00  7.31           O
ATOM   1331  CB  ILE   666      -1.441  14.019  -1.767  1.00  7.31           C
ATOM   1332  CG1 ILE   666      -0.065  14.056  -1.093  1.00  7.31           C
ATOM   1333  CG2 ILE   666      -2.397  13.222  -0.877  1.00  7.31           C
ATOM   1334  CD1 ILE   666      -0.084  14.897   0.179  1.00  7.31           C
ATOM   1335  H   ALA   667      -2.938  15.142  -4.102  1.00  6.81           H
ATOM   1336  N   ALA   667      -3.355  14.247  -4.094  1.00  6.81           N
ATOM   1337  CA  ALA   667      -4.824  14.100  -4.509  1.00  6.81           C
ATOM   1338  C   ALA   667      -5.219  14.184  -6.011  1.00  6.81           C
ATOM   1339  O   ALA   667      -6.290  13.719  -6.393  1.00  6.81           O
ATOM   1340  CB  ALA   667      -5.573  15.156  -3.706  1.00  6.81           C
ATOM   1341  H   ARG   668      -3.468  14.854  -6.325  1.00  5.69           H
ATOM   1342  N   ARG   668      -4.334  14.767  -6.789  1.00  5.69           N
ATOM   1343  CA  ARG   668      -4.460  15.245  -8.113  1.00  5.69           C
ATOM   1344  C   ARG   668      -4.819  14.175  -9.198  1.00  5.69           C
ATOM   1345  O   ARG   668      -5.493  14.491 -10.176  1.00  5.69           O
ATOM   1346  CB  ARG   668      -3.148  15.943  -8.479  1.00  5.69           C
ATOM   1347  CG  ARG   668      -3.224  16.597  -9.859  1.00  5.69           C
ATOM   1348  CD  ARG   668      -1.902  17.281 -10.207  1.00  5.69           C
ATOM   1349  NE  ARG   668      -1.642  18.380  -9.254  1.00  5.69           N
ATOM   1350  CZ  ARG   668      -2.181  19.578  -9.393  1.00  5.69           C
ATOM   1351  NH1 ARG   668      -1.922  20.531  -8.520  1.00  5.69           N
ATOM   1352  NH2 ARG   668      -2.980  19.821 -10.410  1.00  5.69           N
ATOM   1353  H   ILE   669      -4.107  12.793  -8.138  1.00  6.00           H
ATOM   1354  N   ILE   669      -4.415  12.972  -9.059  1.00  6.00           N
ATOM   1355  CA  ILE   669      -4.365  11.923 -10.028  1.00  6.00           C
ATOM   1356  C   ILE   669      -5.634  11.500 -10.650  1.00  6.00           C
ATOM   1357  O   ILE   669      -5.675  11.239 -11.850  1.00  6.00           O
ATOM   1358  CB  ILE   669      -3.676  10.717  -9.352  1.00  6.00           C
ATOM   1359  CG1 ILE   669      -2.255  11.090  -8.915  1.00  6.00           C
ATOM   1360  CG2 ILE   669      -3.593   9.538 -10.323  1.00  6.00           C
ATOM   1361  CD1 ILE   669      -1.647  10.023  -8.011  1.00  6.00           C
ATOM   1362  H   HIS   670      -6.671  11.300  -8.845  1.00  5.43           H
ATOM   1363  N   HIS   670      -6.723  11.430  -9.822  1.00  5.43           N
ATOM   1364  CA  HIS   670      -7.988  11.561 -10.435  1.00  5.43           C
ATOM   1365  C   HIS   670      -8.536  12.879 -10.533  1.00  5.43           C
ATOM   1366  O   HIS   670      -8.967  13.444  -9.531  1.00  5.43           O
ATOM   1367  CB  HIS   670      -8.951  10.647  -9.671  1.00  5.43           C
ATOM   1368  CG  HIS   670     -10.337  10.632 -10.247  1.00  5.43           C
ATOM   1369  ND1 HIS   670     -11.193  11.710 -10.182  1.00  5.43           N
ATOM   1370  CD2 HIS   670     -11.011   9.652 -10.903  1.00  5.43           C
ATOM   1371  CE1 HIS   670     -12.335  11.389 -10.776  1.00  5.43           C
ATOM   1372  NE2 HIS   670     -12.250  10.143 -11.223  1.00  5.43           N
ATOM   1373  H   GLY   671      -8.501  12.964 -12.577  1.00  4.28           H
ATOM   1374  N   GLY   671      -8.569  13.463 -11.728  1.00  4.28           N
ATOM   1375  CA  GLY   671      -8.723  14.955 -11.765  1.00  4.28           C
ATOM   1376  C   GLY   671     -10.112  15.351 -11.179  1.00  4.28           C
ATOM   1377  O   GLY   671     -11.110  14.692 -11.461  1.00  4.28           O
ATOM   1378  H   GLY   672      -9.441  16.713  -9.926  1.00  3.50           H
ATOM   1379  N   GLY   672     -10.212  16.349 -10.422  1.00  3.50           N
ATOM   1380  CA  GLY   672     -11.497  16.976 -10.281  1.00  3.50           C
ATOM   1381  C   GLY   672     -11.286  18.458 -10.514  1.00  3.50           C
ATOM   1382  O   GLY   672     -10.294  19.019 -10.055  1.00  3.50           O
ATOM   1383  H   THR   673     -13.068  18.448 -11.658  1.00  3.13           H
ATOM   1384  N   THR   673     -12.352  19.012 -11.279  1.00  3.13           N
ATOM   1385  CA  THR   673     -12.385  20.444 -11.503  1.00  3.13           C
ATOM   1386  C   THR   673     -13.035  21.175 -10.397  1.00  3.13           C
ATOM   1387  O   THR   673     -13.053  22.404 -10.397  1.00  3.13           O
ATOM   1388  CB  THR   673     -13.110  20.754 -12.826  1.00  3.13           C
ATOM   1389  OG1 THR   673     -14.450  20.286 -12.744  1.00  3.13           O
ATOM   1390  CG2 THR   673     -12.425  20.072 -14.008  1.00  3.13           C
ATOM   1391  H   GLY   674     -14.103  19.621  -9.454  1.00  2.14           H
ATOM   1392  N   GLY   674     -13.617  20.475  -9.359  1.00  2.14           N
ATOM   1393  CA  GLY   674     -13.477  21.076  -8.029  1.00  2.14           C
ATOM   1394  C   GLY   674     -14.575  22.081  -7.688  1.00  2.14           C
ATOM   1395  O   GLY   674     -14.577  22.645  -6.596  1.00  2.14           O
ATOM   1396  H   ILE   675     -15.331  21.682  -9.513  1.00  1.47           H
ATOM   1397  N   ILE   675     -15.476  22.228  -8.704  1.00  1.47           N
ATOM   1398  CA  ILE   675     -16.580  23.100  -8.651  1.00  1.47           C
ATOM   1399  C   ILE   675     -17.591  22.772  -7.622  1.00  1.47           C
ATOM   1400  O   ILE   675     -18.105  23.667  -6.956  1.00  1.47           O
ATOM   1401  CB  ILE   675     -17.238  23.142 -10.048  1.00  1.47           C
ATOM   1402  CG1 ILE   675     -16.284  23.773 -11.069  1.00  1.47           C
ATOM   1403  CG2 ILE   675     -18.523  23.971 -10.006  1.00  1.47           C
ATOM   1404  CD1 ILE   675     -16.792  23.598 -12.496  1.00  1.47           C
ATOM   1405  H   GLY   676     -17.127  20.917  -7.743  1.00  0.76           H
ATOM   1406  N   GLY   676     -17.856  21.535  -7.496  1.00  0.76           N
ATOM   1407  CA  GLY   676     -19.136  20.986  -7.018  1.00  0.76           C
ATOM   1408  C   GLY   676     -19.501  21.307  -5.632  1.00  0.76           C
ATOM   1409  O   GLY   676     -20.662  21.596  -5.352  1.00  0.76           O
ATOM   1410  H   LEU   677     -17.624  21.034  -5.128  1.00  0.76           H
ATOM   1411  N   LEU   677     -18.526  21.262  -4.797  1.00  0.76           N
ATOM   1412  CA  LEU   677     -18.715  21.543  -3.371  1.00  0.76           C
ATOM   1413  C   LEU   677     -19.178  22.989  -3.246  1.00  0.76           C
ATOM   1414  O   LEU   677     -20.003  23.301  -2.389  1.00  0.76           O
ATOM   1415  CB  LEU   677     -17.429  21.332  -2.567  1.00  0.76           C
ATOM   1416  CG  LEU   677     -17.042  19.854  -2.441  1.00  0.76           C
ATOM   1417  CD1 LEU   677     -15.584  19.727  -2.005  1.00  0.76           C
ATOM   1418  CD2 LEU   677     -17.926  19.163  -1.404  1.00  0.76           C
ATOM   1419  H   SER   678     -17.958  23.628  -4.670  1.00  0.53           H
ATOM   1420  N   SER   678     -18.689  23.925  -4.077  1.00  0.53           N
ATOM   1421  CA  SER   678     -19.152  25.288  -4.158  1.00  0.53           C
ATOM   1422  C   SER   678     -20.642  25.350  -4.494  1.00  0.53           C
ATOM   1423  O   SER   678     -21.387  26.091  -3.857  1.00  0.53           O
ATOM   1424  CB  SER   678     -18.350  26.058  -5.210  1.00  0.53           C
ATOM   1425  OG  SER   678     -16.997  26.179  -4.797  1.00  0.53           O
ATOM   1426  H   ILE   679     -20.295  24.068  -5.954  1.00  0.69           H
ATOM   1427  N   ILE   679     -20.962  24.582  -5.439  1.00  0.69           N
ATOM   1428  CA  ILE   679     -22.383  24.453  -5.777  1.00  0.69           C
ATOM   1429  C   ILE   679     -23.182  23.848  -4.659  1.00  0.69           C
ATOM   1430  O   ILE   679     -24.288  24.303  -4.375  1.00  0.69           O
ATOM   1431  CB  ILE   679     -22.546  23.613  -7.063  1.00  0.69           C
ATOM   1432  CG1 ILE   679     -21.983  24.370  -8.271  1.00  0.69           C
ATOM   1433  CG2 ILE   679     -24.025  23.317  -7.321  1.00  0.69           C
ATOM   1434  CD1 ILE   679     -21.900  23.478  -9.505  1.00  0.69           C
ATOM   1435  H   SER   680     -21.641  22.559  -4.240  1.00  0.81           H
ATOM   1436  N   SER   680     -22.574  22.803  -4.028  1.00  0.81           N
ATOM   1437  CA  SER   680     -23.326  22.009  -2.991  1.00  0.81           C
ATOM   1438  C   SER   680     -23.631  23.090  -1.953  1.00  0.81           C
ATOM   1439  O   SER   680     -24.725  23.118  -1.395  1.00  0.81           O
ATOM   1440  CB  SER   680     -22.539  20.870  -2.339  1.00  0.81           C
ATOM   1441  OG  SER   680     -21.628  21.393  -1.383  1.00  0.81           O
ATOM   1442  H   LYS   681     -21.877  24.029  -2.139  1.00  0.47           H
ATOM   1443  N   LYS   681     -22.739  23.989  -1.660  1.00  0.47           N
ATOM   1444  CA  LYS   681     -23.004  24.920  -0.649  1.00  0.47           C
ATOM   1445  C   LYS   681     -23.893  26.079  -0.950  1.00  0.47           C
ATOM   1446  O   LYS   681     -24.626  26.537  -0.076  1.00  0.47           O
ATOM   1447  CB  LYS   681     -21.637  25.414  -0.165  1.00  0.47           C
ATOM   1448  CG  LYS   681     -21.031  26.431  -1.133  1.00  0.47           C
ATOM   1449  CD  LYS   681     -20.969  27.818  -0.493  1.00  0.47           C
ATOM   1450  CE  LYS   681     -20.375  28.835  -1.466  1.00  0.47           C
ATOM   1451  NZ  LYS   681     -20.332  30.179  -0.831  1.00  0.47           N
ATOM   1452  H   CYS   682     -23.163  26.221  -2.862  1.00  0.69           H
ATOM   1453  N   CYS   682     -23.840  26.580  -2.240  1.00  0.69           N
ATOM   1454  CA  CYS   682     -24.707  27.561  -2.678  1.00  0.69           C
ATOM   1455  C   CYS   682     -26.107  26.987  -2.579  1.00  0.69           C
ATOM   1456  O   CYS   682     -27.043  27.701  -2.228  1.00  0.69           O
ATOM   1457  CB  CYS   682     -24.422  27.993  -4.118  1.00  0.69           C
ATOM   1458  SG  CYS   682     -22.865  28.907  -4.255  1.00  0.69           S
ATOM   1459  H   LEU   683     -25.479  25.156  -3.159  1.00  0.65           H
ATOM   1460  N   LEU   683     -26.235  25.724  -2.876  1.00  0.65           N
ATOM   1461  CA  LEU   683     -27.623  25.114  -2.772  1.00  0.65           C
ATOM   1462  C   LEU   683     -28.224  25.091  -1.420  1.00  0.65           C
ATOM   1463  O   LEU   683     -29.401  25.406  -1.263  1.00  0.65           O
ATOM   1464  CB  LEU   683     -27.544  23.692  -3.335  1.00  0.65           C
ATOM   1465  CG  LEU   683     -27.251  23.664  -4.840  1.00  0.65           C
ATOM   1466  CD1 LEU   683     -27.050  22.226  -5.311  1.00  0.65           C
ATOM   1467  CD2 LEU   683     -28.416  24.277  -5.616  1.00  0.65           C
ATOM   1468  H   VAL   684     -26.545  24.487  -0.701  1.00  0.77           H
ATOM   1469  N   VAL   684     -27.463  24.737  -0.440  1.00  0.77           N
ATOM   1470  CA  VAL   684     -27.844  24.686   0.979  1.00  0.77           C
ATOM   1471  C   VAL   684     -28.243  26.073   1.476  1.00  0.77           C
ATOM   1472  O   VAL   684     -29.251  26.214   2.166  1.00  0.77           O
ATOM   1473  CB  VAL   684     -26.694  24.123   1.843  1.00  0.77           C
ATOM   1474  CG1 VAL   684     -26.271  22.744   1.338  1.00  0.77           C
ATOM   1475  CG2 VAL   684     -25.482  25.052   1.786  1.00  0.77           C
ATOM   1476  H   GLN   685     -26.653  26.863   0.552  1.00  0.85           H
ATOM   1477  N   GLN   685     -27.451  27.031   1.107  1.00  0.85           N
ATOM   1478  CA  GLN   685     -27.757  28.402   1.526  1.00  0.85           C
ATOM   1479  C   GLN   685     -29.060  28.941   1.007  1.00  0.85           C
ATOM   1480  O   GLN   685     -29.800  29.584   1.749  1.00  0.85           O
ATOM   1481  CB  GLN   685     -26.603  29.309   1.091  1.00  0.85           C
ATOM   1482  CG  GLN   685     -25.321  28.996   1.863  1.00  0.85           C
ATOM   1483  CD  GLN   685     -24.158  29.846   1.362  1.00  0.85           C
ATOM   1484  NE2 GLN   685     -23.282  30.272   2.246  1.00  0.85           N
ATOM   1485  OE1 GLN   685     -24.046  30.121   0.176  1.00  0.85           O
ATOM   1486  H   LEU   686     -28.633  28.226  -0.821  1.00  1.09           H
ATOM   1487  N   LEU   686     -29.340  28.664  -0.289  1.00  1.09           N
ATOM   1488  CA  LEU   686     -30.593  28.967  -0.907  1.00  1.09           C
ATOM   1489  C   LEU   686     -31.810  28.233  -0.370  1.00  1.09           C
ATOM   1490  O   LEU   686     -32.872  28.831  -0.215  1.00  1.09           O
ATOM   1491  CB  LEU   686     -30.437  28.698  -2.406  1.00  1.09           C
ATOM   1492  CG  LEU   686     -29.493  29.691  -3.093  1.00  1.09           C
ATOM   1493  CD1 LEU   686     -29.274  29.288  -4.550  1.00  1.09           C
ATOM   1494  CD2 LEU   686     -30.090  31.097  -3.058  1.00  1.09           C
ATOM   1495  H   MET   687     -30.817  26.459  -0.282  1.00  1.37           H
ATOM   1496  N   MET   687     -31.677  26.891  -0.061  1.00  1.37           N
ATOM   1497  CA  MET   687     -32.704  26.120   0.554  1.00  1.37           C
ATOM   1498  C   MET   687     -32.863  26.677   1.911  1.00  1.37           C
ATOM   1499  O   MET   687     -33.986  26.837   2.383  1.00  1.37           O
ATOM   1500  CB  MET   687     -32.368  24.629   0.637  1.00  1.37           C
ATOM   1501  CG  MET   687     -31.941  24.076  -0.722  1.00  1.37           C
ATOM   1502  SD  MET   687     -31.176  22.447  -0.564  1.00  1.37           S
ATOM   1503  CE  MET   687     -30.772  22.161  -2.297  1.00  1.37           C
ATOM   1504  H   LYS   688     -30.900  26.926   2.237  1.00  1.02           H
ATOM   1505  N   LYS   688     -31.753  27.053   2.718  1.00  1.02           N
ATOM   1506  CA  LYS   688     -31.732  27.596   4.141  1.00  1.02           C
ATOM   1507  C   LYS   688     -30.626  26.958   4.936  1.00  1.02           C
ATOM   1508  O   LYS   688     -30.064  27.590   5.828  1.00  1.02           O
ATOM   1509  CB  LYS   688     -33.081  27.356   4.826  1.00  1.02           C
ATOM   1510  CG  LYS   688     -33.143  28.031   6.197  1.00  1.02           C
ATOM   1511  CD  LYS   688     -33.060  29.551   6.056  1.00  1.02           C
ATOM   1512  CE  LYS   688     -33.135  30.224   7.426  1.00  1.02           C
ATOM   1513  NZ  LYS   688     -33.065  31.701   7.269  1.00  1.02           N
ATOM   1514  H   GLY   689     -30.554  25.352   3.842  1.00  0.73           H
ATOM   1515  N   GLY   689     -30.226  25.719   4.698  1.00  0.73           N
ATOM   1516  CA  GLY   689     -29.399  24.912   5.529  1.00  0.73           C
ATOM   1517  C   GLY   689     -27.915  25.001   5.212  1.00  0.73           C
ATOM   1518  O   GLY   689     -27.466  25.989   4.635  1.00  0.73           O
ATOM   1519  H   GLU   690     -27.672  23.197   5.891  1.00  1.09           H
ATOM   1520  N   GLU   690     -27.202  24.004   5.572  1.00  1.09           N
ATOM   1521  CA  GLU   690     -25.686  24.009   5.528  1.00  1.09           C
ATOM   1522  C   GLU   690     -25.302  22.737   4.903  1.00  1.09           C
ATOM   1523  O   GLU   690     -26.070  21.778   4.934  1.00  1.09           O
ATOM   1524  CB  GLU   690     -25.043  24.131   6.912  1.00  1.09           C
ATOM   1525  CG  GLU   690     -25.289  25.511   7.524  1.00  1.09           C
ATOM   1526  CD  GLU   690     -24.719  25.591   8.936  1.00  1.09           C
ATOM   1527  OE1 GLU   690     -24.790  26.670   9.531  1.00  1.09           O
ATOM   1528  OE2 GLU   690     -24.213  24.569   9.414  1.00  1.09           O
ATOM   1529  H   ILE   691     -23.817  23.408   3.803  1.00  1.08           H
ATOM   1530  N   ILE   691     -24.098  22.598   4.293  1.00  1.08           N
ATOM   1531  CA  ILE   691     -23.185  21.373   4.297  1.00  1.08           C
ATOM   1532  C   ILE   691     -21.910  21.596   4.943  1.00  1.08           C
ATOM   1533  O   ILE   691     -21.263  22.611   4.696  1.00  1.08           O
ATOM   1534  CB  ILE   691     -22.969  20.897   2.843  1.00  1.08           C
ATOM   1535  CG1 ILE   691     -22.137  19.610   2.821  1.00  1.08           C
ATOM   1536  CG2 ILE   691     -22.230  21.968   2.037  1.00  1.08           C
ATOM   1537  CD1 ILE   691     -22.141  18.962   1.440  1.00  1.08           C
ATOM   1538  H   GLY   692     -21.854  19.845   5.854  1.00  1.00           H
ATOM   1539  N   GLY   692     -21.358  20.698   5.848  1.00  1.00           N
ATOM   1540  CA  GLY   692     -20.213  20.857   6.721  1.00  1.00           C
ATOM   1541  C   GLY   692     -19.173  19.885   6.267  1.00  1.00           C
ATOM   1542  O   GLY   692     -19.502  18.760   5.895  1.00  1.00           O
ATOM   1543  H   PHE   693     -17.640  21.087   6.570  1.00  1.06           H
ATOM   1544  N   PHE   693     -17.900  20.188   6.256  1.00  1.06           N
ATOM   1545  CA  PHE   693     -16.879  19.275   5.815  1.00  1.06           C
ATOM   1546  C   PHE   693     -16.410  18.753   7.086  1.00  1.06           C
ATOM   1547  O   PHE   693     -16.221  19.514   8.033  1.00  1.06           O
ATOM   1548  CB  PHE   693     -15.715  19.911   5.049  1.00  1.06           C
ATOM   1549  CG  PHE   693     -16.065  20.179   3.603  1.00  1.06           C
ATOM   1550  CD1 PHE   693     -17.391  20.376   3.225  1.00  1.06           C
ATOM   1551  CD2 PHE   693     -15.063  20.231   2.637  1.00  1.06           C
ATOM   1552  CE1 PHE   693     -17.713  20.623   1.891  1.00  1.06           C
ATOM   1553  CE2 PHE   693     -15.384  20.477   1.303  1.00  1.06           C
ATOM   1554  CZ  PHE   693     -16.708  20.674   0.932  1.00  1.06           C
ATOM   1555  H   VAL   694     -16.604  16.601   6.809  1.00  1.20           H
ATOM   1556  N   VAL   694     -16.158  17.364   7.248  1.00  1.20           N
ATOM   1557  CA  VAL   694     -15.067  17.107   8.216  1.00  1.20           C
ATOM   1558  C   VAL   694     -14.071  16.159   7.529  1.00  1.20           C
ATOM   1559  O   VAL   694     -14.452  15.409   6.632  1.00  1.20           O
ATOM   1560  CB  VAL   694     -15.569  16.482   9.537  1.00  1.20           C
ATOM   1561  CG1 VAL   694     -14.396  16.184  10.469  1.00  1.20           C
ATOM   1562  CG2 VAL   694     -16.523  17.439  10.249  1.00  1.20           C
ATOM   1563  H   SER   695     -12.473  16.714   8.548  1.00  1.31           H
ATOM   1564  N   SER   695     -12.830  16.106   7.858  1.00  1.31           N
ATOM   1565  CA  SER   695     -11.939  15.151   7.223  1.00  1.31           C
ATOM   1566  C   SER   695     -10.772  15.017   8.165  1.00  1.31           C
ATOM   1567  O   SER   695     -10.657  15.786   9.117  1.00  1.31           O
ATOM   1568  CB  SER   695     -11.447  15.600   5.846  1.00  1.31           C
ATOM   1569  OG  SER   695     -10.565  16.705   5.981  1.00  1.31           O
ATOM   1570  H   LEU   696     -10.207  13.131   7.436  1.00  2.00           H
ATOM   1571  N   LEU   696      -9.882  13.972   7.837  1.00  2.00           N
ATOM   1572  CA  LEU   696      -8.454  14.137   8.089  1.00  2.00           C
ATOM   1573  C   LEU   696      -7.555  13.124   7.544  1.00  2.00           C
ATOM   1574  O   LEU   696      -7.989  12.016   7.234  1.00  2.00           O
ATOM   1575  CB  LEU   696      -8.282  14.228   9.608  1.00  2.00           C
ATOM   1576  CG  LEU   696      -8.521  12.889  10.315  1.00  2.00           C
ATOM   1577  CD1 LEU   696      -8.202  13.015  11.803  1.00  2.00           C
ATOM   1578  CD2 LEU   696      -9.980  12.463  10.160  1.00  2.00           C
ATOM   1579  N   PRO   697      -6.257  13.362   7.374  1.00  2.01           N
ATOM   1580  CA  PRO   697      -5.501  13.033   6.145  1.00  2.01           C
ATOM   1581  C   PRO   697      -5.648  11.530   6.018  1.00  2.01           C
ATOM   1582  O   PRO   697      -5.593  10.997   4.912  1.00  2.01           O
ATOM   1583  CB  PRO   697      -4.042  13.428   6.379  1.00  2.01           C
ATOM   1584  CG  PRO   697      -3.803  13.229   7.859  1.00  2.01           C
ATOM   1585  CD  PRO   697      -5.031  13.774   8.568  1.00  2.01           C
ATOM   1586  H   LYS   698      -6.027  11.235   8.068  1.00  2.13           H
ATOM   1587  N   LYS   698      -5.852  10.807   7.196  1.00  2.13           N
ATOM   1588  CA  LYS   698      -5.805   9.370   7.114  1.00  2.13           C
ATOM   1589  C   LYS   698      -6.936   8.562   7.604  1.00  2.13           C
ATOM   1590  O   LYS   698      -7.231   7.510   7.041  1.00  2.13           O
ATOM   1591  CB  LYS   698      -4.517   8.968   7.838  1.00  2.13           C
ATOM   1592  CG  LYS   698      -3.275   9.387   7.050  1.00  2.13           C
ATOM   1593  CD  LYS   698      -2.001   8.988   7.795  1.00  2.13           C
ATOM   1594  CE  LYS   698      -0.761   9.396   7.001  1.00  2.13           C
ATOM   1595  NZ  LYS   698       0.467   9.012   7.745  1.00  2.13           N
ATOM   1596  H   ILE   699      -7.371   9.876   9.099  1.00  2.91           H
ATOM   1597  N   ILE   699      -7.619   9.023   8.668  1.00  2.91           N
ATOM   1598  CA  ILE   699      -8.756   8.254   9.199  1.00  2.91           C
ATOM   1599  C   ILE   699      -9.798   8.186   8.206  1.00  2.91           C
ATOM   1600  O   ILE   699     -10.458   7.158   8.075  1.00  2.91           O
ATOM   1601  CB  ILE   699      -9.302   8.878  10.502  1.00  2.91           C
ATOM   1602  CG1 ILE   699      -8.265   8.765  11.625  1.00  2.91           C
ATOM   1603  CG2 ILE   699     -10.578   8.156  10.943  1.00  2.91           C
ATOM   1604  CD1 ILE   699      -8.651   9.610  12.834  1.00  2.91           C
ATOM   1605  H   GLY   700      -9.351  10.176   7.620  1.00  2.27           H
ATOM   1606  N   GLY   700      -9.905   9.370   7.490  1.00  2.27           N
ATOM   1607  CA  GLY   700     -10.950   9.375   6.452  1.00  2.27           C
ATOM   1608  C   GLY   700     -11.514  10.707   5.850  1.00  2.27           C
ATOM   1609  O   GLY   700     -11.042  11.788   6.195  1.00  2.27           O
ATOM   1610  H   SER   701     -12.773   9.584   4.530  1.00  1.14           H
ATOM   1611  N   SER   701     -12.555  10.452   4.946  1.00  1.14           N
ATOM   1612  CA  SER   701     -13.362  11.613   4.627  1.00  1.14           C
ATOM   1613  C   SER   701     -14.768  11.652   5.000  1.00  1.14           C
ATOM   1614  O   SER   701     -15.508  10.714   4.715  1.00  1.14           O
ATOM   1615  CB  SER   701     -13.219  11.801   3.115  1.00  1.14           C
ATOM   1616  OG  SER   701     -13.567  10.601   2.440  1.00  1.14           O
ATOM   1617  H   THR   702     -14.885  13.580   5.787  1.00  1.52           H
ATOM   1618  N   THR   702     -15.339  12.712   5.667  1.00  1.52           N
ATOM   1619  CA  THR   702     -16.730  12.521   6.234  1.00  1.52           C
ATOM   1620  C   THR   702     -17.406  13.930   6.031  1.00  1.52           C
ATOM   1621  O   THR   702     -17.002  14.904   6.663  1.00  1.52           O
ATOM   1622  CB  THR   702     -16.770  12.137   7.725  1.00  1.52           C
ATOM   1623  OG1 THR   702     -16.076  10.911   7.909  1.00  1.52           O
ATOM   1624  CG2 THR   702     -18.206  11.966   8.217  1.00  1.52           C
ATOM   1625  H   PHE   703     -18.850  13.288   4.840  1.00  1.13           H
ATOM   1626  N   PHE   703     -18.468  14.141   5.159  1.00  1.13           N
ATOM   1627  CA  PHE   703     -19.024  15.350   4.714  1.00  1.13           C
ATOM   1628  C   PHE   703     -20.527  15.240   5.116  1.00  1.13           C
ATOM   1629  O   PHE   703     -21.087  14.146   5.111  1.00  1.13           O
ATOM   1630  CB  PHE   703     -18.901  15.574   3.204  1.00  1.13           C
ATOM   1631  CG  PHE   703     -17.462  15.558   2.742  1.00  1.13           C
ATOM   1632  CD1 PHE   703     -16.840  14.355   2.414  1.00  1.13           C
ATOM   1633  CD2 PHE   703     -16.745  16.749   2.641  1.00  1.13           C
ATOM   1634  CE1 PHE   703     -15.513  14.343   1.989  1.00  1.13           C
ATOM   1635  CE2 PHE   703     -15.418  16.737   2.215  1.00  1.13           C
ATOM   1636  CZ  PHE   703     -14.803  15.533   1.890  1.00  1.13           C
ATOM   1637  H   THR   704     -20.844  17.262   5.529  1.00  1.25           H
ATOM   1638  N   THR   704     -21.274  16.374   5.484  1.00  1.25           N
ATOM   1639  CA  THR   704     -22.683  16.253   5.798  1.00  1.25           C
ATOM   1640  C   THR   704     -23.584  17.372   5.410  1.00  1.25           C
ATOM   1641  O   THR   704     -23.188  18.533   5.472  1.00  1.25           O
ATOM   1642  CB  THR   704     -22.786  16.006   7.315  1.00  1.25           C
ATOM   1643  OG1 THR   704     -22.100  14.805   7.640  1.00  1.25           O
ATOM   1644  CG2 THR   704     -24.242  15.874   7.759  1.00  1.25           C
ATOM   1645  H   PHE   705     -25.092  16.248   5.173  1.00  1.37           H
ATOM   1646  N   PHE   705     -24.824  17.181   4.996  1.00  1.37           N
ATOM   1647  CA  PHE   705     -25.745  18.059   4.387  1.00  1.37           C
ATOM   1648  C   PHE   705     -26.970  18.209   5.098  1.00  1.37           C
ATOM   1649  O   PHE   705     -27.837  17.341   5.022  1.00  1.37           O
ATOM   1650  CB  PHE   705     -26.023  17.562   2.964  1.00  1.37           C
ATOM   1651  CG  PHE   705     -27.081  18.390   2.270  1.00  1.37           C
ATOM   1652  CD1 PHE   705     -27.151  19.765   2.483  1.00  1.37           C
ATOM   1653  CD2 PHE   705     -27.994  17.783   1.411  1.00  1.37           C
ATOM   1654  CE1 PHE   705     -28.127  20.527   1.842  1.00  1.37           C
ATOM   1655  CE2 PHE   705     -28.970  18.545   0.770  1.00  1.37           C
ATOM   1656  CZ  PHE   705     -29.035  19.916   0.986  1.00  1.37           C
ATOM   1657  H   THR   706     -26.596  20.218   5.697  1.00  1.33           H
ATOM   1658  N   THR   706     -27.083  19.372   5.839  1.00  1.33           N
ATOM   1659  CA  THR   706     -27.996  19.282   6.873  1.00  1.33           C
ATOM   1660  C   THR   706     -29.049  20.200   6.387  1.00  1.33           C
ATOM   1661  O   THR   706     -28.902  21.416   6.489  1.00  1.33           O
ATOM   1662  CB  THR   706     -27.500  19.747   8.256  1.00  1.33           C
ATOM   1663  OG1 THR   706     -26.405  18.934   8.655  1.00  1.33           O
ATOM   1664  CG2 THR   706     -28.601  19.636   9.307  1.00  1.33           C
ATOM   1665  H   ALA   707     -30.364  18.800   6.147  1.00  1.50           H
ATOM   1666  N   ALA   707     -30.102  19.711   5.872  1.00  1.50           N
ATOM   1667  CA  ALA   707     -30.901  20.404   4.943  1.00  1.50           C
ATOM   1668  C   ALA   707     -32.247  20.621   5.640  1.00  1.50           C
ATOM   1669  O   ALA   707     -32.614  19.852   6.525  1.00  1.50           O
ATOM   1670  CB  ALA   707     -31.099  19.639   3.640  1.00  1.50           C
ATOM   1671  H   VAL   708     -32.575  22.220   4.495  1.00  2.01           H
ATOM   1672  N   VAL   708     -32.896  21.625   5.214  1.00  2.01           N
ATOM   1673  CA  VAL   708     -34.253  21.901   5.865  1.00  2.01           C
ATOM   1674  C   VAL   708     -35.469  22.105   4.906  1.00  2.01           C
ATOM   1675  O   VAL   708     -35.471  23.033   4.101  1.00  2.01           O
ATOM   1676  CB  VAL   708     -34.086  23.135   6.780  1.00  2.01           C
ATOM   1677  CG1 VAL   708     -33.725  24.369   5.954  1.00  2.01           C
ATOM   1678  CG2 VAL   708     -35.385  23.419   7.532  1.00  2.01           C
ATOM   1679  H   PHE   709     -36.489  20.598   5.893  1.00  2.98           H
ATOM   1680  N   PHE   709     -36.478  21.163   5.084  1.00  2.98           N
ATOM   1681  CA  PHE   709     -37.530  21.000   4.086  1.00  2.98           C
ATOM   1682  C   PHE   709     -38.738  20.620   4.915  1.00  2.98           C
ATOM   1683  O   PHE   709     -39.006  21.247   5.937  1.00  2.98           O
ATOM   1684  CB  PHE   709     -37.247  19.913   3.044  1.00  2.98           C
ATOM   1685  CG  PHE   709     -35.953  20.161   2.302  1.00  2.98           C
ATOM   1686  CD1 PHE   709     -34.792  19.483   2.665  1.00  2.98           C
ATOM   1687  CD2 PHE   709     -35.914  21.070   1.247  1.00  2.98           C
ATOM   1688  CE1 PHE   709     -33.600  19.712   1.979  1.00  2.98           C
ATOM   1689  CE2 PHE   709     -34.723  21.300   0.561  1.00  2.98           C
ATOM   1690  CZ  PHE   709     -33.567  20.621   0.928  1.00  2.98           C
ATOM   1691  H   THR   710     -39.467  18.967   3.760  1.00  3.51           H
ATOM   1692  N   THR   710     -39.586  19.542   4.554  1.00  3.51           N
ATOM   1693  CA  THR   710     -40.746  19.285   5.484  1.00  3.51           C
ATOM   1694  C   THR   710     -41.228  17.763   5.729  1.00  3.51           C
ATOM   1695  O   THR   710     -40.638  16.833   5.150  1.00  3.51           O
ATOM   1696  CB  THR   710     -41.925  20.123   4.954  1.00  3.51           C
ATOM   1697  OG1 THR   710     -41.619  21.503   5.102  1.00  3.51           O
ATOM   1698  CG2 THR   710     -43.210  19.822   5.722  1.00  3.51           C
END
