# Supplementary material for: Cytokinin perception in potato: new features of canonical players
Source: J Exp Bot. 2018 May 24;69(16):3839–53. doi: 10.1093/jxb/ery199 (PMC6054150; doi:10.1093/jxb/ery199)
Supplement: Supplementary Dataset S1 [file ery199_suppl_supplementary_dataset_s1.zip › Supplementary_File/03_ATPase_domain/additional_models/StHK3_ATPase_uncut.pdb]

EXPDTA    THEORETICAL MODEL, MODELLER 9.19 2018/03/18 16:21:28
REMARK   6 MODELLER OBJECTIVE FUNCTION:      4793.2480
REMARK   6 MODELLER BEST TEMPLATE % SEQ ID:  34.000
REMARK   6 SEQUENCE: StHK3
REMARK   6 ALIGNMENT: query-mult.ali
REMARK   6 DOPE score: -19791.27344
REMARK   6 GA341 score: 1.00000
REMARK   6 TEMPLATE: 5idmA 378:A - 602:A MODELS 6: - 215: AT 20.6%
REMARK   6 TEMPLATE: 4pl9A 409:A - 584:A MODELS 3: - 212: AT 34.0%
REMARK   6 MODELLER BLK RESIDUE  214:
REMARK   6 MODELLER BLK RESIDUE  215:
HELIX    1   1 VAL    513  LYS    531  1                                  19
HELIX    2   2 PRO    551  PHE    568  1                                  18
HELIX    3   3 GLU    583  GLU    589  1                                   7
HELIX    4   4 LEU    649  PHE    656  1                                   8
HELIX    5   5 GLY    676  LEU    686  1                                  11
SHEET    1   1 1 VAL   509  ASP   512  0
SHEET    2   2 1 ALA   536  ILE   539  0
SHEET    3   3 1 VAL   546  GLY   549  0
SHEET    4   4 1 PHE   575  VAL   581  0
SHEET    5   5 1 ILE   634  ASP   642  0
SHEET    6   6 1 GLU   690  LEU   696  0
SHEET    7   7 1 GLY   700  PHE   709  0
ATOM      1  N   SER   501       0.609 -28.752 -18.250  1.00 52.99           N
ATOM      2  CA  SER   501       1.743 -28.340 -17.393  1.00 52.99           C
ATOM      3  CB  SER   501       2.619 -27.301 -18.114  1.00 52.99           C
ATOM      4  OG  SER   501       3.243 -27.888 -19.246  1.00 52.99           O
ATOM      5  C   SER   501       1.257 -27.742 -16.117  1.00 52.99           C
ATOM      6  O   SER   501       0.300 -28.225 -15.514  1.00 52.99           O
ATOM      7  N   GLY   502       1.925 -26.665 -15.664  1.00 47.59           N
ATOM      8  CA  GLY   502       1.537 -26.047 -14.433  1.00 47.59           C
ATOM      9  C   GLY   502       0.353 -25.179 -14.698  1.00 47.59           C
ATOM     10  O   GLY   502       0.057 -24.833 -15.841  1.00 47.59           O
ATOM     11  N   LYS   503      -0.361 -24.812 -13.618  1.00131.14           N
ATOM     12  CA  LYS   503      -1.503 -23.957 -13.729  1.00131.14           C
ATOM     13  CB  LYS   503      -2.232 -23.757 -12.388  1.00131.14           C
ATOM     14  CG  LYS   503      -3.624 -23.137 -12.530  1.00131.14           C
ATOM     15  CD  LYS   503      -3.629 -21.742 -13.157  1.00131.14           C
ATOM     16  CE  LYS   503      -5.032 -21.162 -13.336  1.00131.14           C
ATOM     17  NZ  LYS   503      -5.796 -21.982 -14.303  1.00131.14           N
ATOM     18  C   LYS   503      -1.010 -22.623 -14.187  1.00131.14           C
ATOM     19  O   LYS   503      -1.632 -21.972 -15.025  1.00131.14           O
ATOM     20  N   LEU   504       0.150 -22.192 -13.653  1.00 91.88           N
ATOM     21  CA  LEU   504       0.676 -20.906 -14.001  1.00 91.88           C
ATOM     22  CB  LEU   504       1.924 -20.491 -13.199  1.00 91.88           C
ATOM     23  CG  LEU   504       1.660 -20.245 -11.703  1.00 91.88           C
ATOM     24  CD1 LEU   504       1.216 -21.533 -10.993  1.00 91.88           C
ATOM     25  CD2 LEU   504       2.868 -19.575 -11.027  1.00 91.88           C
ATOM     26  C   LEU   504       1.066 -20.929 -15.439  1.00 91.88           C
ATOM     27  O   LEU   504       1.529 -21.944 -15.958  1.00 91.88           O
ATOM     28  N   GLU   505       0.851 -19.791 -16.127  1.00 30.91           N
ATOM     29  CA  GLU   505       1.208 -19.687 -17.508  1.00 30.91           C
ATOM     30  CB  GLU   505       0.004 -19.470 -18.440  1.00 30.91           C
ATOM     31  CG  GLU   505       0.364 -19.504 -19.926  1.00 30.91           C
ATOM     32  CD  GLU   505      -0.913 -19.276 -20.721  1.00 30.91           C
ATOM     33  OE1 GLU   505      -1.976 -19.051 -20.083  1.00 30.91           O
ATOM     34  OE2 GLU   505      -0.842 -19.326 -21.978  1.00 30.91           O
ATOM     35  C   GLU   505       2.101 -18.499 -17.635  1.00 30.91           C
ATOM     36  O   GLU   505       1.873 -17.460 -17.017  1.00 30.91           O
ATOM     37  N   LEU   506       3.165 -18.638 -18.442  1.00142.41           N
ATOM     38  CA  LEU   506       4.106 -17.575 -18.595  1.00142.41           C
ATOM     39  CB  LEU   506       5.425 -18.102 -19.190  1.00142.41           C
ATOM     40  CG  LEU   506       6.627 -17.159 -19.056  1.00142.41           C
ATOM     41  CD1 LEU   506       6.406 -15.847 -19.822  1.00142.41           C
ATOM     42  CD2 LEU   506       7.010 -16.968 -17.577  1.00142.41           C
ATOM     43  C   LEU   506       3.491 -16.569 -19.523  1.00142.41           C
ATOM     44  O   LEU   506       2.820 -16.933 -20.488  1.00142.41           O
ATOM     45  N   ASP   507       3.664 -15.263 -19.231  1.00110.02           N
ATOM     46  CA  ASP   507       3.164 -14.270 -20.138  1.00110.02           C
ATOM     47  CB  ASP   507       2.288 -13.174 -19.496  1.00110.02           C
ATOM     48  CG  ASP   507       3.092 -12.381 -18.480  1.00110.02           C
ATOM     49  OD1 ASP   507       3.083 -12.778 -17.285  1.00110.02           O
ATOM     50  OD2 ASP   507       3.698 -11.349 -18.875  1.00110.02           O
ATOM     51  C   ASP   507       4.366 -13.641 -20.762  1.00110.02           C
ATOM     52  O   ASP   507       5.218 -13.087 -20.069  1.00110.02           O
ATOM     53  N   ALA   508       4.462 -13.711 -22.103  1.00 41.92           N
ATOM     54  CA  ALA   508       5.660 -13.259 -22.746  1.00 41.92           C
ATOM     55  CB  ALA   508       6.135 -14.189 -23.876  1.00 41.92           C
ATOM     56  C   ALA   508       5.460 -11.909 -23.347  1.00 41.92           C
ATOM     57  O   ALA   508       4.389 -11.586 -23.857  1.00 41.92           O
ATOM     58  N   VAL   509       6.516 -11.072 -23.254  1.00104.53           N
ATOM     59  CA  VAL   509       6.524  -9.763 -23.836  1.00104.53           C
ATOM     60  CB  VAL   509       5.941  -8.705 -22.948  1.00104.53           C
ATOM     61  CG1 VAL   509       6.804  -8.597 -21.679  1.00104.53           C
ATOM     62  CG2 VAL   509       5.853  -7.396 -23.750  1.00104.53           C
ATOM     63  C   VAL   509       7.959  -9.401 -24.074  1.00104.53           C
ATOM     64  O   VAL   509       8.862  -9.994 -23.486  1.00104.53           O
ATOM     65  N   CYS   510       8.203  -8.427 -24.975  1.00 54.74           N
ATOM     66  CA  CYS   510       9.541  -7.990 -25.260  1.00 54.74           C
ATOM     67  CB  CYS   510       9.664  -7.239 -26.594  1.00 54.74           C
ATOM     68  SG  CYS   510       9.234  -8.296 -28.009  1.00 54.74           S
ATOM     69  C   CYS   510       9.923  -7.058 -24.165  1.00 54.74           C
ATOM     70  O   CYS   510       9.089  -6.304 -23.665  1.00 54.74           O
ATOM     71  N   PHE   511      11.210  -7.067 -23.778  1.00222.40           N
ATOM     72  CA  PHE   511      11.540  -6.334 -22.600  1.00222.40           C
ATOM     73  CB  PHE   511      11.349  -7.300 -21.425  1.00222.40           C
ATOM     74  CG  PHE   511      11.265  -6.582 -20.144  1.00222.40           C
ATOM     75  CD1 PHE   511      10.073  -6.012 -19.777  1.00222.40           C
ATOM     76  CD2 PHE   511      12.359  -6.509 -19.317  1.00222.40           C
ATOM     77  CE1 PHE   511       9.985  -5.349 -18.581  1.00222.40           C
ATOM     78  CE2 PHE   511      12.273  -5.847 -18.120  1.00222.40           C
ATOM     79  CZ  PHE   511      11.084  -5.266 -17.757  1.00222.40           C
ATOM     80  C   PHE   511      12.997  -5.980 -22.669  1.00222.40           C
ATOM     81  O   PHE   511      13.774  -6.653 -23.343  1.00222.40           O
ATOM     82  N   ASP   512      13.398  -4.904 -21.958  1.00 59.32           N
ATOM     83  CA  ASP   512      14.770  -4.484 -21.911  1.00 59.32           C
ATOM     84  CB  ASP   512      14.905  -2.951 -21.858  1.00 59.32           C
ATOM     85  CG  ASP   512      16.363  -2.575 -22.052  1.00 59.32           C
ATOM     86  OD1 ASP   512      17.231  -3.217 -21.405  1.00 59.32           O
ATOM     87  OD2 ASP   512      16.630  -1.644 -22.858  1.00 59.32           O
ATOM     88  C   ASP   512      15.347  -5.055 -20.650  1.00 59.32           C
ATOM     89  O   ASP   512      15.090  -4.565 -19.552  1.00 59.32           O
ATOM     90  N   VAL   513      16.164  -6.115 -20.793  1.00 57.26           N
ATOM     91  CA  VAL   513      16.719  -6.829 -19.678  1.00 57.26           C
ATOM     92  CB  VAL   513      17.500  -8.033 -20.120  1.00 57.26           C
ATOM     93  CG1 VAL   513      18.185  -8.662 -18.896  1.00 57.26           C
ATOM     94  CG2 VAL   513      16.544  -8.986 -20.856  1.00 57.26           C
ATOM     95  C   VAL   513      17.636  -5.959 -18.870  1.00 57.26           C
ATOM     96  O   VAL   513      17.614  -6.003 -17.642  1.00 57.26           O
ATOM     97  N   ARG   514      18.476  -5.139 -19.524  1.00166.47           N
ATOM     98  CA  ARG   514      19.416  -4.362 -18.766  1.00166.47           C
ATOM     99  CB  ARG   514      20.406  -3.569 -19.641  1.00166.47           C
ATOM    100  CG  ARG   514      19.751  -2.550 -20.571  1.00166.47           C
ATOM    101  CD  ARG   514      20.742  -1.805 -21.468  1.00166.47           C
ATOM    102  NE  ARG   514      21.202  -2.749 -22.526  1.00166.47           N
ATOM    103  CZ  ARG   514      21.963  -2.287 -23.561  1.00166.47           C
ATOM    104  NH1 ARG   514      22.288  -0.963 -23.626  1.00166.47           N
ATOM    105  NH2 ARG   514      22.402  -3.144 -24.529  1.00166.47           N
ATOM    106  C   ARG   514      18.677  -3.412 -17.879  1.00166.47           C
ATOM    107  O   ARG   514      19.046  -3.214 -16.722  1.00166.47           O
ATOM    108  N   ALA   515      17.591  -2.812 -18.398  1.00 33.88           N
ATOM    109  CA  ALA   515      16.835  -1.851 -17.648  1.00 33.88           C
ATOM    110  CB  ALA   515      15.659  -1.264 -18.446  1.00 33.88           C
ATOM    111  C   ALA   515      16.265  -2.509 -16.433  1.00 33.88           C
ATOM    112  O   ALA   515      16.236  -1.915 -15.355  1.00 33.88           O
ATOM    113  N   THR   516      15.809  -3.769 -16.565  1.00105.49           N
ATOM    114  CA  THR   516      15.156  -4.404 -15.456  1.00105.49           C
ATOM    115  CB  THR   516      14.620  -5.779 -15.761  1.00105.49           C
ATOM    116  OG1 THR   516      13.684  -6.160 -14.764  1.00105.49           O
ATOM    117  CG2 THR   516      15.770  -6.797 -15.785  1.00105.49           C
ATOM    118  C   THR   516      16.108  -4.516 -14.304  1.00105.49           C
ATOM    119  O   THR   516      15.723  -4.337 -13.151  1.00105.49           O
ATOM    120  N   LEU   517      17.386  -4.827 -14.572  1.00127.33           N
ATOM    121  CA  LEU   517      18.320  -4.989 -13.495  1.00127.33           C
ATOM    122  CB  LEU   517      19.687  -5.506 -13.983  1.00127.33           C
ATOM    123  CG  LEU   517      20.646  -5.898 -12.844  1.00127.33           C
ATOM    124  CD1 LEU   517      20.074  -7.060 -12.014  1.00127.33           C
ATOM    125  CD2 LEU   517      22.050  -6.211 -13.383  1.00127.33           C
ATOM    126  C   LEU   517      18.516  -3.670 -12.808  1.00127.33           C
ATOM    127  O   LEU   517      18.589  -3.598 -11.582  1.00127.33           O
ATOM    128  N   ASP   518      18.590  -2.579 -13.589  1.00 70.03           N
ATOM    129  CA  ASP   518      18.830  -1.286 -13.017  1.00 70.03           C
ATOM    130  CB  ASP   518      18.926  -0.176 -14.081  1.00 70.03           C
ATOM    131  CG  ASP   518      19.393   1.108 -13.405  1.00 70.03           C
ATOM    132  OD1 ASP   518      19.625   1.080 -12.168  1.00 70.03           O
ATOM    133  OD2 ASP   518      19.531   2.134 -14.123  1.00 70.03           O
ATOM    134  C   ASP   518      17.695  -0.945 -12.107  1.00 70.03           C
ATOM    135  O   ASP   518      17.902  -0.395 -11.026  1.00 70.03           O
ATOM    136  N   GLU   519      16.456  -1.271 -12.514  1.00 86.28           N
ATOM    137  CA  GLU   519      15.330  -0.901 -11.708  1.00 86.28           C
ATOM    138  CB  GLU   519      13.968  -1.158 -12.387  1.00 86.28           C
ATOM    139  CG  GLU   519      13.650  -2.627 -12.658  1.00 86.28           C
ATOM    140  CD  GLU   519      12.373  -2.701 -13.482  1.00 86.28           C
ATOM    141  OE1 GLU   519      11.734  -1.634 -13.683  1.00 86.28           O
ATOM    142  OE2 GLU   519      12.023  -3.827 -13.925  1.00 86.28           O
ATOM    143  C   GLU   519      15.372  -1.626 -10.396  1.00 86.28           C
ATOM    144  O   GLU   519      15.059  -1.043  -9.359  1.00 86.28           O
ATOM    145  N   VAL   520      15.768  -2.914 -10.392  1.00105.78           N
ATOM    146  CA  VAL   520      15.756  -3.654  -9.158  1.00105.78           C
ATOM    147  CB  VAL   520      16.078  -5.118  -9.323  1.00105.78           C
ATOM    148  CG1 VAL   520      17.557  -5.299  -9.697  1.00105.78           C
ATOM    149  CG2 VAL   520      15.689  -5.837  -8.024  1.00105.78           C
ATOM    150  C   VAL   520      16.738  -3.053  -8.200  1.00105.78           C
ATOM    151  O   VAL   520      16.443  -2.883  -7.016  1.00105.78           O
ATOM    152  N   LEU   521      17.933  -2.685  -8.694  1.00 97.81           N
ATOM    153  CA  LEU   521      18.941  -2.143  -7.831  1.00 97.81           C
ATOM    154  CB  LEU   521      20.284  -1.889  -8.543  1.00 97.81           C
ATOM    155  CG  LEU   521      21.119  -3.165  -8.783  1.00 97.81           C
ATOM    156  CD1 LEU   521      21.671  -3.723  -7.461  1.00 97.81           C
ATOM    157  CD2 LEU   521      20.341  -4.229  -9.570  1.00 97.81           C
ATOM    158  C   LEU   521      18.457  -0.859  -7.243  1.00 97.81           C
ATOM    159  O   LEU   521      18.743  -0.548  -6.087  1.00 97.81           O
ATOM    160  N   SER   522      17.701  -0.080  -8.032  1.00 80.25           N
ATOM    161  CA  SER   522      17.235   1.199  -7.587  0.81 80.25           C
ATOM    162  CB  SER   522      16.379   1.902  -8.654  0.81 80.25           C
ATOM    163  OG  SER   522      17.141   2.097  -9.836  1.00 80.25           O
ATOM    164  C   SER   522      16.383   1.021  -6.368  1.00 80.25           C
ATOM    165  O   SER   522      16.488   1.794  -5.418  1.00 80.25           O
ATOM    166  N   LEU   523      15.505   0.001  -6.360  1.00 98.36           N
ATOM    167  CA  LEU   523      14.624  -0.190  -5.241  1.00 98.36           C
ATOM    168  CB  LEU   523      13.569  -1.288  -5.518  1.00 98.36           C
ATOM    169  CG  LEU   523      12.401  -1.418  -4.507  1.00 98.36           C
ATOM    170  CD1 LEU   523      11.450  -2.549  -4.929  1.00 98.36           C
ATOM    171  CD2 LEU   523      12.857  -1.592  -3.050  1.00 98.36           C
ATOM    172  C   LEU   523      15.425  -0.575  -4.030  1.00 98.36           C
ATOM    173  O   LEU   523      15.166  -0.094  -2.929  1.00 98.36           O
ATOM    174  N   PHE   524      16.404  -1.482  -4.199  1.00117.58           N
ATOM    175  CA  PHE   524      17.174  -2.013  -3.104  1.00117.58           C
ATOM    176  CB  PHE   524      17.939  -3.294  -3.462  1.00117.58           C
ATOM    177  CG  PHE   524      16.890  -4.328  -3.643  1.00117.58           C
ATOM    178  CD1 PHE   524      16.249  -4.852  -2.545  1.00117.58           C
ATOM    179  CD2 PHE   524      16.551  -4.772  -4.898  1.00117.58           C
ATOM    180  CE1 PHE   524      15.274  -5.807  -2.694  1.00117.58           C
ATOM    181  CE2 PHE   524      15.576  -5.728  -5.054  1.00117.58           C
ATOM    182  CZ  PHE   524      14.937  -6.244  -3.952  1.00117.58           C
ATOM    183  C   PHE   524      18.162  -1.045  -2.531  1.00117.58           C
ATOM    184  O   PHE   524      18.417  -1.056  -1.328  1.00117.58           O
ATOM    185  N   SER   525      18.742  -0.177  -3.375  1.00 51.05           N
ATOM    186  CA  SER   525      19.864   0.629  -2.977  1.00 51.05           C
ATOM    187  CB  SER   525      20.285   1.629  -4.068  1.00 51.05           C
ATOM    188  OG  SER   525      19.264   2.595  -4.266  1.00 51.05           O
ATOM    189  C   SER   525      19.606   1.418  -1.727  1.00 51.05           C
ATOM    190  O   SER   525      20.469   1.471  -0.852  1.00 51.05           O
ATOM    191  N   GLY   526      18.421   2.035  -1.576  1.00 27.01           N
ATOM    192  CA  GLY   526      18.222   2.882  -0.432  1.00 27.01           C
ATOM    193  C   GLY   526      18.385   2.089   0.826  1.00 27.01           C
ATOM    194  O   GLY   526      18.982   2.567   1.790  1.00 27.01           O
ATOM    195  N   LYS   527      17.832   0.863   0.858  1.00 63.38           N
ATOM    196  CA  LYS   527      17.914   0.033   2.026  1.00 63.38           C
ATOM    197  CB  LYS   527      17.107  -1.268   1.891  1.00 63.38           C
ATOM    198  CG  LYS   527      17.165  -2.150   3.138  1.00 63.38           C
ATOM    199  CD  LYS   527      16.150  -3.292   3.111  1.00 63.38           C
ATOM    200  CE  LYS   527      16.194  -4.188   4.350  1.00 63.38           C
ATOM    201  NZ  LYS   527      15.183  -5.262   4.229  1.00 63.38           N
ATOM    202  C   LYS   527      19.340  -0.353   2.257  1.00 63.38           C
ATOM    203  O   LYS   527      19.817  -0.370   3.390  1.00 63.38           O
ATOM    204  N   SER   528      20.065  -0.675   1.175  1.00 74.83           N
ATOM    205  CA  SER   528      21.431  -1.091   1.306  1.00 74.83           C
ATOM    206  CB  SER   528      22.074  -1.438  -0.047  1.00 74.83           C
ATOM    207  OG  SER   528      21.389  -2.526  -0.647  1.00 74.83           O
ATOM    208  C   SER   528      22.210   0.049   1.878  1.00 74.83           C
ATOM    209  O   SER   528      23.155  -0.162   2.635  1.00 74.83           O
ATOM    210  N   GLN   529      21.828   1.292   1.533  1.00 72.20           N
ATOM    211  CA  GLN   529      22.562   2.444   1.973  1.00 72.20           C
ATOM    212  CB  GLN   529      22.019   3.752   1.365  1.00 72.20           C
ATOM    213  CG  GLN   529      22.805   5.010   1.748  0.00 72.20           C
ATOM    214  CD  GLN   529      22.190   6.198   1.014  0.00 72.20           C
ATOM    215  OE1 GLN   529      21.232   6.049   0.256  1.00 72.20           O
ATOM    216  NE2 GLN   529      22.758   7.414   1.237  1.00 72.20           N
ATOM    217  C   GLN   529      22.490   2.554   3.465  1.00 72.20           C
ATOM    218  O   GLN   529      23.501   2.810   4.116  1.00 72.20           O
ATOM    219  N   GLU   530      21.297   2.349   4.056  1.00 70.06           N
ATOM    220  CA  GLU   530      21.186   2.483   5.480  1.00 70.06           C
ATOM    221  CB  GLU   530      19.745   2.308   5.991  1.00 70.06           C
ATOM    222  CG  GLU   530      19.167   0.920   5.720  1.00 70.06           C
ATOM    223  CD  GLU   530      17.738   0.894   6.239  1.00 70.06           C
ATOM    224  OE1 GLU   530      17.297   1.926   6.810  1.00 70.06           O
ATOM    225  OE2 GLU   530      17.067  -0.159   6.067  1.00 70.06           O
ATOM    226  C   GLU   530      22.028   1.423   6.116  1.00 70.06           C
ATOM    227  O   GLU   530      22.744   1.672   7.084  1.00 70.06           O
ATOM    228  N   LYS   531      21.962   0.206   5.555  1.00126.01           N
ATOM    229  CA  LYS   531      22.674  -0.945   6.032  1.00126.01           C
ATOM    230  CB  LYS   531      22.291  -2.232   5.283  1.00126.01           C
ATOM    231  CG  LYS   531      20.842  -2.665   5.511  1.00126.01           C
ATOM    232  CD  LYS   531      20.521  -3.002   6.969  1.00126.01           C
ATOM    233  CE  LYS   531      20.475  -1.777   7.883  1.00126.01           C
ATOM    234  NZ  LYS   531      20.161  -2.191   9.269  1.00126.01           N
ATOM    235  C   LYS   531      24.145  -0.731   5.845  1.00126.01           C
ATOM    236  O   LYS   531      24.955  -1.317   6.561  1.00126.01           O
ATOM    237  N   GLY   532      24.535   0.078   4.842  1.00 31.98           N
ATOM    238  CA  GLY   532      25.929   0.323   4.621  1.00 31.98           C
ATOM    239  C   GLY   532      26.513  -0.810   3.833  1.00 31.98           C
ATOM    240  O   GLY   532      27.693  -1.123   3.980  1.00 31.98           O
ATOM    241  N   VAL   533      25.694  -1.472   2.989  1.00 82.48           N
ATOM    242  CA  VAL   533      26.203  -2.549   2.176  1.00 82.48           C
ATOM    243  CB  VAL   533      25.261  -3.706   2.013  1.00 82.48           C
ATOM    244  CG1 VAL   533      25.901  -4.719   1.048  1.00 82.48           C
ATOM    245  CG2 VAL   533      24.942  -4.285   3.394  1.00 82.48           C
ATOM    246  C   VAL   533      26.387  -2.010   0.791  1.00 82.48           C
ATOM    247  O   VAL   533      25.426  -1.575   0.162  1.00 82.48           O
ATOM    248  N   GLU   534      27.619  -2.096   0.252  1.00257.22           N
ATOM    249  CA  GLU   534      27.939  -1.444  -0.989  1.00257.22           C
ATOM    250  CB  GLU   534      29.418  -1.624  -1.373  1.00257.22           C
ATOM    251  CG  GLU   534      29.793  -0.941  -2.688  1.00257.22           C
ATOM    252  CD  GLU   534      29.658   0.559  -2.475  1.00257.22           C
ATOM    253  OE1 GLU   534      29.348   0.965  -1.323  1.00257.22           O
ATOM    254  OE2 GLU   534      29.858   1.318  -3.461  1.00257.22           O
ATOM    255  C   GLU   534      27.094  -1.885  -2.155  1.00257.22           C
ATOM    256  O   GLU   534      26.431  -1.074  -2.778  1.00257.22           O
ATOM    257  N   LEU   535      27.023  -3.168  -2.505  1.00159.02           N
ATOM    258  CA  LEU   535      26.200  -3.562  -3.626  1.00159.02           C
ATOM    259  CB  LEU   535      24.716  -3.180  -3.473  1.00159.02           C
ATOM    260  CG  LEU   535      23.843  -3.603  -4.670  1.00159.02           C
ATOM    261  CD1 LEU   535      23.823  -5.132  -4.830  1.00159.02           C
ATOM    262  CD2 LEU   535      22.433  -2.999  -4.571  1.00159.02           C
ATOM    263  C   LEU   535      26.698  -3.030  -4.946  1.00159.02           C
ATOM    264  O   LEU   535      26.829  -1.826  -5.169  1.00159.02           O
ATOM    265  N   ALA   536      26.964  -3.961  -5.887  1.00 45.50           N
ATOM    266  CA  ALA   536      27.420  -3.599  -7.199  1.00 45.50           C
ATOM    267  CB  ALA   536      28.910  -3.893  -7.438  1.00 45.50           C
ATOM    268  C   ALA   536      26.655  -4.423  -8.184  1.00 45.50           C
ATOM    269  O   ALA   536      26.142  -5.490  -7.853  1.00 45.50           O
ATOM    270  N   GLY   537      26.538  -3.927  -9.432  1.00 29.07           N
ATOM    271  CA  GLY   537      25.857  -4.688 -10.437  1.00 29.07           C
ATOM    272  C   GLY   537      26.766  -4.750 -11.617  1.00 29.07           C
ATOM    273  O   GLY   537      27.334  -3.741 -12.034  1.00 29.07           O
ATOM    274  N   TYR   538      26.942  -5.959 -12.179  1.00 54.40           N
ATOM    275  CA  TYR   538      27.766  -6.088 -13.340  0.74 54.40           C
ATOM    276  CB  TYR   538      29.118  -6.761 -13.057  0.74 54.40           C
ATOM    277  CG  TYR   538      29.964  -5.725 -12.397  0.74 54.40           C
ATOM    278  CD1 TYR   538      29.711  -5.309 -11.110  1.00 54.40           C
ATOM    279  CD2 TYR   538      31.022  -5.170 -13.079  1.00 54.40           C
ATOM    280  CE1 TYR   538      30.502  -4.354 -10.514  1.00 54.40           C
ATOM    281  CE2 TYR   538      31.816  -4.216 -12.490  1.00 54.40           C
ATOM    282  CZ  TYR   538      31.556  -3.807 -11.205  1.00 54.40           C
ATOM    283  OH  TYR   538      32.370  -2.827 -10.599  1.00 54.40           O
ATOM    284  C   TYR   538      27.021  -6.868 -14.369  1.00 54.40           C
ATOM    285  O   TYR   538      26.517  -7.960 -14.110  1.00 54.40           O
ATOM    286  N   ILE   539      26.944  -6.303 -15.585  1.00 87.91           N
ATOM    287  CA  ILE   539      26.247  -6.922 -16.667  1.00 87.91           C
ATOM    288  CB  ILE   539      25.226  -6.001 -17.263  1.00 87.91           C
ATOM    289  CG1 ILE   539      24.042  -5.777 -16.305  1.00 87.91           C
ATOM    290  CG2 ILE   539      24.806  -6.592 -18.601  1.00 87.91           C
ATOM    291  CD1 ILE   539      23.177  -7.023 -16.105  1.00 87.91           C
ATOM    292  C   ILE   539      27.270  -7.257 -17.706  1.00 87.91           C
ATOM    293  O   ILE   539      28.113  -6.432 -18.053  1.00 87.91           O
ATOM    294  N   SER   540      27.227  -8.501 -18.224  1.00 34.38           N
ATOM    295  CA  SER   540      28.210  -8.930 -19.178  1.00 34.38           C
ATOM    296  CB  SER   540      28.121 -10.428 -19.520  1.00 34.38           C
ATOM    297  OG  SER   540      26.896 -10.702 -20.182  1.00 34.38           O
ATOM    298  C   SER   540      28.006  -8.159 -20.445  1.00 34.38           C
ATOM    299  O   SER   540      26.914  -7.670 -20.723  1.00 34.38           O
ATOM    300  N   ASP   541      29.083  -8.016 -21.242  1.00 44.30           N
ATOM    301  CA  ASP   541      29.037  -7.282 -22.477  1.00 44.30           C
ATOM    302  CB  ASP   541      30.404  -7.180 -23.165  1.00 44.30           C
ATOM    303  CG  ASP   541      31.302  -6.313 -22.300  1.00 44.30           C
ATOM    304  OD1 ASP   541      30.801  -5.755 -21.288  1.00 44.30           O
ATOM    305  OD2 ASP   541      32.508  -6.201 -22.645  1.00 44.30           O
ATOM    306  C   ASP   541      28.141  -8.011 -23.423  1.00 44.30           C
ATOM    307  O   ASP   541      27.446  -7.403 -24.236  1.00 44.30           O
ATOM    308  N   LYS   542      28.193  -9.352 -23.342  1.00 91.86           N
ATOM    309  CA  LYS   542      27.486 -10.297 -24.158  1.00 91.86           C
ATOM    310  CB  LYS   542      28.000 -11.738 -23.985  1.00 91.86           C
ATOM    311  CG  LYS   542      29.455 -11.934 -24.418  1.00 91.86           C
ATOM    312  CD  LYS   542      30.035 -13.275 -23.961  1.00 91.86           C
ATOM    313  CE  LYS   542      31.498 -13.492 -24.353  1.00 91.86           C
ATOM    314  NZ  LYS   542      32.369 -12.630 -23.524  1.00 91.86           N
ATOM    315  C   LYS   542      26.013 -10.309 -23.853  1.00 91.86           C
ATOM    316  O   LYS   542      25.226 -10.786 -24.668  1.00 91.86           O
ATOM    317  N   VAL   543      25.594  -9.840 -22.660  1.00128.70           N
ATOM    318  CA  VAL   543      24.212  -9.980 -22.269  1.00128.70           C
ATOM    319  CB  VAL   543      23.884  -9.335 -20.958  1.00128.70           C
ATOM    320  CG1 VAL   543      24.013  -7.815 -21.134  1.00128.70           C
ATOM    321  CG2 VAL   543      22.476  -9.785 -20.533  1.00128.70           C
ATOM    322  C   VAL   543      23.288  -9.370 -23.286  1.00128.70           C
ATOM    323  O   VAL   543      23.473  -8.253 -23.769  1.00128.70           O
ATOM    324  N   PRO   544      22.267 -10.120 -23.614  1.00158.65           N
ATOM    325  CA  PRO   544      21.296  -9.645 -24.566  1.00158.65           C
ATOM    326  CD  PRO   544      22.405 -11.567 -23.651  1.00158.65           C
ATOM    327  CB  PRO   544      20.498 -10.874 -24.994  1.00158.65           C
ATOM    328  CG  PRO   544      21.488 -12.037 -24.792  1.00158.65           C
ATOM    329  C   PRO   544      20.470  -8.541 -23.982  1.00158.65           C
ATOM    330  O   PRO   544      20.099  -8.639 -22.812  1.00158.65           O
ATOM    331  N   ASP   545      20.248  -7.454 -24.756  1.00108.29           N
ATOM    332  CA  ASP   545      19.473  -6.321 -24.325  1.00108.29           C
ATOM    333  CB  ASP   545      19.761  -5.075 -25.183  1.00108.29           C
ATOM    334  CG  ASP   545      19.131  -3.852 -24.529  1.00108.29           C
ATOM    335  OD1 ASP   545      18.463  -4.014 -23.474  1.00108.29           O
ATOM    336  OD2 ASP   545      19.311  -2.734 -25.082  1.00108.29           O
ATOM    337  C   ASP   545      17.993  -6.559 -24.377  1.00108.29           C
ATOM    338  O   ASP   545      17.299  -6.434 -23.369  1.00108.29           O
ATOM    339  N   VAL   546      17.465  -6.937 -25.562  1.00 73.82           N
ATOM    340  CA  VAL   546      16.044  -7.087 -25.659  1.00 73.82           C
ATOM    341  CB  VAL   546      15.422  -6.385 -26.829  1.00 73.82           C
ATOM    342  CG1 VAL   546      13.929  -6.757 -26.886  1.00 73.82           C
ATOM    343  CG2 VAL   546      15.673  -4.876 -26.668  1.00 73.82           C
ATOM    344  C   VAL   546      15.768  -8.538 -25.787  1.00 73.82           C
ATOM    345  O   VAL   546      16.250  -9.208 -26.699  1.00 73.82           O
ATOM    346  N   LEU   547      14.966  -9.056 -24.847  1.00 91.07           N
ATOM    347  CA  LEU   547      14.699 -10.453 -24.827  1.00 91.07           C
ATOM    348  CB  LEU   547      15.325 -11.153 -23.609  1.00 91.07           C
ATOM    349  CG  LEU   547      16.860 -11.035 -23.555  1.00 91.07           C
ATOM    350  CD1 LEU   547      17.438 -11.816 -22.364  1.00 91.07           C
ATOM    351  CD2 LEU   547      17.501 -11.421 -24.897  1.00 91.07           C
ATOM    352  C   LEU   547      13.230 -10.630 -24.706  1.00 91.07           C
ATOM    353  O   LEU   547      12.495  -9.679 -24.446  1.00 91.07           O
ATOM    354  N   ILE   548      12.747 -11.859 -24.955  1.00197.45           N
ATOM    355  CA  ILE   548      11.362 -12.032 -24.678  1.00197.45           C
ATOM    356  CB  ILE   548      10.436 -12.183 -25.861  1.00197.45           C
ATOM    357  CG1 ILE   548      10.817 -13.348 -26.771  1.00197.45           C
ATOM    358  CG2 ILE   548      10.408 -10.827 -26.585  1.00197.45           C
ATOM    359  CD1 ILE   548      12.171 -13.149 -27.451  1.00197.45           C
ATOM    360  C   ILE   548      11.209 -13.109 -23.657  1.00197.45           C
ATOM    361  O   ILE   548      11.843 -14.165 -23.717  1.00197.45           O
ATOM    362  N   GLY   549      10.379 -12.800 -22.642  1.00 45.29           N
ATOM    363  CA  GLY   549      10.139 -13.671 -21.532  1.00 45.29           C
ATOM    364  C   GLY   549       9.101 -13.020 -20.665  1.00 45.29           C
ATOM    365  O   GLY   549       8.420 -12.090 -21.095  1.00 45.29           O
ATOM    366  N   ASP   550       8.950 -13.502 -19.410  1.00 78.57           N
ATOM    367  CA  ASP   550       7.946 -12.961 -18.529  1.00 78.57           C
ATOM    368  CB  ASP   550       7.254 -14.028 -17.666  1.00 78.57           C
ATOM    369  CG  ASP   550       6.012 -13.424 -17.023  1.00 78.57           C
ATOM    370  OD1 ASP   550       5.964 -12.178 -16.845  1.00 78.57           O
ATOM    371  OD2 ASP   550       5.087 -14.215 -16.699  1.00 78.57           O
ATOM    372  C   ASP   550       8.600 -12.002 -17.582  1.00 78.57           C
ATOM    373  O   ASP   550       9.157 -12.379 -16.553  1.00 78.57           O
ATOM    374  N   PRO   551       8.526 -10.754 -17.930  1.00119.88           N
ATOM    375  CA  PRO   551       9.124  -9.683 -17.178  1.00119.88           C
ATOM    376  CD  PRO   551       7.519 -10.284 -18.865  1.00119.88           C
ATOM    377  CB  PRO   551       8.743  -8.412 -17.933  1.00119.88           C
ATOM    378  CG  PRO   551       7.396  -8.778 -18.584  1.00119.88           C
ATOM    379  C   PRO   551       8.704  -9.598 -15.738  1.00119.88           C
ATOM    380  O   PRO   551       9.567  -9.412 -14.881  1.00119.88           O
ATOM    381  N   GLY   552       7.398  -9.716 -15.438  1.00 27.98           N
ATOM    382  CA  GLY   552       6.960  -9.537 -14.082  1.00 27.98           C
ATOM    383  C   GLY   552       7.526 -10.618 -13.222  1.00 27.98           C
ATOM    384  O   GLY   552       7.984 -10.363 -12.110  1.00 27.98           O
ATOM    385  N   ARG   553       7.491 -11.867 -13.720  1.00 69.16           N
ATOM    386  CA  ARG   553       7.952 -12.983 -12.947  1.00 69.16           C
ATOM    387  CB  ARG   553       7.724 -14.332 -13.646  1.00 69.16           C
ATOM    388  CG  ARG   553       6.258 -14.613 -13.962  1.00 69.16           C
ATOM    389  CD  ARG   553       5.991 -16.051 -14.405  1.00 69.16           C
ATOM    390  NE  ARG   553       4.582 -16.088 -14.877  1.00 69.16           N
ATOM    391  CZ  ARG   553       3.559 -16.146 -13.979  1.00 69.16           C
ATOM    392  NH1 ARG   553       3.819 -16.251 -12.643  1.00 69.16           N
ATOM    393  NH2 ARG   553       2.273 -16.080 -14.429  1.00 69.16           N
ATOM    394  C   ARG   553       9.425 -12.866 -12.733  1.00 69.16           C
ATOM    395  O   ARG   553       9.930 -13.126 -11.643  1.00 69.16           O
ATOM    396  N   PHE   554      10.154 -12.463 -13.785  1.00 60.74           N
ATOM    397  CA  PHE   554      11.580 -12.377 -13.711  1.00 60.74           C
ATOM    398  CB  PHE   554      12.189 -11.968 -15.065  1.00 60.74           C
ATOM    399  CG  PHE   554      13.664 -12.156 -14.996  1.00 60.74           C
ATOM    400  CD1 PHE   554      14.194 -13.423 -14.938  1.00 60.74           C
ATOM    401  CD2 PHE   554      14.515 -11.076 -15.023  1.00 60.74           C
ATOM    402  CE1 PHE   554      15.554 -13.611 -14.881  1.00 60.74           C
ATOM    403  CE2 PHE   554      15.877 -11.260 -14.968  1.00 60.74           C
ATOM    404  CZ  PHE   554      16.399 -12.528 -14.894  1.00 60.74           C
ATOM    405  C   PHE   554      11.929 -11.354 -12.674  1.00 60.74           C
ATOM    406  O   PHE   554      12.847 -11.542 -11.877  1.00 60.74           O
ATOM    407  N   ARG   555      11.181 -10.238 -12.646  1.00129.72           N
ATOM    408  CA  ARG   555      11.463  -9.183 -11.717  1.00129.72           C
ATOM    409  CB  ARG   555      10.520  -7.978 -11.884  1.00129.72           C
ATOM    410  CG  ARG   555      10.697  -7.248 -13.218  1.00129.72           C
ATOM    411  CD  ARG   555       9.761  -6.050 -13.390  1.00129.72           C
ATOM    412  NE  ARG   555      10.153  -5.030 -12.378  1.00129.72           N
ATOM    413  CZ  ARG   555       9.629  -3.770 -12.433  1.00129.72           C
ATOM    414  NH1 ARG   555       8.752  -3.436 -13.424  1.00129.72           N
ATOM    415  NH2 ARG   555       9.982  -2.844 -11.494  1.00129.72           N
ATOM    416  C   ARG   555      11.313  -9.700 -10.321  1.00129.72           C
ATOM    417  O   ARG   555      12.118  -9.385  -9.446  1.00129.72           O
ATOM    418  N   GLN   556      10.287 -10.533 -10.073  1.00 90.56           N
ATOM    419  CA  GLN   556      10.049 -11.002  -8.738  1.00 90.56           C
ATOM    420  CB  GLN   556       8.827 -11.939  -8.643  1.00 90.56           C
ATOM    421  CG  GLN   556       8.498 -12.436  -7.227  1.00 90.56           C
ATOM    422  CD  GLN   556       9.416 -13.596  -6.847  1.00 90.56           C
ATOM    423  OE1 GLN   556       9.979 -13.623  -5.753  1.00 90.56           O
ATOM    424  NE2 GLN   556       9.571 -14.583  -7.769  1.00 90.56           N
ATOM    425  C   GLN   556      11.239 -11.784  -8.271  1.00 90.56           C
ATOM    426  O   GLN   556      11.670 -11.637  -7.128  1.00 90.56           O
ATOM    427  N   ILE   557      11.803 -12.639  -9.144  1.00 59.12           N
ATOM    428  CA  ILE   557      12.881 -13.495  -8.732  1.00 59.12           C
ATOM    429  CB  ILE   557      13.303 -14.464  -9.797  1.00 59.12           C
ATOM    430  CG1 ILE   557      12.133 -15.390 -10.164  1.00 59.12           C
ATOM    431  CG2 ILE   557      14.542 -15.221  -9.288  1.00 59.12           C
ATOM    432  CD1 ILE   557      12.388 -16.217 -11.422  1.00 59.12           C
ATOM    433  C   ILE   557      14.082 -12.682  -8.362  1.00 59.12           C
ATOM    434  O   ILE   557      14.684 -12.891  -7.309  1.00 59.12           O
ATOM    435  N   ILE   558      14.456 -11.712  -9.214  1.00 56.73           N
ATOM    436  CA  ILE   558      15.646 -10.953  -8.953  1.00 56.73           C
ATOM    437  CB  ILE   558      15.973  -9.961 -10.034  1.00 56.73           C
ATOM    438  CG1 ILE   558      16.237 -10.662 -11.375  1.00 56.73           C
ATOM    439  CG2 ILE   558      17.164  -9.116  -9.553  1.00 56.73           C
ATOM    440  CD1 ILE   558      16.372  -9.676 -12.534  1.00 56.73           C
ATOM    441  C   ILE   558      15.471 -10.158  -7.699  1.00 56.73           C
ATOM    442  O   ILE   558      16.364 -10.098  -6.854  1.00 56.73           O
ATOM    443  N   THR   559      14.296  -9.526  -7.544  1.00116.03           N
ATOM    444  CA  THR   559      14.096  -8.655  -6.426  1.00116.03           C
ATOM    445  CB  THR   559      12.762  -7.961  -6.457  1.00116.03           C
ATOM    446  OG1 THR   559      12.699  -6.971  -5.442  1.00116.03           O
ATOM    447  CG2 THR   559      11.638  -8.995  -6.268  1.00116.03           C
ATOM    448  C   THR   559      14.204  -9.429  -5.147  1.00116.03           C
ATOM    449  O   THR   559      14.829  -8.976  -4.188  1.00116.03           O
ATOM    450  N   ASN   560      13.609 -10.631  -5.082  1.00144.48           N
ATOM    451  CA  ASN   560      13.647 -11.267  -3.806  0.76144.48           C
ATOM    452  CB  ASN   560      12.723 -12.493  -3.621  0.76144.48           C
ATOM    453  CG  ASN   560      13.365 -13.744  -4.197  0.76144.48           C
ATOM    454  OD1 ASN   560      14.065 -14.470  -3.492  0.76144.48           O
ATOM    455  ND2 ASN   560      13.105 -14.027  -5.498  0.76144.48           N
ATOM    456  C   ASN   560      15.041 -11.708  -3.450  1.00144.48           C
ATOM    457  O   ASN   560      15.448 -11.609  -2.293  1.00144.48           O
ATOM    458  N   LEU   561      15.808 -12.230  -4.428  1.00194.74           N
ATOM    459  CA  LEU   561      17.117 -12.765  -4.160  1.00194.74           C
ATOM    460  CB  LEU   561      17.657 -13.536  -5.368  1.00194.74           C
ATOM    461  CG  LEU   561      18.993 -14.234  -5.105  1.00194.74           C
ATOM    462  CD1 LEU   561      18.933 -15.103  -3.841  1.00194.74           C
ATOM    463  CD2 LEU   561      19.408 -15.061  -6.331  1.00194.74           C
ATOM    464  C   LEU   561      18.042 -11.671  -3.760  1.00194.74           C
ATOM    465  O   LEU   561      18.865 -11.838  -2.860  1.00194.74           O
ATOM    466  N   VAL   562      17.941 -10.519  -4.439  1.00 68.58           N
ATOM    467  CA  VAL   562      18.756  -9.404  -4.073  1.00 68.58           C
ATOM    468  CB  VAL   562      18.594  -8.228  -4.999  1.00 68.58           C
ATOM    469  CG1 VAL   562      19.403  -7.042  -4.446  1.00 68.58           C
ATOM    470  CG2 VAL   562      19.027  -8.657  -6.412  1.00 68.58           C
ATOM    471  C   VAL   562      18.344  -8.970  -2.692  1.00 68.58           C
ATOM    472  O   VAL   562      19.193  -8.646  -1.864  1.00 68.58           O
ATOM    473  N   GLY   563      17.022  -8.980  -2.406  1.00 56.81           N
ATOM    474  CA  GLY   563      16.467  -8.543  -1.145  1.00 56.81           C
ATOM    475  C   GLY   563      16.988  -9.376  -0.012  1.00 56.81           C
ATOM    476  O   GLY   563      17.332  -8.843   1.042  1.00 56.81           O
ATOM    477  N   ASN   564      17.075 -10.709  -0.203  1.00102.82           N
ATOM    478  CA  ASN   564      17.448 -11.600   0.869  1.00102.82           C
ATOM    479  CB  ASN   564      17.358 -13.087   0.479  1.00102.82           C
ATOM    480  CG  ASN   564      15.896 -13.426   0.186  1.00102.82           C
ATOM    481  OD1 ASN   564      14.994 -13.046   0.932  1.00102.82           O
ATOM    482  ND2 ASN   564      15.653 -14.158  -0.936  1.00102.82           N
ATOM    483  C   ASN   564      18.835 -11.315   1.333  1.00102.82           C
ATOM    484  O   ASN   564      19.114 -11.254   2.528  1.00102.82           O
ATOM    485  N   SER   565      19.781 -11.120   0.416  1.00273.97           N
ATOM    486  CA  SER   565      21.091 -10.980   0.975  1.00273.97           C
ATOM    487  CB  SER   565      22.184 -11.067  -0.104  1.00273.97           C
ATOM    488  OG  SER   565      22.147 -12.333  -0.745  1.00273.97           O
ATOM    489  C   SER   565      21.257  -9.626   1.607  1.00273.97           C
ATOM    490  O   SER   565      22.145  -9.460   2.436  1.00273.97           O
ATOM    491  N   ILE   566      20.492  -8.593   1.193  1.00139.15           N
ATOM    492  CA  ILE   566      20.611  -7.344   1.889  1.00139.15           C
ATOM    493  CB  ILE   566      19.731  -6.278   1.312  1.00139.15           C
ATOM    494  CG1 ILE   566      20.270  -5.831  -0.051  1.00139.15           C
ATOM    495  CG2 ILE   566      19.619  -5.146   2.347  1.00139.15           C
ATOM    496  CD1 ILE   566      21.656  -5.204   0.065  1.00139.15           C
ATOM    497  C   ILE   566      20.143  -7.570   3.284  1.00139.15           C
ATOM    498  O   ILE   566      20.769  -7.142   4.252  1.00139.15           O
ATOM    499  N   LYS   567      19.014  -8.280   3.419  1.00113.89           N
ATOM    500  CA  LYS   567      18.459  -8.490   4.721  1.00113.89           C
ATOM    501  CB  LYS   567      17.147  -9.292   4.685  1.00113.89           C
ATOM    502  CG  LYS   567      16.014  -8.568   3.955  1.00113.89           C
ATOM    503  CD  LYS   567      14.820  -9.465   3.619  1.00113.89           C
ATOM    504  CE  LYS   567      14.018  -9.899   4.850  1.00113.89           C
ATOM    505  NZ  LYS   567      12.807 -10.647   4.440  1.00113.89           N
ATOM    506  C   LYS   567      19.424  -9.269   5.567  1.00113.89           C
ATOM    507  O   LYS   567      19.658  -8.938   6.728  1.00113.89           O
ATOM    508  N   PHE   568      19.998 -10.339   4.990  1.00114.94           N
ATOM    509  CA  PHE   568      20.867 -11.267   5.662  1.00114.94           C
ATOM    510  CB  PHE   568      20.886 -12.654   5.004  1.00114.94           C
ATOM    511  CG  PHE   568      19.509 -13.149   5.290  1.00114.94           C
ATOM    512  CD1 PHE   568      19.155 -13.481   6.577  1.00114.94           C
ATOM    513  CD2 PHE   568      18.571 -13.279   4.291  1.00114.94           C
ATOM    514  CE1 PHE   568      17.889 -13.930   6.867  1.00114.94           C
ATOM    515  CE2 PHE   568      17.303 -13.728   4.573  1.00114.94           C
ATOM    516  CZ  PHE   568      16.959 -14.054   5.864  1.00114.94           C
ATOM    517  C   PHE   568      22.265 -10.774   5.923  1.00114.94           C
ATOM    518  O   PHE   568      22.944 -11.305   6.803  1.00114.94           O
ATOM    519  N   THR   569      22.782  -9.805   5.145  1.00150.17           N
ATOM    520  CA  THR   569      24.152  -9.417   5.363  1.00150.17           C
ATOM    521  CB  THR   569      24.830  -8.901   4.126  1.00150.17           C
ATOM    522  OG1 THR   569      24.178  -7.726   3.667  1.00150.17           O
ATOM    523  CG2 THR   569      24.793  -9.994   3.047  1.00150.17           C
ATOM    524  C   THR   569      24.219  -8.317   6.376  1.00150.17           C
ATOM    525  O   THR   569      23.493  -7.329   6.297  1.00150.17           O
ATOM    526  N   GLU   570      25.044  -8.530   7.423  1.00 86.98           N
ATOM    527  CA  GLU   570      25.299  -7.544   8.433  1.00 86.98           C
ATOM    528  CB  GLU   570      25.940  -8.149   9.691  1.00 86.98           C
ATOM    529  CG  GLU   570      27.274  -8.838   9.404  1.00 86.98           C
ATOM    530  CD  GLU   570      27.807  -9.395  10.714  1.00 86.98           C
ATOM    531  OE1 GLU   570      27.118  -9.222  11.755  1.00 86.98           O
ATOM    532  OE2 GLU   570      28.912  -9.999  10.691  1.00 86.98           O
ATOM    533  C   GLU   570      26.240  -6.507   7.904  1.00 86.98           C
ATOM    534  O   GLU   570      26.034  -5.309   8.091  1.00 86.98           O
ATOM    535  N   LYS   571      27.312  -6.960   7.221  1.00156.56           N
ATOM    536  CA  LYS   571      28.304  -6.061   6.712  1.00156.56           C
ATOM    537  CB  LYS   571      29.448  -5.777   7.710  1.00156.56           C
ATOM    538  CG  LYS   571      30.220  -7.016   8.181  1.00156.56           C
ATOM    539  CD  LYS   571      31.147  -7.638   7.132  1.00156.56           C
ATOM    540  CE  LYS   571      31.884  -8.886   7.625  1.00156.56           C
ATOM    541  NZ  LYS   571      30.956 -10.039   7.661  1.00156.56           N
ATOM    542  C   LYS   571      28.888  -6.693   5.494  1.00156.56           C
ATOM    543  O   LYS   571      28.590  -7.845   5.177  1.00156.56           O
ATOM    544  N   GLY   572      29.750  -5.945   4.780  1.00 42.52           N
ATOM    545  CA  GLY   572      30.345  -6.487   3.598  1.00 42.52           C
ATOM    546  C   GLY   572      29.603  -5.968   2.409  1.00 42.52           C
ATOM    547  O   GLY   572      28.775  -5.065   2.514  1.00 42.52           O
ATOM    548  N   HIS   573      29.909  -6.548   1.232  1.00110.61           N
ATOM    549  CA  HIS   573      29.371  -6.106  -0.019  1.00110.61           C
ATOM    550  ND1 HIS   573      29.701  -4.105  -2.773  1.00110.61           N
ATOM    551  CG  HIS   573      30.074  -5.375  -2.397  1.00110.61           C
ATOM    552  CB  HIS   573      30.501  -5.770  -1.013  1.00110.61           C
ATOM    553  NE2 HIS   573      29.592  -5.364  -4.602  1.00110.61           N
ATOM    554  CD2 HIS   573      30.000  -6.132  -3.526  1.00110.61           C
ATOM    555  CE1 HIS   573      29.424  -4.154  -4.101  1.00110.61           C
ATOM    556  C   HIS   573      28.548  -7.199  -0.631  1.00110.61           C
ATOM    557  O   HIS   573      28.716  -8.377  -0.317  1.00110.61           O
ATOM    558  N   ILE   574      27.598  -6.804  -1.506  1.00159.62           N
ATOM    559  CA  ILE   574      26.820  -7.747  -2.262  1.00159.62           C
ATOM    560  CB  ILE   574      25.342  -7.745  -2.020  1.00159.62           C
ATOM    561  CG1 ILE   574      24.770  -6.333  -2.123  1.00159.62           C
ATOM    562  CG2 ILE   574      25.032  -8.515  -0.741  1.00159.62           C
ATOM    563  CD1 ILE   574      23.247  -6.333  -2.136  1.00159.62           C
ATOM    564  C   ILE   574      27.048  -7.465  -3.705  1.00159.62           C
ATOM    565  O   ILE   574      27.196  -6.320  -4.128  1.00159.62           O
ATOM    566  N   PHE   575      27.106  -8.541  -4.502  1.00 79.93           N
ATOM    567  CA  PHE   575      27.418  -8.402  -5.888  1.00 79.93           C
ATOM    568  CB  PHE   575      28.702  -9.184  -6.223  1.00 79.93           C
ATOM    569  CG  PHE   575      29.346  -8.694  -7.473  1.00 79.93           C
ATOM    570  CD1 PHE   575      30.130  -7.563  -7.437  1.00 79.93           C
ATOM    571  CD2 PHE   575      29.205  -9.365  -8.665  1.00 79.93           C
ATOM    572  CE1 PHE   575      30.751  -7.097  -8.571  1.00 79.93           C
ATOM    573  CE2 PHE   575      29.826  -8.900  -9.801  1.00 79.93           C
ATOM    574  CZ  PHE   575      30.598  -7.768  -9.758  1.00 79.93           C
ATOM    575  C   PHE   575      26.290  -9.027  -6.643  1.00 79.93           C
ATOM    576  O   PHE   575      25.781 -10.082  -6.265  1.00 79.93           O
ATOM    577  N   VAL   576      25.848  -8.357  -7.722  1.00 59.84           N
ATOM    578  CA  VAL   576      24.831  -8.907  -8.569  1.00 59.84           C
ATOM    579  CB  VAL   576      23.638  -8.001  -8.694  1.00 59.84           C
ATOM    580  CG1 VAL   576      22.646  -8.603  -9.704  1.00 59.84           C
ATOM    581  CG2 VAL   576      23.048  -7.788  -7.288  1.00 59.84           C
ATOM    582  C   VAL   576      25.468  -9.040  -9.922  1.00 59.84           C
ATOM    583  O   VAL   576      25.968  -8.062 -10.479  1.00 59.84           O
ATOM    584  N   THR   577      25.477 -10.261 -10.494  1.00 53.13           N
ATOM    585  CA  THR   577      26.133 -10.429 -11.762  1.00 53.13           C
ATOM    586  CB  THR   577      27.290 -11.382 -11.715  1.00 53.13           C
ATOM    587  OG1 THR   577      28.230 -10.968 -10.737  1.00 53.13           O
ATOM    588  CG2 THR   577      27.956 -11.409 -13.101  1.00 53.13           C
ATOM    589  C   THR   577      25.165 -11.034 -12.727  1.00 53.13           C
ATOM    590  O   THR   577      24.428 -11.956 -12.382  1.00 53.13           O
ATOM    591  N   VAL   578      25.143 -10.521 -13.974  1.00 48.62           N
ATOM    592  CA  VAL   578      24.275 -11.087 -14.964  1.00 48.62           C
ATOM    593  CB  VAL   578      23.219 -10.127 -15.436  1.00 48.62           C
ATOM    594  CG1 VAL   578      22.422 -10.771 -16.584  1.00 48.62           C
ATOM    595  CG2 VAL   578      22.372  -9.703 -14.223  1.00 48.62           C
ATOM    596  C   VAL   578      25.125 -11.417 -16.151  1.00 48.62           C
ATOM    597  O   VAL   578      25.881 -10.574 -16.633  1.00 48.62           O
ATOM    598  N   HIS   579      25.028 -12.664 -16.658  1.00137.22           N
ATOM    599  CA  HIS   579      25.824 -13.026 -17.792  1.00137.22           C
ATOM    600  ND1 HIS   579      27.275 -16.185 -17.215  1.00137.22           N
ATOM    601  CG  HIS   579      27.104 -14.930 -16.672  1.00137.22           C
ATOM    602  CB  HIS   579      27.191 -13.649 -17.444  1.00137.22           C
ATOM    603  NE2 HIS   579      26.859 -16.479 -15.050  1.00137.22           N
ATOM    604  CD2 HIS   579      26.851 -15.129 -15.351  1.00137.22           C
ATOM    605  CE1 HIS   579      27.118 -17.073 -16.200  1.00137.22           C
ATOM    606  C   HIS   579      25.064 -14.010 -18.610  1.00137.22           C
ATOM    607  O   HIS   579      23.952 -14.412 -18.264  1.00137.22           O
ATOM    608  N   LEU   580      25.662 -14.402 -19.749  1.00118.79           N
ATOM    609  CA  LEU   580      25.031 -15.331 -20.629  1.00118.79           C
ATOM    610  CB  LEU   580      25.305 -15.075 -22.122  1.00118.79           C
ATOM    611  CG  LEU   580      24.826 -13.701 -22.620  1.00118.79           C
ATOM    612  CD1 LEU   580      25.632 -12.572 -21.961  1.00118.79           C
ATOM    613  CD2 LEU   580      24.829 -13.626 -24.156  1.00118.79           C
ATOM    614  C   LEU   580      25.615 -16.648 -20.325  1.00118.79           C
ATOM    615  O   LEU   580      26.810 -16.769 -20.061  1.00118.79           O
ATOM    616  N   VAL   581      24.757 -17.674 -20.332  1.00 83.38           N
ATOM    617  CA  VAL   581      25.266 -18.962 -20.043  1.00 83.38           C
ATOM    618  CB  VAL   581      24.592 -19.562 -18.855  1.00 83.38           C
ATOM    619  CG1 VAL   581      25.044 -21.012 -18.726  1.00 83.38           C
ATOM    620  CG2 VAL   581      24.909 -18.688 -17.630  1.00 83.38           C
ATOM    621  C   VAL   581      25.042 -19.838 -21.226  1.00 83.38           C
ATOM    622  O   VAL   581      23.914 -20.053 -21.671  1.00 83.38           O
ATOM    623  N   GLU   582      26.155 -20.345 -21.778  1.00105.69           N
ATOM    624  CA  GLU   582      26.093 -21.312 -22.819  1.00105.69           C
ATOM    625  CB  GLU   582      27.430 -21.541 -23.542  1.00105.69           C
ATOM    626  CG  GLU   582      28.544 -22.048 -22.624  1.00105.69           C
ATOM    627  CD  GLU   582      29.754 -22.355 -23.493  1.00105.69           C
ATOM    628  OE1 GLU   582      29.663 -22.136 -24.731  1.00105.69           O
ATOM    629  OE2 GLU   582      30.785 -22.815 -22.933  1.00105.69           O
ATOM    630  C   GLU   582      25.752 -22.558 -22.083  1.00105.69           C
ATOM    631  O   GLU   582      25.799 -22.577 -20.855  1.00105.69           O
ATOM    632  N   GLU   583      25.373 -23.627 -22.798  1.00114.80           N
ATOM    633  CA  GLU   583      24.985 -24.813 -22.097  1.00114.80           C
ATOM    634  CB  GLU   583      24.663 -25.985 -23.037  1.00114.80           C
ATOM    635  CG  GLU   583      25.844 -26.363 -23.936  1.00114.80           C
ATOM    636  CD  GLU   583      25.639 -27.787 -24.432  1.00114.80           C
ATOM    637  OE1 GLU   583      24.916 -28.551 -23.739  1.00114.80           O
ATOM    638  OE2 GLU   583      26.210 -28.136 -25.500  1.00114.80           O
ATOM    639  C   GLU   583      26.132 -25.268 -21.250  1.00114.80           C
ATOM    640  O   GLU   583      25.959 -25.597 -20.077  1.00114.80           O
ATOM    641  N   VAL   584      27.349 -25.253 -21.816  1.00 54.38           N
ATOM    642  CA  VAL   584      28.483 -25.786 -21.120  1.00 54.38           C
ATOM    643  CB  VAL   584      29.737 -25.712 -21.947  1.00 54.38           C
ATOM    644  CG1 VAL   584      30.917 -26.219 -21.100  1.00 54.38           C
ATOM    645  CG2 VAL   584      29.510 -26.507 -23.246  1.00 54.38           C
ATOM    646  C   VAL   584      28.713 -25.036 -19.844  1.00 54.38           C
ATOM    647  O   VAL   584      28.874 -25.638 -18.784  1.00 54.38           O
ATOM    648  N   THR   585      28.699 -23.694 -19.901  1.00127.96           N
ATOM    649  CA  THR   585      28.990 -22.922 -18.729  1.00127.96           C
ATOM    650  CB  THR   585      29.149 -21.456 -19.004  1.00127.96           C
ATOM    651  OG1 THR   585      29.494 -20.771 -17.809  1.00127.96           O
ATOM    652  CG2 THR   585      27.851 -20.899 -19.593  1.00127.96           C
ATOM    653  C   THR   585      27.936 -23.131 -17.686  1.00127.96           C
ATOM    654  O   THR   585      28.245 -23.181 -16.497  1.00127.96           O
ATOM    655  N   GLU   586      26.663 -23.281 -18.097  1.00155.50           N
ATOM    656  CA  GLU   586      25.591 -23.439 -17.155  1.00155.50           C
ATOM    657  CB  GLU   586      24.226 -23.674 -17.819  1.00155.50           C
ATOM    658  CG  GLU   586      23.100 -23.839 -16.804  1.00155.50           C
ATOM    659  CD  GLU   586      22.937 -22.541 -16.026  1.00155.50           C
ATOM    660  OE1 GLU   586      22.876 -21.455 -16.662  1.00155.50           O
ATOM    661  OE2 GLU   586      22.871 -22.628 -14.771  1.00155.50           O
ATOM    662  C   GLU   586      25.837 -24.649 -16.327  1.00155.50           C
ATOM    663  O   GLU   586      25.569 -24.650 -15.128  1.00155.50           O
ATOM    664  N   SER   587      26.342 -25.726 -16.947  1.00 83.62           N
ATOM    665  CA  SER   587      26.539 -26.933 -16.202  1.00 83.62           C
ATOM    666  CB  SER   587      27.077 -28.089 -17.065  1.00 83.62           C
ATOM    667  OG  SER   587      27.202 -29.270 -16.286  1.00 83.62           O
ATOM    668  C   SER   587      27.536 -26.682 -15.111  1.00 83.62           C
ATOM    669  O   SER   587      27.365 -27.147 -13.986  1.00 83.62           O
ATOM    670  N   ALA   588      28.599 -25.915 -15.409  1.00 41.34           N
ATOM    671  CA  ALA   588      29.637 -25.690 -14.443  1.00 41.34           C
ATOM    672  CB  ALA   588      30.790 -24.840 -15.004  1.00 41.34           C
ATOM    673  C   ALA   588      29.096 -24.970 -13.240  1.00 41.34           C
ATOM    674  O   ALA   588      29.438 -25.300 -12.105  1.00 41.34           O
ATOM    675  N   GLU   589      28.217 -23.977 -13.463  1.00138.70           N
ATOM    676  CA  GLU   589      27.717 -23.124 -12.417  1.00138.70           C
ATOM    677  CB  GLU   589      26.810 -22.008 -12.957  1.00138.70           C
ATOM    678  CG  GLU   589      27.555 -21.021 -13.860  1.00138.70           C
ATOM    679  CD  GLU   589      28.481 -20.169 -13.000  1.00138.70           C
ATOM    680  OE1 GLU   589      29.132 -20.740 -12.084  1.00138.70           O
ATOM    681  OE2 GLU   589      28.549 -18.935 -13.245  1.00138.70           O
ATOM    682  C   GLU   589      26.935 -23.903 -11.403  1.00138.70           C
ATOM    683  O   GLU   589      26.952 -23.543 -10.228  1.00138.70           O
ATOM    684  N   GLU   590      26.168 -24.917 -11.857  1.00222.18           N
ATOM    685  CA  GLU   590      25.443 -25.869 -11.050  1.00222.18           C
ATOM    686  CB  GLU   590      25.216 -25.525  -9.561  1.00222.18           C
ATOM    687  CG  GLU   590      26.450 -25.749  -8.682  1.00222.18           C
ATOM    688  CD  GLU   590      26.094 -25.334  -7.262  1.00222.18           C
ATOM    689  OE1 GLU   590      24.935 -24.884  -7.054  1.00222.18           O
ATOM    690  OE2 GLU   590      26.973 -25.457  -6.369  1.00222.18           O
ATOM    691  C   GLU   590      24.091 -26.066 -11.642  1.00222.18           C
ATOM    692  O   GLU   590      23.096 -26.117 -10.921  1.00222.18           O
ATOM    693  N   PHE   591      24.023 -26.187 -12.980  1.00145.85           N
ATOM    694  CA  PHE   591      22.781 -26.500 -13.624  1.00145.85           C
ATOM    695  CB  PHE   591      22.211 -25.286 -14.387  1.00145.85           C
ATOM    696  CG  PHE   591      20.909 -25.619 -15.038  1.00145.85           C
ATOM    697  CD1 PHE   591      19.786 -25.877 -14.288  1.00145.85           C
ATOM    698  CD2 PHE   591      20.799 -25.627 -16.409  1.00145.85           C
ATOM    699  CE1 PHE   591      18.587 -26.167 -14.898  1.00145.85           C
ATOM    700  CE2 PHE   591      19.606 -25.913 -17.025  1.00145.85           C
ATOM    701  CZ  PHE   591      18.493 -26.188 -16.269  1.00145.85           C
ATOM    702  C   PHE   591      23.111 -27.600 -14.587  1.00145.85           C
ATOM    703  O   PHE   591      23.436 -27.349 -15.744  1.00145.85           O
ATOM    704  N   LYS   592      23.008 -28.858 -14.117  1.00149.69           N
ATOM    705  CA  LYS   592      23.398 -30.042 -14.842  1.00149.69           C
ATOM    706  CB  LYS   592      23.317 -31.317 -13.983  1.00149.69           C
ATOM    707  CG  LYS   592      21.903 -31.630 -13.494  1.00149.69           C
ATOM    708  CD  LYS   592      21.313 -30.531 -12.610  1.00149.69           C
ATOM    709  CE  LYS   592      19.901 -30.836 -12.120  1.00149.69           C
ATOM    710  NZ  LYS   592      19.369 -29.678 -11.369  1.00149.69           N
ATOM    711  C   LYS   592      22.531 -30.267 -16.039  1.00149.69           C
ATOM    712  O   LYS   592      22.996 -30.703 -17.090  1.00149.69           O
ATOM    713  N   VAL   593      21.239 -29.949 -15.901  1.00 84.78           N
ATOM    714  CA  VAL   593      20.219 -30.234 -16.867  1.00 84.78           C
ATOM    715  CB  VAL   593      18.851 -29.857 -16.371  1.00 84.78           C
ATOM    716  CG1 VAL   593      17.818 -30.129 -17.478  1.00 84.78           C
ATOM    717  CG2 VAL   593      18.584 -30.633 -15.070  1.00 84.78           C
ATOM    718  C   VAL   593      20.446 -29.545 -18.183  1.00 84.78           C
ATOM    719  O   VAL   593      19.957 -30.048 -19.193  1.00 84.78           O
ATOM    720  N   ASN   594      21.158 -28.392 -18.220  1.00159.88           N
ATOM    721  CA  ASN   594      21.285 -27.610 -19.432  1.00159.88           C
ATOM    722  CB  ASN   594      22.314 -26.465 -19.360  1.00159.88           C
ATOM    723  CG  ASN   594      23.718 -27.057 -19.402  1.00159.88           C
ATOM    724  OD1 ASN   594      24.222 -27.400 -20.470  1.00159.88           O
ATOM    725  ND2 ASN   594      24.379 -27.180 -18.221  1.00159.88           N
ATOM    726  C   ASN   594      21.712 -28.495 -20.557  1.00159.88           C
ATOM    727  O   ASN   594      22.592 -29.340 -20.408  1.00159.88           O
ATOM    728  N   SER   595      21.055 -28.360 -21.724  1.00197.10           N
ATOM    729  CA  SER   595      21.464 -29.248 -22.765  1.00197.10           C
ATOM    730  CB  SER   595      20.574 -30.496 -22.898  1.00197.10           C
ATOM    731  OG  SER   595      20.662 -31.290 -21.724  1.00197.10           O
ATOM    732  C   SER   595      21.423 -28.555 -24.081  1.00197.10           C
ATOM    733  O   SER   595      20.457 -27.876 -24.429  1.00197.10           O
ATOM    734  N   LEU   596      22.521 -28.718 -24.839  1.00254.79           N
ATOM    735  CA  LEU   596      22.612 -28.230 -26.177  1.00254.79           C
ATOM    736  CB  LEU   596      23.344 -26.873 -26.280  1.00254.79           C
ATOM    737  CG  LEU   596      23.261 -26.175 -27.657  1.00254.79           C
ATOM    738  CD1 LEU   596      24.018 -24.838 -27.656  1.00254.79           C
ATOM    739  CD2 LEU   596      23.727 -27.082 -28.800  1.00254.79           C
ATOM    740  C   LEU   596      23.417 -29.284 -26.867  1.00254.79           C
ATOM    741  O   LEU   596      24.413 -29.755 -26.320  1.00254.79           O
ATOM    742  N   PHE   597      23.000 -29.712 -28.073  1.00210.68           N
ATOM    743  CA  PHE   597      23.747 -30.734 -28.749  1.00210.68           C
ATOM    744  CB  PHE   597      22.928 -31.460 -29.830  1.00210.68           C
ATOM    745  CG  PHE   597      21.909 -32.302 -29.140  1.00210.68           C
ATOM    746  CD1 PHE   597      20.893 -31.727 -28.410  1.00210.68           C
ATOM    747  CD2 PHE   597      21.954 -33.673 -29.248  1.00210.68           C
ATOM    748  CE1 PHE   597      19.952 -32.509 -27.781  1.00210.68           C
ATOM    749  CE2 PHE   597      21.015 -34.460 -28.623  1.00210.68           C
ATOM    750  CZ  PHE   597      20.012 -33.877 -27.885  1.00210.68           C
ATOM    751  C   PHE   597      24.898 -30.058 -29.415  1.00210.68           C
ATOM    752  O   PHE   597      24.715 -29.181 -30.257  1.00210.68           O
ATOM    753  N   LYS   598      26.132 -30.461 -29.056  1.00269.94           N
ATOM    754  CA  LYS   598      27.276 -29.794 -29.599  1.00269.94           C
ATOM    755  CB  LYS   598      28.410 -29.605 -28.581  1.00269.94           C
ATOM    756  CG  LYS   598      29.053 -30.917 -28.135  1.00269.94           C
ATOM    757  CD  LYS   598      30.337 -30.710 -27.333  1.00269.94           C
ATOM    758  CE  LYS   598      31.007 -32.011 -26.895  1.00269.94           C
ATOM    759  NZ  LYS   598      32.133 -31.702 -25.989  1.00269.94           N
ATOM    760  C   LYS   598      27.811 -30.605 -30.729  1.00269.94           C
ATOM    761  O   LYS   598      27.817 -31.834 -30.682  1.00269.94           O
ATOM    762  N   SER   599      28.274 -29.914 -31.789  1.00207.70           N
ATOM    763  CA  SER   599      28.791 -30.596 -32.935  1.00207.70           C
ATOM    764  CB  SER   599      27.967 -30.339 -34.207  1.00207.70           C
ATOM    765  OG  SER   599      26.621 -30.744 -34.004  1.00207.70           O
ATOM    766  C   SER   599      30.157 -30.047 -33.186  1.00207.70           C
ATOM    767  O   SER   599      30.433 -28.887 -32.886  1.00207.70           O
ATOM    768  N   THR   600      31.060 -30.879 -33.737  1.00251.08           N
ATOM    769  CA  THR   600      32.380 -30.389 -33.992  1.00251.08           C
ATOM    770  CB  THR   600      33.459 -31.195 -33.323  1.00251.08           C
ATOM    771  OG1 THR   600      34.704 -30.519 -33.412  1.00251.08           O
ATOM    772  CG2 THR   600      33.551 -32.576 -33.995  1.00251.08           C
ATOM    773  C   THR   600      32.607 -30.452 -35.465  1.00251.08           C
ATOM    774  O   THR   600      32.231 -31.423 -36.120  1.00251.08           O
ATOM    775  N   LEU   601      33.210 -29.387 -36.030  1.00317.36           N
ATOM    776  CA  LEU   601      33.488 -29.384 -37.434  1.00317.36           C
ATOM    777  CB  LEU   601      33.065 -28.094 -38.159  1.00317.36           C
ATOM    778  CG  LEU   601      33.373 -28.120 -39.669  1.00317.36           C
ATOM    779  CD1 LEU   601      32.543 -29.198 -40.386  1.00317.36           C
ATOM    780  CD2 LEU   601      33.201 -26.732 -40.304  1.00317.36           C
ATOM    781  C   LEU   601      34.970 -29.497 -37.563  1.00317.36           C
ATOM    782  O   LEU   601      35.717 -28.891 -36.796  1.00317.36           O
ATOM    783  N   SER   602      35.439 -30.304 -38.534  1.00202.19           N
ATOM    784  CA  SER   602      36.853 -30.462 -38.686  1.00202.19           C
ATOM    785  CB  SER   602      37.352 -31.854 -38.265  1.00202.19           C
ATOM    786  OG  SER   602      37.028 -32.098 -36.905  1.00202.19           O
ATOM    787  C   SER   602      37.176 -30.314 -40.135  1.00202.19           C
ATOM    788  O   SER   602      36.355 -30.606 -41.002  1.00202.19           O
ATOM    789  N   GLY   603      38.392 -29.818 -40.430  1.00 88.01           N
ATOM    790  CA  GLY   603      38.827 -29.696 -41.788  1.00 88.01           C
ATOM    791  C   GLY   603      38.255 -28.431 -42.326  1.00 88.01           C
ATOM    792  O   GLY   603      37.200 -27.978 -41.883  1.00 88.01           O
ATOM    793  N   LEU   604      38.943 -27.830 -43.314  1.00172.93           N
ATOM    794  CA  LEU   604      38.444 -26.629 -43.909  1.00172.93           C
ATOM    795  CB  LEU   604      39.481 -25.491 -43.943  1.00172.93           C
ATOM    796  CG  LEU   604      39.975 -25.072 -42.542  1.00172.93           C
ATOM    797  CD1 LEU   604      40.963 -23.898 -42.628  1.00172.93           C
ATOM    798  CD2 LEU   604      38.805 -24.804 -41.580  1.00172.93           C
ATOM    799  C   LEU   604      38.095 -26.986 -45.317  1.00172.93           C
ATOM    800  O   LEU   604      38.853 -27.674 -45.999  1.00172.93           O
ATOM    801  N   PRO   605      36.954 -26.550 -45.768  1.00 84.70           N
ATOM    802  CA  PRO   605      36.555 -26.886 -47.105  1.00 84.70           C
ATOM    803  CD  PRO   605      35.802 -26.417 -44.895  1.00 84.70           C
ATOM    804  CB  PRO   605      35.055 -26.586 -47.196  1.00 84.70           C
ATOM    805  CG  PRO   605      34.699 -25.929 -45.846  1.00 84.70           C
ATOM    806  C   PRO   605      37.406 -26.202 -48.121  1.00 84.70           C
ATOM    807  O   PRO   605      37.868 -25.091 -47.867  1.00 84.70           O
ATOM    808  N   VAL   606      37.635 -26.862 -49.273  1.00 54.41           N
ATOM    809  CA  VAL   606      38.484 -26.302 -50.281  1.00 54.41           C
ATOM    810  CB  VAL   606      39.900 -26.794 -50.155  1.00 54.41           C
ATOM    811  CG1 VAL   606      40.754 -26.239 -51.308  1.00 54.41           C
ATOM    812  CG2 VAL   606      40.413 -26.417 -48.754  1.00 54.41           C
ATOM    813  C   VAL   606      37.969 -26.752 -51.611  1.00 54.41           C
ATOM    814  O   VAL   606      37.254 -27.748 -51.709  1.00 54.41           O
ATOM    815  N   ALA   607      38.299 -25.996 -52.676  1.00204.53           N
ATOM    816  CA  ALA   607      37.917 -26.400 -53.994  1.00204.53           C
ATOM    817  CB  ALA   607      37.095 -25.348 -54.755  1.00204.53           C
ATOM    818  C   ALA   607      39.190 -26.588 -54.749  1.00204.53           C
ATOM    819  O   ALA   607      40.124 -25.798 -54.615  1.00204.53           O
ATOM    820  N   ASP   608      39.270 -27.669 -55.546  1.00169.30           N
ATOM    821  CA  ASP   608      40.467 -27.890 -56.299  1.00169.30           C
ATOM    822  CB  ASP   608      41.226 -29.164 -55.889  1.00169.30           C
ATOM    823  CG  ASP   608      41.780 -28.981 -54.481  1.00169.30           C
ATOM    824  OD1 ASP   608      41.731 -27.831 -53.969  1.00169.30           O
ATOM    825  OD2 ASP   608      42.261 -29.990 -53.899  1.00169.30           O
ATOM    826  C   ASP   608      40.073 -28.064 -57.729  1.00169.30           C
ATOM    827  O   ASP   608      39.600 -29.129 -58.123  1.00169.30           O
ATOM    828  N   LYS   609      40.252 -27.012 -58.549  1.00247.17           N
ATOM    829  CA  LYS   609      39.931 -27.141 -59.939  1.00247.17           C
ATOM    830  CB  LYS   609      39.116 -25.964 -60.514  1.00247.17           C
ATOM    831  CG  LYS   609      39.817 -24.606 -60.397  1.00247.17           C
ATOM    832  CD  LYS   609      39.196 -23.499 -61.255  1.00247.17           C
ATOM    833  CE  LYS   609      39.773 -22.108 -60.969  1.00247.17           C
ATOM    834  NZ  LYS   609      39.162 -21.106 -61.871  1.00247.17           N
ATOM    835  C   LYS   609      41.228 -27.175 -60.670  1.00247.17           C
ATOM    836  O   LYS   609      42.102 -26.341 -60.437  1.00247.17           O
ATOM    837  N   ARG   610      41.401 -28.170 -61.559  1.00357.21           N
ATOM    838  CA  ARG   610      42.609 -28.239 -62.324  1.00357.21           C
ATOM    839  CB  ARG   610      43.616 -29.298 -61.835  1.00357.21           C
ATOM    840  CG  ARG   610      43.077 -30.730 -61.869  1.00357.21           C
ATOM    841  CD  ARG   610      44.093 -31.783 -61.418  1.00357.21           C
ATOM    842  NE  ARG   610      45.193 -31.814 -62.425  1.00357.21           N
ATOM    843  CZ  ARG   610      46.261 -30.971 -62.306  1.00357.21           C
ATOM    844  NH1 ARG   610      46.324 -30.083 -61.272  1.00357.21           N
ATOM    845  NH2 ARG   610      47.274 -31.025 -63.220  1.00357.21           N
ATOM    846  C   ARG   610      42.208 -28.633 -63.702  1.00357.21           C
ATOM    847  O   ARG   610      41.124 -29.177 -63.905  1.00357.21           O
ATOM    848  N   GLN   611      43.064 -28.347 -64.702  1.00253.00           N
ATOM    849  CA  GLN   611      42.702 -28.732 -66.032  1.00253.00           C
ATOM    850  CB  GLN   611      43.427 -27.953 -67.143  1.00253.00           C
ATOM    851  CG  GLN   611      43.097 -26.461 -67.150  1.00253.00           C
ATOM    852  CD  GLN   611      43.845 -25.822 -65.991  1.00253.00           C
ATOM    853  OE1 GLN   611      44.774 -26.408 -65.437  1.00253.00           O
ATOM    854  NE2 GLN   611      43.433 -24.581 -65.619  1.00253.00           N
ATOM    855  C   GLN   611      43.048 -30.175 -66.184  1.00253.00           C
ATOM    856  O   GLN   611      44.119 -30.624 -65.777  1.00253.00           O
ATOM    857  N   SER   612      42.120 -30.946 -66.776  1.00193.08           N
ATOM    858  CA  SER   612      42.358 -32.345 -66.935  1.00193.08           C
ATOM    859  CB  SER   612      41.804 -33.195 -65.777  1.00193.08           C
ATOM    860  OG  SER   612      42.426 -32.830 -64.554  1.00193.08           O
ATOM    861  C   SER   612      41.621 -32.778 -68.153  1.00193.08           C
ATOM    862  O   SER   612      40.935 -31.989 -68.801  1.00193.08           O
ATOM    863  N   TRP   613      41.779 -34.065 -68.509  1.00 96.02           N
ATOM    864  CA  TRP   613      41.042 -34.586 -69.614  1.00 96.02           C
ATOM    865  CB  TRP   613      41.310 -36.079 -69.866  1.00 96.02           C
ATOM    866  CG  TRP   613      42.691 -36.361 -70.399  1.00 96.02           C
ATOM    867  CD2 TRP   613      43.234 -37.676 -70.590  1.00 96.02           C
ATOM    868  CD1 TRP   613      43.657 -35.482 -70.792  1.00 96.02           C
ATOM    869  NE1 TRP   613      44.766 -36.167 -71.225  1.00 96.02           N
ATOM    870  CE2 TRP   613      44.520 -37.518 -71.104  1.00 96.02           C
ATOM    871  CE3 TRP   613      42.704 -38.914 -70.358  1.00 96.02           C
ATOM    872  CZ2 TRP   613      45.300 -38.601 -71.395  1.00 96.02           C
ATOM    873  CZ3 TRP   613      43.494 -40.004 -70.650  1.00 96.02           C
ATOM    874  CH2 TRP   613      44.767 -39.849 -71.159  1.00 96.02           C
ATOM    875  C   TRP   613      39.618 -34.454 -69.210  1.00 96.02           C
ATOM    876  O   TRP   613      38.772 -34.025 -69.994  1.00 96.02           O
ATOM    877  N   ARG   614      39.330 -34.819 -67.946  1.00299.30           N
ATOM    878  CA  ARG   614      37.998 -34.695 -67.444  1.00299.30           C
ATOM    879  CB  ARG   614      37.374 -36.019 -66.964  1.00299.30           C
ATOM    880  CG  ARG   614      38.123 -36.682 -65.803  1.00299.30           C
ATOM    881  CD  ARG   614      37.461 -37.972 -65.305  1.00299.30           C
ATOM    882  NE  ARG   614      37.673 -39.013 -66.350  1.00299.30           N
ATOM    883  CZ  ARG   614      37.470 -40.334 -66.072  1.00299.30           C
ATOM    884  NH1 ARG   614      37.060 -40.730 -64.831  1.00299.30           N
ATOM    885  NH2 ARG   614      37.688 -41.264 -67.047  1.00299.30           N
ATOM    886  C   ARG   614      38.066 -33.799 -66.255  1.00299.30           C
ATOM    887  O   ARG   614      39.053 -33.791 -65.522  1.00299.30           O
ATOM    888  N   SER   615      37.002 -33.003 -66.043  1.00179.71           N
ATOM    889  CA  SER   615      36.970 -32.135 -64.909  1.00179.71           C
ATOM    890  CB  SER   615      35.703 -31.266 -64.845  1.00179.71           C
ATOM    891  OG  SER   615      35.566 -30.491 -66.026  1.00179.71           O
ATOM    892  C   SER   615      36.910 -33.047 -63.734  1.00179.71           C
ATOM    893  O   SER   615      36.536 -34.210 -63.870  1.00179.71           O
ATOM    894  N   PHE   616      37.300 -32.566 -62.542  1.00309.79           N
ATOM    895  CA  PHE   616      37.213 -33.443 -61.414  1.00309.79           C
ATOM    896  CB  PHE   616      38.085 -32.985 -60.229  1.00309.79           C
ATOM    897  CG  PHE   616      37.957 -33.977 -59.123  1.00309.79           C
ATOM    898  CD1 PHE   616      36.866 -33.945 -58.289  1.00309.79           C
ATOM    899  CD2 PHE   616      38.929 -34.929 -58.904  1.00309.79           C
ATOM    900  CE1 PHE   616      36.739 -34.853 -57.265  1.00309.79           C
ATOM    901  CE2 PHE   616      38.808 -35.840 -57.880  1.00309.79           C
ATOM    902  CZ  PHE   616      37.709 -35.804 -57.057  1.00309.79           C
ATOM    903  C   PHE   616      35.782 -33.434 -60.982  1.00309.79           C
ATOM    904  O   PHE   616      35.153 -32.379 -60.913  1.00309.79           O
ATOM    905  N   MET   617      35.213 -34.621 -60.695  1.00253.58           N
ATOM    906  CA  MET   617      33.847 -34.638 -60.270  1.00253.58           C
ATOM    907  CB  MET   617      32.839 -34.746 -61.431  1.00253.58           C
ATOM    908  CG  MET   617      32.872 -33.523 -62.353  1.00253.58           C
ATOM    909  SD  MET   617      31.704 -33.562 -63.748  1.00253.58           S
ATOM    910  CE  MET   617      30.260 -32.961 -62.821  1.00253.58           C
ATOM    911  C   MET   617      33.652 -35.816 -59.377  1.00253.58           C
ATOM    912  O   MET   617      34.425 -36.774 -59.409  1.00253.58           O
ATOM    913  N   GLY   618      32.599 -35.754 -58.540  1.00 68.31           N
ATOM    914  CA  GLY   618      32.277 -36.824 -57.645  1.00 68.31           C
ATOM    915  C   GLY   618      32.685 -36.415 -56.271  1.00 68.31           C
ATOM    916  O   GLY   618      32.097 -36.860 -55.286  1.00 68.31           O
ATOM    917  N   PHE   619      33.709 -35.549 -56.161  1.00278.63           N
ATOM    918  CA  PHE   619      34.094 -35.116 -54.853  1.00278.63           C
ATOM    919  CB  PHE   619      35.554 -35.451 -54.495  1.00278.63           C
ATOM    920  CG  PHE   619      35.799 -35.036 -53.082  1.00278.63           C
ATOM    921  CD1 PHE   619      36.178 -33.745 -52.796  1.00278.63           C
ATOM    922  CD2 PHE   619      35.654 -35.931 -52.044  1.00278.63           C
ATOM    923  CE1 PHE   619      36.410 -33.348 -51.501  1.00278.63           C
ATOM    924  CE2 PHE   619      35.883 -35.541 -50.744  1.00278.63           C
ATOM    925  CZ  PHE   619      36.262 -34.247 -50.472  1.00278.63           C
ATOM    926  C   PHE   619      33.980 -33.629 -54.837  1.00278.63           C
ATOM    927  O   PHE   619      34.600 -32.947 -55.651  1.00278.63           O
ATOM    928  N   ASN   620      33.159 -33.090 -53.915  1.00288.79           N
ATOM    929  CA  ASN   620      33.056 -31.666 -53.799  1.00288.79           C
ATOM    930  CB  ASN   620      32.097 -31.031 -54.816  1.00288.79           C
ATOM    931  CG  ASN   620      32.154 -29.522 -54.641  1.00288.79           C
ATOM    932  OD1 ASN   620      33.103 -28.867 -55.069  1.00288.79           O
ATOM    933  ND2 ASN   620      31.098 -28.953 -54.000  1.00288.79           N
ATOM    934  C   ASN   620      32.524 -31.363 -52.436  1.00288.79           C
ATOM    935  O   ASN   620      31.724 -32.121 -51.889  1.00288.79           O
ATOM    936  N   GLN   621      32.966 -30.235 -51.850  1.00290.90           N
ATOM    937  CA  GLN   621      32.476 -29.855 -50.561  1.00290.90           C
ATOM    938  CB  GLN   621      33.558 -29.229 -49.665  1.00290.90           C
ATOM    939  CG  GLN   621      33.037 -28.813 -48.292  1.00290.90           C
ATOM    940  CD  GLN   621      32.755 -30.091 -47.526  1.00290.90           C
ATOM    941  OE1 GLN   621      32.898 -31.190 -48.060  1.00290.90           O
ATOM    942  NE2 GLN   621      32.346 -29.948 -46.237  1.00290.90           N
ATOM    943  C   GLN   621      31.427 -28.823 -50.805  1.00290.90           C
ATOM    944  O   GLN   621      31.683 -27.799 -51.438  1.00290.90           O
ATOM    945  N   GLU   622      30.197 -29.077 -50.323  1.00284.39           N
ATOM    946  CA  GLU   622      29.162 -28.120 -50.565  1.00284.39           C
ATOM    947  CB  GLU   622      28.055 -28.637 -51.503  1.00284.39           C
ATOM    948  CG  GLU   622      26.959 -27.610 -51.792  1.00284.39           C
ATOM    949  CD  GLU   622      26.084 -28.184 -52.896  1.00284.39           C
ATOM    950  OE1 GLU   622      26.340 -29.348 -53.307  1.00284.39           O
ATOM    951  OE2 GLU   622      25.151 -27.465 -53.346  1.00284.39           O
ATOM    952  C   GLU   622      28.528 -27.771 -49.263  1.00284.39           C
ATOM    953  O   GLU   622      28.410 -28.601 -48.362  1.00284.39           O
ATOM    954  N   GLY   623      28.130 -26.495 -49.129  1.00 91.83           N
ATOM    955  CA  GLY   623      27.434 -26.054 -47.960  1.00 91.83           C
ATOM    956  C   GLY   623      28.416 -25.466 -47.005  1.00 91.83           C
ATOM    957  O   GLY   623      29.552 -25.923 -46.894  1.00 91.83           O
ATOM    958  N   SER   624      27.976 -24.414 -46.286  1.00103.87           N
ATOM    959  CA  SER   624      28.784 -23.802 -45.276  1.00103.87           C
ATOM    960  CB  SER   624      28.442 -22.330 -44.989  1.00103.87           C
ATOM    961  OG  SER   624      27.176 -22.247 -44.351  1.00103.87           O
ATOM    962  C   SER   624      28.499 -24.552 -44.019  1.00103.87           C
ATOM    963  O   SER   624      27.747 -25.526 -44.022  1.00103.87           O
ATOM    964  N   SER   625      29.107 -24.115 -42.899  1.00163.04           N
ATOM    965  CA  SER   625      28.856 -24.791 -41.666  1.00163.04           C
ATOM    966  CB  SER   625      29.605 -24.190 -40.457  1.00163.04           C
ATOM    967  OG  SER   625      31.011 -24.281 -40.645  1.00163.04           O
ATOM    968  C   SER   625      27.388 -24.659 -41.435  1.00163.04           C
ATOM    969  O   SER   625      26.751 -23.731 -41.932  1.00163.04           O
ATOM    970  N   PHE   626      26.797 -25.610 -40.692  1.00202.36           N
ATOM    971  CA  PHE   626      25.380 -25.560 -40.505  1.00202.36           C
ATOM    972  CB  PHE   626      24.841 -26.809 -39.784  1.00202.36           C
ATOM    973  CG  PHE   626      25.075 -27.946 -40.720  1.00202.36           C
ATOM    974  CD1 PHE   626      26.339 -28.470 -40.854  1.00202.36           C
ATOM    975  CD2 PHE   626      24.057 -28.466 -41.488  1.00202.36           C
ATOM    976  CE1 PHE   626      26.586 -29.509 -41.719  1.00202.36           C
ATOM    977  CE2 PHE   626      24.297 -29.508 -42.355  1.00202.36           C
ATOM    978  CZ  PHE   626      25.562 -30.033 -42.471  1.00202.36           C
ATOM    979  C   PHE   626      25.057 -24.353 -39.689  1.00202.36           C
ATOM    980  O   PHE   626      25.577 -24.173 -38.589  1.00202.36           O
ATOM    981  N   THR   627      24.181 -23.488 -40.239  1.00257.70           N
ATOM    982  CA  THR   627      23.754 -22.290 -39.579  1.00257.70           C
ATOM    983  CB  THR   627      24.208 -21.044 -40.279  1.00257.70           C
ATOM    984  OG1 THR   627      23.684 -21.029 -41.598  1.00257.70           O
ATOM    985  CG2 THR   627      25.744 -21.013 -40.325  1.00257.70           C
ATOM    986  C   THR   627      22.262 -22.271 -39.644  1.00257.70           C
ATOM    987  O   THR   627      21.677 -22.582 -40.681  1.00257.70           O
ATOM    988  N   SER   628      21.599 -21.913 -38.528  1.00205.68           N
ATOM    989  CA  SER   628      20.170 -21.841 -38.564  1.00205.68           C
ATOM    990  CB  SER   628      19.475 -23.150 -38.155  1.00205.68           C
ATOM    991  OG  SER   628      19.782 -24.174 -39.090  1.00205.68           O
ATOM    992  C   SER   628      19.741 -20.785 -37.598  1.00205.68           C
ATOM    993  O   SER   628      20.509 -20.377 -36.727  1.00205.68           O
ATOM    994  N   SER   629      18.491 -20.299 -37.748  1.00156.53           N
ATOM    995  CA  SER   629      17.988 -19.308 -36.844  1.00156.53           C
ATOM    996  CB  SER   629      17.343 -18.108 -37.553  1.00156.53           C
ATOM    997  OG  SER   629      18.306 -17.468 -38.375  1.00156.53           O
ATOM    998  C   SER   629      16.912 -19.958 -36.035  1.00156.53           C
ATOM    999  O   SER   629      15.957 -20.508 -36.580  1.00156.53           O
ATOM   1000  N   SER   630      17.054 -19.909 -34.696  1.00206.29           N
ATOM   1001  CA  SER   630      16.078 -20.491 -33.821  1.00206.29           C
ATOM   1002  CB  SER   630      16.337 -21.960 -33.450  1.00206.29           C
ATOM   1003  OG  SER   630      16.189 -22.805 -34.580  1.00206.29           O
ATOM   1004  C   SER   630      16.154 -19.749 -32.533  1.00206.29           C
ATOM   1005  O   SER   630      16.955 -18.829 -32.376  1.00206.29           O
ATOM   1006  N   LEU   631      15.295 -20.130 -31.571  1.00189.91           N
ATOM   1007  CA  LEU   631      15.364 -19.480 -30.300  1.00189.91           C
ATOM   1008  CB  LEU   631      14.236 -19.900 -29.341  1.00189.91           C
ATOM   1009  CG  LEU   631      12.841 -19.548 -29.892  1.00189.91           C
ATOM   1010  CD1 LEU   631      11.716 -19.956 -28.928  1.00189.91           C
ATOM   1011  CD2 LEU   631      12.760 -18.068 -30.289  1.00189.91           C
ATOM   1012  C   LEU   631      16.666 -19.912 -29.720  1.00189.91           C
ATOM   1013  O   LEU   631      17.010 -21.092 -29.767  1.00189.91           O
ATOM   1014  N   ASP   632      17.441 -18.961 -29.169  1.00 90.45           N
ATOM   1015  CA  ASP   632      18.731 -19.328 -28.667  1.00 90.45           C
ATOM   1016  CB  ASP   632      19.754 -18.174 -28.668  1.00 90.45           C
ATOM   1017  CG  ASP   632      20.171 -17.888 -30.108  1.00 90.45           C
ATOM   1018  OD1 ASP   632      19.770 -18.676 -31.003  1.00 90.45           O
ATOM   1019  OD2 ASP   632      20.904 -16.887 -30.332  1.00 90.45           O
ATOM   1020  C   ASP   632      18.568 -19.795 -27.260  1.00 90.45           C
ATOM   1021  O   ASP   632      17.828 -19.174 -26.493  1.00 90.45           O
ATOM   1022  N   GLN   633      19.265 -20.909 -26.912  1.00250.98           N
ATOM   1023  CA  GLN   633      19.199 -21.472 -25.600  1.00250.98           C
ATOM   1024  CB  GLN   633      19.672 -22.931 -25.533  1.00250.98           C
ATOM   1025  CG  GLN   633      19.553 -23.541 -24.137  1.00250.98           C
ATOM   1026  CD  GLN   633      20.144 -24.939 -24.204  1.00250.98           C
ATOM   1027  OE1 GLN   633      20.356 -25.590 -23.182  1.00250.98           O
ATOM   1028  NE2 GLN   633      20.426 -25.414 -25.447  1.00250.98           N
ATOM   1029  C   GLN   633      20.125 -20.664 -24.790  1.00250.98           C
ATOM   1030  O   GLN   633      21.169 -21.128 -24.322  1.00250.98           O
ATOM   1031  N   ILE   634      19.712 -19.406 -24.595  1.00192.00           N
ATOM   1032  CA  ILE   634      20.531 -18.529 -23.856  1.00192.00           C
ATOM   1033  CB  ILE   634      20.377 -17.088 -24.257  1.00192.00           C
ATOM   1034  CG1 ILE   634      20.639 -16.909 -25.762  1.00192.00           C
ATOM   1035  CG2 ILE   634      21.323 -16.258 -23.372  1.00192.00           C
ATOM   1036  CD1 ILE   634      22.040 -17.333 -26.195  1.00192.00           C
ATOM   1037  C   ILE   634      19.997 -18.655 -22.494  1.00192.00           C
ATOM   1038  O   ILE   634      18.804 -18.463 -22.261  1.00192.00           O
ATOM   1039  N   THR   635      20.854 -19.066 -21.557  1.00187.23           N
ATOM   1040  CA  THR   635      20.317 -19.077 -20.251  1.00187.23           C
ATOM   1041  CB  THR   635      20.636 -20.294 -19.433  1.00187.23           C
ATOM   1042  OG1 THR   635      22.034 -20.511 -19.368  1.00187.23           O
ATOM   1043  CG2 THR   635      19.923 -21.504 -20.048  1.00187.23           C
ATOM   1044  C   THR   635      20.868 -17.869 -19.607  1.00187.23           C
ATOM   1045  O   THR   635      22.074 -17.622 -19.632  1.00187.23           O
ATOM   1046  N   LEU   636      19.954 -17.029 -19.099  1.00101.89           N
ATOM   1047  CA  LEU   636      20.406 -15.872 -18.412  1.00101.89           C
ATOM   1048  CB  LEU   636      19.322 -14.799 -18.204  1.00101.89           C
ATOM   1049  CG  LEU   636      19.809 -13.591 -17.380  1.00101.89           C
ATOM   1050  CD1 LEU   636      21.003 -12.898 -18.053  1.00101.89           C
ATOM   1051  CD2 LEU   636      18.658 -12.620 -17.076  1.00101.89           C
ATOM   1052  C   LEU   636      20.831 -16.357 -17.085  1.00101.89           C
ATOM   1053  O   LEU   636      20.170 -17.204 -16.484  1.00101.89           O
ATOM   1054  N   MET   637      21.977 -15.855 -16.607  1.00124.70           N
ATOM   1055  CA  MET   637      22.404 -16.291 -15.324  1.00124.70           C
ATOM   1056  CB  MET   637      23.747 -17.032 -15.317  1.00124.70           C
ATOM   1057  CG  MET   637      24.104 -17.562 -13.928  1.00124.70           C
ATOM   1058  SD  MET   637      25.423 -18.808 -13.912  1.00124.70           S
ATOM   1059  CE  MET   637      24.343 -20.121 -14.551  1.00124.70           C
ATOM   1060  C   MET   637      22.540 -15.092 -14.465  1.00124.70           C
ATOM   1061  O   MET   637      23.146 -14.095 -14.855  1.00124.70           O
ATOM   1062  N   VAL   638      21.928 -15.164 -13.272  1.00 82.38           N
ATOM   1063  CA  VAL   638      22.041 -14.108 -12.318  1.00 82.38           C
ATOM   1064  CB  VAL   638      20.725 -13.578 -11.833  1.00 82.38           C
ATOM   1065  CG1 VAL   638      20.990 -12.684 -10.608  1.00 82.38           C
ATOM   1066  CG2 VAL   638      20.030 -12.854 -12.997  1.00 82.38           C
ATOM   1067  C   VAL   638      22.670 -14.703 -11.117  1.00 82.38           C
ATOM   1068  O   VAL   638      22.246 -15.759 -10.653  1.00 82.38           O
ATOM   1069  N   SER   639      23.721 -14.048 -10.597  1.00101.88           N
ATOM   1070  CA  SER   639      24.291 -14.530  -9.381  1.00101.88           C
ATOM   1071  CB  SER   639      25.768 -14.948  -9.449  1.00101.88           C
ATOM   1072  OG  SER   639      26.233 -15.236  -8.137  1.00101.88           O
ATOM   1073  C   SER   639      24.257 -13.402  -8.420  1.00101.88           C
ATOM   1074  O   SER   639      24.673 -12.290  -8.737  1.00101.88           O
ATOM   1075  N   VAL   640      23.736 -13.660  -7.211  1.00 78.06           N
ATOM   1076  CA  VAL   640      23.773 -12.635  -6.221  1.00 78.06           C
ATOM   1077  CB  VAL   640      22.433 -12.314  -5.612  1.00 78.06           C
ATOM   1078  CG1 VAL   640      22.645 -11.285  -4.486  1.00 78.06           C
ATOM   1079  CG2 VAL   640      21.463 -11.857  -6.716  1.00 78.06           C
ATOM   1080  C   VAL   640      24.593 -13.202  -5.119  1.00 78.06           C
ATOM   1081  O   VAL   640      24.245 -14.235  -4.545  1.00 78.06           O
ATOM   1082  N   GLU   641      25.716 -12.541  -4.793  1.00107.93           N
ATOM   1083  CA  GLU   641      26.513 -13.086  -3.743  1.00107.93           C
ATOM   1084  CB  GLU   641      27.944 -13.455  -4.171  1.00107.93           C
ATOM   1085  CG  GLU   641      28.805 -12.244  -4.534  1.00107.93           C
ATOM   1086  CD  GLU   641      30.140 -12.750  -5.059  1.00107.93           C
ATOM   1087  OE1 GLU   641      30.776 -13.599  -4.377  1.00107.93           O
ATOM   1088  OE2 GLU   641      30.535 -12.294  -6.164  1.00107.93           O
ATOM   1089  C   GLU   641      26.623 -12.033  -2.697  1.00107.93           C
ATOM   1090  O   GLU   641      26.780 -10.853  -3.005  1.00107.93           O
ATOM   1091  N   ASP   642      26.507 -12.435  -1.420  1.00109.91           N
ATOM   1092  CA  ASP   642      26.627 -11.481  -0.361  1.00109.91           C
ATOM   1093  CB  ASP   642      25.352 -11.333   0.481  1.00109.91           C
ATOM   1094  CG  ASP   642      25.070 -12.664   1.165  1.00109.91           C
ATOM   1095  OD1 ASP   642      24.932 -13.689   0.446  1.00109.91           O
ATOM   1096  OD2 ASP   642      24.973 -12.669   2.421  1.00109.91           O
ATOM   1097  C   ASP   642      27.715 -11.919   0.566  1.00109.91           C
ATOM   1098  O   ASP   642      28.291 -12.995   0.405  1.00109.91           O
ATOM   1099  N   THR   643      28.044 -11.066   1.562  1.00145.62           N
ATOM   1100  CA  THR   643      29.105 -11.430   2.464  0.71145.62           C
ATOM   1101  CB  THR   643      30.151 -10.353   2.582  0.71145.62           C
ATOM   1102  OG1 THR   643      30.643 -10.013   1.292  1.00145.62           O
ATOM   1103  CG2 THR   643      31.315 -10.861   3.456  1.00145.62           C
ATOM   1104  C   THR   643      28.497 -11.645   3.821  1.00145.62           C
ATOM   1105  O   THR   643      28.954 -11.104   4.824  1.00145.62           O
ATOM   1106  N   GLY   644      27.451 -12.483   3.910  1.00 75.74           N
ATOM   1107  CA  GLY   644      26.858 -12.683   5.199  1.00 75.74           C
ATOM   1108  C   GLY   644      27.357 -13.955   5.821  1.00 75.74           C
ATOM   1109  O   GLY   644      28.427 -14.464   5.495  1.00 75.74           O
ATOM   1110  N   VAL   645      26.549 -14.479   6.766  1.00 61.79           N
ATOM   1111  CA  VAL   645      26.812 -15.653   7.550  1.00 61.79           C
ATOM   1112  CB  VAL   645      25.786 -15.867   8.625  1.00 61.79           C
ATOM   1113  CG1 VAL   645      26.091 -17.194   9.341  1.00 61.79           C
ATOM   1114  CG2 VAL   645      25.791 -14.639   9.553  1.00 61.79           C
ATOM   1115  C   VAL   645      26.837 -16.877   6.691  1.00 61.79           C
ATOM   1116  O   VAL   645      27.586 -17.817   6.965  1.00 61.79           O
ATOM   1117  N   GLY   646      25.986 -16.906   5.650  1.00 71.87           N
ATOM   1118  CA  GLY   646      25.895 -18.037   4.776  1.00 71.87           C
ATOM   1119  C   GLY   646      24.825 -18.895   5.336  1.00 71.87           C
ATOM   1120  O   GLY   646      24.398 -18.717   6.477  1.00 71.87           O
ATOM   1121  N   ILE   647      24.398 -19.896   4.557  1.00 84.39           N
ATOM   1122  CA  ILE   647      23.290 -20.664   5.019  1.00 84.39           C
ATOM   1123  CB  ILE   647      22.294 -20.957   3.934  1.00 84.39           C
ATOM   1124  CG1 ILE   647      21.723 -19.622   3.421  1.00 84.39           C
ATOM   1125  CG2 ILE   647      21.223 -21.908   4.488  1.00 84.39           C
ATOM   1126  CD1 ILE   647      20.794 -19.764   2.221  1.00 84.39           C
ATOM   1127  C   ILE   647      23.806 -21.932   5.613  1.00 84.39           C
ATOM   1128  O   ILE   647      24.722 -22.576   5.106  1.00 84.39           O
ATOM   1129  N   PRO   648      23.237 -22.281   6.730  1.00 86.83           N
ATOM   1130  CA  PRO   648      23.684 -23.468   7.389  0.74 86.83           C
ATOM   1131  CD  PRO   648      22.746 -21.289   7.676  1.00 86.83           C
ATOM   1132  CB  PRO   648      23.052 -23.442   8.777  0.74 86.83           C
ATOM   1133  CG  PRO   648      22.901 -21.936   9.066  0.74 86.83           C
ATOM   1134  C   PRO   648      23.354 -24.672   6.569  1.00 86.83           C
ATOM   1135  O   PRO   648      22.385 -24.638   5.814  1.00 86.83           O
ATOM   1136  N   LEU   649      24.146 -25.750   6.706  1.00 75.31           N
ATOM   1137  CA  LEU   649      23.960 -26.928   5.910  1.00 75.31           C
ATOM   1138  CB  LEU   649      24.991 -28.029   6.219  1.00 75.31           C
ATOM   1139  CG  LEU   649      26.443 -27.628   5.900  1.00 75.31           C
ATOM   1140  CD1 LEU   649      26.634 -27.350   4.400  1.00 75.31           C
ATOM   1141  CD2 LEU   649      26.910 -26.469   6.793  1.00 75.31           C
ATOM   1142  C   LEU   649      22.609 -27.495   6.201  1.00 75.31           C
ATOM   1143  O   LEU   649      21.914 -27.969   5.304  1.00 75.31           O
ATOM   1144  N   ASP   650      22.203 -27.448   7.479  1.00112.13           N
ATOM   1145  CA  ASP   650      20.973 -28.038   7.920  1.00112.13           C
ATOM   1146  CB  ASP   650      20.711 -27.731   9.402  1.00112.13           C
ATOM   1147  CG  ASP   650      21.934 -28.145  10.202  1.00112.13           C
ATOM   1148  OD1 ASP   650      22.838 -28.801   9.620  1.00112.13           O
ATOM   1149  OD2 ASP   650      21.990 -27.790  11.409  1.00112.13           O
ATOM   1150  C   ASP   650      19.858 -27.358   7.197  1.00112.13           C
ATOM   1151  O   ASP   650      18.937 -27.995   6.689  1.00112.13           O
ATOM   1152  N   ALA   651      19.947 -26.017   7.161  1.00 62.40           N
ATOM   1153  CA  ALA   651      18.975 -25.107   6.627  1.00 62.40           C
ATOM   1154  CB  ALA   651      19.304 -23.637   6.940  1.00 62.40           C
ATOM   1155  C   ALA   651      18.828 -25.219   5.138  1.00 62.40           C
ATOM   1156  O   ALA   651      17.734 -25.026   4.613  1.00 62.40           O
ATOM   1157  N   GLN   652      19.914 -25.553   4.418  1.00109.84           N
ATOM   1158  CA  GLN   652      19.954 -25.423   2.987  1.00109.84           C
ATOM   1159  CB  GLN   652      21.279 -25.927   2.389  1.00109.84           C
ATOM   1160  CG  GLN   652      21.506 -27.424   2.596  1.00109.84           C
ATOM   1161  CD  GLN   652      22.840 -27.781   1.961  1.00109.84           C
ATOM   1162  OE1 GLN   652      23.562 -26.914   1.471  1.00109.84           O
ATOM   1163  NE2 GLN   652      23.180 -29.097   1.979  1.00109.84           N
ATOM   1164  C   GLN   652      18.837 -26.149   2.296  1.00109.84           C
ATOM   1165  O   GLN   652      18.233 -25.600   1.376  1.00109.84           O
ATOM   1166  N   SER   653      18.507 -27.383   2.706  1.00 45.60           N
ATOM   1167  CA  SER   653      17.500 -28.120   1.991  1.00 45.60           C
ATOM   1168  CB  SER   653      17.299 -29.534   2.558  1.00 45.60           C
ATOM   1169  OG  SER   653      16.765 -29.455   3.871  1.00 45.60           O
ATOM   1170  C   SER   653      16.165 -27.420   2.062  1.00 45.60           C
ATOM   1171  O   SER   653      15.439 -27.360   1.071  1.00 45.60           O
ATOM   1172  N   ARG   654      15.823 -26.885   3.249  1.00252.90           N
ATOM   1173  CA  ARG   654      14.568 -26.274   3.624  1.00252.90           C
ATOM   1174  CB  ARG   654      14.453 -26.070   5.143  1.00252.90           C
ATOM   1175  CG  ARG   654      14.506 -27.376   5.935  1.00252.90           C
ATOM   1176  CD  ARG   654      13.137 -27.894   6.381  1.00252.90           C
ATOM   1177  NE  ARG   654      12.635 -26.991   7.455  1.00252.90           N
ATOM   1178  CZ  ARG   654      11.914 -25.877   7.137  1.00252.90           C
ATOM   1179  NH1 ARG   654      11.647 -25.587   5.831  1.00252.90           N
ATOM   1180  NH2 ARG   654      11.460 -25.054   8.128  1.00252.90           N
ATOM   1181  C   ARG   654      14.308 -24.918   3.008  1.00252.90           C
ATOM   1182  O   ARG   654      13.153 -24.512   2.910  1.00252.90           O
ATOM   1183  N   ILE   655      15.350 -24.175   2.585  1.00178.61           N
ATOM   1184  CA  ILE   655      15.258 -22.775   2.227  1.00178.61           C
ATOM   1185  CB  ILE   655      16.539 -22.248   1.651  1.00178.61           C
ATOM   1186  CG1 ILE   655      17.717 -22.478   2.605  1.00178.61           C
ATOM   1187  CG2 ILE   655      16.325 -20.758   1.371  1.00178.61           C
ATOM   1188  CD1 ILE   655      19.071 -22.258   1.930  1.00178.61           C
ATOM   1189  C   ILE   655      14.205 -22.538   1.189  1.00178.61           C
ATOM   1190  O   ILE   655      13.578 -21.487   1.189  1.00178.61           O
ATOM   1191  N   PHE   656      14.029 -23.446   0.224  1.00116.45           N
ATOM   1192  CA  PHE   656      13.044 -23.286  -0.809  1.00116.45           C
ATOM   1193  CB  PHE   656      13.326 -24.158  -2.049  1.00116.45           C
ATOM   1194  CG  PHE   656      14.520 -23.535  -2.696  1.00116.45           C
ATOM   1195  CD1 PHE   656      14.389 -22.366  -3.413  1.00116.45           C
ATOM   1196  CD2 PHE   656      15.767 -24.108  -2.588  1.00116.45           C
ATOM   1197  CE1 PHE   656      15.479 -21.776  -4.009  1.00116.45           C
ATOM   1198  CE2 PHE   656      16.860 -23.523  -3.184  1.00116.45           C
ATOM   1199  CZ  PHE   656      16.720 -22.356  -3.895  1.00116.45           C
ATOM   1200  C   PHE   656      11.641 -23.512  -0.319  1.00116.45           C
ATOM   1201  O   PHE   656      10.689 -23.021  -0.920  1.00116.45           O
ATOM   1202  N   THR   657      11.453 -24.284   0.766  1.00158.39           N
ATOM   1203  CA  THR   657      10.130 -24.659   1.189  1.00158.39           C
ATOM   1204  CB  THR   657      10.112 -25.413   2.480  1.00158.39           C
ATOM   1205  OG1 THR   657      10.569 -24.583   3.539  1.00158.39           O
ATOM   1206  CG2 THR   657      11.025 -26.640   2.331  1.00158.39           C
ATOM   1207  C   THR   657       9.242 -23.475   1.367  1.00158.39           C
ATOM   1208  O   THR   657       9.682 -22.347   1.519  1.00158.39           O
ATOM   1209  N   PRO   658       7.967 -23.701   1.297  1.00201.03           N
ATOM   1210  CA  PRO   658       7.074 -22.604   1.519  1.00201.03           C
ATOM   1211  CD  PRO   658       7.449 -24.640   0.317  1.00201.03           C
ATOM   1212  CB  PRO   658       5.722 -23.058   0.973  1.00201.03           C
ATOM   1213  CG  PRO   658       6.106 -24.051  -0.142  1.00201.03           C
ATOM   1214  C   PRO   658       7.100 -22.278   2.981  1.00201.03           C
ATOM   1215  O   PRO   658       7.200 -23.199   3.790  1.00201.03           O
ATOM   1216  N   PHE   659       7.014 -20.980   3.333  1.00270.02           N
ATOM   1217  CA  PHE   659       6.960 -20.538   4.699  1.00270.02           C
ATOM   1218  CB  PHE   659       5.744 -21.114   5.440  1.00270.02           C
ATOM   1219  CG  PHE   659       4.559 -20.660   4.667  1.00270.02           C
ATOM   1220  CD1 PHE   659       4.150 -19.354   4.759  1.00270.02           C
ATOM   1221  CD2 PHE   659       3.885 -21.516   3.824  1.00270.02           C
ATOM   1222  CE1 PHE   659       3.067 -18.908   4.044  1.00270.02           C
ATOM   1223  CE2 PHE   659       2.799 -21.075   3.106  1.00270.02           C
ATOM   1224  CZ  PHE   659       2.387 -19.769   3.218  1.00270.02           C
ATOM   1225  C   PHE   659       8.193 -20.952   5.463  1.00270.02           C
ATOM   1226  O   PHE   659       8.119 -21.149   6.675  1.00270.02           O
ATOM   1227  N   MET   660       9.371 -21.060   4.809  1.00278.70           N
ATOM   1228  CA  MET   660      10.519 -21.587   5.510  1.00278.70           C
ATOM   1229  CB  MET   660      11.843 -21.515   4.724  1.00278.70           C
ATOM   1230  CG  MET   660      11.719 -21.726   3.229  1.00278.70           C
ATOM   1231  SD  MET   660      11.326 -20.184   2.327  1.00278.70           S
ATOM   1232  CE  MET   660      11.145 -19.013   3.692  1.00278.70           C
ATOM   1233  C   MET   660      10.920 -20.750   6.684  1.00278.70           C
ATOM   1234  O   MET   660      10.822 -21.209   7.802  1.00278.70           O
ATOM   1235  N   GLN   661      11.310 -19.481   6.447  1.00154.72           N
ATOM   1236  CA  GLN   661      11.834 -18.416   7.276  1.00154.72           C
ATOM   1237  CB  GLN   661      10.753 -17.416   7.715  1.00154.72           C
ATOM   1238  CG  GLN   661      10.096 -16.653   6.571  1.00154.72           C
ATOM   1239  CD  GLN   661       9.051 -15.719   7.171  1.00154.72           C
ATOM   1240  OE1 GLN   661       8.980 -14.545   6.812  1.00154.72           O
ATOM   1241  NE2 GLN   661       8.206 -16.249   8.098  1.00154.72           N
ATOM   1242  C   GLN   661      12.558 -18.762   8.537  1.00154.72           C
ATOM   1243  O   GLN   661      12.216 -19.680   9.283  1.00154.72           O
ATOM   1244  N   VAL   662      13.634 -17.969   8.752  1.00151.30           N
ATOM   1245  CA  VAL   662      14.321 -17.831  10.001  1.00151.30           C
ATOM   1246  CB  VAL   662      15.798 -18.080   9.922  1.00151.30           C
ATOM   1247  CG1 VAL   662      16.404 -17.773  11.300  1.00151.30           C
ATOM   1248  CG2 VAL   662      16.040 -19.521   9.440  1.00151.30           C
ATOM   1249  C   VAL   662      14.126 -16.377  10.283  1.00151.30           C
ATOM   1250  O   VAL   662      15.068 -15.587  10.269  1.00151.30           O
ATOM   1251  N   GLY   663      12.864 -15.999  10.557  1.00 75.34           N
ATOM   1252  CA  GLY   663      12.481 -14.632  10.770  1.00 75.34           C
ATOM   1253  C   GLY   663      11.582 -14.689  11.960  1.00 75.34           C
ATOM   1254  O   GLY   663      11.318 -15.774  12.475  1.00 75.34           O
ATOM   1255  N   PRO   664      11.086 -13.574  12.418  1.00155.86           N
ATOM   1256  CA  PRO   664      10.198 -13.617  13.542  1.00155.86           C
ATOM   1257  CD  PRO   664      11.823 -12.323  12.352  1.00155.86           C
ATOM   1258  CB  PRO   664      10.017 -12.167  13.981  1.00155.86           C
ATOM   1259  CG  PRO   664      11.347 -11.507  13.568  1.00155.86           C
ATOM   1260  C   PRO   664       8.962 -14.309  13.085  1.00155.86           C
ATOM   1261  O   PRO   664       8.694 -14.316  11.884  1.00155.86           O
ATOM   1262  N   SER   665       8.197 -14.908  14.013  1.00 95.19           N
ATOM   1263  CA  SER   665       7.059 -15.663  13.595  1.00 95.19           C
ATOM   1264  CB  SER   665       6.271 -16.289  14.760  1.00 95.19           C
ATOM   1265  OG  SER   665       5.663 -15.272  15.543  1.00 95.19           O
ATOM   1266  C   SER   665       6.136 -14.744  12.888  1.00 95.19           C
ATOM   1267  O   SER   665       6.242 -13.524  13.001  1.00 95.19           O
ATOM   1268  N   ILE   666       5.202 -15.325  12.116  1.00 65.39           N
ATOM   1269  CA  ILE   666       4.316 -14.492  11.376  1.00 65.39           C
ATOM   1270  CB  ILE   666       3.956 -15.043  10.027  1.00 65.39           C
ATOM   1271  CG1 ILE   666       5.210 -15.219   9.156  1.00 65.39           C
ATOM   1272  CG2 ILE   666       2.899 -14.113   9.407  1.00 65.39           C
ATOM   1273  CD1 ILE   666       4.960 -16.040   7.891  1.00 65.39           C
ATOM   1274  C   ILE   666       3.049 -14.386  12.147  1.00 65.39           C
ATOM   1275  O   ILE   666       2.316 -15.358  12.323  1.00 65.39           O
ATOM   1276  N   ALA   667       2.794 -13.170  12.655  1.00154.21           N
ATOM   1277  CA  ALA   667       1.584 -12.836  13.333  1.00154.21           C
ATOM   1278  CB  ALA   667       1.709 -11.617  14.262  1.00154.21           C
ATOM   1279  C   ALA   667       0.659 -12.473  12.230  1.00154.21           C
ATOM   1280  O   ALA   667       0.960 -12.755  11.071  1.00154.21           O
ATOM   1281  N   ARG   668      -0.513 -11.897  12.562  1.00151.12           N
ATOM   1282  CA  ARG   668      -1.389 -11.487  11.507  1.00151.12           C
ATOM   1283  CB  ARG   668      -2.633 -10.742  12.015  1.00151.12           C
ATOM   1284  CG  ARG   668      -3.567 -10.305  10.887  1.00151.12           C
ATOM   1285  CD  ARG   668      -3.092  -9.046  10.164  1.00151.12           C
ATOM   1286  NE  ARG   668      -4.071  -8.759   9.080  1.00151.12           N
ATOM   1287  CZ  ARG   668      -5.217  -8.077   9.365  1.00151.12           C
ATOM   1288  NH1 ARG   668      -5.469  -7.675  10.645  1.00151.12           N
ATOM   1289  NH2 ARG   668      -6.114  -7.803   8.374  1.00151.12           N
ATOM   1290  C   ARG   668      -0.577 -10.534  10.696  1.00151.12           C
ATOM   1291  O   ARG   668      -0.530 -10.627   9.471  1.00151.12           O
ATOM   1292  N   ILE   669       0.100  -9.590  11.376  1.00115.60           N
ATOM   1293  CA  ILE   669       1.036  -8.766  10.677  1.00115.60           C
ATOM   1294  CB  ILE   669       0.648  -7.307  10.635  1.00115.60           C
ATOM   1295  CG1 ILE   669       1.701  -6.492   9.865  1.00115.60           C
ATOM   1296  CG2 ILE   669       0.356  -6.806  12.060  1.00115.60           C
ATOM   1297  CD1 ILE   669       1.235  -5.083   9.502  1.00115.60           C
ATOM   1298  C   ILE   669       2.351  -8.926  11.381  1.00115.60           C
ATOM   1299  O   ILE   669       2.568  -8.367  12.455  1.00115.60           O
ATOM   1300  N   HIS   670       3.275  -9.723  10.805  1.00230.52           N
ATOM   1301  CA  HIS   670       4.546  -9.858  11.454  1.00230.52           C
ATOM   1302  ND1 HIS   670       5.871 -11.162  14.824  1.00230.52           N
ATOM   1303  CG  HIS   670       5.739 -10.633  13.559  1.00230.52           C
ATOM   1304  CB  HIS   670       4.479 -10.691  12.747  1.00230.52           C
ATOM   1305  NE2 HIS   670       7.831 -10.248  14.310  1.00230.52           N
ATOM   1306  CD2 HIS   670       6.946 -10.079  13.260  1.00230.52           C
ATOM   1307  CE1 HIS   670       7.141 -10.903  15.225  1.00230.52           C
ATOM   1308  C   HIS   670       5.470 -10.564  10.513  1.00230.52           C
ATOM   1309  O   HIS   670       5.095 -11.564   9.904  1.00230.52           O
ATOM   1310  N   GLY   671       6.705 -10.045  10.356  1.00 73.98           N
ATOM   1311  CA  GLY   671       7.688 -10.677   9.520  1.00 73.98           C
ATOM   1312  C   GLY   671       7.138 -10.749   8.147  1.00 73.98           C
ATOM   1313  O   GLY   671       6.166 -10.081   7.805  1.00 73.98           O
ATOM   1314  N   GLY   672       7.761 -11.601   7.322  1.00 84.92           N
ATOM   1315  CA  GLY   672       7.322 -11.766   5.976  1.00 84.92           C
ATOM   1316  C   GLY   672       6.481 -12.999   5.960  1.00 84.92           C
ATOM   1317  O   GLY   672       5.730 -13.277   6.896  1.00 84.92           O
ATOM   1318  N   THR   673       6.597 -13.775   4.867  1.00166.56           N
ATOM   1319  CA  THR   673       5.769 -14.930   4.730  1.00166.56           C
ATOM   1320  CB  THR   673       4.987 -14.943   3.452  1.00166.56           C
ATOM   1321  OG1 THR   673       4.171 -13.788   3.373  1.00166.56           O
ATOM   1322  CG2 THR   673       4.110 -16.208   3.408  1.00166.56           C
ATOM   1323  C   THR   673       6.623 -16.148   4.674  1.00166.56           C
ATOM   1324  O   THR   673       6.197 -17.227   5.084  1.00166.56           O
ATOM   1325  N   GLY   674       7.864 -15.993   4.183  1.00 65.74           N
ATOM   1326  CA  GLY   674       8.722 -17.119   4.008  1.00 65.74           C
ATOM   1327  C   GLY   674       8.469 -17.680   2.642  1.00 65.74           C
ATOM   1328  O   GLY   674       8.806 -18.814   2.307  1.00 65.74           O
ATOM   1329  N   ILE   675       7.753 -16.885   1.852  1.00191.63           N
ATOM   1330  CA  ILE   675       7.367 -17.117   0.495  1.00191.63           C
ATOM   1331  CB  ILE   675       6.182 -16.244   0.166  1.00191.63           C
ATOM   1332  CG1 ILE   675       5.388 -16.723  -1.059  1.00191.63           C
ATOM   1333  CG2 ILE   675       6.700 -14.801   0.052  1.00191.63           C
ATOM   1334  CD1 ILE   675       6.105 -16.544  -2.388  1.00191.63           C
ATOM   1335  C   ILE   675       8.469 -16.870  -0.500  1.00191.63           C
ATOM   1336  O   ILE   675       8.512 -17.530  -1.537  1.00191.63           O
ATOM   1337  N   GLY   676       9.397 -15.930  -0.210  1.00 76.85           N
ATOM   1338  CA  GLY   676      10.240 -15.366  -1.239  1.00 76.85           C
ATOM   1339  C   GLY   676      10.923 -16.377  -2.103  1.00 76.85           C
ATOM   1340  O   GLY   676      10.766 -16.328  -3.324  1.00 76.85           O
ATOM   1341  N   LEU   677      11.670 -17.328  -1.518  1.00113.05           N
ATOM   1342  CA  LEU   677      12.384 -18.280  -2.326  1.00113.05           C
ATOM   1343  CB  LEU   677      13.530 -18.950  -1.564  1.00113.05           C
ATOM   1344  CG  LEU   677      14.728 -17.989  -1.403  1.00113.05           C
ATOM   1345  CD1 LEU   677      15.877 -18.640  -0.624  1.00113.05           C
ATOM   1346  CD2 LEU   677      15.202 -17.473  -2.776  1.00113.05           C
ATOM   1347  C   LEU   677      11.463 -19.277  -2.988  1.00113.05           C
ATOM   1348  O   LEU   677      11.735 -19.725  -4.102  1.00113.05           O
ATOM   1349  N   SER   678      10.359 -19.678  -2.324  1.00106.17           N
ATOM   1350  CA  SER   678       9.443 -20.649  -2.883  1.00106.17           C
ATOM   1351  CB  SER   678       8.327 -21.000  -1.890  1.00106.17           C
ATOM   1352  OG  SER   678       7.447 -21.951  -2.465  1.00106.17           O
ATOM   1353  C   SER   678       8.803 -20.067  -4.097  1.00106.17           C
ATOM   1354  O   SER   678       8.575 -20.771  -5.080  1.00106.17           O
ATOM   1355  N   ILE   679       8.473 -18.763  -4.056  1.00121.78           N
ATOM   1356  CA  ILE   679       7.859 -18.199  -5.215  1.00121.78           C
ATOM   1357  CB  ILE   679       7.331 -16.802  -5.044  1.00121.78           C
ATOM   1358  CG1 ILE   679       6.362 -16.486  -6.194  1.00121.78           C
ATOM   1359  CG2 ILE   679       8.501 -15.813  -4.905  1.00121.78           C
ATOM   1360  CD1 ILE   679       5.500 -15.250  -5.945  1.00121.78           C
ATOM   1361  C   ILE   679       8.860 -18.201  -6.319  1.00121.78           C
ATOM   1362  O   ILE   679       8.540 -18.554  -7.451  1.00121.78           O
ATOM   1363  N   SER   680      10.117 -17.850  -5.999  1.00115.37           N
ATOM   1364  CA  SER   680      11.156 -17.731  -6.974  1.00115.37           C
ATOM   1365  CB  SER   680      12.504 -17.345  -6.339  1.00115.37           C
ATOM   1366  OG  SER   680      13.484 -17.170  -7.349  1.00115.37           O
ATOM   1367  C   SER   680      11.328 -19.048  -7.674  1.00115.37           C
ATOM   1368  O   SER   680      11.477 -19.098  -8.895  1.00115.37           O
ATOM   1369  N   LYS   681      11.287 -20.160  -6.918  1.00114.88           N
ATOM   1370  CA  LYS   681      11.501 -21.460  -7.490  1.00114.88           C
ATOM   1371  CB  LYS   681      11.507 -22.593  -6.450  1.00114.88           C
ATOM   1372  CG  LYS   681      11.754 -23.971  -7.071  1.00114.88           C
ATOM   1373  CD  LYS   681      13.166 -24.161  -7.634  1.00114.88           C
ATOM   1374  CE  LYS   681      14.057 -25.052  -6.763  1.00114.88           C
ATOM   1375  NZ  LYS   681      15.381 -25.237  -7.400  1.00114.88           N
ATOM   1376  C   LYS   681      10.429 -21.768  -8.499  1.00114.88           C
ATOM   1377  O   LYS   681      10.715 -22.315  -9.561  1.00114.88           O
ATOM   1378  N   CYS   682       9.162 -21.423  -8.204  1.00 84.54           N
ATOM   1379  CA  CYS   682       8.078 -21.737  -9.095  1.00 84.54           C
ATOM   1380  CB  CYS   682       6.713 -21.321  -8.522  1.00 84.54           C
ATOM   1381  SG  CYS   682       5.333 -21.718  -9.634  1.00 84.54           S
ATOM   1382  C   CYS   682       8.274 -21.009 -10.392  1.00 84.54           C
ATOM   1383  O   CYS   682       8.051 -21.570 -11.465  1.00 84.54           O
ATOM   1384  N   LEU   683       8.685 -19.728 -10.324  1.00 98.75           N
ATOM   1385  CA  LEU   683       8.885 -18.944 -11.511  1.00 98.75           C
ATOM   1386  CB  LEU   683       9.180 -17.457 -11.236  1.00 98.75           C
ATOM   1387  CG  LEU   683       7.948 -16.637 -10.800  1.00 98.75           C
ATOM   1388  CD1 LEU   683       7.365 -17.131  -9.470  1.00 98.75           C
ATOM   1389  CD2 LEU   683       8.259 -15.132 -10.792  1.00 98.75           C
ATOM   1390  C   LEU   683      10.021 -19.501 -12.311  1.00 98.75           C
ATOM   1391  O   LEU   683       9.946 -19.569 -13.537  1.00 98.75           O
ATOM   1392  N   VAL   684      11.105 -19.921 -11.633  1.00 49.70           N
ATOM   1393  CA  VAL   684      12.254 -20.452 -12.308  1.00 49.70           C
ATOM   1394  CB  VAL   684      13.340 -20.866 -11.354  1.00 49.70           C
ATOM   1395  CG1 VAL   684      14.495 -21.485 -12.158  1.00 49.70           C
ATOM   1396  CG2 VAL   684      13.750 -19.646 -10.511  1.00 49.70           C
ATOM   1397  C   VAL   684      11.816 -21.676 -13.051  1.00 49.70           C
ATOM   1398  O   VAL   684      12.233 -21.912 -14.184  1.00 49.70           O
ATOM   1399  N   GLN   685      10.941 -22.482 -12.425  1.00 77.64           N
ATOM   1400  CA  GLN   685      10.478 -23.707 -13.011  0.78 77.64           C
ATOM   1401  CB  GLN   685       9.526 -24.484 -12.085  0.78 77.64           C
ATOM   1402  CG  GLN   685      10.206 -24.999 -10.814  0.78 77.64           C
ATOM   1403  CD  GLN   685      11.170 -26.104 -11.220  1.00 77.64           C
ATOM   1404  OE1 GLN   685      11.280 -26.444 -12.396  1.00 77.64           O
ATOM   1405  NE2 GLN   685      11.891 -26.682 -10.221  1.00 77.64           N
ATOM   1406  C   GLN   685       9.736 -23.408 -14.281  1.00 77.64           C
ATOM   1407  O   GLN   685       9.882 -24.130 -15.267  1.00 77.64           O
ATOM   1408  N   LEU   686       8.927 -22.328 -14.301  1.00 73.22           N
ATOM   1409  CA  LEU   686       8.158 -21.999 -15.475  1.00 73.22           C
ATOM   1410  CB  LEU   686       7.306 -20.722 -15.340  1.00 73.22           C
ATOM   1411  CG  LEU   686       6.088 -20.822 -14.406  1.00 73.22           C
ATOM   1412  CD1 LEU   686       5.326 -19.489 -14.360  1.00 73.22           C
ATOM   1413  CD2 LEU   686       5.175 -21.993 -14.797  1.00 73.22           C
ATOM   1414  C   LEU   686       9.091 -21.719 -16.613  1.00 73.22           C
ATOM   1415  O   LEU   686       8.821 -22.064 -17.761  1.00 73.22           O
ATOM   1416  N   MET   687      10.201 -21.038 -16.300  1.00176.70           N
ATOM   1417  CA  MET   687      11.257 -20.646 -17.186  1.00176.70           C
ATOM   1418  CB  MET   687      12.072 -19.440 -16.680  1.00176.70           C
ATOM   1419  CG  MET   687      12.201 -19.353 -15.163  1.00176.70           C
ATOM   1420  SD  MET   687      12.914 -17.790 -14.567  1.00176.70           S
ATOM   1421  CE  MET   687      11.484 -16.766 -15.027  1.00176.70           C
ATOM   1422  C   MET   687      12.096 -21.832 -17.541  1.00176.70           C
ATOM   1423  O   MET   687      13.091 -21.704 -18.255  1.00176.70           O
ATOM   1424  N   LYS   688      11.787 -22.985 -16.913  1.00153.90           N
ATOM   1425  CA  LYS   688      12.458 -24.234 -17.132  1.00153.90           C
ATOM   1426  CB  LYS   688      12.342 -24.810 -18.562  1.00153.90           C
ATOM   1427  CG  LYS   688      13.113 -24.057 -19.646  1.00153.90           C
ATOM   1428  CD  LYS   688      13.238 -24.829 -20.961  1.00153.90           C
ATOM   1429  CE  LYS   688      11.967 -24.799 -21.812  1.00153.90           C
ATOM   1430  NZ  LYS   688      12.204 -25.491 -23.098  1.00153.90           N
ATOM   1431  C   LYS   688      13.881 -24.024 -16.780  1.00153.90           C
ATOM   1432  O   LYS   688      14.792 -24.516 -17.442  1.00153.90           O
ATOM   1433  N   GLY   689      14.083 -23.242 -15.708  1.00 74.67           N
ATOM   1434  CA  GLY   689      15.386 -22.946 -15.218  1.00 74.67           C
ATOM   1435  C   GLY   689      15.631 -23.737 -13.980  1.00 74.67           C
ATOM   1436  O   GLY   689      14.938 -24.711 -13.685  1.00 74.67           O
ATOM   1437  N   GLU   690      16.665 -23.320 -13.227  1.00149.72           N
ATOM   1438  CA  GLU   690      16.978 -23.942 -11.982  1.00149.72           C
ATOM   1439  CB  GLU   690      17.933 -25.144 -12.110  1.00149.72           C
ATOM   1440  CG  GLU   690      18.272 -25.817 -10.777  1.00149.72           C
ATOM   1441  CD  GLU   690      19.508 -25.143 -10.196  1.00149.72           C
ATOM   1442  OE1 GLU   690      20.042 -24.213 -10.856  1.00149.72           O
ATOM   1443  OE2 GLU   690      19.939 -25.556  -9.086  1.00149.72           O
ATOM   1444  C   GLU   690      17.654 -22.898 -11.161  1.00149.72           C
ATOM   1445  O   GLU   690      18.284 -21.985 -11.695  1.00149.72           O
ATOM   1446  N   ILE   691      17.495 -22.964  -9.828  1.00212.24           N
ATOM   1447  CA  ILE   691      18.264 -22.039  -9.063  1.00212.24           C
ATOM   1448  CB  ILE   691      17.547 -21.069  -8.148  1.00212.24           C
ATOM   1449  CG1 ILE   691      16.836 -21.740  -6.979  1.00212.24           C
ATOM   1450  CG2 ILE   691      16.541 -20.293  -9.002  1.00212.24           C
ATOM   1451  CD1 ILE   691      15.503 -22.333  -7.397  1.00212.24           C
ATOM   1452  C   ILE   691      19.158 -22.875  -8.222  1.00212.24           C
ATOM   1453  O   ILE   691      18.722 -23.863  -7.631  1.00212.24           O
ATOM   1454  N   GLY   692      20.451 -22.500  -8.185  1.00 88.47           N
ATOM   1455  CA  GLY   692      21.430 -23.244  -7.458  1.00 88.47           C
ATOM   1456  C   GLY   692      21.881 -22.406  -6.315  1.00 88.47           C
ATOM   1457  O   GLY   692      21.681 -21.192  -6.284  1.00 88.47           O
ATOM   1458  N   PHE   693      22.524 -23.059  -5.337  1.00149.73           N
ATOM   1459  CA  PHE   693      22.881 -22.359  -4.151  1.00149.73           C
ATOM   1460  CB  PHE   693      21.871 -22.742  -3.063  1.00149.73           C
ATOM   1461  CG  PHE   693      22.245 -22.140  -1.772  1.00149.73           C
ATOM   1462  CD1 PHE   693      21.902 -20.844  -1.488  1.00149.73           C
ATOM   1463  CD2 PHE   693      22.924 -22.894  -0.848  1.00149.73           C
ATOM   1464  CE1 PHE   693      22.250 -20.302  -0.279  1.00149.73           C
ATOM   1465  CE2 PHE   693      23.271 -22.353   0.360  1.00149.73           C
ATOM   1466  CZ  PHE   693      22.933 -21.052   0.646  1.00149.73           C
ATOM   1467  C   PHE   693      24.242 -22.812  -3.727  1.00149.73           C
ATOM   1468  O   PHE   693      24.479 -24.005  -3.542  1.00149.73           O
ATOM   1469  N   VAL   694      25.182 -21.858  -3.573  1.00122.20           N
ATOM   1470  CA  VAL   694      26.479 -22.201  -3.075  1.00122.20           C
ATOM   1471  CB  VAL   694      27.603 -21.904  -4.040  1.00122.20           C
ATOM   1472  CG1 VAL   694      27.489 -22.859  -5.241  1.00122.20           C
ATOM   1473  CG2 VAL   694      27.549 -20.421  -4.454  1.00122.20           C
ATOM   1474  C   VAL   694      26.686 -21.388  -1.825  1.00122.20           C
ATOM   1475  O   VAL   694      26.710 -20.159  -1.866  1.00122.20           O
ATOM   1476  N   SER   695      26.811 -22.044  -0.651  1.00108.30           N
ATOM   1477  CA  SER   695      27.046 -21.256   0.528  1.00108.30           C
ATOM   1478  CB  SER   695      25.805 -20.618   1.174  1.00108.30           C
ATOM   1479  OG  SER   695      25.248 -21.518   2.121  1.00108.30           O
ATOM   1480  C   SER   695      27.574 -22.154   1.593  1.00108.30           C
ATOM   1481  O   SER   695      27.250 -23.338   1.662  1.00108.30           O
ATOM   1482  N   LEU   696      28.422 -21.577   2.457  1.00103.78           N
ATOM   1483  CA  LEU   696      28.966 -22.246   3.594  1.00103.78           C
ATOM   1484  CB  LEU   696      30.400 -22.764   3.387  1.00103.78           C
ATOM   1485  CG  LEU   696      30.523 -23.828   2.276  0.50103.78           C
ATOM   1486  CD1 LEU   696      29.684 -25.074   2.598  1.00103.78           C
ATOM   1487  CD2 LEU   696      30.224 -23.240   0.888  1.00103.78           C
ATOM   1488  C   LEU   696      29.003 -21.207   4.664  1.00103.78           C
ATOM   1489  O   LEU   696      28.857 -20.020   4.381  1.00103.78           O
ATOM   1490  N   PRO   697      29.176 -21.584   5.892  1.00151.22           N
ATOM   1491  CA  PRO   697      29.201 -20.583   6.915  1.00151.22           C
ATOM   1492  CD  PRO   697      28.697 -22.859   6.392  1.00151.22           C
ATOM   1493  CB  PRO   697      29.014 -21.324   8.242  1.00151.22           C
ATOM   1494  CG  PRO   697      29.100 -22.820   7.874  1.00151.22           C
ATOM   1495  C   PRO   697      30.432 -19.732   6.813  1.00151.22           C
ATOM   1496  O   PRO   697      31.510 -20.267   6.556  1.00151.22           O
ATOM   1497  N   LYS   698      30.253 -18.409   7.024  1.00133.31           N
ATOM   1498  CA  LYS   698      31.197 -17.323   6.980  1.00133.31           C
ATOM   1499  CB  LYS   698      32.451 -17.526   7.857  1.00133.31           C
ATOM   1500  CG  LYS   698      33.476 -18.516   7.305  1.00133.31           C
ATOM   1501  CD  LYS   698      34.835 -18.426   8.001  1.00133.31           C
ATOM   1502  CE  LYS   698      35.864 -19.416   7.456  1.00133.31           C
ATOM   1503  NZ  LYS   698      37.147 -19.250   8.174  1.00133.31           N
ATOM   1504  C   LYS   698      31.640 -17.089   5.567  1.00133.31           C
ATOM   1505  O   LYS   698      32.343 -16.119   5.285  1.00133.31           O
ATOM   1506  N   ILE   699      31.232 -17.976   4.640  1.00178.77           N
ATOM   1507  CA  ILE   699      31.558 -17.854   3.247  1.00178.77           C
ATOM   1508  CB  ILE   699      31.530 -19.129   2.460  1.00178.77           C
ATOM   1509  CG1 ILE   699      32.460 -19.015   1.241  1.00178.77           C
ATOM   1510  CG2 ILE   699      30.090 -19.365   2.023  1.00178.77           C
ATOM   1511  CD1 ILE   699      33.944 -18.974   1.605  1.00178.77           C
ATOM   1512  C   ILE   699      30.679 -16.841   2.572  1.00178.77           C
ATOM   1513  O   ILE   699      31.050 -16.288   1.541  1.00178.77           O
ATOM   1514  N   GLY   700      29.448 -16.623   3.081  1.00 59.71           N
ATOM   1515  CA  GLY   700      28.536 -15.777   2.380  1.00 59.71           C
ATOM   1516  C   GLY   700      27.668 -16.739   1.621  1.00 59.71           C
ATOM   1517  O   GLY   700      27.760 -17.949   1.819  1.00 59.71           O
ATOM   1518  N   SER   701      26.771 -16.235   0.756  1.00 97.22           N
ATOM   1519  CA  SER   701      25.946 -17.127  -0.012  1.00 97.22           C
ATOM   1520  CB  SER   701      24.481 -17.154   0.458  1.00 97.22           C
ATOM   1521  OG  SER   701      23.696 -17.932  -0.432  1.00 97.22           O
ATOM   1522  C   SER   701      25.950 -16.614  -1.418  1.00 97.22           C
ATOM   1523  O   SER   701      26.060 -15.411  -1.644  1.00 97.22           O
ATOM   1524  N   THR   702      25.881 -17.530  -2.407  1.00 68.35           N
ATOM   1525  CA  THR   702      25.794 -17.130  -3.784  1.00 68.35           C
ATOM   1526  CB  THR   702      26.982 -17.526  -4.615  1.00 68.35           C
ATOM   1527  OG1 THR   702      28.171 -16.957  -4.085  1.00 68.35           O
ATOM   1528  CG2 THR   702      26.756 -17.029  -6.053  1.00 68.35           C
ATOM   1529  C   THR   702      24.608 -17.839  -4.341  1.00 68.35           C
ATOM   1530  O   THR   702      24.542 -19.068  -4.321  1.00 68.35           O
ATOM   1531  N   PHE   703      23.616 -17.074  -4.830  1.00123.10           N
ATOM   1532  CA  PHE   703      22.487 -17.717  -5.433  1.00123.10           C
ATOM   1533  CB  PHE   703      21.111 -17.186  -4.988  1.00123.10           C
ATOM   1534  CG  PHE   703      20.760 -17.649  -3.616  1.00123.10           C
ATOM   1535  CD1 PHE   703      21.348 -17.087  -2.508  1.00123.10           C
ATOM   1536  CD2 PHE   703      19.807 -18.630  -3.443  1.00123.10           C
ATOM   1537  CE1 PHE   703      21.002 -17.515  -1.247  1.00123.10           C
ATOM   1538  CE2 PHE   703      19.458 -19.059  -2.184  1.00123.10           C
ATOM   1539  CZ  PHE   703      20.058 -18.501  -1.082  1.00123.10           C
ATOM   1540  C   PHE   703      22.545 -17.449  -6.852  1.00123.10           C
ATOM   1541  O   PHE   703      22.686 -16.305  -7.281  1.00123.10           O
ATOM   1542  N   THR   704      22.431 -18.531  -7.615  1.00 76.93           N
ATOM   1543  CA  THR   704      22.451 -18.304  -9.001  1.00 76.93           C
ATOM   1544  CB  THR   704      23.649 -18.884  -9.689  1.00 76.93           C
ATOM   1545  OG1 THR   704      24.841 -18.327  -9.153  1.00 76.93           O
ATOM   1546  CG2 THR   704      23.543 -18.571 -11.191  1.00 76.93           C
ATOM   1547  C   THR   704      21.242 -18.933  -9.575  1.00 76.93           C
ATOM   1548  O   THR   704      20.815 -20.014  -9.171  1.00 76.93           O
ATOM   1549  N   PHE   705      20.604 -18.226 -10.512  1.00104.66           N
ATOM   1550  CA  PHE   705      19.552 -18.923 -11.157  1.00104.66           C
ATOM   1551  CB  PHE   705      18.117 -18.535 -10.753  1.00104.66           C
ATOM   1552  CG  PHE   705      17.819 -17.120 -11.076  1.00104.66           C
ATOM   1553  CD1 PHE   705      17.477 -16.747 -12.355  1.00104.66           C
ATOM   1554  CD2 PHE   705      17.853 -16.168 -10.086  1.00104.66           C
ATOM   1555  CE1 PHE   705      17.192 -15.434 -12.649  1.00104.66           C
ATOM   1556  CE2 PHE   705      17.569 -14.854 -10.376  1.00104.66           C
ATOM   1557  CZ  PHE   705      17.240 -14.483 -11.658  1.00104.66           C
ATOM   1558  C   PHE   705      19.743 -18.759 -12.616  1.00104.66           C
ATOM   1559  O   PHE   705      20.250 -17.738 -13.085  1.00104.66           O
ATOM   1560  N   THR   706      19.386 -19.825 -13.355  1.00135.43           N
ATOM   1561  CA  THR   706      19.472 -19.834 -14.778  1.00135.43           C
ATOM   1562  CB  THR   706      20.280 -20.983 -15.322  1.00135.43           C
ATOM   1563  OG1 THR   706      20.339 -20.920 -16.738  1.00135.43           O
ATOM   1564  CG2 THR   706      19.644 -22.306 -14.873  1.00135.43           C
ATOM   1565  C   THR   706      18.069 -19.981 -15.261  1.00135.43           C
ATOM   1566  O   THR   706      17.310 -20.806 -14.753  1.00135.43           O
ATOM   1567  N   ALA   707      17.678 -19.141 -16.235  1.00 63.98           N
ATOM   1568  CA  ALA   707      16.357 -19.207 -16.778  1.00 63.98           C
ATOM   1569  CB  ALA   707      15.448 -18.052 -16.327  1.00 63.98           C
ATOM   1570  C   ALA   707      16.499 -19.107 -18.261  1.00 63.98           C
ATOM   1571  O   ALA   707      17.440 -18.488 -18.758  1.00 63.98           O
ATOM   1572  N   VAL   708      15.575 -19.745 -19.011  1.00114.42           N
ATOM   1573  CA  VAL   708      15.667 -19.670 -20.439  1.00114.42           C
ATOM   1574  CB  VAL   708      15.063 -20.852 -21.156  1.00114.42           C
ATOM   1575  CG1 VAL   708      13.562 -20.926 -20.839  1.00114.42           C
ATOM   1576  CG2 VAL   708      15.352 -20.710 -22.660  1.00114.42           C
ATOM   1577  C   VAL   708      14.941 -18.447 -20.893  1.00114.42           C
ATOM   1578  O   VAL   708      13.791 -18.210 -20.527  1.00114.42           O
ATOM   1579  N   PHE   709      15.612 -17.621 -21.711  1.00122.07           N
ATOM   1580  CA  PHE   709      14.964 -16.456 -22.218  1.00122.07           C
ATOM   1581  CB  PHE   709      15.537 -15.139 -21.661  1.00122.07           C
ATOM   1582  CG  PHE   709      15.226 -15.094 -20.200  1.00122.07           C
ATOM   1583  CD1 PHE   709      14.000 -14.652 -19.754  1.00122.07           C
ATOM   1584  CD2 PHE   709      16.163 -15.490 -19.272  1.00122.07           C
ATOM   1585  CE1 PHE   709      13.715 -14.610 -18.408  1.00122.07           C
ATOM   1586  CE2 PHE   709      15.883 -15.450 -17.926  1.00122.07           C
ATOM   1587  CZ  PHE   709      14.657 -15.010 -17.491  1.00122.07           C
ATOM   1588  C   PHE   709      15.184 -16.483 -23.688  1.00122.07           C
ATOM   1589  O   PHE   709      16.133 -17.098 -24.174  1.00122.07           O
ATOM   1590  N   THR   710      14.284 -15.853 -24.458  1.00132.59           N
ATOM   1591  CA  THR   710      14.542 -15.863 -25.860  1.00132.59           C
ATOM   1592  CB  THR   710      13.402 -16.369 -26.699  1.00132.59           C
ATOM   1593  OG1 THR   710      12.202 -15.705 -26.352  1.00132.59           O
ATOM   1594  CG2 THR   710      13.251 -17.885 -26.476  1.00132.59           C
ATOM   1595  C   THR   710      15.003 -14.504 -26.259  1.00132.59           C
ATOM   1596  O   THR   710      14.775 -13.519 -25.559  1.00132.59           O
ATOM   1597  N   ASN   711      15.728 -14.426 -27.387  1.00 79.41           N
ATOM   1598  CA  ASN   711      16.273 -13.166 -27.785  1.00 79.41           C
ATOM   1599  CB  ASN   711      17.693 -13.292 -28.372  1.00 79.41           C
ATOM   1600  CG  ASN   711      18.339 -11.915 -28.442  1.00 79.41           C
ATOM   1601  OD1 ASN   711      17.716 -10.942 -28.861  1.00 79.41           O
ATOM   1602  ND2 ASN   711      19.628 -11.832 -28.016  1.00 79.41           N
ATOM   1603  C   ASN   711      15.380 -12.611 -28.837  1.00 79.41           C
ATOM   1604  O   ASN   711      14.902 -13.338 -29.707  1.00 79.41           O
ATOM   1605  N   GLY   712      15.101 -11.296 -28.761  1.00 61.05           N
ATOM   1606  CA  GLY   712      14.274 -10.709 -29.767  1.00 61.05           C
ATOM   1607  C   GLY   712      15.057 -10.792 -31.035  1.00 61.05           C
ATOM   1608  O   GLY   712      16.251 -10.499 -31.058  1.00 61.05           O
ATOM   1609  N   ARG   713      14.394 -11.195 -32.133  1.00126.53           N
ATOM   1610  CA  ARG   713      15.077 -11.319 -33.384  1.00126.53           C
ATOM   1611  CB  ARG   713      16.236 -12.334 -33.339  1.00126.53           C
ATOM   1612  CG  ARG   713      16.981 -12.504 -34.666  1.00126.53           C
ATOM   1613  CD  ARG   713      18.271 -13.327 -34.555  1.00126.53           C
ATOM   1614  NE  ARG   713      17.909 -14.740 -34.244  1.00126.53           N
ATOM   1615  CZ  ARG   713      18.887 -15.688 -34.128  1.00126.53           C
ATOM   1616  NH1 ARG   713      20.193 -15.360 -34.355  1.00126.53           N
ATOM   1617  NH2 ARG   713      18.564 -16.964 -33.766  1.00126.53           N
ATOM   1618  C   ARG   713      14.043 -11.826 -34.377  1.00126.53           C
ATOM   1619  O   ARG   713      13.390 -12.860 -34.076  1.00126.53           O
ATOM   1620  OXT ARG   713      13.887 -11.180 -35.448  1.00126.53           O
TER    1621      ARG   713
HETATM 1622  PG  ANP   214      10.114 -12.995   2.761  1.00450.12           P
HETATM 1623  O1G ANP   214      11.094 -13.106   1.616  1.00450.12           O
HETATM 1624  O2G ANP   214       8.852 -13.774   2.447  1.00450.12           O
HETATM 1625  O3G ANP   214       9.741 -11.639   3.211  1.00450.12           O
HETATM 1626  PB  ANP   214      12.266 -14.621   4.060  1.00450.12           P
HETATM 1627  O1B ANP   214      13.299 -13.764   3.401  1.00450.12           O
HETATM 1628  O2B ANP   214      12.561 -15.132   5.441  1.00450.12           O
HETATM 1629  N3B ANP   214      10.802 -13.688   4.190  1.00450.12           N
HETATM 1630  PA  ANP   214      12.735 -16.356   1.817  1.00450.12           P
HETATM 1631  O1A ANP   214      12.004 -17.507   1.225  1.00450.12           O
HETATM 1632  O2A ANP   214      13.078 -15.190   0.948  1.00450.12           O
HETATM 1633  O3A ANP   214      11.899 -15.877   3.105  1.00450.12           O
HETATM 1634  O5' ANP   214      14.084 -16.903   2.505  1.00450.12           O
HETATM 1635  C5' ANP   214      14.013 -18.017   3.370  1.00450.12           C
HETATM 1636  C4' ANP   214      15.190 -18.053   4.343  1.00450.12           C
HETATM 1637  O4' ANP   214      16.350 -18.518   3.667  1.00450.12           O
HETATM 1638  C3' ANP   214      15.590 -16.738   4.983  1.00450.12           C
HETATM 1639  O3' ANP   214      14.781 -16.371   6.108  1.00450.12           O
HETATM 1640  C2' ANP   214      17.016 -17.033   5.372  1.00450.12           C
HETATM 1641  O2' ANP   214      17.061 -17.754   6.598  1.00450.12           O
HETATM 1642  C1' ANP   214      17.501 -17.927   4.250  1.00450.12           C
HETATM 1643  N9  ANP   214      18.204 -17.132   3.232  1.00450.12           N
HETATM 1644  C8  ANP   214      17.723 -16.701   2.051  1.00450.12           C
HETATM 1645  N7  ANP   214      18.658 -16.018   1.385  1.00450.12           N
HETATM 1646  C5  ANP   214      19.758 -15.997   2.155  1.00450.12           C
HETATM 1647  C6  ANP   214      21.117 -15.449   2.044  1.00450.12           C
HETATM 1648  N6  ANP   214      21.475 -14.772   0.934  1.00450.12           N
HETATM 1649  N1  ANP   214      21.952 -15.605   3.093  1.00450.12           N
HETATM 1650  C2  ANP   214      21.615 -16.282   4.198  1.00450.12           C
HETATM 1651  N3  ANP   214      20.390 -16.850   4.348  1.00450.12           N
HETATM 1652  C4  ANP   214      19.455 -16.746   3.371  1.00450.12           C
HETATM 1653 MG   MG    215      12.981 -13.205   1.442  1.00 20.10          Mg
CONECT 1642 1637 1640 1643
CONECT 1650 1649 1651
CONECT 1640 1638 1641 1642
CONECT 1638 1636 1639 1640
CONECT 1652 1643 1646 1651
CONECT 1636 1635 1637 1638
CONECT 1646 1645 1647 1652
CONECT 1635 1634 1636
CONECT 1647 1646 1648 1649
CONECT 1644 1643 1645
CONECT 1649 1647 1650
CONECT 1651 1650 1652
CONECT 1629 1622 1626
CONECT 1648 1647
CONECT 1645 1644 1646
CONECT 1643 1642 1644 1652
CONECT 1631 1630
CONECT 1627 1626
CONECT 1623 1622
CONECT 1641 1640
CONECT 1632 1630
CONECT 1628 1626
CONECT 1624 1622
CONECT 1639 1638
CONECT 1633 1626 1630
CONECT 1625 1622
CONECT 1637 1636 1642
CONECT 1634 1630 1635
CONECT 1630 1631 1632 1633 1634
CONECT 1626 1627 1628 1629 1633
CONECT 1622 1623 1624 1625 1629
END
