# Supplementary material for: Cytokinin perception in potato: new features of canonical players
Source: J Exp Bot. 2018 May 24;69(16):3839–53. doi: 10.1093/jxb/ery199 (PMC6054150; doi:10.1093/jxb/ery199)
Supplement: Supplementary Dataset S1 [file ery199_suppl_supplementary_dataset_s1.zip › Supplementary_File/03_ATPase_domain/alignment_files/StHK2_ATPase.ali]

>P1;5idmA
structureX:5idm.pdb:378  :A:603:A:MOL_ID  1; MOLECULE  CELL CYCLE HISTIDINE KINASE CCKA; CHAIN  A, B; FRAGMENT  UNP RESIDUES 378-547; ENGINEERED  YES:MOL_ID  1; ORGANISM_SCIENTIFIC  CAULOBACTER VIBRIOIDES; ORGANISM_TAXID  155892; GENE  CCKA; EXPRESSION_SYSTEM  ESCHERICHIA COLI BL21(DE3); EXPRESSION_SYSTEM_TAXID  469008; EXPRESSION_SYSTEM_VARIANT  ROSETTA; EXPRESSION_SYSTEM_VECTOR_TYPE  PLASMID; EXPRESSION_SYSTEM_PLASMID  PET21B: 1.90: 0.19
-----VQREVLDLGELISEFEVLLRRLLR-EDVKLITDYGRDLP-QVRADKSQLETAVMNLAVNARDAVRAA
KGGGVVRIRTARLTRDEAIQLGFPAAD--------------------------------------------G
DTAFIEVSDDGPGIPPDVMGKIFDPFFTTKPV----GEGTGLGLATVYGIVKQSDGWIHVHSR-PNEGAAFR
IFLPVYEAPAALEHHHH...*

>P1;4pl9A
structureX:4pl9.pdb:409  :A:+150 :A:MOL_ID  1; MOLECULE  ETHYLENE RECEPTOR 1; CHAIN  A; FRAGMENT  RESIDUE 407-589; SYNONYM  ATETR1,PROTEIN ETHYLENE RESPONSE 1,PROTEIN ETR1; EC  2.7.13.3; ENGINEERED  YES:MOL_ID  1; ORGANISM_SCIENTIFIC  ARABIDOPSIS THALIANA; ORGANISM_COMMON  THALE CRESS; ORGANISM_TAXID  3702; GENE  ETR1, AT1G66340, T27F4.9; EXPRESSION_SYSTEM  ESCHERICHIA COLI; EXPRESSION_SYSTEM_TAXID  562: 1.90: 0.15
--SLQLELGTFNLHTLFREVLNLIKPIAVVKKLPITLNLAPDLPEFVVGDEKRLMQIILNIVGN---AVKFS
KQ-GSISVTALVTKS-------------------------------------------------------SH
FYLRVKVKDSGAGINPQDIPKIFTKF-------------SGLGLAISKRFVNLMEGNIWIESDGLGKGCTAI
FDVKLGIS------------*

>P1;StHK2
sequence:StHK2:     : :     : ::: 0.00: 0.00
SGRLELEAVPFDLRAALDNVSSLFSGKSHKKGIELAVYVSDLVPEVVIGDPGRFKQIITNLVGN---SVKFT
NDKGHIFVTVHLADEVRNPHDVTDEVLKQSLTFVQERSNASWNTLSGFPVVDRWQSWQKFDRLSSTEEEVGK
IKLLVTIEDTGVGIPLEAQARIFTPFMQADSSTSRTYGGTGIGLSISKRLVDLMGGEIGFFSE-PGRGSTFS
FTAAFTRG---------..-*
