# Supplementary material for: Cytokinin perception in potato: new features of canonical players
Source: J Exp Bot. 2018 May 24;69(16):3839–53. doi: 10.1093/jxb/ery199 (PMC6054150; doi:10.1093/jxb/ery199)
Supplement: Supplementary Dataset S1 [file ery199_suppl_supplementary_dataset_s1.zip › Supplementary_File/03_ATPase_domain/StHK2_ATPase.pdb]

EXPDTA    THEORETICAL MODEL, MODELLER 9.19 2018/01/20 10:30:13
REMARK   6 MODELLER OBJECTIVE FUNCTION:      4940.5039
REMARK   6 MODELLER BEST TEMPLATE % SEQ ID:  36.667
REMARK   6 SEQUENCE: StHK2
REMARK   6 ALIGNMENT: query-mult.ali
REMARK   6 DOPE score: -19203.88086
REMARK   6 GA341 score: 0.99347
REMARK   6 TEMPLATE: 5idmA 378:A - 602:A MODELS 6: - 222: AT 18.3%
REMARK   6 TEMPLATE: 4pl9A 409:A - 584:A MODELS 3: - 220: AT 36.7%
REMARK   6 MODELLER BLK RESIDUE  221:
REMARK   6 MODELLER BLK RESIDUE  222:
HELIX    1   1 LEU    741  LYS    759  1                                  19
HELIX    2   2 ARG    781  THR    797  1                                  17
HELIX    3   3 LEU    885  PHE    892  1                                   8
HELIX    4   4 GLY    912  LEU    922  1                                  11
SHEET    1   1 1 VAL   737  ASP   740  0
SHEET    2   2 1 LEU   763  VAL   767  0
SHEET    3   3 1 VAL   774  GLY   777  0
SHEET    4   4 1 ILE   803  ALA   810  0
SHEET    5   5 1 ILE   870  ASP   878  0
SHEET    6   6 1 GLU   926  GLU   932  0
SHEET    7   7 1 GLY   936  PHE   945  0
ATOM      1  N   SER   729      -2.121 -27.933  -8.902  1.00 11.20           N
ATOM      2  CA  SER   729      -2.859 -26.730  -8.455  1.00 11.20           C
ATOM      3  CB  SER   729      -1.916 -25.840  -7.638  1.00 11.20           C
ATOM      4  OG  SER   729      -0.718 -25.708  -8.365  1.00 11.20           O
ATOM      5  C   SER   729      -3.413 -26.047  -9.705  1.00 11.20           C
ATOM      6  O   SER   729      -3.608 -26.755 -10.689  1.00 11.20           O
ATOM      7  HA  SER   729      -3.705 -27.025  -7.835  1.00  0.00           H
ATOM      8  HB2 SER   729      -1.702 -26.315  -6.679  1.00  0.00           H
ATOM      9  HB3 SER   729      -2.364 -24.862  -7.456  1.00  0.00           H
ATOM     10  H1  SER   729      -2.674 -28.423  -9.594  1.00  0.00           H
ATOM     11  H2  SER   729      -1.263 -27.622  -9.343  1.00  0.00           H
ATOM     12  H3  SER   729      -1.896 -28.535  -8.124  1.00  0.00           H
ATOM     13  HG  SER   729      -0.206 -24.955  -8.039  1.00  0.00           H
ATOM     14  N   GLY   730      -3.776 -24.758  -9.675  1.00 47.32           N
ATOM     15  CA  GLY   730      -4.036 -24.014 -10.918  1.00 47.32           C
ATOM     16  C   GLY   730      -2.783 -23.937 -11.805  1.00 47.32           C
ATOM     17  O   GLY   730      -1.668 -24.094 -11.299  1.00 47.32           O
ATOM     18  H   GLY   730      -3.598 -24.207  -8.851  1.00  0.00           H
ATOM     19  HA2 GLY   730      -4.346 -22.996 -10.681  1.00  0.00           H
ATOM     20  HA3 GLY   730      -4.839 -24.498 -11.475  1.00  0.00           H
ATOM     21  N   ARG   731      -2.960 -23.740 -13.118  1.00 95.24           N
ATOM     22  CA  ARG   731      -1.841 -23.412 -14.019  1.00 95.24           C
ATOM     23  CB  ARG   731      -2.249 -23.524 -15.500  1.00 95.24           C
ATOM     24  CG  ARG   731      -2.707 -24.925 -15.940  1.00 95.24           C
ATOM     25  CD  ARG   731      -2.599 -25.112 -17.464  1.00 95.24           C
ATOM     26  NE  ARG   731      -3.133 -23.956 -18.205  1.00 95.24           N
ATOM     27  CZ  ARG   731      -3.894 -23.904 -19.274  1.00 95.24           C
ATOM     28  NH1 ARG   731      -4.357 -24.970 -19.871  1.00 95.24           N
ATOM     29  NH2 ARG   731      -4.224 -22.734 -19.721  1.00 95.24           N
ATOM     30  C   ARG   731      -1.323 -21.995 -13.750  1.00 95.24           C
ATOM     31  O   ARG   731      -2.024 -21.173 -13.164  1.00 95.24           O
ATOM     32  H   ARG   731      -3.894 -23.546 -13.449  1.00  0.00           H
ATOM     33  HA  ARG   731      -1.012 -24.096 -13.830  1.00  0.00           H
ATOM     34  HB2 ARG   731      -3.048 -22.808 -15.703  1.00  0.00           H
ATOM     35  HB3 ARG   731      -1.389 -23.242 -16.111  1.00  0.00           H
ATOM     36  HG2 ARG   731      -3.742 -25.077 -15.626  1.00  0.00           H
ATOM     37  HG3 ARG   731      -2.083 -25.679 -15.458  1.00  0.00           H
ATOM     38  HD2 ARG   731      -1.544 -25.217 -17.723  1.00  0.00           H
ATOM     39  HD3 ARG   731      -3.113 -26.033 -17.742  1.00  0.00           H
ATOM     40  HE  ARG   731      -2.757 -23.033 -17.961  1.00  0.00           H
ATOM     41 HH11 ARG   731      -4.914 -24.869 -20.696  1.00  0.00           H
ATOM     42 HH12 ARG   731      -4.031 -25.862 -19.556  1.00  0.00           H
ATOM     43 HH21 ARG   731      -4.674 -22.594 -20.598  1.00  0.00           H
ATOM     44 HH22 ARG   731      -3.749 -21.955 -19.245  1.00  0.00           H
ATOM     45  N   LEU   732      -0.140 -21.705 -14.283  1.00109.67           N
ATOM     46  CA  LEU   732       0.323 -20.356 -14.583  1.00109.67           C
ATOM     47  CB  LEU   732       1.415 -19.905 -13.591  1.00109.67           C
ATOM     48  CG  LEU   732       0.952 -19.679 -12.138  1.00109.67           C
ATOM     49  CD1 LEU   732       0.999 -20.950 -11.276  1.00109.67           C
ATOM     50  CD2 LEU   732       1.870 -18.664 -11.449  1.00109.67           C
ATOM     51  C   LEU   732       0.859 -20.390 -16.017  1.00109.67           C
ATOM     52  O   LEU   732       1.621 -21.293 -16.355  1.00109.67           O
ATOM     53  H   LEU   732       0.340 -22.435 -14.791  1.00  0.00           H
ATOM     54  HA  LEU   732      -0.511 -19.652 -14.541  1.00  0.00           H
ATOM     55  HB2 LEU   732       2.238 -20.620 -13.603  1.00  0.00           H
ATOM     56  HB3 LEU   732       1.805 -18.960 -13.972  1.00  0.00           H
ATOM     57  HG  LEU   732      -0.062 -19.277 -12.135  1.00  0.00           H
ATOM     58 HD21 LEU   732       1.846 -17.725 -12.005  1.00  0.00           H
ATOM     59 HD22 LEU   732       1.513 -18.464 -10.441  1.00  0.00           H
ATOM     60 HD23 LEU   732       2.897 -19.034 -11.433  1.00  0.00           H
ATOM     61 HD11 LEU   732       0.328 -21.703 -11.681  1.00  0.00           H
ATOM     62 HD12 LEU   732       0.656 -20.717 -10.269  1.00  0.00           H
ATOM     63 HD13 LEU   732       2.011 -21.354 -11.267  1.00  0.00           H
ATOM     64  N   GLU   733       0.424 -19.451 -16.852  1.00 96.36           N
ATOM     65  CA  GLU   733       0.995 -19.226 -18.187  1.00 96.36           C
ATOM     66  CB  GLU   733      -0.123 -18.912 -19.210  1.00 96.36           C
ATOM     67  CG  GLU   733      -1.563 -19.399 -18.918  1.00 96.36           C
ATOM     68  CD  GLU   733      -1.737 -20.887 -18.566  1.00 96.36           C
ATOM     69  OE1 GLU   733      -1.180 -21.748 -19.274  1.00 96.36           O
ATOM     70  OE2 GLU   733      -2.773 -21.213 -17.937  1.00 96.36           O
ATOM     71  C   GLU   733       2.065 -18.104 -18.110  1.00 96.36           C
ATOM     72  O   GLU   733       2.232 -17.489 -17.050  1.00 96.36           O
ATOM     73  H   GLU   733      -0.204 -18.745 -16.501  1.00  0.00           H
ATOM     74  HA  GLU   733       1.489 -20.141 -18.522  1.00  0.00           H
ATOM     75  HB2 GLU   733       0.187 -19.319 -20.173  1.00  0.00           H
ATOM     76  HB3 GLU   733      -0.178 -17.830 -19.333  1.00  0.00           H
ATOM     77  HG2 GLU   733      -1.958 -18.798 -18.095  1.00  0.00           H
ATOM     78  HG3 GLU   733      -2.178 -19.179 -19.794  1.00  0.00           H
ATOM     79  N   LEU   734       2.784 -17.811 -19.203  1.00 51.93           N
ATOM     80  CA  LEU   734       3.583 -16.577 -19.358  1.00 51.93           C
ATOM     81  CB  LEU   734       4.856 -16.852 -20.190  1.00 51.93           C
ATOM     82  CG  LEU   734       5.953 -17.691 -19.510  1.00 51.93           C
ATOM     83  CD1 LEU   734       7.100 -17.922 -20.494  1.00 51.93           C
ATOM     84  CD2 LEU   734       6.533 -16.986 -18.284  1.00 51.93           C
ATOM     85  C   LEU   734       2.757 -15.478 -20.051  1.00 51.93           C
ATOM     86  O   LEU   734       2.222 -15.717 -21.134  1.00 51.93           O
ATOM     87  H   LEU   734       2.555 -18.301 -20.053  1.00  0.00           H
ATOM     88  HA  LEU   734       3.876 -16.193 -18.380  1.00  0.00           H
ATOM     89  HB2 LEU   734       4.559 -17.349 -21.115  1.00  0.00           H
ATOM     90  HB3 LEU   734       5.293 -15.891 -20.467  1.00  0.00           H
ATOM     91  HG  LEU   734       5.547 -18.658 -19.212  1.00  0.00           H
ATOM     92 HD21 LEU   734       6.785 -15.954 -18.527  1.00  0.00           H
ATOM     93 HD22 LEU   734       7.434 -17.497 -17.947  1.00  0.00           H
ATOM     94 HD23 LEU   734       5.797 -17.012 -17.488  1.00  0.00           H
ATOM     95 HD11 LEU   734       7.865 -18.542 -20.025  1.00  0.00           H
ATOM     96 HD12 LEU   734       7.543 -16.971 -20.787  1.00  0.00           H
ATOM     97 HD13 LEU   734       6.731 -18.443 -21.375  1.00  0.00           H
ATOM     98  N   GLU   735       2.851 -14.236 -19.568  1.00 61.67           N
ATOM     99  CA  GLU   735       2.382 -13.041 -20.287  1.00 61.67           C
ATOM    100  CB  GLU   735       1.695 -12.050 -19.321  1.00 61.67           C
ATOM    101  CG  GLU   735       0.277 -12.520 -18.916  1.00 61.67           C
ATOM    102  CD  GLU   735       0.087 -12.867 -17.431  1.00 61.67           C
ATOM    103  OE1 GLU   735       0.625 -12.167 -16.545  1.00 61.67           O
ATOM    104  OE2 GLU   735      -0.340 -14.007 -17.147  1.00 61.67           O
ATOM    105  C   GLU   735       3.530 -12.411 -21.101  1.00 61.67           C
ATOM    106  O   GLU   735       4.190 -11.466 -20.667  1.00 61.67           O
ATOM    107  H   GLU   735       3.446 -14.055 -18.760  1.00  0.00           H
ATOM    108  HA  GLU   735       1.623 -13.337 -21.014  1.00  0.00           H
ATOM    109  HB2 GLU   735       1.576 -11.099 -19.844  1.00  0.00           H
ATOM    110  HB3 GLU   735       2.319 -11.872 -18.444  1.00  0.00           H
ATOM    111  HG2 GLU   735      -0.436 -11.736 -19.177  1.00  0.00           H
ATOM    112  HG3 GLU   735      -0.004 -13.391 -19.512  1.00  0.00           H
ATOM    113  N   ALA   736       3.863 -13.044 -22.232  1.00 47.23           N
ATOM    114  CA  ALA   736       4.996 -12.660 -23.074  1.00 47.23           C
ATOM    115  CB  ALA   736       5.264 -13.794 -24.068  1.00 47.23           C
ATOM    116  C   ALA   736       4.784 -11.313 -23.800  1.00 47.23           C
ATOM    117  O   ALA   736       3.833 -11.164 -24.569  1.00 47.23           O
ATOM    118  H   ALA   736       3.313 -13.845 -22.508  1.00  0.00           H
ATOM    119  HA  ALA   736       5.868 -12.566 -22.430  1.00  0.00           H
ATOM    120  HB1 ALA   736       5.450 -14.724 -23.532  1.00  0.00           H
ATOM    121  HB2 ALA   736       6.134 -13.551 -24.677  1.00  0.00           H
ATOM    122  HB3 ALA   736       4.399 -13.918 -24.719  1.00  0.00           H
ATOM    123  N   VAL   737       5.786 -10.429 -23.737  1.00115.66           N
ATOM    124  CA  VAL   737       5.845  -9.116 -24.411  1.00115.66           C
ATOM    125  CB  VAL   737       5.268  -7.992 -23.515  1.00115.66           C
ATOM    126  CG1 VAL   737       3.767  -8.162 -23.263  1.00115.66           C
ATOM    127  CG2 VAL   737       5.971  -7.868 -22.160  1.00115.66           C
ATOM    128  C   VAL   737       7.289  -8.763 -24.818  1.00115.66           C
ATOM    129  O   VAL   737       8.235  -9.286 -24.220  1.00115.66           O
ATOM    130  H   VAL   737       6.553 -10.641 -23.104  1.00  0.00           H
ATOM    131  HA  VAL   737       5.241  -9.167 -25.317  1.00  0.00           H
ATOM    132  HB  VAL   737       5.396  -7.040 -24.031  1.00  0.00           H
ATOM    133 HG11 VAL   737       3.377  -7.280 -22.756  1.00  0.00           H
ATOM    134 HG12 VAL   737       3.586  -9.036 -22.636  1.00  0.00           H
ATOM    135 HG13 VAL   737       3.244  -8.288 -24.210  1.00  0.00           H
ATOM    136 HG21 VAL   737       5.559  -7.025 -21.609  1.00  0.00           H
ATOM    137 HG22 VAL   737       7.038  -7.699 -22.306  1.00  0.00           H
ATOM    138 HG23 VAL   737       5.820  -8.781 -21.584  1.00  0.00           H
ATOM    139  N   PRO   738       7.499  -7.873 -25.811  1.00 93.77           N
ATOM    140  CA  PRO   738       8.793  -7.229 -26.039  1.00 93.77           C
ATOM    141  CD  PRO   738       6.504  -7.322 -26.722  1.00 93.77           C
ATOM    142  CB  PRO   738       8.645  -6.460 -27.356  1.00 93.77           C
ATOM    143  CG  PRO   738       7.159  -6.103 -27.374  1.00 93.77           C
ATOM    144  C   PRO   738       9.165  -6.291 -24.882  1.00 93.77           C
ATOM    145  O   PRO   738       8.300  -5.629 -24.303  1.00 93.77           O
ATOM    146  HA  PRO   738       9.574  -7.981 -26.139  1.00  0.00           H
ATOM    147  HD2 PRO   738       6.271  -8.066 -27.485  1.00  0.00           H
ATOM    148  HD3 PRO   738       5.594  -7.017 -26.207  1.00  0.00           H
ATOM    149  HB2 PRO   738       8.870  -7.119 -28.195  1.00  0.00           H
ATOM    150  HB3 PRO   738       9.276  -5.571 -27.393  1.00  0.00           H
ATOM    151  HG2 PRO   738       6.984  -5.219 -26.757  1.00  0.00           H
ATOM    152  HG3 PRO   738       6.792  -5.942 -28.388  1.00  0.00           H
ATOM    153  N   PHE   739      10.457  -6.200 -24.570  1.00236.55           N
ATOM    154  CA  PHE   739      10.956  -5.528 -23.372  1.00236.55           C
ATOM    155  CB  PHE   739      10.748  -6.497 -22.199  1.00236.55           C
ATOM    156  CG  PHE   739      11.145  -5.992 -20.830  1.00236.55           C
ATOM    157  CD1 PHE   739      10.617  -4.784 -20.337  1.00236.55           C
ATOM    158  CD2 PHE   739      11.987  -6.772 -20.019  1.00236.55           C
ATOM    159  CE1 PHE   739      10.973  -4.332 -19.054  1.00236.55           C
ATOM    160  CE2 PHE   739      12.309  -6.344 -18.723  1.00236.55           C
ATOM    161  CZ  PHE   739      11.822  -5.112 -18.248  1.00236.55           C
ATOM    162  C   PHE   739      12.436  -5.123 -23.513  1.00236.55           C
ATOM    163  O   PHE   739      13.183  -5.765 -24.252  1.00236.55           O
ATOM    164  H   PHE   739      11.111  -6.825 -25.037  1.00  0.00           H
ATOM    165  HA  PHE   739      10.375  -4.620 -23.207  1.00  0.00           H
ATOM    166  HB2 PHE   739       9.693  -6.762 -22.154  1.00  0.00           H
ATOM    167  HB3 PHE   739      11.302  -7.410 -22.415  1.00  0.00           H
ATOM    168  HD1 PHE   739       9.952  -4.191 -20.948  1.00  0.00           H
ATOM    169  HD2 PHE   739      12.394  -7.700 -20.392  1.00  0.00           H
ATOM    170  HE1 PHE   739      10.613  -3.375 -18.704  1.00  0.00           H
ATOM    171  HE2 PHE   739      12.971  -6.943 -18.116  1.00  0.00           H
ATOM    172  HZ  PHE   739      12.133  -4.747 -17.283  1.00  0.00           H
ATOM    173  N   ASP   740      12.863  -4.104 -22.756  1.00 62.93           N
ATOM    174  CA  ASP   740      14.284  -3.828 -22.503  1.00 62.93           C
ATOM    175  CB  ASP   740      14.585  -2.324 -22.504  1.00 62.93           C
ATOM    176  CG  ASP   740      16.047  -2.033 -22.129  1.00 62.93           C
ATOM    177  OD1 ASP   740      16.907  -2.921 -22.341  1.00 62.93           O
ATOM    178  OD2 ASP   740      16.251  -1.105 -21.327  1.00 62.93           O
ATOM    179  C   ASP   740      14.737  -4.464 -21.177  1.00 62.93           C
ATOM    180  O   ASP   740      14.274  -4.103 -20.090  1.00 62.93           O
ATOM    181  H   ASP   740      12.214  -3.696 -22.102  1.00  0.00           H
ATOM    182  HA  ASP   740      14.877  -4.266 -23.308  1.00  0.00           H
ATOM    183  HB2 ASP   740      14.381  -1.921 -23.497  1.00  0.00           H
ATOM    184  HB3 ASP   740      13.922  -1.829 -21.792  1.00  0.00           H
ATOM    185  N   LEU   741      15.734  -5.336 -21.272  1.00 64.52           N
ATOM    186  CA  LEU   741      16.403  -5.974 -20.154  1.00 64.52           C
ATOM    187  CB  LEU   741      17.211  -7.149 -20.735  1.00 64.52           C
ATOM    188  CG  LEU   741      18.026  -7.962 -19.718  1.00 64.52           C
ATOM    189  CD1 LEU   741      17.161  -8.556 -18.603  1.00 64.52           C
ATOM    190  CD2 LEU   741      18.703  -9.120 -20.445  1.00 64.52           C
ATOM    191  C   LEU   741      17.274  -5.013 -19.322  1.00 64.52           C
ATOM    192  O   LEU   741      17.333  -5.185 -18.104  1.00 64.52           O
ATOM    193  H   LEU   741      16.121  -5.486 -22.203  1.00  0.00           H
ATOM    194  HA  LEU   741      15.635  -6.372 -19.491  1.00  0.00           H
ATOM    195  HB2 LEU   741      16.523  -7.822 -21.248  1.00  0.00           H
ATOM    196  HB3 LEU   741      17.902  -6.757 -21.482  1.00  0.00           H
ATOM    197  HG  LEU   741      18.798  -7.333 -19.275  1.00  0.00           H
ATOM    198 HD11 LEU   741      17.781  -9.164 -17.946  1.00  0.00           H
ATOM    199 HD12 LEU   741      16.369  -9.171 -19.030  1.00  0.00           H
ATOM    200 HD13 LEU   741      16.722  -7.756 -18.011  1.00  0.00           H
ATOM    201 HD21 LEU   741      19.266  -8.736 -21.296  1.00  0.00           H
ATOM    202 HD22 LEU   741      17.958  -9.826 -20.812  1.00  0.00           H
ATOM    203 HD23 LEU   741      19.388  -9.619 -19.764  1.00  0.00           H
ATOM    204  N   ARG   742      17.928  -3.990 -19.899  1.00150.74           N
ATOM    205  CA  ARG   742      18.845  -3.133 -19.111  1.00150.74           C
ATOM    206  CB  ARG   742      19.940  -2.492 -19.983  1.00150.74           C
ATOM    207  CG  ARG   742      19.533  -1.253 -20.799  1.00150.74           C
ATOM    208  CD  ARG   742      20.696  -0.741 -21.653  1.00150.74           C
ATOM    209  NE  ARG   742      21.823  -0.250 -20.835  1.00150.74           N
ATOM    210  CZ  ARG   742      23.106  -0.395 -21.121  1.00150.74           C
ATOM    211  NH1 ARG   742      23.538  -0.880 -22.246  1.00150.74           N
ATOM    212  NH2 ARG   742      24.008  -0.068 -20.238  1.00150.74           N
ATOM    213  C   ARG   742      18.112  -2.145 -18.199  1.00150.74           C
ATOM    214  O   ARG   742      18.431  -2.093 -17.009  1.00150.74           O
ATOM    215  H   ARG   742      17.728  -3.764 -20.878  1.00  0.00           H
ATOM    216  HA  ARG   742      19.373  -3.795 -18.423  1.00  0.00           H
ATOM    217  HB2 ARG   742      20.330  -3.252 -20.664  1.00  0.00           H
ATOM    218  HB3 ARG   742      20.755  -2.206 -19.316  1.00  0.00           H
ATOM    219  HG2 ARG   742      18.735  -1.523 -21.479  1.00  0.00           H
ATOM    220  HG3 ARG   742      19.188  -0.455 -20.142  1.00  0.00           H
ATOM    221  HD2 ARG   742      21.021  -1.573 -22.271  1.00  0.00           H
ATOM    222  HD3 ARG   742      20.339   0.054 -22.311  1.00  0.00           H
ATOM    223  HE  ARG   742      21.585   0.173 -19.957  1.00  0.00           H
ATOM    224 HH11 ARG   742      22.866  -1.058 -23.007  1.00  0.00           H
ATOM    225 HH12 ARG   742      24.505  -0.998 -22.460  1.00  0.00           H
ATOM    226 HH21 ARG   742      23.729   0.272 -19.338  1.00  0.00           H
ATOM    227 HH22 ARG   742      24.973  -0.234 -20.449  1.00  0.00           H
ATOM    228  N   ALA   743      16.967  -1.619 -18.639  1.00 29.56           N
ATOM    229  CA  ALA   743      16.030  -0.893 -17.780  1.00 29.56           C
ATOM    230  CB  ALA   743      14.925  -0.286 -18.650  1.00 29.56           C
ATOM    231  C   ALA   743      15.423  -1.774 -16.674  1.00 29.56           C
ATOM    232  O   ALA   743      15.081  -1.261 -15.612  1.00 29.56           O
ATOM    233  H   ALA   743      16.754  -1.670 -19.637  1.00  0.00           H
ATOM    234  HA  ALA   743      16.565  -0.077 -17.289  1.00  0.00           H
ATOM    235  HB1 ALA   743      15.364   0.406 -19.371  1.00  0.00           H
ATOM    236  HB2 ALA   743      14.220   0.262 -18.024  1.00  0.00           H
ATOM    237  HB3 ALA   743      14.398  -1.074 -19.190  1.00  0.00           H
ATOM    238  N   ALA   744      15.353  -3.101 -16.845  1.00 43.03           N
ATOM    239  CA  ALA   744      14.933  -4.005 -15.771  1.00 43.03           C
ATOM    240  CB  ALA   744      14.771  -5.421 -16.336  1.00 43.03           C
ATOM    241  C   ALA   744      15.916  -4.020 -14.589  1.00 43.03           C
ATOM    242  O   ALA   744      15.487  -4.119 -13.440  1.00 43.03           O
ATOM    243  H   ALA   744      15.655  -3.497 -17.729  1.00  0.00           H
ATOM    244  HA  ALA   744      13.969  -3.661 -15.398  1.00  0.00           H
ATOM    245  HB1 ALA   744      15.728  -5.943 -16.322  1.00  0.00           H
ATOM    246  HB2 ALA   744      14.063  -5.984 -15.728  1.00  0.00           H
ATOM    247  HB3 ALA   744      14.431  -5.370 -17.368  1.00  0.00           H
ATOM    248  N   LEU   745      17.217  -3.965 -14.893  1.00 50.33           N
ATOM    249  CA  LEU   745      18.323  -4.075 -13.939  1.00 50.33           C
ATOM    250  CB  LEU   745      19.563  -4.596 -14.688  1.00 50.33           C
ATOM    251  CG  LEU   745      19.353  -5.969 -15.362  1.00 50.33           C
ATOM    252  CD1 LEU   745      20.534  -6.273 -16.279  1.00 50.33           C
ATOM    253  CD2 LEU   745      19.201  -7.102 -14.343  1.00 50.33           C
ATOM    254  C   LEU   745      18.603  -2.752 -13.209  1.00 50.33           C
ATOM    255  O   LEU   745      18.806  -2.763 -11.993  1.00 50.33           O
ATOM    256  H   LEU   745      17.459  -3.862 -15.873  1.00  0.00           H
ATOM    257  HA  LEU   745      18.060  -4.804 -13.174  1.00  0.00           H
ATOM    258  HB2 LEU   745      19.838  -3.867 -15.452  1.00  0.00           H
ATOM    259  HB3 LEU   745      20.396  -4.672 -13.989  1.00  0.00           H
ATOM    260  HG  LEU   745      18.458  -5.953 -15.977  1.00  0.00           H
ATOM    261 HD21 LEU   745      19.104  -8.053 -14.866  1.00  0.00           H
ATOM    262 HD22 LEU   745      20.073  -7.136 -13.689  1.00  0.00           H
ATOM    263 HD23 LEU   745      18.305  -6.948 -13.745  1.00  0.00           H
ATOM    264 HD11 LEU   745      20.629  -5.488 -17.030  1.00  0.00           H
ATOM    265 HD12 LEU   745      20.367  -7.219 -16.793  1.00  0.00           H
ATOM    266 HD13 LEU   745      21.449  -6.325 -15.690  1.00  0.00           H
ATOM    267  N   ASP   746      18.378  -1.617 -13.878  1.00 65.18           N
ATOM    268  CA  ASP   746      18.274  -0.305 -13.221  1.00 65.18           C
ATOM    269  CB  ASP   746      18.211   0.792 -14.294  1.00 65.18           C
ATOM    270  CG  ASP   746      18.004   2.194 -13.707  1.00 65.18           C
ATOM    271  OD1 ASP   746      18.408   2.412 -12.543  1.00 65.18           O
ATOM    272  OD2 ASP   746      17.323   2.990 -14.386  1.00 65.18           O
ATOM    273  C   ASP   746      17.047  -0.231 -12.291  1.00 65.18           C
ATOM    274  O   ASP   746      17.200  -0.156 -11.074  1.00 65.18           O
ATOM    275  H   ASP   746      18.213  -1.668 -14.877  1.00  0.00           H
ATOM    276  HA  ASP   746      19.160  -0.133 -12.606  1.00  0.00           H
ATOM    277  HB2 ASP   746      19.142   0.779 -14.860  1.00  0.00           H
ATOM    278  HB3 ASP   746      17.393   0.566 -14.981  1.00  0.00           H
ATOM    279  N   ASN   747      15.859  -0.568 -12.812  1.00 66.52           N
ATOM    280  CA  ASN   747      14.582  -0.444 -12.094  1.00 66.52           C
ATOM    281  CB  ASN   747      13.465  -0.716 -13.121  1.00 66.52           C
ATOM    282  CG  ASN   747      12.045  -0.573 -12.614  1.00 66.52           C
ATOM    283  OD1 ASN   747      11.180  -1.371 -12.964  1.00 66.52           O
ATOM    284  ND2 ASN   747      11.734   0.451 -11.854  1.00 66.52           N
ATOM    285  C   ASN   747      14.450  -1.337 -10.840  1.00 66.52           C
ATOM    286  O   ASN   747      13.544  -1.119 -10.037  1.00 66.52           O
ATOM    287  H   ASN   747      15.817  -0.698 -13.818  1.00  0.00           H
ATOM    288  HA  ASN   747      14.521   0.589 -11.743  1.00  0.00           H
ATOM    289  HB2 ASN   747      13.586  -0.006 -13.939  1.00  0.00           H
ATOM    290  HB3 ASN   747      13.597  -1.729 -13.507  1.00  0.00           H
ATOM    291 HD21 ASN   747      12.476   1.029 -11.489  1.00  0.00           H
ATOM    292 HD22 ASN   747      10.807   0.469 -11.476  1.00  0.00           H
ATOM    293  N   VAL   748      15.295  -2.358 -10.668  1.00106.76           N
ATOM    294  CA  VAL   748      15.411  -3.117  -9.409  1.00106.76           C
ATOM    295  CB  VAL   748      15.559  -4.618  -9.711  1.00106.76           C
ATOM    296  CG1 VAL   748      16.839  -4.976 -10.467  1.00106.76           C
ATOM    297  CG2 VAL   748      15.516  -5.450  -8.428  1.00106.76           C
ATOM    298  C   VAL   748      16.520  -2.584  -8.493  1.00106.76           C
ATOM    299  O   VAL   748      16.282  -2.400  -7.296  1.00106.76           O
ATOM    300  H   VAL   748      15.992  -2.500 -11.386  1.00  0.00           H
ATOM    301  HA  VAL   748      14.481  -3.005  -8.855  1.00  0.00           H
ATOM    302  HB  VAL   748      14.707  -4.915 -10.327  1.00  0.00           H
ATOM    303 HG21 VAL   748      16.451  -5.351  -7.874  1.00  0.00           H
ATOM    304 HG22 VAL   748      15.355  -6.497  -8.680  1.00  0.00           H
ATOM    305 HG23 VAL   748      14.697  -5.101  -7.807  1.00  0.00           H
ATOM    306 HG11 VAL   748      16.768  -5.996 -10.827  1.00  0.00           H
ATOM    307 HG12 VAL   748      17.720  -4.869  -9.834  1.00  0.00           H
ATOM    308 HG13 VAL   748      16.940  -4.331 -11.332  1.00  0.00           H
ATOM    309  N   SER   749      17.654  -2.164  -9.057  1.00 83.80           N
ATOM    310  CA  SER   749      18.753  -1.528  -8.316  1.00 83.80           C
ATOM    311  CB  SER   749      19.955  -1.292  -9.240  1.00 83.80           C
ATOM    312  OG  SER   749      20.382  -2.513  -9.815  1.00 83.80           O
ATOM    313  C   SER   749      18.337  -0.195  -7.681  1.00 83.80           C
ATOM    314  O   SER   749      18.594   0.027  -6.495  1.00 83.80           O
ATOM    315  H   SER   749      17.743  -2.215 -10.065  1.00  0.00           H
ATOM    316  HA  SER   749      19.072  -2.193  -7.514  1.00  0.00           H
ATOM    317  HB2 SER   749      20.773  -0.867  -8.660  1.00  0.00           H
ATOM    318  HB3 SER   749      19.687  -0.592 -10.036  1.00  0.00           H
ATOM    319  HG  SER   749      19.868  -2.650 -10.636  1.00  0.00           H
ATOM    320  N   SER   750      17.499   0.580  -8.375  1.00 74.22           N
ATOM    321  CA  SER   750      16.925   1.839  -7.898  0.81 74.22           C
ATOM    322  CB  SER   750      16.113   2.474  -9.038  0.81 74.22           C
ATOM    323  OG  SER   750      14.927   1.739  -9.310  1.00 74.22           O
ATOM    324  C   SER   750      16.047   1.672  -6.651  1.00 74.22           C
ATOM    325  O   SER   750      15.954   2.590  -5.839  1.00 74.22           O
ATOM    326  H   SER   750      17.303   0.325  -9.343  1.00  0.00           H
ATOM    327  HA  SER   750      17.741   2.517  -7.644  0.81  0.00           H
ATOM    328  HB2 SER   750      15.844   3.496  -8.762  0.81  0.00           H
ATOM    329  HB3 SER   750      16.728   2.511  -9.939  0.81  0.00           H
ATOM    330  HG  SER   750      14.285   1.920  -8.619  1.00  0.00           H
ATOM    331  N   LEU   751      15.406   0.509  -6.479  1.00 47.59           N
ATOM    332  CA  LEU   751      14.571   0.200  -5.314  1.00 47.59           C
ATOM    333  CB  LEU   751      13.550  -0.899  -5.679  1.00 47.59           C
ATOM    334  CG  LEU   751      12.570  -0.521  -6.806  1.00 47.59           C
ATOM    335  CD1 LEU   751      11.757  -1.749  -7.220  1.00 47.59           C
ATOM    336  CD2 LEU   751      11.593   0.577  -6.379  1.00 47.59           C
ATOM    337  C   LEU   751      15.418  -0.222  -4.105  1.00 47.59           C
ATOM    338  O   LEU   751      15.225   0.289  -3.001  1.00 47.59           O
ATOM    339  H   LEU   751      15.561  -0.217  -7.169  1.00  0.00           H
ATOM    340  HA  LEU   751      14.029   1.097  -5.016  1.00  0.00           H
ATOM    341  HB2 LEU   751      14.098  -1.792  -5.982  1.00  0.00           H
ATOM    342  HB3 LEU   751      12.977  -1.154  -4.788  1.00  0.00           H
ATOM    343  HG  LEU   751      13.127  -0.168  -7.672  1.00  0.00           H
ATOM    344 HD21 LEU   751      10.899   0.782  -7.193  1.00  0.00           H
ATOM    345 HD22 LEU   751      11.034   0.260  -5.499  1.00  0.00           H
ATOM    346 HD23 LEU   751      12.137   1.493  -6.154  1.00  0.00           H
ATOM    347 HD11 LEU   751      11.094  -1.484  -8.043  1.00  0.00           H
ATOM    348 HD12 LEU   751      11.172  -2.119  -6.379  1.00  0.00           H
ATOM    349 HD13 LEU   751      12.433  -2.529  -7.568  1.00  0.00           H
ATOM    350  N   PHE   752      16.365  -1.145  -4.300  1.00118.46           N
ATOM    351  CA  PHE   752      17.142  -1.709  -3.189  1.00118.46           C
ATOM    352  CB  PHE   752      17.530  -3.159  -3.495  1.00118.46           C
ATOM    353  CG  PHE   752      16.309  -4.055  -3.510  1.00118.46           C
ATOM    354  CD1 PHE   752      15.639  -4.335  -2.303  1.00118.46           C
ATOM    355  CD2 PHE   752      15.777  -4.516  -4.725  1.00118.46           C
ATOM    356  CE1 PHE   752      14.435  -5.061  -2.311  1.00118.46           C
ATOM    357  CE2 PHE   752      14.573  -5.239  -4.732  1.00118.46           C
ATOM    358  CZ  PHE   752      13.902  -5.515  -3.529  1.00118.46           C
ATOM    359  C   PHE   752      18.333  -0.856  -2.744  1.00118.46           C
ATOM    360  O   PHE   752      18.629  -0.861  -1.551  1.00118.46           O
ATOM    361  H   PHE   752      16.475  -1.537  -5.229  1.00  0.00           H
ATOM    362  HA  PHE   752      16.488  -1.742  -2.318  1.00  0.00           H
ATOM    363  HB2 PHE   752      18.050  -3.206  -4.454  1.00  0.00           H
ATOM    364  HB3 PHE   752      18.213  -3.518  -2.724  1.00  0.00           H
ATOM    365  HD1 PHE   752      16.043  -3.968  -1.374  1.00  0.00           H
ATOM    366  HD2 PHE   752      16.281  -4.299  -5.654  1.00  0.00           H
ATOM    367  HE1 PHE   752      13.914  -5.273  -1.390  1.00  0.00           H
ATOM    368  HE2 PHE   752      14.158  -5.578  -5.664  1.00  0.00           H
ATOM    369  HZ  PHE   752      12.984  -6.086  -3.543  1.00  0.00           H
ATOM    370  N   SER   753      18.813   0.072  -3.578  1.00 85.05           N
ATOM    371  CA  SER   753      19.845   1.051  -3.202  1.00 85.05           C
ATOM    372  CB  SER   753      20.161   1.904  -4.436  1.00 85.05           C
ATOM    373  OG  SER   753      21.188   2.833  -4.175  1.00 85.05           O
ATOM    374  C   SER   753      19.451   1.916  -1.987  1.00 85.05           C
ATOM    375  O   SER   753      20.158   1.911  -0.979  1.00 85.05           O
ATOM    376  H   SER   753      18.513   0.044  -4.550  1.00  0.00           H
ATOM    377  HA  SER   753      20.752   0.511  -2.933  1.00  0.00           H
ATOM    378  HB2 SER   753      20.485   1.245  -5.242  1.00  0.00           H
ATOM    379  HB3 SER   753      19.262   2.434  -4.755  1.00  0.00           H
ATOM    380  HG  SER   753      21.509   3.162  -5.020  1.00  0.00           H
ATOM    381  N   GLY   754      18.176   2.327  -1.906  1.00 23.69           N
ATOM    382  CA  GLY   754      17.626   3.040  -0.741  1.00 23.69           C
ATOM    383  C   GLY   754      17.409   2.190   0.527  1.00 23.69           C
ATOM    384  O   GLY   754      17.334   2.742   1.628  1.00 23.69           O
ATOM    385  H   GLY   754      17.587   2.207  -2.719  1.00  0.00           H
ATOM    386  HA2 GLY   754      18.300   3.859  -0.484  1.00  0.00           H
ATOM    387  HA3 GLY   754      16.665   3.468  -1.023  1.00  0.00           H
ATOM    388  N   LYS   755      17.366   0.853   0.412  1.00 73.80           N
ATOM    389  CA  LYS   755      17.441  -0.083   1.554  1.00 73.80           C
ATOM    390  CB  LYS   755      16.718  -1.400   1.188  1.00 73.80           C
ATOM    391  CG  LYS   755      16.707  -2.441   2.324  1.00 73.80           C
ATOM    392  CD  LYS   755      15.907  -3.709   1.962  1.00 73.80           C
ATOM    393  CE  LYS   755      16.194  -4.817   2.993  1.00 73.80           C
ATOM    394  NZ  LYS   755      15.841  -6.189   2.528  1.00 73.80           N
ATOM    395  C   LYS   755      18.897  -0.303   1.994  1.00 73.80           C
ATOM    396  O   LYS   755      19.172  -0.282   3.192  1.00 73.80           O
ATOM    397  H   LYS   755      17.519   0.472  -0.518  1.00  0.00           H
ATOM    398  HA  LYS   755      16.929   0.364   2.407  1.00  0.00           H
ATOM    399  HB2 LYS   755      15.686  -1.164   0.918  1.00  0.00           H
ATOM    400  HB3 LYS   755      17.200  -1.846   0.318  1.00  0.00           H
ATOM    401  HG2 LYS   755      17.738  -2.728   2.538  1.00  0.00           H
ATOM    402  HG3 LYS   755      16.278  -1.994   3.222  1.00  0.00           H
ATOM    403  HD2 LYS   755      14.840  -3.482   1.943  1.00  0.00           H
ATOM    404  HD3 LYS   755      16.205  -4.039   0.968  1.00  0.00           H
ATOM    405  HE2 LYS   755      17.263  -4.786   3.218  1.00  0.00           H
ATOM    406  HE3 LYS   755      15.665  -4.583   3.921  1.00  0.00           H
ATOM    407  HZ1 LYS   755      14.851  -6.303   2.366  1.00  0.00           H
ATOM    408  HZ2 LYS   755      16.140  -6.882   3.204  1.00  0.00           H
ATOM    409  HZ3 LYS   755      16.330  -6.459   1.676  1.00  0.00           H
ATOM    410  N   SER   756      19.834  -0.338   1.048  1.00 92.87           N
ATOM    411  CA  SER   756      21.272  -0.538   1.277  1.00 92.87           C
ATOM    412  CB  SER   756      21.926  -0.906  -0.050  1.00 92.87           C
ATOM    413  OG  SER   756      21.392  -2.123  -0.521  1.00 92.87           O
ATOM    414  C   SER   756      22.009   0.671   1.869  1.00 92.87           C
ATOM    415  O   SER   756      22.781   0.521   2.818  1.00 92.87           O
ATOM    416  H   SER   756      19.524  -0.372   0.082  1.00  0.00           H
ATOM    417  HA  SER   756      21.392  -1.373   1.965  1.00  0.00           H
ATOM    418  HB2 SER   756      22.996  -1.017   0.088  1.00  0.00           H
ATOM    419  HB3 SER   756      21.744  -0.114  -0.776  1.00  0.00           H
ATOM    420  HG  SER   756      22.052  -2.517  -1.105  1.00  0.00           H
ATOM    421  N   HIS   757      21.565   1.890   1.553  1.00 78.79           N
ATOM    422  CA  HIS   757      21.962   3.106   2.284  1.00 78.79           C
ATOM    423  ND1 HIS   757      21.398   5.137  -0.939  1.00 78.79           N
ATOM    424  CG  HIS   757      22.030   4.434   0.086  0.00 78.79           C
ATOM    425  CB  HIS   757      21.512   4.348   1.502  1.00 78.79           C
ATOM    426  NE2 HIS   757      23.247   4.224  -1.730  1.00 78.79           N
ATOM    427  CD2 HIS   757      23.186   3.887  -0.397  1.00 78.79           C
ATOM    428  CE1 HIS   757      22.165   4.963  -2.026  1.00 78.79           C
ATOM    429  C   HIS   757      21.431   3.142   3.728  1.00 78.79           C
ATOM    430  O   HIS   757      21.953   3.886   4.553  1.00 78.79           O
ATOM    431  H   HIS   757      20.974   1.989   0.728  1.00  0.00           H
ATOM    432  HA  HIS   757      23.052   3.131   2.358  1.00  0.00           H
ATOM    433  HB2 HIS   757      20.422   4.370   1.469  1.00  0.00           H
ATOM    434  HB3 HIS   757      21.852   5.237   2.033  1.00  0.00           H
ATOM    435  HD2 HIS   757      23.904   3.293   0.152  1.00  0.00           H
ATOM    436  HE1 HIS   757      21.933   5.351  -3.009  1.00  0.00           H
ATOM    437  HE2 HIS   757      23.957   3.933  -2.388  1.00  0.00           H
ATOM    438  N   LYS   758      20.509   2.236   4.094  1.00 92.99           N
ATOM    439  CA  LYS   758      20.070   1.957   5.477  1.00 92.99           C
ATOM    440  CB  LYS   758      18.544   2.104   5.549  1.00 92.99           C
ATOM    441  CG  LYS   758      18.085   2.567   6.943  1.00 92.99           C
ATOM    442  CD  LYS   758      16.671   3.166   6.926  1.00 92.99           C
ATOM    443  CE  LYS   758      16.660   4.518   6.192  1.00 92.99           C
ATOM    444  NZ  LYS   758      15.309   5.128   6.173  1.00 92.99           N
ATOM    445  C   LYS   758      20.653   0.642   6.037  1.00 92.99           C
ATOM    446  O   LYS   758      20.037  -0.073   6.841  1.00 92.99           O
ATOM    447  H   LYS   758      20.159   1.621   3.368  1.00  0.00           H
ATOM    448  HA  LYS   758      20.509   2.735   6.105  1.00  0.00           H
ATOM    449  HB2 LYS   758      18.246   2.847   4.809  1.00  0.00           H
ATOM    450  HB3 LYS   758      18.062   1.162   5.285  1.00  0.00           H
ATOM    451  HG2 LYS   758      18.769   3.326   7.327  1.00  0.00           H
ATOM    452  HG3 LYS   758      18.106   1.716   7.623  1.00  0.00           H
ATOM    453  HD2 LYS   758      15.990   2.464   6.442  1.00  0.00           H
ATOM    454  HD3 LYS   758      16.352   3.313   7.959  1.00  0.00           H
ATOM    455  HE2 LYS   758      17.010   4.370   5.166  1.00  0.00           H
ATOM    456  HE3 LYS   758      17.371   5.188   6.688  1.00  0.00           H
ATOM    457  HZ1 LYS   758      15.335   6.015   5.685  1.00  0.00           H
ATOM    458  HZ2 LYS   758      14.978   5.285   7.116  1.00  0.00           H
ATOM    459  HZ3 LYS   758      14.659   4.520   5.692  1.00  0.00           H
ATOM    460  N   LYS   759      21.884   0.364   5.607  1.00140.84           N
ATOM    461  CA  LYS   759      22.825  -0.654   6.100  1.00140.84           C
ATOM    462  CB  LYS   759      22.831  -1.865   5.150  1.00140.84           C
ATOM    463  CG  LYS   759      21.549  -2.702   5.164  1.00140.84           C
ATOM    464  CD  LYS   759      21.630  -3.712   6.309  1.00140.84           C
ATOM    465  CE  LYS   759      20.270  -4.027   6.919  1.00140.84           C
ATOM    466  NZ  LYS   759      19.862  -2.920   7.817  1.00140.84           N
ATOM    467  C   LYS   759      24.245  -0.090   6.171  1.00140.84           C
ATOM    468  O   LYS   759      24.879  -0.195   7.211  1.00140.84           O
ATOM    469  H   LYS   759      22.228   0.976   4.879  1.00  0.00           H
ATOM    470  HA  LYS   759      22.570  -0.971   7.111  1.00  0.00           H
ATOM    471  HB2 LYS   759      22.989  -1.511   4.140  1.00  0.00           H
ATOM    472  HB3 LYS   759      23.678  -2.508   5.400  1.00  0.00           H
ATOM    473  HG2 LYS   759      20.673  -2.063   5.253  1.00  0.00           H
ATOM    474  HG3 LYS   759      21.468  -3.252   4.225  1.00  0.00           H
ATOM    475  HD2 LYS   759      22.079  -4.617   5.905  1.00  0.00           H
ATOM    476  HD3 LYS   759      22.279  -3.334   7.099  1.00  0.00           H
ATOM    477  HE2 LYS   759      19.547  -4.190   6.115  1.00  0.00           H
ATOM    478  HE3 LYS   759      20.361  -4.954   7.497  1.00  0.00           H
ATOM    479  HZ1 LYS   759      20.528  -2.869   8.579  1.00  0.00           H
ATOM    480  HZ2 LYS   759      18.948  -3.095   8.203  1.00  0.00           H
ATOM    481  HZ3 LYS   759      19.875  -2.025   7.328  1.00  0.00           H
ATOM    482  N   GLY   760      24.663   0.623   5.121  1.00 36.53           N
ATOM    483  CA  GLY   760      26.090   0.795   4.824  1.00 36.53           C
ATOM    484  C   GLY   760      26.655  -0.387   4.025  1.00 36.53           C
ATOM    485  O   GLY   760      27.793  -0.770   4.253  1.00 36.53           O
ATOM    486  H   GLY   760      24.035   0.674   4.331  1.00  0.00           H
ATOM    487  HA2 GLY   760      26.226   1.699   4.231  1.00  0.00           H
ATOM    488  HA3 GLY   760      26.662   0.894   5.748  1.00  0.00           H
ATOM    489  N   ILE   761      25.796  -1.057   3.246  1.00175.84           N
ATOM    490  CA  ILE   761      26.135  -2.185   2.369  1.00175.84           C
ATOM    491  CB  ILE   761      25.103  -3.324   2.602  1.00175.84           C
ATOM    492  CG1 ILE   761      25.607  -4.749   2.338  1.00175.84           C
ATOM    493  CG2 ILE   761      23.759  -3.108   1.890  1.00175.84           C
ATOM    494  CD1 ILE   761      25.741  -5.178   0.878  1.00175.84           C
ATOM    495  C   ILE   761      26.204  -1.646   0.930  1.00175.84           C
ATOM    496  O   ILE   761      25.326  -0.877   0.523  1.00175.84           O
ATOM    497  H   ILE   761      24.902  -0.630   3.070  1.00  0.00           H
ATOM    498  HA  ILE   761      27.122  -2.557   2.645  1.00  0.00           H
ATOM    499  HB  ILE   761      24.894  -3.317   3.670  1.00  0.00           H
ATOM    500 HG12 ILE   761      26.561  -4.872   2.832  1.00  0.00           H
ATOM    501 HG13 ILE   761      24.921  -5.436   2.824  1.00  0.00           H
ATOM    502 HD11 ILE   761      26.222  -6.154   0.841  1.00  0.00           H
ATOM    503 HD12 ILE   761      24.761  -5.242   0.408  1.00  0.00           H
ATOM    504 HD13 ILE   761      26.354  -4.466   0.337  1.00  0.00           H
ATOM    505 HG21 ILE   761      23.030  -3.845   2.229  1.00  0.00           H
ATOM    506 HG22 ILE   761      23.879  -3.191   0.809  1.00  0.00           H
ATOM    507 HG23 ILE   761      23.406  -2.110   2.110  1.00  0.00           H
ATOM    508  N   GLU   762      27.306  -1.887   0.227  1.00 99.58           N
ATOM    509  CA  GLU   762      27.538  -1.399  -1.137  1.00 99.58           C
ATOM    510  CB  GLU   762      28.968  -0.847  -1.304  1.00 99.58           C
ATOM    511  CG  GLU   762      30.124  -1.675  -0.713  1.00 99.58           C
ATOM    512  CD  GLU   762      31.500  -1.009  -0.925  1.00 99.58           C
ATOM    513  OE1 GLU   762      31.534   0.172  -1.349  1.00 99.58           O
ATOM    514  OE2 GLU   762      32.513  -1.632  -0.531  1.00 99.58           O
ATOM    515  C   GLU   762      27.099  -2.396  -2.229  1.00 99.58           C
ATOM    516  O   GLU   762      26.773  -3.555  -1.965  1.00 99.58           O
ATOM    517  H   GLU   762      28.005  -2.514   0.624  1.00  0.00           H
ATOM    518  HA  GLU   762      26.897  -0.531  -1.287  1.00  0.00           H
ATOM    519  HB2 GLU   762      29.153  -0.683  -2.367  1.00  0.00           H
ATOM    520  HB3 GLU   762      28.981   0.130  -0.817  1.00  0.00           H
ATOM    521  HG2 GLU   762      29.960  -1.794   0.361  1.00  0.00           H
ATOM    522  HG3 GLU   762      30.117  -2.666  -1.165  1.00  0.00           H
ATOM    523  N   LEU   763      26.806  -1.847  -3.413  1.00199.43           N
ATOM    524  CA  LEU   763      26.238  -2.576  -4.548  1.00199.43           C
ATOM    525  CB  LEU   763      24.875  -1.998  -5.001  1.00199.43           C
ATOM    526  CG  LEU   763      23.695  -1.895  -4.020  1.00199.43           C
ATOM    527  CD1 LEU   763      23.399  -3.203  -3.293  1.00199.43           C
ATOM    528  CD2 LEU   763      23.834  -0.753  -3.014  1.00199.43           C
ATOM    529  C   LEU   763      27.200  -2.501  -5.733  1.00199.43           C
ATOM    530  O   LEU   763      27.632  -1.407  -6.098  1.00199.43           O
ATOM    531  H   LEU   763      27.139  -0.912  -3.594  1.00  0.00           H
ATOM    532  HA  LEU   763      26.105  -3.627  -4.284  1.00  0.00           H
ATOM    533  HB2 LEU   763      25.045  -1.003  -5.415  1.00  0.00           H
ATOM    534  HB3 LEU   763      24.533  -2.619  -5.830  1.00  0.00           H
ATOM    535  HG  LEU   763      22.818  -1.663  -4.626  1.00  0.00           H
ATOM    536 HD21 LEU   763      24.207   0.139  -3.516  1.00  0.00           H
ATOM    537 HD22 LEU   763      22.857  -0.529  -2.600  1.00  0.00           H
ATOM    538 HD23 LEU   763      24.518  -1.028  -2.211  1.00  0.00           H
ATOM    539 HD11 LEU   763      22.436  -3.143  -2.795  1.00  0.00           H
ATOM    540 HD12 LEU   763      24.186  -3.414  -2.566  1.00  0.00           H
ATOM    541 HD13 LEU   763      23.362  -4.014  -4.020  1.00  0.00           H
ATOM    542  N   ALA   764      27.211  -3.565  -6.529  1.00 48.67           N
ATOM    543  CA  ALA   764      27.548  -3.509  -7.946  1.00 48.67           C
ATOM    544  CB  ALA   764      28.885  -4.215  -8.184  1.00 48.67           C
ATOM    545  C   ALA   764      26.418  -4.120  -8.780  1.00 48.67           C
ATOM    546  O   ALA   764      25.838  -5.133  -8.389  1.00 48.67           O
ATOM    547  H   ALA   764      26.807  -4.428  -6.174  1.00  0.00           H
ATOM    548  HA  ALA   764      27.657  -2.468  -8.257  1.00  0.00           H
ATOM    549  HB1 ALA   764      29.109  -4.200  -9.246  1.00  0.00           H
ATOM    550  HB2 ALA   764      29.681  -3.698  -7.650  1.00  0.00           H
ATOM    551  HB3 ALA   764      28.823  -5.251  -7.853  1.00  0.00           H
ATOM    552  N   VAL   765      26.243  -3.611 -10.001  1.00 97.53           N
ATOM    553  CA  VAL   765      25.507  -4.290 -11.072  1.00 97.53           C
ATOM    554  CB  VAL   765      24.065  -3.760 -11.234  1.00 97.53           C
ATOM    555  CG1 VAL   765      23.970  -2.265 -11.566  1.00 97.53           C
ATOM    556  CG2 VAL   765      23.302  -4.538 -12.315  1.00 97.53           C
ATOM    557  C   VAL   765      26.335  -4.252 -12.353  1.00 97.53           C
ATOM    558  O   VAL   765      26.814  -3.192 -12.752  1.00 97.53           O
ATOM    559  H   VAL   765      26.803  -2.817 -10.280  1.00  0.00           H
ATOM    560  HA  VAL   765      25.415  -5.331 -10.788  1.00  0.00           H
ATOM    561  HB  VAL   765      23.547  -3.921 -10.287  1.00  0.00           H
ATOM    562 HG21 VAL   765      22.252  -4.246 -12.299  1.00  0.00           H
ATOM    563 HG22 VAL   765      23.715  -4.330 -13.303  1.00  0.00           H
ATOM    564 HG23 VAL   765      23.371  -5.608 -12.119  1.00  0.00           H
ATOM    565 HG11 VAL   765      22.922  -1.967 -11.603  1.00  0.00           H
ATOM    566 HG12 VAL   765      24.468  -1.681 -10.793  1.00  0.00           H
ATOM    567 HG13 VAL   765      24.435  -2.056 -12.529  1.00  0.00           H
ATOM    568  N   TYR   766      26.579  -5.424 -12.937  1.00 52.12           N
ATOM    569  CA  TYR   766      27.391  -5.608 -14.140  0.74 52.12           C
ATOM    570  CB  TYR   766      28.774  -6.176 -13.798  0.74 52.12           C
ATOM    571  CG  TYR   766      29.776  -5.132 -13.340  0.74 52.12           C
ATOM    572  CD1 TYR   766      29.876  -4.790 -11.980  1.00 52.12           C
ATOM    573  CD2 TYR   766      30.616  -4.506 -14.284  1.00 52.12           C
ATOM    574  CE1 TYR   766      30.818  -3.830 -11.556  1.00 52.12           C
ATOM    575  CE2 TYR   766      31.553  -3.541 -13.867  1.00 52.12           C
ATOM    576  CZ  TYR   766      31.656  -3.202 -12.502  1.00 52.12           C
ATOM    577  OH  TYR   766      32.570  -2.279 -12.103  1.00 52.12           O
ATOM    578  C   TYR   766      26.666  -6.497 -15.148  1.00 52.12           C
ATOM    579  O   TYR   766      25.931  -7.418 -14.794  1.00 52.12           O
ATOM    580  H   TYR   766      26.144  -6.253 -12.540  1.00  0.00           H
ATOM    581  HA  TYR   766      27.541  -4.638 -14.617  0.74  0.00           H
ATOM    582  HB2 TYR   766      28.663  -6.944 -13.034  0.74  0.00           H
ATOM    583  HB3 TYR   766      29.185  -6.664 -14.683  0.74  0.00           H
ATOM    584  HD1 TYR   766      29.235  -5.281 -11.261  1.00  0.00           H
ATOM    585  HD2 TYR   766      30.548  -4.768 -15.331  1.00  0.00           H
ATOM    586  HE1 TYR   766      30.906  -3.578 -10.512  1.00  0.00           H
ATOM    587  HE2 TYR   766      32.201  -3.058 -14.581  1.00  0.00           H
ATOM    588  HH  TYR   766      32.530  -2.121 -11.159  1.00  0.00           H
ATOM    589  N   VAL   767      26.866  -6.176 -16.422  1.00 29.72           N
ATOM    590  CA  VAL   767      26.074  -6.649 -17.559  1.00 29.72           C
ATOM    591  CB  VAL   767      24.993  -5.594 -17.897  1.00 29.72           C
ATOM    592  CG1 VAL   767      24.130  -6.005 -19.088  1.00 29.72           C
ATOM    593  CG2 VAL   767      24.049  -5.322 -16.715  1.00 29.72           C
ATOM    594  C   VAL   767      27.041  -6.841 -18.725  1.00 29.72           C
ATOM    595  O   VAL   767      27.782  -5.906 -19.028  1.00 29.72           O
ATOM    596  H   VAL   767      27.534  -5.447 -16.630  1.00  0.00           H
ATOM    597  HA  VAL   767      25.597  -7.601 -17.326  1.00  0.00           H
ATOM    598  HB  VAL   767      25.483  -4.652 -18.150  1.00  0.00           H
ATOM    599 HG11 VAL   767      23.410  -5.220 -19.316  1.00  0.00           H
ATOM    600 HG12 VAL   767      23.596  -6.923 -18.852  1.00  0.00           H
ATOM    601 HG13 VAL   767      24.761  -6.148 -19.964  1.00  0.00           H
ATOM    602 HG21 VAL   767      23.228  -4.677 -17.028  1.00  0.00           H
ATOM    603 HG22 VAL   767      23.651  -6.265 -16.341  1.00  0.00           H
ATOM    604 HG23 VAL   767      24.585  -4.818 -15.912  1.00  0.00           H
ATOM    605  N   SER   768      27.172  -8.062 -19.254  1.00 73.38           N
ATOM    606  CA  SER   768      28.214  -8.365 -20.252  1.00 73.38           C
ATOM    607  CB  SER   768      28.224  -9.841 -20.681  1.00 73.38           C
ATOM    608  OG  SER   768      27.937 -10.737 -19.629  1.00 73.38           O
ATOM    609  C   SER   768      28.084  -7.514 -21.522  1.00 73.38           C
ATOM    610  O   SER   768      26.973  -7.236 -21.978  1.00 73.38           O
ATOM    611  H   SER   768      26.613  -8.830 -18.891  1.00  0.00           H
ATOM    612  HA  SER   768      29.184  -8.137 -19.805  1.00  0.00           H
ATOM    613  HB2 SER   768      29.204 -10.077 -21.099  1.00  0.00           H
ATOM    614  HB3 SER   768      27.481  -9.994 -21.463  1.00  0.00           H
ATOM    615  HG  SER   768      28.439 -10.498 -18.842  1.00  0.00           H
ATOM    616  N   ASP   769      29.191  -7.445 -22.261  1.00 43.57           N
ATOM    617  CA  ASP   769      29.399  -6.750 -23.543  1.00 43.57           C
ATOM    618  CB  ASP   769      30.892  -6.855 -23.946  1.00 43.57           C
ATOM    619  CG  ASP   769      31.911  -6.786 -22.793  1.00 43.57           C
ATOM    620  OD1 ASP   769      31.846  -7.670 -21.902  1.00 43.57           O
ATOM    621  OD2 ASP   769      32.809  -5.923 -22.872  1.00 43.57           O
ATOM    622  C   ASP   769      28.520  -7.250 -24.713  1.00 43.57           C
ATOM    623  O   ASP   769      28.548  -6.689 -25.807  1.00 43.57           O
ATOM    624  H   ASP   769      30.061  -7.748 -21.819  1.00  0.00           H
ATOM    625  HA  ASP   769      29.169  -5.695 -23.391  1.00  0.00           H
ATOM    626  HB2 ASP   769      31.109  -6.071 -24.674  1.00  0.00           H
ATOM    627  HB3 ASP   769      31.042  -7.812 -24.449  1.00  0.00           H
ATOM    628  N   LEU   770      27.744  -8.318 -24.494  1.00181.56           N
ATOM    629  CA  LEU   770      26.829  -8.926 -25.464  1.00181.56           C
ATOM    630  CB  LEU   770      27.546 -10.100 -26.174  1.00181.56           C
ATOM    631  CG  LEU   770      27.448 -10.053 -27.711  1.00181.56           C
ATOM    632  CD1 LEU   770      28.215 -11.238 -28.302  1.00181.56           C
ATOM    633  CD2 LEU   770      26.014 -10.121 -28.245  1.00181.56           C
ATOM    634  C   LEU   770      25.471  -9.324 -24.844  1.00181.56           C
ATOM    635  O   LEU   770      24.744 -10.136 -25.418  1.00181.56           O
ATOM    636  H   LEU   770      27.746  -8.673 -23.551  1.00  0.00           H
ATOM    637  HA  LEU   770      26.601  -8.159 -26.206  1.00  0.00           H
ATOM    638  HB2 LEU   770      28.608 -10.074 -25.921  1.00  0.00           H
ATOM    639  HB3 LEU   770      27.154 -11.049 -25.808  1.00  0.00           H
ATOM    640  HG  LEU   770      27.908  -9.131 -28.069  1.00  0.00           H
ATOM    641 HD11 LEU   770      28.190 -11.190 -29.390  1.00  0.00           H
ATOM    642 HD12 LEU   770      27.769 -12.175 -27.969  1.00  0.00           H
ATOM    643 HD13 LEU   770      29.254 -11.199 -27.975  1.00  0.00           H
ATOM    644 HD21 LEU   770      26.026 -10.134 -29.334  1.00  0.00           H
ATOM    645 HD22 LEU   770      25.524 -11.020 -27.871  1.00  0.00           H
ATOM    646 HD23 LEU   770      25.457  -9.247 -27.913  1.00  0.00           H
ATOM    647  N   VAL   771      25.099  -8.774 -23.680  1.00 73.31           N
ATOM    648  CA  VAL   771      23.725  -8.913 -23.163  1.00 73.31           C
ATOM    649  CB  VAL   771      23.582  -8.392 -21.722  1.00 73.31           C
ATOM    650  CG1 VAL   771      22.119  -8.360 -21.254  1.00 73.31           C
ATOM    651  CG2 VAL   771      24.338  -9.312 -20.755  1.00 73.31           C
ATOM    652  C   VAL   771      22.752  -8.207 -24.117  1.00 73.31           C
ATOM    653  O   VAL   771      22.888  -7.002 -24.333  1.00 73.31           O
ATOM    654  H   VAL   771      25.698  -8.066 -23.263  1.00  0.00           H
ATOM    655  HA  VAL   771      23.484  -9.966 -23.131  1.00  0.00           H
ATOM    656  HB  VAL   771      23.991  -7.385 -21.667  1.00  0.00           H
ATOM    657 HG21 VAL   771      23.913 -10.315 -20.771  1.00  0.00           H
ATOM    658 HG22 VAL   771      25.384  -9.366 -21.042  1.00  0.00           H
ATOM    659 HG23 VAL   771      24.283  -8.924 -19.740  1.00  0.00           H
ATOM    660 HG11 VAL   771      22.067  -8.073 -20.205  1.00  0.00           H
ATOM    661 HG12 VAL   771      21.665  -9.343 -21.376  1.00  0.00           H
ATOM    662 HG13 VAL   771      21.554  -7.624 -21.828  1.00  0.00           H
ATOM    663  N   PRO   772      21.773  -8.915 -24.713  1.00143.04           N
ATOM    664  CA  PRO   772      20.793  -8.281 -25.579  1.00143.04           C
ATOM    665  CD  PRO   772      21.505 -10.341 -24.594  1.00143.04           C
ATOM    666  CB  PRO   772      20.081  -9.424 -26.302  1.00143.04           C
ATOM    667  CG  PRO   772      20.181 -10.586 -25.315  1.00143.04           C
ATOM    668  C   PRO   772      19.841  -7.422 -24.746  1.00143.04           C
ATOM    669  O   PRO   772      19.137  -7.925 -23.873  1.00143.04           O
ATOM    670  HA  PRO   772      21.295  -7.651 -26.315  1.00  0.00           H
ATOM    671  HD2 PRO   772      22.299 -10.902 -25.087  1.00  0.00           H
ATOM    672  HD3 PRO   772      21.419 -10.643 -23.550  1.00  0.00           H
ATOM    673  HB2 PRO   772      19.045  -9.181 -26.541  1.00  0.00           H
ATOM    674  HB3 PRO   772      20.635  -9.670 -27.208  1.00  0.00           H
ATOM    675  HG2 PRO   772      19.359 -10.535 -24.599  1.00  0.00           H
ATOM    676  HG3 PRO   772      20.185 -11.545 -25.832  1.00  0.00           H
ATOM    677  N   GLU   773      19.818  -6.127 -25.045  1.00102.73           N
ATOM    678  CA  GLU   773      18.931  -5.148 -24.410  1.00102.73           C
ATOM    679  CB  GLU   773      19.331  -3.733 -24.875  1.00102.73           C
ATOM    680  CG  GLU   773      20.803  -3.402 -24.571  1.00102.73           C
ATOM    681  CD  GLU   773      21.222  -2.035 -25.128  1.00102.73           C
ATOM    682  OE1 GLU   773      20.930  -1.764 -26.309  1.00102.73           O
ATOM    683  OE2 GLU   773      21.983  -1.338 -24.409  1.00102.73           O
ATOM    684  C   GLU   773      17.464  -5.451 -24.752  1.00102.73           C
ATOM    685  O   GLU   773      16.682  -5.829 -23.884  1.00102.73           O
ATOM    686  H   GLU   773      20.542  -5.770 -25.650  1.00  0.00           H
ATOM    687  HA  GLU   773      19.036  -5.203 -23.326  1.00  0.00           H
ATOM    688  HB2 GLU   773      18.695  -3.000 -24.380  1.00  0.00           H
ATOM    689  HB3 GLU   773      19.165  -3.662 -25.952  1.00  0.00           H
ATOM    690  HG2 GLU   773      20.951  -3.438 -23.489  1.00  0.00           H
ATOM    691  HG3 GLU   773      21.454  -4.154 -25.020  1.00  0.00           H
ATOM    692  N   VAL   774      17.163  -5.558 -26.050  1.00130.79           N
ATOM    693  CA  VAL   774      15.865  -6.031 -26.548  1.00130.79           C
ATOM    694  CB  VAL   774      15.600  -5.580 -27.998  1.00130.79           C
ATOM    695  CG1 VAL   774      15.257  -4.086 -28.022  1.00130.79           C
ATOM    696  CG2 VAL   774      16.767  -5.817 -28.967  1.00130.79           C
ATOM    697  C   VAL   774      15.703  -7.547 -26.388  1.00130.79           C
ATOM    698  O   VAL   774      16.409  -8.348 -27.012  1.00130.79           O
ATOM    699  H   VAL   774      17.882  -5.337 -26.719  1.00  0.00           H
ATOM    700  HA  VAL   774      15.095  -5.569 -25.927  1.00  0.00           H
ATOM    701  HB  VAL   774      14.728  -6.122 -28.369  1.00  0.00           H
ATOM    702 HG11 VAL   774      15.012  -3.779 -29.039  1.00  0.00           H
ATOM    703 HG12 VAL   774      14.396  -3.894 -27.379  1.00  0.00           H
ATOM    704 HG13 VAL   774      16.104  -3.498 -27.663  1.00  0.00           H
ATOM    705 HG21 VAL   774      16.452  -5.571 -29.980  1.00  0.00           H
ATOM    706 HG22 VAL   774      17.061  -6.865 -28.954  1.00  0.00           H
ATOM    707 HG23 VAL   774      17.622  -5.197 -28.703  1.00  0.00           H
ATOM    708  N   VAL   775      14.635  -7.937 -25.691  1.00129.67           N
ATOM    709  CA  VAL   775      14.220  -9.331 -25.473  1.00129.67           C
ATOM    710  CB  VAL   775      14.727  -9.879 -24.119  1.00129.67           C
ATOM    711  CG1 VAL   775      16.256  -9.947 -24.064  1.00129.67           C
ATOM    712  CG2 VAL   775      14.220  -9.094 -22.900  1.00129.67           C
ATOM    713  C   VAL   775      12.700  -9.473 -25.567  1.00129.67           C
ATOM    714  O   VAL   775      11.954  -8.533 -25.292  1.00129.67           O
ATOM    715  H   VAL   775      14.106  -7.216 -25.204  1.00  0.00           H
ATOM    716  HA  VAL   775      14.648  -9.951 -26.260  1.00  0.00           H
ATOM    717  HB  VAL   775      14.363 -10.903 -24.022  1.00  0.00           H
ATOM    718 HG11 VAL   775      16.573 -10.463 -23.158  1.00  0.00           H
ATOM    719 HG12 VAL   775      16.637 -10.481 -24.933  1.00  0.00           H
ATOM    720 HG13 VAL   775      16.675  -8.938 -24.055  1.00  0.00           H
ATOM    721 HG21 VAL   775      14.598  -9.551 -21.985  1.00  0.00           H
ATOM    722 HG22 VAL   775      13.131  -9.102 -22.871  1.00  0.00           H
ATOM    723 HG23 VAL   775      14.568  -8.060 -22.947  1.00  0.00           H
ATOM    724  N   ILE   776      12.233 -10.687 -25.859  1.00114.39           N
ATOM    725  CA  ILE   776      10.852 -11.113 -25.613  1.00114.39           C
ATOM    726  CB  ILE   776      10.233 -11.829 -26.834  1.00114.39           C
ATOM    727  CG1 ILE   776      10.563 -11.203 -28.211  1.00114.39           C
ATOM    728  CG2 ILE   776       8.711 -11.969 -26.648  1.00114.39           C
ATOM    729  CD1 ILE   776      10.138  -9.742 -28.401  1.00114.39           C
ATOM    730  C   ILE   776      10.839 -12.017 -24.373  1.00114.39           C
ATOM    731  O   ILE   776      11.610 -12.979 -24.290  1.00114.39           O
ATOM    732  H   ILE   776      12.916 -11.415 -26.043  1.00  0.00           H
ATOM    733  HA  ILE   776      10.245 -10.233 -25.403  1.00  0.00           H
ATOM    734  HB  ILE   776      10.639 -12.837 -26.856  1.00  0.00           H
ATOM    735 HG12 ILE   776      11.637 -11.272 -28.387  1.00  0.00           H
ATOM    736 HG13 ILE   776      10.080 -11.800 -28.987  1.00  0.00           H
ATOM    737 HD11 ILE   776      10.371  -9.432 -29.420  1.00  0.00           H
ATOM    738 HD12 ILE   776       9.067  -9.632 -28.238  1.00  0.00           H
ATOM    739 HD13 ILE   776      10.687  -9.101 -27.713  1.00  0.00           H
ATOM    740 HG21 ILE   776       8.273 -12.465 -27.515  1.00  0.00           H
ATOM    741 HG22 ILE   776       8.491 -12.568 -25.765  1.00  0.00           H
ATOM    742 HG23 ILE   776       8.250 -10.989 -26.529  1.00  0.00           H
ATOM    743  N   GLY   777       9.946 -11.735 -23.427  1.00 41.54           N
ATOM    744  CA  GLY   777       9.822 -12.472 -22.167  1.00 41.54           C
ATOM    745  C   GLY   777       8.639 -11.976 -21.341  1.00 41.54           C
ATOM    746  O   GLY   777       7.794 -11.254 -21.857  1.00 41.54           O
ATOM    747  H   GLY   777       9.334 -10.931 -23.560  1.00  0.00           H
ATOM    748  HA2 GLY   777       9.691 -13.536 -22.369  1.00  0.00           H
ATOM    749  HA3 GLY   777      10.732 -12.333 -21.585  1.00  0.00           H
ATOM    750  N   ASP   778       8.611 -12.295 -20.047  1.00 91.31           N
ATOM    751  CA  ASP   778       7.612 -11.758 -19.111  1.00 91.31           C
ATOM    752  CB  ASP   778       6.821 -12.907 -18.487  1.00 91.31           C
ATOM    753  CG  ASP   778       5.642 -12.405 -17.650  1.00 91.31           C
ATOM    754  OD1 ASP   778       5.903 -11.619 -16.707  1.00 91.31           O
ATOM    755  OD2 ASP   778       4.657 -13.168 -17.608  1.00 91.31           O
ATOM    756  C   ASP   778       8.272 -10.830 -18.070  1.00 91.31           C
ATOM    757  O   ASP   778       8.944 -11.312 -17.147  1.00 91.31           O
ATOM    758  H   ASP   778       9.339 -12.880 -19.670  1.00  0.00           H
ATOM    759  HA  ASP   778       6.862 -11.187 -19.661  1.00  0.00           H
ATOM    760  HB2 ASP   778       7.479 -13.520 -17.870  1.00  0.00           H
ATOM    761  HB3 ASP   778       6.434 -13.534 -19.291  1.00  0.00           H
ATOM    762  N   PRO   779       8.112  -9.497 -18.200  1.00281.12           N
ATOM    763  CA  PRO   779       8.744  -8.520 -17.315  1.00281.12           C
ATOM    764  CD  PRO   779       7.588  -8.809 -19.370  1.00281.12           C
ATOM    765  CB  PRO   779       8.562  -7.159 -17.998  1.00281.12           C
ATOM    766  CG  PRO   779       8.394  -7.526 -19.466  1.00281.12           C
ATOM    767  C   PRO   779       8.183  -8.481 -15.891  1.00281.12           C
ATOM    768  O   PRO   779       8.761  -7.796 -15.049  1.00281.12           O
ATOM    769  HA  PRO   779       9.809  -8.747 -17.257  1.00  0.00           H
ATOM    770  HD2 PRO   779       7.735  -9.375 -20.286  1.00  0.00           H
ATOM    771  HD3 PRO   779       6.529  -8.588 -19.226  1.00  0.00           H
ATOM    772  HB2 PRO   779       7.652  -6.672 -17.642  1.00  0.00           H
ATOM    773  HB3 PRO   779       9.424  -6.514 -17.840  1.00  0.00           H
ATOM    774  HG2 PRO   779       9.361  -7.755 -19.909  1.00  0.00           H
ATOM    775  HG3 PRO   779       7.875  -6.752 -20.029  1.00  0.00           H
ATOM    776  N   GLY   780       7.047  -9.130 -15.611  1.00240.35           N
ATOM    777  CA  GLY   780       6.511  -9.249 -14.254  1.00240.35           C
ATOM    778  C   GLY   780       7.147 -10.419 -13.510  1.00240.35           C
ATOM    779  O   GLY   780       7.809 -10.240 -12.484  1.00240.35           O
ATOM    780  H   GLY   780       6.641  -9.736 -16.321  1.00  0.00           H
ATOM    781  HA2 GLY   780       5.436  -9.422 -14.315  1.00  0.00           H
ATOM    782  HA3 GLY   780       6.686  -8.333 -13.692  1.00  0.00           H
ATOM    783  N   ARG   781       7.102 -11.599 -14.136  1.00142.39           N
ATOM    784  CA  ARG   781       7.655 -12.855 -13.605  1.00142.39           C
ATOM    785  CB  ARG   781       7.202 -14.018 -14.506  1.00142.39           C
ATOM    786  CG  ARG   781       5.676 -14.220 -14.463  1.00142.39           C
ATOM    787  CD  ARG   781       5.233 -15.272 -15.490  1.00142.39           C
ATOM    788  NE  ARG   781       3.776 -15.554 -15.511  1.00142.39           N
ATOM    789  CZ  ARG   781       2.760 -14.701 -15.552  1.00142.39           C
ATOM    790  NH1 ARG   781       2.860 -13.412 -15.605  1.00142.39           N
ATOM    791  NH2 ARG   781       1.562 -15.189 -15.652  1.00142.39           N
ATOM    792  C   ARG   781       9.178 -12.806 -13.479  1.00142.39           C
ATOM    793  O   ARG   781       9.690 -13.115 -12.408  1.00142.39           O
ATOM    794  H   ARG   781       6.622 -11.627 -15.040  1.00  0.00           H
ATOM    795  HA  ARG   781       7.272 -13.021 -12.595  1.00  0.00           H
ATOM    796  HB2 ARG   781       7.497 -13.808 -15.533  1.00  0.00           H
ATOM    797  HB3 ARG   781       7.693 -14.941 -14.193  1.00  0.00           H
ATOM    798  HG2 ARG   781       5.369 -14.522 -13.463  1.00  0.00           H
ATOM    799  HG3 ARG   781       5.191 -13.276 -14.696  1.00  0.00           H
ATOM    800  HD2 ARG   781       5.554 -14.958 -16.480  1.00  0.00           H
ATOM    801  HD3 ARG   781       5.755 -16.203 -15.289  1.00  0.00           H
ATOM    802  HE  ARG   781       3.498 -16.509 -15.692  1.00  0.00           H
ATOM    803 HH11 ARG   781       3.681 -13.079 -16.112  1.00  0.00           H
ATOM    804 HH12 ARG   781       2.012 -12.885 -15.834  1.00  0.00           H
ATOM    805 HH21 ARG   781       1.498 -16.123 -16.024  1.00  0.00           H
ATOM    806 HH22 ARG   781       0.831 -14.537 -15.960  1.00  0.00           H
ATOM    807  N   PHE   782       9.875 -12.205 -14.448  1.00 52.62           N
ATOM    808  CA  PHE   782      11.322 -11.977 -14.354  1.00 52.62           C
ATOM    809  CB  PHE   782      11.852 -11.493 -15.709  1.00 52.62           C
ATOM    810  CG  PHE   782      13.331 -11.155 -15.708  1.00 52.62           C
ATOM    811  CD1 PHE   782      14.288 -12.174 -15.537  1.00 52.62           C
ATOM    812  CD2 PHE   782      13.755  -9.822 -15.875  1.00 52.62           C
ATOM    813  CE1 PHE   782      15.659 -11.867 -15.559  1.00 52.62           C
ATOM    814  CE2 PHE   782      15.127  -9.513 -15.878  1.00 52.62           C
ATOM    815  CZ  PHE   782      16.079 -10.535 -15.725  1.00 52.62           C
ATOM    816  C   PHE   782      11.707 -10.998 -13.231  1.00 52.62           C
ATOM    817  O   PHE   782      12.576 -11.316 -12.418  1.00 52.62           O
ATOM    818  H   PHE   782       9.391 -11.930 -15.299  1.00  0.00           H
ATOM    819  HA  PHE   782      11.806 -12.927 -14.121  1.00  0.00           H
ATOM    820  HB2 PHE   782      11.677 -12.267 -16.458  1.00  0.00           H
ATOM    821  HB3 PHE   782      11.291 -10.607 -16.011  1.00  0.00           H
ATOM    822  HD1 PHE   782      13.973 -13.197 -15.398  1.00  0.00           H
ATOM    823  HD2 PHE   782      13.031  -9.033 -16.012  1.00  0.00           H
ATOM    824  HE1 PHE   782      16.395 -12.652 -15.453  1.00  0.00           H
ATOM    825  HE2 PHE   782      15.456  -8.492 -16.018  1.00  0.00           H
ATOM    826  HZ  PHE   782      17.135 -10.299 -15.737  1.00  0.00           H
ATOM    827  N   LYS   783      10.989  -9.872 -13.085  1.00 78.34           N
ATOM    828  CA  LYS   783      11.271  -8.899 -12.015  1.00 78.34           C
ATOM    829  CB  LYS   783      10.507  -7.584 -12.235  1.00 78.34           C
ATOM    830  CG  LYS   783      11.144  -6.724 -13.340  1.00 78.34           C
ATOM    831  CD  LYS   783      10.407  -5.385 -13.479  1.00 78.34           C
ATOM    832  CE  LYS   783      10.920  -4.632 -14.709  1.00 78.34           C
ATOM    833  NZ  LYS   783      10.351  -3.265 -14.786  1.00 78.34           N
ATOM    834  C   LYS   783      11.002  -9.452 -10.616  1.00 78.34           C
ATOM    835  O   LYS   783      11.757  -9.103  -9.711  1.00 78.34           O
ATOM    836  H   LYS   783      10.230  -9.689 -13.728  1.00  0.00           H
ATOM    837  HA  LYS   783      12.339  -8.678 -12.030  1.00  0.00           H
ATOM    838  HB2 LYS   783       9.465  -7.801 -12.476  1.00  0.00           H
ATOM    839  HB3 LYS   783      10.528  -7.009 -11.308  1.00  0.00           H
ATOM    840  HG2 LYS   783      12.188  -6.528 -13.090  1.00  0.00           H
ATOM    841  HG3 LYS   783      11.117  -7.263 -14.287  1.00  0.00           H
ATOM    842  HD2 LYS   783       9.336  -5.568 -13.587  1.00  0.00           H
ATOM    843  HD3 LYS   783      10.580  -4.790 -12.580  1.00  0.00           H
ATOM    844  HE2 LYS   783      10.647  -5.209 -15.598  1.00  0.00           H
ATOM    845  HE3 LYS   783      12.011  -4.579 -14.657  1.00  0.00           H
ATOM    846  HZ1 LYS   783      10.675  -2.780 -15.611  1.00  0.00           H
ATOM    847  HZ2 LYS   783      10.648  -2.703 -13.985  1.00  0.00           H
ATOM    848  HZ3 LYS   783       9.343  -3.290 -14.788  1.00  0.00           H
ATOM    849  N   GLN   784      10.056 -10.378 -10.421  1.00 95.68           N
ATOM    850  CA  GLN   784       9.889 -11.033  -9.114  1.00 95.68           C
ATOM    851  CB  GLN   784       8.648 -11.941  -9.097  1.00 95.68           C
ATOM    852  CG  GLN   784       8.319 -12.445  -7.674  1.00 95.68           C
ATOM    853  CD  GLN   784       9.225 -13.564  -7.149  1.00 95.68           C
ATOM    854  OE1 GLN   784       9.775 -14.358  -7.892  1.00 95.68           O
ATOM    855  NE2 GLN   784       9.296 -13.747  -5.849  1.00 95.68           N
ATOM    856  C   GLN   784      11.152 -11.800  -8.695  1.00 95.68           C
ATOM    857  O   GLN   784      11.620 -11.616  -7.570  1.00 95.68           O
ATOM    858  H   GLN   784       9.447 -10.633 -11.191  1.00  0.00           H
ATOM    859  HA  GLN   784       9.725 -10.253  -8.370  1.00  0.00           H
ATOM    860  HB2 GLN   784       7.796 -11.360  -9.455  1.00  0.00           H
ATOM    861  HB3 GLN   784       8.787 -12.786  -9.773  1.00  0.00           H
ATOM    862  HG2 GLN   784       8.352 -11.601  -6.982  1.00  0.00           H
ATOM    863  HG3 GLN   784       7.299 -12.827  -7.675  1.00  0.00           H
ATOM    864 HE21 GLN   784       8.866 -13.099  -5.216  1.00  0.00           H
ATOM    865 HE22 GLN   784       9.839 -14.540  -5.524  1.00  0.00           H
ATOM    866  N   ILE   785      11.769 -12.530  -9.632  1.00 72.59           N
ATOM    867  CA  ILE   785      12.954 -13.348  -9.351  1.00 72.59           C
ATOM    868  CB  ILE   785      13.327 -14.240 -10.563  1.00 72.59           C
ATOM    869  CG1 ILE   785      12.169 -15.180 -10.983  1.00 72.59           C
ATOM    870  CG2 ILE   785      14.580 -15.079 -10.244  1.00 72.59           C
ATOM    871  CD1 ILE   785      12.356 -15.811 -12.370  1.00 72.59           C
ATOM    872  C   ILE   785      14.119 -12.456  -8.901  1.00 72.59           C
ATOM    873  O   ILE   785      14.631 -12.648  -7.798  1.00 72.59           O
ATOM    874  H   ILE   785      11.340 -12.606 -10.545  1.00  0.00           H
ATOM    875  HA  ILE   785      12.715 -14.001  -8.514  1.00  0.00           H
ATOM    876  HB  ILE   785      13.563 -13.587 -11.404  1.00  0.00           H
ATOM    877 HG12 ILE   785      12.056 -15.975 -10.248  1.00  0.00           H
ATOM    878 HG13 ILE   785      11.234 -14.627 -11.007  1.00  0.00           H
ATOM    879 HD11 ILE   785      11.458 -16.370 -12.635  1.00  0.00           H
ATOM    880 HD12 ILE   785      12.519 -15.032 -13.115  1.00  0.00           H
ATOM    881 HD13 ILE   785      13.201 -16.499 -12.370  1.00  0.00           H
ATOM    882 HG21 ILE   785      14.874 -15.669 -11.112  1.00  0.00           H
ATOM    883 HG22 ILE   785      15.421 -14.437  -9.986  1.00  0.00           H
ATOM    884 HG23 ILE   785      14.392 -15.757  -9.414  1.00  0.00           H
ATOM    885  N   ILE   786      14.402 -11.367  -9.633  1.00111.99           N
ATOM    886  CA  ILE   786      15.474 -10.427  -9.255  1.00111.99           C
ATOM    887  CB  ILE   786      15.784  -9.384 -10.362  1.00111.99           C
ATOM    888  CG1 ILE   786      15.844  -9.922 -11.810  1.00111.99           C
ATOM    889  CG2 ILE   786      17.110  -8.675 -10.018  1.00111.99           C
ATOM    890  CD1 ILE   786      17.077 -10.767 -12.128  1.00111.99           C
ATOM    891  C   ILE   786      15.152  -9.691  -7.942  1.00111.99           C
ATOM    892  O   ILE   786      16.021  -9.558  -7.082  1.00111.99           O
ATOM    893  H   ILE   786      13.910 -11.238 -10.509  1.00  0.00           H
ATOM    894  HA  ILE   786      16.376 -11.016  -9.081  1.00  0.00           H
ATOM    895  HB  ILE   786      14.987  -8.638 -10.350  1.00  0.00           H
ATOM    896 HG12 ILE   786      14.955 -10.510 -12.025  1.00  0.00           H
ATOM    897 HG13 ILE   786      15.835  -9.073 -12.495  1.00  0.00           H
ATOM    898 HD11 ILE   786      17.962 -10.133 -12.159  1.00  0.00           H
ATOM    899 HD12 ILE   786      17.202 -11.538 -11.371  1.00  0.00           H
ATOM    900 HD13 ILE   786      16.956 -11.227 -13.106  1.00  0.00           H
ATOM    901 HG21 ILE   786      17.438  -8.065 -10.858  1.00  0.00           H
ATOM    902 HG22 ILE   786      16.997  -8.041  -9.141  1.00  0.00           H
ATOM    903 HG23 ILE   786      17.892  -9.407  -9.809  1.00  0.00           H
ATOM    904  N   THR   787      13.917  -9.196  -7.783  1.00121.37           N
ATOM    905  CA  THR   787      13.540  -8.338  -6.642  1.00121.37           C
ATOM    906  CB  THR   787      12.170  -7.656  -6.802  1.00121.37           C
ATOM    907  OG1 THR   787      11.169  -8.582  -7.120  1.00121.37           O
ATOM    908  CG2 THR   787      12.134  -6.558  -7.866  1.00121.37           C
ATOM    909  C   THR   787      13.561  -9.070  -5.305  1.00121.37           C
ATOM    910  O   THR   787      14.128  -8.523  -4.361  1.00121.37           O
ATOM    911  H   THR   787      13.233  -9.373  -8.510  1.00  0.00           H
ATOM    912  HA  THR   787      14.292  -7.554  -6.564  1.00  0.00           H
ATOM    913  HB  THR   787      11.903  -7.194  -5.850  1.00  0.00           H
ATOM    914 HG21 THR   787      11.100  -6.349  -8.146  1.00  0.00           H
ATOM    915 HG22 THR   787      12.695  -6.858  -8.751  1.00  0.00           H
ATOM    916 HG23 THR   787      12.561  -5.645  -7.456  1.00  0.00           H
ATOM    917  HG1 THR   787      11.349  -8.867  -8.031  1.00  0.00           H
ATOM    918  N   ASN   788      13.076 -10.316  -5.206  1.00 93.82           N
ATOM    919  CA  ASN   788      13.260 -11.067  -3.960  0.76 93.82           C
ATOM    920  CB  ASN   788      12.262 -12.226  -3.826  0.76 93.82           C
ATOM    921  CG  ASN   788      12.506 -13.032  -2.547  0.76 93.82           C
ATOM    922  OD1 ASN   788      12.113 -12.694  -1.430  0.76 93.82           O
ATOM    923  ND2 ASN   788      13.104 -14.187  -2.683  0.76 93.82           N
ATOM    924  C   ASN   788      14.715 -11.519  -3.776  1.00 93.82           C
ATOM    925  O   ASN   788      15.180 -11.467  -2.648  1.00 93.82           O
ATOM    926  H   ASN   788      12.619 -10.749  -6.006  1.00  0.00           H
ATOM    927  HA  ASN   788      13.060 -10.388  -3.128  0.76  0.00           H
ATOM    928  HB2 ASN   788      11.251 -11.823  -3.799  0.76  0.00           H
ATOM    929  HB3 ASN   788      12.350 -12.877  -4.696  0.76  0.00           H
ATOM    930 HD21 ASN   788      13.453 -14.490  -3.575  0.76  0.00           H
ATOM    931 HD22 ASN   788      13.245 -14.726  -1.833  0.76  0.00           H
ATOM    932  N   LEU   789      15.479 -11.857  -4.824  1.00172.20           N
ATOM    933  CA  LEU   789      16.876 -12.273  -4.632  1.00172.20           C
ATOM    934  CB  LEU   789      17.461 -12.844  -5.940  1.00172.20           C
ATOM    935  CG  LEU   789      18.505 -13.959  -5.739  1.00172.20           C
ATOM    936  CD1 LEU   789      19.536 -13.646  -4.650  1.00172.20           C
ATOM    937  CD2 LEU   789      17.803 -15.270  -5.386  1.00172.20           C
ATOM    938  C   LEU   789      17.747 -11.127  -4.087  1.00172.20           C
ATOM    939  O   LEU   789      18.249 -11.209  -2.968  1.00172.20           O
ATOM    940  H   LEU   789      15.090 -11.863  -5.760  1.00  0.00           H
ATOM    941  HA  LEU   789      16.880 -13.060  -3.877  1.00  0.00           H
ATOM    942  HB2 LEU   789      16.661 -13.258  -6.548  1.00  0.00           H
ATOM    943  HB3 LEU   789      17.912 -12.040  -6.522  1.00  0.00           H
ATOM    944  HG  LEU   789      19.027 -14.102  -6.686  1.00  0.00           H
ATOM    945 HD21 LEU   789      16.983 -15.464  -6.076  1.00  0.00           H
ATOM    946 HD22 LEU   789      17.435 -15.224  -4.365  1.00  0.00           H
ATOM    947 HD23 LEU   789      18.510 -16.088  -5.461  1.00  0.00           H
ATOM    948 HD11 LEU   789      19.093 -13.699  -3.656  1.00  0.00           H
ATOM    949 HD12 LEU   789      19.954 -12.652  -4.792  1.00  0.00           H
ATOM    950 HD13 LEU   789      20.351 -14.358  -4.685  1.00  0.00           H
ATOM    951  N   VAL   790      17.754  -9.980  -4.773  1.00 62.93           N
ATOM    952  CA  VAL   790      18.486  -8.782  -4.327  1.00 62.93           C
ATOM    953  CB  VAL   790      18.432  -7.687  -5.415  1.00 62.93           C
ATOM    954  CG1 VAL   790      19.079  -6.369  -4.971  1.00 62.93           C
ATOM    955  CG2 VAL   790      19.159  -8.148  -6.687  1.00 62.93           C
ATOM    956  C   VAL   790      17.940  -8.275  -2.986  1.00 62.93           C
ATOM    957  O   VAL   790      18.713  -7.994  -2.070  1.00 62.93           O
ATOM    958  H   VAL   790      17.242  -9.941  -5.650  1.00  0.00           H
ATOM    959  HA  VAL   790      19.530  -9.055  -4.165  1.00  0.00           H
ATOM    960  HB  VAL   790      17.389  -7.482  -5.662  1.00  0.00           H
ATOM    961 HG21 VAL   790      19.117  -7.367  -7.446  1.00  0.00           H
ATOM    962 HG22 VAL   790      20.203  -8.368  -6.458  1.00  0.00           H
ATOM    963 HG23 VAL   790      18.690  -9.044  -7.092  1.00  0.00           H
ATOM    964 HG11 VAL   790      19.030  -5.641  -5.781  1.00  0.00           H
ATOM    965 HG12 VAL   790      20.123  -6.542  -4.714  1.00  0.00           H
ATOM    966 HG13 VAL   790      18.559  -5.958  -4.108  1.00  0.00           H
ATOM    967  N   GLY   791      16.615  -8.329  -2.801  1.00 54.04           N
ATOM    968  CA  GLY   791      15.934  -7.966  -1.559  1.00 54.04           C
ATOM    969  C   GLY   791      16.289  -8.844  -0.356  1.00 54.04           C
ATOM    970  O   GLY   791      16.448  -8.291   0.740  1.00 54.04           O
ATOM    971  H   GLY   791      16.036  -8.627  -3.578  1.00  0.00           H
ATOM    972  HA2 GLY   791      14.861  -8.046  -1.730  1.00  0.00           H
ATOM    973  HA3 GLY   791      16.173  -6.932  -1.316  1.00  0.00           H
ATOM    974  N   ASN   792      16.496 -10.149  -0.577  1.00100.29           N
ATOM    975  CA  ASN   792      16.970 -11.141   0.391  1.00100.29           C
ATOM    976  CB  ASN   792      16.817 -12.564  -0.172  1.00100.29           C
ATOM    977  CG  ASN   792      15.435 -13.184  -0.091  1.00100.29           C
ATOM    978  OD1 ASN   792      14.386 -12.550  -0.011  1.00100.29           O
ATOM    979  ND2 ASN   792      15.428 -14.494  -0.042  1.00100.29           N
ATOM    980  C   ASN   792      18.443 -10.934   0.748  1.00100.29           C
ATOM    981  O   ASN   792      18.756 -10.836   1.932  1.00100.29           O
ATOM    982  H   ASN   792      16.310 -10.500  -1.512  1.00  0.00           H
ATOM    983  HA  ASN   792      16.393 -11.059   1.311  1.00  0.00           H
ATOM    984  HB2 ASN   792      17.485 -13.205   0.403  1.00  0.00           H
ATOM    985  HB3 ASN   792      17.151 -12.611  -1.205  1.00  0.00           H
ATOM    986 HD21 ASN   792      16.303 -14.992  -0.065  1.00  0.00           H
ATOM    987 HD22 ASN   792      14.565 -14.965   0.218  1.00  0.00           H
ATOM    988  N   SER   793      19.328 -10.747  -0.232  1.00273.16           N
ATOM    989  CA  SER   793      20.750 -10.502   0.044  1.00273.16           C
ATOM    990  CB  SER   793      21.530 -10.427  -1.268  1.00273.16           C
ATOM    991  OG  SER   793      21.516 -11.678  -1.916  1.00273.16           O
ATOM    992  C   SER   793      20.957  -9.227   0.872  1.00273.16           C
ATOM    993  O   SER   793      21.579  -9.287   1.931  1.00273.16           O
ATOM    994  H   SER   793      19.050 -10.899  -1.200  1.00  0.00           H
ATOM    995  HA  SER   793      21.152 -11.337   0.622  1.00  0.00           H
ATOM    996  HB2 SER   793      21.085  -9.669  -1.915  1.00  0.00           H
ATOM    997  HB3 SER   793      22.562 -10.160  -1.051  1.00  0.00           H
ATOM    998  HG  SER   793      22.207 -12.230  -1.469  1.00  0.00           H
ATOM    999  N   VAL   794      20.176  -8.164   0.617  1.00177.68           N
ATOM   1000  CA  VAL   794      20.157  -6.967   1.490  1.00177.68           C
ATOM   1001  CB  VAL   794      19.992  -5.647   0.700  1.00177.68           C
ATOM   1002  CG1 VAL   794      20.941  -5.573  -0.499  1.00177.68           C
ATOM   1003  CG2 VAL   794      18.575  -5.409   0.182  1.00177.68           C
ATOM   1004  C   VAL   794      19.226  -7.083   2.720  1.00177.68           C
ATOM   1005  O   VAL   794      18.993  -6.085   3.408  1.00177.68           O
ATOM   1006  H   VAL   794      19.634  -8.162  -0.245  1.00  0.00           H
ATOM   1007  HA  VAL   794      21.155  -6.895   1.925  1.00  0.00           H
ATOM   1008  HB  VAL   794      20.240  -4.822   1.370  1.00  0.00           H
ATOM   1009 HG21 VAL   794      18.516  -4.420  -0.273  1.00  0.00           H
ATOM   1010 HG22 VAL   794      18.316  -6.158  -0.559  1.00  0.00           H
ATOM   1011 HG23 VAL   794      17.886  -5.475   1.006  1.00  0.00           H
ATOM   1012 HG11 VAL   794      20.856  -4.602  -0.982  1.00  0.00           H
ATOM   1013 HG12 VAL   794      20.677  -6.335  -1.231  1.00  0.00           H
ATOM   1014 HG13 VAL   794      21.972  -5.721  -0.173  1.00  0.00           H
ATOM   1015  N   LYS   795      18.653  -8.261   3.025  1.00168.31           N
ATOM   1016  CA  LYS   795      18.359  -8.658   4.423  1.00168.31           C
ATOM   1017  CB  LYS   795      17.216  -9.705   4.559  1.00168.31           C
ATOM   1018  CG  LYS   795      15.803  -9.376   4.038  1.00168.31           C
ATOM   1019  CD  LYS   795      14.804 -10.478   4.455  1.00168.31           C
ATOM   1020  CE  LYS   795      13.417 -10.345   3.807  1.00168.31           C
ATOM   1021  NZ  LYS   795      12.455 -11.302   4.399  1.00168.31           N
ATOM   1022  C   LYS   795      19.622  -9.254   5.073  1.00168.31           C
ATOM   1023  O   LYS   795      20.028  -8.788   6.133  1.00168.31           O
ATOM   1024  H   LYS   795      18.836  -9.025   2.378  1.00  0.00           H
ATOM   1025  HA  LYS   795      18.106  -7.781   5.018  1.00  0.00           H
ATOM   1026  HB2 LYS   795      17.524 -10.630   4.080  1.00  0.00           H
ATOM   1027  HB3 LYS   795      17.126  -9.933   5.623  1.00  0.00           H
ATOM   1028  HG2 LYS   795      15.471  -8.419   4.442  1.00  0.00           H
ATOM   1029  HG3 LYS   795      15.829  -9.325   2.953  1.00  0.00           H
ATOM   1030  HD2 LYS   795      15.205 -11.450   4.170  1.00  0.00           H
ATOM   1031  HD3 LYS   795      14.694 -10.462   5.542  1.00  0.00           H
ATOM   1032  HE2 LYS   795      13.041  -9.331   3.949  1.00  0.00           H
ATOM   1033  HE3 LYS   795      13.503 -10.550   2.735  1.00  0.00           H
ATOM   1034  HZ1 LYS   795      12.812 -12.257   4.351  1.00  0.00           H
ATOM   1035  HZ2 LYS   795      12.280 -11.102   5.387  1.00  0.00           H
ATOM   1036  HZ3 LYS   795      11.588 -11.345   3.871  1.00  0.00           H
ATOM   1037  N   PHE   796      20.183 -10.303   4.466  1.00127.79           N
ATOM   1038  CA  PHE   796      21.015 -11.307   5.145  1.00127.79           C
ATOM   1039  CB  PHE   796      20.627 -12.693   4.609  1.00127.79           C
ATOM   1040  CG  PHE   796      19.158 -13.047   4.801  1.00127.79           C
ATOM   1041  CD1 PHE   796      18.603 -13.058   6.095  1.00127.79           C
ATOM   1042  CD2 PHE   796      18.337 -13.338   3.695  1.00127.79           C
ATOM   1043  CE1 PHE   796      17.238 -13.334   6.279  1.00127.79           C
ATOM   1044  CE2 PHE   796      16.972 -13.628   3.878  1.00127.79           C
ATOM   1045  CZ  PHE   796      16.424 -13.625   5.172  1.00127.79           C
ATOM   1046  C   PHE   796      22.537 -11.080   5.108  1.00127.79           C
ATOM   1047  O   PHE   796      23.246 -11.717   5.884  1.00127.79           O
ATOM   1048  H   PHE   796      19.782 -10.589   3.580  1.00  0.00           H
ATOM   1049  HA  PHE   796      20.764 -11.287   6.206  1.00  0.00           H
ATOM   1050  HB2 PHE   796      20.875 -12.728   3.548  1.00  0.00           H
ATOM   1051  HB3 PHE   796      21.227 -13.449   5.118  1.00  0.00           H
ATOM   1052  HD1 PHE   796      19.225 -12.848   6.954  1.00  0.00           H
ATOM   1053  HD2 PHE   796      18.754 -13.327   2.699  1.00  0.00           H
ATOM   1054  HE1 PHE   796      16.815 -13.322   7.274  1.00  0.00           H
ATOM   1055  HE2 PHE   796      16.340 -13.852   3.029  1.00  0.00           H
ATOM   1056  HZ  PHE   796      15.375 -13.844   5.314  1.00  0.00           H
ATOM   1057  N   THR   797      23.022 -10.058   4.398  1.00270.00           N
ATOM   1058  CA  THR   797      24.340  -9.451   4.671  1.00270.00           C
ATOM   1059  CB  THR   797      24.734  -8.469   3.560  1.00270.00           C
ATOM   1060  OG1 THR   797      23.676  -7.566   3.307  1.00270.00           O
ATOM   1061  CG2 THR   797      25.062  -9.168   2.246  1.00270.00           C
ATOM   1062  C   THR   797      24.357  -8.710   6.010  1.00270.00           C
ATOM   1063  O   THR   797      25.230  -8.946   6.840  1.00270.00           O
ATOM   1064  H   THR   797      22.428  -9.608   3.707  1.00  0.00           H
ATOM   1065  HA  THR   797      25.099 -10.227   4.728  1.00  0.00           H
ATOM   1066  HB  THR   797      25.616  -7.910   3.876  1.00  0.00           H
ATOM   1067 HG21 THR   797      25.877  -9.872   2.404  1.00  0.00           H
ATOM   1068 HG22 THR   797      25.385  -8.433   1.509  1.00  0.00           H
ATOM   1069 HG23 THR   797      24.195  -9.713   1.872  1.00  0.00           H
ATOM   1070  HG1 THR   797      23.809  -7.268   2.403  1.00  0.00           H
ATOM   1071  N   ASN   798      23.361  -7.845   6.224  1.00287.49           N
ATOM   1072  CA  ASN   798      23.137  -6.937   7.359  1.00287.49           C
ATOM   1073  CB  ASN   798      22.634  -7.722   8.578  1.00287.49           C
ATOM   1074  CG  ASN   798      22.101  -6.769   9.638  1.00287.49           C
ATOM   1075  OD1 ASN   798      21.174  -5.995   9.410  1.00287.49           O
ATOM   1076  ND2 ASN   798      22.767  -6.685  10.767  1.00287.49           N
ATOM   1077  C   ASN   798      24.265  -5.933   7.717  1.00287.49           C
ATOM   1078  O   ASN   798      23.945  -4.818   8.124  1.00287.49           O
ATOM   1079  H   ASN   798      22.726  -7.755   5.443  1.00  0.00           H
ATOM   1080  HA  ASN   798      22.295  -6.321   7.062  1.00  0.00           H
ATOM   1081  HB2 ASN   798      21.825  -8.388   8.277  1.00  0.00           H
ATOM   1082  HB3 ASN   798      23.448  -8.327   8.979  1.00  0.00           H
ATOM   1083 HD21 ASN   798      22.511  -5.936  11.381  1.00  0.00           H
ATOM   1084 HD22 ASN   798      23.631  -7.195  10.869  1.00  0.00           H
ATOM   1085  N   ASP   799      25.540  -6.316   7.638  1.00208.30           N
ATOM   1086  CA  ASP   799      26.710  -5.495   7.987  1.00208.30           C
ATOM   1087  CB  ASP   799      27.812  -6.438   8.527  1.00208.30           C
ATOM   1088  CG  ASP   799      28.734  -5.734   9.536  1.00208.30           C
ATOM   1089  OD1 ASP   799      28.209  -5.359  10.603  1.00208.30           O
ATOM   1090  OD2 ASP   799      29.816  -5.272   9.099  1.00208.30           O
ATOM   1091  C   ASP   799      27.195  -4.603   6.812  1.00208.30           C
ATOM   1092  O   ASP   799      26.477  -4.400   5.829  1.00208.30           O
ATOM   1093  H   ASP   799      25.718  -7.270   7.344  1.00  0.00           H
ATOM   1094  HA  ASP   799      26.425  -4.827   8.802  1.00  0.00           H
ATOM   1095  HB2 ASP   799      27.346  -7.283   9.040  1.00  0.00           H
ATOM   1096  HB3 ASP   799      28.393  -6.841   7.694  1.00  0.00           H
ATOM   1097  N   LYS   800      28.457  -4.149   6.869  1.00176.82           N
ATOM   1098  CA  LYS   800      29.188  -3.250   5.942  1.00176.82           C
ATOM   1099  CB  LYS   800      30.611  -3.109   6.515  1.00176.82           C
ATOM   1100  CG  LYS   800      31.446  -4.407   6.349  1.00176.82           C
ATOM   1101  CD  LYS   800      32.917  -4.215   6.698  1.00176.82           C
ATOM   1102  CE  LYS   800      33.066  -3.835   8.168  1.00176.82           C
ATOM   1103  NZ  LYS   800      34.497  -3.712   8.518  1.00176.82           N
ATOM   1104  C   LYS   800      29.302  -3.657   4.454  1.00176.82           C
ATOM   1105  O   LYS   800      30.223  -3.192   3.788  1.00176.82           O
ATOM   1106  H   LYS   800      28.979  -4.433   7.698  1.00  0.00           H
ATOM   1107  HA  LYS   800      28.699  -2.276   5.955  1.00  0.00           H
ATOM   1108  HB2 LYS   800      31.116  -2.290   6.000  1.00  0.00           H
ATOM   1109  HB3 LYS   800      30.541  -2.845   7.572  1.00  0.00           H
ATOM   1110  HG2 LYS   800      31.036  -5.204   6.963  1.00  0.00           H
ATOM   1111  HG3 LYS   800      31.425  -4.761   5.320  1.00  0.00           H
ATOM   1112  HD2 LYS   800      33.336  -3.439   6.054  1.00  0.00           H
ATOM   1113  HD3 LYS   800      33.439  -5.154   6.502  1.00  0.00           H
ATOM   1114  HE2 LYS   800      32.545  -2.888   8.339  1.00  0.00           H
ATOM   1115  HE3 LYS   800      32.570  -4.600   8.779  1.00  0.00           H
ATOM   1116  HZ1 LYS   800      34.596  -3.442   9.486  1.00  0.00           H
ATOM   1117  HZ2 LYS   800      34.956  -4.600   8.367  1.00  0.00           H
ATOM   1118  HZ3 LYS   800      34.931  -3.017   7.924  1.00  0.00           H
ATOM   1119  N   GLY   801      28.753  -4.827   4.145  1.00 99.35           N
ATOM   1120  CA  GLY   801      29.208  -5.732   3.088  1.00 99.35           C
ATOM   1121  C   GLY   801      29.105  -5.194   1.657  1.00 99.35           C
ATOM   1122  O   GLY   801      28.668  -4.071   1.426  1.00 99.35           O
ATOM   1123  H   GLY   801      27.999  -5.124   4.745  1.00  0.00           H
ATOM   1124  HA2 GLY   801      30.246  -6.009   3.272  1.00  0.00           H
ATOM   1125  HA3 GLY   801      28.598  -6.630   3.148  1.00  0.00           H
ATOM   1126  N   HIS   802      29.270  -6.104   0.697  1.00116.96           N
ATOM   1127  CA  HIS   802      29.014  -5.856  -0.726  1.00116.96           C
ATOM   1128  ND1 HIS   802      29.964  -4.150  -3.410  1.00116.96           N
ATOM   1129  CG  HIS   802      30.186  -5.439  -2.936  1.00116.96           C
ATOM   1130  CB  HIS   802      30.348  -5.804  -1.483  1.00116.96           C
ATOM   1131  NE2 HIS   802      29.962  -5.540  -5.115  1.00116.96           N
ATOM   1132  CD2 HIS   802      30.171  -6.307  -3.989  1.00116.96           C
ATOM   1133  CE1 HIS   802      29.864  -4.255  -4.736  1.00116.96           C
ATOM   1134  C   HIS   802      28.085  -6.931  -1.295  1.00116.96           C
ATOM   1135  O   HIS   802      28.187  -8.095  -0.894  1.00116.96           O
ATOM   1136  H   HIS   802      29.476  -7.059   0.970  1.00  0.00           H
ATOM   1137  HA  HIS   802      28.530  -4.885  -0.854  1.00  0.00           H
ATOM   1138  HB2 HIS   802      30.846  -6.772  -1.410  1.00  0.00           H
ATOM   1139  HB3 HIS   802      30.991  -5.054  -1.018  1.00  0.00           H
ATOM   1140  HD2 HIS   802      30.281  -7.382  -3.932  1.00  0.00           H
ATOM   1141  HE1 HIS   802      29.722  -3.412  -5.397  1.00  0.00           H
ATOM   1142  HE2 HIS   802      29.850  -5.877  -6.060  1.00  0.00           H
ATOM   1143  N   ILE   803      27.272  -6.585  -2.299  1.00148.28           N
ATOM   1144  CA  ILE   803      26.632  -7.575  -3.184  1.00148.28           C
ATOM   1145  CB  ILE   803      25.146  -7.851  -2.850  1.00148.28           C
ATOM   1146  CG1 ILE   803      24.177  -6.755  -3.339  1.00148.28           C
ATOM   1147  CG2 ILE   803      24.951  -8.087  -1.345  1.00148.28           C
ATOM   1148  CD1 ILE   803      22.703  -7.161  -3.231  1.00148.28           C
ATOM   1149  C   ILE   803      26.852  -7.234  -4.659  1.00148.28           C
ATOM   1150  O   ILE   803      26.815  -6.069  -5.065  1.00148.28           O
ATOM   1151  H   ILE   803      27.262  -5.609  -2.585  1.00  0.00           H
ATOM   1152  HA  ILE   803      27.148  -8.522  -3.024  1.00  0.00           H
ATOM   1153  HB  ILE   803      24.881  -8.777  -3.365  1.00  0.00           H
ATOM   1154 HG12 ILE   803      24.362  -6.528  -4.388  1.00  0.00           H
ATOM   1155 HG13 ILE   803      24.348  -5.850  -2.756  1.00  0.00           H
ATOM   1156 HD11 ILE   803      22.510  -8.031  -3.860  1.00  0.00           H
ATOM   1157 HD12 ILE   803      22.083  -6.329  -3.562  1.00  0.00           H
ATOM   1158 HD13 ILE   803      22.444  -7.398  -2.202  1.00  0.00           H
ATOM   1159 HG21 ILE   803      24.967  -7.139  -0.822  1.00  0.00           H
ATOM   1160 HG22 ILE   803      24.009  -8.590  -1.152  1.00  0.00           H
ATOM   1161 HG23 ILE   803      25.754  -8.711  -0.965  1.00  0.00           H
ATOM   1162  N   PHE   804      27.041  -8.270  -5.473  1.00 66.63           N
ATOM   1163  CA  PHE   804      27.462  -8.150  -6.866  1.00 66.63           C
ATOM   1164  CB  PHE   804      28.887  -8.723  -6.988  1.00 66.63           C
ATOM   1165  CG  PHE   804      29.705  -8.164  -8.137  1.00 66.63           C
ATOM   1166  CD1 PHE   804      30.891  -7.442  -7.889  1.00 66.63           C
ATOM   1167  CD2 PHE   804      29.307  -8.396  -9.464  1.00 66.63           C
ATOM   1168  CE1 PHE   804      31.660  -6.950  -8.959  1.00 66.63           C
ATOM   1169  CE2 PHE   804      30.093  -7.937 -10.533  1.00 66.63           C
ATOM   1170  CZ  PHE   804      31.266  -7.206 -10.283  1.00 66.63           C
ATOM   1171  C   PHE   804      26.425  -8.808  -7.792  1.00 66.63           C
ATOM   1172  O   PHE   804      26.340 -10.032  -7.902  1.00 66.63           O
ATOM   1173  H   PHE   804      27.032  -9.203  -5.065  1.00  0.00           H
ATOM   1174  HA  PHE   804      27.513  -7.094  -7.132  1.00  0.00           H
ATOM   1175  HB2 PHE   804      29.426  -8.515  -6.064  1.00  0.00           H
ATOM   1176  HB3 PHE   804      28.836  -9.808  -7.082  1.00  0.00           H
ATOM   1177  HD1 PHE   804      31.237  -7.292  -6.877  1.00  0.00           H
ATOM   1178  HD2 PHE   804      28.414  -8.964  -9.664  1.00  0.00           H
ATOM   1179  HE1 PHE   804      32.574  -6.406  -8.766  1.00  0.00           H
ATOM   1180  HE2 PHE   804      29.804  -8.171 -11.546  1.00  0.00           H
ATOM   1181  HZ  PHE   804      31.870  -6.857 -11.110  1.00  0.00           H
ATOM   1182  N   VAL   805      25.571  -7.977  -8.396  1.00 54.68           N
ATOM   1183  CA  VAL   805      24.506  -8.376  -9.329  1.00 54.68           C
ATOM   1184  CB  VAL   805      23.370  -7.324  -9.322  1.00 54.68           C
ATOM   1185  CG1 VAL   805      22.210  -7.711 -10.252  1.00 54.68           C
ATOM   1186  CG2 VAL   805      22.816  -7.077  -7.910  1.00 54.68           C
ATOM   1187  C   VAL   805      25.099  -8.544 -10.731  1.00 54.68           C
ATOM   1188  O   VAL   805      25.301  -7.559 -11.440  1.00 54.68           O
ATOM   1189  H   VAL   805      25.695  -6.980  -8.241  1.00  0.00           H
ATOM   1190  HA  VAL   805      24.093  -9.334  -9.010  1.00  0.00           H
ATOM   1191  HB  VAL   805      23.765  -6.374  -9.678  1.00  0.00           H
ATOM   1192 HG21 VAL   805      23.578  -6.599  -7.296  1.00  0.00           H
ATOM   1193 HG22 VAL   805      21.957  -6.410  -7.961  1.00  0.00           H
ATOM   1194 HG23 VAL   805      22.528  -8.015  -7.447  1.00  0.00           H
ATOM   1195 HG11 VAL   805      22.564  -7.816 -11.278  1.00  0.00           H
ATOM   1196 HG12 VAL   805      21.767  -8.650  -9.934  1.00  0.00           H
ATOM   1197 HG13 VAL   805      21.450  -6.929 -10.233  1.00  0.00           H
ATOM   1198  N   THR   806      25.443  -9.769 -11.123  1.00 52.04           N
ATOM   1199  CA  THR   806      26.087 -10.036 -12.422  1.00 52.04           C
ATOM   1200  CB  THR   806      27.291 -10.982 -12.310  1.00 52.04           C
ATOM   1201  OG1 THR   806      27.938 -10.903 -11.065  1.00 52.04           O
ATOM   1202  CG2 THR   806      28.346 -10.630 -13.354  1.00 52.04           C
ATOM   1203  C   THR   806      25.092 -10.632 -13.414  1.00 52.04           C
ATOM   1204  O   THR   806      24.374 -11.574 -13.073  1.00 52.04           O
ATOM   1205  H   THR   806      25.239 -10.556 -10.511  1.00  0.00           H
ATOM   1206  HA  THR   806      26.451  -9.095 -12.837  1.00  0.00           H
ATOM   1207  HB  THR   806      26.965 -12.005 -12.473  1.00  0.00           H
ATOM   1208  HG1 THR   806      27.316 -11.183 -10.384  1.00  0.00           H
ATOM   1209 HG21 THR   806      28.734  -9.629 -13.168  1.00  0.00           H
ATOM   1210 HG22 THR   806      29.162 -11.350 -13.290  1.00  0.00           H
ATOM   1211 HG23 THR   806      27.909 -10.665 -14.352  1.00  0.00           H
ATOM   1212  N   VAL   807      25.129 -10.171 -14.667  1.00 46.59           N
ATOM   1213  CA  VAL   807      24.255 -10.641 -15.751  1.00 46.59           C
ATOM   1214  CB  VAL   807      23.193  -9.581 -16.103  1.00 46.59           C
ATOM   1215  CG1 VAL   807      22.224 -10.094 -17.174  1.00 46.59           C
ATOM   1216  CG2 VAL   807      22.388  -9.183 -14.857  1.00 46.59           C
ATOM   1217  C   VAL   807      25.072 -11.061 -16.974  1.00 46.59           C
ATOM   1218  O   VAL   807      25.788 -10.243 -17.558  1.00 46.59           O
ATOM   1219  H   VAL   807      25.703  -9.353 -14.858  1.00  0.00           H
ATOM   1220  HA  VAL   807      23.717 -11.523 -15.403  1.00  0.00           H
ATOM   1221  HB  VAL   807      23.685  -8.687 -16.490  1.00  0.00           H
ATOM   1222 HG21 VAL   807      22.073 -10.074 -14.316  1.00  0.00           H
ATOM   1223 HG22 VAL   807      23.005  -8.567 -14.199  1.00  0.00           H
ATOM   1224 HG23 VAL   807      21.510  -8.613 -15.142  1.00  0.00           H
ATOM   1225 HG11 VAL   807      21.453  -9.350 -17.366  1.00  0.00           H
ATOM   1226 HG12 VAL   807      22.763 -10.270 -18.103  1.00  0.00           H
ATOM   1227 HG13 VAL   807      21.762 -11.023 -16.845  1.00  0.00           H
ATOM   1228  N   HIS   808      24.844 -12.300 -17.421  1.00102.32           N
ATOM   1229  CA  HIS   808      25.600 -13.015 -18.459  1.00102.32           C
ATOM   1230  ND1 HIS   808      28.187 -12.625 -16.184  1.00102.32           N
ATOM   1231  CG  HIS   808      27.930 -13.273 -17.391  1.00102.32           C
ATOM   1232  CB  HIS   808      26.636 -13.942 -17.783  1.00102.32           C
ATOM   1233  NE2 HIS   808      30.014 -12.575 -17.425  1.00102.32           N
ATOM   1234  CD2 HIS   808      29.061 -13.248 -18.155  1.00102.32           C
ATOM   1235  CE1 HIS   808      29.465 -12.222 -16.250  1.00102.32           C
ATOM   1236  C   HIS   808      24.684 -13.829 -19.391  1.00102.32           C
ATOM   1237  O   HIS   808      23.495 -14.010 -19.129  1.00102.32           O
ATOM   1238  H   HIS   808      24.151 -12.847 -16.915  1.00  0.00           H
ATOM   1239  HA  HIS   808      26.126 -12.293 -19.083  1.00  0.00           H
ATOM   1240  HB2 HIS   808      26.191 -14.392 -16.894  1.00  0.00           H
ATOM   1241  HB3 HIS   808      26.896 -14.761 -18.451  1.00  0.00           H
ATOM   1242  HD2 HIS   808      29.174 -13.672 -19.144  1.00  0.00           H
ATOM   1243  HE1 HIS   808      29.982 -11.690 -15.462  1.00  0.00           H
ATOM   1244  HE2 HIS   808      30.969 -12.392 -17.704  1.00  0.00           H
ATOM   1245  N   LEU   809      25.269 -14.410 -20.441  1.00112.63           N
ATOM   1246  CA  LEU   809      24.681 -15.504 -21.225  1.00112.63           C
ATOM   1247  CB  LEU   809      24.796 -15.206 -22.736  1.00112.63           C
ATOM   1248  CG  LEU   809      23.923 -14.080 -23.320  1.00112.63           C
ATOM   1249  CD1 LEU   809      22.436 -14.264 -23.009  1.00112.63           C
ATOM   1250  CD2 LEU   809      24.338 -12.679 -22.888  1.00112.63           C
ATOM   1251  C   LEU   809      25.365 -16.842 -20.888  1.00112.63           C
ATOM   1252  O   LEU   809      26.503 -16.850 -20.422  1.00112.63           O
ATOM   1253  H   LEU   809      26.264 -14.275 -20.544  1.00  0.00           H
ATOM   1254  HA  LEU   809      23.631 -15.610 -20.967  1.00  0.00           H
ATOM   1255  HB2 LEU   809      24.532 -16.114 -23.280  1.00  0.00           H
ATOM   1256  HB3 LEU   809      25.841 -14.996 -22.976  1.00  0.00           H
ATOM   1257  HG  LEU   809      24.037 -14.126 -24.402  1.00  0.00           H
ATOM   1258 HD21 LEU   809      24.035 -12.481 -21.861  1.00  0.00           H
ATOM   1259 HD22 LEU   809      23.856 -11.968 -23.552  1.00  0.00           H
ATOM   1260 HD23 LEU   809      25.417 -12.559 -22.984  1.00  0.00           H
ATOM   1261 HD11 LEU   809      22.135 -15.273 -23.285  1.00  0.00           H
ATOM   1262 HD12 LEU   809      21.853 -13.540 -23.578  1.00  0.00           H
ATOM   1263 HD13 LEU   809      22.250 -14.114 -21.945  1.00  0.00           H
ATOM   1264  N   ALA   810      24.749 -17.967 -21.273  1.00 74.71           N
ATOM   1265  CA  ALA   810      25.420 -19.273 -21.297  1.00 74.71           C
ATOM   1266  CB  ALA   810      25.237 -19.967 -19.942  1.00 74.71           C
ATOM   1267  C   ALA   810      24.947 -20.182 -22.447  1.00 74.71           C
ATOM   1268  O   ALA   810      23.807 -20.654 -22.447  1.00 74.71           O
ATOM   1269  H   ALA   810      23.816 -17.890 -21.654  1.00  0.00           H
ATOM   1270  HA  ALA   810      26.490 -19.104 -21.434  1.00  0.00           H
ATOM   1271  HB1 ALA   810      25.816 -20.891 -19.923  1.00  0.00           H
ATOM   1272  HB2 ALA   810      25.585 -19.315 -19.138  1.00  0.00           H
ATOM   1273  HB3 ALA   810      24.185 -20.206 -19.793  1.00  0.00           H
ATOM   1274  N   ASP   811      25.888 -20.637 -23.275  1.00 63.96           N
ATOM   1275  CA  ASP   811      25.630 -21.529 -24.416  1.00 63.96           C
ATOM   1276  CB  ASP   811      26.641 -21.251 -25.532  1.00 63.96           C
ATOM   1277  CG  ASP   811      26.514 -19.842 -26.125  1.00 63.96           C
ATOM   1278  OD1 ASP   811      25.454 -19.210 -25.907  1.00 63.96           O
ATOM   1279  OD2 ASP   811      27.473 -19.440 -26.813  1.00 63.96           O
ATOM   1280  C   ASP   811      25.657 -23.011 -24.026  1.00 63.96           C
ATOM   1281  O   ASP   811      24.601 -23.628 -23.826  1.00 63.96           O
ATOM   1282  H   ASP   811      26.781 -20.165 -23.263  1.00  0.00           H
ATOM   1283  HA  ASP   811      24.639 -21.316 -24.815  1.00  0.00           H
ATOM   1284  HB2 ASP   811      27.652 -21.390 -25.141  1.00  0.00           H
ATOM   1285  HB3 ASP   811      26.487 -21.975 -26.334  1.00  0.00           H
ATOM   1286  N   LYS   869      16.359 -19.216 -28.165  1.00284.95           N
ATOM   1287  CA  LYS   869      16.661 -19.636 -26.796  1.00284.95           C
ATOM   1288  CB  LYS   869      16.502 -21.167 -26.670  1.00284.95           C
ATOM   1289  CG  LYS   869      15.037 -21.628 -26.758  1.00284.95           C
ATOM   1290  CD  LYS   869      14.252 -21.313 -25.469  1.00284.95           C
ATOM   1291  CE  LYS   869      12.748 -21.560 -25.623  1.00284.95           C
ATOM   1292  NZ  LYS   869      12.118 -20.521 -26.477  1.00284.95           N
ATOM   1293  C   LYS   869      18.036 -19.148 -26.328  1.00284.95           C
ATOM   1294  O   LYS   869      18.952 -19.945 -26.132  1.00284.95           O
ATOM   1295  H   LYS   869      17.108 -19.216 -28.854  1.00  0.00           H
ATOM   1296  HA  LYS   869      15.950 -19.158 -26.129  1.00  0.00           H
ATOM   1297  HB2 LYS   869      17.079 -21.655 -27.457  1.00  0.00           H
ATOM   1298  HB3 LYS   869      16.910 -21.505 -25.709  1.00  0.00           H
ATOM   1299  HG2 LYS   869      14.563 -21.155 -27.617  1.00  0.00           H
ATOM   1300  HG3 LYS   869      15.018 -22.709 -26.914  1.00  0.00           H
ATOM   1301  HD2 LYS   869      14.406 -20.275 -25.170  1.00  0.00           H
ATOM   1302  HD3 LYS   869      14.631 -21.953 -24.673  1.00  0.00           H
ATOM   1303  HE2 LYS   869      12.596 -22.558 -26.041  1.00  0.00           H
ATOM   1304  HE3 LYS   869      12.296 -21.538 -24.624  1.00  0.00           H
ATOM   1305  HZ1 LYS   869      11.129 -20.701 -26.587  1.00  0.00           H
ATOM   1306  HZ2 LYS   869      12.231 -19.608 -26.051  1.00  0.00           H
ATOM   1307  HZ3 LYS   869      12.556 -20.501 -27.388  1.00  0.00           H
ATOM   1308  N   ILE   870      18.147 -17.849 -26.041  1.00190.65           N
ATOM   1309  CA  ILE   870      19.222 -17.372 -25.156  1.00190.65           C
ATOM   1310  CB  ILE   870      19.409 -15.833 -25.207  1.00190.65           C
ATOM   1311  CG1 ILE   870      18.217 -15.035 -24.633  1.00190.65           C
ATOM   1312  CG2 ILE   870      19.766 -15.402 -26.640  1.00190.65           C
ATOM   1313  CD1 ILE   870      18.405 -13.515 -24.631  1.00190.65           C
ATOM   1314  C   ILE   870      18.932 -17.884 -23.740  1.00190.65           C
ATOM   1315  O   ILE   870      17.796 -17.790 -23.272  1.00190.65           O
ATOM   1316  H   ILE   870      17.298 -17.299 -26.078  1.00  0.00           H
ATOM   1317  HA  ILE   870      20.164 -17.818 -25.485  1.00  0.00           H
ATOM   1318  HB  ILE   870      20.272 -15.602 -24.583  1.00  0.00           H
ATOM   1319 HG12 ILE   870      17.318 -15.266 -25.202  1.00  0.00           H
ATOM   1320 HG13 ILE   870      18.060 -15.328 -23.596  1.00  0.00           H
ATOM   1321 HG21 ILE   870      20.121 -14.370 -26.646  1.00  0.00           H
ATOM   1322 HG22 ILE   870      20.570 -16.030 -27.026  1.00  0.00           H
ATOM   1323 HG23 ILE   870      18.897 -15.487 -27.292  1.00  0.00           H
ATOM   1324 HD11 ILE   870      17.581 -13.047 -24.092  1.00  0.00           H
ATOM   1325 HD12 ILE   870      19.341 -13.260 -24.133  1.00  0.00           H
ATOM   1326 HD13 ILE   870      18.408 -13.135 -25.651  1.00  0.00           H
ATOM   1327  N   LYS   871      19.939 -18.422 -23.047  1.00125.32           N
ATOM   1328  CA  LYS   871      19.900 -18.509 -21.582  1.00125.32           C
ATOM   1329  CB  LYS   871      20.756 -19.669 -21.065  1.00125.32           C
ATOM   1330  CG  LYS   871      20.202 -21.053 -21.415  1.00125.32           C
ATOM   1331  CD  LYS   871      21.096 -22.146 -20.796  1.00125.32           C
ATOM   1332  CE  LYS   871      21.416 -23.295 -21.761  1.00125.32           C
ATOM   1333  NZ  LYS   871      22.172 -22.804 -22.939  1.00125.32           N
ATOM   1334  C   LYS   871      20.455 -17.204 -21.040  1.00125.32           C
ATOM   1335  O   LYS   871      21.655 -16.975 -21.185  1.00125.32           O
ATOM   1336  H   LYS   871      20.847 -18.466 -23.489  1.00  0.00           H
ATOM   1337  HA  LYS   871      18.876 -18.631 -21.219  1.00  0.00           H
ATOM   1338  HB2 LYS   871      21.760 -19.571 -21.474  1.00  0.00           H
ATOM   1339  HB3 LYS   871      20.832 -19.580 -19.984  1.00  0.00           H
ATOM   1340  HG2 LYS   871      19.188 -21.153 -21.024  1.00  0.00           H
ATOM   1341  HG3 LYS   871      20.163 -21.152 -22.499  1.00  0.00           H
ATOM   1342  HD2 LYS   871      22.042 -21.716 -20.459  1.00  0.00           H
ATOM   1343  HD3 LYS   871      20.596 -22.549 -19.913  1.00  0.00           H
ATOM   1344  HE2 LYS   871      20.489 -23.785 -22.070  1.00  0.00           H
ATOM   1345  HE3 LYS   871      22.023 -24.026 -21.219  1.00  0.00           H
ATOM   1346  HZ1 LYS   871      22.737 -23.527 -23.381  1.00  0.00           H
ATOM   1347  HZ2 LYS   871      22.855 -22.103 -22.652  1.00  0.00           H
ATOM   1348  HZ3 LYS   871      21.577 -22.360 -23.622  1.00  0.00           H
ATOM   1349  N   LEU   872      19.617 -16.385 -20.413  1.00100.41           N
ATOM   1350  CA  LEU   872      20.134 -15.365 -19.511  1.00100.41           C
ATOM   1351  CB  LEU   872      19.082 -14.268 -19.284  1.00100.41           C
ATOM   1352  CG  LEU   872      19.683 -13.001 -18.648  1.00100.41           C
ATOM   1353  CD1 LEU   872      20.497 -12.209 -19.676  1.00100.41           C
ATOM   1354  CD2 LEU   872      18.572 -12.102 -18.111  1.00100.41           C
ATOM   1355  C   LEU   872      20.547 -16.046 -18.204  1.00100.41           C
ATOM   1356  O   LEU   872      19.802 -16.878 -17.678  1.00100.41           O
ATOM   1357  H   LEU   872      18.668 -16.710 -20.257  1.00  0.00           H
ATOM   1358  HA  LEU   872      21.021 -14.917 -19.962  1.00  0.00           H
ATOM   1359  HB2 LEU   872      18.619 -13.999 -20.234  1.00  0.00           H
ATOM   1360  HB3 LEU   872      18.309 -14.669 -18.629  1.00  0.00           H
ATOM   1361  HG  LEU   872      20.327 -13.274 -17.812  1.00  0.00           H
ATOM   1362 HD21 LEU   872      17.994 -12.642 -17.364  1.00  0.00           H
ATOM   1363 HD22 LEU   872      17.914 -11.788 -18.921  1.00  0.00           H
ATOM   1364 HD23 LEU   872      19.015 -11.225 -17.641  1.00  0.00           H
ATOM   1365 HD11 LEU   872      19.882 -11.960 -20.540  1.00  0.00           H
ATOM   1366 HD12 LEU   872      21.363 -12.783 -20.002  1.00  0.00           H
ATOM   1367 HD13 LEU   872      20.866 -11.293 -19.224  1.00  0.00           H
ATOM   1368  N   LEU   873      21.755 -15.750 -17.737  1.00137.22           N
ATOM   1369  CA  LEU   873      22.229 -16.063 -16.395  1.00137.22           C
ATOM   1370  CB  LEU   873      23.651 -16.664 -16.460  1.00137.22           C
ATOM   1371  CG  LEU   873      23.736 -18.195 -16.611  1.00137.22           C
ATOM   1372  CD1 LEU   873      23.350 -18.916 -15.319  1.00137.22           C
ATOM   1373  CD2 LEU   873      22.860 -18.741 -17.739  1.00137.22           C
ATOM   1374  C   LEU   873      22.204 -14.773 -15.579  1.00137.22           C
ATOM   1375  O   LEU   873      22.754 -13.758 -16.010  1.00137.22           O
ATOM   1376  H   LEU   873      22.300 -15.057 -18.246  1.00  0.00           H
ATOM   1377  HA  LEU   873      21.558 -16.775 -15.917  1.00  0.00           H
ATOM   1378  HB2 LEU   873      24.195 -16.200 -17.284  1.00  0.00           H
ATOM   1379  HB3 LEU   873      24.185 -16.396 -15.545  1.00  0.00           H
ATOM   1380  HG  LEU   873      24.773 -18.451 -16.833  1.00  0.00           H
ATOM   1381 HD21 LEU   873      21.818 -18.542 -17.514  1.00  0.00           H
ATOM   1382 HD22 LEU   873      23.014 -19.814 -17.831  1.00  0.00           H
ATOM   1383 HD23 LEU   873      23.126 -18.244 -18.672  1.00  0.00           H
ATOM   1384 HD11 LEU   873      23.975 -18.563 -14.498  1.00  0.00           H
ATOM   1385 HD12 LEU   873      23.502 -19.989 -15.429  1.00  0.00           H
ATOM   1386 HD13 LEU   873      22.310 -18.724 -15.069  1.00  0.00           H
ATOM   1387  N   VAL   874      21.666 -14.846 -14.365  1.00 78.36           N
ATOM   1388  CA  VAL   874      21.839 -13.802 -13.352  1.00 78.36           C
ATOM   1389  CB  VAL   874      20.544 -13.021 -13.080  1.00 78.36           C
ATOM   1390  CG1 VAL   874      20.789 -11.915 -12.042  1.00 78.36           C
ATOM   1391  CG2 VAL   874      19.962 -12.400 -14.357  1.00 78.36           C
ATOM   1392  C   VAL   874      22.372 -14.448 -12.086  1.00 78.36           C
ATOM   1393  O   VAL   874      21.710 -15.318 -11.515  1.00 78.36           O
ATOM   1394  H   VAL   874      21.235 -15.722 -14.077  1.00  0.00           H
ATOM   1395  HA  VAL   874      22.580 -13.084 -13.701  1.00  0.00           H
ATOM   1396  HB  VAL   874      19.804 -13.705 -12.677  1.00  0.00           H
ATOM   1397 HG21 VAL   874      19.109 -11.769 -14.114  1.00  0.00           H
ATOM   1398 HG22 VAL   874      20.722 -11.807 -14.860  1.00  0.00           H
ATOM   1399 HG23 VAL   874      19.627 -13.190 -15.029  1.00  0.00           H
ATOM   1400 HG11 VAL   874      19.887 -11.326 -11.899  1.00  0.00           H
ATOM   1401 HG12 VAL   874      21.598 -11.262 -12.368  1.00  0.00           H
ATOM   1402 HG13 VAL   874      21.058 -12.357 -11.082  1.00  0.00           H
ATOM   1403  N   THR   875      23.544 -13.996 -11.640  1.00121.03           N
ATOM   1404  CA  THR   875      24.162 -14.434 -10.386  1.00121.03           C
ATOM   1405  CB  THR   875      25.476 -15.197 -10.619  1.00121.03           C
ATOM   1406  OG1 THR   875      25.941 -15.777  -9.426  1.00121.03           O
ATOM   1407  CG2 THR   875      26.626 -14.386 -11.202  1.00121.03           C
ATOM   1408  C   THR   875      24.281 -13.274  -9.407  1.00121.03           C
ATOM   1409  O   THR   875      24.761 -12.196  -9.760  1.00121.03           O
ATOM   1410  H   THR   875      23.973 -13.213 -12.129  1.00  0.00           H
ATOM   1411  HA  THR   875      23.495 -15.154  -9.929  1.00  0.00           H
ATOM   1412  HB  THR   875      25.264 -16.006 -11.316  1.00  0.00           H
ATOM   1413 HG21 THR   875      27.506 -15.023 -11.304  1.00  0.00           H
ATOM   1414 HG22 THR   875      26.872 -13.545 -10.555  1.00  0.00           H
ATOM   1415 HG23 THR   875      26.341 -14.030 -12.190  1.00  0.00           H
ATOM   1416  HG1 THR   875      26.396 -15.108  -8.903  1.00  0.00           H
ATOM   1417  N   ILE   876      23.743 -13.479  -8.207  1.00120.30           N
ATOM   1418  CA  ILE   876      23.816 -12.553  -7.079  1.00120.30           C
ATOM   1419  CB  ILE   876      22.421 -12.285  -6.466  1.00120.30           C
ATOM   1420  CG1 ILE   876      21.286 -12.047  -7.490  1.00120.30           C
ATOM   1421  CG2 ILE   876      22.520 -11.122  -5.460  1.00120.30           C
ATOM   1422  CD1 ILE   876      21.481 -10.867  -8.441  1.00120.30           C
ATOM   1423  C   ILE   876      24.753 -13.184  -6.051  1.00120.30           C
ATOM   1424  O   ILE   876      24.397 -14.193  -5.440  1.00120.30           O
ATOM   1425  H   ILE   876      23.424 -14.422  -7.999  1.00  0.00           H
ATOM   1426  HA  ILE   876      24.242 -11.605  -7.408  1.00  0.00           H
ATOM   1427  HB  ILE   876      22.126 -13.172  -5.906  1.00  0.00           H
ATOM   1428 HG12 ILE   876      21.145 -12.951  -8.083  1.00  0.00           H
ATOM   1429 HG13 ILE   876      20.358 -11.877  -6.945  1.00  0.00           H
ATOM   1430 HD11 ILE   876      22.383 -11.000  -9.034  1.00  0.00           H
ATOM   1431 HD12 ILE   876      20.623 -10.802  -9.110  1.00  0.00           H
ATOM   1432 HD13 ILE   876      21.544  -9.946  -7.870  1.00  0.00           H
ATOM   1433 HG21 ILE   876      21.540 -10.905  -5.033  1.00  0.00           H
ATOM   1434 HG22 ILE   876      22.913 -10.226  -5.941  1.00  0.00           H
ATOM   1435 HG23 ILE   876      23.184 -11.399  -4.638  1.00  0.00           H
ATOM   1436  N   GLU   877      25.986 -12.686  -5.987  1.00 94.49           N
ATOM   1437  CA  GLU   877      26.934 -13.038  -4.925  1.00 94.49           C
ATOM   1438  CB  GLU   877      28.343 -13.215  -5.518  1.00 94.49           C
ATOM   1439  CG  GLU   877      29.388 -13.647  -4.469  1.00 94.49           C
ATOM   1440  CD  GLU   877      30.428 -14.638  -5.020  1.00 94.49           C
ATOM   1441  OE1 GLU   877      30.002 -15.666  -5.602  1.00 94.49           O
ATOM   1442  OE2 GLU   877      31.623 -14.472  -4.686  1.00 94.49           O
ATOM   1443  C   GLU   877      26.889 -11.976  -3.818  1.00 94.49           C
ATOM   1444  O   GLU   877      26.898 -10.775  -4.110  1.00 94.49           O
ATOM   1445  H   GLU   877      26.201 -11.867  -6.542  1.00  0.00           H
ATOM   1446  HA  GLU   877      26.649 -13.992  -4.481  1.00  0.00           H
ATOM   1447  HB2 GLU   877      28.274 -13.966  -6.305  1.00  0.00           H
ATOM   1448  HB3 GLU   877      28.669 -12.280  -5.977  1.00  0.00           H
ATOM   1449  HG2 GLU   877      28.881 -14.134  -3.635  1.00  0.00           H
ATOM   1450  HG3 GLU   877      29.878 -12.754  -4.072  1.00  0.00           H
ATOM   1451  N   ASP   878      26.812 -12.405  -2.558  1.00121.27           N
ATOM   1452  CA  ASP   878      26.743 -11.527  -1.390  1.00121.27           C
ATOM   1453  CB  ASP   878      25.298 -11.441  -0.860  1.00121.27           C
ATOM   1454  CG  ASP   878      24.657 -12.728  -0.324  1.00121.27           C
ATOM   1455  OD1 ASP   878      25.195 -13.240   0.686  1.00121.27           O
ATOM   1456  OD2 ASP   878      23.420 -12.817  -0.514  1.00121.27           O
ATOM   1457  C   ASP   878      27.754 -11.910  -0.305  1.00121.27           C
ATOM   1458  O   ASP   878      28.007 -13.087  -0.045  1.00121.27           O
ATOM   1459  H   ASP   878      26.729 -13.408  -2.397  1.00  0.00           H
ATOM   1460  HA  ASP   878      27.023 -10.522  -1.709  1.00  0.00           H
ATOM   1461  HB2 ASP   878      25.288 -10.714  -0.053  1.00  0.00           H
ATOM   1462  HB3 ASP   878      24.676 -11.048  -1.665  1.00  0.00           H
ATOM   1463  N   THR   879      28.257 -10.914   0.433  1.00207.32           N
ATOM   1464  CA  THR   879      29.056 -11.144   1.650  0.71207.32           C
ATOM   1465  CB  THR   879      30.009  -9.975   1.956  0.71207.32           C
ATOM   1466  OG1 THR   879      29.284  -8.820   2.302  1.00207.32           O
ATOM   1467  CG2 THR   879      30.935  -9.607   0.801  1.00207.32           C
ATOM   1468  C   THR   879      28.175 -11.496   2.862  1.00207.32           C
ATOM   1469  O   THR   879      28.277 -10.856   3.913  1.00207.32           O
ATOM   1470  H   THR   879      28.067  -9.955   0.158  1.00  0.00           H
ATOM   1471  HA  THR   879      29.681 -12.020   1.472  0.71  0.00           H
ATOM   1472  HB  THR   879      30.629 -10.260   2.808  0.71  0.00           H
ATOM   1473 HG21 THR   879      31.523 -10.476   0.510  1.00  0.00           H
ATOM   1474 HG22 THR   879      31.603  -8.808   1.119  1.00  0.00           H
ATOM   1475 HG23 THR   879      30.353  -9.265  -0.053  1.00  0.00           H
ATOM   1476  HG1 THR   879      28.760  -9.090   3.071  1.00  0.00           H
ATOM   1477  N   GLY   880      27.156 -12.334   2.661  1.00107.00           N
ATOM   1478  CA  GLY   880      26.284 -12.840   3.712  1.00107.00           C
ATOM   1479  C   GLY   880      26.948 -13.903   4.585  1.00107.00           C
ATOM   1480  O   GLY   880      28.125 -14.236   4.443  1.00107.00           O
ATOM   1481  H   GLY   880      27.027 -12.727   1.730  1.00  0.00           H
ATOM   1482  HA2 GLY   880      25.979 -12.025   4.359  1.00  0.00           H
ATOM   1483  HA3 GLY   880      25.393 -13.269   3.255  1.00  0.00           H
ATOM   1484  N   VAL   881      26.164 -14.469   5.503  1.00139.89           N
ATOM   1485  CA  VAL   881      26.629 -15.535   6.410  1.00139.89           C
ATOM   1486  CB  VAL   881      25.589 -15.773   7.530  1.00139.89           C
ATOM   1487  CG1 VAL   881      24.211 -16.204   7.007  1.00139.89           C
ATOM   1488  CG2 VAL   881      26.056 -16.798   8.572  1.00139.89           C
ATOM   1489  C   VAL   881      27.013 -16.835   5.679  1.00139.89           C
ATOM   1490  O   VAL   881      27.885 -17.553   6.165  1.00139.89           O
ATOM   1491  H   VAL   881      25.222 -14.117   5.603  1.00  0.00           H
ATOM   1492  HA  VAL   881      27.543 -15.180   6.889  1.00  0.00           H
ATOM   1493  HB  VAL   881      25.457 -14.826   8.055  1.00  0.00           H
ATOM   1494 HG11 VAL   881      23.523 -16.320   7.843  1.00  0.00           H
ATOM   1495 HG12 VAL   881      23.807 -15.448   6.335  1.00  0.00           H
ATOM   1496 HG13 VAL   881      24.286 -17.154   6.479  1.00  0.00           H
ATOM   1497 HG21 VAL   881      25.368 -16.807   9.417  1.00  0.00           H
ATOM   1498 HG22 VAL   881      26.091 -17.798   8.136  1.00  0.00           H
ATOM   1499 HG23 VAL   881      27.051 -16.533   8.931  1.00  0.00           H
ATOM   1500  N   GLY   882      26.438 -17.113   4.502  1.00 91.16           N
ATOM   1501  CA  GLY   882      26.418 -18.449   3.892  1.00 91.16           C
ATOM   1502  C   GLY   882      25.482 -19.396   4.655  1.00 91.16           C
ATOM   1503  O   GLY   882      25.492 -19.437   5.888  1.00 91.16           O
ATOM   1504  H   GLY   882      25.835 -16.416   4.090  1.00  0.00           H
ATOM   1505  HA2 GLY   882      26.071 -18.360   2.862  1.00  0.00           H
ATOM   1506  HA3 GLY   882      27.421 -18.877   3.875  1.00  0.00           H
ATOM   1507  N   ILE   883      24.515 -20.001   3.960  1.00204.45           N
ATOM   1508  CA  ILE   883      23.403 -20.684   4.639  1.00204.45           C
ATOM   1509  CB  ILE   883      22.158 -20.878   3.739  1.00204.45           C
ATOM   1510  CG1 ILE   883      22.372 -21.523   2.357  1.00204.45           C
ATOM   1511  CG2 ILE   883      21.484 -19.516   3.518  1.00204.45           C
ATOM   1512  CD1 ILE   883      22.921 -22.949   2.386  1.00204.45           C
ATOM   1513  C   ILE   883      23.844 -21.982   5.347  1.00204.45           C
ATOM   1514  O   ILE   883      24.757 -22.672   4.889  1.00204.45           O
ATOM   1515  H   ILE   883      24.572 -20.016   2.948  1.00  0.00           H
ATOM   1516  HA  ILE   883      23.091 -20.004   5.428  1.00  0.00           H
ATOM   1517  HB  ILE   883      21.443 -21.498   4.283  1.00  0.00           H
ATOM   1518 HG12 ILE   883      21.413 -21.557   1.841  1.00  0.00           H
ATOM   1519 HG13 ILE   883      23.033 -20.895   1.770  1.00  0.00           H
ATOM   1520 HD11 ILE   883      22.726 -23.430   1.430  1.00  0.00           H
ATOM   1521 HD12 ILE   883      23.998 -22.935   2.541  1.00  0.00           H
ATOM   1522 HD13 ILE   883      22.434 -23.516   3.176  1.00  0.00           H
ATOM   1523 HG21 ILE   883      20.560 -19.639   2.953  1.00  0.00           H
ATOM   1524 HG22 ILE   883      21.243 -19.057   4.477  1.00  0.00           H
ATOM   1525 HG23 ILE   883      22.148 -18.853   2.961  1.00  0.00           H
ATOM   1526  N   PRO   884      23.154 -22.395   6.427  1.00 80.14           N
ATOM   1527  CA  PRO   884      23.331 -23.726   6.998  0.74 80.14           C
ATOM   1528  CD  PRO   884      22.256 -21.605   7.257  1.00 80.14           C
ATOM   1529  CB  PRO   884      22.428 -23.771   8.239  0.74 80.14           C
ATOM   1530  CG  PRO   884      22.261 -22.300   8.616  0.74 80.14           C
ATOM   1531  C   PRO   884      22.964 -24.813   5.980  1.00 80.14           C
ATOM   1532  O   PRO   884      21.876 -24.786   5.406  1.00 80.14           O
ATOM   1533  HA  PRO   884      24.373 -23.836   7.302  0.74  0.00           H
ATOM   1534  HD2 PRO   884      22.607 -20.579   7.373  1.00  0.00           H
ATOM   1535  HD3 PRO   884      21.252 -21.620   6.831  1.00  0.00           H
ATOM   1536  HB2 PRO   884      21.449 -24.180   7.984  0.74  0.00           H
ATOM   1537  HB3 PRO   884      22.881 -24.344   9.048  0.74  0.00           H
ATOM   1538  HG2 PRO   884      21.335 -22.123   9.164  0.74  0.00           H
ATOM   1539  HG3 PRO   884      23.124 -21.967   9.193  0.74  0.00           H
ATOM   1540  N   LEU   885      23.759 -25.882   5.905  1.00 40.58           N
ATOM   1541  CA  LEU   885      23.489 -27.008   4.996  1.00 40.58           C
ATOM   1542  CB  LEU   885      24.696 -27.966   5.003  1.00 40.58           C
ATOM   1543  CG  LEU   885      26.057 -27.320   4.664  1.00 40.58           C
ATOM   1544  CD1 LEU   885      27.156 -28.382   4.738  1.00 40.58           C
ATOM   1545  CD2 LEU   885      26.085 -26.682   3.276  1.00 40.58           C
ATOM   1546  C   LEU   885      22.179 -27.754   5.335  1.00 40.58           C
ATOM   1547  O   LEU   885      21.476 -28.220   4.443  1.00 40.58           O
ATOM   1548  H   LEU   885      24.661 -25.834   6.351  1.00  0.00           H
ATOM   1549  HA  LEU   885      23.369 -26.617   3.984  1.00  0.00           H
ATOM   1550  HB2 LEU   885      24.766 -28.423   5.991  1.00  0.00           H
ATOM   1551  HB3 LEU   885      24.501 -28.761   4.281  1.00  0.00           H
ATOM   1552  HG  LEU   885      26.289 -26.553   5.405  1.00  0.00           H
ATOM   1553 HD11 LEU   885      28.124 -27.921   4.537  1.00  0.00           H
ATOM   1554 HD12 LEU   885      26.973 -29.159   3.996  1.00  0.00           H
ATOM   1555 HD13 LEU   885      27.179 -28.826   5.733  1.00  0.00           H
ATOM   1556 HD21 LEU   885      27.086 -26.312   3.052  1.00  0.00           H
ATOM   1557 HD22 LEU   885      25.797 -27.411   2.519  1.00  0.00           H
ATOM   1558 HD23 LEU   885      25.399 -25.836   3.233  1.00  0.00           H
ATOM   1559  N   GLU   886      21.753 -27.719   6.602  1.00108.80           N
ATOM   1560  CA  GLU   886      20.443 -28.226   7.046  1.00108.80           C
ATOM   1561  CB  GLU   886      20.475 -28.413   8.576  1.00108.80           C
ATOM   1562  CG  GLU   886      20.565 -27.120   9.415  1.00108.80           C
ATOM   1563  CD  GLU   886      19.198 -26.501   9.734  1.00108.80           C
ATOM   1564  OE1 GLU   886      18.269 -27.259  10.084  1.00108.80           O
ATOM   1565  OE2 GLU   886      18.943 -25.361   9.295  1.00108.80           O
ATOM   1566  C   GLU   886      19.257 -27.356   6.577  1.00108.80           C
ATOM   1567  O   GLU   886      18.181 -27.887   6.287  1.00108.80           O
ATOM   1568  H   GLU   886      22.341 -27.262   7.280  1.00  0.00           H
ATOM   1569  HA  GLU   886      20.292 -29.210   6.601  1.00  0.00           H
ATOM   1570  HB2 GLU   886      19.608 -29.001   8.879  1.00  0.00           H
ATOM   1571  HB3 GLU   886      21.352 -29.017   8.811  1.00  0.00           H
ATOM   1572  HG2 GLU   886      21.037 -27.370  10.367  1.00  0.00           H
ATOM   1573  HG3 GLU   886      21.217 -26.396   8.920  1.00  0.00           H
ATOM   1574  N   ALA   887      19.483 -26.056   6.360  1.00 65.89           N
ATOM   1575  CA  ALA   887      18.521 -25.141   5.755  1.00 65.89           C
ATOM   1576  CB  ALA   887      18.862 -23.706   6.180  1.00 65.89           C
ATOM   1577  C   ALA   887      18.483 -25.267   4.227  1.00 65.89           C
ATOM   1578  O   ALA   887      17.398 -25.200   3.655  1.00 65.89           O
ATOM   1579  H   ALA   887      20.412 -25.695   6.529  1.00  0.00           H
ATOM   1580  HA  ALA   887      17.527 -25.382   6.128  1.00  0.00           H
ATOM   1581  HB1 ALA   887      18.820 -23.620   7.266  1.00  0.00           H
ATOM   1582  HB2 ALA   887      19.857 -23.430   5.837  1.00  0.00           H
ATOM   1583  HB3 ALA   887      18.151 -23.013   5.733  1.00  0.00           H
ATOM   1584  N   GLN   888      19.620 -25.549   3.577  1.00114.34           N
ATOM   1585  CA  GLN   888      19.778 -25.538   2.115  1.00114.34           C
ATOM   1586  CB  GLN   888      21.172 -26.087   1.767  1.00114.34           C
ATOM   1587  CG  GLN   888      21.531 -25.929   0.279  1.00114.34           C
ATOM   1588  CD  GLN   888      22.936 -26.439  -0.040  1.00114.34           C
ATOM   1589  OE1 GLN   888      23.552 -27.178   0.708  1.00114.34           O
ATOM   1590  NE2 GLN   888      23.463 -26.146  -1.208  1.00114.34           N
ATOM   1591  C   GLN   888      18.699 -26.342   1.374  1.00114.34           C
ATOM   1592  O   GLN   888      18.018 -25.808   0.500  1.00114.34           O
ATOM   1593  H   GLN   888      20.466 -25.589   4.136  1.00  0.00           H
ATOM   1594  HA  GLN   888      19.717 -24.504   1.774  1.00  0.00           H
ATOM   1595  HB2 GLN   888      21.921 -25.572   2.366  1.00  0.00           H
ATOM   1596  HB3 GLN   888      21.213 -27.145   2.027  1.00  0.00           H
ATOM   1597  HG2 GLN   888      21.468 -24.876   0.005  1.00  0.00           H
ATOM   1598  HG3 GLN   888      20.822 -26.483  -0.335  1.00  0.00           H
ATOM   1599 HE21 GLN   888      22.986 -25.567  -1.873  1.00  0.00           H
ATOM   1600 HE22 GLN   888      24.391 -26.500  -1.364  1.00  0.00           H
ATOM   1601  N   ALA   889      18.435 -27.570   1.829  1.00 47.01           N
ATOM   1602  CA  ALA   889      17.432 -28.459   1.239  1.00 47.01           C
ATOM   1603  CB  ALA   889      17.636 -29.851   1.849  1.00 47.01           C
ATOM   1604  C   ALA   889      15.972 -27.984   1.415  1.00 47.01           C
ATOM   1605  O   ALA   889      15.074 -28.512   0.761  1.00 47.01           O
ATOM   1606  H   ALA   889      19.011 -27.927   2.579  1.00  0.00           H
ATOM   1607  HA  ALA   889      17.618 -28.522   0.165  1.00  0.00           H
ATOM   1608  HB1 ALA   889      18.655 -30.193   1.661  1.00  0.00           H
ATOM   1609  HB2 ALA   889      16.937 -30.555   1.393  1.00  0.00           H
ATOM   1610  HB3 ALA   889      17.459 -29.817   2.925  1.00  0.00           H
ATOM   1611  N   ARG   890      15.715 -27.034   2.325  1.00206.51           N
ATOM   1612  CA  ARG   890      14.379 -26.504   2.636  1.00206.51           C
ATOM   1613  CB  ARG   890      14.246 -26.267   4.148  1.00206.51           C
ATOM   1614  CG  ARG   890      14.480 -27.515   5.012  1.00206.51           C
ATOM   1615  CD  ARG   890      14.045 -27.269   6.464  1.00206.51           C
ATOM   1616  NE  ARG   890      14.806 -26.186   7.122  1.00206.51           N
ATOM   1617  CZ  ARG   890      15.738 -26.342   8.046  1.00206.51           C
ATOM   1618  NH1 ARG   890      16.236 -27.504   8.326  1.00206.51           N
ATOM   1619  NH2 ARG   890      16.241 -25.315   8.665  1.00206.51           N
ATOM   1620  C   ARG   890      14.032 -25.205   1.907  1.00206.51           C
ATOM   1621  O   ARG   890      12.848 -24.955   1.730  1.00206.51           O
ATOM   1622  H   ARG   890      16.509 -26.622   2.807  1.00  0.00           H
ATOM   1623  HA  ARG   890      13.622 -27.229   2.332  1.00  0.00           H
ATOM   1624  HB2 ARG   890      14.955 -25.497   4.447  1.00  0.00           H
ATOM   1625  HB3 ARG   890      13.240 -25.894   4.344  1.00  0.00           H
ATOM   1626  HG2 ARG   890      15.536 -27.787   4.993  1.00  0.00           H
ATOM   1627  HG3 ARG   890      13.889 -28.341   4.613  1.00  0.00           H
ATOM   1628  HD2 ARG   890      12.987 -27.003   6.473  1.00  0.00           H
ATOM   1629  HD3 ARG   890      14.147 -28.201   7.026  1.00  0.00           H
ATOM   1630  HE  ARG   890      14.526 -25.240   6.921  1.00  0.00           H
ATOM   1631 HH11 ARG   890      16.390 -28.126   7.550  1.00  0.00           H
ATOM   1632 HH12 ARG   890      16.956 -27.505   9.052  1.00  0.00           H
ATOM   1633 HH21 ARG   890      15.954 -24.383   8.455  1.00  0.00           H
ATOM   1634 HH22 ARG   890      17.141 -25.447   9.148  1.00  0.00           H
ATOM   1635  N   ILE   891      15.008 -24.384   1.502  1.00177.26           N
ATOM   1636  CA  ILE   891      14.813 -22.946   1.187  1.00177.26           C
ATOM   1637  CB  ILE   891      16.175 -22.329   0.760  1.00177.26           C
ATOM   1638  CG1 ILE   891      17.056 -22.134   2.016  1.00177.26           C
ATOM   1639  CG2 ILE   891      16.036 -20.987   0.025  1.00177.26           C
ATOM   1640  CD1 ILE   891      18.513 -21.748   1.731  1.00177.26           C
ATOM   1641  C   ILE   891      13.692 -22.646   0.168  1.00177.26           C
ATOM   1642  O   ILE   891      13.008 -21.637   0.300  1.00177.26           O
ATOM   1643  H   ILE   891      15.955 -24.691   1.683  1.00  0.00           H
ATOM   1644  HA  ILE   891      14.501 -22.443   2.104  1.00  0.00           H
ATOM   1645  HB  ILE   891      16.672 -23.027   0.083  1.00  0.00           H
ATOM   1646 HG12 ILE   891      16.611 -21.375   2.661  1.00  0.00           H
ATOM   1647 HG13 ILE   891      17.076 -23.062   2.574  1.00  0.00           H
ATOM   1648 HD11 ILE   891      18.574 -20.716   1.387  1.00  0.00           H
ATOM   1649 HD12 ILE   891      18.935 -22.412   0.976  1.00  0.00           H
ATOM   1650 HD13 ILE   891      19.091 -21.841   2.651  1.00  0.00           H
ATOM   1651 HG21 ILE   891      15.504 -20.277   0.659  1.00  0.00           H
ATOM   1652 HG22 ILE   891      15.492 -21.114  -0.911  1.00  0.00           H
ATOM   1653 HG23 ILE   891      17.013 -20.579  -0.226  1.00  0.00           H
ATOM   1654  N   PHE   892      13.433 -23.532  -0.798  1.00106.13           N
ATOM   1655  CA  PHE   892      12.373 -23.344  -1.804  1.00106.13           C
ATOM   1656  CB  PHE   892      12.805 -24.015  -3.116  1.00106.13           C
ATOM   1657  CG  PHE   892      14.130 -23.493  -3.641  1.00106.13           C
ATOM   1658  CD1 PHE   892      14.200 -22.196  -4.184  1.00106.13           C
ATOM   1659  CD2 PHE   892      15.300 -24.270  -3.535  1.00106.13           C
ATOM   1660  CE1 PHE   892      15.432 -21.677  -4.616  1.00106.13           C
ATOM   1661  CE2 PHE   892      16.531 -23.753  -3.979  1.00106.13           C
ATOM   1662  CZ  PHE   892      16.598 -22.457  -4.519  1.00106.13           C
ATOM   1663  C   PHE   892      10.960 -23.778  -1.356  1.00106.13           C
ATOM   1664  O   PHE   892      10.002 -23.636  -2.125  1.00106.13           O
ATOM   1665  H   PHE   892      14.016 -24.351  -0.854  1.00  0.00           H
ATOM   1666  HA  PHE   892      12.295 -22.273  -2.004  1.00  0.00           H
ATOM   1667  HB2 PHE   892      12.871 -25.092  -2.961  1.00  0.00           H
ATOM   1668  HB3 PHE   892      12.043 -23.834  -3.875  1.00  0.00           H
ATOM   1669  HD1 PHE   892      13.309 -21.587  -4.253  1.00  0.00           H
ATOM   1670  HD2 PHE   892      15.262 -25.258  -3.100  1.00  0.00           H
ATOM   1671  HE1 PHE   892      15.482 -20.675  -5.016  1.00  0.00           H
ATOM   1672  HE2 PHE   892      17.432 -24.345  -3.893  1.00  0.00           H
ATOM   1673  HZ  PHE   892      17.547 -22.061  -4.855  1.00  0.00           H
ATOM   1674  N   THR   893      10.790 -24.300  -0.134  1.00149.12           N
ATOM   1675  CA  THR   893       9.459 -24.536   0.452  1.00149.12           C
ATOM   1676  CB  THR   893       9.524 -25.392   1.734  1.00149.12           C
ATOM   1677  OG1 THR   893       8.244 -25.901   2.028  1.00149.12           O
ATOM   1678  CG2 THR   893       9.953 -24.672   3.013  1.00149.12           C
ATOM   1679  C   THR   893       8.749 -23.205   0.721  1.00149.12           C
ATOM   1680  O   THR   893       9.383 -22.276   1.221  1.00149.12           O
ATOM   1681  H   THR   893      11.591 -24.333   0.488  1.00  0.00           H
ATOM   1682  HA  THR   893       8.886 -25.100  -0.280  1.00  0.00           H
ATOM   1683  HB  THR   893      10.199 -26.229   1.552  1.00  0.00           H
ATOM   1684 HG21 THR   893       9.159 -24.021   3.382  1.00  0.00           H
ATOM   1685 HG22 THR   893      10.198 -25.408   3.778  1.00  0.00           H
ATOM   1686 HG23 THR   893      10.829 -24.058   2.818  1.00  0.00           H
ATOM   1687  HG1 THR   893       7.779 -25.225   2.537  1.00  0.00           H
ATOM   1688  N   PRO   894       7.428 -23.093   0.498  1.00275.26           N
ATOM   1689  CA  PRO   894       6.692 -21.936   0.986  1.00275.26           C
ATOM   1690  CD  PRO   894       6.523 -24.063  -0.108  1.00275.26           C
ATOM   1691  CB  PRO   894       5.290 -22.071   0.388  1.00275.26           C
ATOM   1692  CG  PRO   894       5.115 -23.584   0.243  1.00275.26           C
ATOM   1693  C   PRO   894       6.697 -21.920   2.523  1.00275.26           C
ATOM   1694  O   PRO   894       6.520 -22.963   3.158  1.00275.26           O
ATOM   1695  HA  PRO   894       7.156 -21.018   0.619  1.00  0.00           H
ATOM   1696  HD2 PRO   894       6.675 -25.070   0.277  1.00  0.00           H
ATOM   1697  HD3 PRO   894       6.656 -24.059  -1.189  1.00  0.00           H
ATOM   1698  HB2 PRO   894       4.524 -21.630   1.024  1.00  0.00           H
ATOM   1699  HB3 PRO   894       5.275 -21.610  -0.601  1.00  0.00           H
ATOM   1700  HG2 PRO   894       4.398 -23.837  -0.539  1.00  0.00           H
ATOM   1701  HG3 PRO   894       4.808 -24.014   1.197  1.00  0.00           H
ATOM   1702  N   PHE   895       6.785 -20.720   3.095  1.00256.90           N
ATOM   1703  CA  PHE   895       6.770 -20.420   4.531  1.00256.90           C
ATOM   1704  CB  PHE   895       5.416 -20.784   5.170  1.00256.90           C
ATOM   1705  CG  PHE   895       4.186 -20.348   4.395  1.00256.90           C
ATOM   1706  CD1 PHE   895       3.746 -19.014   4.462  1.00256.90           C
ATOM   1707  CD2 PHE   895       3.465 -21.285   3.630  1.00256.90           C
ATOM   1708  CE1 PHE   895       2.576 -18.626   3.785  1.00256.90           C
ATOM   1709  CE2 PHE   895       2.311 -20.890   2.930  1.00256.90           C
ATOM   1710  CZ  PHE   895       1.864 -19.560   3.011  1.00256.90           C
ATOM   1711  C   PHE   895       7.979 -20.921   5.350  1.00256.90           C
ATOM   1712  O   PHE   895       7.900 -20.942   6.579  1.00256.90           O
ATOM   1713  H   PHE   895       7.059 -19.948   2.495  1.00  0.00           H
ATOM   1714  HA  PHE   895       6.842 -19.333   4.593  1.00  0.00           H
ATOM   1715  HB2 PHE   895       5.378 -21.864   5.315  1.00  0.00           H
ATOM   1716  HB3 PHE   895       5.368 -20.329   6.160  1.00  0.00           H
ATOM   1717  HD1 PHE   895       4.304 -18.287   5.039  1.00  0.00           H
ATOM   1718  HD2 PHE   895       3.807 -22.310   3.579  1.00  0.00           H
ATOM   1719  HE1 PHE   895       2.231 -17.606   3.862  1.00  0.00           H
ATOM   1720  HE2 PHE   895       1.765 -21.612   2.342  1.00  0.00           H
ATOM   1721  HZ  PHE   895       0.973 -19.254   2.482  1.00  0.00           H
ATOM   1722  N   MET   896       9.140 -21.189   4.733  1.00 98.03           N
ATOM   1723  CA  MET   896      10.407 -21.120   5.481  1.00 98.03           C
ATOM   1724  CB  MET   896      11.483 -22.061   4.913  1.00 98.03           C
ATOM   1725  CG  MET   896      12.829 -21.801   5.612  1.00 98.03           C
ATOM   1726  SD  MET   896      13.994 -23.181   5.707  1.00 98.03           S
ATOM   1727  CE  MET   896      15.369 -22.293   6.483  1.00 98.03           C
ATOM   1728  C   MET   896      10.896 -19.669   5.537  1.00 98.03           C
ATOM   1729  O   MET   896      11.114 -19.060   4.495  1.00 98.03           O
ATOM   1730  H   MET   896       9.185 -21.059   3.728  1.00  0.00           H
ATOM   1731  HA  MET   896      10.229 -21.443   6.507  1.00  0.00           H
ATOM   1732  HB2 MET   896      11.175 -23.089   5.099  1.00  0.00           H
ATOM   1733  HB3 MET   896      11.599 -21.904   3.838  1.00  0.00           H
ATOM   1734  HG2 MET   896      12.632 -21.502   6.642  1.00  0.00           H
ATOM   1735  HG3 MET   896      13.319 -20.964   5.111  1.00  0.00           H
ATOM   1736  HE1 MET   896      16.167 -22.993   6.718  1.00  0.00           H
ATOM   1737  HE2 MET   896      15.029 -21.812   7.402  1.00  0.00           H
ATOM   1738  HE3 MET   896      15.745 -21.530   5.799  1.00  0.00           H
ATOM   1739  N   GLN   897      11.215 -19.169   6.735  1.00120.90           N
ATOM   1740  CA  GLN   897      11.704 -17.802   6.910  1.00120.90           C
ATOM   1741  CB  GLN   897      10.491 -16.863   7.011  1.00120.90           C
ATOM   1742  CG  GLN   897      10.924 -15.435   6.684  1.00120.90           C
ATOM   1743  CD  GLN   897       9.797 -14.430   6.637  1.00120.90           C
ATOM   1744  OE1 GLN   897       9.780 -13.560   5.786  1.00120.90           O
ATOM   1745  NE2 GLN   897       8.998 -14.343   7.671  1.00120.90           N
ATOM   1746  C   GLN   897      12.640 -17.645   8.121  1.00120.90           C
ATOM   1747  O   GLN   897      12.511 -18.382   9.098  1.00120.90           O
ATOM   1748  H   GLN   897      11.030 -19.704   7.570  1.00  0.00           H
ATOM   1749  HA  GLN   897      12.269 -17.537   6.017  1.00  0.00           H
ATOM   1750  HB2 GLN   897       9.731 -17.164   6.291  1.00  0.00           H
ATOM   1751  HB3 GLN   897      10.063 -16.919   8.013  1.00  0.00           H
ATOM   1752  HG2 GLN   897      11.610 -15.091   7.442  1.00  0.00           H
ATOM   1753  HG3 GLN   897      11.420 -15.440   5.718  1.00  0.00           H
ATOM   1754 HE21 GLN   897       9.257 -14.814   8.527  1.00  0.00           H
ATOM   1755 HE22 GLN   897       8.456 -13.483   7.701  1.00  0.00           H
ATOM   1756  N   ALA   898      13.543 -16.657   8.072  1.00 45.14           N
ATOM   1757  CA  ALA   898      14.339 -16.195   9.218  1.00 45.14           C
ATOM   1758  CB  ALA   898      15.786 -16.036   8.741  1.00 45.14           C
ATOM   1759  C   ALA   898      13.806 -14.906   9.896  1.00 45.14           C
ATOM   1760  O   ALA   898      13.957 -14.756  11.107  1.00 45.14           O
ATOM   1761  H   ALA   898      13.640 -16.158   7.198  1.00  0.00           H
ATOM   1762  HA  ALA   898      14.331 -16.969   9.988  1.00  0.00           H
ATOM   1763  HB1 ALA   898      16.406 -15.683   9.567  1.00  0.00           H
ATOM   1764  HB2 ALA   898      15.831 -15.320   7.921  1.00  0.00           H
ATOM   1765  HB3 ALA   898      16.168 -17.000   8.402  1.00  0.00           H
ATOM   1766  N   ASP   899      13.100 -14.027   9.169  1.00 50.92           N
ATOM   1767  CA  ASP   899      12.186 -13.047   9.783  1.00 50.92           C
ATOM   1768  CB  ASP   899      11.621 -12.063   8.741  1.00 50.92           C
ATOM   1769  CG  ASP   899      12.619 -11.028   8.215  1.00 50.92           C
ATOM   1770  OD1 ASP   899      13.281 -10.407   9.073  1.00 50.92           O
ATOM   1771  OD2 ASP   899      12.441 -10.607   7.045  1.00 50.92           O
ATOM   1772  C   ASP   899      11.023 -13.739  10.529  1.00 50.92           C
ATOM   1773  O   ASP   899      10.558 -14.813  10.138  1.00 50.92           O
ATOM   1774  H   ASP   899      12.985 -14.210   8.187  1.00  0.00           H
ATOM   1775  HA  ASP   899      12.755 -12.470  10.515  1.00  0.00           H
ATOM   1776  HB2 ASP   899      10.792 -11.519   9.199  1.00  0.00           H
ATOM   1777  HB3 ASP   899      11.227 -12.624   7.900  1.00  0.00           H
ATOM   1778  N   SER   900      10.555 -13.112  11.615  1.00 49.42           N
ATOM   1779  CA  SER   900       9.656 -13.744  12.599  1.00 49.42           C
ATOM   1780  CB  SER   900       9.496 -12.871  13.853  1.00 49.42           C
ATOM   1781  OG  SER   900       9.009 -11.567  13.577  1.00 49.42           O
ATOM   1782  C   SER   900       8.286 -14.182  12.046  1.00 49.42           C
ATOM   1783  O   SER   900       7.720 -13.558  11.149  1.00 49.42           O
ATOM   1784  H   SER   900      10.972 -12.225  11.839  1.00  0.00           H
ATOM   1785  HA  SER   900      10.160 -14.659  12.918  1.00  0.00           H
ATOM   1786  HB2 SER   900      10.463 -12.789  14.352  1.00  0.00           H
ATOM   1787  HB3 SER   900       8.806 -13.368  14.538  1.00  0.00           H
ATOM   1788  HG  SER   900       9.746 -11.025  13.278  1.00  0.00           H
ATOM   1789  N   SER   901       7.740 -15.249  12.646  1.00168.22           N
ATOM   1790  CA  SER   901       6.665 -16.098  12.111  1.00168.22           C
ATOM   1791  CB  SER   901       6.250 -17.112  13.184  1.00168.22           C
ATOM   1792  OG  SER   901       7.398 -17.769  13.698  1.00168.22           O
ATOM   1793  C   SER   901       5.429 -15.335  11.620  1.00168.22           C
ATOM   1794  O   SER   901       4.585 -14.894  12.405  1.00168.22           O
ATOM   1795  H   SER   901       8.273 -15.688  13.383  1.00  0.00           H
ATOM   1796  HA  SER   901       7.073 -16.662  11.271  1.00  0.00           H
ATOM   1797  HB2 SER   901       5.739 -16.596  13.999  1.00  0.00           H
ATOM   1798  HB3 SER   901       5.570 -17.843  12.744  1.00  0.00           H
ATOM   1799  HG  SER   901       7.128 -18.595  14.110  1.00  0.00           H
ATOM   1800  N   THR   902       5.230 -15.338  10.303  1.00236.89           N
ATOM   1801  CA  THR   902       4.202 -14.538   9.634  1.00236.89           C
ATOM   1802  CB  THR   902       4.472 -14.450   8.130  1.00236.89           C
ATOM   1803  OG1 THR   902       4.666 -15.741   7.602  1.00236.89           O
ATOM   1804  CG2 THR   902       5.707 -13.595   7.877  1.00236.89           C
ATOM   1805  C   THR   902       2.786 -15.044   9.891  1.00236.89           C
ATOM   1806  O   THR   902       2.323 -16.022   9.304  1.00236.89           O
ATOM   1807  H   THR   902       5.944 -15.733   9.703  1.00  0.00           H
ATOM   1808  HA  THR   902       4.267 -13.522  10.019  1.00  0.00           H
ATOM   1809  HB  THR   902       3.622 -13.986   7.631  1.00  0.00           H
ATOM   1810 HG21 THR   902       5.479 -12.549   8.084  1.00  0.00           H
ATOM   1811 HG22 THR   902       6.014 -13.691   6.839  1.00  0.00           H
ATOM   1812 HG23 THR   902       6.528 -13.908   8.518  1.00  0.00           H
ATOM   1813  HG1 THR   902       3.860 -16.237   7.787  1.00  0.00           H
ATOM   1814  N   SER   903       2.022 -14.179  10.555  1.00146.10           N
ATOM   1815  CA  SER   903       0.580 -14.033  10.329  1.00146.10           C
ATOM   1816  CB  SER   903      -0.008 -13.333  11.560  1.00146.10           C
ATOM   1817  OG  SER   903       0.218 -14.119  12.712  1.00146.10           O
ATOM   1818  C   SER   903       0.340 -13.230   9.030  1.00146.10           C
ATOM   1819  O   SER   903       1.275 -12.963   8.281  1.00146.10           O
ATOM   1820  H   SER   903       2.519 -13.352  10.861  1.00  0.00           H
ATOM   1821  HA  SER   903       0.115 -15.015  10.220  1.00  0.00           H
ATOM   1822  HB2 SER   903       0.464 -12.358  11.689  1.00  0.00           H
ATOM   1823  HB3 SER   903      -1.082 -13.199  11.439  1.00  0.00           H
ATOM   1824  HG  SER   903       1.119 -14.470  12.669  1.00  0.00           H
ATOM   1825  N   ARG   904      -0.815 -12.562   8.887  1.00140.68           N
ATOM   1826  CA  ARG   904      -0.974 -11.421   7.952  1.00140.68           C
ATOM   1827  CB  ARG   904      -2.469 -11.245   7.620  1.00140.68           C
ATOM   1828  CG  ARG   904      -2.714 -10.412   6.342  1.00140.68           C
ATOM   1829  CD  ARG   904      -3.834  -9.377   6.519  1.00140.68           C
ATOM   1830  NE  ARG   904      -3.438  -8.355   7.505  1.00140.68           N
ATOM   1831  CZ  ARG   904      -4.172  -7.397   8.031  1.00140.68           C
ATOM   1832  NH1 ARG   904      -5.403  -7.183   7.656  1.00140.68           N
ATOM   1833  NH2 ARG   904      -3.673  -6.644   8.968  1.00140.68           N
ATOM   1834  C   ARG   904      -0.262 -10.126   8.439  1.00140.68           C
ATOM   1835  O   ARG   904      -0.870  -9.055   8.427  1.00140.68           O
ATOM   1836  H   ARG   904      -1.564 -12.773   9.529  1.00  0.00           H
ATOM   1837  HA  ARG   904      -0.463 -11.701   7.026  1.00  0.00           H
ATOM   1838  HB2 ARG   904      -2.917 -12.229   7.464  1.00  0.00           H
ATOM   1839  HB3 ARG   904      -2.969 -10.801   8.481  1.00  0.00           H
ATOM   1840  HG2 ARG   904      -2.982 -11.090   5.531  1.00  0.00           H
ATOM   1841  HG3 ARG   904      -1.802  -9.891   6.045  1.00  0.00           H
ATOM   1842  HD2 ARG   904      -4.742  -9.888   6.846  1.00  0.00           H
ATOM   1843  HD3 ARG   904      -4.021  -8.901   5.555  1.00  0.00           H
ATOM   1844  HE  ARG   904      -2.487  -8.435   7.852  1.00  0.00           H
ATOM   1845 HH11 ARG   904      -5.785  -7.753   6.924  1.00  0.00           H
ATOM   1846 HH12 ARG   904      -5.942  -6.445   8.065  1.00  0.00           H
ATOM   1847 HH21 ARG   904      -2.733  -6.813   9.292  1.00  0.00           H
ATOM   1848 HH22 ARG   904      -4.220  -5.919   9.391  1.00  0.00           H
ATOM   1849  N   THR   905       0.828 -10.280   9.192  1.00159.58           N
ATOM   1850  CA  THR   905       1.645  -9.315   9.973  1.00159.58           C
ATOM   1851  CB  THR   905       0.867  -8.789  11.211  1.00159.58           C
ATOM   1852  OG1 THR   905      -0.297  -8.109  10.793  1.00159.58           O
ATOM   1853  CG2 THR   905       1.591  -7.758  12.084  1.00159.58           C
ATOM   1854  C   THR   905       2.946 -10.059  10.377  1.00159.58           C
ATOM   1855  O   THR   905       3.030 -11.262  10.133  1.00159.58           O
ATOM   1856  H   THR   905       1.278 -11.188   9.091  1.00  0.00           H
ATOM   1857  HA  THR   905       1.928  -8.473   9.342  1.00  0.00           H
ATOM   1858  HB  THR   905       0.575  -9.635  11.835  1.00  0.00           H
ATOM   1859  HG1 THR   905      -0.534  -8.473   9.923  1.00  0.00           H
ATOM   1860 HG21 THR   905       0.874  -7.253  12.733  1.00  0.00           H
ATOM   1861 HG22 THR   905       2.318  -8.247  12.730  1.00  0.00           H
ATOM   1862 HG23 THR   905       2.080  -7.010  11.458  1.00  0.00           H
ATOM   1863  N   TYR   906       3.890  -9.408  11.071  1.00303.58           N
ATOM   1864  CA  TYR   906       5.309  -9.800  11.210  1.00303.58           C
ATOM   1865  CB  TYR   906       5.504 -11.181  11.877  1.00303.58           C
ATOM   1866  CG  TYR   906       4.789 -11.374  13.206  1.00303.58           C
ATOM   1867  CD1 TYR   906       3.498 -11.935  13.248  1.00303.58           C
ATOM   1868  CD2 TYR   906       5.442 -11.044  14.409  1.00303.58           C
ATOM   1869  CE1 TYR   906       2.847 -12.153  14.476  1.00303.58           C
ATOM   1870  CE2 TYR   906       4.800 -11.263  15.644  1.00303.58           C
ATOM   1871  CZ  TYR   906       3.503 -11.816  15.679  1.00303.58           C
ATOM   1872  OH  TYR   906       2.895 -12.049  16.870  1.00303.58           O
ATOM   1873  C   TYR   906       6.089  -9.583   9.896  1.00303.58           C
ATOM   1874  O   TYR   906       5.634  -8.789   9.070  1.00303.58           O
ATOM   1875  H   TYR   906       3.715  -8.433  11.244  1.00  0.00           H
ATOM   1876  HA  TYR   906       5.752  -9.092  11.909  1.00  0.00           H
ATOM   1877  HB2 TYR   906       5.207 -11.968  11.190  1.00  0.00           H
ATOM   1878  HB3 TYR   906       6.569 -11.326  12.059  1.00  0.00           H
ATOM   1879  HD1 TYR   906       3.024 -12.243  12.335  1.00  0.00           H
ATOM   1880  HD2 TYR   906       6.454 -10.661  14.386  1.00  0.00           H
ATOM   1881  HE1 TYR   906       1.867 -12.603  14.497  1.00  0.00           H
ATOM   1882  HE2 TYR   906       5.305 -11.043  16.572  1.00  0.00           H
ATOM   1883  HH  TYR   906       2.163 -12.660  16.778  1.00  0.00           H
ATOM   1884  N   GLY   907       7.382  -9.928   9.888  1.00 69.31           N
ATOM   1885  CA  GLY   907       8.315  -9.549   8.817  1.00 69.31           C
ATOM   1886  C   GLY   907       8.241 -10.488   7.610  1.00 69.31           C
ATOM   1887  O   GLY   907       8.162 -11.693   7.806  1.00 69.31           O
ATOM   1888  H   GLY   907       7.691 -10.631  10.546  1.00  0.00           H
ATOM   1889  HA2 GLY   907       8.105  -8.530   8.491  1.00  0.00           H
ATOM   1890  HA3 GLY   907       9.335  -9.576   9.200  1.00  0.00           H
ATOM   1891  N   GLY   908       8.318  -9.940   6.390  1.00 40.02           N
ATOM   1892  CA  GLY   908       8.375 -10.706   5.138  1.00 40.02           C
ATOM   1893  C   GLY   908       7.223 -11.700   4.946  1.00 40.02           C
ATOM   1894  O   GLY   908       6.077 -11.426   5.310  1.00 40.02           O
ATOM   1895  H   GLY   908       8.371  -8.938   6.319  1.00  0.00           H
ATOM   1896  HA2 GLY   908       8.373 -10.035   4.279  1.00  0.00           H
ATOM   1897  HA3 GLY   908       9.311 -11.263   5.114  1.00  0.00           H
ATOM   1898  N   THR   909       7.531 -12.808   4.275  1.00101.19           N
ATOM   1899  CA  THR   909       6.601 -13.894   3.959  1.00101.19           C
ATOM   1900  CB  THR   909       6.046 -13.723   2.541  1.00101.19           C
ATOM   1901  OG1 THR   909       7.061 -13.810   1.557  1.00101.19           O
ATOM   1902  CG2 THR   909       5.252 -12.434   2.338  1.00101.19           C
ATOM   1903  C   THR   909       7.193 -15.304   4.066  1.00101.19           C
ATOM   1904  O   THR   909       6.441 -16.248   4.310  1.00101.19           O
ATOM   1905  H   THR   909       8.468 -12.848   3.876  1.00  0.00           H
ATOM   1906  HA  THR   909       5.762 -13.855   4.653  1.00  0.00           H
ATOM   1907  HB  THR   909       5.353 -14.544   2.380  1.00  0.00           H
ATOM   1908 HG21 THR   909       4.751 -12.467   1.371  1.00  0.00           H
ATOM   1909 HG22 THR   909       4.507 -12.343   3.130  1.00  0.00           H
ATOM   1910 HG23 THR   909       5.923 -11.576   2.373  1.00  0.00           H
ATOM   1911  HG1 THR   909       7.742 -13.112   1.712  1.00  0.00           H
ATOM   1912  N   GLY   910       8.482 -15.497   3.758  1.00 50.92           N
ATOM   1913  CA  GLY   910       9.054 -16.827   3.498  1.00 50.92           C
ATOM   1914  C   GLY   910       8.564 -17.480   2.199  1.00 50.92           C
ATOM   1915  O   GLY   910       8.462 -18.706   2.121  1.00 50.92           O
ATOM   1916  H   GLY   910       9.056 -14.690   3.540  1.00  0.00           H
ATOM   1917  HA2 GLY   910      10.138 -16.739   3.434  1.00  0.00           H
ATOM   1918  HA3 GLY   910       8.805 -17.497   4.319  1.00  0.00           H
ATOM   1919  N   ILE   911       7.974 -16.688   1.298  1.00 90.46           N
ATOM   1920  CA  ILE   911       7.341 -17.161   0.060  1.00 90.46           C
ATOM   1921  CB  ILE   911       5.893 -16.609  -0.028  1.00 90.46           C
ATOM   1922  CG1 ILE   911       4.996 -17.091   1.136  1.00 90.46           C
ATOM   1923  CG2 ILE   911       5.223 -16.981  -1.355  1.00 90.46           C
ATOM   1924  CD1 ILE   911       3.628 -16.391   1.175  1.00 90.46           C
ATOM   1925  C   ILE   911       8.195 -16.787  -1.164  1.00 90.46           C
ATOM   1926  O   ILE   911       8.087 -17.441  -2.204  1.00 90.46           O
ATOM   1927  H   ILE   911       7.981 -15.689   1.480  1.00  0.00           H
ATOM   1928  HA  ILE   911       7.280 -18.249   0.070  1.00  0.00           H
ATOM   1929  HB  ILE   911       5.946 -15.522   0.007  1.00  0.00           H
ATOM   1930 HG12 ILE   911       4.850 -18.170   1.070  1.00  0.00           H
ATOM   1931 HG13 ILE   911       5.493 -16.884   2.079  1.00  0.00           H
ATOM   1932 HD11 ILE   911       3.201 -16.483   2.170  1.00  0.00           H
ATOM   1933 HD12 ILE   911       3.736 -15.330   0.947  1.00  0.00           H
ATOM   1934 HD13 ILE   911       2.946 -16.848   0.459  1.00  0.00           H
ATOM   1935 HG21 ILE   911       5.248 -18.062  -1.496  1.00  0.00           H
ATOM   1936 HG22 ILE   911       5.765 -16.487  -2.152  1.00  0.00           H
ATOM   1937 HG23 ILE   911       4.197 -16.623  -1.397  1.00  0.00           H
ATOM   1938  N   GLY   912       9.035 -15.750  -1.083  1.00 69.06           N
ATOM   1939  CA  GLY   912       9.662 -15.122  -2.243  1.00 69.06           C
ATOM   1940  C   GLY   912      10.542 -16.034  -3.108  1.00 69.06           C
ATOM   1941  O   GLY   912      10.423 -15.970  -4.336  1.00 69.06           O
ATOM   1942  H   GLY   912       9.171 -15.293  -0.184  1.00  0.00           H
ATOM   1943  HA2 GLY   912       8.879 -14.701  -2.872  1.00  0.00           H
ATOM   1944  HA3 GLY   912      10.275 -14.305  -1.876  1.00  0.00           H
ATOM   1945  N   LEU   913      11.315 -16.955  -2.519  1.00100.44           N
ATOM   1946  CA  LEU   913      12.092 -17.964  -3.261  1.00100.44           C
ATOM   1947  CB  LEU   913      13.302 -18.441  -2.436  1.00100.44           C
ATOM   1948  CG  LEU   913      14.404 -17.384  -2.259  1.00100.44           C
ATOM   1949  CD1 LEU   913      15.582 -17.988  -1.503  1.00100.44           C
ATOM   1950  CD2 LEU   913      14.967 -16.860  -3.583  1.00100.44           C
ATOM   1951  C   LEU   913      11.261 -19.168  -3.712  1.00100.44           C
ATOM   1952  O   LEU   913      11.493 -19.706  -4.796  1.00100.44           O
ATOM   1953  H   LEU   913      11.355 -16.962  -1.498  1.00  0.00           H
ATOM   1954  HA  LEU   913      12.454 -17.513  -4.178  1.00  0.00           H
ATOM   1955  HB2 LEU   913      13.741 -19.305  -2.935  1.00  0.00           H
ATOM   1956  HB3 LEU   913      12.959 -18.766  -1.451  1.00  0.00           H
ATOM   1957  HG  LEU   913      14.016 -16.545  -1.686  1.00  0.00           H
ATOM   1958 HD21 LEU   913      15.755 -16.147  -3.359  1.00  0.00           H
ATOM   1959 HD22 LEU   913      15.377 -17.684  -4.166  1.00  0.00           H
ATOM   1960 HD23 LEU   913      14.201 -16.347  -4.154  1.00  0.00           H
ATOM   1961 HD11 LEU   913      16.381 -17.255  -1.409  1.00  0.00           H
ATOM   1962 HD12 LEU   913      15.963 -18.860  -2.032  1.00  0.00           H
ATOM   1963 HD13 LEU   913      15.246 -18.283  -0.509  1.00  0.00           H
ATOM   1964  N   SER   914      10.200 -19.502  -2.975  1.00 96.13           N
ATOM   1965  CA  SER   914       9.233 -20.508  -3.425  1.00 96.13           C
ATOM   1966  CB  SER   914       8.330 -20.920  -2.263  1.00 96.13           C
ATOM   1967  OG  SER   914       7.697 -22.138  -2.592  1.00 96.13           O
ATOM   1968  C   SER   914       8.403 -20.021  -4.624  1.00 96.13           C
ATOM   1969  O   SER   914       8.138 -20.781  -5.555  1.00 96.13           O
ATOM   1970  H   SER   914      10.030 -18.992  -2.118  1.00  0.00           H
ATOM   1971  HA  SER   914       9.791 -21.386  -3.747  1.00  0.00           H
ATOM   1972  HB2 SER   914       8.929 -21.064  -1.362  1.00  0.00           H
ATOM   1973  HB3 SER   914       7.583 -20.146  -2.079  1.00  0.00           H
ATOM   1974  HG  SER   914       8.393 -22.820  -2.521  1.00  0.00           H
ATOM   1975  N   ILE   915       8.125 -18.714  -4.712  1.00 70.32           N
ATOM   1976  CA  ILE   915       7.625 -18.076  -5.935  1.00 70.32           C
ATOM   1977  CB  ILE   915       6.970 -16.706  -5.632  1.00 70.32           C
ATOM   1978  CG1 ILE   915       5.604 -16.943  -4.950  1.00 70.32           C
ATOM   1979  CG2 ILE   915       6.725 -15.871  -6.901  1.00 70.32           C
ATOM   1980  CD1 ILE   915       4.862 -15.661  -4.539  1.00 70.32           C
ATOM   1981  C   ILE   915       8.709 -18.000  -7.017  1.00 70.32           C
ATOM   1982  O   ILE   915       8.403 -18.367  -8.147  1.00 70.32           O
ATOM   1983  H   ILE   915       8.349 -18.129  -3.910  1.00  0.00           H
ATOM   1984  HA  ILE   915       6.852 -18.716  -6.352  1.00  0.00           H
ATOM   1985  HB  ILE   915       7.624 -16.142  -4.965  1.00  0.00           H
ATOM   1986 HG12 ILE   915       4.957 -17.499  -5.626  1.00  0.00           H
ATOM   1987 HG13 ILE   915       5.756 -17.562  -4.068  1.00  0.00           H
ATOM   1988 HG21 ILE   915       6.365 -14.878  -6.638  1.00  0.00           H
ATOM   1989 HG22 ILE   915       6.002 -16.366  -7.546  1.00  0.00           H
ATOM   1990 HG23 ILE   915       7.652 -15.734  -7.451  1.00  0.00           H
ATOM   1991 HD11 ILE   915       4.496 -15.130  -5.418  1.00  0.00           H
ATOM   1992 HD12 ILE   915       5.525 -15.008  -3.970  1.00  0.00           H
ATOM   1993 HD13 ILE   915       4.001 -15.925  -3.924  1.00  0.00           H
ATOM   1994  N   SER   916       9.948 -17.599  -6.711  1.00127.60           N
ATOM   1995  CA  SER   916      10.948 -17.355  -7.764  1.00127.60           C
ATOM   1996  CB  SER   916      12.173 -16.602  -7.234  1.00127.60           C
ATOM   1997  OG  SER   916      13.053 -17.452  -6.530  1.00127.60           O
ATOM   1998  C   SER   916      11.361 -18.627  -8.514  1.00127.60           C
ATOM   1999  O   SER   916      11.339 -18.619  -9.747  1.00127.60           O
ATOM   2000  H   SER   916      10.161 -17.299  -5.767  1.00  0.00           H
ATOM   2001  HA  SER   916      10.479 -16.704  -8.503  1.00  0.00           H
ATOM   2002  HB2 SER   916      12.710 -16.195  -8.087  1.00  0.00           H
ATOM   2003  HB3 SER   916      11.855 -15.775  -6.596  1.00  0.00           H
ATOM   2004  HG  SER   916      13.912 -17.025  -6.459  1.00  0.00           H
ATOM   2005  N   LYS   917      11.469 -19.775  -7.820  1.00 68.66           N
ATOM   2006  CA  LYS   917      11.640 -21.083  -8.482  1.00 68.66           C
ATOM   2007  CB  LYS   917      11.955 -22.197  -7.469  1.00 68.66           C
ATOM   2008  CG  LYS   917      12.277 -23.493  -8.239  1.00 68.66           C
ATOM   2009  CD  LYS   917      13.136 -24.483  -7.447  1.00 68.66           C
ATOM   2010  CE  LYS   917      13.544 -25.624  -8.392  1.00 68.66           C
ATOM   2011  NZ  LYS   917      14.965 -25.998  -8.219  1.00 68.66           N
ATOM   2012  C   LYS   917      10.433 -21.449  -9.348  1.00 68.66           C
ATOM   2013  O   LYS   917      10.580 -21.571 -10.556  1.00 68.66           O
ATOM   2014  H   LYS   917      11.481 -19.717  -6.804  1.00  0.00           H
ATOM   2015  HA  LYS   917      12.485 -21.000  -9.168  1.00  0.00           H
ATOM   2016  HB2 LYS   917      11.105 -22.364  -6.807  1.00  0.00           H
ATOM   2017  HB3 LYS   917      12.811 -21.897  -6.864  1.00  0.00           H
ATOM   2018  HG2 LYS   917      11.347 -23.982  -8.533  1.00  0.00           H
ATOM   2019  HG3 LYS   917      12.824 -23.236  -9.147  1.00  0.00           H
ATOM   2020  HD2 LYS   917      12.575 -24.876  -6.598  1.00  0.00           H
ATOM   2021  HD3 LYS   917      14.021 -23.964  -7.077  1.00  0.00           H
ATOM   2022  HE2 LYS   917      12.889 -26.484  -8.235  1.00  0.00           H
ATOM   2023  HE3 LYS   917      13.409 -25.287  -9.428  1.00  0.00           H
ATOM   2024  HZ1 LYS   917      15.267 -26.705  -8.898  1.00  0.00           H
ATOM   2025  HZ2 LYS   917      15.237 -26.234  -7.282  1.00  0.00           H
ATOM   2026  HZ3 LYS   917      15.545 -25.235  -8.576  1.00  0.00           H
ATOM   2027  N   ARG   918       9.224 -21.237  -8.820  1.00 96.15           N
ATOM   2028  CA  ARG   918       7.967 -21.402  -9.568  1.00 96.15           C
ATOM   2029  CB  ARG   918       6.790 -21.316  -8.602  1.00 96.15           C
ATOM   2030  CG  ARG   918       6.611 -22.542  -7.694  1.00 96.15           C
ATOM   2031  CD  ARG   918       5.474 -22.302  -6.683  1.00 96.15           C
ATOM   2032  NE  ARG   918       4.202 -21.949  -7.357  1.00 96.15           N
ATOM   2033  CZ  ARG   918       3.812 -20.727  -7.687  1.00 96.15           C
ATOM   2034  NH1 ARG   918       4.408 -19.657  -7.243  1.00 96.15           N
ATOM   2035  NH2 ARG   918       2.872 -20.557  -8.571  1.00 96.15           N
ATOM   2036  C   ARG   918       7.754 -20.442 -10.749  1.00 96.15           C
ATOM   2037  O   ARG   918       6.715 -20.551 -11.397  1.00 96.15           O
ATOM   2038  H   ARG   918       9.180 -20.988  -7.842  1.00  0.00           H
ATOM   2039  HA  ARG   918       7.969 -22.394 -10.019  1.00  0.00           H
ATOM   2040  HB2 ARG   918       6.903 -20.422  -7.993  1.00  0.00           H
ATOM   2041  HB3 ARG   918       5.886 -21.221  -9.199  1.00  0.00           H
ATOM   2042  HG2 ARG   918       6.379 -23.416  -8.307  1.00  0.00           H
ATOM   2043  HG3 ARG   918       7.534 -22.742  -7.151  1.00  0.00           H
ATOM   2044  HD2 ARG   918       5.337 -23.211  -6.096  1.00  0.00           H
ATOM   2045  HD3 ARG   918       5.773 -21.518  -5.984  1.00  0.00           H
ATOM   2046  HE  ARG   918       3.722 -22.713  -7.797  1.00  0.00           H
ATOM   2047 HH11 ARG   918       5.229 -19.790  -6.673  1.00  0.00           H
ATOM   2048 HH12 ARG   918       4.217 -18.756  -7.639  1.00  0.00           H
ATOM   2049 HH21 ARG   918       2.540 -21.349  -9.091  1.00  0.00           H
ATOM   2050 HH22 ARG   918       2.706 -19.636  -8.932  1.00  0.00           H
ATOM   2051  N   LEU   919       8.637 -19.471 -10.999  1.00 98.22           N
ATOM   2052  CA  LEU   919       8.683 -18.732 -12.268  1.00 98.22           C
ATOM   2053  CB  LEU   919       8.567 -17.211 -12.034  1.00 98.22           C
ATOM   2054  CG  LEU   919       7.165 -16.649 -11.714  1.00 98.22           C
ATOM   2055  CD1 LEU   919       6.053 -17.252 -12.576  1.00 98.22           C
ATOM   2056  CD2 LEU   919       6.752 -16.797 -10.258  1.00 98.22           C
ATOM   2057  C   LEU   919       9.906 -19.082 -13.127  1.00 98.22           C
ATOM   2058  O   LEU   919       9.766 -19.068 -14.348  1.00 98.22           O
ATOM   2059  H   LEU   919       9.419 -19.375 -10.363  1.00  0.00           H
ATOM   2060  HA  LEU   919       7.843 -19.041 -12.889  1.00  0.00           H
ATOM   2061  HB2 LEU   919       8.892 -16.717 -12.951  1.00  0.00           H
ATOM   2062  HB3 LEU   919       9.266 -16.910 -11.252  1.00  0.00           H
ATOM   2063  HG  LEU   919       7.199 -15.579 -11.918  1.00  0.00           H
ATOM   2064 HD21 LEU   919       6.630 -17.849 -10.007  1.00  0.00           H
ATOM   2065 HD22 LEU   919       5.820 -16.263 -10.082  1.00  0.00           H
ATOM   2066 HD23 LEU   919       7.537 -16.369  -9.637  1.00  0.00           H
ATOM   2067 HD11 LEU   919       5.824 -18.264 -12.245  1.00  0.00           H
ATOM   2068 HD12 LEU   919       6.389 -17.294 -13.609  1.00  0.00           H
ATOM   2069 HD13 LEU   919       5.151 -16.648 -12.499  1.00  0.00           H
ATOM   2070  N   VAL   920      11.015 -19.557 -12.551  1.00115.70           N
ATOM   2071  CA  VAL   920      12.101 -20.191 -13.324  1.00115.70           C
ATOM   2072  CB  VAL   920      13.367 -20.385 -12.454  1.00115.70           C
ATOM   2073  CG1 VAL   920      13.630 -21.815 -11.968  1.00115.70           C
ATOM   2074  CG2 VAL   920      14.598 -19.936 -13.247  1.00115.70           C
ATOM   2075  C   VAL   920      11.643 -21.488 -14.012  1.00115.70           C
ATOM   2076  O   VAL   920      11.947 -21.664 -15.192  1.00115.70           O
ATOM   2077  H   VAL   920      11.056 -19.609 -11.538  1.00  0.00           H
ATOM   2078  HA  VAL   920      12.356 -19.497 -14.124  1.00  0.00           H
ATOM   2079  HB  VAL   920      13.297 -19.739 -11.577  1.00  0.00           H
ATOM   2080 HG21 VAL   920      15.498 -20.081 -12.652  1.00  0.00           H
ATOM   2081 HG22 VAL   920      14.511 -18.879 -13.499  1.00  0.00           H
ATOM   2082 HG23 VAL   920      14.680 -20.519 -14.164  1.00  0.00           H
ATOM   2083 HG11 VAL   920      13.843 -22.473 -12.810  1.00  0.00           H
ATOM   2084 HG12 VAL   920      14.477 -21.818 -11.289  1.00  0.00           H
ATOM   2085 HG13 VAL   920      12.769 -22.210 -11.437  1.00  0.00           H
ATOM   2086  N   ASP   921      10.679 -22.194 -13.403  1.00 44.22           N
ATOM   2087  CA  ASP   921       9.947 -23.326 -13.989  0.78 44.22           C
ATOM   2088  CB  ASP   921       8.865 -23.845 -13.011  0.78 44.22           C
ATOM   2089  CG  ASP   921       9.318 -24.326 -11.621  0.78 44.22           C
ATOM   2090  OD1 ASP   921      10.534 -24.500 -11.389  0.56 44.22           O
ATOM   2091  OD2 ASP   921       8.401 -24.572 -10.800  1.00 44.22           O
ATOM   2092  C   ASP   921       9.261 -22.939 -15.317  1.00 44.22           C
ATOM   2093  O   ASP   921       9.423 -23.610 -16.337  1.00 44.22           O
ATOM   2094  H   ASP   921      10.578 -22.052 -12.401  1.00  0.00           H
ATOM   2095  HA  ASP   921      10.650 -24.136 -14.189  0.78  0.00           H
ATOM   2096  HB2 ASP   921       8.130 -23.051 -12.862  0.78  0.00           H
ATOM   2097  HB3 ASP   921       8.349 -24.674 -13.499  0.78  0.00           H
ATOM   2098  N   LEU   922       8.559 -21.796 -15.341  1.00119.11           N
ATOM   2099  CA  LEU   922       7.893 -21.269 -16.543  1.00119.11           C
ATOM   2100  CB  LEU   922       6.907 -20.145 -16.167  1.00119.11           C
ATOM   2101  CG  LEU   922       5.488 -20.610 -15.807  1.00119.11           C
ATOM   2102  CD1 LEU   922       5.393 -21.274 -14.436  1.00119.11           C
ATOM   2103  CD2 LEU   922       4.568 -19.387 -15.799  1.00119.11           C
ATOM   2104  C   LEU   922       8.888 -20.731 -17.582  1.00119.11           C
ATOM   2105  O   LEU   922       8.618 -20.802 -18.780  1.00119.11           O
ATOM   2106  H   LEU   922       8.549 -21.239 -14.499  1.00  0.00           H
ATOM   2107  HA  LEU   922       7.344 -22.079 -17.028  1.00  0.00           H
ATOM   2108  HB2 LEU   922       6.806 -19.511 -17.046  1.00  0.00           H
ATOM   2109  HB3 LEU   922       7.317 -19.530 -15.367  1.00  0.00           H
ATOM   2110  HG  LEU   922       5.130 -21.306 -16.569  1.00  0.00           H
ATOM   2111 HD11 LEU   922       4.371 -21.602 -14.261  1.00  0.00           H
ATOM   2112 HD12 LEU   922       6.047 -22.142 -14.397  1.00  0.00           H
ATOM   2113 HD13 LEU   922       5.686 -20.563 -13.668  1.00  0.00           H
ATOM   2114 HD21 LEU   922       3.557 -19.696 -15.551  1.00  0.00           H
ATOM   2115 HD22 LEU   922       4.551 -18.941 -16.793  1.00  0.00           H
ATOM   2116 HD23 LEU   922       4.916 -18.656 -15.071  1.00  0.00           H
ATOM   2117  N   MET   923      10.028 -20.197 -17.140  1.00131.92           N
ATOM   2118  CA  MET   923      11.125 -19.761 -18.014  1.00131.92           C
ATOM   2119  CB  MET   923      12.023 -18.748 -17.283  1.00131.92           C
ATOM   2120  CG  MET   923      11.296 -17.492 -16.777  1.00131.92           C
ATOM   2121  SD  MET   923      10.862 -16.258 -18.034  1.00131.92           S
ATOM   2122  CE  MET   923      10.075 -15.030 -16.958  1.00131.92           C
ATOM   2123  C   MET   923      11.962 -20.936 -18.559  1.00131.92           C
ATOM   2124  O   MET   923      12.988 -20.698 -19.198  1.00131.92           O
ATOM   2125  H   MET   923      10.179 -20.175 -16.137  1.00  0.00           H
ATOM   2126  HA  MET   923      10.695 -19.259 -18.881  1.00  0.00           H
ATOM   2127  HB2 MET   923      12.488 -19.246 -16.432  1.00  0.00           H
ATOM   2128  HB3 MET   923      12.814 -18.428 -17.958  1.00  0.00           H
ATOM   2129  HG2 MET   923      11.944 -17.008 -16.046  1.00  0.00           H
ATOM   2130  HG3 MET   923      10.382 -17.782 -16.266  1.00  0.00           H
ATOM   2131  HE1 MET   923       9.781 -14.161 -17.546  1.00  0.00           H
ATOM   2132  HE2 MET   923       9.192 -15.470 -16.493  1.00  0.00           H
ATOM   2133  HE3 MET   923      10.776 -14.720 -16.183  1.00  0.00           H
ATOM   2134  N   GLY   924      11.593 -22.193 -18.267  1.00 50.72           N
ATOM   2135  CA  GLY   924      12.323 -23.392 -18.696  1.00 50.72           C
ATOM   2136  C   GLY   924      13.754 -23.479 -18.153  1.00 50.72           C
ATOM   2137  O   GLY   924      14.657 -23.870 -18.894  1.00 50.72           O
ATOM   2138  H   GLY   924      10.789 -22.329 -17.666  1.00  0.00           H
ATOM   2139  HA2 GLY   924      12.367 -23.420 -19.784  1.00  0.00           H
ATOM   2140  HA3 GLY   924      11.781 -24.270 -18.343  1.00  0.00           H
ATOM   2141  N   GLY   925      13.986 -22.894 -16.976  1.00 78.90           N
ATOM   2142  CA  GLY   925      15.304 -22.669 -16.387  1.00 78.90           C
ATOM   2143  C   GLY   925      15.532 -23.421 -15.074  1.00 78.90           C
ATOM   2144  O   GLY   925      14.841 -24.388 -14.769  1.00 78.90           O
ATOM   2145  H   GLY   925      13.183 -22.593 -16.432  1.00  0.00           H
ATOM   2146  HA2 GLY   925      16.093 -22.947 -17.085  1.00  0.00           H
ATOM   2147  HA3 GLY   925      15.384 -21.605 -16.191  1.00  0.00           H
ATOM   2148  N   GLU   926      16.491 -22.945 -14.277  1.00145.04           N
ATOM   2149  CA  GLU   926      16.756 -23.437 -12.917  1.00145.04           C
ATOM   2150  CB  GLU   926      17.581 -24.743 -12.966  1.00145.04           C
ATOM   2151  CG  GLU   926      17.914 -25.415 -11.618  1.00145.04           C
ATOM   2152  CD  GLU   926      16.678 -25.717 -10.749  1.00145.04           C
ATOM   2153  OE1 GLU   926      16.034 -24.744 -10.289  1.00145.04           O
ATOM   2154  OE2 GLU   926      16.567 -26.837 -10.199  1.00145.04           O
ATOM   2155  C   GLU   926      17.448 -22.357 -12.066  1.00145.04           C
ATOM   2156  O   GLU   926      18.302 -21.617 -12.560  1.00145.04           O
ATOM   2157  H   GLU   926      16.960 -22.091 -14.557  1.00  0.00           H
ATOM   2158  HA  GLU   926      15.795 -23.666 -12.454  1.00  0.00           H
ATOM   2159  HB2 GLU   926      17.032 -25.474 -13.558  1.00  0.00           H
ATOM   2160  HB3 GLU   926      18.521 -24.541 -13.484  1.00  0.00           H
ATOM   2161  HG2 GLU   926      18.595 -24.771 -11.059  1.00  0.00           H
ATOM   2162  HG3 GLU   926      18.454 -26.343 -11.826  1.00  0.00           H
ATOM   2163  N   ILE   927      17.076 -22.269 -10.788  1.00127.77           N
ATOM   2164  CA  ILE   927      17.697 -21.455  -9.736  1.00127.77           C
ATOM   2165  CB  ILE   927      16.609 -20.867  -8.794  1.00127.77           C
ATOM   2166  CG1 ILE   927      17.160 -20.098  -7.571  1.00127.77           C
ATOM   2167  CG2 ILE   927      15.615 -21.913  -8.260  1.00127.77           C
ATOM   2168  CD1 ILE   927      17.947 -18.836  -7.921  1.00127.77           C
ATOM   2169  C   ILE   927      18.793 -22.272  -9.034  1.00127.77           C
ATOM   2170  O   ILE   927      18.552 -22.998  -8.068  1.00127.77           O
ATOM   2171  H   ILE   927      16.455 -23.011 -10.465  1.00  0.00           H
ATOM   2172  HA  ILE   927      18.194 -20.610 -10.207  1.00  0.00           H
ATOM   2173  HB  ILE   927      16.027 -20.159  -9.389  1.00  0.00           H
ATOM   2174 HG12 ILE   927      16.319 -19.779  -6.956  1.00  0.00           H
ATOM   2175 HG13 ILE   927      17.787 -20.751  -6.963  1.00  0.00           H
ATOM   2176 HD11 ILE   927      18.227 -18.322  -7.004  1.00  0.00           H
ATOM   2177 HD12 ILE   927      18.851 -19.096  -8.473  1.00  0.00           H
ATOM   2178 HD13 ILE   927      17.317 -18.167  -8.506  1.00  0.00           H
ATOM   2179 HG21 ILE   927      14.851 -21.412  -7.670  1.00  0.00           H
ATOM   2180 HG22 ILE   927      16.128 -22.639  -7.631  1.00  0.00           H
ATOM   2181 HG23 ILE   927      15.125 -22.434  -9.080  1.00  0.00           H
ATOM   2182  N   GLY   928      20.011 -22.187  -9.569  1.00 92.62           N
ATOM   2183  CA  GLY   928      21.205 -22.727  -8.924  1.00 92.62           C
ATOM   2184  C   GLY   928      21.599 -21.931  -7.675  1.00 92.62           C
ATOM   2185  O   GLY   928      21.282 -20.746  -7.537  1.00 92.62           O
ATOM   2186  H   GLY   928      20.160 -21.542 -10.336  1.00  0.00           H
ATOM   2187  HA2 GLY   928      22.035 -22.697  -9.630  1.00  0.00           H
ATOM   2188  HA3 GLY   928      21.020 -23.765  -8.646  1.00  0.00           H
ATOM   2189  N   PHE   929      22.343 -22.576  -6.775  1.00152.12           N
ATOM   2190  CA  PHE   929      22.839 -21.956  -5.548  1.00152.12           C
ATOM   2191  CB  PHE   929      21.762 -22.038  -4.454  1.00152.12           C
ATOM   2192  CG  PHE   929      22.231 -21.415  -3.158  1.00152.12           C
ATOM   2193  CD1 PHE   929      22.349 -20.019  -3.082  1.00152.12           C
ATOM   2194  CD2 PHE   929      22.715 -22.212  -2.106  1.00152.12           C
ATOM   2195  CE1 PHE   929      22.912 -19.406  -1.956  1.00152.12           C
ATOM   2196  CE2 PHE   929      23.304 -21.601  -0.987  1.00152.12           C
ATOM   2197  CZ  PHE   929      23.388 -20.199  -0.906  1.00152.12           C
ATOM   2198  C   PHE   929      24.146 -22.598  -5.067  1.00152.12           C
ATOM   2199  O   PHE   929      24.265 -23.825  -5.084  1.00152.12           O
ATOM   2200  H   PHE   929      22.595 -23.539  -6.938  1.00  0.00           H
ATOM   2201  HA  PHE   929      23.047 -20.904  -5.745  1.00  0.00           H
ATOM   2202  HB2 PHE   929      20.863 -21.518  -4.791  1.00  0.00           H
ATOM   2203  HB3 PHE   929      21.502 -23.084  -4.281  1.00  0.00           H
ATOM   2204  HD1 PHE   929      22.047 -19.416  -3.915  1.00  0.00           H
ATOM   2205  HD2 PHE   929      22.691 -23.287  -2.185  1.00  0.00           H
ATOM   2206  HE1 PHE   929      23.013 -18.331  -1.916  1.00  0.00           H
ATOM   2207  HE2 PHE   929      23.738 -22.207  -0.206  1.00  0.00           H
ATOM   2208  HZ  PHE   929      23.851 -19.724  -0.055  1.00  0.00           H
ATOM   2209  N   PHE   930      25.015 -21.791  -4.458  1.00 76.27           N
ATOM   2210  CA  PHE   930      26.192 -22.235  -3.722  1.00 76.27           C
ATOM   2211  CB  PHE   930      27.406 -22.209  -4.661  1.00 76.27           C
ATOM   2212  CG  PHE   930      28.668 -22.705  -3.990  1.00 76.27           C
ATOM   2213  CD1 PHE   930      28.961 -24.083  -3.976  1.00 76.27           C
ATOM   2214  CD2 PHE   930      29.497 -21.803  -3.298  1.00 76.27           C
ATOM   2215  CE1 PHE   930      30.069 -24.559  -3.253  1.00 76.27           C
ATOM   2216  CE2 PHE   930      30.595 -22.283  -2.566  1.00 76.27           C
ATOM   2217  CZ  PHE   930      30.877 -23.659  -2.536  1.00 76.27           C
ATOM   2218  C   PHE   930      26.426 -21.384  -2.459  1.00 76.27           C
ATOM   2219  O   PHE   930      26.520 -20.160  -2.534  1.00 76.27           O
ATOM   2220  H   PHE   930      24.840 -20.788  -4.473  1.00  0.00           H
ATOM   2221  HA  PHE   930      26.041 -23.266  -3.404  1.00  0.00           H
ATOM   2222  HB2 PHE   930      27.199 -22.834  -5.532  1.00  0.00           H
ATOM   2223  HB3 PHE   930      27.566 -21.189  -5.014  1.00  0.00           H
ATOM   2224  HD1 PHE   930      28.320 -24.777  -4.499  1.00  0.00           H
ATOM   2225  HD2 PHE   930      29.265 -20.746  -3.289  1.00  0.00           H
ATOM   2226  HE1 PHE   930      30.287 -25.616  -3.219  1.00  0.00           H
ATOM   2227  HE2 PHE   930      31.203 -21.604  -1.983  1.00  0.00           H
ATOM   2228  HZ  PHE   930      31.701 -24.021  -1.932  1.00  0.00           H
ATOM   2229  N   SER   931      26.648 -22.061  -1.327  1.00118.58           N
ATOM   2230  CA  SER   931      27.413 -21.560  -0.177  1.00118.58           C
ATOM   2231  CB  SER   931      26.695 -20.432   0.586  1.00118.58           C
ATOM   2232  OG  SER   931      25.576 -20.907   1.318  1.00118.58           O
ATOM   2233  C   SER   931      27.662 -22.678   0.834  1.00118.58           C
ATOM   2234  O   SER   931      26.719 -23.403   1.163  1.00118.58           O
ATOM   2235  H   SER   931      26.528 -23.061  -1.356  1.00  0.00           H
ATOM   2236  HA  SER   931      28.376 -21.184  -0.528  1.00  0.00           H
ATOM   2237  HB2 SER   931      27.401 -19.999   1.293  1.00  0.00           H
ATOM   2238  HB3 SER   931      26.378 -19.657  -0.106  1.00  0.00           H
ATOM   2239  HG  SER   931      25.771 -21.833   1.545  1.00  0.00           H
ATOM   2240  N   GLU   932      28.681 -22.455   1.649  1.00129.85           N
ATOM   2241  CA  GLU   932      28.811 -22.939   3.019  1.00129.85           C
ATOM   2242  CB  GLU   932      29.899 -24.027   3.080  1.00129.85           C
ATOM   2243  CG  GLU   932      31.324 -23.589   2.698  0.50129.85           C
ATOM   2244  CD  GLU   932      31.568 -23.524   1.178  0.00129.85           C
ATOM   2245  OE1 GLU   932      32.375 -24.350   0.696  1.00129.85           O
ATOM   2246  OE2 GLU   932      31.191 -22.493   0.572  1.00129.85           O
ATOM   2247  C   GLU   932      29.048 -21.765   4.003  1.00129.85           C
ATOM   2248  O   GLU   932      29.489 -20.685   3.589  1.00129.85           O
ATOM   2249  H   GLU   932      29.473 -21.926   1.284  1.00  0.00           H
ATOM   2250  HA  GLU   932      27.870 -23.411   3.297  1.00  0.00           H
ATOM   2251  HB2 GLU   932      29.601 -24.865   2.447  1.00  0.00           H
ATOM   2252  HB3 GLU   932      29.929 -24.399   4.105  1.00  0.00           H
ATOM   2253  HG2 GLU   932      31.546 -22.624   3.158  0.50  0.00           H
ATOM   2254  HG3 GLU   932      32.016 -24.313   3.136  0.50  0.00           H
ATOM   2255  N   PRO   933      28.725 -21.911   5.305  1.00 79.29           N
ATOM   2256  CA  PRO   933      28.849 -20.815   6.267  1.00 79.29           C
ATOM   2257  CD  PRO   933      28.024 -23.027   5.925  1.00 79.29           C
ATOM   2258  CB  PRO   933      28.380 -21.375   7.613  1.00 79.29           C
ATOM   2259  CG  PRO   933      27.384 -22.452   7.190  1.00 79.29           C
ATOM   2260  C   PRO   933      30.267 -20.227   6.337  1.00 79.29           C
ATOM   2261  O   PRO   933      31.249 -20.946   6.516  1.00 79.29           O
ATOM   2262  HA  PRO   933      28.155 -20.032   5.964  1.00  0.00           H
ATOM   2263  HD2 PRO   933      28.744 -23.801   6.192  1.00  0.00           H
ATOM   2264  HD3 PRO   933      27.248 -23.435   5.280  1.00  0.00           H
ATOM   2265  HB2 PRO   933      27.909 -20.606   8.225  1.00  0.00           H
ATOM   2266  HB3 PRO   933      29.214 -21.838   8.144  1.00  0.00           H
ATOM   2267  HG2 PRO   933      26.430 -21.985   6.943  1.00  0.00           H
ATOM   2268  HG3 PRO   933      27.255 -23.212   7.960  1.00  0.00           H
ATOM   2269  N   GLY   934      30.361 -18.899   6.254  1.00 54.96           N
ATOM   2270  CA  GLY   934      31.619 -18.148   6.208  1.00 54.96           C
ATOM   2271  C   GLY   934      32.176 -17.887   4.804  1.00 54.96           C
ATOM   2272  O   GLY   934      33.206 -17.216   4.693  1.00 54.96           O
ATOM   2273  H   GLY   934      29.494 -18.379   6.152  1.00  0.00           H
ATOM   2274  HA2 GLY   934      32.382 -18.684   6.772  1.00  0.00           H
ATOM   2275  HA3 GLY   934      31.461 -17.180   6.681  1.00  0.00           H
ATOM   2276  N   ARG   935      31.516 -18.343   3.726  1.00184.56           N
ATOM   2277  CA  ARG   935      31.948 -18.049   2.344  1.00184.56           C
ATOM   2278  CB  ARG   935      31.949 -19.345   1.509  1.00184.56           C
ATOM   2279  CG  ARG   935      33.196 -20.213   1.785  0.50184.56           C
ATOM   2280  CD  ARG   935      34.384 -19.918   0.855  0.50184.56           C
ATOM   2281  NE  ARG   935      34.915 -18.552   1.053  1.00184.56           N
ATOM   2282  CZ  ARG   935      34.603 -17.484   0.336  1.00184.56           C
ATOM   2283  NH1 ARG   935      34.023 -17.555  -0.829  1.00184.56           N
ATOM   2284  NH2 ARG   935      34.777 -16.298   0.844  1.00184.56           N
ATOM   2285  C   ARG   935      31.214 -16.898   1.644  1.00184.56           C
ATOM   2286  O   ARG   935      31.777 -16.356   0.694  1.00184.56           O
ATOM   2287  H   ARG   935      30.729 -18.976   3.861  1.00  0.00           H
ATOM   2288  HA  ARG   935      32.966 -17.690   2.396  1.00  0.00           H
ATOM   2289  HB2 ARG   935      31.051 -19.919   1.737  1.00  0.00           H
ATOM   2290  HB3 ARG   935      31.908 -19.108   0.445  1.00  0.00           H
ATOM   2291  HG2 ARG   935      33.504 -20.114   2.826  0.50  0.00           H
ATOM   2292  HG3 ARG   935      32.942 -21.255   1.639  0.50  0.00           H
ATOM   2293  HD2 ARG   935      34.073 -20.087  -0.177  0.50  0.00           H
ATOM   2294  HD3 ARG   935      35.170 -20.642   1.074  0.50  0.00           H
ATOM   2295  HE  ARG   935      35.349 -18.383   1.945  1.00  0.00           H
ATOM   2296 HH11 ARG   935      33.761 -18.455  -1.185  1.00  0.00           H
ATOM   2297 HH12 ARG   935      33.562 -16.742  -1.211  1.00  0.00           H
ATOM   2298 HH21 ARG   935      35.024 -16.208   1.812  1.00  0.00           H
ATOM   2299 HH22 ARG   935      34.296 -15.540   0.388  1.00  0.00           H
ATOM   2300  N   GLY   936      30.129 -16.385   2.218  1.00 64.32           N
ATOM   2301  CA  GLY   936      29.165 -15.557   1.479  1.00 64.32           C
ATOM   2302  C   GLY   936      28.012 -16.413   0.950  1.00 64.32           C
ATOM   2303  O   GLY   936      27.938 -17.599   1.276  1.00 64.32           O
ATOM   2304  H   GLY   936      29.758 -16.890   3.007  1.00  0.00           H
ATOM   2305  HA2 GLY   936      28.758 -14.785   2.127  1.00  0.00           H
ATOM   2306  HA3 GLY   936      29.650 -15.065   0.634  1.00  0.00           H
ATOM   2307  N   SER   937      27.136 -15.846   0.123  1.00 83.59           N
ATOM   2308  CA  SER   937      25.993 -16.564  -0.461  1.00 83.59           C
ATOM   2309  CB  SER   937      24.665 -16.276   0.275  1.00 83.59           C
ATOM   2310  OG  SER   937      24.830 -15.673   1.549  1.00 83.59           O
ATOM   2311  C   SER   937      25.858 -16.249  -1.952  1.00 83.59           C
ATOM   2312  O   SER   937      25.751 -15.078  -2.312  1.00 83.59           O
ATOM   2313  H   SER   937      27.242 -14.858  -0.100  1.00  0.00           H
ATOM   2314  HA  SER   937      26.176 -17.632  -0.380  1.00  0.00           H
ATOM   2315  HB2 SER   937      24.048 -15.612  -0.332  1.00  0.00           H
ATOM   2316  HB3 SER   937      24.124 -17.215   0.395  1.00  0.00           H
ATOM   2317  HG  SER   937      24.974 -14.716   1.326  1.00  0.00           H
ATOM   2318  N   THR   938      25.732 -17.278  -2.799  1.00 71.24           N
ATOM   2319  CA  THR   938      25.737 -17.097  -4.260  1.00 71.24           C
ATOM   2320  CB  THR   938      27.097 -17.484  -4.867  1.00 71.24           C
ATOM   2321  OG1 THR   938      28.115 -16.802  -4.174  1.00 71.24           O
ATOM   2322  CG2 THR   938      27.183 -17.103  -6.346  1.00 71.24           C
ATOM   2323  C   THR   938      24.586 -17.852  -4.920  1.00 71.24           C
ATOM   2324  O   THR   938      24.663 -19.055  -5.173  1.00 71.24           O
ATOM   2325  H   THR   938      25.928 -18.214  -2.458  1.00  0.00           H
ATOM   2326  HA  THR   938      25.600 -16.044  -4.486  1.00  0.00           H
ATOM   2327  HB  THR   938      27.260 -18.558  -4.763  1.00  0.00           H
ATOM   2328 HG21 THR   938      28.179 -17.337  -6.723  1.00  0.00           H
ATOM   2329 HG22 THR   938      27.000 -16.036  -6.465  1.00  0.00           H
ATOM   2330 HG23 THR   938      26.451 -17.663  -6.925  1.00  0.00           H
ATOM   2331  HG1 THR   938      28.816 -16.507  -4.805  1.00  0.00           H
ATOM   2332  N   PHE   939      23.497 -17.145  -5.230  1.00126.10           N
ATOM   2333  CA  PHE   939      22.436 -17.666  -6.103  1.00126.10           C
ATOM   2334  CB  PHE   939      21.078 -17.056  -5.746  1.00126.10           C
ATOM   2335  CG  PHE   939      20.522 -17.414  -4.378  1.00126.10           C
ATOM   2336  CD1 PHE   939      20.934 -16.706  -3.233  1.00126.10           C
ATOM   2337  CD2 PHE   939      19.585 -18.460  -4.248  1.00126.10           C
ATOM   2338  CE1 PHE   939      20.418 -17.047  -1.971  1.00126.10           C
ATOM   2339  CE2 PHE   939      19.062 -18.794  -2.986  1.00126.10           C
ATOM   2340  CZ  PHE   939      19.481 -18.087  -1.845  1.00126.10           C
ATOM   2341  C   PHE   939      22.767 -17.356  -7.560  1.00126.10           C
ATOM   2342  O   PHE   939      23.050 -16.207  -7.883  1.00126.10           O
ATOM   2343  H   PHE   939      23.553 -16.138  -5.099  1.00  0.00           H
ATOM   2344  HA  PHE   939      22.361 -18.747  -5.997  1.00  0.00           H
ATOM   2345  HB2 PHE   939      21.162 -15.975  -5.832  1.00  0.00           H
ATOM   2346  HB3 PHE   939      20.359 -17.376  -6.500  1.00  0.00           H
ATOM   2347  HD1 PHE   939      21.663 -15.910  -3.315  1.00  0.00           H
ATOM   2348  HD2 PHE   939      19.285 -19.029  -5.115  1.00  0.00           H
ATOM   2349  HE1 PHE   939      20.763 -16.520  -1.094  1.00  0.00           H
ATOM   2350  HE2 PHE   939      18.356 -19.606  -2.887  1.00  0.00           H
ATOM   2351  HZ  PHE   939      19.101 -18.357  -0.869  1.00  0.00           H
ATOM   2352  N   SER   940      22.519 -18.305  -8.461  1.00117.74           N
ATOM   2353  CA  SER   940      22.739 -18.137  -9.901  1.00117.74           C
ATOM   2354  CB  SER   940      24.140 -18.633 -10.268  1.00117.74           C
ATOM   2355  OG  SER   940      24.404 -18.404 -11.639  1.00117.74           O
ATOM   2356  C   SER   940      21.665 -18.866 -10.696  1.00117.74           C
ATOM   2357  O   SER   940      21.640 -20.098 -10.718  1.00117.74           O
ATOM   2358  H   SER   940      22.169 -19.202  -8.140  1.00  0.00           H
ATOM   2359  HA  SER   940      22.688 -17.083 -10.156  1.00  0.00           H
ATOM   2360  HB2 SER   940      24.219 -19.700 -10.056  1.00  0.00           H
ATOM   2361  HB3 SER   940      24.874 -18.102  -9.664  1.00  0.00           H
ATOM   2362  HG  SER   940      25.360 -18.363 -11.741  1.00  0.00           H
ATOM   2363  N   PHE   941      20.689 -18.124 -11.233  1.00102.62           N
ATOM   2364  CA  PHE   941      19.624 -18.722 -12.037  1.00102.62           C
ATOM   2365  CB  PHE   941      18.225 -18.250 -11.622  1.00102.62           C
ATOM   2366  CG  PHE   941      17.774 -16.887 -12.099  1.00102.62           C
ATOM   2367  CD1 PHE   941      16.995 -16.768 -13.267  1.00102.62           C
ATOM   2368  CD2 PHE   941      18.058 -15.748 -11.326  1.00102.62           C
ATOM   2369  CE1 PHE   941      16.495 -15.513 -13.656  1.00102.62           C
ATOM   2370  CE2 PHE   941      17.550 -14.498 -11.710  1.00102.62           C
ATOM   2371  CZ  PHE   941      16.767 -14.379 -12.873  1.00102.62           C
ATOM   2372  C   PHE   941      19.873 -18.572 -13.530  1.00102.62           C
ATOM   2373  O   PHE   941      20.255 -17.504 -14.017  1.00102.62           O
ATOM   2374  H   PHE   941      20.813 -17.116 -11.260  1.00  0.00           H
ATOM   2375  HA  PHE   941      19.630 -19.789 -11.836  1.00  0.00           H
ATOM   2376  HB2 PHE   941      17.506 -18.983 -11.987  1.00  0.00           H
ATOM   2377  HB3 PHE   941      18.164 -18.269 -10.541  1.00  0.00           H
ATOM   2378  HD1 PHE   941      16.775 -17.646 -13.858  1.00  0.00           H
ATOM   2379  HD2 PHE   941      18.659 -15.836 -10.432  1.00  0.00           H
ATOM   2380  HE1 PHE   941      15.895 -15.424 -14.549  1.00  0.00           H
ATOM   2381  HE2 PHE   941      17.772 -13.633 -11.106  1.00  0.00           H
ATOM   2382  HZ  PHE   941      16.368 -13.418 -13.160  1.00  0.00           H
ATOM   2383  N   THR   942      19.537 -19.630 -14.269  1.00138.32           N
ATOM   2384  CA  THR   942      19.378 -19.600 -15.723  1.00138.32           C
ATOM   2385  CB  THR   942      20.084 -20.802 -16.371  1.00138.32           C
ATOM   2386  OG1 THR   942      20.100 -20.638 -17.768  1.00138.32           O
ATOM   2387  CG2 THR   942      19.450 -22.165 -16.090  1.00138.32           C
ATOM   2388  C   THR   942      17.900 -19.513 -16.089  1.00138.32           C
ATOM   2389  O   THR   942      17.069 -20.153 -15.446  1.00138.32           O
ATOM   2390  H   THR   942      19.147 -20.428 -13.772  1.00  0.00           H
ATOM   2391  HA  THR   942      19.865 -18.703 -16.095  1.00  0.00           H
ATOM   2392  HB  THR   942      21.115 -20.826 -16.017  1.00  0.00           H
ATOM   2393  HG1 THR   942      20.609 -19.840 -17.944  1.00  0.00           H
ATOM   2394 HG21 THR   942      20.067 -22.946 -16.533  1.00  0.00           H
ATOM   2395 HG22 THR   942      18.454 -22.215 -16.525  1.00  0.00           H
ATOM   2396 HG23 THR   942      19.388 -22.334 -15.014  1.00  0.00           H
ATOM   2397  N   ALA   943      17.561 -18.737 -17.118  1.00 67.86           N
ATOM   2398  CA  ALA   943      16.197 -18.582 -17.631  1.00 67.86           C
ATOM   2399  CB  ALA   943      15.524 -17.425 -16.880  1.00 67.86           C
ATOM   2400  C   ALA   943      16.214 -18.366 -19.159  1.00 67.86           C
ATOM   2401  O   ALA   943      17.089 -17.666 -19.678  1.00 67.86           O
ATOM   2402  H   ALA   943      18.285 -18.173 -17.550  1.00  0.00           H
ATOM   2403  HA  ALA   943      15.631 -19.495 -17.433  1.00  0.00           H
ATOM   2404  HB1 ALA   943      16.183 -16.558 -16.872  1.00  0.00           H
ATOM   2405  HB2 ALA   943      15.321 -17.730 -15.854  1.00  0.00           H
ATOM   2406  HB3 ALA   943      14.587 -17.155 -17.366  1.00  0.00           H
ATOM   2407  N   ALA   944      15.313 -19.035 -19.885  1.00 55.48           N
ATOM   2408  CA  ALA   944      15.333 -19.070 -21.345  1.00 55.48           C
ATOM   2409  CB  ALA   944      14.981 -20.482 -21.818  1.00 55.48           C
ATOM   2410  C   ALA   944      14.423 -17.993 -21.975  1.00 55.48           C
ATOM   2411  O   ALA   944      13.200 -18.131 -22.003  1.00 55.48           O
ATOM   2412  H   ALA   944      14.609 -19.602 -19.423  1.00  0.00           H
ATOM   2413  HA  ALA   944      16.353 -18.879 -21.672  1.00  0.00           H
ATOM   2414  HB1 ALA   944      15.602 -21.214 -21.302  1.00  0.00           H
ATOM   2415  HB2 ALA   944      15.165 -20.548 -22.886  1.00  0.00           H
ATOM   2416  HB3 ALA   944      13.931 -20.696 -21.616  1.00  0.00           H
ATOM   2417  N   PHE   945      15.034 -17.064 -22.711  1.00115.95           N
ATOM   2418  CA  PHE   945      14.353 -15.977 -23.435  1.00115.95           C
ATOM   2419  CB  PHE   945      14.846 -14.629 -22.884  1.00115.95           C
ATOM   2420  CG  PHE   945      14.557 -14.420 -21.410  1.00115.95           C
ATOM   2421  CD1 PHE   945      13.302 -13.924 -21.011  1.00115.95           C
ATOM   2422  CD2 PHE   945      15.526 -14.739 -20.440  1.00115.95           C
ATOM   2423  CE1 PHE   945      13.015 -13.749 -19.647  1.00115.95           C
ATOM   2424  CE2 PHE   945      15.240 -14.558 -19.077  1.00115.95           C
ATOM   2425  CZ  PHE   945      13.983 -14.070 -18.680  1.00115.95           C
ATOM   2426  C   PHE   945      14.558 -16.089 -24.953  1.00115.95           C
ATOM   2427  O   PHE   945      15.319 -16.931 -25.438  1.00115.95           O
ATOM   2428  H   PHE   945      16.046 -17.109 -22.778  1.00  0.00           H
ATOM   2429  HA  PHE   945      13.280 -16.031 -23.246  1.00  0.00           H
ATOM   2430  HB2 PHE   945      15.919 -14.545 -23.045  1.00  0.00           H
ATOM   2431  HB3 PHE   945      14.371 -13.817 -23.437  1.00  0.00           H
ATOM   2432  HD1 PHE   945      12.560 -13.688 -21.759  1.00  0.00           H
ATOM   2433  HD2 PHE   945      16.485 -15.134 -20.740  1.00  0.00           H
ATOM   2434  HE1 PHE   945      12.050 -13.378 -19.338  1.00  0.00           H
ATOM   2435  HE2 PHE   945      15.984 -14.799 -18.335  1.00  0.00           H
ATOM   2436  HZ  PHE   945      13.758 -13.947 -17.632  1.00  0.00           H
ATOM   2437  N   THR   946      13.929 -15.200 -25.718  1.00128.78           N
ATOM   2438  CA  THR   946      14.265 -14.967 -27.133  1.00128.78           C
ATOM   2439  CB  THR   946      13.146 -15.419 -28.086  1.00128.78           C
ATOM   2440  OG1 THR   946      11.907 -14.863 -27.740  1.00128.78           O
ATOM   2441  CG2 THR   946      12.958 -16.937 -28.057  1.00128.78           C
ATOM   2442  C   THR   946      14.631 -13.507 -27.356  1.00128.78           C
ATOM   2443  O   THR   946      14.097 -12.617 -26.694  1.00128.78           O
ATOM   2444  H   THR   946      13.322 -14.516 -25.274  1.00  0.00           H
ATOM   2445  HA  THR   946      15.151 -15.550 -27.391  1.00  0.00           H
ATOM   2446  HB  THR   946      13.403 -15.121 -29.104  1.00  0.00           H
ATOM   2447 HG21 THR   946      12.196 -17.216 -28.790  1.00  0.00           H
ATOM   2448 HG22 THR   946      13.898 -17.434 -28.310  1.00  0.00           H
ATOM   2449 HG23 THR   946      12.633 -17.250 -27.063  1.00  0.00           H
ATOM   2450  HG1 THR   946      11.994 -13.903 -27.755  1.00  0.00           H
ATOM   2451  N   ARG   947      15.625 -13.272 -28.217  1.00102.91           N
ATOM   2452  CA  ARG   947      16.169 -11.943 -28.539  1.00102.91           C
ATOM   2453  CB  ARG   947      17.472 -12.172 -29.338  1.00102.91           C
ATOM   2454  CG  ARG   947      18.496 -11.042 -29.174  1.00102.91           C
ATOM   2455  CD  ARG   947      19.512 -11.011 -30.327  1.00102.91           C
ATOM   2456  NE  ARG   947      19.434  -9.714 -31.009  1.00102.91           N
ATOM   2457  CZ  ARG   947      20.183  -8.649 -30.818  1.00102.91           C
ATOM   2458  NH1 ARG   947      21.369  -8.716 -30.271  1.00102.91           N
ATOM   2459  NH2 ARG   947      19.725  -7.482 -31.151  1.00102.91           N
ATOM   2460  C   ARG   947      15.172 -11.099 -29.355  1.00102.91           C
ATOM   2461  O   ARG   947      14.294 -11.670 -30.009  1.00102.91           O
ATOM   2462  H   ARG   947      15.970 -14.039 -28.762  1.00  0.00           H
ATOM   2463  HA  ARG   947      16.389 -11.402 -27.616  1.00  0.00           H
ATOM   2464  HB2 ARG   947      17.950 -13.095 -29.010  1.00  0.00           H
ATOM   2465  HB3 ARG   947      17.204 -12.294 -30.394  1.00  0.00           H
ATOM   2466  HG2 ARG   947      19.018 -11.191 -28.233  1.00  0.00           H
ATOM   2467  HG3 ARG   947      17.978 -10.086 -29.118  1.00  0.00           H
ATOM   2468  HD2 ARG   947      19.280 -11.789 -31.051  1.00  0.00           H
ATOM   2469  HD3 ARG   947      20.513 -11.200 -29.935  1.00  0.00           H
ATOM   2470  HE  ARG   947      18.523  -9.529 -31.449  1.00  0.00           H
ATOM   2471 HH11 ARG   947      21.741  -9.623 -30.063  1.00  0.00           H
ATOM   2472 HH12 ARG   947      21.923  -7.887 -30.164  1.00  0.00           H
ATOM   2473 HH21 ARG   947      18.721  -7.467 -31.394  1.00  0.00           H
ATOM   2474 HH22 ARG   947      20.186  -6.635 -30.891  1.00  0.00           H
ATOM   2475  N   GLY   948      15.381  -9.776 -29.391  1.00 12.67           N
ATOM   2476  CA  GLY   948      15.132  -8.952 -30.586  1.00 12.67           C
ATOM   2477  C   GLY   948      16.337  -8.941 -31.525  1.00 12.67           C
ATOM   2478  O   GLY   948      17.073  -7.938 -31.452  1.00 12.67           O
ATOM   2479  OXT GLY   948      16.805 -10.045 -31.851  1.00 12.67           O
ATOM   2480  H   GLY   948      16.061  -9.404 -28.738  1.00  0.00           H
ATOM   2481  HA2 GLY   948      14.283  -9.338 -31.141  1.00  0.00           H
ATOM   2482  HA3 GLY   948      14.929  -7.925 -30.287  1.00  0.00           H
TER    2483      GLY   948
HETATM 2484  PG  ANP   221      10.329 -12.582   1.795  1.00414.28           P
HETATM 2485  O1G ANP   221      10.360 -13.429   0.600  1.00414.28           O
HETATM 2486  O2G ANP   221       9.045 -11.932   2.050  1.00414.28           O
HETATM 2487  O3G ANP   221      11.394 -11.671   1.341  1.00414.28           O
HETATM 2488  PB  ANP   221      12.424 -14.114   3.091  1.00414.28           P
HETATM 2489  O1B ANP   221      13.282 -13.349   2.174  1.00414.28           O
HETATM 2490  O2B ANP   221      13.005 -14.090   4.452  1.00414.28           O
HETATM 2491  N3B ANP   221      10.869 -13.526   3.038  1.00414.28           N
HETATM 2492  PA  ANP   221      12.497 -16.059   0.964  1.00414.28           P
HETATM 2493  O1A ANP   221      11.459 -16.893   0.330  1.00414.28           O
HETATM 2494  O2A ANP   221      12.705 -14.930   0.029  1.00414.28           O
HETATM 2495  O3A ANP   221      12.113 -15.543   2.440  1.00414.28           O
HETATM 2496  O5' ANP   221      13.843 -16.860   1.358  1.00414.28           O
HETATM 2497  C5' ANP   221      13.696 -18.030   2.186  1.00414.28           C
HETATM 2498  C4' ANP   221      14.796 -18.135   3.275  1.00414.28           C
HETATM 2499  O4' ANP   221      16.050 -18.600   2.718  1.00414.28           O
HETATM 2500  C3' ANP   221      15.181 -16.842   4.020  1.00414.28           C
HETATM 2501  O3' ANP   221      14.293 -16.487   5.081  1.00414.28           O
HETATM 2502  C2' ANP   221      16.595 -17.162   4.533  1.00414.28           C
HETATM 2503  O2' ANP   221      16.563 -17.949   5.732  1.00414.28           O
HETATM 2504  C1' ANP   221      17.191 -17.987   3.375  1.00414.28           C
HETATM 2505  N9  ANP   221      17.899 -17.150   2.397  1.00414.28           N
HETATM 2506  C8  ANP   221      17.439 -16.647   1.196  1.00414.28           C
HETATM 2507  N7  ANP   221      18.281 -15.779   0.527  1.00414.28           N
HETATM 2508  C5  ANP   221      19.320 -15.763   1.399  1.00414.28           C
HETATM 2509  C6  ANP   221      20.513 -15.017   1.293  1.00414.28           C
HETATM 2510  N6  ANP   221      20.776 -14.152   0.242  1.00414.28           N
HETATM 2511  N1  ANP   221      21.449 -15.101   2.257  1.00414.28           N
HETATM 2512  C2  ANP   221      21.182 -15.906   3.310  1.00414.28           C
HETATM 2513  N3  ANP   221      20.055 -16.631   3.507  1.00414.28           N
HETATM 2514  C4  ANP   221      19.135 -16.557   2.530  1.00414.28           C
HETATM 2515  H3B ANP   221      10.408 -13.400   3.941  1.00  0.00           H
HETATM 2516  H5' ANP   221      12.725 -17.999   2.706  1.00  0.00           H
HETATM 2517 H5'' ANP   221      13.711 -18.916   1.540  1.00  0.00           H
HETATM 2518  H4' ANP   221      14.458 -18.873   4.017  1.00  0.00           H
HETATM 2519  H3' ANP   221      15.251 -16.015   3.303  1.00  0.00           H
HETATM 2520  H2' ANP   221      17.170 -16.242   4.696  1.00  0.00           H
HETATM 2521  H1' ANP   221      17.893 -18.751   3.741  1.00  0.00           H
HETATM 2522  H8  ANP   221      16.454 -16.905   0.830  1.00  0.00           H
HETATM 2523  H2  ANP   221      21.948 -15.971   4.079  1.00  0.00           H
HETATM 2524  H61 ANP   221      20.211 -14.208  -0.594  1.00  0.00           H
HETATM 2525  H62 ANP   221      21.722 -13.781   0.150  1.00  0.00           H
HETATM 2526 HO2' ANP   221      15.958 -17.488   6.343  1.00  0.00           H
HETATM 2527 HO3' ANP   221      13.676 -15.817   4.697  1.00  0.00           H
HETATM 2528 MG   MG    222      12.185 -13.155   0.568  1.00 18.34          Mg
CONECT 2504 2499 2502 2505 2521
CONECT 2512 2511 2513 2523
CONECT 2502 2500 2503 2504 2520
CONECT 2500 2498 2501 2502 2519
CONECT 2514 2505 2508 2513
CONECT 2498 2499 2500 2518 2497
CONECT 2508 2507 2509 2514
CONECT 2497 2498 2516 2517 2496
CONECT 2509 2508 2510 2511
CONECT 2506 2505 2507 2522
CONECT 2521 2504
CONECT 2523 2512
CONECT 2520 2502
CONECT 2519 2500
CONECT 2515 2491
CONECT 2518 2498
CONECT 2516 2497
CONECT 2517 2497
CONECT 2524 2510
CONECT 2525 2510
CONECT 2522 2506
CONECT 2526 2503
CONECT 2527 2501
CONECT 2511 2509 2512
CONECT 2513 2512 2514
CONECT 2491 2515 2484 2488
CONECT 2510 2509 2524 2525
CONECT 2507 2506 2508
CONECT 2505 2504 2506 2514
CONECT 2493 2492
CONECT 2489 2488
CONECT 2485 2484
CONECT 2503 2502 2526
CONECT 2494 2492
CONECT 2490 2488
CONECT 2486 2484
CONECT 2501 2500 2527
CONECT 2495 2488 2492
CONECT 2487 2484
CONECT 2499 2498 2504
CONECT 2496 2492 2497
CONECT 2492 2493 2494 2495 2496
CONECT 2488 2489 2490 2491 2495
CONECT 2484 2485 2486 2487 2491
END
