# Supplementary material for: Cytokinin perception in potato: new features of canonical players
Source: J Exp Bot. 2018 May 24;69(16):3839–53. doi: 10.1093/jxb/ery199 (PMC6054150; doi:10.1093/jxb/ery199)
Supplement: Supplementary Dataset S1 [file ery199_suppl_supplementary_dataset_s1.zip › Supplementary_File/03_ATPase_domain/StHK3_ATPase.pdb]

EXPDTA    THEORETICAL MODEL, MODELLER 9.19 2018/03/18 16:21:28
REMARK   6 MODELLER OBJECTIVE FUNCTION:      4793.2480
REMARK   6 MODELLER BEST TEMPLATE % SEQ ID:  34.000
REMARK   6 SEQUENCE: StHK3
REMARK   6 ALIGNMENT: query-mult.ali
REMARK   6 DOPE score: -19791.27344
REMARK   6 GA341 score: 1.00000
REMARK   6 TEMPLATE: 5idmA 378:A - 602:A MODELS 6: - 215: AT 20.6%
REMARK   6 TEMPLATE: 4pl9A 409:A - 584:A MODELS 3: - 212: AT 34.0%
REMARK   6 MODELLER BLK RESIDUE  214:
REMARK   6 MODELLER BLK RESIDUE  215:
HELIX    1   1 VAL    513  LYS    531  1                                  19
HELIX    2   2 PRO    551  PHE    568  1                                  18
HELIX    3   3 LEU    649  PHE    656  1                                   8
HELIX    4   4 GLY    676  LEU    686  1                                  11
SHEET    1   1 1 VAL   509  ASP   512  0
SHEET    2   2 1 ALA   536  ILE   539  0
SHEET    3   3 1 VAL   546  GLY   549  0
SHEET    4   4 1 PHE   575  VAL   581  0
SHEET    5   5 1 ILE   634  ASP   642  0
SHEET    6   6 1 GLU   690  LEU   696  0
SHEET    7   7 1 GLY   700  PHE   709  0
ATOM      1  N   SER   501       0.653 -27.456 -18.124  1.00 52.99           N
ATOM      2  CA  SER   501       1.994 -27.250 -17.542  1.00 52.99           C
ATOM      3  CB  SER   501       2.491 -25.860 -17.936  1.00 52.99           C
ATOM      4  OG  SER   501       2.455 -25.831 -19.347  1.00 52.99           O
ATOM      5  C   SER   501       1.909 -27.518 -16.044  1.00 52.99           C
ATOM      6  O   SER   501       1.187 -28.447 -15.695  1.00 52.99           O
ATOM      7  HA  SER   501       2.676 -27.986 -17.968  1.00  0.00           H
ATOM      8  HB2 SER   501       3.511 -25.705 -17.584  1.00  0.00           H
ATOM      9  HB3 SER   501       1.829 -25.089 -17.534  1.00  0.00           H
ATOM     10  HG  SER   501       2.732 -24.953 -19.650  1.00  0.00           H
ATOM     11  H1  SER   501       0.323 -28.381 -17.884  1.00  0.00           H
ATOM     12  H2  SER   501       0.710 -27.342 -19.127  1.00  0.00           H
ATOM     13  H3  SER   501       0.012 -26.770 -17.743  1.00  0.00           H
ATOM     14  N   GLY   502       2.320 -26.579 -15.181  1.00 47.59           N
ATOM     15  CA  GLY   502       1.525 -26.280 -13.982  1.00 47.59           C
ATOM     16  C   GLY   502       0.189 -25.618 -14.365  1.00 47.59           C
ATOM     17  O   GLY   502      -0.189 -25.644 -15.540  1.00 47.59           O
ATOM     18  H   GLY   502       2.896 -25.823 -15.523  1.00  0.00           H
ATOM     19  HA2 GLY   502       2.087 -25.602 -13.340  1.00  0.00           H
ATOM     20  HA3 GLY   502       1.321 -27.195 -13.424  1.00  0.00           H
ATOM     21  N   LYS   503      -0.464 -24.935 -13.412  1.00131.14           N
ATOM     22  CA  LYS   503      -1.514 -23.941 -13.727  1.00131.14           C
ATOM     23  CB  LYS   503      -2.629 -23.956 -12.653  1.00131.14           C
ATOM     24  CG  LYS   503      -3.993 -23.417 -13.152  1.00131.14           C
ATOM     25  CD  LYS   503      -4.233 -21.896 -12.998  1.00131.14           C
ATOM     26  CE  LYS   503      -4.903 -21.217 -14.214  1.00131.14           C
ATOM     27  NZ  LYS   503      -4.124 -21.352 -15.474  1.00131.14           N
ATOM     28  C   LYS   503      -0.944 -22.536 -13.966  1.00131.14           C
ATOM     29  O   LYS   503      -1.665 -21.684 -14.458  1.00131.14           O
ATOM     30  H   LYS   503      -0.122 -24.988 -12.464  1.00  0.00           H
ATOM     31  HA  LYS   503      -1.966 -24.225 -14.680  1.00  0.00           H
ATOM     32  HB2 LYS   503      -2.308 -23.410 -11.764  1.00  0.00           H
ATOM     33  HB3 LYS   503      -2.791 -24.994 -12.359  1.00  0.00           H
ATOM     34  HG2 LYS   503      -4.132 -23.719 -14.190  1.00  0.00           H
ATOM     35  HG3 LYS   503      -4.775 -23.918 -12.580  1.00  0.00           H
ATOM     36  HD2 LYS   503      -3.306 -21.378 -12.759  1.00  0.00           H
ATOM     37  HD3 LYS   503      -4.878 -21.741 -12.132  1.00  0.00           H
ATOM     38  HE2 LYS   503      -5.007 -20.153 -13.985  1.00  0.00           H
ATOM     39  HE3 LYS   503      -5.906 -21.630 -14.350  1.00  0.00           H
ATOM     40  HZ1 LYS   503      -4.390 -20.730 -16.227  1.00  0.00           H
ATOM     41  HZ2 LYS   503      -4.091 -22.284 -15.849  1.00  0.00           H
ATOM     42  HZ3 LYS   503      -3.131 -21.116 -15.363  1.00  0.00           H
ATOM     43  N   LEU   504       0.275 -22.230 -13.525  1.00 91.88           N
ATOM     44  CA  LEU   504       0.895 -20.960 -13.902  1.00 91.88           C
ATOM     45  CB  LEU   504       2.050 -20.583 -12.961  1.00 91.88           C
ATOM     46  CG  LEU   504       1.626 -20.083 -11.564  1.00 91.88           C
ATOM     47  CD1 LEU   504       1.135 -21.201 -10.638  1.00 91.88           C
ATOM     48  CD2 LEU   504       2.812 -19.404 -10.878  1.00 91.88           C
ATOM     49  C   LEU   504       1.335 -21.043 -15.372  1.00 91.88           C
ATOM     50  O   LEU   504       1.986 -22.009 -15.776  1.00 91.88           O
ATOM     51  H   LEU   504       0.869 -22.958 -13.178  1.00  0.00           H
ATOM     52  HA  LEU   504       0.151 -20.164 -13.831  1.00  0.00           H
ATOM     53  HB2 LEU   504       2.584 -19.767 -13.448  1.00  0.00           H
ATOM     54  HB3 LEU   504       2.735 -21.422 -12.860  1.00  0.00           H
ATOM     55  HG  LEU   504       0.831 -19.345 -11.675  1.00  0.00           H
ATOM     56 HD11 LEU   504       0.970 -20.801  -9.638  1.00  0.00           H
ATOM     57 HD12 LEU   504       1.883 -21.992 -10.582  1.00  0.00           H
ATOM     58 HD13 LEU   504       0.190 -21.600 -10.998  1.00  0.00           H
ATOM     59 HD21 LEU   504       2.505 -19.006  -9.911  1.00  0.00           H
ATOM     60 HD22 LEU   504       3.172 -18.580 -11.494  1.00  0.00           H
ATOM     61 HD23 LEU   504       3.620 -20.121 -10.728  1.00  0.00           H
ATOM     62  N   GLU   505       0.880 -20.073 -16.160  1.00 30.91           N
ATOM     63  CA  GLU   505       1.358 -19.791 -17.513  1.00 30.91           C
ATOM     64  CB  GLU   505       0.175 -19.262 -18.353  1.00 30.91           C
ATOM     65  CG  GLU   505      -0.684 -20.391 -18.957  1.00 30.91           C
ATOM     66  CD  GLU   505      -1.447 -21.231 -17.916  1.00 30.91           C
ATOM     67  OE1 GLU   505      -2.393 -20.678 -17.305  1.00 30.91           O
ATOM     68  OE2 GLU   505      -1.270 -22.472 -17.890  1.00 30.91           O
ATOM     69  C   GLU   505       2.569 -18.830 -17.472  1.00 30.91           C
ATOM     70  O   GLU   505       3.117 -18.564 -16.399  1.00 30.91           O
ATOM     71  H   GLU   505       0.323 -19.348 -15.739  1.00  0.00           H
ATOM     72  HA  GLU   505       1.712 -20.713 -17.972  1.00  0.00           H
ATOM     73  HB2 GLU   505       0.554 -18.674 -19.189  1.00  0.00           H
ATOM     74  HB3 GLU   505      -0.449 -18.606 -17.742  1.00  0.00           H
ATOM     75  HG2 GLU   505      -1.414 -19.932 -19.628  1.00  0.00           H
ATOM     76  HG3 GLU   505      -0.046 -21.030 -19.573  1.00  0.00           H
ATOM     77  N   LEU   506       3.092 -18.456 -18.644  1.00142.41           N
ATOM     78  CA  LEU   506       4.293 -17.632 -18.810  1.00142.41           C
ATOM     79  CB  LEU   506       5.418 -18.553 -19.336  1.00142.41           C
ATOM     80  CG  LEU   506       6.855 -18.000 -19.398  1.00142.41           C
ATOM     81  CD1 LEU   506       7.067 -16.941 -20.480  1.00142.41           C
ATOM     82  CD2 LEU   506       7.332 -17.481 -18.041  1.00142.41           C
ATOM     83  C   LEU   506       3.956 -16.442 -19.721  1.00142.41           C
ATOM     84  O   LEU   506       3.583 -16.632 -20.880  1.00142.41           O
ATOM     85  H   LEU   506       2.558 -18.634 -19.481  1.00  0.00           H
ATOM     86  HA  LEU   506       4.586 -17.233 -17.839  1.00  0.00           H
ATOM     87  HB2 LEU   506       5.143 -18.900 -20.334  1.00  0.00           H
ATOM     88  HB3 LEU   506       5.449 -19.432 -18.691  1.00  0.00           H
ATOM     89  HG  LEU   506       7.499 -18.839 -19.659  1.00  0.00           H
ATOM     90 HD11 LEU   506       6.743 -17.335 -21.442  1.00  0.00           H
ATOM     91 HD12 LEU   506       8.124 -16.685 -20.540  1.00  0.00           H
ATOM     92 HD13 LEU   506       6.500 -16.040 -20.263  1.00  0.00           H
ATOM     93 HD21 LEU   506       7.245 -18.271 -17.297  1.00  0.00           H
ATOM     94 HD22 LEU   506       8.374 -17.171 -18.113  1.00  0.00           H
ATOM     95 HD23 LEU   506       6.728 -16.632 -17.727  1.00  0.00           H
ATOM     96  N   ASP   507       3.985 -15.234 -19.164  1.00110.02           N
ATOM     97  CA  ASP   507       3.227 -14.078 -19.656  1.00110.02           C
ATOM     98  CB  ASP   507       2.621 -13.277 -18.475  1.00110.02           C
ATOM     99  CG  ASP   507       1.880 -14.099 -17.395  1.00110.02           C
ATOM    100  OD1 ASP   507       1.736 -15.340 -17.513  1.00110.02           O
ATOM    101  OD2 ASP   507       1.543 -13.529 -16.325  1.00110.02           O
ATOM    102  C   ASP   507       4.085 -13.237 -20.623  1.00110.02           C
ATOM    103  O   ASP   507       4.570 -12.156 -20.289  1.00110.02           O
ATOM    104  H   ASP   507       4.319 -15.151 -18.207  1.00  0.00           H
ATOM    105  HA  ASP   507       2.380 -14.456 -20.229  1.00  0.00           H
ATOM    106  HB2 ASP   507       1.927 -12.541 -18.889  1.00  0.00           H
ATOM    107  HB3 ASP   507       3.418 -12.727 -17.975  1.00  0.00           H
ATOM    108  N   ALA   508       4.500 -13.875 -21.722  1.00 41.92           N
ATOM    109  CA  ALA   508       5.607 -13.414 -22.557  1.00 41.92           C
ATOM    110  CB  ALA   508       5.982 -14.528 -23.544  1.00 41.92           C
ATOM    111  C   ALA   508       5.345 -12.076 -23.283  1.00 41.92           C
ATOM    112  O   ALA   508       4.404 -11.952 -24.069  1.00 41.92           O
ATOM    113  H   ALA   508       4.154 -14.815 -21.863  1.00  0.00           H
ATOM    114  HA  ALA   508       6.457 -13.270 -21.895  1.00  0.00           H
ATOM    115  HB1 ALA   508       6.211 -15.445 -23.001  1.00  0.00           H
ATOM    116  HB2 ALA   508       6.859 -14.226 -24.120  1.00  0.00           H
ATOM    117  HB3 ALA   508       5.151 -14.710 -24.229  1.00  0.00           H
ATOM    118  N   VAL   509       6.333 -11.178 -23.221  1.00104.53           N
ATOM    119  CA  VAL   509       6.391  -9.881 -23.918  1.00104.53           C
ATOM    120  CB  VAL   509       5.599  -8.827 -23.108  1.00104.53           C
ATOM    121  CG1 VAL   509       6.238  -8.509 -21.750  1.00104.53           C
ATOM    122  CG2 VAL   509       5.396  -7.509 -23.867  1.00104.53           C
ATOM    123  C   VAL   509       7.856  -9.475 -24.154  1.00104.53           C
ATOM    124  O   VAL   509       8.762 -10.050 -23.552  1.00104.53           O
ATOM    125  H   VAL   509       7.086 -11.360 -22.563  1.00  0.00           H
ATOM    126  HA  VAL   509       5.913  -9.990 -24.890  1.00  0.00           H
ATOM    127  HB  VAL   509       4.605  -9.234 -22.919  1.00  0.00           H
ATOM    128 HG21 VAL   509       4.668  -6.899 -23.333  1.00  0.00           H
ATOM    129 HG22 VAL   509       6.328  -6.948 -23.928  1.00  0.00           H
ATOM    130 HG23 VAL   509       5.014  -7.711 -24.867  1.00  0.00           H
ATOM    131 HG11 VAL   509       5.611  -7.806 -21.203  1.00  0.00           H
ATOM    132 HG12 VAL   509       6.318  -9.425 -21.165  1.00  0.00           H
ATOM    133 HG13 VAL   509       7.230  -8.076 -21.881  1.00  0.00           H
ATOM    134  N   CYS   510       8.120  -8.529 -25.059  1.00 54.74           N
ATOM    135  CA  CYS   510       9.443  -7.908 -25.191  1.00 54.74           C
ATOM    136  CB  CYS   510       9.464  -6.958 -26.402  1.00 54.74           C
ATOM    137  SG  CYS   510       8.817  -7.736 -27.913  1.00 54.74           S
ATOM    138  C   CYS   510       9.801  -7.124 -23.918  1.00 54.74           C
ATOM    139  O   CYS   510       8.988  -6.315 -23.467  1.00 54.74           O
ATOM    140  H   CYS   510       7.353  -8.089 -25.539  1.00  0.00           H
ATOM    141  HA  CYS   510      10.190  -8.685 -25.338  1.00  0.00           H
ATOM    142  HB2 CYS   510      10.494  -6.637 -26.574  1.00  0.00           H
ATOM    143  HB3 CYS   510       8.864  -6.076 -26.173  1.00  0.00           H
ATOM    144  HG  CYS   510       9.175  -6.764 -28.760  1.00  0.00           H
ATOM    145  N   PHE   511      11.047  -7.216 -23.445  1.00222.40           N
ATOM    146  CA  PHE   511      11.537  -6.384 -22.341  1.00222.40           C
ATOM    147  CB  PHE   511      11.109  -6.996 -20.996  1.00222.40           C
ATOM    148  CG  PHE   511      10.867  -5.948 -19.927  1.00222.40           C
ATOM    149  CD1 PHE   511       9.625  -5.287 -19.868  1.00222.40           C
ATOM    150  CD2 PHE   511      11.883  -5.601 -19.019  1.00222.40           C
ATOM    151  CE1 PHE   511       9.396  -4.292 -18.899  1.00222.40           C
ATOM    152  CE2 PHE   511      11.661  -4.587 -18.071  1.00222.40           C
ATOM    153  CZ  PHE   511      10.419  -3.939 -18.002  1.00222.40           C
ATOM    154  C   PHE   511      13.054  -6.133 -22.404  1.00222.40           C
ATOM    155  O   PHE   511      13.804  -6.938 -22.958  1.00222.40           O
ATOM    156  H   PHE   511      11.680  -7.910 -23.833  1.00  0.00           H
ATOM    157  HA  PHE   511      11.057  -5.409 -22.427  1.00  0.00           H
ATOM    158  HB2 PHE   511      11.865  -7.707 -20.660  1.00  0.00           H
ATOM    159  HB3 PHE   511      10.178  -7.552 -21.126  1.00  0.00           H
ATOM    160  HD1 PHE   511       8.849  -5.537 -20.579  1.00  0.00           H
ATOM    161  HD2 PHE   511      12.843  -6.096 -19.064  1.00  0.00           H
ATOM    162  HE1 PHE   511       8.446  -3.781 -18.861  1.00  0.00           H
ATOM    163  HE2 PHE   511      12.452  -4.286 -17.400  1.00  0.00           H
ATOM    164  HZ  PHE   511      10.270  -3.155 -17.272  1.00  0.00           H
ATOM    165  N   ASP   512      13.478  -4.985 -21.871  1.00 59.32           N
ATOM    166  CA  ASP   512      14.876  -4.545 -21.770  1.00 59.32           C
ATOM    167  CB  ASP   512      14.893  -3.002 -21.781  1.00 59.32           C
ATOM    168  CG  ASP   512      16.269  -2.347 -21.585  1.00 59.32           C
ATOM    169  OD1 ASP   512      17.127  -2.953 -20.907  1.00 59.32           O
ATOM    170  OD2 ASP   512      16.367  -1.136 -21.871  1.00 59.32           O
ATOM    171  C   ASP   512      15.562  -5.163 -20.534  1.00 59.32           C
ATOM    172  O   ASP   512      15.102  -5.019 -19.397  1.00 59.32           O
ATOM    173  H   ASP   512      12.807  -4.422 -21.371  1.00  0.00           H
ATOM    174  HA  ASP   512      15.420  -4.878 -22.655  1.00  0.00           H
ATOM    175  HB2 ASP   512      14.482  -2.665 -22.735  1.00  0.00           H
ATOM    176  HB3 ASP   512      14.229  -2.640 -20.996  1.00  0.00           H
ATOM    177  N   VAL   513      16.659  -5.885 -20.763  1.00 57.26           N
ATOM    178  CA  VAL   513      17.356  -6.672 -19.735  1.00 57.26           C
ATOM    179  CB  VAL   513      18.113  -7.842 -20.395  1.00 57.26           C
ATOM    180  CG1 VAL   513      18.774  -8.780 -19.372  1.00 57.26           C
ATOM    181  CG2 VAL   513      17.152  -8.699 -21.228  1.00 57.26           C
ATOM    182  C   VAL   513      18.289  -5.829 -18.858  1.00 57.26           C
ATOM    183  O   VAL   513      18.480  -6.166 -17.688  1.00 57.26           O
ATOM    184  H   VAL   513      17.013  -5.913 -21.717  1.00  0.00           H
ATOM    185  HA  VAL   513      16.607  -7.099 -19.070  1.00  0.00           H
ATOM    186  HB  VAL   513      18.887  -7.444 -21.052  1.00  0.00           H
ATOM    187 HG21 VAL   513      16.338  -9.069 -20.605  1.00  0.00           H
ATOM    188 HG22 VAL   513      17.706  -9.530 -21.655  1.00  0.00           H
ATOM    189 HG23 VAL   513      16.741  -8.121 -22.056  1.00  0.00           H
ATOM    190 HG11 VAL   513      19.224  -9.630 -19.884  1.00  0.00           H
ATOM    191 HG12 VAL   513      19.562  -8.254 -18.835  1.00  0.00           H
ATOM    192 HG13 VAL   513      18.030  -9.138 -18.661  1.00  0.00           H
ATOM    193  N   ARG   514      18.809  -4.695 -19.352  1.00166.47           N
ATOM    194  CA  ARG   514      19.605  -3.764 -18.527  1.00166.47           C
ATOM    195  CB  ARG   514      20.592  -2.943 -19.387  1.00166.47           C
ATOM    196  CG  ARG   514      19.939  -2.038 -20.447  1.00166.47           C
ATOM    197  CD  ARG   514      20.919  -1.073 -21.111  1.00166.47           C
ATOM    198  NE  ARG   514      21.666  -1.726 -22.196  1.00166.47           N
ATOM    199  CZ  ARG   514      22.518  -1.161 -23.020  1.00166.47           C
ATOM    200  NH1 ARG   514      22.962   0.051 -22.833  1.00166.47           N
ATOM    201  NH2 ARG   514      22.914  -1.794 -24.075  1.00166.47           N
ATOM    202  C   ARG   514      18.709  -2.890 -17.645  1.00166.47           C
ATOM    203  O   ARG   514      18.944  -2.817 -16.439  1.00166.47           O
ATOM    204  H   ARG   514      18.429  -4.355 -20.235  1.00  0.00           H
ATOM    205  HA  ARG   514      20.203  -4.353 -17.830  1.00  0.00           H
ATOM    206  HB2 ARG   514      21.274  -3.631 -19.889  1.00  0.00           H
ATOM    207  HB3 ARG   514      21.183  -2.322 -18.713  1.00  0.00           H
ATOM    208  HG2 ARG   514      19.495  -2.658 -21.225  1.00  0.00           H
ATOM    209  HG3 ARG   514      19.164  -1.432 -19.983  1.00  0.00           H
ATOM    210  HD2 ARG   514      21.599  -0.668 -20.361  1.00  0.00           H
ATOM    211  HD3 ARG   514      20.335  -0.255 -21.538  1.00  0.00           H
ATOM    212  HE  ARG   514      21.333  -2.644 -22.510  1.00  0.00           H
ATOM    213 HH11 ARG   514      23.618   0.442 -23.476  1.00  0.00           H
ATOM    214 HH12 ARG   514      22.619   0.548 -22.035  1.00  0.00           H
ATOM    215 HH21 ARG   514      23.318  -1.313 -24.845  1.00  0.00           H
ATOM    216 HH22 ARG   514      22.316  -2.600 -24.319  1.00  0.00           H
ATOM    217  N   ALA   515      17.575  -2.433 -18.175  1.00 33.88           N
ATOM    218  CA  ALA   515      16.570  -1.684 -17.428  1.00 33.88           C
ATOM    219  CB  ALA   515      15.513  -1.162 -18.405  1.00 33.88           C
ATOM    220  C   ALA   515      15.925  -2.532 -16.326  1.00 33.88           C
ATOM    221  O   ALA   515      15.742  -2.036 -15.217  1.00 33.88           O
ATOM    222  H   ALA   515      17.416  -2.585 -19.170  1.00  0.00           H
ATOM    223  HA  ALA   515      17.052  -0.828 -16.951  1.00  0.00           H
ATOM    224  HB1 ALA   515      15.986  -0.554 -19.177  1.00  0.00           H
ATOM    225  HB2 ALA   515      14.788  -0.550 -17.867  1.00  0.00           H
ATOM    226  HB3 ALA   515      14.994  -1.998 -18.872  1.00  0.00           H
ATOM    227  N   THR   516      15.725  -3.838 -16.558  1.00105.49           N
ATOM    228  CA  THR   516      15.165  -4.734 -15.534  1.00105.49           C
ATOM    229  CB  THR   516      14.423  -5.922 -16.160  1.00105.49           C
ATOM    230  OG1 THR   516      13.219  -6.130 -15.452  1.00105.49           O
ATOM    231  CG2 THR   516      15.205  -7.235 -16.198  1.00105.49           C
ATOM    232  C   THR   516      16.135  -5.131 -14.415  1.00105.49           C
ATOM    233  O   THR   516      15.689  -5.594 -13.365  1.00105.49           O
ATOM    234  H   THR   516      15.844  -4.185 -17.504  1.00  0.00           H
ATOM    235  HA  THR   516      14.406  -4.153 -15.033  1.00  0.00           H
ATOM    236  HB  THR   516      14.163  -5.664 -17.182  1.00  0.00           H
ATOM    237 HG21 THR   516      14.668  -7.954 -16.815  1.00  0.00           H
ATOM    238 HG22 THR   516      15.314  -7.633 -15.190  1.00  0.00           H
ATOM    239 HG23 THR   516      16.191  -7.063 -16.628  1.00  0.00           H
ATOM    240  HG1 THR   516      12.823  -5.245 -15.306  1.00  0.00           H
ATOM    241  N   LEU   517      17.436  -4.843 -14.565  1.00127.33           N
ATOM    242  CA  LEU   517      18.389  -4.835 -13.452  1.00127.33           C
ATOM    243  CB  LEU   517      19.785  -5.259 -13.948  1.00127.33           C
ATOM    244  CG  LEU   517      20.791  -5.455 -12.796  1.00127.33           C
ATOM    245  CD1 LEU   517      20.447  -6.684 -11.949  1.00127.33           C
ATOM    246  CD2 LEU   517      22.203  -5.646 -13.344  1.00127.33           C
ATOM    247  C   LEU   517      18.431  -3.475 -12.733  1.00127.33           C
ATOM    248  O   LEU   517      18.415  -3.445 -11.506  1.00127.33           O
ATOM    249  H   LEU   517      17.731  -4.429 -15.439  1.00  0.00           H
ATOM    250  HA  LEU   517      18.053  -5.570 -12.721  1.00  0.00           H
ATOM    251  HB2 LEU   517      19.703  -6.189 -14.512  1.00  0.00           H
ATOM    252  HB3 LEU   517      20.163  -4.489 -14.623  1.00  0.00           H
ATOM    253  HG  LEU   517      20.806  -4.574 -12.158  1.00  0.00           H
ATOM    254 HD21 LEU   517      22.906  -5.776 -12.521  1.00  0.00           H
ATOM    255 HD22 LEU   517      22.233  -6.523 -13.985  1.00  0.00           H
ATOM    256 HD23 LEU   517      22.491  -4.765 -13.917  1.00  0.00           H
ATOM    257 HD11 LEU   517      21.228  -6.845 -11.209  1.00  0.00           H
ATOM    258 HD12 LEU   517      19.506  -6.528 -11.422  1.00  0.00           H
ATOM    259 HD13 LEU   517      20.363  -7.565 -12.582  1.00  0.00           H
ATOM    260  N   ASP   518      18.430  -2.355 -13.460  1.00 70.03           N
ATOM    261  CA  ASP   518      18.448  -1.008 -12.866  1.00 70.03           C
ATOM    262  CB  ASP   518      18.594   0.054 -13.969  1.00 70.03           C
ATOM    263  CG  ASP   518      18.683   1.503 -13.451  1.00 70.03           C
ATOM    264  OD1 ASP   518      18.561   1.728 -12.222  1.00 70.03           O
ATOM    265  OD2 ASP   518      18.885   2.385 -14.313  1.00 70.03           O
ATOM    266  C   ASP   518      17.209  -0.737 -11.993  1.00 70.03           C
ATOM    267  O   ASP   518      17.345  -0.496 -10.798  1.00 70.03           O
ATOM    268  H   ASP   518      18.460  -2.431 -14.470  1.00  0.00           H
ATOM    269  HA  ASP   518      19.325  -0.925 -12.224  1.00  0.00           H
ATOM    270  HB2 ASP   518      17.740  -0.024 -14.644  1.00  0.00           H
ATOM    271  HB3 ASP   518      19.494  -0.165 -14.548  1.00  0.00           H
ATOM    272  N   GLU   519      16.008  -1.067 -12.470  1.00 86.28           N
ATOM    273  CA  GLU   519      14.739  -0.865 -11.749  1.00 86.28           C
ATOM    274  CB  GLU   519      13.569  -0.947 -12.745  1.00 86.28           C
ATOM    275  CG  GLU   519      13.243  -2.385 -13.175  1.00 86.28           C
ATOM    276  CD  GLU   519      12.315  -2.446 -14.399  1.00 86.28           C
ATOM    277  OE1 GLU   519      11.365  -1.620 -14.387  1.00 86.28           O
ATOM    278  OE2 GLU   519      12.126  -3.595 -14.872  1.00 86.28           O
ATOM    279  C   GLU   519      14.533  -1.779 -10.516  1.00 86.28           C
ATOM    280  O   GLU   519      13.460  -1.775  -9.906  1.00 86.28           O
ATOM    281  H   GLU   519      15.966  -1.361 -13.440  1.00  0.00           H
ATOM    282  HA  GLU   519      14.758   0.155 -11.364  1.00  0.00           H
ATOM    283  HB2 GLU   519      12.683  -0.507 -12.284  1.00  0.00           H
ATOM    284  HB3 GLU   519      13.821  -0.353 -13.626  1.00  0.00           H
ATOM    285  HG2 GLU   519      14.172  -2.908 -13.385  1.00  0.00           H
ATOM    286  HG3 GLU   519      12.772  -2.909 -12.341  1.00  0.00           H
ATOM    287  N   VAL   520      15.559  -2.537 -10.113  1.00105.78           N
ATOM    288  CA  VAL   520      15.623  -3.309  -8.862  1.00105.78           C
ATOM    289  CB  VAL   520      15.324  -4.791  -9.151  1.00105.78           C
ATOM    290  CG1 VAL   520      16.356  -5.486 -10.040  1.00105.78           C
ATOM    291  CG2 VAL   520      15.175  -5.609  -7.869  1.00105.78           C
ATOM    292  C   VAL   520      16.920  -3.084  -8.070  1.00105.78           C
ATOM    293  O   VAL   520      16.851  -2.972  -6.847  1.00105.78           O
ATOM    294  H   VAL   520      16.400  -2.469 -10.676  1.00  0.00           H
ATOM    295  HA  VAL   520      14.823  -2.955  -8.216  1.00  0.00           H
ATOM    296  HB  VAL   520      14.366  -4.837  -9.668  1.00  0.00           H
ATOM    297 HG21 VAL   520      14.863  -6.618  -8.128  1.00  0.00           H
ATOM    298 HG22 VAL   520      14.425  -5.146  -7.228  1.00  0.00           H
ATOM    299 HG23 VAL   520      16.124  -5.656  -7.339  1.00  0.00           H
ATOM    300 HG11 VAL   520      16.019  -6.496 -10.265  1.00  0.00           H
ATOM    301 HG12 VAL   520      16.440  -4.950 -10.983  1.00  0.00           H
ATOM    302 HG13 VAL   520      17.330  -5.518  -9.556  1.00  0.00           H
ATOM    303  N   LEU   521      18.032  -2.742  -8.729  1.00 97.81           N
ATOM    304  CA  LEU   521      19.220  -2.153  -8.090  1.00 97.81           C
ATOM    305  CB  LEU   521      20.356  -2.029  -9.131  1.00 97.81           C
ATOM    306  CG  LEU   521      21.343  -3.214  -9.214  1.00 97.81           C
ATOM    307  CD1 LEU   521      22.409  -3.102  -8.127  1.00 97.81           C
ATOM    308  CD2 LEU   521      20.695  -4.596  -9.091  1.00 97.81           C
ATOM    309  C   LEU   521      18.896  -0.785  -7.472  1.00 97.81           C
ATOM    310  O   LEU   521      19.116  -0.590  -6.279  1.00 97.81           O
ATOM    311  H   LEU   521      18.031  -2.797  -9.743  1.00  0.00           H
ATOM    312  HA  LEU   521      19.540  -2.792  -7.270  1.00  0.00           H
ATOM    313  HB2 LEU   521      20.938  -1.132  -8.912  1.00  0.00           H
ATOM    314  HB3 LEU   521      19.919  -1.871 -10.116  1.00  0.00           H
ATOM    315  HG  LEU   521      21.849  -3.162 -10.178  1.00  0.00           H
ATOM    316 HD21 LEU   521      21.440  -5.366  -9.285  1.00  0.00           H
ATOM    317 HD22 LEU   521      20.284  -4.746  -8.093  1.00  0.00           H
ATOM    318 HD23 LEU   521      19.895  -4.685  -9.822  1.00  0.00           H
ATOM    319 HD11 LEU   521      23.093  -3.947  -8.182  1.00  0.00           H
ATOM    320 HD12 LEU   521      22.979  -2.183  -8.263  1.00  0.00           H
ATOM    321 HD13 LEU   521      21.937  -3.078  -7.148  1.00  0.00           H
ATOM    322  N   SER   522      18.164   0.059  -8.198  1.00 80.25           N
ATOM    323  CA  SER   522      17.620   1.332  -7.721  0.81 80.25           C
ATOM    324  CB  SER   522      16.871   2.031  -8.865  0.81 80.25           C
ATOM    325  OG  SER   522      17.789   2.669  -9.737  1.00 80.25           O
ATOM    326  C   SER   522      16.686   1.153  -6.509  1.00 80.25           C
ATOM    327  O   SER   522      16.815   1.908  -5.544  1.00 80.25           O
ATOM    328  H   SER   522      18.005  -0.175  -9.172  1.00  0.00           H
ATOM    329  HA  SER   522      18.441   1.980  -7.413  0.81  0.00           H
ATOM    330  HB2 SER   522      16.244   1.322  -9.414  0.81  0.00           H
ATOM    331  HB3 SER   522      16.225   2.796  -8.451  0.81  0.00           H
ATOM    332  HG  SER   522      17.974   2.146 -10.556  1.00  0.00           H
ATOM    333  N   LEU   523      15.921   0.050  -6.433  1.00 98.36           N
ATOM    334  CA  LEU   523      15.072  -0.294  -5.281  1.00 98.36           C
ATOM    335  CB  LEU   523      14.134  -1.461  -5.670  1.00 98.36           C
ATOM    336  CG  LEU   523      12.860  -1.665  -4.821  1.00 98.36           C
ATOM    337  CD1 LEU   523      12.006  -2.756  -5.479  1.00 98.36           C
ATOM    338  CD2 LEU   523      13.119  -2.110  -3.380  1.00 98.36           C
ATOM    339  C   LEU   523      15.903  -0.609  -4.019  1.00 98.36           C
ATOM    340  O   LEU   523      15.662  -0.033  -2.956  1.00 98.36           O
ATOM    341  H   LEU   523      15.977  -0.603  -7.196  1.00  0.00           H
ATOM    342  HA  LEU   523      14.458   0.580  -5.052  1.00  0.00           H
ATOM    343  HB2 LEU   523      13.804  -1.290  -6.700  1.00  0.00           H
ATOM    344  HB3 LEU   523      14.696  -2.394  -5.658  1.00  0.00           H
ATOM    345  HG  LEU   523      12.280  -0.743  -4.803  1.00  0.00           H
ATOM    346 HD21 LEU   523      12.189  -2.410  -2.899  1.00  0.00           H
ATOM    347 HD22 LEU   523      13.817  -2.949  -3.370  1.00  0.00           H
ATOM    348 HD23 LEU   523      13.537  -1.285  -2.804  1.00  0.00           H
ATOM    349 HD11 LEU   523      11.066  -2.872  -4.940  1.00  0.00           H
ATOM    350 HD12 LEU   523      12.551  -3.699  -5.468  1.00  0.00           H
ATOM    351 HD13 LEU   523      11.788  -2.477  -6.511  1.00  0.00           H
ATOM    352  N   PHE   524      16.913  -1.478  -4.129  1.00117.58           N
ATOM    353  CA  PHE   524      17.733  -1.896  -2.982  1.00117.58           C
ATOM    354  CB  PHE   524      18.149  -3.363  -3.132  1.00117.58           C
ATOM    355  CG  PHE   524      16.951  -4.285  -3.062  1.00117.58           C
ATOM    356  CD1 PHE   524      16.248  -4.424  -1.850  1.00117.58           C
ATOM    357  CD2 PHE   524      16.483  -4.927  -4.218  1.00117.58           C
ATOM    358  CE1 PHE   524      15.062  -5.178  -1.802  1.00117.58           C
ATOM    359  CE2 PHE   524      15.307  -5.690  -4.164  1.00117.58           C
ATOM    360  CZ  PHE   524      14.590  -5.812  -2.964  1.00117.58           C
ATOM    361  C   PHE   524      18.922  -0.985  -2.664  1.00117.58           C
ATOM    362  O   PHE   524      19.475  -1.118  -1.573  1.00117.58           O
ATOM    363  H   PHE   524      17.078  -1.913  -5.031  1.00  0.00           H
ATOM    364  HA  PHE   524      17.102  -1.840  -2.096  1.00  0.00           H
ATOM    365  HB2 PHE   524      18.833  -3.633  -2.325  1.00  0.00           H
ATOM    366  HB3 PHE   524      18.675  -3.495  -4.080  1.00  0.00           H
ATOM    367  HD1 PHE   524      16.605  -3.926  -0.962  1.00  0.00           H
ATOM    368  HD2 PHE   524      17.013  -4.821  -5.152  1.00  0.00           H
ATOM    369  HE1 PHE   524      14.511  -5.270  -0.879  1.00  0.00           H
ATOM    370  HE2 PHE   524      14.943  -6.171  -5.053  1.00  0.00           H
ATOM    371  HZ  PHE   524      13.681  -6.397  -2.942  1.00  0.00           H
ATOM    372  N   SER   525      19.209   0.029  -3.482  1.00 51.05           N
ATOM    373  CA  SER   525      20.278   1.014  -3.247  1.00 51.05           C
ATOM    374  CB  SER   525      20.310   2.026  -4.403  1.00 51.05           C
ATOM    375  OG  SER   525      19.145   2.837  -4.429  1.00 51.05           O
ATOM    376  C   SER   525      20.144   1.732  -1.892  1.00 51.05           C
ATOM    377  O   SER   525      20.966   1.525  -1.000  1.00 51.05           O
ATOM    378  H   SER   525      18.775   0.019  -4.399  1.00  0.00           H
ATOM    379  HA  SER   525      21.234   0.490  -3.242  1.00  0.00           H
ATOM    380  HB2 SER   525      21.180   2.671  -4.269  1.00  0.00           H
ATOM    381  HB3 SER   525      20.419   1.502  -5.354  1.00  0.00           H
ATOM    382  HG  SER   525      18.422   2.399  -4.917  1.00  0.00           H
ATOM    383  N   GLY   526      18.977   2.327  -1.624  1.00 27.01           N
ATOM    384  CA  GLY   526      18.690   3.042  -0.375  1.00 27.01           C
ATOM    385  C   GLY   526      18.591   2.146   0.865  1.00 27.01           C
ATOM    386  O   GLY   526      18.864   2.604   1.974  1.00 27.01           O
ATOM    387  H   GLY   526      18.368   2.480  -2.419  1.00  0.00           H
ATOM    388  HA2 GLY   526      17.741   3.565  -0.486  1.00  0.00           H
ATOM    389  HA3 GLY   526      19.468   3.786  -0.199  1.00  0.00           H
ATOM    390  N   LYS   527      18.308   0.843   0.701  1.00 63.38           N
ATOM    391  CA  LYS   527      18.373  -0.114   1.819  1.00 63.38           C
ATOM    392  CB  LYS   527      17.287  -1.196   1.696  1.00 63.38           C
ATOM    393  CG  LYS   527      17.117  -1.847   3.077  1.00 63.38           C
ATOM    394  CD  LYS   527      16.096  -2.978   3.144  1.00 63.38           C
ATOM    395  CE  LYS   527      16.216  -3.559   4.560  1.00 63.38           C
ATOM    396  NZ  LYS   527      16.026  -5.026   4.576  1.00 63.38           N
ATOM    397  C   LYS   527      19.772  -0.705   2.028  1.00 63.38           C
ATOM    398  O   LYS   527      20.163  -0.957   3.159  1.00 63.38           O
ATOM    399  H   LYS   527      18.187   0.502  -0.243  1.00  0.00           H
ATOM    400  HA  LYS   527      18.164   0.444   2.729  1.00  0.00           H
ATOM    401  HB2 LYS   527      17.578  -1.939   0.953  1.00  0.00           H
ATOM    402  HB3 LYS   527      16.341  -0.738   1.401  1.00  0.00           H
ATOM    403  HG2 LYS   527      18.073  -2.261   3.392  1.00  0.00           H
ATOM    404  HG3 LYS   527      16.819  -1.081   3.793  1.00  0.00           H
ATOM    405  HD2 LYS   527      16.333  -3.725   2.386  1.00  0.00           H
ATOM    406  HD3 LYS   527      15.089  -2.592   2.972  1.00  0.00           H
ATOM    407  HE2 LYS   527      17.212  -3.323   4.953  1.00  0.00           H
ATOM    408  HE3 LYS   527      15.501  -3.051   5.214  1.00  0.00           H
ATOM    409  HZ1 LYS   527      16.037  -5.375   5.522  1.00  0.00           H
ATOM    410  HZ2 LYS   527      15.178  -5.298   4.105  1.00  0.00           H
ATOM    411  HZ3 LYS   527      16.817  -5.477   4.110  1.00  0.00           H
ATOM    412  N   SER   528      20.582  -0.816   0.987  1.00 74.83           N
ATOM    413  CA  SER   528      21.997  -1.179   1.130  1.00 74.83           C
ATOM    414  CB  SER   528      22.588  -1.525  -0.238  1.00 74.83           C
ATOM    415  OG  SER   528      21.753  -2.489  -0.855  1.00 74.83           O
ATOM    416  C   SER   528      22.766  -0.057   1.843  1.00 74.83           C
ATOM    417  O   SER   528      23.355  -0.311   2.895  1.00 74.83           O
ATOM    418  H   SER   528      20.244  -0.545   0.073  1.00  0.00           H
ATOM    419  HA  SER   528      22.070  -2.072   1.752  1.00  0.00           H
ATOM    420  HB2 SER   528      22.651  -0.633  -0.864  1.00  0.00           H
ATOM    421  HB3 SER   528      23.579  -1.952  -0.114  1.00  0.00           H
ATOM    422  HG  SER   528      20.964  -2.025  -1.183  1.00  0.00           H
ATOM    423  N   GLN   529      22.374   1.193   1.563  1.00 72.20           N
ATOM    424  CA  GLN   529      22.797   2.385   2.300  1.00 72.20           C
ATOM    425  CB  GLN   529      22.252   3.626   1.573  1.00 72.20           C
ATOM    426  CG  GLN   529      22.812   4.941   2.132  0.00 72.20           C
ATOM    427  CD  GLN   529      22.300   6.151   1.355  0.00 72.20           C
ATOM    428  OE1 GLN   529      21.114   6.351   1.161  1.00 72.20           O
ATOM    429  NE2 GLN   529      23.161   7.049   0.932  1.00 72.20           N
ATOM    430  C   GLN   529      22.415   2.371   3.798  1.00 72.20           C
ATOM    431  O   GLN   529      23.302   2.565   4.626  1.00 72.20           O
ATOM    432  H   GLN   529      21.842   1.333   0.710  1.00  0.00           H
ATOM    433  HA  GLN   529      23.887   2.423   2.249  1.00  0.00           H
ATOM    434  HB2 GLN   529      22.517   3.562   0.515  1.00  0.00           H
ATOM    435  HB3 GLN   529      21.166   3.644   1.650  1.00  0.00           H
ATOM    436  HG2 GLN   529      22.519   5.057   3.175  0.00  0.00           H
ATOM    437  HG3 GLN   529      23.901   4.911   2.081  0.00  0.00           H
ATOM    438 HE21 GLN   529      24.147   6.891   1.024  1.00  0.00           H
ATOM    439 HE22 GLN   529      22.772   7.798   0.391  1.00  0.00           H
ATOM    440  N   GLU   530      21.181   2.004   4.188  1.00 70.06           N
ATOM    441  CA  GLU   530      20.820   1.893   5.623  1.00 70.06           C
ATOM    442  CB  GLU   530      19.288   1.922   5.863  1.00 70.06           C
ATOM    443  CG  GLU   530      18.489   0.635   5.538  1.00 70.06           C
ATOM    444  CD  GLU   530      17.746  -0.080   6.689  1.00 70.06           C
ATOM    445  OE1 GLU   530      17.930   0.302   7.866  1.00 70.06           O
ATOM    446  OE2 GLU   530      17.403  -1.278   6.490  1.00 70.06           O
ATOM    447  C   GLU   530      21.510   0.725   6.356  1.00 70.06           C
ATOM    448  O   GLU   530      21.500   0.691   7.587  1.00 70.06           O
ATOM    449  H   GLU   530      20.466   1.869   3.486  1.00  0.00           H
ATOM    450  HA  GLU   530      21.204   2.790   6.108  1.00  0.00           H
ATOM    451  HB2 GLU   530      19.125   2.198   6.904  1.00  0.00           H
ATOM    452  HB3 GLU   530      18.868   2.737   5.271  1.00  0.00           H
ATOM    453  HG2 GLU   530      17.745   0.890   4.782  1.00  0.00           H
ATOM    454  HG3 GLU   530      19.172  -0.088   5.109  1.00  0.00           H
ATOM    455  N   LYS   531      22.144  -0.218   5.639  1.00126.01           N
ATOM    456  CA  LYS   531      23.015  -1.269   6.213  1.00126.01           C
ATOM    457  CB  LYS   531      22.716  -2.642   5.568  1.00126.01           C
ATOM    458  CG  LYS   531      21.274  -3.180   5.642  1.00126.01           C
ATOM    459  CD  LYS   531      20.663  -3.366   7.042  1.00126.01           C
ATOM    460  CE  LYS   531      20.371  -2.008   7.684  1.00126.01           C
ATOM    461  NZ  LYS   531      19.141  -1.964   8.492  1.00126.01           N
ATOM    462  C   LYS   531      24.517  -0.956   6.134  1.00126.01           C
ATOM    463  O   LYS   531      25.306  -1.735   6.658  1.00126.01           O
ATOM    464  H   LYS   531      22.101  -0.143   4.627  1.00  0.00           H
ATOM    465  HA  LYS   531      22.840  -1.344   7.282  1.00  0.00           H
ATOM    466  HB2 LYS   531      22.993  -2.589   4.514  1.00  0.00           H
ATOM    467  HB3 LYS   531      23.365  -3.387   6.031  1.00  0.00           H
ATOM    468  HG2 LYS   531      20.619  -2.530   5.066  1.00  0.00           H
ATOM    469  HG3 LYS   531      21.268  -4.154   5.151  1.00  0.00           H
ATOM    470  HD2 LYS   531      19.730  -3.916   6.923  1.00  0.00           H
ATOM    471  HD3 LYS   531      21.337  -3.943   7.675  1.00  0.00           H
ATOM    472  HE2 LYS   531      21.229  -1.672   8.273  1.00  0.00           H
ATOM    473  HE3 LYS   531      20.241  -1.288   6.872  1.00  0.00           H
ATOM    474  HZ1 LYS   531      18.960  -0.987   8.743  1.00  0.00           H
ATOM    475  HZ2 LYS   531      19.149  -2.557   9.300  1.00  0.00           H
ATOM    476  HZ3 LYS   531      18.337  -2.102   7.877  1.00  0.00           H
ATOM    477  N   GLY   532      24.928   0.134   5.480  1.00 31.98           N
ATOM    478  CA  GLY   532      26.340   0.369   5.141  1.00 31.98           C
ATOM    479  C   GLY   532      26.909  -0.657   4.148  1.00 31.98           C
ATOM    480  O   GLY   532      28.085  -1.003   4.232  1.00 31.98           O
ATOM    481  H   GLY   532      24.230   0.747   5.076  1.00  0.00           H
ATOM    482  HA2 GLY   532      26.428   1.356   4.687  1.00  0.00           H
ATOM    483  HA3 GLY   532      26.944   0.345   6.048  1.00  0.00           H
ATOM    484  N   VAL   533      26.036  -1.259   3.337  1.00 82.48           N
ATOM    485  CA  VAL   533      26.369  -2.199   2.262  1.00 82.48           C
ATOM    486  CB  VAL   533      25.311  -3.320   2.194  1.00 82.48           C
ATOM    487  CG1 VAL   533      25.441  -4.218   0.957  1.00 82.48           C
ATOM    488  CG2 VAL   533      25.372  -4.222   3.437  1.00 82.48           C
ATOM    489  C   VAL   533      26.463  -1.428   0.947  1.00 82.48           C
ATOM    490  O   VAL   533      25.536  -0.703   0.597  1.00 82.48           O
ATOM    491  H   VAL   533      25.095  -0.883   3.319  1.00  0.00           H
ATOM    492  HA  VAL   533      27.338  -2.647   2.466  1.00  0.00           H
ATOM    493  HB  VAL   533      24.322  -2.864   2.163  1.00  0.00           H
ATOM    494 HG21 VAL   533      24.540  -4.922   3.428  1.00  0.00           H
ATOM    495 HG22 VAL   533      26.310  -4.775   3.454  1.00  0.00           H
ATOM    496 HG23 VAL   533      25.307  -3.621   4.343  1.00  0.00           H
ATOM    497 HG11 VAL   533      24.677  -4.990   0.997  1.00  0.00           H
ATOM    498 HG12 VAL   533      25.284  -3.639   0.047  1.00  0.00           H
ATOM    499 HG13 VAL   533      26.426  -4.682   0.927  1.00  0.00           H
ATOM    500  N   GLU   534      27.558  -1.608   0.208  1.00257.22           N
ATOM    501  CA  GLU   534      27.862  -0.805  -0.991  1.00257.22           C
ATOM    502  CB  GLU   534      29.358  -0.992  -1.309  1.00257.22           C
ATOM    503  CG  GLU   534      29.935  -0.056  -2.384  1.00257.22           C
ATOM    504  CD  GLU   534      30.354   1.322  -1.836  1.00257.22           C
ATOM    505  OE1 GLU   534      29.798   1.743  -0.795  1.00257.22           O
ATOM    506  OE2 GLU   534      31.336   1.877  -2.381  1.00257.22           O
ATOM    507  C   GLU   534      26.965  -1.149  -2.202  1.00257.22           C
ATOM    508  O   GLU   534      26.407  -0.247  -2.818  1.00257.22           O
ATOM    509  H   GLU   534      28.307  -2.152   0.603  1.00  0.00           H
ATOM    510  HA  GLU   534      27.700   0.251  -0.760  1.00  0.00           H
ATOM    511  HB2 GLU   534      29.944  -0.882  -0.395  1.00  0.00           H
ATOM    512  HB3 GLU   534      29.499  -2.014  -1.645  1.00  0.00           H
ATOM    513  HG2 GLU   534      30.819  -0.547  -2.798  1.00  0.00           H
ATOM    514  HG3 GLU   534      29.221   0.062  -3.201  1.00  0.00           H
ATOM    515  N   LEU   535      26.698  -2.449  -2.429  1.00159.02           N
ATOM    516  CA  LEU   535      25.884  -3.026  -3.521  1.00159.02           C
ATOM    517  CB  LEU   535      24.379  -2.743  -3.286  1.00159.02           C
ATOM    518  CG  LEU   535      23.430  -3.078  -4.460  1.00159.02           C
ATOM    519  CD1 LEU   535      23.453  -4.555  -4.857  1.00159.02           C
ATOM    520  CD2 LEU   535      21.984  -2.743  -4.086  1.00159.02           C
ATOM    521  C   LEU   535      26.374  -2.651  -4.938  1.00159.02           C
ATOM    522  O   LEU   535      26.126  -1.558  -5.437  1.00159.02           O
ATOM    523  H   LEU   535      27.199  -3.095  -1.841  1.00  0.00           H
ATOM    524  HA  LEU   535      25.995  -4.105  -3.441  1.00  0.00           H
ATOM    525  HB2 LEU   535      24.060  -3.296  -2.402  1.00  0.00           H
ATOM    526  HB3 LEU   535      24.261  -1.680  -3.071  1.00  0.00           H
ATOM    527  HG  LEU   535      23.694  -2.480  -5.329  1.00  0.00           H
ATOM    528 HD11 LEU   535      22.799  -4.723  -5.710  1.00  0.00           H
ATOM    529 HD12 LEU   535      24.458  -4.869  -5.129  1.00  0.00           H
ATOM    530 HD13 LEU   535      23.099  -5.152  -4.025  1.00  0.00           H
ATOM    531 HD21 LEU   535      21.650  -3.393  -3.279  1.00  0.00           H
ATOM    532 HD22 LEU   535      21.929  -1.704  -3.763  1.00  0.00           H
ATOM    533 HD23 LEU   535      21.330  -2.876  -4.946  1.00  0.00           H
ATOM    534  N   ALA   536      26.836  -3.652  -5.698  1.00 45.50           N
ATOM    535  CA  ALA   536      27.154  -3.503  -7.123  1.00 45.50           C
ATOM    536  CB  ALA   536      28.667  -3.632  -7.330  1.00 45.50           C
ATOM    537  C   ALA   536      26.377  -4.489  -8.005  1.00 45.50           C
ATOM    538  O   ALA   536      26.341  -5.686  -7.721  1.00 45.50           O
ATOM    539  H   ALA   536      26.915  -4.575  -5.283  1.00  0.00           H
ATOM    540  HA  ALA   536      26.877  -2.501  -7.451  1.00  0.00           H
ATOM    541  HB1 ALA   536      29.191  -2.912  -6.702  1.00  0.00           H
ATOM    542  HB2 ALA   536      28.902  -3.419  -8.373  1.00  0.00           H
ATOM    543  HB3 ALA   536      28.991  -4.645  -7.092  1.00  0.00           H
ATOM    544  N   GLY   537      25.921  -4.023  -9.171  1.00 29.07           N
ATOM    545  CA  GLY   537      25.420  -4.858 -10.265  1.00 29.07           C
ATOM    546  C   GLY   537      26.353  -4.814 -11.476  1.00 29.07           C
ATOM    547  O   GLY   537      26.808  -3.739 -11.857  1.00 29.07           O
ATOM    548  H   GLY   537      26.078  -3.049  -9.382  1.00  0.00           H
ATOM    549  HA2 GLY   537      25.323  -5.888  -9.934  1.00  0.00           H
ATOM    550  HA3 GLY   537      24.435  -4.508 -10.574  1.00  0.00           H
ATOM    551  N   TYR   538      26.601  -5.964 -12.105  1.00 54.40           N
ATOM    552  CA  TYR   538      27.495  -6.106 -13.259  0.74 54.40           C
ATOM    553  CB  TYR   538      28.828  -6.740 -12.831  0.74 54.40           C
ATOM    554  CG  TYR   538      29.848  -5.737 -12.328  0.74 54.40           C
ATOM    555  CD1 TYR   538      29.834  -5.309 -10.986  1.00 54.40           C
ATOM    556  CD2 TYR   538      30.823  -5.231 -13.214  1.00 54.40           C
ATOM    557  CE1 TYR   538      30.807  -4.401 -10.525  1.00 54.40           C
ATOM    558  CE2 TYR   538      31.788  -4.313 -12.759  1.00 54.40           C
ATOM    559  CZ  TYR   538      31.781  -3.901 -11.410  1.00 54.40           C
ATOM    560  OH  TYR   538      32.718  -3.022 -10.963  1.00 54.40           O
ATOM    561  C   TYR   538      26.822  -6.892 -14.391  1.00 54.40           C
ATOM    562  O   TYR   538      26.676  -8.112 -14.330  1.00 54.40           O
ATOM    563  H   TYR   538      26.171  -6.808 -11.738  1.00  0.00           H
ATOM    564  HA  TYR   538      27.729  -5.117 -13.654  0.74  0.00           H
ATOM    565  HB2 TYR   538      29.262  -7.257 -13.688  0.74  0.00           H
ATOM    566  HB3 TYR   538      28.645  -7.496 -12.064  0.74  0.00           H
ATOM    567  HD1 TYR   538      29.091  -5.700 -10.304  1.00  0.00           H
ATOM    568  HD2 TYR   538      30.829  -5.552 -14.246  1.00  0.00           H
ATOM    569  HE1 TYR   538      30.820  -4.083  -9.494  1.00  0.00           H
ATOM    570  HE2 TYR   538      32.534  -3.933 -13.438  1.00  0.00           H
ATOM    571  HH  TYR   538      33.203  -2.626 -11.685  1.00  0.00           H
ATOM    572  N   ILE   539      26.500  -6.179 -15.470  1.00 87.91           N
ATOM    573  CA  ILE   539      26.082  -6.731 -16.765  1.00 87.91           C
ATOM    574  CB  ILE   539      25.362  -5.624 -17.578  1.00 87.91           C
ATOM    575  CG1 ILE   539      24.062  -5.103 -16.918  1.00 87.91           C
ATOM    576  CG2 ILE   539      25.076  -6.060 -19.022  1.00 87.91           C
ATOM    577  CD1 ILE   539      22.911  -6.111 -16.822  1.00 87.91           C
ATOM    578  C   ILE   539      27.311  -7.261 -17.525  1.00 87.91           C
ATOM    579  O   ILE   539      28.282  -6.527 -17.705  1.00 87.91           O
ATOM    580  H   ILE   539      26.702  -5.192 -15.442  1.00  0.00           H
ATOM    581  HA  ILE   539      25.398  -7.563 -16.603  1.00  0.00           H
ATOM    582  HB  ILE   539      26.040  -4.770 -17.641  1.00  0.00           H
ATOM    583 HG12 ILE   539      24.287  -4.740 -15.915  1.00  0.00           H
ATOM    584 HG13 ILE   539      23.707  -4.245 -17.491  1.00  0.00           H
ATOM    585 HD11 ILE   539      22.644  -6.493 -17.806  1.00  0.00           H
ATOM    586 HD12 ILE   539      23.198  -6.934 -16.174  1.00  0.00           H
ATOM    587 HD13 ILE   539      22.037  -5.620 -16.395  1.00  0.00           H
ATOM    588 HG21 ILE   539      24.433  -5.330 -19.514  1.00  0.00           H
ATOM    589 HG22 ILE   539      26.005  -6.108 -19.588  1.00  0.00           H
ATOM    590 HG23 ILE   539      24.596  -7.038 -19.037  1.00  0.00           H
ATOM    591  N   SER   540      27.224  -8.453 -18.122  1.00 34.38           N
ATOM    592  CA  SER   540      28.213  -8.925 -19.103  1.00 34.38           C
ATOM    593  CB  SER   540      28.013 -10.410 -19.429  1.00 34.38           C
ATOM    594  OG  SER   540      26.803 -10.617 -20.136  1.00 34.38           O
ATOM    595  C   SER   540      28.161  -8.113 -20.401  1.00 34.38           C
ATOM    596  O   SER   540      27.092  -7.983 -20.998  1.00 34.38           O
ATOM    597  H   SER   540      26.452  -9.065 -17.878  1.00  0.00           H
ATOM    598  HA  SER   540      29.205  -8.808 -18.664  1.00  0.00           H
ATOM    599  HB2 SER   540      28.846 -10.750 -20.048  1.00  0.00           H
ATOM    600  HB3 SER   540      28.002 -10.985 -18.503  1.00  0.00           H
ATOM    601  HG  SER   540      26.537  -9.754 -20.497  1.00  0.00           H
ATOM    602  N   ASP   541      29.327  -7.905 -21.010  1.00 44.30           N
ATOM    603  CA  ASP   541      29.537  -7.262 -22.320  1.00 44.30           C
ATOM    604  CB  ASP   541      31.046  -7.328 -22.651  1.00 44.30           C
ATOM    605  CG  ASP   541      31.625  -8.752 -22.769  1.00 44.30           C
ATOM    606  OD1 ASP   541      31.227  -9.677 -22.021  1.00 44.30           O
ATOM    607  OD2 ASP   541      32.446  -9.006 -23.683  1.00 44.30           O
ATOM    608  C   ASP   541      28.753  -7.886 -23.494  1.00 44.30           C
ATOM    609  O   ASP   541      28.535  -7.236 -24.513  1.00 44.30           O
ATOM    610  H   ASP   541      30.158  -8.248 -20.550  1.00  0.00           H
ATOM    611  HA  ASP   541      29.243  -6.211 -22.251  1.00  0.00           H
ATOM    612  HB2 ASP   541      31.217  -6.799 -23.591  1.00  0.00           H
ATOM    613  HB3 ASP   541      31.600  -6.798 -21.872  1.00  0.00           H
ATOM    614  N   LYS   542      28.364  -9.159 -23.370  1.00 91.86           N
ATOM    615  CA  LYS   542      27.705  -9.965 -24.411  1.00 91.86           C
ATOM    616  CB  LYS   542      28.241 -11.405 -24.291  1.00 91.86           C
ATOM    617  CG  LYS   542      29.742 -11.519 -24.610  1.00 91.86           C
ATOM    618  CD  LYS   542      30.362 -12.726 -23.890  1.00 91.86           C
ATOM    619  CE  LYS   542      31.890 -12.781 -24.007  1.00 91.86           C
ATOM    620  NZ  LYS   542      32.538 -11.636 -23.325  1.00 91.86           N
ATOM    621  C   LYS   542      26.166  -9.942 -24.360  1.00 91.86           C
ATOM    622  O   LYS   542      25.547 -10.724 -25.082  1.00 91.86           O
ATOM    623  H   LYS   542      28.641  -9.616 -22.514  1.00  0.00           H
ATOM    624  HA  LYS   542      27.974  -9.568 -25.390  1.00  0.00           H
ATOM    625  HB2 LYS   542      28.057 -11.742 -23.270  1.00  0.00           H
ATOM    626  HB3 LYS   542      27.701 -12.070 -24.967  1.00  0.00           H
ATOM    627  HG2 LYS   542      30.260 -10.618 -24.297  1.00  0.00           H
ATOM    628  HG3 LYS   542      29.878 -11.619 -25.688  1.00  0.00           H
ATOM    629  HD2 LYS   542      30.102 -12.689 -22.830  1.00  0.00           H
ATOM    630  HD3 LYS   542      29.943 -13.641 -24.313  1.00  0.00           H
ATOM    631  HE2 LYS   542      32.226 -13.709 -23.544  1.00  0.00           H
ATOM    632  HE3 LYS   542      32.179 -12.813 -25.060  1.00  0.00           H
ATOM    633  HZ1 LYS   542      33.512 -11.763 -23.126  1.00  0.00           H
ATOM    634  HZ2 LYS   542      32.047 -11.337 -22.481  1.00  0.00           H
ATOM    635  HZ3 LYS   542      32.468 -10.767 -23.862  1.00  0.00           H
ATOM    636  N   VAL   543      25.561  -9.290 -23.357  1.00128.70           N
ATOM    637  CA  VAL   543      24.163  -9.556 -22.953  1.00128.70           C
ATOM    638  CB  VAL   543      23.763  -8.773 -21.681  1.00128.70           C
ATOM    639  CG1 VAL   543      23.473  -7.287 -21.921  1.00128.70           C
ATOM    640  CG2 VAL   543      22.536  -9.395 -21.000  1.00128.70           C
ATOM    641  C   VAL   543      23.153  -9.352 -24.103  1.00128.70           C
ATOM    642  O   VAL   543      23.236  -8.359 -24.828  1.00128.70           O
ATOM    643  H   VAL   543      26.118  -8.665 -22.788  1.00  0.00           H
ATOM    644  HA  VAL   543      24.138 -10.601 -22.666  1.00  0.00           H
ATOM    645  HB  VAL   543      24.585  -8.849 -20.971  1.00  0.00           H
ATOM    646 HG11 VAL   543      22.622  -7.157 -22.591  1.00  0.00           H
ATOM    647 HG12 VAL   543      23.226  -6.800 -20.980  1.00  0.00           H
ATOM    648 HG13 VAL   543      24.349  -6.803 -22.355  1.00  0.00           H
ATOM    649 HG21 VAL   543      22.352  -8.889 -20.051  1.00  0.00           H
ATOM    650 HG22 VAL   543      22.716 -10.450 -20.796  1.00  0.00           H
ATOM    651 HG23 VAL   543      21.651  -9.285 -21.626  1.00  0.00           H
ATOM    652  N   PRO   544      22.139 -10.229 -24.250  1.00158.65           N
ATOM    653  CA  PRO   544      20.971  -9.949 -25.081  1.00158.65           C
ATOM    654  CD  PRO   544      22.109 -11.613 -23.805  1.00158.65           C
ATOM    655  CB  PRO   544      20.163 -11.253 -25.109  1.00158.65           C
ATOM    656  CG  PRO   544      21.204 -12.326 -24.806  1.00158.65           C
ATOM    657  C   PRO   544      20.168  -8.771 -24.510  1.00158.65           C
ATOM    658  O   PRO   544      19.460  -8.921 -23.521  1.00158.65           O
ATOM    659  HA  PRO   544      21.304  -9.710 -26.091  1.00  0.00           H
ATOM    660  HD2 PRO   544      23.101 -12.062 -23.828  1.00  0.00           H
ATOM    661  HD3 PRO   544      21.681 -11.669 -22.803  1.00  0.00           H
ATOM    662  HB2 PRO   544      19.423 -11.256 -24.312  1.00  0.00           H
ATOM    663  HB3 PRO   544      19.680 -11.409 -26.072  1.00  0.00           H
ATOM    664  HG2 PRO   544      21.767 -12.564 -25.709  1.00  0.00           H
ATOM    665  HG3 PRO   544      20.751 -13.220 -24.379  1.00  0.00           H
ATOM    666  N   ASP   545      20.311  -7.599 -25.124  1.00108.29           N
ATOM    667  CA  ASP   545      19.772  -6.326 -24.615  1.00108.29           C
ATOM    668  CB  ASP   545      20.265  -5.214 -25.563  1.00108.29           C
ATOM    669  CG  ASP   545      20.635  -3.899 -24.874  1.00108.29           C
ATOM    670  OD1 ASP   545      21.099  -3.949 -23.713  1.00108.29           O
ATOM    671  OD2 ASP   545      20.989  -2.968 -25.627  1.00108.29           O
ATOM    672  C   ASP   545      18.233  -6.309 -24.528  1.00108.29           C
ATOM    673  O   ASP   545      17.658  -5.816 -23.558  1.00108.29           O
ATOM    674  H   ASP   545      21.060  -7.527 -25.796  1.00  0.00           H
ATOM    675  HA  ASP   545      20.167  -6.164 -23.610  1.00  0.00           H
ATOM    676  HB2 ASP   545      21.163  -5.555 -26.083  1.00  0.00           H
ATOM    677  HB3 ASP   545      19.509  -5.021 -26.326  1.00  0.00           H
ATOM    678  N   VAL   546      17.575  -6.975 -25.486  1.00 73.82           N
ATOM    679  CA  VAL   546      16.131  -7.242 -25.501  1.00 73.82           C
ATOM    680  CB  VAL   546      15.402  -6.443 -26.603  1.00 73.82           C
ATOM    681  CG1 VAL   546      13.899  -6.762 -26.667  1.00 73.82           C
ATOM    682  CG2 VAL   546      15.541  -4.931 -26.382  1.00 73.82           C
ATOM    683  C   VAL   546      15.886  -8.744 -25.636  1.00 73.82           C
ATOM    684  O   VAL   546      16.367  -9.394 -26.571  1.00 73.82           O
ATOM    685  H   VAL   546      18.135  -7.426 -26.192  1.00  0.00           H
ATOM    686  HA  VAL   546      15.714  -6.925 -24.546  1.00  0.00           H
ATOM    687  HB  VAL   546      15.841  -6.691 -27.570  1.00  0.00           H
ATOM    688 HG21 VAL   546      15.011  -4.387 -27.163  1.00  0.00           H
ATOM    689 HG22 VAL   546      16.591  -4.642 -26.416  1.00  0.00           H
ATOM    690 HG23 VAL   546      15.134  -4.657 -25.409  1.00  0.00           H
ATOM    691 HG11 VAL   546      13.422  -6.142 -27.426  1.00  0.00           H
ATOM    692 HG12 VAL   546      13.742  -7.806 -26.937  1.00  0.00           H
ATOM    693 HG13 VAL   546      13.436  -6.566 -25.699  1.00  0.00           H
ATOM    694  N   LEU   547      15.024  -9.266 -24.769  1.00 91.07           N
ATOM    695  CA  LEU   547      14.490 -10.628 -24.821  1.00 91.07           C
ATOM    696  CB  LEU   547      14.897 -11.384 -23.537  1.00 91.07           C
ATOM    697  CG  LEU   547      16.416 -11.608 -23.385  1.00 91.07           C
ATOM    698  CD1 LEU   547      16.757 -12.109 -21.981  1.00 91.07           C
ATOM    699  CD2 LEU   547      16.945 -12.632 -24.392  1.00 91.07           C
ATOM    700  C   LEU   547      12.967 -10.572 -24.998  1.00 91.07           C
ATOM    701  O   LEU   547      12.334  -9.601 -24.580  1.00 91.07           O
ATOM    702  H   LEU   547      14.614  -8.636 -24.086  1.00  0.00           H
ATOM    703  HA  LEU   547      14.897 -11.157 -25.683  1.00  0.00           H
ATOM    704  HB2 LEU   547      14.394 -12.351 -23.514  1.00  0.00           H
ATOM    705  HB3 LEU   547      14.541 -10.807 -22.681  1.00  0.00           H
ATOM    706  HG  LEU   547      16.945 -10.669 -23.539  1.00  0.00           H
ATOM    707 HD21 LEU   547      16.288 -13.497 -24.432  1.00  0.00           H
ATOM    708 HD22 LEU   547      16.998 -12.159 -25.368  1.00  0.00           H
ATOM    709 HD23 LEU   547      17.942 -12.960 -24.107  1.00  0.00           H
ATOM    710 HD11 LEU   547      16.342 -13.094 -21.813  1.00  0.00           H
ATOM    711 HD12 LEU   547      17.839 -12.140 -21.860  1.00  0.00           H
ATOM    712 HD13 LEU   547      16.342 -11.433 -21.236  1.00  0.00           H
ATOM    713  N   ILE   548      12.364 -11.657 -25.495  1.00197.45           N
ATOM    714  CA  ILE   548      10.963 -11.971 -25.181  1.00197.45           C
ATOM    715  CB  ILE   548      10.066 -12.292 -26.400  1.00197.45           C
ATOM    716  CG1 ILE   548      10.382 -13.575 -27.192  1.00197.45           C
ATOM    717  CG2 ILE   548       9.940 -11.074 -27.323  1.00197.45           C
ATOM    718  CD1 ILE   548      11.499 -13.454 -28.236  1.00197.45           C
ATOM    719  C   ILE   548      10.895 -13.023 -24.070  1.00197.45           C
ATOM    720  O   ILE   548      11.611 -14.028 -24.091  1.00197.45           O
ATOM    721  H   ILE   548      12.962 -12.432 -25.763  1.00  0.00           H
ATOM    722  HA  ILE   548      10.526 -11.073 -24.754  1.00  0.00           H
ATOM    723  HB  ILE   548       9.069 -12.452 -25.985  1.00  0.00           H
ATOM    724 HG12 ILE   548       9.477 -13.878 -27.722  1.00  0.00           H
ATOM    725 HG13 ILE   548      10.616 -14.371 -26.492  1.00  0.00           H
ATOM    726 HG21 ILE   548       9.303 -11.311 -28.175  1.00  0.00           H
ATOM    727 HG22 ILE   548       9.481 -10.260 -26.772  1.00  0.00           H
ATOM    728 HG23 ILE   548      10.920 -10.753 -27.679  1.00  0.00           H
ATOM    729 HD11 ILE   548      11.721 -14.435 -28.652  1.00  0.00           H
ATOM    730 HD12 ILE   548      12.395 -13.042 -27.783  1.00  0.00           H
ATOM    731 HD13 ILE   548      11.185 -12.804 -29.052  1.00  0.00           H
ATOM    732  N   GLY   549      10.072 -12.741 -23.063  1.00 45.29           N
ATOM    733  CA  GLY   549       9.962 -13.491 -21.813  1.00 45.29           C
ATOM    734  C   GLY   549       8.997 -12.798 -20.850  1.00 45.29           C
ATOM    735  O   GLY   549       8.303 -11.867 -21.242  1.00 45.29           O
ATOM    736  H   GLY   549       9.569 -11.855 -23.099  1.00  0.00           H
ATOM    737  HA2 GLY   549      10.941 -13.556 -21.341  1.00  0.00           H
ATOM    738  HA3 GLY   549       9.599 -14.498 -22.016  1.00  0.00           H
ATOM    739  N   ASP   550       8.886 -13.279 -19.613  1.00 78.57           N
ATOM    740  CA  ASP   550       7.963 -12.719 -18.616  1.00 78.57           C
ATOM    741  CB  ASP   550       7.233 -13.879 -17.944  1.00 78.57           C
ATOM    742  CG  ASP   550       6.102 -13.454 -17.013  1.00 78.57           C
ATOM    743  OD1 ASP   550       6.292 -12.475 -16.251  1.00 78.57           O
ATOM    744  OD2 ASP   550       5.263 -14.357 -16.792  1.00 78.57           O
ATOM    745  C   ASP   550       8.704 -11.806 -17.616  1.00 78.57           C
ATOM    746  O   ASP   550       9.365 -12.310 -16.698  1.00 78.57           O
ATOM    747  H   ASP   550       9.475 -14.041 -19.324  1.00  0.00           H
ATOM    748  HA  ASP   550       7.185 -12.144 -19.119  1.00  0.00           H
ATOM    749  HB2 ASP   550       7.947 -14.489 -17.388  1.00  0.00           H
ATOM    750  HB3 ASP   550       6.801 -14.495 -18.730  1.00  0.00           H
ATOM    751  N   PRO   551       8.658 -10.469 -17.791  1.00119.88           N
ATOM    752  CA  PRO   551       9.368  -9.538 -16.921  1.00119.88           C
ATOM    753  CD  PRO   551       7.943  -9.736 -18.828  1.00119.88           C
ATOM    754  CB  PRO   551       9.322  -8.192 -17.650  1.00119.88           C
ATOM    755  CG  PRO   551       8.010  -8.263 -18.429  1.00119.88           C
ATOM    756  C   PRO   551       8.738  -9.442 -15.529  1.00119.88           C
ATOM    757  O   PRO   551       9.450  -9.169 -14.569  1.00119.88           O
ATOM    758  HA  PRO   551      10.407  -9.844 -16.810  1.00  0.00           H
ATOM    759  HD2 PRO   551       8.452  -9.868 -19.782  1.00  0.00           H
ATOM    760  HD3 PRO   551       6.902 -10.052 -18.901  1.00  0.00           H
ATOM    761  HB2 PRO   551      10.156  -8.141 -18.349  1.00  0.00           H
ATOM    762  HB3 PRO   551       9.348  -7.342 -16.967  1.00  0.00           H
ATOM    763  HG2 PRO   551       8.016  -7.611 -19.302  1.00  0.00           H
ATOM    764  HG3 PRO   551       7.174  -8.018 -17.772  1.00  0.00           H
ATOM    765  N   GLY   552       7.446  -9.749 -15.364  1.00 27.98           N
ATOM    766  CA  GLY   552       6.797  -9.745 -14.051  1.00 27.98           C
ATOM    767  C   GLY   552       7.334 -10.859 -13.153  1.00 27.98           C
ATOM    768  O   GLY   552       7.790 -10.606 -12.035  1.00 27.98           O
ATOM    769  H   GLY   552       6.944 -10.161 -16.143  1.00  0.00           H
ATOM    770  HA2 GLY   552       6.963  -8.787 -13.559  1.00  0.00           H
ATOM    771  HA3 GLY   552       5.727  -9.898 -14.185  1.00  0.00           H
ATOM    772  N   ARG   553       7.459 -12.068 -13.708  1.00 69.16           N
ATOM    773  CA  ARG   553       8.063 -13.218 -13.026  1.00 69.16           C
ATOM    774  CB  ARG   553       7.649 -14.517 -13.741  1.00 69.16           C
ATOM    775  CG  ARG   553       6.122 -14.722 -13.669  1.00 69.16           C
ATOM    776  CD  ARG   553       5.669 -16.044 -14.307  1.00 69.16           C
ATOM    777  NE  ARG   553       4.306 -15.964 -14.859  1.00 69.16           N
ATOM    778  CZ  ARG   553       3.156 -15.844 -14.235  1.00 69.16           C
ATOM    779  NH1 ARG   553       3.071 -15.765 -12.941  1.00 69.16           N
ATOM    780  NH2 ARG   553       2.030 -15.749 -14.863  1.00 69.16           N
ATOM    781  C   ARG   553       9.581 -13.076 -12.889  1.00 69.16           C
ATOM    782  O   ARG   553      10.094 -13.338 -11.804  1.00 69.16           O
ATOM    783  H   ARG   553       7.093 -12.194 -14.657  1.00  0.00           H
ATOM    784  HA  ARG   553       7.679 -13.247 -12.007  1.00  0.00           H
ATOM    785  HB2 ARG   553       7.961 -14.474 -14.787  1.00  0.00           H
ATOM    786  HB3 ARG   553       8.148 -15.363 -13.269  1.00  0.00           H
ATOM    787  HG2 ARG   553       5.626 -13.899 -14.182  1.00  0.00           H
ATOM    788  HG3 ARG   553       5.801 -14.702 -12.628  1.00  0.00           H
ATOM    789  HD2 ARG   553       6.335 -16.273 -15.139  1.00  0.00           H
ATOM    790  HD3 ARG   553       5.735 -16.857 -13.588  1.00  0.00           H
ATOM    791  HE  ARG   553       4.281 -15.666 -15.835  1.00  0.00           H
ATOM    792 HH11 ARG   553       3.914 -15.713 -12.413  1.00  0.00           H
ATOM    793 HH12 ARG   553       2.162 -15.578 -12.571  1.00  0.00           H
ATOM    794 HH21 ARG   553       2.067 -16.042 -15.845  1.00  0.00           H
ATOM    795 HH22 ARG   553       1.706 -14.788 -15.010  1.00  0.00           H
ATOM    796  N   PHE   554      10.279 -12.517 -13.880  1.00 60.74           N
ATOM    797  CA  PHE   554      11.732 -12.307 -13.807  1.00 60.74           C
ATOM    798  CB  PHE   554      12.274 -11.998 -15.206  1.00 60.74           C
ATOM    799  CG  PHE   554      13.784 -12.061 -15.290  1.00 60.74           C
ATOM    800  CD1 PHE   554      14.431 -13.307 -15.193  1.00 60.74           C
ATOM    801  CD2 PHE   554      14.546 -10.893 -15.484  1.00 60.74           C
ATOM    802  CE1 PHE   554      15.828 -13.391 -15.314  1.00 60.74           C
ATOM    803  CE2 PHE   554      15.947 -10.976 -15.584  1.00 60.74           C
ATOM    804  CZ  PHE   554      16.589 -12.223 -15.489  1.00 60.74           C
ATOM    805  C   PHE   554      12.155 -11.233 -12.789  1.00 60.74           C
ATOM    806  O   PHE   554      12.971 -11.515 -11.909  1.00 60.74           O
ATOM    807  H   PHE   554       9.805 -12.317 -14.757  1.00  0.00           H
ATOM    808  HA  PHE   554      12.194 -13.238 -13.481  1.00  0.00           H
ATOM    809  HB2 PHE   554      11.876 -12.728 -15.911  1.00  0.00           H
ATOM    810  HB3 PHE   554      11.930 -11.011 -15.517  1.00  0.00           H
ATOM    811  HD1 PHE   554      13.854 -14.207 -15.042  1.00  0.00           H
ATOM    812  HD2 PHE   554      14.060  -9.931 -15.559  1.00  0.00           H
ATOM    813  HE1 PHE   554      16.312 -14.356 -15.282  1.00  0.00           H
ATOM    814  HE2 PHE   554      16.532 -10.078 -15.736  1.00  0.00           H
ATOM    815  HZ  PHE   554      17.666 -12.282 -15.562  1.00  0.00           H
ATOM    816  N   ARG   555      11.423 -10.113 -12.714  1.00129.72           N
ATOM    817  CA  ARG   555      11.608  -9.093 -11.666  1.00129.72           C
ATOM    818  CB  ARG   555      10.738  -7.866 -11.952  1.00129.72           C
ATOM    819  CG  ARG   555      11.273  -7.068 -13.147  1.00129.72           C
ATOM    820  CD  ARG   555      10.249  -6.031 -13.608  1.00129.72           C
ATOM    821  NE  ARG   555      10.087  -4.941 -12.621  1.00129.72           N
ATOM    822  CZ  ARG   555       9.774  -3.700 -12.939  1.00129.72           C
ATOM    823  NH1 ARG   555       9.354  -3.378 -14.121  1.00129.72           N
ATOM    824  NH2 ARG   555      10.096  -2.714 -12.150  1.00129.72           N
ATOM    825  C   ARG   555      11.294  -9.626 -10.276  1.00129.72           C
ATOM    826  O   ARG   555      12.038  -9.319  -9.351  1.00129.72           O
ATOM    827  H   ARG   555      10.732  -9.935 -13.438  1.00  0.00           H
ATOM    828  HA  ARG   555      12.657  -8.785 -11.650  1.00  0.00           H
ATOM    829  HB2 ARG   555       9.712  -8.187 -12.139  1.00  0.00           H
ATOM    830  HB3 ARG   555      10.737  -7.215 -11.076  1.00  0.00           H
ATOM    831  HG2 ARG   555      12.209  -6.576 -12.876  1.00  0.00           H
ATOM    832  HG3 ARG   555      11.477  -7.737 -13.982  1.00  0.00           H
ATOM    833  HD2 ARG   555      10.611  -5.626 -14.554  1.00  0.00           H
ATOM    834  HD3 ARG   555       9.291  -6.520 -13.788  1.00  0.00           H
ATOM    835  HE  ARG   555      10.553  -5.061 -11.742  1.00  0.00           H
ATOM    836 HH11 ARG   555       9.432  -4.115 -14.795  1.00  0.00           H
ATOM    837 HH12 ARG   555       9.814  -2.520 -14.442  1.00  0.00           H
ATOM    838 HH21 ARG   555      10.700  -2.893 -11.372  1.00  0.00           H
ATOM    839 HH22 ARG   555      10.277  -1.858 -12.667  1.00  0.00           H
ATOM    840  N   GLN   556      10.301 -10.510 -10.136  1.00 90.56           N
ATOM    841  CA  GLN   556      10.048 -11.217  -8.876  1.00 90.56           C
ATOM    842  CB  GLN   556       8.780 -12.086  -9.000  1.00 90.56           C
ATOM    843  CG  GLN   556       8.171 -12.532  -7.657  1.00 90.56           C
ATOM    844  CD  GLN   556       9.046 -13.433  -6.787  1.00 90.56           C
ATOM    845  OE1 GLN   556       9.195 -13.212  -5.601  1.00 90.56           O
ATOM    846  NE2 GLN   556       9.710 -14.436  -7.321  1.00 90.56           N
ATOM    847  C   GLN   556      11.279 -12.038  -8.452  1.00 90.56           C
ATOM    848  O   GLN   556      11.730 -11.919  -7.312  1.00 90.56           O
ATOM    849  H   GLN   556       9.711 -10.701 -10.937  1.00  0.00           H
ATOM    850  HA  GLN   556       9.858 -10.471  -8.107  1.00  0.00           H
ATOM    851  HB2 GLN   556       8.015 -11.507  -9.517  1.00  0.00           H
ATOM    852  HB3 GLN   556       8.991 -12.968  -9.599  1.00  0.00           H
ATOM    853  HG2 GLN   556       7.250 -13.074  -7.869  1.00  0.00           H
ATOM    854  HG3 GLN   556       7.909 -11.645  -7.080  1.00  0.00           H
ATOM    855 HE21 GLN   556       9.674 -14.622  -8.305  1.00  0.00           H
ATOM    856 HE22 GLN   556      10.334 -14.916  -6.693  1.00  0.00           H
ATOM    857  N   ILE   557      11.856 -12.814  -9.377  1.00 59.12           N
ATOM    858  CA  ILE   557      13.008 -13.697  -9.131  1.00 59.12           C
ATOM    859  CB  ILE   557      13.279 -14.575 -10.377  1.00 59.12           C
ATOM    860  CG1 ILE   557      12.135 -15.596 -10.588  1.00 59.12           C
ATOM    861  CG2 ILE   557      14.613 -15.336 -10.275  1.00 59.12           C
ATOM    862  CD1 ILE   557      12.025 -16.064 -12.046  1.00 59.12           C
ATOM    863  C   ILE   557      14.250 -12.909  -8.677  1.00 59.12           C
ATOM    864  O   ILE   557      14.833 -13.275  -7.656  1.00 59.12           O
ATOM    865  H   ILE   557      11.460 -12.810 -10.313  1.00  0.00           H
ATOM    866  HA  ILE   557      12.757 -14.371  -8.312  1.00  0.00           H
ATOM    867  HB  ILE   557      13.336 -13.927 -11.250  1.00  0.00           H
ATOM    868 HG12 ILE   557      11.177 -15.160 -10.311  1.00  0.00           H
ATOM    869 HG13 ILE   557      12.292 -16.454  -9.936  1.00  0.00           H
ATOM    870 HG21 ILE   557      15.441 -14.635 -10.209  1.00  0.00           H
ATOM    871 HG22 ILE   557      14.779 -15.950 -11.159  1.00  0.00           H
ATOM    872 HG23 ILE   557      14.623 -15.975  -9.395  1.00  0.00           H
ATOM    873 HD11 ILE   557      12.987 -16.414 -12.415  1.00  0.00           H
ATOM    874 HD12 ILE   557      11.692 -15.245 -12.677  1.00  0.00           H
ATOM    875 HD13 ILE   557      11.307 -16.877 -12.117  1.00  0.00           H
ATOM    876  N   ILE   558      14.538 -11.745  -9.280  1.00 56.73           N
ATOM    877  CA  ILE   558      15.619 -10.857  -8.808  1.00 56.73           C
ATOM    878  CB  ILE   558      15.988  -9.757  -9.838  1.00 56.73           C
ATOM    879  CG1 ILE   558      16.364 -10.302 -11.233  1.00 56.73           C
ATOM    880  CG2 ILE   558      17.177  -8.935  -9.294  1.00 56.73           C
ATOM    881  CD1 ILE   558      16.212  -9.249 -12.340  1.00 56.73           C
ATOM    882  C   ILE   558      15.255 -10.205  -7.464  1.00 56.73           C
ATOM    883  O   ILE   558      16.043 -10.251  -6.519  1.00 56.73           O
ATOM    884  H   ILE   558      14.019 -11.493 -10.116  1.00  0.00           H
ATOM    885  HA  ILE   558      16.508 -11.466  -8.638  1.00  0.00           H
ATOM    886  HB  ILE   558      15.127  -9.096  -9.954  1.00  0.00           H
ATOM    887 HG12 ILE   558      17.397 -10.650 -11.218  1.00  0.00           H
ATOM    888 HG13 ILE   558      15.723 -11.141 -11.499  1.00  0.00           H
ATOM    889 HD11 ILE   558      16.831  -8.376 -12.140  1.00  0.00           H
ATOM    890 HD12 ILE   558      16.530  -9.680 -13.286  1.00  0.00           H
ATOM    891 HD13 ILE   558      15.169  -8.941 -12.423  1.00  0.00           H
ATOM    892 HG21 ILE   558      17.542  -8.233 -10.041  1.00  0.00           H
ATOM    893 HG22 ILE   558      16.885  -8.359  -8.416  1.00  0.00           H
ATOM    894 HG23 ILE   558      18.001  -9.598  -9.025  1.00  0.00           H
ATOM    895  N   THR   559      14.086  -9.558  -7.381  1.00116.03           N
ATOM    896  CA  THR   559      13.775  -8.616  -6.292  1.00116.03           C
ATOM    897  CB  THR   559      12.544  -7.749  -6.621  1.00116.03           C
ATOM    898  OG1 THR   559      12.517  -6.617  -5.792  1.00116.03           O
ATOM    899  CG2 THR   559      11.192  -8.426  -6.403  1.00116.03           C
ATOM    900  C   THR   559      13.636  -9.295  -4.934  1.00116.03           C
ATOM    901  O   THR   559      14.202  -8.815  -3.953  1.00116.03           O
ATOM    902  H   THR   559      13.477  -9.564  -8.193  1.00  0.00           H
ATOM    903  HA  THR   559      14.626  -7.944  -6.207  1.00  0.00           H
ATOM    904  HB  THR   559      12.617  -7.415  -7.656  1.00  0.00           H
ATOM    905 HG21 THR   559      10.408  -7.843  -6.883  1.00  0.00           H
ATOM    906 HG22 THR   559      11.215  -9.418  -6.838  1.00  0.00           H
ATOM    907 HG23 THR   559      10.976  -8.515  -5.337  1.00  0.00           H
ATOM    908  HG1 THR   559      11.890  -5.990  -6.160  1.00  0.00           H
ATOM    909  N   ASN   560      13.072 -10.509  -4.892  1.00144.48           N
ATOM    910  CA  ASN   560      13.047 -11.278  -3.649  0.76144.48           C
ATOM    911  CB  ASN   560      12.072 -12.469  -3.750  0.76144.48           C
ATOM    912  CG  ASN   560      12.708 -13.735  -4.292  0.76144.48           C
ATOM    913  OD1 ASN   560      13.347 -14.479  -3.570  0.76144.48           O
ATOM    914  ND2 ASN   560      12.804 -13.852  -5.591  0.76144.48           N
ATOM    915  C   ASN   560      14.469 -11.680  -3.220  1.00144.48           C
ATOM    916  O   ASN   560      14.823 -11.445  -2.072  1.00144.48           O
ATOM    917  H   ASN   560      12.686 -10.905  -5.740  1.00  0.00           H
ATOM    918  HA  ASN   560      12.668 -10.618  -2.867  0.76  0.00           H
ATOM    919  HB2 ASN   560      11.208 -12.200  -4.356  0.76  0.00           H
ATOM    920  HB3 ASN   560      11.712 -12.698  -2.749  0.76  0.00           H
ATOM    921 HD21 ASN   560      12.396 -13.133  -6.176  0.76  0.00           H
ATOM    922 HD22 ASN   560      13.544 -14.432  -5.945  0.76  0.00           H
ATOM    923  N   LEU   561      15.324 -12.121  -4.152  1.00194.74           N
ATOM    924  CA  LEU   561      16.657 -12.635  -3.841  1.00194.74           C
ATOM    925  CB  LEU   561      17.202 -13.382  -5.072  1.00194.74           C
ATOM    926  CG  LEU   561      18.672 -13.824  -4.950  1.00194.74           C
ATOM    927  CD1 LEU   561      18.939 -14.712  -3.735  1.00194.74           C
ATOM    928  CD2 LEU   561      19.065 -14.591  -6.212  1.00194.74           C
ATOM    929  C   LEU   561      17.605 -11.539  -3.334  1.00194.74           C
ATOM    930  O   LEU   561      18.096 -11.648  -2.212  1.00194.74           O
ATOM    931  H   LEU   561      15.010 -12.176  -5.111  1.00  0.00           H
ATOM    932  HA  LEU   561      16.552 -13.356  -3.032  1.00  0.00           H
ATOM    933  HB2 LEU   561      16.577 -14.258  -5.250  1.00  0.00           H
ATOM    934  HB3 LEU   561      17.121 -12.728  -5.942  1.00  0.00           H
ATOM    935  HG  LEU   561      19.301 -12.940  -4.874  1.00  0.00           H
ATOM    936 HD21 LEU   561      18.938 -13.948  -7.080  1.00  0.00           H
ATOM    937 HD22 LEU   561      18.448 -15.482  -6.322  1.00  0.00           H
ATOM    938 HD23 LEU   561      20.111 -14.887  -6.159  1.00  0.00           H
ATOM    939 HD11 LEU   561      18.597 -14.240  -2.817  1.00  0.00           H
ATOM    940 HD12 LEU   561      20.014 -14.840  -3.629  1.00  0.00           H
ATOM    941 HD13 LEU   561      18.465 -15.684  -3.853  1.00  0.00           H
ATOM    942  N   VAL   562      17.708 -10.419  -4.057  1.00 68.58           N
ATOM    943  CA  VAL   562      18.503  -9.253  -3.625  1.00 68.58           C
ATOM    944  CB  VAL   562      18.575  -8.192  -4.746  1.00 68.58           C
ATOM    945  CG1 VAL   562      19.382  -6.955  -4.332  1.00 68.58           C
ATOM    946  CG2 VAL   562      19.242  -8.760  -6.008  1.00 68.58           C
ATOM    947  C   VAL   562      17.945  -8.658  -2.324  1.00 68.58           C
ATOM    948  O   VAL   562      18.700  -8.413  -1.382  1.00 68.58           O
ATOM    949  H   VAL   562      17.203 -10.368  -4.937  1.00  0.00           H
ATOM    950  HA  VAL   562      19.520  -9.587  -3.411  1.00  0.00           H
ATOM    951  HB  VAL   562      17.563  -7.875  -5.000  1.00  0.00           H
ATOM    952 HG21 VAL   562      19.289  -7.992  -6.781  1.00  0.00           H
ATOM    953 HG22 VAL   562      20.254  -9.096  -5.778  1.00  0.00           H
ATOM    954 HG23 VAL   562      18.669  -9.599  -6.399  1.00  0.00           H
ATOM    955 HG11 VAL   562      19.404  -6.234  -5.150  1.00  0.00           H
ATOM    956 HG12 VAL   562      20.403  -7.244  -4.089  1.00  0.00           H
ATOM    957 HG13 VAL   562      18.931  -6.471  -3.466  1.00  0.00           H
ATOM    958  N   GLY   563      16.617  -8.660  -2.168  1.00 56.81           N
ATOM    959  CA  GLY   563      15.948  -8.281  -0.927  1.00 56.81           C
ATOM    960  C   GLY   563      16.208  -9.222   0.253  1.00 56.81           C
ATOM    961  O   GLY   563      16.287  -8.740   1.381  1.00 56.81           O
ATOM    962  H   GLY   563      16.032  -8.910  -2.957  1.00  0.00           H
ATOM    963  HA2 GLY   563      16.279  -7.284  -0.638  1.00  0.00           H
ATOM    964  HA3 GLY   563      14.875  -8.257  -1.110  1.00  0.00           H
ATOM    965  N   ASN   564      16.423 -10.522   0.021  1.00102.82           N
ATOM    966  CA  ASN   564      16.801 -11.483   1.058  1.00102.82           C
ATOM    967  CB  ASN   564      16.468 -12.925   0.643  1.00102.82           C
ATOM    968  CG  ASN   564      15.023 -13.213   0.248  1.00102.82           C
ATOM    969  OD1 ASN   564      14.048 -13.011   0.988  1.00102.82           O
ATOM    970  ND2 ASN   564      14.888 -14.047  -0.753  1.00102.82           N
ATOM    971  C   ASN   564      18.285 -11.363   1.450  1.00102.82           C
ATOM    972  O   ASN   564      18.561 -11.300   2.642  1.00102.82           O
ATOM    973  H   ASN   564      16.344 -10.851  -0.937  1.00  0.00           H
ATOM    974  HA  ASN   564      16.222 -11.258   1.952  1.00  0.00           H
ATOM    975  HB2 ASN   564      16.718 -13.589   1.470  1.00  0.00           H
ATOM    976  HB3 ASN   564      17.120 -13.193  -0.189  1.00  0.00           H
ATOM    977 HD21 ASN   564      15.688 -14.296  -1.303  1.00  0.00           H
ATOM    978 HD22 ASN   564      13.994 -14.465  -0.946  1.00  0.00           H
ATOM    979  N   SER   565      19.216 -11.126   0.517  1.00273.97           N
ATOM    980  CA  SER   565      20.607 -10.782   0.881  1.00273.97           C
ATOM    981  CB  SER   565      21.489 -10.633  -0.365  1.00273.97           C
ATOM    982  OG  SER   565      21.744 -11.901  -0.925  1.00273.97           O
ATOM    983  C   SER   565      20.670  -9.502   1.725  1.00273.97           C
ATOM    984  O   SER   565      21.133  -9.551   2.862  1.00273.97           O
ATOM    985  H   SER   565      18.973 -11.195  -0.467  1.00  0.00           H
ATOM    986  HA  SER   565      21.027 -11.590   1.486  1.00  0.00           H
ATOM    987  HB2 SER   565      20.993  -9.998  -1.099  1.00  0.00           H
ATOM    988  HB3 SER   565      22.440 -10.180  -0.086  1.00  0.00           H
ATOM    989  HG  SER   565      22.468 -12.308  -0.386  1.00  0.00           H
ATOM    990  N   ILE   566      19.881  -8.483   1.364  1.00139.15           N
ATOM    991  CA  ILE   566      19.684  -7.254   2.159  1.00139.15           C
ATOM    992  CB  ILE   566      19.413  -6.056   1.197  1.00139.15           C
ATOM    993  CG1 ILE   566      20.495  -5.910   0.092  1.00139.15           C
ATOM    994  CG2 ILE   566      19.300  -4.688   1.899  1.00139.15           C
ATOM    995  CD1 ILE   566      21.920  -5.621   0.589  1.00139.15           C
ATOM    996  C   ILE   566      18.686  -7.443   3.345  1.00139.15           C
ATOM    997  O   ILE   566      18.260  -6.478   3.987  1.00139.15           O
ATOM    998  H   ILE   566      19.437  -8.535   0.451  1.00  0.00           H
ATOM    999  HA  ILE   566      20.638  -7.042   2.646  1.00  0.00           H
ATOM   1000  HB  ILE   566      18.464  -6.245   0.691  1.00  0.00           H
ATOM   1001 HG12 ILE   566      20.203  -5.104  -0.582  1.00  0.00           H
ATOM   1002 HG13 ILE   566      20.527  -6.812  -0.515  1.00  0.00           H
ATOM   1003 HD11 ILE   566      21.946  -4.711   1.188  1.00  0.00           H
ATOM   1004 HD12 ILE   566      22.295  -6.459   1.176  1.00  0.00           H
ATOM   1005 HD13 ILE   566      22.574  -5.474  -0.270  1.00  0.00           H
ATOM   1006 HG21 ILE   566      19.322  -3.881   1.164  1.00  0.00           H
ATOM   1007 HG22 ILE   566      18.366  -4.621   2.439  1.00  0.00           H
ATOM   1008 HG23 ILE   566      20.126  -4.549   2.598  1.00  0.00           H
ATOM   1009  N   LYS   567      18.345  -8.684   3.729  1.00113.89           N
ATOM   1010  CA  LYS   567      17.812  -9.059   5.063  1.00113.89           C
ATOM   1011  CB  LYS   567      16.570  -9.970   4.946  1.00113.89           C
ATOM   1012  CG  LYS   567      15.279  -9.242   4.544  1.00113.89           C
ATOM   1013  CD  LYS   567      14.150 -10.235   4.206  1.00113.89           C
ATOM   1014  CE  LYS   567      13.582 -10.914   5.464  1.00113.89           C
ATOM   1015  NZ  LYS   567      12.662 -12.031   5.137  1.00113.89           N
ATOM   1016  C   LYS   567      18.848  -9.761   5.955  1.00113.89           C
ATOM   1017  O   LYS   567      18.637  -9.780   7.167  1.00113.89           O
ATOM   1018  H   LYS   567      18.679  -9.444   3.143  1.00  0.00           H
ATOM   1019  HA  LYS   567      17.534  -8.163   5.612  1.00  0.00           H
ATOM   1020  HB2 LYS   567      16.772 -10.770   4.238  1.00  0.00           H
ATOM   1021  HB3 LYS   567      16.391 -10.441   5.914  1.00  0.00           H
ATOM   1022  HG2 LYS   567      15.473  -8.618   3.677  1.00  0.00           H
ATOM   1023  HG3 LYS   567      14.965  -8.581   5.355  1.00  0.00           H
ATOM   1024  HD2 LYS   567      13.349  -9.698   3.700  1.00  0.00           H
ATOM   1025  HD3 LYS   567      14.533 -10.988   3.517  1.00  0.00           H
ATOM   1026  HE2 LYS   567      14.414 -11.305   6.060  1.00  0.00           H
ATOM   1027  HE3 LYS   567      13.053 -10.161   6.055  1.00  0.00           H
ATOM   1028  HZ1 LYS   567      12.141 -12.380   5.932  1.00  0.00           H
ATOM   1029  HZ2 LYS   567      12.012 -11.828   4.372  1.00  0.00           H
ATOM   1030  HZ3 LYS   567      13.179 -12.835   4.782  1.00  0.00           H
ATOM   1031  N   PHE   568      19.915 -10.341   5.393  1.00114.94           N
ATOM   1032  CA  PHE   568      20.822 -11.264   6.094  1.00114.94           C
ATOM   1033  CB  PHE   568      20.529 -12.702   5.623  1.00114.94           C
ATOM   1034  CG  PHE   568      19.079 -13.158   5.798  1.00114.94           C
ATOM   1035  CD1 PHE   568      18.499 -13.212   7.081  1.00114.94           C
ATOM   1036  CD2 PHE   568      18.302 -13.520   4.679  1.00114.94           C
ATOM   1037  CE1 PHE   568      17.160 -13.614   7.240  1.00114.94           C
ATOM   1038  CE2 PHE   568      16.958 -13.904   4.833  1.00114.94           C
ATOM   1039  CZ  PHE   568      16.388 -13.954   6.116  1.00114.94           C
ATOM   1040  C   PHE   568      22.317 -10.896   6.011  1.00114.94           C
ATOM   1041  O   PHE   568      23.123 -11.500   6.722  1.00114.94           O
ATOM   1042  H   PHE   568      20.010 -10.279   4.386  1.00  0.00           H
ATOM   1043  HA  PHE   568      20.586 -11.231   7.157  1.00  0.00           H
ATOM   1044  HB2 PHE   568      20.807 -12.785   4.569  1.00  0.00           H
ATOM   1045  HB3 PHE   568      21.165 -13.391   6.181  1.00  0.00           H
ATOM   1046  HD1 PHE   568      19.086 -12.943   7.947  1.00  0.00           H
ATOM   1047  HD2 PHE   568      18.746 -13.501   3.695  1.00  0.00           H
ATOM   1048  HE1 PHE   568      16.728 -13.674   8.227  1.00  0.00           H
ATOM   1049  HE2 PHE   568      16.374 -14.183   3.968  1.00  0.00           H
ATOM   1050  HZ  PHE   568      15.365 -14.281   6.238  1.00  0.00           H
ATOM   1051  N   THR   569      22.678  -9.806   5.329  1.00150.17           N
ATOM   1052  CA  THR   569      23.965  -9.126   5.523  1.00150.17           C
ATOM   1053  CB  THR   569      24.333  -8.208   4.347  1.00150.17           C
ATOM   1054  OG1 THR   569      23.250  -7.435   3.883  1.00150.17           O
ATOM   1055  CG2 THR   569      24.838  -9.030   3.170  1.00150.17           C
ATOM   1056  C   THR   569      24.006  -8.327   6.830  1.00150.17           C
ATOM   1057  O   THR   569      23.376  -7.286   6.980  1.00150.17           O
ATOM   1058  H   THR   569      22.018  -9.363   4.703  1.00  0.00           H
ATOM   1059  HA  THR   569      24.744  -9.885   5.583  1.00  0.00           H
ATOM   1060  HB  THR   569      25.140  -7.541   4.653  1.00  0.00           H
ATOM   1061 HG21 THR   569      24.030  -9.651   2.769  1.00  0.00           H
ATOM   1062 HG22 THR   569      25.661  -9.675   3.487  1.00  0.00           H
ATOM   1063 HG23 THR   569      25.209  -8.356   2.398  1.00  0.00           H
ATOM   1064  HG1 THR   569      23.560  -6.952   3.115  1.00  0.00           H
ATOM   1065  N   GLU   570      24.906  -8.735   7.725  1.00 86.98           N
ATOM   1066  CA  GLU   570      25.339  -7.955   8.896  1.00 86.98           C
ATOM   1067  CB  GLU   570      25.953  -8.915   9.940  1.00 86.98           C
ATOM   1068  CG  GLU   570      26.935  -9.941   9.341  1.00 86.98           C
ATOM   1069  CD  GLU   570      28.047 -10.348  10.311  1.00 86.98           C
ATOM   1070  OE1 GLU   570      27.713 -10.799  11.425  1.00 86.98           O
ATOM   1071  OE2 GLU   570      29.189 -10.476   9.814  1.00 86.98           O
ATOM   1072  C   GLU   570      26.330  -6.822   8.542  1.00 86.98           C
ATOM   1073  O   GLU   570      26.501  -5.895   9.329  1.00 86.98           O
ATOM   1074  H   GLU   570      25.320  -9.646   7.595  1.00  0.00           H
ATOM   1075  HA  GLU   570      24.472  -7.461   9.340  1.00  0.00           H
ATOM   1076  HB2 GLU   570      25.138  -9.452  10.432  1.00  0.00           H
ATOM   1077  HB3 GLU   570      26.453  -8.310  10.700  1.00  0.00           H
ATOM   1078  HG2 GLU   570      26.363 -10.812   9.026  1.00  0.00           H
ATOM   1079  HG3 GLU   570      27.378  -9.518   8.441  1.00  0.00           H
ATOM   1080  N   LYS   571      27.047  -6.932   7.410  1.00156.56           N
ATOM   1081  CA  LYS   571      28.086  -5.996   6.931  1.00156.56           C
ATOM   1082  CB  LYS   571      29.335  -6.077   7.850  1.00156.56           C
ATOM   1083  CG  LYS   571      29.946  -7.468   8.110  1.00156.56           C
ATOM   1084  CD  LYS   571      30.744  -8.076   6.946  1.00156.56           C
ATOM   1085  CE  LYS   571      31.330  -9.450   7.295  1.00156.56           C
ATOM   1086  NZ  LYS   571      30.288 -10.496   7.407  1.00156.56           N
ATOM   1087  C   LYS   571      28.428  -6.250   5.457  1.00156.56           C
ATOM   1088  O   LYS   571      28.119  -7.322   4.938  1.00156.56           O
ATOM   1089  H   LYS   571      26.830  -7.710   6.803  1.00  0.00           H
ATOM   1090  HA  LYS   571      27.679  -4.984   6.995  1.00  0.00           H
ATOM   1091  HB2 LYS   571      30.111  -5.415   7.474  1.00  0.00           H
ATOM   1092  HB3 LYS   571      29.049  -5.675   8.821  1.00  0.00           H
ATOM   1093  HG2 LYS   571      29.163  -8.156   8.420  1.00  0.00           H
ATOM   1094  HG3 LYS   571      30.635  -7.372   8.948  1.00  0.00           H
ATOM   1095  HD2 LYS   571      30.122  -8.194   6.070  1.00  0.00           H
ATOM   1096  HD3 LYS   571      31.563  -7.407   6.688  1.00  0.00           H
ATOM   1097  HE2 LYS   571      32.035  -9.741   6.510  1.00  0.00           H
ATOM   1098  HE3 LYS   571      31.861  -9.369   8.249  1.00  0.00           H
ATOM   1099  HZ1 LYS   571      30.659 -11.424   7.540  1.00  0.00           H
ATOM   1100  HZ2 LYS   571      29.647 -10.507   6.621  1.00  0.00           H
ATOM   1101  HZ3 LYS   571      29.714 -10.323   8.230  1.00  0.00           H
ATOM   1102  N   GLY   572      29.352  -5.444   4.934  1.00 42.52           N
ATOM   1103  CA  GLY   572      30.174  -5.777   3.765  1.00 42.52           C
ATOM   1104  C   GLY   572      29.482  -5.540   2.421  1.00 42.52           C
ATOM   1105  O   GLY   572      28.624  -4.673   2.306  1.00 42.52           O
ATOM   1106  H   GLY   572      29.515  -4.559   5.385  1.00  0.00           H
ATOM   1107  HA2 GLY   572      31.082  -5.173   3.776  1.00  0.00           H
ATOM   1108  HA3 GLY   572      30.472  -6.825   3.816  1.00  0.00           H
ATOM   1109  N   HIS   573      29.963  -6.211   1.372  1.00110.61           N
ATOM   1110  CA  HIS   573      29.456  -6.046   0.008  1.00110.61           C
ATOM   1111  ND1 HIS   573      29.616  -4.407  -2.546  1.00110.61           N
ATOM   1112  CG  HIS   573      30.258  -5.621  -2.337  1.00110.61           C
ATOM   1113  CB  HIS   573      30.628  -6.139  -0.977  1.00110.61           C
ATOM   1114  NE2 HIS   573      30.064  -5.317  -4.497  1.00110.61           N
ATOM   1115  CD2 HIS   573      30.527  -6.198  -3.543  1.00110.61           C
ATOM   1116  CE1 HIS   573      29.539  -4.249  -3.872  1.00110.61           C
ATOM   1117  C   HIS   573      28.359  -7.056  -0.333  1.00110.61           C
ATOM   1118  O   HIS   573      28.393  -8.182   0.178  1.00110.61           O
ATOM   1119  H   HIS   573      30.624  -6.961   1.540  1.00  0.00           H
ATOM   1120  HA  HIS   573      29.024  -5.048  -0.083  1.00  0.00           H
ATOM   1121  HB2 HIS   573      31.459  -5.535  -0.607  1.00  0.00           H
ATOM   1122  HB3 HIS   573      30.963  -7.175  -1.055  1.00  0.00           H
ATOM   1123  HD2 HIS   573      31.023  -7.143  -3.706  1.00  0.00           H
ATOM   1124  HE1 HIS   573      29.116  -3.379  -4.360  1.00  0.00           H
ATOM   1125  HE2 HIS   573      30.089  -5.442  -5.499  1.00  0.00           H
ATOM   1126  N   ILE   574      27.551  -6.733  -1.351  1.00159.62           N
ATOM   1127  CA  ILE   574      26.845  -7.725  -2.183  1.00159.62           C
ATOM   1128  CB  ILE   574      25.362  -7.973  -1.790  1.00159.62           C
ATOM   1129  CG1 ILE   574      24.336  -7.017  -2.429  1.00159.62           C
ATOM   1130  CG2 ILE   574      25.172  -7.987  -0.268  1.00159.62           C
ATOM   1131  CD1 ILE   574      22.894  -7.543  -2.347  1.00159.62           C
ATOM   1132  C   ILE   574      27.033  -7.399  -3.671  1.00159.62           C
ATOM   1133  O   ILE   574      27.072  -6.231  -4.068  1.00159.62           O
ATOM   1134  H   ILE   574      27.704  -5.831  -1.789  1.00  0.00           H
ATOM   1135  HA  ILE   574      27.359  -8.671  -2.024  1.00  0.00           H
ATOM   1136  HB  ILE   574      25.122  -8.968  -2.155  1.00  0.00           H
ATOM   1137 HG12 ILE   574      24.399  -6.033  -1.955  1.00  0.00           H
ATOM   1138 HG13 ILE   574      24.554  -6.895  -3.489  1.00  0.00           H
ATOM   1139 HD11 ILE   574      22.801  -8.456  -2.934  1.00  0.00           H
ATOM   1140 HD12 ILE   574      22.608  -7.748  -1.319  1.00  0.00           H
ATOM   1141 HD13 ILE   574      22.211  -6.794  -2.744  1.00  0.00           H
ATOM   1142 HG21 ILE   574      25.230  -6.977   0.134  1.00  0.00           H
ATOM   1143 HG22 ILE   574      24.216  -8.433   0.000  1.00  0.00           H
ATOM   1144 HG23 ILE   574      25.953  -8.585   0.187  1.00  0.00           H
ATOM   1145  N   PHE   575      27.132  -8.437  -4.493  1.00 79.93           N
ATOM   1146  CA  PHE   575      27.480  -8.370  -5.906  1.00 79.93           C
ATOM   1147  CB  PHE   575      28.896  -8.946  -6.078  1.00 79.93           C
ATOM   1148  CG  PHE   575      29.624  -8.531  -7.343  1.00 79.93           C
ATOM   1149  CD1 PHE   575      30.683  -7.604  -7.275  1.00 79.93           C
ATOM   1150  CD2 PHE   575      29.292  -9.114  -8.579  1.00 79.93           C
ATOM   1151  CE1 PHE   575      31.401  -7.258  -8.433  1.00 79.93           C
ATOM   1152  CE2 PHE   575      30.012  -8.773  -9.736  1.00 79.93           C
ATOM   1153  CZ  PHE   575      31.071  -7.852  -9.663  1.00 79.93           C
ATOM   1154  C   PHE   575      26.426  -9.117  -6.734  1.00 79.93           C
ATOM   1155  O   PHE   575      26.014 -10.220  -6.379  1.00 79.93           O
ATOM   1156  H   PHE   575      27.037  -9.367  -4.092  1.00  0.00           H
ATOM   1157  HA  PHE   575      27.498  -7.330  -6.226  1.00  0.00           H
ATOM   1158  HB2 PHE   575      29.504  -8.634  -5.227  1.00  0.00           H
ATOM   1159  HB3 PHE   575      28.847 -10.037  -6.041  1.00  0.00           H
ATOM   1160  HD1 PHE   575      30.975  -7.187  -6.326  1.00  0.00           H
ATOM   1161  HD2 PHE   575      28.507  -9.853  -8.633  1.00  0.00           H
ATOM   1162  HE1 PHE   575      32.221  -6.557  -8.379  1.00  0.00           H
ATOM   1163  HE2 PHE   575      29.772  -9.242 -10.679  1.00  0.00           H
ATOM   1164  HZ  PHE   575      31.630  -7.599 -10.554  1.00  0.00           H
ATOM   1165  N   VAL   576      25.943  -8.500  -7.815  1.00 59.84           N
ATOM   1166  CA  VAL   576      24.851  -9.017  -8.659  1.00 59.84           C
ATOM   1167  CB  VAL   576      23.582  -8.145  -8.535  1.00 59.84           C
ATOM   1168  CG1 VAL   576      22.433  -8.727  -9.371  1.00 59.84           C
ATOM   1169  CG2 VAL   576      23.111  -8.020  -7.079  1.00 59.84           C
ATOM   1170  C   VAL   576      25.339  -9.147 -10.101  1.00 59.84           C
ATOM   1171  O   VAL   576      25.283  -8.196 -10.880  1.00 59.84           O
ATOM   1172  H   VAL   576      26.256  -7.550  -7.984  1.00  0.00           H
ATOM   1173  HA  VAL   576      24.583 -10.019  -8.323  1.00  0.00           H
ATOM   1174  HB  VAL   576      23.789  -7.141  -8.898  1.00  0.00           H
ATOM   1175 HG11 VAL   576      21.515  -8.169  -9.186  1.00  0.00           H
ATOM   1176 HG12 VAL   576      22.669  -8.657 -10.433  1.00  0.00           H
ATOM   1177 HG13 VAL   576      22.273  -9.775  -9.120  1.00  0.00           H
ATOM   1178 HG21 VAL   576      22.178  -7.458  -7.032  1.00  0.00           H
ATOM   1179 HG22 VAL   576      23.856  -7.484  -6.491  1.00  0.00           H
ATOM   1180 HG23 VAL   576      22.965  -9.008  -6.646  1.00  0.00           H
ATOM   1181  N   THR   577      25.934 -10.292 -10.430  1.00 53.13           N
ATOM   1182  CA  THR   577      26.427 -10.580 -11.789  1.00 53.13           C
ATOM   1183  CB  THR   577      27.501 -11.682 -11.801  1.00 53.13           C
ATOM   1184  OG1 THR   577      28.469 -11.470 -10.806  1.00 53.13           O
ATOM   1185  CG2 THR   577      28.273 -11.697 -13.121  1.00 53.13           C
ATOM   1186  C   THR   577      25.268 -11.023 -12.679  1.00 53.13           C
ATOM   1187  O   THR   577      24.548 -11.944 -12.302  1.00 53.13           O
ATOM   1188  H   THR   577      25.891 -11.054  -9.760  1.00  0.00           H
ATOM   1189  HA  THR   577      26.867  -9.675 -12.204  1.00  0.00           H
ATOM   1190  HB  THR   577      27.039 -12.656 -11.637  1.00  0.00           H
ATOM   1191  HG1 THR   577      28.128 -11.790  -9.964  1.00  0.00           H
ATOM   1192 HG21 THR   577      28.996 -12.513 -13.106  1.00  0.00           H
ATOM   1193 HG22 THR   577      27.599 -11.838 -13.962  1.00  0.00           H
ATOM   1194 HG23 THR   577      28.804 -10.753 -13.248  1.00  0.00           H
ATOM   1195  N   VAL   578      25.193 -10.530 -13.917  1.00 48.62           N
ATOM   1196  CA  VAL   578      24.234 -10.970 -14.948  1.00 48.62           C
ATOM   1197  CB  VAL   578      23.181  -9.882 -15.231  1.00 48.62           C
ATOM   1198  CG1 VAL   578      22.165 -10.336 -16.290  1.00 48.62           C
ATOM   1199  CG2 VAL   578      22.423  -9.463 -13.966  1.00 48.62           C
ATOM   1200  C   VAL   578      24.983 -11.327 -16.229  1.00 48.62           C
ATOM   1201  O   VAL   578      25.667 -10.478 -16.801  1.00 48.62           O
ATOM   1202  H   VAL   578      25.822  -9.771 -14.163  1.00  0.00           H
ATOM   1203  HA  VAL   578      23.709 -11.860 -14.602  1.00  0.00           H
ATOM   1204  HB  VAL   578      23.694  -9.003 -15.616  1.00  0.00           H
ATOM   1205 HG11 VAL   578      21.402  -9.569 -16.426  1.00  0.00           H
ATOM   1206 HG12 VAL   578      21.688 -11.265 -15.982  1.00  0.00           H
ATOM   1207 HG13 VAL   578      22.661 -10.487 -17.247  1.00  0.00           H
ATOM   1208 HG21 VAL   578      22.010 -10.333 -13.467  1.00  0.00           H
ATOM   1209 HG22 VAL   578      21.614  -8.784 -14.227  1.00  0.00           H
ATOM   1210 HG23 VAL   578      23.097  -8.949 -13.281  1.00  0.00           H
ATOM   1211  N   HIS   579      24.847 -12.565 -16.709  1.00137.22           N
ATOM   1212  CA  HIS   579      25.585 -13.058 -17.876  1.00137.22           C
ATOM   1213  ND1 HIS   579      27.167 -16.002 -16.949  1.00137.22           N
ATOM   1214  CG  HIS   579      27.053 -14.688 -16.550  1.00137.22           C
ATOM   1215  CB  HIS   579      27.001 -13.476 -17.444  1.00137.22           C
ATOM   1216  NE2 HIS   579      27.059 -16.012 -14.746  1.00137.22           N
ATOM   1217  CD2 HIS   579      26.966 -14.691 -15.184  1.00137.22           C
ATOM   1218  CE1 HIS   579      27.185 -16.768 -15.846  1.00137.22           C
ATOM   1219  C   HIS   579      24.870 -14.202 -18.608  1.00137.22           C
ATOM   1220  O   HIS   579      23.899 -14.781 -18.128  1.00137.22           O
ATOM   1221  H   HIS   579      24.236 -13.219 -16.226  1.00  0.00           H
ATOM   1222  HA  HIS   579      25.677 -12.241 -18.589  1.00  0.00           H
ATOM   1223  HB2 HIS   579      27.596 -13.681 -18.334  1.00  0.00           H
ATOM   1224  HB3 HIS   579      27.477 -12.644 -16.925  1.00  0.00           H
ATOM   1225  HD2 HIS   579      26.838 -13.826 -14.552  1.00  0.00           H
ATOM   1226  HE1 HIS   579      27.266 -17.848 -15.839  1.00  0.00           H
ATOM   1227  HD1 HIS   579      27.189 -16.352 -17.905  1.00  0.00           H
ATOM   1228  N   LEU   580      25.348 -14.541 -19.803  1.00118.79           N
ATOM   1229  CA  LEU   580      24.884 -15.705 -20.556  1.00118.79           C
ATOM   1230  CB  LEU   580      25.277 -15.602 -22.044  1.00118.79           C
ATOM   1231  CG  LEU   580      24.760 -14.373 -22.814  1.00118.79           C
ATOM   1232  CD1 LEU   580      25.509 -13.090 -22.449  1.00118.79           C
ATOM   1233  CD2 LEU   580      24.959 -14.604 -24.314  1.00118.79           C
ATOM   1234  C   LEU   580      25.468 -16.993 -19.961  1.00118.79           C
ATOM   1235  O   LEU   580      26.636 -17.018 -19.568  1.00118.79           O
ATOM   1236  H   LEU   580      26.157 -14.050 -20.146  1.00  0.00           H
ATOM   1237  HA  LEU   580      23.796 -15.764 -20.488  1.00  0.00           H
ATOM   1238  HB2 LEU   580      26.364 -15.644 -22.129  1.00  0.00           H
ATOM   1239  HB3 LEU   580      24.885 -16.493 -22.537  1.00  0.00           H
ATOM   1240  HG  LEU   580      23.694 -14.240 -22.625  1.00  0.00           H
ATOM   1241 HD21 LEU   580      26.019 -14.727 -24.536  1.00  0.00           H
ATOM   1242 HD22 LEU   580      24.421 -15.498 -24.625  1.00  0.00           H
ATOM   1243 HD23 LEU   580      24.575 -13.754 -24.878  1.00  0.00           H
ATOM   1244 HD11 LEU   580      26.573 -13.289 -22.341  1.00  0.00           H
ATOM   1245 HD12 LEU   580      25.115 -12.664 -21.528  1.00  0.00           H
ATOM   1246 HD13 LEU   580      25.372 -12.354 -23.230  1.00  0.00           H
ATOM   1247  N   VAL   581      24.758 -18.099 -20.168  1.00 83.38           N
ATOM   1248  CA  VAL   581      25.289 -19.469 -20.166  1.00 83.38           C
ATOM   1249  CB  VAL   581      24.930 -20.207 -18.859  1.00 83.38           C
ATOM   1250  CG1 VAL   581      25.215 -21.713 -18.906  1.00 83.38           C
ATOM   1251  CG2 VAL   581      25.745 -19.628 -17.699  1.00 83.38           C
ATOM   1252  C   VAL   581      24.804 -20.195 -21.424  1.00 83.38           C
ATOM   1253  O   VAL   581      23.685 -19.969 -21.893  1.00 83.38           O
ATOM   1254  H   VAL   581      23.801 -17.993 -20.489  1.00  0.00           H
ATOM   1255  HA  VAL   581      26.377 -19.424 -20.227  1.00  0.00           H
ATOM   1256  HB  VAL   581      23.870 -20.067 -18.644  1.00  0.00           H
ATOM   1257 HG11 VAL   581      24.998 -22.162 -17.936  1.00  0.00           H
ATOM   1258 HG12 VAL   581      24.574 -22.197 -19.644  1.00  0.00           H
ATOM   1259 HG13 VAL   581      26.261 -21.895 -19.158  1.00  0.00           H
ATOM   1260 HG21 VAL   581      26.811 -19.691 -17.917  1.00  0.00           H
ATOM   1261 HG22 VAL   581      25.540 -20.185 -16.788  1.00  0.00           H
ATOM   1262 HG23 VAL   581      25.475 -18.586 -17.538  1.00  0.00           H
ATOM   1263  N   GLU   582      25.708 -20.948 -22.047  1.00105.69           N
ATOM   1264  CA  GLU   582      25.484 -21.686 -23.295  1.00105.69           C
ATOM   1265  CB  GLU   582      26.732 -21.584 -24.185  1.00105.69           C
ATOM   1266  CG  GLU   582      27.998 -22.218 -23.580  1.00105.69           C
ATOM   1267  CD  GLU   582      29.225 -22.006 -24.479  1.00105.69           C
ATOM   1268  OE1 GLU   582      29.068 -22.124 -25.716  1.00105.69           O
ATOM   1269  OE2 GLU   582      30.301 -21.695 -23.922  1.00105.69           O
ATOM   1270  C   GLU   582      25.076 -23.152 -23.079  1.00105.69           C
ATOM   1271  O   GLU   582      25.074 -23.683 -21.966  1.00105.69           O
ATOM   1272  H   GLU   582      26.603 -21.086 -21.601  1.00  0.00           H
ATOM   1273  HA  GLU   582      24.667 -21.214 -23.842  1.00  0.00           H
ATOM   1274  HB2 GLU   582      26.508 -22.070 -25.136  1.00  0.00           H
ATOM   1275  HB3 GLU   582      26.930 -20.529 -24.382  1.00  0.00           H
ATOM   1276  HG2 GLU   582      27.835 -23.290 -23.442  1.00  0.00           H
ATOM   1277  HG3 GLU   582      28.186 -21.777 -22.598  1.00  0.00           H
ATOM   1278  N   GLN   633      18.322 -21.175 -27.810  1.00250.98           N
ATOM   1279  CA  GLN   633      18.460 -21.478 -26.390  1.00250.98           C
ATOM   1280  CB  GLN   633      18.610 -23.003 -26.215  1.00250.98           C
ATOM   1281  CG  GLN   633      18.667 -23.445 -24.743  1.00250.98           C
ATOM   1282  CD  GLN   633      18.687 -24.961 -24.615  1.00250.98           C
ATOM   1283  OE1 GLN   633      17.654 -25.610 -24.533  1.00250.98           O
ATOM   1284  NE2 GLN   633      19.849 -25.578 -24.639  1.00250.98           N
ATOM   1285  C   GLN   633      19.621 -20.684 -25.769  1.00250.98           C
ATOM   1286  O   GLN   633      20.725 -21.203 -25.617  1.00250.98           O
ATOM   1287  H   GLN   633      19.160 -21.186 -28.378  1.00  0.00           H
ATOM   1288  HA  GLN   633      17.544 -21.170 -25.884  1.00  0.00           H
ATOM   1289  HB2 GLN   633      17.756 -23.491 -26.686  1.00  0.00           H
ATOM   1290  HB3 GLN   633      19.514 -23.342 -26.725  1.00  0.00           H
ATOM   1291  HG2 GLN   633      19.555 -23.039 -24.257  1.00  0.00           H
ATOM   1292  HG3 GLN   633      17.789 -23.071 -24.221  1.00  0.00           H
ATOM   1293 HE21 GLN   633      20.702 -25.046 -24.682  1.00  0.00           H
ATOM   1294 HE22 GLN   633      19.842 -26.576 -24.536  1.00  0.00           H
ATOM   1295  N   ILE   634      19.363 -19.432 -25.380  1.00192.00           N
ATOM   1296  CA  ILE   634      20.181 -18.757 -24.367  1.00192.00           C
ATOM   1297  CB  ILE   634      20.228 -17.227 -24.595  1.00192.00           C
ATOM   1298  CG1 ILE   634      20.760 -16.840 -25.995  1.00192.00           C
ATOM   1299  CG2 ILE   634      21.054 -16.530 -23.496  1.00192.00           C
ATOM   1300  CD1 ILE   634      22.168 -17.351 -26.333  1.00192.00           C
ATOM   1301  C   ILE   634      19.591 -19.102 -23.001  1.00192.00           C
ATOM   1302  O   ILE   634      18.409 -18.850 -22.763  1.00192.00           O
ATOM   1303  H   ILE   634      18.424 -19.077 -25.509  1.00  0.00           H
ATOM   1304  HA  ILE   634      21.204 -19.137 -24.399  1.00  0.00           H
ATOM   1305  HB  ILE   634      19.208 -16.841 -24.526  1.00  0.00           H
ATOM   1306 HG12 ILE   634      20.070 -17.212 -26.752  1.00  0.00           H
ATOM   1307 HG13 ILE   634      20.764 -15.752 -26.075  1.00  0.00           H
ATOM   1308 HG21 ILE   634      21.193 -15.478 -23.739  1.00  0.00           H
ATOM   1309 HG22 ILE   634      22.032 -17.002 -23.389  1.00  0.00           H
ATOM   1310 HG23 ILE   634      20.530 -16.583 -22.543  1.00  0.00           H
ATOM   1311 HD11 ILE   634      22.459 -16.978 -27.314  1.00  0.00           H
ATOM   1312 HD12 ILE   634      22.179 -18.441 -26.358  1.00  0.00           H
ATOM   1313 HD13 ILE   634      22.889 -16.999 -25.597  1.00  0.00           H
ATOM   1314  N   THR   635      20.401 -19.620 -22.080  1.00187.23           N
ATOM   1315  CA  THR   635      20.092 -19.467 -20.653  1.00187.23           C
ATOM   1316  CB  THR   635      20.549 -20.653 -19.797  1.00187.23           C
ATOM   1317  OG1 THR   635      21.815 -21.133 -20.170  1.00187.23           O
ATOM   1318  CG2 THR   635      19.574 -21.823 -19.915  1.00187.23           C
ATOM   1319  C   THR   635      20.700 -18.165 -20.152  1.00187.23           C
ATOM   1320  O   THR   635      21.911 -17.972 -20.240  1.00187.23           O
ATOM   1321  H   THR   635      21.366 -19.813 -22.323  1.00  0.00           H
ATOM   1322  HA  THR   635      19.018 -19.391 -20.525  1.00  0.00           H
ATOM   1323  HB  THR   635      20.578 -20.332 -18.757  1.00  0.00           H
ATOM   1324 HG21 THR   635      19.912 -22.635 -19.269  1.00  0.00           H
ATOM   1325 HG22 THR   635      18.581 -21.512 -19.596  1.00  0.00           H
ATOM   1326 HG23 THR   635      19.538 -22.174 -20.947  1.00  0.00           H
ATOM   1327  HG1 THR   635      22.363 -20.397 -20.478  1.00  0.00           H
ATOM   1328  N   LEU   636      19.859 -17.247 -19.678  1.00101.89           N
ATOM   1329  CA  LEU   636      20.324 -16.109 -18.892  1.00101.89           C
ATOM   1330  CB  LEU   636      19.257 -14.997 -18.923  1.00101.89           C
ATOM   1331  CG  LEU   636      19.665 -13.663 -18.268  1.00101.89           C
ATOM   1332  CD1 LEU   636      20.859 -13.004 -18.962  1.00101.89           C
ATOM   1333  CD2 LEU   636      18.494 -12.684 -18.362  1.00101.89           C
ATOM   1334  C   LEU   636      20.636 -16.608 -17.476  1.00101.89           C
ATOM   1335  O   LEU   636      19.860 -17.379 -16.903  1.00101.89           O
ATOM   1336  H   LEU   636      18.890 -17.522 -19.558  1.00  0.00           H
ATOM   1337  HA  LEU   636      21.243 -15.725 -19.337  1.00  0.00           H
ATOM   1338  HB2 LEU   636      18.989 -14.800 -19.962  1.00  0.00           H
ATOM   1339  HB3 LEU   636      18.370 -15.368 -18.409  1.00  0.00           H
ATOM   1340  HG  LEU   636      19.903 -13.827 -17.217  1.00  0.00           H
ATOM   1341 HD21 LEU   636      18.289 -12.437 -19.402  1.00  0.00           H
ATOM   1342 HD22 LEU   636      18.734 -11.767 -17.822  1.00  0.00           H
ATOM   1343 HD23 LEU   636      17.600 -13.128 -17.926  1.00  0.00           H
ATOM   1344 HD11 LEU   636      20.659 -12.885 -20.027  1.00  0.00           H
ATOM   1345 HD12 LEU   636      21.042 -12.023 -18.523  1.00  0.00           H
ATOM   1346 HD13 LEU   636      21.753 -13.605 -18.822  1.00  0.00           H
ATOM   1347  N   MET   637      21.801 -16.240 -16.954  1.00124.70           N
ATOM   1348  CA  MET   637      22.243 -16.551 -15.601  1.00124.70           C
ATOM   1349  CB  MET   637      23.514 -17.417 -15.634  1.00124.70           C
ATOM   1350  CG  MET   637      24.066 -17.726 -14.233  1.00124.70           C
ATOM   1351  SD  MET   637      25.278 -19.074 -14.145  1.00124.70           S
ATOM   1352  CE  MET   637      24.197 -20.520 -14.264  1.00124.70           C
ATOM   1353  C   MET   637      22.417 -15.267 -14.792  1.00124.70           C
ATOM   1354  O   MET   637      22.921 -14.258 -15.291  1.00124.70           O
ATOM   1355  H   MET   637      22.404 -15.617 -17.484  1.00  0.00           H
ATOM   1356  HA  MET   637      21.468 -17.135 -15.117  1.00  0.00           H
ATOM   1357  HB2 MET   637      23.277 -18.353 -16.138  1.00  0.00           H
ATOM   1358  HB3 MET   637      24.286 -16.901 -16.205  1.00  0.00           H
ATOM   1359  HG2 MET   637      24.539 -16.823 -13.844  1.00  0.00           H
ATOM   1360  HG3 MET   637      23.243 -17.979 -13.567  1.00  0.00           H
ATOM   1361  HE1 MET   637      23.470 -20.498 -13.453  1.00  0.00           H
ATOM   1362  HE2 MET   637      24.798 -21.426 -14.183  1.00  0.00           H
ATOM   1363  HE3 MET   637      23.682 -20.515 -15.224  1.00  0.00           H
ATOM   1364  N   VAL   638      22.033 -15.329 -13.521  1.00 82.38           N
ATOM   1365  CA  VAL   638      22.287 -14.281 -12.535  1.00 82.38           C
ATOM   1366  CB  VAL   638      21.011 -13.497 -12.189  1.00 82.38           C
ATOM   1367  CG1 VAL   638      21.258 -12.380 -11.165  1.00 82.38           C
ATOM   1368  CG2 VAL   638      20.361 -12.886 -13.439  1.00 82.38           C
ATOM   1369  C   VAL   638      22.883 -14.926 -11.295  1.00 82.38           C
ATOM   1370  O   VAL   638      22.335 -15.910 -10.797  1.00 82.38           O
ATOM   1371  H   VAL   638      21.638 -16.201 -13.180  1.00  0.00           H
ATOM   1372  HA  VAL   638      23.010 -13.583 -12.944  1.00  0.00           H
ATOM   1373  HB  VAL   638      20.315 -14.201 -11.749  1.00  0.00           H
ATOM   1374 HG11 VAL   638      20.331 -11.841 -10.972  1.00  0.00           H
ATOM   1375 HG12 VAL   638      22.007 -11.683 -11.538  1.00  0.00           H
ATOM   1376 HG13 VAL   638      21.604 -12.803 -10.223  1.00  0.00           H
ATOM   1377 HG21 VAL   638      19.528 -12.243 -13.158  1.00  0.00           H
ATOM   1378 HG22 VAL   638      21.097 -12.308 -13.990  1.00  0.00           H
ATOM   1379 HG23 VAL   638      19.983 -13.678 -14.084  1.00  0.00           H
ATOM   1380  N   SER   639      23.970 -14.358 -10.778  1.00101.88           N
ATOM   1381  CA  SER   639      24.572 -14.763  -9.508  1.00101.88           C
ATOM   1382  CB  SER   639      25.982 -15.324  -9.721  1.00101.88           C
ATOM   1383  OG  SER   639      26.330 -16.141  -8.620  1.00101.88           O
ATOM   1384  C   SER   639      24.556 -13.592  -8.533  1.00101.88           C
ATOM   1385  O   SER   639      25.167 -12.556  -8.807  1.00101.88           O
ATOM   1386  H   SER   639      24.315 -13.509 -11.217  1.00  0.00           H
ATOM   1387  HA  SER   639      23.980 -15.564  -9.073  1.00  0.00           H
ATOM   1388  HB2 SER   639      26.701 -14.511  -9.837  1.00  0.00           H
ATOM   1389  HB3 SER   639      25.994 -15.937 -10.623  1.00  0.00           H
ATOM   1390  HG  SER   639      27.053 -15.726  -8.121  1.00  0.00           H
ATOM   1391  N   VAL   640      23.712 -13.695  -7.504  1.00 78.06           N
ATOM   1392  CA  VAL   640      23.683 -12.764  -6.370  1.00 78.06           C
ATOM   1393  CB  VAL   640      22.254 -12.503  -5.856  1.00 78.06           C
ATOM   1394  CG1 VAL   640      22.238 -11.555  -4.647  1.00 78.06           C
ATOM   1395  CG2 VAL   640      21.376 -11.886  -6.951  1.00 78.06           C
ATOM   1396  C   VAL   640      24.527 -13.367  -5.259  1.00 78.06           C
ATOM   1397  O   VAL   640      24.233 -14.475  -4.806  1.00 78.06           O
ATOM   1398  H   VAL   640      23.305 -14.612  -7.342  1.00  0.00           H
ATOM   1399  HA  VAL   640      24.122 -11.812  -6.662  1.00  0.00           H
ATOM   1400  HB  VAL   640      21.808 -13.447  -5.551  1.00  0.00           H
ATOM   1401 HG21 VAL   640      20.379 -11.684  -6.563  1.00  0.00           H
ATOM   1402 HG22 VAL   640      21.820 -10.954  -7.291  1.00  0.00           H
ATOM   1403 HG23 VAL   640      21.289 -12.575  -7.789  1.00  0.00           H
ATOM   1404 HG11 VAL   640      21.212 -11.341  -4.347  1.00  0.00           H
ATOM   1405 HG12 VAL   640      22.750 -10.622  -4.887  1.00  0.00           H
ATOM   1406 HG13 VAL   640      22.737 -12.021  -3.796  1.00  0.00           H
ATOM   1407  N   GLU   641      25.510 -12.621  -4.770  1.00107.93           N
ATOM   1408  CA  GLU   641      26.368 -13.076  -3.684  1.00107.93           C
ATOM   1409  CB  GLU   641      27.589 -13.814  -4.225  1.00107.93           C
ATOM   1410  CG  GLU   641      28.539 -13.028  -5.140  1.00107.93           C
ATOM   1411  CD  GLU   641      29.556 -13.966  -5.816  1.00107.93           C
ATOM   1412  OE1 GLU   641      29.245 -15.177  -5.960  1.00107.93           O
ATOM   1413  OE2 GLU   641      30.596 -13.445  -6.276  1.00107.93           O
ATOM   1414  C   GLU   641      26.736 -11.985  -2.690  1.00107.93           C
ATOM   1415  O   GLU   641      26.797 -10.806  -3.030  1.00107.93           O
ATOM   1416  H   GLU   641      25.726 -11.728  -5.206  1.00  0.00           H
ATOM   1417  HA  GLU   641      25.796 -13.803  -3.120  1.00  0.00           H
ATOM   1418  HB2 GLU   641      27.188 -14.652  -4.786  1.00  0.00           H
ATOM   1419  HB3 GLU   641      28.163 -14.202  -3.383  1.00  0.00           H
ATOM   1420  HG2 GLU   641      29.057 -12.269  -4.547  1.00  0.00           H
ATOM   1421  HG3 GLU   641      27.963 -12.519  -5.916  1.00  0.00           H
ATOM   1422  N   ASP   642      26.871 -12.376  -1.425  1.00109.91           N
ATOM   1423  CA  ASP   642      26.897 -11.456  -0.297  1.00109.91           C
ATOM   1424  CB  ASP   642      25.486 -11.309   0.292  1.00109.91           C
ATOM   1425  CG  ASP   642      24.887 -12.571   0.911  1.00109.91           C
ATOM   1426  OD1 ASP   642      23.669 -12.740   0.669  1.00109.91           O
ATOM   1427  OD2 ASP   642      25.442 -12.992   1.953  1.00109.91           O
ATOM   1428  C   ASP   642      27.934 -11.823   0.772  1.00109.91           C
ATOM   1429  O   ASP   642      28.282 -12.982   0.988  1.00109.91           O
ATOM   1430  H   ASP   642      26.753 -13.364  -1.221  1.00  0.00           H
ATOM   1431  HA  ASP   642      27.187 -10.476  -0.670  1.00  0.00           H
ATOM   1432  HB2 ASP   642      24.822 -10.942  -0.494  1.00  0.00           H
ATOM   1433  HB3 ASP   642      25.524 -10.553   1.070  1.00  0.00           H
ATOM   1434  N   THR   643      28.361 -10.802   1.517  1.00145.62           N
ATOM   1435  CA  THR   643      29.275 -10.930   2.661  0.71145.62           C
ATOM   1436  CB  THR   643      30.120  -9.652   2.856  0.71145.62           C
ATOM   1437  OG1 THR   643      30.546  -9.092   1.632  1.00145.62           O
ATOM   1438  CG2 THR   643      31.436  -9.912   3.598  1.00145.62           C
ATOM   1439  C   THR   643      28.534 -11.337   3.955  1.00145.62           C
ATOM   1440  O   THR   643      28.888 -10.885   5.049  1.00145.62           O
ATOM   1441  H   THR   643      28.037  -9.873   1.263  1.00  0.00           H
ATOM   1442  HA  THR   643      29.964 -11.744   2.435  0.71  0.00           H
ATOM   1443  HB  THR   643      29.530  -8.906   3.392  0.71  0.00           H
ATOM   1444  HG1 THR   643      29.761  -8.964   1.067  1.00  0.00           H
ATOM   1445 HG21 THR   643      31.958  -8.968   3.754  1.00  0.00           H
ATOM   1446 HG22 THR   643      32.068 -10.576   3.004  1.00  0.00           H
ATOM   1447 HG23 THR   643      31.253 -10.378   4.559  1.00  0.00           H
ATOM   1448  N   GLY   644      27.409 -12.052   3.849  1.00 75.74           N
ATOM   1449  CA  GLY   644      26.569 -12.468   4.972  1.00 75.74           C
ATOM   1450  C   GLY   644      27.150 -13.618   5.801  1.00 75.74           C
ATOM   1451  O   GLY   644      28.348 -13.905   5.776  1.00 75.74           O
ATOM   1452  H   GLY   644      27.107 -12.367   2.924  1.00  0.00           H
ATOM   1453  HA2 GLY   644      26.390 -11.621   5.634  1.00  0.00           H
ATOM   1454  HA3 GLY   644      25.603 -12.784   4.573  1.00  0.00           H
ATOM   1455  N   VAL   645      26.293 -14.253   6.604  1.00 61.79           N
ATOM   1456  CA  VAL   645      26.683 -15.349   7.517  1.00 61.79           C
ATOM   1457  CB  VAL   645      25.622 -15.505   8.632  1.00 61.79           C
ATOM   1458  CG1 VAL   645      25.925 -16.649   9.609  1.00 61.79           C
ATOM   1459  CG2 VAL   645      25.509 -14.215   9.460  1.00 61.79           C
ATOM   1460  C   VAL   645      26.917 -16.684   6.789  1.00 61.79           C
ATOM   1461  O   VAL   645      27.739 -17.488   7.233  1.00 61.79           O
ATOM   1462  H   VAL   645      25.339 -13.922   6.631  1.00  0.00           H
ATOM   1463  HA  VAL   645      27.627 -15.085   7.994  1.00  0.00           H
ATOM   1464  HB  VAL   645      24.654 -15.701   8.169  1.00  0.00           H
ATOM   1465 HG11 VAL   645      25.190 -16.654  10.413  1.00  0.00           H
ATOM   1466 HG12 VAL   645      25.863 -17.608   9.095  1.00  0.00           H
ATOM   1467 HG13 VAL   645      26.922 -16.526  10.030  1.00  0.00           H
ATOM   1468 HG21 VAL   645      24.770 -14.344  10.252  1.00  0.00           H
ATOM   1469 HG22 VAL   645      25.187 -13.381   8.837  1.00  0.00           H
ATOM   1470 HG23 VAL   645      26.472 -13.970   9.912  1.00  0.00           H
ATOM   1471  N   GLY   646      26.245 -16.906   5.655  1.00 71.87           N
ATOM   1472  CA  GLY   646      26.095 -18.228   5.033  1.00 71.87           C
ATOM   1473  C   GLY   646      25.012 -19.079   5.710  1.00 71.87           C
ATOM   1474  O   GLY   646      24.715 -18.906   6.893  1.00 71.87           O
ATOM   1475  H   GLY   646      25.654 -16.166   5.314  1.00  0.00           H
ATOM   1476  HA2 GLY   646      27.040 -18.771   5.068  1.00  0.00           H
ATOM   1477  HA3 GLY   646      25.828 -18.098   3.985  1.00  0.00           H
ATOM   1478  N   ILE   647      24.331 -19.927   4.935  1.00 84.39           N
ATOM   1479  CA  ILE   647      23.222 -20.763   5.420  1.00 84.39           C
ATOM   1480  CB  ILE   647      22.165 -20.992   4.310  1.00 84.39           C
ATOM   1481  CG1 ILE   647      21.624 -19.631   3.804  1.00 84.39           C
ATOM   1482  CG2 ILE   647      21.006 -21.875   4.810  1.00 84.39           C
ATOM   1483  CD1 ILE   647      20.528 -19.707   2.733  1.00 84.39           C
ATOM   1484  C   ILE   647      23.779 -22.082   5.997  1.00 84.39           C
ATOM   1485  O   ILE   647      24.611 -22.723   5.351  1.00 84.39           O
ATOM   1486  H   ILE   647      24.675 -20.097   3.995  1.00  0.00           H
ATOM   1487  HA  ILE   647      22.719 -20.210   6.209  1.00  0.00           H
ATOM   1488  HB  ILE   647      22.643 -21.519   3.487  1.00  0.00           H
ATOM   1489 HG12 ILE   647      22.446 -19.056   3.376  1.00  0.00           H
ATOM   1490 HG13 ILE   647      21.232 -19.071   4.654  1.00  0.00           H
ATOM   1491 HD11 ILE   647      19.594 -20.059   3.166  1.00  0.00           H
ATOM   1492 HD12 ILE   647      20.368 -18.718   2.308  1.00  0.00           H
ATOM   1493 HD13 ILE   647      20.828 -20.379   1.935  1.00  0.00           H
ATOM   1494 HG21 ILE   647      20.489 -21.385   5.636  1.00  0.00           H
ATOM   1495 HG22 ILE   647      21.383 -22.844   5.131  1.00  0.00           H
ATOM   1496 HG23 ILE   647      20.296 -22.064   4.006  1.00  0.00           H
ATOM   1497  N   PRO   648      23.296 -22.556   7.165  1.00 86.83           N
ATOM   1498  CA  PRO   648      23.674 -23.860   7.714  0.74 86.83           C
ATOM   1499  CD  PRO   648      22.535 -21.799   8.151  1.00 86.83           C
ATOM   1500  CB  PRO   648      22.923 -23.975   9.043  0.74 86.83           C
ATOM   1501  CG  PRO   648      22.748 -22.523   9.478  0.74 86.83           C
ATOM   1502  C   PRO   648      23.375 -25.044   6.776  1.00 86.83           C
ATOM   1503  O   PRO   648      22.388 -25.045   6.038  1.00 86.83           O
ATOM   1504  HA  PRO   648      24.745 -23.837   7.919  0.74  0.00           H
ATOM   1505  HD2 PRO   648      22.897 -20.774   8.239  1.00  0.00           H
ATOM   1506  HD3 PRO   648      21.478 -21.806   7.887  1.00  0.00           H
ATOM   1507  HB2 PRO   648      23.490 -24.548   9.778  0.74  0.00           H
ATOM   1508  HB3 PRO   648      21.940 -24.420   8.881  0.74  0.00           H
ATOM   1509  HG2 PRO   648      21.896 -22.400  10.148  0.74  0.00           H
ATOM   1510  HG3 PRO   648      23.665 -22.166   9.948  0.74  0.00           H
ATOM   1511  N   LEU   649      24.184 -26.104   6.866  1.00 75.31           N
ATOM   1512  CA  LEU   649      24.113 -27.275   5.978  1.00 75.31           C
ATOM   1513  CB  LEU   649      25.378 -28.143   6.152  1.00 75.31           C
ATOM   1514  CG  LEU   649      26.731 -27.572   5.676  1.00 75.31           C
ATOM   1515  CD1 LEU   649      26.714 -27.160   4.204  1.00 75.31           C
ATOM   1516  CD2 LEU   649      27.248 -26.394   6.504  1.00 75.31           C
ATOM   1517  C   LEU   649      22.849 -28.133   6.194  1.00 75.31           C
ATOM   1518  O   LEU   649      22.446 -28.875   5.301  1.00 75.31           O
ATOM   1519  H   LEU   649      24.935 -26.068   7.535  1.00  0.00           H
ATOM   1520  HA  LEU   649      24.067 -26.919   4.948  1.00  0.00           H
ATOM   1521  HB2 LEU   649      25.467 -28.422   7.203  1.00  0.00           H
ATOM   1522  HB3 LEU   649      25.217 -29.068   5.596  1.00  0.00           H
ATOM   1523  HG  LEU   649      27.460 -28.376   5.780  1.00  0.00           H
ATOM   1524 HD21 LEU   649      28.288 -26.205   6.240  1.00  0.00           H
ATOM   1525 HD22 LEU   649      26.670 -25.495   6.288  1.00  0.00           H
ATOM   1526 HD23 LEU   649      27.192 -26.633   7.565  1.00  0.00           H
ATOM   1527 HD11 LEU   649      27.719 -26.885   3.888  1.00  0.00           H
ATOM   1528 HD12 LEU   649      26.376 -27.991   3.588  1.00  0.00           H
ATOM   1529 HD13 LEU   649      26.056 -26.304   4.048  1.00  0.00           H
ATOM   1530  N   ASP   650      22.194 -27.995   7.341  1.00112.13           N
ATOM   1531  CA  ASP   650      20.834 -28.464   7.618  1.00112.13           C
ATOM   1532  CB  ASP   650      20.550 -28.504   9.145  1.00112.13           C
ATOM   1533  CG  ASP   650      21.668 -27.977  10.063  1.00112.13           C
ATOM   1534  OD1 ASP   650      22.176 -26.865   9.780  1.00112.13           O
ATOM   1535  OD2 ASP   650      21.978 -28.671  11.052  1.00112.13           O
ATOM   1536  C   ASP   650      19.798 -27.575   6.908  1.00112.13           C
ATOM   1537  O   ASP   650      18.981 -28.048   6.113  1.00112.13           O
ATOM   1538  H   ASP   650      22.601 -27.389   8.051  1.00  0.00           H
ATOM   1539  HA  ASP   650      20.724 -29.476   7.228  1.00  0.00           H
ATOM   1540  HB2 ASP   650      19.654 -27.919   9.364  1.00  0.00           H
ATOM   1541  HB3 ASP   650      20.320 -29.535   9.419  1.00  0.00           H
ATOM   1542  N   ALA   651      19.900 -26.260   7.117  1.00 62.40           N
ATOM   1543  CA  ALA   651      18.967 -25.261   6.598  1.00 62.40           C
ATOM   1544  CB  ALA   651      19.245 -23.930   7.302  1.00 62.40           C
ATOM   1545  C   ALA   651      18.986 -25.107   5.065  1.00 62.40           C
ATOM   1546  O   ALA   651      17.941 -24.795   4.496  1.00 62.40           O
ATOM   1547  H   ALA   651      20.654 -25.943   7.714  1.00  0.00           H
ATOM   1548  HA  ALA   651      17.958 -25.575   6.866  1.00  0.00           H
ATOM   1549  HB1 ALA   651      19.121 -24.045   8.380  1.00  0.00           H
ATOM   1550  HB2 ALA   651      20.263 -23.608   7.091  1.00  0.00           H
ATOM   1551  HB3 ALA   651      18.548 -23.170   6.943  1.00  0.00           H
ATOM   1552  N   GLN   652      20.058 -25.511   4.372  1.00109.84           N
ATOM   1553  CA  GLN   652      20.096 -25.507   2.900  1.00109.84           C
ATOM   1554  CB  GLN   652      21.503 -25.878   2.392  1.00109.84           C
ATOM   1555  CG  GLN   652      21.758 -27.393   2.358  1.00109.84           C
ATOM   1556  CD  GLN   652      23.217 -27.753   2.111  1.00109.84           C
ATOM   1557  OE1 GLN   652      23.867 -27.256   1.212  1.00109.84           O
ATOM   1558  NE2 GLN   652      23.743 -28.738   2.801  1.00109.84           N
ATOM   1559  C   GLN   652      19.001 -26.397   2.270  1.00109.84           C
ATOM   1560  O   GLN   652      18.404 -26.028   1.261  1.00109.84           O
ATOM   1561  H   GLN   652      20.916 -25.685   4.887  1.00  0.00           H
ATOM   1562  HA  GLN   652      19.903 -24.488   2.580  1.00  0.00           H
ATOM   1563  HB2 GLN   652      21.622 -25.490   1.379  1.00  0.00           H
ATOM   1564  HB3 GLN   652      22.252 -25.396   3.025  1.00  0.00           H
ATOM   1565  HG2 GLN   652      21.169 -27.846   1.561  1.00  0.00           H
ATOM   1566  HG3 GLN   652      21.434 -27.826   3.301  1.00  0.00           H
ATOM   1567 HE21 GLN   652      23.248 -29.096   3.611  1.00  0.00           H
ATOM   1568 HE22 GLN   652      24.694 -28.965   2.587  1.00  0.00           H
ATOM   1569  N   SER   653      18.601 -27.475   2.958  1.00 45.60           N
ATOM   1570  CA  SER   653      17.500 -28.361   2.537  1.00 45.60           C
ATOM   1571  CB  SER   653      17.510 -29.630   3.399  1.00 45.60           C
ATOM   1572  OG  SER   653      17.120 -29.360   4.735  1.00 45.60           O
ATOM   1573  C   SER   653      16.112 -27.707   2.620  1.00 45.60           C
ATOM   1574  O   SER   653      15.148 -28.201   2.034  1.00 45.60           O
ATOM   1575  H   SER   653      19.067 -27.673   3.835  1.00  0.00           H
ATOM   1576  HA  SER   653      17.663 -28.651   1.499  1.00  0.00           H
ATOM   1577  HB2 SER   653      18.506 -30.076   3.390  1.00  0.00           H
ATOM   1578  HB3 SER   653      16.807 -30.347   2.972  1.00  0.00           H
ATOM   1579  HG  SER   653      17.862 -28.950   5.227  1.00  0.00           H
ATOM   1580  N   ARG   654      15.991 -26.618   3.388  1.00252.90           N
ATOM   1581  CA  ARG   654      14.730 -25.985   3.795  1.00252.90           C
ATOM   1582  CB  ARG   654      14.795 -25.746   5.314  1.00252.90           C
ATOM   1583  CG  ARG   654      14.544 -27.031   6.123  1.00252.90           C
ATOM   1584  CD  ARG   654      13.051 -27.274   6.390  1.00252.90           C
ATOM   1585  NE  ARG   654      12.533 -26.304   7.379  1.00252.90           N
ATOM   1586  CZ  ARG   654      11.855 -25.195   7.138  1.00252.90           C
ATOM   1587  NH1 ARG   654      11.342 -24.925   5.971  1.00252.90           N
ATOM   1588  NH2 ARG   654      11.739 -24.308   8.088  1.00252.90           N
ATOM   1589  C   ARG   654      14.410 -24.691   3.048  1.00252.90           C
ATOM   1590  O   ARG   654      13.258 -24.275   3.107  1.00252.90           O
ATOM   1591  H   ARG   654      16.845 -26.260   3.804  1.00  0.00           H
ATOM   1592  HA  ARG   654      13.902 -26.659   3.572  1.00  0.00           H
ATOM   1593  HB2 ARG   654      15.777 -25.357   5.579  1.00  0.00           H
ATOM   1594  HB3 ARG   654      14.080 -24.977   5.598  1.00  0.00           H
ATOM   1595  HG2 ARG   654      14.956 -27.890   5.592  1.00  0.00           H
ATOM   1596  HG3 ARG   654      15.062 -26.955   7.079  1.00  0.00           H
ATOM   1597  HD2 ARG   654      12.936 -28.282   6.795  1.00  0.00           H
ATOM   1598  HD3 ARG   654      12.497 -27.227   5.451  1.00  0.00           H
ATOM   1599  HE  ARG   654      12.864 -26.423   8.320  1.00  0.00           H
ATOM   1600 HH11 ARG   654      11.451 -25.549   5.187  1.00  0.00           H
ATOM   1601 HH12 ARG   654      10.776 -24.115   5.819  1.00  0.00           H
ATOM   1602 HH21 ARG   654      12.186 -24.454   8.972  1.00  0.00           H
ATOM   1603 HH22 ARG   654      11.470 -23.354   7.879  1.00  0.00           H
ATOM   1604  N   ILE   655      15.364 -24.117   2.308  1.00178.61           N
ATOM   1605  CA  ILE   655      15.261 -22.782   1.680  1.00178.61           C
ATOM   1606  CB  ILE   655      16.554 -22.460   0.879  1.00178.61           C
ATOM   1607  CG1 ILE   655      17.841 -22.544   1.732  1.00178.61           C
ATOM   1608  CG2 ILE   655      16.486 -21.057   0.253  1.00178.61           C
ATOM   1609  CD1 ILE   655      19.134 -22.481   0.902  1.00178.61           C
ATOM   1610  C   ILE   655      14.030 -22.651   0.764  1.00178.61           C
ATOM   1611  O   ILE   655      13.400 -21.601   0.721  1.00178.61           O
ATOM   1612  H   ILE   655      16.278 -24.549   2.331  1.00  0.00           H
ATOM   1613  HA  ILE   655      15.155 -22.035   2.469  1.00  0.00           H
ATOM   1614  HB  ILE   655      16.634 -23.189   0.071  1.00  0.00           H
ATOM   1615 HG12 ILE   655      17.846 -21.742   2.472  1.00  0.00           H
ATOM   1616 HG13 ILE   655      17.855 -23.488   2.268  1.00  0.00           H
ATOM   1617 HD11 ILE   655      19.137 -23.275   0.156  1.00  0.00           H
ATOM   1618 HD12 ILE   655      19.240 -21.518   0.408  1.00  0.00           H
ATOM   1619 HD13 ILE   655      19.995 -22.607   1.556  1.00  0.00           H
ATOM   1620 HG21 ILE   655      16.506 -20.300   1.036  1.00  0.00           H
ATOM   1621 HG22 ILE   655      17.332 -20.897  -0.407  1.00  0.00           H
ATOM   1622 HG23 ILE   655      15.594 -20.927  -0.354  1.00  0.00           H
ATOM   1623  N   PHE   656      13.689 -23.709   0.020  1.00116.45           N
ATOM   1624  CA  PHE   656      12.728 -23.636  -1.091  1.00116.45           C
ATOM   1625  CB  PHE   656      13.366 -24.269  -2.340  1.00116.45           C
ATOM   1626  CG  PHE   656      14.772 -23.765  -2.631  1.00116.45           C
ATOM   1627  CD1 PHE   656      14.984 -22.401  -2.908  1.00116.45           C
ATOM   1628  CD2 PHE   656      15.878 -24.636  -2.554  1.00116.45           C
ATOM   1629  CE1 PHE   656      16.287 -21.909  -3.101  1.00116.45           C
ATOM   1630  CE2 PHE   656      17.180 -24.146  -2.761  1.00116.45           C
ATOM   1631  CZ  PHE   656      17.385 -22.783  -3.039  1.00116.45           C
ATOM   1632  C   PHE   656      11.334 -24.211  -0.778  1.00116.45           C
ATOM   1633  O   PHE   656      10.458 -24.189  -1.648  1.00116.45           O
ATOM   1634  H   PHE   656      14.278 -24.522   0.084  1.00  0.00           H
ATOM   1635  HA  PHE   656      12.556 -22.584  -1.323  1.00  0.00           H
ATOM   1636  HB2 PHE   656      12.737 -24.055  -3.206  1.00  0.00           H
ATOM   1637  HB3 PHE   656      13.393 -25.352  -2.209  1.00  0.00           H
ATOM   1638  HD1 PHE   656      14.144 -21.722  -2.952  1.00  0.00           H
ATOM   1639  HD2 PHE   656      15.736 -25.679  -2.311  1.00  0.00           H
ATOM   1640  HE1 PHE   656      16.446 -20.858  -3.302  1.00  0.00           H
ATOM   1641  HE2 PHE   656      18.032 -24.809  -2.682  1.00  0.00           H
ATOM   1642  HZ  PHE   656      18.388 -22.407  -3.192  1.00  0.00           H
ATOM   1643  N   THR   657      11.085 -24.701   0.445  1.00158.39           N
ATOM   1644  CA  THR   657       9.706 -24.997   0.890  1.00158.39           C
ATOM   1645  CB  THR   657       9.642 -25.797   2.211  1.00158.39           C
ATOM   1646  OG1 THR   657       9.900 -25.027   3.368  1.00158.39           O
ATOM   1647  CG2 THR   657      10.607 -26.983   2.239  1.00158.39           C
ATOM   1648  C   THR   657       8.922 -23.689   1.044  1.00158.39           C
ATOM   1649  O   THR   657       9.539 -22.666   1.300  1.00158.39           O
ATOM   1650  H   THR   657      11.784 -24.546   1.160  1.00  0.00           H
ATOM   1651  HA  THR   657       9.225 -25.596   0.119  1.00  0.00           H
ATOM   1652  HB  THR   657       8.630 -26.193   2.306  1.00  0.00           H
ATOM   1653 HG21 THR   657      10.421 -27.583   3.129  1.00  0.00           H
ATOM   1654 HG22 THR   657      10.451 -27.604   1.357  1.00  0.00           H
ATOM   1655 HG23 THR   657      11.640 -26.633   2.254  1.00  0.00           H
ATOM   1656  HG1 THR   657       9.194 -24.360   3.446  1.00  0.00           H
ATOM   1657  N   PRO   658       7.585 -23.706   1.137  1.00201.03           N
ATOM   1658  CA  PRO   658       6.851 -22.571   1.696  1.00201.03           C
ATOM   1659  CD  PRO   658       6.678 -24.687   0.575  1.00201.03           C
ATOM   1660  CB  PRO   658       5.370 -22.931   1.522  1.00201.03           C
ATOM   1661  CG  PRO   658       5.379 -23.915   0.350  1.00201.03           C
ATOM   1662  C   PRO   658       7.224 -22.311   3.170  1.00201.03           C
ATOM   1663  O   PRO   658       7.599 -23.244   3.888  1.00201.03           O
ATOM   1664  HA  PRO   658       7.077 -21.683   1.103  1.00  0.00           H
ATOM   1665  HD2 PRO   658       7.049 -25.082  -0.372  1.00  0.00           H
ATOM   1666  HD3 PRO   658       6.515 -25.493   1.292  1.00  0.00           H
ATOM   1667  HB2 PRO   658       4.763 -22.050   1.307  1.00  0.00           H
ATOM   1668  HB3 PRO   658       5.003 -23.443   2.412  1.00  0.00           H
ATOM   1669  HG2 PRO   658       4.509 -24.571   0.361  1.00  0.00           H
ATOM   1670  HG3 PRO   658       5.438 -23.365  -0.592  1.00  0.00           H
ATOM   1671  N   PHE   659       6.998 -21.080   3.644  1.00270.02           N
ATOM   1672  CA  PHE   659       6.901 -20.681   5.060  1.00270.02           C
ATOM   1673  CB  PHE   659       5.540 -21.112   5.635  1.00270.02           C
ATOM   1674  CG  PHE   659       4.345 -20.695   4.794  1.00270.02           C
ATOM   1675  CD1 PHE   659       4.083 -19.329   4.571  1.00270.02           C
ATOM   1676  CD2 PHE   659       3.506 -21.668   4.217  1.00270.02           C
ATOM   1677  CE1 PHE   659       2.996 -18.938   3.769  1.00270.02           C
ATOM   1678  CE2 PHE   659       2.420 -21.278   3.413  1.00270.02           C
ATOM   1679  CZ  PHE   659       2.166 -19.913   3.188  1.00270.02           C
ATOM   1680  C   PHE   659       8.099 -21.064   5.953  1.00270.02           C
ATOM   1681  O   PHE   659       7.953 -21.357   7.138  1.00270.02           O
ATOM   1682  H   PHE   659       6.803 -20.346   2.972  1.00  0.00           H
ATOM   1683  HA  PHE   659       6.898 -19.591   5.060  1.00  0.00           H
ATOM   1684  HB2 PHE   659       5.423 -20.676   6.628  1.00  0.00           H
ATOM   1685  HB3 PHE   659       5.541 -22.197   5.751  1.00  0.00           H
ATOM   1686  HD1 PHE   659       4.723 -18.573   5.008  1.00  0.00           H
ATOM   1687  HD2 PHE   659       3.700 -22.717   4.388  1.00  0.00           H
ATOM   1688  HE1 PHE   659       2.806 -17.887   3.600  1.00  0.00           H
ATOM   1689  HE2 PHE   659       1.780 -22.027   2.967  1.00  0.00           H
ATOM   1690  HZ  PHE   659       1.333 -19.611   2.570  1.00  0.00           H
ATOM   1691  N   MET   660       9.312 -21.042   5.402  1.00278.70           N
ATOM   1692  CA  MET   660      10.526 -21.558   6.044  1.00278.70           C
ATOM   1693  CB  MET   660      11.736 -21.601   5.076  1.00278.70           C
ATOM   1694  CG  MET   660      11.481 -21.671   3.569  1.00278.70           C
ATOM   1695  SD  MET   660      10.620 -20.281   2.770  1.00278.70           S
ATOM   1696  CE  MET   660      10.982 -18.871   3.835  1.00278.70           C
ATOM   1697  C   MET   660      11.006 -20.811   7.299  1.00278.70           C
ATOM   1698  O   MET   660      11.826 -21.404   7.997  1.00278.70           O
ATOM   1699  H   MET   660       9.362 -20.829   4.411  1.00  0.00           H
ATOM   1700  HA  MET   660      10.287 -22.569   6.356  1.00  0.00           H
ATOM   1701  HB2 MET   660      12.352 -22.459   5.345  1.00  0.00           H
ATOM   1702  HB3 MET   660      12.370 -20.733   5.252  1.00  0.00           H
ATOM   1703  HG2 MET   660      12.455 -21.752   3.089  1.00  0.00           H
ATOM   1704  HG3 MET   660      10.946 -22.593   3.348  1.00  0.00           H
ATOM   1705  HE1 MET   660      10.853 -17.985   3.227  1.00  0.00           H
ATOM   1706  HE2 MET   660      11.997 -18.894   4.217  1.00  0.00           H
ATOM   1707  HE3 MET   660      10.291 -18.833   4.671  1.00  0.00           H
ATOM   1708  N   GLN   661      10.714 -19.506   7.412  1.00154.72           N
ATOM   1709  CA  GLN   661      11.645 -18.462   7.898  1.00154.72           C
ATOM   1710  CB  GLN   661      10.893 -17.175   8.303  1.00154.72           C
ATOM   1711  CG  GLN   661      10.129 -16.511   7.160  1.00154.72           C
ATOM   1712  CD  GLN   661       9.529 -15.164   7.560  1.00154.72           C
ATOM   1713  OE1 GLN   661      10.161 -14.116   7.540  1.00154.72           O
ATOM   1714  NE2 GLN   661       8.254 -15.140   7.875  1.00154.72           N
ATOM   1715  C   GLN   661      12.553 -18.852   9.076  1.00154.72           C
ATOM   1716  O   GLN   661      12.065 -19.076  10.185  1.00154.72           O
ATOM   1717  H   GLN   661       9.985 -19.180   6.801  1.00  0.00           H
ATOM   1718  HA  GLN   661      12.294 -18.201   7.061  1.00  0.00           H
ATOM   1719  HB2 GLN   661      11.623 -16.453   8.672  1.00  0.00           H
ATOM   1720  HB3 GLN   661      10.197 -17.398   9.113  1.00  0.00           H
ATOM   1721  HG2 GLN   661      10.798 -16.360   6.315  1.00  0.00           H
ATOM   1722  HG3 GLN   661       9.326 -17.181   6.864  1.00  0.00           H
ATOM   1723 HE21 GLN   661       7.703 -15.973   7.809  1.00  0.00           H
ATOM   1724 HE22 GLN   661       7.789 -14.240   7.929  1.00  0.00           H
ATOM   1725  N   VAL   662      13.836 -18.498   8.939  1.00151.30           N
ATOM   1726  CA  VAL   662      14.702 -18.153  10.081  1.00151.30           C
ATOM   1727  CB  VAL   662      16.187 -18.470   9.801  1.00151.30           C
ATOM   1728  CG1 VAL   662      17.056 -18.227  11.043  1.00151.30           C
ATOM   1729  CG2 VAL   662      16.377 -19.938   9.389  1.00151.30           C
ATOM   1730  C   VAL   662      14.468 -16.681  10.446  1.00151.30           C
ATOM   1731  O   VAL   662      15.205 -15.795  10.021  1.00151.30           O
ATOM   1732  H   VAL   662      14.146 -18.201   8.021  1.00  0.00           H
ATOM   1733  HA  VAL   662      14.405 -18.753  10.941  1.00  0.00           H
ATOM   1734  HB  VAL   662      16.547 -17.836   8.991  1.00  0.00           H
ATOM   1735 HG11 VAL   662      18.093 -18.477  10.821  1.00  0.00           H
ATOM   1736 HG12 VAL   662      17.020 -17.176  11.331  1.00  0.00           H
ATOM   1737 HG13 VAL   662      16.708 -18.840  11.874  1.00  0.00           H
ATOM   1738 HG21 VAL   662      17.437 -20.141   9.231  1.00  0.00           H
ATOM   1739 HG22 VAL   662      15.853 -20.139   8.455  1.00  0.00           H
ATOM   1740 HG23 VAL   662      15.994 -20.598  10.167  1.00  0.00           H
ATOM   1741  N   GLY   663      13.302 -16.392  11.027  1.00 75.34           N
ATOM   1742  CA  GLY   663      12.819 -15.024  11.225  1.00 75.34           C
ATOM   1743  C   GLY   663      11.646 -14.916  12.207  1.00 75.34           C
ATOM   1744  O   GLY   663      11.206 -15.928  12.758  1.00 75.34           O
ATOM   1745  H   GLY   663      12.678 -17.156  11.266  1.00  0.00           H
ATOM   1746  HA2 GLY   663      13.642 -14.415  11.601  1.00  0.00           H
ATOM   1747  HA3 GLY   663      12.505 -14.617  10.264  1.00  0.00           H
ATOM   1748  N   PRO   664      11.157 -13.692  12.489  1.00155.86           N
ATOM   1749  CA  PRO   664      10.106 -13.466  13.479  1.00155.86           C
ATOM   1750  CD  PRO   664      11.661 -12.420  11.992  1.00155.86           C
ATOM   1751  CB  PRO   664       9.941 -11.944  13.578  1.00155.86           C
ATOM   1752  CG  PRO   664      11.266 -11.396  13.052  1.00155.86           C
ATOM   1753  C   PRO   664       8.798 -14.181  13.107  1.00155.86           C
ATOM   1754  O   PRO   664       8.299 -14.043  11.993  1.00155.86           O
ATOM   1755  HA  PRO   664      10.459 -13.843  14.439  1.00  0.00           H
ATOM   1756  HD2 PRO   664      12.744 -12.422  11.869  1.00  0.00           H
ATOM   1757  HD3 PRO   664      11.173 -12.185  11.046  1.00  0.00           H
ATOM   1758  HB2 PRO   664       9.126 -11.603  12.936  1.00  0.00           H
ATOM   1759  HB3 PRO   664       9.776 -11.631  14.608  1.00  0.00           H
ATOM   1760  HG2 PRO   664      11.155 -10.397  12.632  1.00  0.00           H
ATOM   1761  HG3 PRO   664      12.006 -11.397  13.855  1.00  0.00           H
ATOM   1762  N   SER   665       8.215 -14.913  14.060  1.00 95.19           N
ATOM   1763  CA  SER   665       7.049 -15.777  13.829  1.00 95.19           C
ATOM   1764  CB  SER   665       6.706 -16.544  15.111  1.00 95.19           C
ATOM   1765  OG  SER   665       6.458 -15.641  16.173  1.00 95.19           O
ATOM   1766  C   SER   665       5.822 -14.993  13.348  1.00 95.19           C
ATOM   1767  O   SER   665       5.387 -14.056  14.022  1.00 95.19           O
ATOM   1768  H   SER   665       8.672 -14.988  14.956  1.00  0.00           H
ATOM   1769  HA  SER   665       7.316 -16.503  13.061  1.00  0.00           H
ATOM   1770  HB2 SER   665       5.822 -17.160  14.941  1.00  0.00           H
ATOM   1771  HB3 SER   665       7.541 -17.193  15.380  1.00  0.00           H
ATOM   1772  HG  SER   665       5.774 -15.023  15.882  1.00  0.00           H
ATOM   1773  N   ILE   666       5.192 -15.462  12.268  1.00 65.39           N
ATOM   1774  CA  ILE   666       4.114 -14.758  11.558  1.00 65.39           C
ATOM   1775  CB  ILE   666       3.847 -15.401  10.172  1.00 65.39           C
ATOM   1776  CG1 ILE   666       5.133 -15.484   9.315  1.00 65.39           C
ATOM   1777  CG2 ILE   666       2.761 -14.619   9.405  1.00 65.39           C
ATOM   1778  CD1 ILE   666       4.963 -16.336   8.051  1.00 65.39           C
ATOM   1779  C   ILE   666       2.836 -14.672  12.413  1.00 65.39           C
ATOM   1780  O   ILE   666       1.993 -15.567  12.420  1.00 65.39           O
ATOM   1781  H   ILE   666       5.617 -16.237  11.786  1.00  0.00           H
ATOM   1782  HA  ILE   666       4.454 -13.739  11.371  1.00  0.00           H
ATOM   1783  HB  ILE   666       3.484 -16.417  10.335  1.00  0.00           H
ATOM   1784 HG12 ILE   666       5.454 -14.479   9.035  1.00  0.00           H
ATOM   1785 HG13 ILE   666       5.936 -15.940   9.892  1.00  0.00           H
ATOM   1786 HD11 ILE   666       4.493 -17.287   8.299  1.00  0.00           H
ATOM   1787 HD12 ILE   666       5.940 -16.540   7.619  1.00  0.00           H
ATOM   1788 HD13 ILE   666       4.361 -15.809   7.311  1.00  0.00           H
ATOM   1789 HG21 ILE   666       2.558 -15.086   8.443  1.00  0.00           H
ATOM   1790 HG22 ILE   666       3.088 -13.591   9.239  1.00  0.00           H
ATOM   1791 HG23 ILE   666       1.825 -14.610   9.960  1.00  0.00           H
ATOM   1792  N   ALA   667       2.652 -13.534  13.079  1.00154.21           N
ATOM   1793  CA  ALA   667       1.340 -13.025  13.466  1.00154.21           C
ATOM   1794  CB  ALA   667       1.535 -12.021  14.612  1.00154.21           C
ATOM   1795  C   ALA   667       0.627 -12.398  12.247  1.00154.21           C
ATOM   1796  O   ALA   667       1.216 -12.249  11.179  1.00154.21           O
ATOM   1797  H   ALA   667       3.416 -12.881  13.052  1.00  0.00           H
ATOM   1798  HA  ALA   667       0.731 -13.854  13.829  1.00  0.00           H
ATOM   1799  HB1 ALA   667       0.569 -11.711  15.011  1.00  0.00           H
ATOM   1800  HB2 ALA   667       2.072 -11.142  14.256  1.00  0.00           H
ATOM   1801  HB3 ALA   667       2.108 -12.486  15.416  1.00  0.00           H
ATOM   1802  N   ARG   668      -0.574 -11.834  12.452  1.00151.12           N
ATOM   1803  CA  ARG   668      -1.401 -11.190  11.402  1.00151.12           C
ATOM   1804  CB  ARG   668      -2.707 -10.697  12.066  1.00151.12           C
ATOM   1805  CG  ARG   668      -3.767 -10.160  11.085  1.00151.12           C
ATOM   1806  CD  ARG   668      -3.680  -8.638  10.870  1.00151.12           C
ATOM   1807  NE  ARG   668      -4.211  -8.259   9.547  1.00151.12           N
ATOM   1808  CZ  ARG   668      -5.361  -7.672   9.267  1.00151.12           C
ATOM   1809  NH1 ARG   668      -6.204  -7.308  10.195  1.00151.12           N
ATOM   1810  NH2 ARG   668      -5.697  -7.440   8.030  1.00151.12           N
ATOM   1811  C   ARG   668      -0.687 -10.090  10.584  1.00151.12           C
ATOM   1812  O   ARG   668      -1.174  -9.734   9.513  1.00151.12           O
ATOM   1813  H   ARG   668      -0.982 -11.956  13.366  1.00  0.00           H
ATOM   1814  HA  ARG   668      -1.654 -11.959  10.668  1.00  0.00           H
ATOM   1815  HB2 ARG   668      -3.153 -11.546  12.587  1.00  0.00           H
ATOM   1816  HB3 ARG   668      -2.480  -9.934  12.813  1.00  0.00           H
ATOM   1817  HG2 ARG   668      -4.760 -10.386  11.476  1.00  0.00           H
ATOM   1818  HG3 ARG   668      -3.663 -10.682  10.132  1.00  0.00           H
ATOM   1819  HD2 ARG   668      -4.205  -8.129  11.679  1.00  0.00           H
ATOM   1820  HD3 ARG   668      -2.639  -8.317  10.917  1.00  0.00           H
ATOM   1821  HE  ARG   668      -3.609  -8.493   8.769  1.00  0.00           H
ATOM   1822 HH11 ARG   668      -5.955  -7.458  11.155  1.00  0.00           H
ATOM   1823 HH12 ARG   668      -7.062  -6.846   9.958  1.00  0.00           H
ATOM   1824 HH21 ARG   668      -5.074  -7.706   7.286  1.00  0.00           H
ATOM   1825 HH22 ARG   668      -6.569  -6.994   7.813  1.00  0.00           H
ATOM   1826  N   ILE   669       0.391  -9.510  11.116  1.00115.60           N
ATOM   1827  CA  ILE   669       1.330  -8.622  10.413  1.00115.60           C
ATOM   1828  CB  ILE   669       0.720  -7.205  10.218  1.00115.60           C
ATOM   1829  CG1 ILE   669       1.737  -6.269   9.528  1.00115.60           C
ATOM   1830  CG2 ILE   669       0.144  -6.568  11.503  1.00115.60           C
ATOM   1831  CD1 ILE   669       1.122  -4.973   8.984  1.00115.60           C
ATOM   1832  C   ILE   669       2.693  -8.633  11.135  1.00115.60           C
ATOM   1833  O   ILE   669       2.903  -7.872  12.076  1.00115.60           O
ATOM   1834  H   ILE   669       0.716  -9.895  11.987  1.00  0.00           H
ATOM   1835  HA  ILE   669       1.501  -9.035   9.417  1.00  0.00           H
ATOM   1836  HB  ILE   669      -0.118  -7.322   9.529  1.00  0.00           H
ATOM   1837 HG12 ILE   669       2.535  -6.006  10.223  1.00  0.00           H
ATOM   1838 HG13 ILE   669       2.184  -6.800   8.686  1.00  0.00           H
ATOM   1839 HD11 ILE   669       1.880  -4.424   8.425  1.00  0.00           H
ATOM   1840 HD12 ILE   669       0.775  -4.343   9.803  1.00  0.00           H
ATOM   1841 HD13 ILE   669       0.289  -5.204   8.319  1.00  0.00           H
ATOM   1842 HG21 ILE   669      -0.401  -5.658  11.257  1.00  0.00           H
ATOM   1843 HG22 ILE   669       0.947  -6.312  12.195  1.00  0.00           H
ATOM   1844 HG23 ILE   669      -0.545  -7.248  11.999  1.00  0.00           H
ATOM   1845  N   HIS   670       3.539  -9.632  10.855  1.00230.52           N
ATOM   1846  CA  HIS   670       4.850  -9.802  11.501  1.00230.52           C
ATOM   1847  ND1 HIS   670       6.309 -11.443  14.538  1.00230.52           N
ATOM   1848  CG  HIS   670       5.853 -10.385  13.791  1.00230.52           C
ATOM   1849  CB  HIS   670       4.642 -10.405  12.898  1.00230.52           C
ATOM   1850  NE2 HIS   670       7.464  -9.681  15.175  1.00230.52           N
ATOM   1851  CD2 HIS   670       6.554  -9.279  14.193  1.00230.52           C
ATOM   1852  CE1 HIS   670       7.263 -10.992  15.366  1.00230.52           C
ATOM   1853  C   HIS   670       5.784 -10.703  10.670  1.00230.52           C
ATOM   1854  O   HIS   670       5.309 -11.659  10.062  1.00230.52           O
ATOM   1855  H   HIS   670       3.296 -10.307  10.141  1.00  0.00           H
ATOM   1856  HA  HIS   670       5.317  -8.823  11.602  1.00  0.00           H
ATOM   1857  HB2 HIS   670       3.857  -9.858  13.417  1.00  0.00           H
ATOM   1858  HB3 HIS   670       4.314 -11.435  12.782  1.00  0.00           H
ATOM   1859  HD2 HIS   670       6.389  -8.264  13.859  1.00  0.00           H
ATOM   1860  HE1 HIS   670       7.808 -11.600  16.078  1.00  0.00           H
ATOM   1861  HD1 HIS   670       5.993 -12.408  14.459  1.00  0.00           H
ATOM   1862  N   GLY   671       7.100 -10.474  10.755  1.00 73.98           N
ATOM   1863  CA  GLY   671       8.112 -11.181   9.954  1.00 73.98           C
ATOM   1864  C   GLY   671       8.141 -10.744   8.481  1.00 73.98           C
ATOM   1865  O   GLY   671       7.544  -9.733   8.114  1.00 73.98           O
ATOM   1866  H   GLY   671       7.410  -9.683  11.295  1.00  0.00           H
ATOM   1867  HA2 GLY   671       9.099 -11.014  10.381  1.00  0.00           H
ATOM   1868  HA3 GLY   671       7.907 -12.253   9.986  1.00  0.00           H
ATOM   1869  N   GLY   672       8.843 -11.505   7.635  1.00 84.92           N
ATOM   1870  CA  GLY   672       8.480 -11.602   6.216  1.00 84.92           C
ATOM   1871  C   GLY   672       7.242 -12.487   6.032  1.00 84.92           C
ATOM   1872  O   GLY   672       6.666 -12.960   7.013  1.00 84.92           O
ATOM   1873  H   GLY   672       9.313 -12.322   8.011  1.00  0.00           H
ATOM   1874  HA2 GLY   672       8.268 -10.615   5.805  1.00  0.00           H
ATOM   1875  HA3 GLY   672       9.304 -12.041   5.655  1.00  0.00           H
ATOM   1876  N   THR   673       6.910 -12.851   4.793  1.00166.56           N
ATOM   1877  CA  THR   673       5.960 -13.959   4.560  1.00166.56           C
ATOM   1878  CB  THR   673       5.204 -13.796   3.235  1.00166.56           C
ATOM   1879  OG1 THR   673       4.545 -12.553   3.241  1.00166.56           O
ATOM   1880  CG2 THR   673       4.121 -14.855   3.009  1.00166.56           C
ATOM   1881  C   THR   673       6.661 -15.317   4.616  1.00166.56           C
ATOM   1882  O   THR   673       6.047 -16.303   5.020  1.00166.56           O
ATOM   1883  H   THR   673       7.578 -12.620   4.052  1.00  0.00           H
ATOM   1884  HA  THR   673       5.209 -13.962   5.353  1.00  0.00           H
ATOM   1885  HB  THR   673       5.913 -13.816   2.409  1.00  0.00           H
ATOM   1886 HG21 THR   673       3.566 -14.621   2.101  1.00  0.00           H
ATOM   1887 HG22 THR   673       4.565 -15.843   2.900  1.00  0.00           H
ATOM   1888 HG23 THR   673       3.435 -14.869   3.856  1.00  0.00           H
ATOM   1889  HG1 THR   673       5.216 -11.888   3.421  1.00  0.00           H
ATOM   1890  N   GLY   674       7.961 -15.380   4.313  1.00 65.74           N
ATOM   1891  CA  GLY   674       8.657 -16.656   4.188  1.00 65.74           C
ATOM   1892  C   GLY   674       8.323 -17.351   2.881  1.00 65.74           C
ATOM   1893  O   GLY   674       7.608 -18.354   2.889  1.00 65.74           O
ATOM   1894  H   GLY   674       8.437 -14.540   3.976  1.00  0.00           H
ATOM   1895  HA2 GLY   674       9.728 -16.483   4.226  1.00  0.00           H
ATOM   1896  HA3 GLY   674       8.365 -17.321   4.997  1.00  0.00           H
ATOM   1897  N   ILE   675       8.609 -16.667   1.776  1.00191.63           N
ATOM   1898  CA  ILE   675       7.958 -16.953   0.495  1.00191.63           C
ATOM   1899  CB  ILE   675       6.685 -16.068   0.413  1.00191.63           C
ATOM   1900  CG1 ILE   675       5.486 -16.742  -0.282  1.00191.63           C
ATOM   1901  CG2 ILE   675       6.939 -14.644  -0.112  1.00191.63           C
ATOM   1902  CD1 ILE   675       5.609 -16.993  -1.786  1.00191.63           C
ATOM   1903  C   ILE   675       8.915 -16.800  -0.691  1.00191.63           C
ATOM   1904  O   ILE   675       8.859 -17.623  -1.606  1.00191.63           O
ATOM   1905  H   ILE   675       9.159 -15.817   1.873  1.00  0.00           H
ATOM   1906  HA  ILE   675       7.644 -17.998   0.492  1.00  0.00           H
ATOM   1907  HB  ILE   675       6.342 -15.940   1.439  1.00  0.00           H
ATOM   1908 HG12 ILE   675       4.608 -16.115  -0.120  1.00  0.00           H
ATOM   1909 HG13 ILE   675       5.294 -17.698   0.208  1.00  0.00           H
ATOM   1910 HD11 ILE   675       4.660 -17.376  -2.162  1.00  0.00           H
ATOM   1911 HD12 ILE   675       6.380 -17.736  -1.978  1.00  0.00           H
ATOM   1912 HD13 ILE   675       5.838 -16.067  -2.310  1.00  0.00           H
ATOM   1913 HG21 ILE   675       6.021 -14.060  -0.051  1.00  0.00           H
ATOM   1914 HG22 ILE   675       7.699 -14.153   0.499  1.00  0.00           H
ATOM   1915 HG23 ILE   675       7.274 -14.661  -1.149  1.00  0.00           H
ATOM   1916  N   GLY   676       9.834 -15.829  -0.646  1.00 76.85           N
ATOM   1917  CA  GLY   676      10.591 -15.345  -1.801  1.00 76.85           C
ATOM   1918  C   GLY   676      11.310 -16.432  -2.599  1.00 76.85           C
ATOM   1919  O   GLY   676      11.051 -16.587  -3.793  1.00 76.85           O
ATOM   1920  H   GLY   676       9.901 -15.279   0.206  1.00  0.00           H
ATOM   1921  HA2 GLY   676      11.347 -14.647  -1.446  1.00  0.00           H
ATOM   1922  HA3 GLY   676       9.922 -14.809  -2.475  1.00  0.00           H
ATOM   1923  N   LEU   677      12.109 -17.274  -1.945  1.00113.05           N
ATOM   1924  CA  LEU   677      12.893 -18.296  -2.646  1.00113.05           C
ATOM   1925  CB  LEU   677      14.136 -18.649  -1.812  1.00113.05           C
ATOM   1926  CG  LEU   677      15.103 -17.456  -1.657  1.00113.05           C
ATOM   1927  CD1 LEU   677      16.276 -17.833  -0.765  1.00113.05           C
ATOM   1928  CD2 LEU   677      15.706 -16.989  -2.987  1.00113.05           C
ATOM   1929  C   LEU   677      12.065 -19.522  -3.064  1.00113.05           C
ATOM   1930  O   LEU   677      12.368 -20.135  -4.091  1.00113.05           O
ATOM   1931  H   LEU   677      12.217 -17.176  -0.935  1.00  0.00           H
ATOM   1932  HA  LEU   677      13.241 -17.860  -3.577  1.00  0.00           H
ATOM   1933  HB2 LEU   677      13.818 -18.986  -0.823  1.00  0.00           H
ATOM   1934  HB3 LEU   677      14.667 -19.466  -2.296  1.00  0.00           H
ATOM   1935  HG  LEU   677      14.578 -16.624  -1.195  1.00  0.00           H
ATOM   1936 HD21 LEU   677      16.434 -16.203  -2.797  1.00  0.00           H
ATOM   1937 HD22 LEU   677      14.933 -16.572  -3.630  1.00  0.00           H
ATOM   1938 HD23 LEU   677      16.201 -17.820  -3.489  1.00  0.00           H
ATOM   1939 HD11 LEU   677      16.939 -16.978  -0.636  1.00  0.00           H
ATOM   1940 HD12 LEU   677      16.830 -18.654  -1.209  1.00  0.00           H
ATOM   1941 HD13 LEU   677      15.905 -18.133   0.210  1.00  0.00           H
ATOM   1942  N   SER   678      10.910 -19.752  -2.433  1.00106.17           N
ATOM   1943  CA  SER   678       9.947 -20.775  -2.862  1.00106.17           C
ATOM   1944  CB  SER   678       9.046 -21.161  -1.686  1.00106.17           C
ATOM   1945  OG  SER   678       8.388 -22.382  -1.967  1.00106.17           O
ATOM   1946  C   SER   678       9.124 -20.348  -4.089  1.00106.17           C
ATOM   1947  O   SER   678       9.096 -21.074  -5.088  1.00106.17           O
ATOM   1948  H   SER   678      10.667 -19.145  -1.659  1.00  0.00           H
ATOM   1949  HA  SER   678      10.509 -21.666  -3.146  1.00  0.00           H
ATOM   1950  HB2 SER   678       8.311 -20.375  -1.507  1.00  0.00           H
ATOM   1951  HB3 SER   678       9.656 -21.282  -0.791  1.00  0.00           H
ATOM   1952  HG  SER   678       9.069 -23.080  -1.948  1.00  0.00           H
ATOM   1953  N   ILE   679       8.642 -19.096  -4.136  1.00121.78           N
ATOM   1954  CA  ILE   679       8.026 -18.536  -5.354  1.00121.78           C
ATOM   1955  CB  ILE   679       7.145 -17.297  -5.062  1.00121.78           C
ATOM   1956  CG1 ILE   679       6.355 -16.882  -6.322  1.00121.78           C
ATOM   1957  CG2 ILE   679       7.949 -16.106  -4.524  1.00121.78           C
ATOM   1958  CD1 ILE   679       5.264 -15.830  -6.086  1.00121.78           C
ATOM   1959  C   ILE   679       9.057 -18.288  -6.466  1.00121.78           C
ATOM   1960  O   ILE   679       8.748 -18.544  -7.626  1.00121.78           O
ATOM   1961  H   ILE   679       8.761 -18.498  -3.322  1.00  0.00           H
ATOM   1962  HA  ILE   679       7.351 -19.300  -5.737  1.00  0.00           H
ATOM   1963  HB  ILE   679       6.418 -17.591  -4.309  1.00  0.00           H
ATOM   1964 HG12 ILE   679       5.868 -17.769  -6.727  1.00  0.00           H
ATOM   1965 HG13 ILE   679       7.044 -16.495  -7.070  1.00  0.00           H
ATOM   1966 HD11 ILE   679       4.683 -15.706  -7.000  1.00  0.00           H
ATOM   1967 HD12 ILE   679       4.600 -16.151  -5.282  1.00  0.00           H
ATOM   1968 HD13 ILE   679       5.709 -14.869  -5.833  1.00  0.00           H
ATOM   1969 HG21 ILE   679       7.302 -15.260  -4.297  1.00  0.00           H
ATOM   1970 HG22 ILE   679       8.702 -15.795  -5.242  1.00  0.00           H
ATOM   1971 HG23 ILE   679       8.452 -16.379  -3.608  1.00  0.00           H
ATOM   1972  N   SER   680      10.320 -18.011  -6.127  1.00115.37           N
ATOM   1973  CA  SER   680      11.429 -17.941  -7.087  1.00115.37           C
ATOM   1974  CB  SER   680      12.706 -17.468  -6.388  1.00115.37           C
ATOM   1975  OG  SER   680      13.744 -17.309  -7.328  1.00115.37           O
ATOM   1976  C   SER   680      11.662 -19.279  -7.798  1.00115.37           C
ATOM   1977  O   SER   680      11.444 -19.356  -9.007  1.00115.37           O
ATOM   1978  H   SER   680      10.512 -17.778  -5.157  1.00  0.00           H
ATOM   1979  HA  SER   680      11.179 -17.206  -7.851  1.00  0.00           H
ATOM   1980  HB2 SER   680      12.522 -16.517  -5.890  1.00  0.00           H
ATOM   1981  HB3 SER   680      13.013 -18.207  -5.652  1.00  0.00           H
ATOM   1982  HG  SER   680      14.547 -17.032  -6.871  1.00  0.00           H
ATOM   1983  N   LYS   681      11.793 -20.383  -7.040  1.00114.88           N
ATOM   1984  CA  LYS   681      11.869 -21.754  -7.586  1.00114.88           C
ATOM   1985  CB  LYS   681      12.062 -22.746  -6.415  1.00114.88           C
ATOM   1986  CG  LYS   681      12.263 -24.216  -6.838  1.00114.88           C
ATOM   1987  CD  LYS   681      13.651 -24.556  -7.409  1.00114.88           C
ATOM   1988  CE  LYS   681      14.678 -24.849  -6.299  1.00114.88           C
ATOM   1989  NZ  LYS   681      16.036 -25.101  -6.845  1.00114.88           N
ATOM   1990  C   LYS   681      10.637 -22.100  -8.440  1.00114.88           C
ATOM   1991  O   LYS   681      10.788 -22.619  -9.544  1.00114.88           O
ATOM   1992  H   LYS   681      11.875 -20.261  -6.034  1.00  0.00           H
ATOM   1993  HA  LYS   681      12.731 -21.810  -8.251  1.00  0.00           H
ATOM   1994  HB2 LYS   681      12.912 -22.435  -5.808  1.00  0.00           H
ATOM   1995  HB3 LYS   681      11.177 -22.700  -5.778  1.00  0.00           H
ATOM   1996  HG2 LYS   681      11.510 -24.478  -7.582  1.00  0.00           H
ATOM   1997  HG3 LYS   681      12.083 -24.853  -5.972  1.00  0.00           H
ATOM   1998  HD2 LYS   681      13.547 -25.454  -8.018  1.00  0.00           H
ATOM   1999  HD3 LYS   681      13.996 -23.754  -8.062  1.00  0.00           H
ATOM   2000  HE2 LYS   681      14.339 -25.737  -5.760  1.00  0.00           H
ATOM   2001  HE3 LYS   681      14.711 -24.016  -5.593  1.00  0.00           H
ATOM   2002  HZ1 LYS   681      16.643 -25.604  -6.220  1.00  0.00           H
ATOM   2003  HZ2 LYS   681      16.544 -24.261  -7.107  1.00  0.00           H
ATOM   2004  HZ3 LYS   681      16.002 -25.625  -7.730  1.00  0.00           H
ATOM   2005  N   CYS   682       9.437 -21.721  -7.991  1.00 84.54           N
ATOM   2006  CA  CYS   682       8.182 -21.966  -8.710  1.00 84.54           C
ATOM   2007  CB  CYS   682       7.020 -21.572  -7.785  1.00 84.54           C
ATOM   2008  SG  CYS   682       5.420 -21.954  -8.556  1.00 84.54           S
ATOM   2009  C   CYS   682       8.103 -21.240 -10.068  1.00 84.54           C
ATOM   2010  O   CYS   682       7.775 -21.865 -11.075  1.00 84.54           O
ATOM   2011  H   CYS   682       9.396 -21.292  -7.073  1.00  0.00           H
ATOM   2012  HA  CYS   682       8.110 -23.033  -8.923  1.00  0.00           H
ATOM   2013  HB2 CYS   682       7.108 -22.103  -6.835  1.00  0.00           H
ATOM   2014  HB3 CYS   682       7.066 -20.501  -7.588  1.00  0.00           H
ATOM   2015  HG  CYS   682       5.582 -23.281  -8.612  1.00  0.00           H
ATOM   2016  N   LEU   683       8.470 -19.957 -10.123  1.00 98.75           N
ATOM   2017  CA  LEU   683       8.473 -19.152 -11.351  1.00 98.75           C
ATOM   2018  CB  LEU   683       8.580 -17.665 -10.968  1.00 98.75           C
ATOM   2019  CG  LEU   683       7.241 -16.947 -10.724  1.00 98.75           C
ATOM   2020  CD1 LEU   683       6.212 -17.711  -9.891  1.00 98.75           C
ATOM   2021  CD2 LEU   683       7.522 -15.606 -10.048  1.00 98.75           C
ATOM   2022  C   LEU   683       9.609 -19.548 -12.303  1.00 98.75           C
ATOM   2023  O   LEU   683       9.391 -19.632 -13.512  1.00 98.75           O
ATOM   2024  H   LEU   683       8.757 -19.506  -9.259  1.00  0.00           H
ATOM   2025  HA  LEU   683       7.543 -19.319 -11.893  1.00  0.00           H
ATOM   2026  HB2 LEU   683       9.068 -17.134 -11.785  1.00  0.00           H
ATOM   2027  HB3 LEU   683       9.225 -17.566 -10.093  1.00  0.00           H
ATOM   2028  HG  LEU   683       6.787 -16.750 -11.690  1.00  0.00           H
ATOM   2029 HD21 LEU   683       7.924 -15.780  -9.051  1.00  0.00           H
ATOM   2030 HD22 LEU   683       8.253 -15.051 -10.632  1.00  0.00           H
ATOM   2031 HD23 LEU   683       6.605 -15.022  -9.972  1.00  0.00           H
ATOM   2032 HD11 LEU   683       5.347 -17.080  -9.690  1.00  0.00           H
ATOM   2033 HD12 LEU   683       6.656 -18.023  -8.950  1.00  0.00           H
ATOM   2034 HD13 LEU   683       5.878 -18.597 -10.431  1.00  0.00           H
ATOM   2035  N   VAL   684      10.779 -19.899 -11.767  1.00 49.70           N
ATOM   2036  CA  VAL   684      11.942 -20.344 -12.549  1.00 49.70           C
ATOM   2037  CB  VAL   684      13.177 -20.428 -11.633  1.00 49.70           C
ATOM   2038  CG1 VAL   684      14.326 -21.218 -12.241  1.00 49.70           C
ATOM   2039  CG2 VAL   684      13.694 -19.013 -11.363  1.00 49.70           C
ATOM   2040  C   VAL   684      11.669 -21.650 -13.306  1.00 49.70           C
ATOM   2041  O   VAL   684      11.978 -21.732 -14.494  1.00 49.70           O
ATOM   2042  H   VAL   684      10.894 -19.797 -10.762  1.00  0.00           H
ATOM   2043  HA  VAL   684      12.154 -19.590 -13.305  1.00  0.00           H
ATOM   2044  HB  VAL   684      12.905 -20.903 -10.690  1.00  0.00           H
ATOM   2045 HG21 VAL   684      12.912 -18.421 -10.900  1.00  0.00           H
ATOM   2046 HG22 VAL   684      14.011 -18.543 -12.295  1.00  0.00           H
ATOM   2047 HG23 VAL   684      14.536 -19.038 -10.681  1.00  0.00           H
ATOM   2048 HG11 VAL   684      15.207 -21.133 -11.611  1.00  0.00           H
ATOM   2049 HG12 VAL   684      14.566 -20.834 -13.233  1.00  0.00           H
ATOM   2050 HG13 VAL   684      14.046 -22.267 -12.296  1.00  0.00           H
ATOM   2051  N   GLN   685      10.865 -22.554 -12.739  1.00 77.64           N
ATOM   2052  CA  GLN   685      10.402 -23.770 -13.424  0.78 77.64           C
ATOM   2053  CB  GLN   685       9.690 -24.676 -12.405  0.78 77.64           C
ATOM   2054  CG  GLN   685      10.660 -25.302 -11.384  0.78 77.64           C
ATOM   2055  CD  GLN   685      11.254 -26.624 -11.861  1.00 77.64           C
ATOM   2056  OE1 GLN   685      10.546 -27.562 -12.192  1.00 77.64           O
ATOM   2057  NE2 GLN   685      12.555 -26.800 -11.807  1.00 77.64           N
ATOM   2058  C   GLN   685       9.489 -23.497 -14.641  1.00 77.64           C
ATOM   2059  O   GLN   685       9.463 -24.303 -15.570  1.00 77.64           O
ATOM   2060  H   GLN   685      10.600 -22.418 -11.770  1.00  0.00           H
ATOM   2061  HA  GLN   685      11.273 -24.306 -13.805  0.78  0.00           H
ATOM   2062  HB2 GLN   685       9.155 -25.470 -12.929  0.78  0.00           H
ATOM   2063  HB3 GLN   685       8.950 -24.084 -11.868  0.78  0.00           H
ATOM   2064  HG2 GLN   685      11.462 -24.607 -11.139  0.78  0.00           H
ATOM   2065  HG3 GLN   685      10.112 -25.506 -10.465  0.78  0.00           H
ATOM   2066 HE21 GLN   685      13.187 -26.048 -11.579  1.00  0.00           H
ATOM   2067 HE22 GLN   685      12.906 -27.690 -12.104  1.00  0.00           H
ATOM   2068  N   LEU   686       8.820 -22.338 -14.719  1.00 73.22           N
ATOM   2069  CA  LEU   686       7.997 -21.943 -15.878  1.00 73.22           C
ATOM   2070  CB  LEU   686       7.027 -20.813 -15.484  1.00 73.22           C
ATOM   2071  CG  LEU   686       6.177 -21.110 -14.237  1.00 73.22           C
ATOM   2072  CD1 LEU   686       5.428 -19.851 -13.815  1.00 73.22           C
ATOM   2073  CD2 LEU   686       5.182 -22.242 -14.488  1.00 73.22           C
ATOM   2074  C   LEU   686       8.857 -21.504 -17.072  1.00 73.22           C
ATOM   2075  O   LEU   686       8.679 -22.001 -18.181  1.00 73.22           O
ATOM   2076  H   LEU   686       8.930 -21.673 -13.961  1.00  0.00           H
ATOM   2077  HA  LEU   686       7.415 -22.804 -16.208  1.00  0.00           H
ATOM   2078  HB2 LEU   686       7.604 -19.907 -15.303  1.00  0.00           H
ATOM   2079  HB3 LEU   686       6.361 -20.610 -16.324  1.00  0.00           H
ATOM   2080  HG  LEU   686       6.823 -21.392 -13.411  1.00  0.00           H
ATOM   2081 HD21 LEU   686       4.616 -22.433 -13.581  1.00  0.00           H
ATOM   2082 HD22 LEU   686       4.506 -21.962 -15.296  1.00  0.00           H
ATOM   2083 HD23 LEU   686       5.715 -23.152 -14.757  1.00  0.00           H
ATOM   2084 HD11 LEU   686       4.912 -20.038 -12.877  1.00  0.00           H
ATOM   2085 HD12 LEU   686       4.717 -19.560 -14.588  1.00  0.00           H
ATOM   2086 HD13 LEU   686       6.142 -19.044 -13.666  1.00  0.00           H
ATOM   2087  N   MET   687       9.939 -20.778 -16.786  1.00176.70           N
ATOM   2088  CA  MET   687      11.065 -20.522 -17.698  1.00176.70           C
ATOM   2089  CB  MET   687      11.661 -19.130 -17.400  1.00176.70           C
ATOM   2090  CG  MET   687      12.077 -18.917 -15.938  1.00176.70           C
ATOM   2091  SD  MET   687      12.459 -17.203 -15.470  1.00176.70           S
ATOM   2092  CE  MET   687      10.799 -16.469 -15.451  1.00176.70           C
ATOM   2093  C   MET   687      12.087 -21.687 -17.730  1.00176.70           C
ATOM   2094  O   MET   687      13.253 -21.488 -18.078  1.00176.70           O
ATOM   2095  H   MET   687      10.057 -20.503 -15.819  1.00  0.00           H
ATOM   2096  HA  MET   687      10.663 -20.469 -18.710  1.00  0.00           H
ATOM   2097  HB2 MET   687      10.902 -18.389 -17.649  1.00  0.00           H
ATOM   2098  HB3 MET   687      12.519 -18.947 -18.049  1.00  0.00           H
ATOM   2099  HG2 MET   687      11.274 -19.248 -15.284  1.00  0.00           H
ATOM   2100  HG3 MET   687      12.948 -19.540 -15.733  1.00  0.00           H
ATOM   2101  HE1 MET   687      10.868 -15.431 -15.122  1.00  0.00           H
ATOM   2102  HE2 MET   687      10.368 -16.493 -16.452  1.00  0.00           H
ATOM   2103  HE3 MET   687      10.161 -17.025 -14.764  1.00  0.00           H
ATOM   2104  N   LYS   688      11.618 -22.912 -17.413  1.00153.90           N
ATOM   2105  CA  LYS   688      12.302 -24.229 -17.425  1.00153.90           C
ATOM   2106  CB  LYS   688      12.322 -24.839 -18.840  1.00153.90           C
ATOM   2107  CG  LYS   688      13.254 -24.083 -19.801  1.00153.90           C
ATOM   2108  CD  LYS   688      13.584 -24.851 -21.083  1.00153.90           C
ATOM   2109  CE  LYS   688      12.371 -24.922 -22.014  1.00153.90           C
ATOM   2110  NZ  LYS   688      12.759 -25.453 -23.343  1.00153.90           N
ATOM   2111  C   LYS   688      13.665 -24.301 -16.714  1.00153.90           C
ATOM   2112  O   LYS   688      14.496 -25.136 -17.065  1.00153.90           O
ATOM   2113  H   LYS   688      10.642 -22.938 -17.145  1.00  0.00           H
ATOM   2114  HA  LYS   688      11.676 -24.888 -16.822  1.00  0.00           H
ATOM   2115  HB2 LYS   688      12.655 -25.875 -18.762  1.00  0.00           H
ATOM   2116  HB3 LYS   688      11.308 -24.842 -19.244  1.00  0.00           H
ATOM   2117  HG2 LYS   688      12.777 -23.142 -20.066  1.00  0.00           H
ATOM   2118  HG3 LYS   688      14.198 -23.858 -19.305  1.00  0.00           H
ATOM   2119  HD2 LYS   688      13.931 -25.854 -20.827  1.00  0.00           H
ATOM   2120  HD3 LYS   688      14.398 -24.326 -21.586  1.00  0.00           H
ATOM   2121  HE2 LYS   688      11.957 -23.913 -22.117  1.00  0.00           H
ATOM   2122  HE3 LYS   688      11.607 -25.551 -21.548  1.00  0.00           H
ATOM   2123  HZ1 LYS   688      11.959 -25.487 -23.961  1.00  0.00           H
ATOM   2124  HZ2 LYS   688      13.466 -24.861 -23.762  1.00  0.00           H
ATOM   2125  HZ3 LYS   688      13.149 -26.381 -23.250  1.00  0.00           H
ATOM   2126  N   GLY   689      13.932 -23.348 -15.831  1.00 74.67           N
ATOM   2127  CA  GLY   689      15.231 -23.120 -15.220  1.00 74.67           C
ATOM   2128  C   GLY   689      15.455 -23.860 -13.903  1.00 74.67           C
ATOM   2129  O   GLY   689      14.615 -24.632 -13.436  1.00 74.67           O
ATOM   2130  H   GLY   689      13.187 -22.707 -15.591  1.00  0.00           H
ATOM   2131  HA2 GLY   689      15.308 -22.054 -15.026  1.00  0.00           H
ATOM   2132  HA3 GLY   689      16.029 -23.394 -15.911  1.00  0.00           H
ATOM   2133  N   GLU   690      16.495 -23.422 -13.198  1.00149.72           N
ATOM   2134  CA  GLU   690      16.811 -23.819 -11.825  1.00149.72           C
ATOM   2135  CB  GLU   690      17.724 -25.066 -11.851  1.00149.72           C
ATOM   2136  CG  GLU   690      17.029 -26.305 -11.258  1.00149.72           C
ATOM   2137  CD  GLU   690      16.678 -26.120  -9.776  1.00149.72           C
ATOM   2138  OE1 GLU   690      17.437 -25.426  -9.072  1.00149.72           O
ATOM   2139  OE2 GLU   690      15.515 -26.323  -9.368  1.00149.72           O
ATOM   2140  C   GLU   690      17.437 -22.646 -11.047  1.00149.72           C
ATOM   2141  O   GLU   690      17.955 -21.698 -11.644  1.00149.72           O
ATOM   2142  H   GLU   690      17.040 -22.656 -13.587  1.00  0.00           H
ATOM   2143  HA  GLU   690      15.881 -24.071 -11.316  1.00  0.00           H
ATOM   2144  HB2 GLU   690      18.017 -25.297 -12.877  1.00  0.00           H
ATOM   2145  HB3 GLU   690      18.645 -24.868 -11.301  1.00  0.00           H
ATOM   2146  HG2 GLU   690      16.124 -26.518 -11.831  1.00  0.00           H
ATOM   2147  HG3 GLU   690      17.701 -27.160 -11.358  1.00  0.00           H
ATOM   2148  N   ILE   691      17.385 -22.698  -9.711  1.00212.24           N
ATOM   2149  CA  ILE   691      18.189 -21.817  -8.848  1.00212.24           C
ATOM   2150  CB  ILE   691      17.421 -20.653  -8.155  1.00212.24           C
ATOM   2151  CG1 ILE   691      16.924 -20.834  -6.704  1.00212.24           C
ATOM   2152  CG2 ILE   691      16.275 -20.118  -9.029  1.00212.24           C
ATOM   2153  CD1 ILE   691      15.663 -21.689  -6.604  1.00212.24           C
ATOM   2154  C   ILE   691      19.063 -22.678  -7.941  1.00212.24           C
ATOM   2155  O   ILE   691      18.567 -23.392  -7.061  1.00212.24           O
ATOM   2156  H   ILE   691      17.145 -23.607  -9.321  1.00  0.00           H
ATOM   2157  HA  ILE   691      18.891 -21.308  -9.503  1.00  0.00           H
ATOM   2158  HB  ILE   691      18.158 -19.853  -8.080  1.00  0.00           H
ATOM   2159 HG12 ILE   691      17.713 -21.258  -6.085  1.00  0.00           H
ATOM   2160 HG13 ILE   691      16.697 -19.853  -6.285  1.00  0.00           H
ATOM   2161 HD11 ILE   691      14.788 -21.093  -6.862  1.00  0.00           H
ATOM   2162 HD12 ILE   691      15.751 -22.521  -7.294  1.00  0.00           H
ATOM   2163 HD13 ILE   691      15.546 -22.060  -5.593  1.00  0.00           H
ATOM   2164 HG21 ILE   691      15.457 -20.832  -9.089  1.00  0.00           H
ATOM   2165 HG22 ILE   691      16.633 -19.961 -10.040  1.00  0.00           H
ATOM   2166 HG23 ILE   691      15.904 -19.174  -8.626  1.00  0.00           H
ATOM   2167  N   GLY   692      20.348 -22.705  -8.297  1.00 88.47           N
ATOM   2168  CA  GLY   692      21.413 -23.329  -7.533  1.00 88.47           C
ATOM   2169  C   GLY   692      21.911 -22.411  -6.421  1.00 88.47           C
ATOM   2170  O   GLY   692      21.549 -21.235  -6.329  1.00 88.47           O
ATOM   2171  H   GLY   692      20.645 -22.037  -9.002  1.00  0.00           H
ATOM   2172  HA2 GLY   692      21.053 -24.260  -7.093  1.00  0.00           H
ATOM   2173  HA3 GLY   692      22.247 -23.558  -8.195  1.00  0.00           H
ATOM   2174  N   PHE   693      22.716 -22.985  -5.536  1.00149.73           N
ATOM   2175  CA  PHE   693      23.111 -22.355  -4.288  1.00149.73           C
ATOM   2176  CB  PHE   693      22.029 -22.660  -3.242  1.00149.73           C
ATOM   2177  CG  PHE   693      22.358 -22.117  -1.873  1.00149.73           C
ATOM   2178  CD1 PHE   693      22.428 -20.726  -1.698  1.00149.73           C
ATOM   2179  CD2 PHE   693      22.635 -22.982  -0.796  1.00149.73           C
ATOM   2180  CE1 PHE   693      22.754 -20.194  -0.447  1.00149.73           C
ATOM   2181  CE2 PHE   693      22.957 -22.446   0.464  1.00149.73           C
ATOM   2182  CZ  PHE   693      23.009 -21.051   0.630  1.00149.73           C
ATOM   2183  C   PHE   693      24.470 -22.878  -3.833  1.00149.73           C
ATOM   2184  O   PHE   693      24.667 -24.093  -3.785  1.00149.73           O
ATOM   2185  H   PHE   693      22.994 -23.945  -5.666  1.00  0.00           H
ATOM   2186  HA  PHE   693      23.186 -21.274  -4.421  1.00  0.00           H
ATOM   2187  HB2 PHE   693      21.892 -23.741  -3.175  1.00  0.00           H
ATOM   2188  HB3 PHE   693      21.084 -22.223  -3.567  1.00  0.00           H
ATOM   2189  HD1 PHE   693      22.241 -20.059  -2.526  1.00  0.00           H
ATOM   2190  HD2 PHE   693      22.609 -24.054  -0.936  1.00  0.00           H
ATOM   2191  HE1 PHE   693      22.802 -19.124  -0.316  1.00  0.00           H
ATOM   2192  HE2 PHE   693      23.159 -23.105   1.297  1.00  0.00           H
ATOM   2193  HZ  PHE   693      23.237 -20.613   1.585  1.00  0.00           H
ATOM   2194  N   VAL   694      25.348 -21.977  -3.390  1.00122.20           N
ATOM   2195  CA  VAL   694      26.574 -22.317  -2.665  1.00122.20           C
ATOM   2196  CB  VAL   694      27.821 -22.417  -3.579  1.00122.20           C
ATOM   2197  CG1 VAL   694      27.691 -23.561  -4.594  1.00122.20           C
ATOM   2198  CG2 VAL   694      28.173 -21.144  -4.354  1.00122.20           C
ATOM   2199  C   VAL   694      26.770 -21.344  -1.501  1.00122.20           C
ATOM   2200  O   VAL   694      26.903 -20.136  -1.666  1.00122.20           O
ATOM   2201  H   VAL   694      25.098 -20.990  -3.435  1.00  0.00           H
ATOM   2202  HA  VAL   694      26.438 -23.305  -2.226  1.00  0.00           H
ATOM   2203  HB  VAL   694      28.672 -22.658  -2.941  1.00  0.00           H
ATOM   2204 HG21 VAL   694      28.988 -21.336  -5.052  1.00  0.00           H
ATOM   2205 HG22 VAL   694      27.309 -20.784  -4.913  1.00  0.00           H
ATOM   2206 HG23 VAL   694      28.508 -20.373  -3.662  1.00  0.00           H
ATOM   2207 HG11 VAL   694      28.635 -23.698  -5.119  1.00  0.00           H
ATOM   2208 HG12 VAL   694      26.914 -23.330  -5.322  1.00  0.00           H
ATOM   2209 HG13 VAL   694      27.435 -24.487  -4.079  1.00  0.00           H
ATOM   2210  N   SER   695      26.842 -21.888  -0.289  1.00108.30           N
ATOM   2211  CA  SER   695      27.343 -21.173   0.883  1.00108.30           C
ATOM   2212  CB  SER   695      26.262 -20.292   1.528  1.00108.30           C
ATOM   2213  OG  SER   695      25.498 -21.009   2.477  1.00108.30           O
ATOM   2214  C   SER   695      27.904 -22.169   1.888  1.00108.30           C
ATOM   2215  O   SER   695      27.464 -23.317   1.948  1.00108.30           O
ATOM   2216  H   SER   695      26.697 -22.882  -0.190  1.00  0.00           H
ATOM   2217  HA  SER   695      28.152 -20.515   0.562  1.00  0.00           H
ATOM   2218  HB2 SER   695      26.749 -19.471   2.047  1.00  0.00           H
ATOM   2219  HB3 SER   695      25.610 -19.876   0.759  1.00  0.00           H
ATOM   2220  HG  SER   695      25.174 -21.812   2.048  1.00  0.00           H
ATOM   2221  N   LEU   696      28.827 -21.698   2.717  1.00103.78           N
ATOM   2222  CA  LEU   696      29.247 -22.348   3.950  1.00103.78           C
ATOM   2223  CB  LEU   696      30.704 -22.854   3.840  1.00103.78           C
ATOM   2224  CG  LEU   696      31.030 -24.041   2.908  0.50103.78           C
ATOM   2225  CD1 LEU   696      30.161 -25.266   3.190  1.00103.78           C
ATOM   2226  CD2 LEU   696      30.982 -23.715   1.413  1.00103.78           C
ATOM   2227  C   LEU   696      29.109 -21.306   5.070  1.00103.78           C
ATOM   2228  O   LEU   696      29.360 -20.123   4.814  1.00103.78           O
ATOM   2229  H   LEU   696      29.050 -20.715   2.644  1.00  0.00           H
ATOM   2230  HA  LEU   696      28.578 -23.182   4.165  1.00  0.00           H
ATOM   2231  HB2 LEU   696      31.337 -22.016   3.552  1.00  0.00           H
ATOM   2232  HB3 LEU   696      31.021 -23.149   4.840  1.00  0.00           H
ATOM   2233  HG  LEU   696      32.061 -24.323   3.126  0.50  0.00           H
ATOM   2234 HD21 LEU   696      31.463 -24.516   0.852  1.00  0.00           H
ATOM   2235 HD22 LEU   696      31.509 -22.781   1.216  1.00  0.00           H
ATOM   2236 HD23 LEU   696      29.955 -23.634   1.068  1.00  0.00           H
ATOM   2237 HD11 LEU   696      30.514 -26.108   2.597  1.00  0.00           H
ATOM   2238 HD12 LEU   696      30.216 -25.525   4.246  1.00  0.00           H
ATOM   2239 HD13 LEU   696      29.125 -25.062   2.920  1.00  0.00           H
ATOM   2240  N   PRO   697      28.858 -21.707   6.329  1.00151.22           N
ATOM   2241  CA  PRO   697      28.928 -20.779   7.454  1.00151.22           C
ATOM   2242  CD  PRO   697      28.632 -23.064   6.797  1.00151.22           C
ATOM   2243  CB  PRO   697      28.667 -21.627   8.704  1.00151.22           C
ATOM   2244  CG  PRO   697      29.035 -23.047   8.268  1.00151.22           C
ATOM   2245  C   PRO   697      30.294 -20.072   7.480  1.00151.22           C
ATOM   2246  O   PRO   697      31.337 -20.726   7.435  1.00151.22           O
ATOM   2247  HA  PRO   697      28.137 -20.034   7.358  1.00  0.00           H
ATOM   2248  HD2 PRO   697      27.571 -23.303   6.703  1.00  0.00           H
ATOM   2249  HD3 PRO   697      29.233 -23.794   6.255  1.00  0.00           H
ATOM   2250  HB2 PRO   697      29.265 -21.299   9.556  1.00  0.00           H
ATOM   2251  HB3 PRO   697      27.605 -21.588   8.950  1.00  0.00           H
ATOM   2252  HG2 PRO   697      28.499 -23.802   8.844  1.00  0.00           H
ATOM   2253  HG3 PRO   697      30.114 -23.191   8.352  1.00  0.00           H
ATOM   2254  N   LYS   698      30.260 -18.734   7.504  1.00133.31           N
ATOM   2255  CA  LYS   698      31.373 -17.768   7.404  1.00133.31           C
ATOM   2256  CB  LYS   698      32.284 -17.826   8.655  1.00133.31           C
ATOM   2257  CG  LYS   698      33.448 -18.837   8.556  1.00133.31           C
ATOM   2258  CD  LYS   698      34.829 -18.168   8.540  1.00133.31           C
ATOM   2259  CE  LYS   698      35.830 -19.120   7.878  1.00133.31           C
ATOM   2260  NZ  LYS   698      37.098 -18.426   7.557  1.00133.31           N
ATOM   2261  C   LYS   698      32.122 -17.667   6.058  1.00133.31           C
ATOM   2262  O   LYS   698      33.219 -17.106   6.044  1.00133.31           O
ATOM   2263  H   LYS   698      29.324 -18.332   7.488  1.00  0.00           H
ATOM   2264  HA  LYS   698      30.877 -16.798   7.465  1.00  0.00           H
ATOM   2265  HB2 LYS   698      32.687 -16.827   8.828  1.00  0.00           H
ATOM   2266  HB3 LYS   698      31.676 -18.072   9.527  1.00  0.00           H
ATOM   2267  HG2 LYS   698      33.398 -19.535   9.393  1.00  0.00           H
ATOM   2268  HG3 LYS   698      33.351 -19.414   7.638  1.00  0.00           H
ATOM   2269  HD2 LYS   698      35.135 -17.930   9.560  1.00  0.00           H
ATOM   2270  HD3 LYS   698      34.785 -17.245   7.963  1.00  0.00           H
ATOM   2271  HE2 LYS   698      35.999 -19.976   8.538  1.00  0.00           H
ATOM   2272  HE3 LYS   698      35.377 -19.494   6.952  1.00  0.00           H
ATOM   2273  HZ1 LYS   698      37.742 -19.058   7.100  1.00  0.00           H
ATOM   2274  HZ2 LYS   698      36.908 -17.653   6.929  1.00  0.00           H
ATOM   2275  HZ3 LYS   698      37.526 -18.064   8.399  1.00  0.00           H
ATOM   2276  N   ILE   699      31.572 -18.147   4.933  1.00178.77           N
ATOM   2277  CA  ILE   699      32.089 -17.780   3.590  1.00178.77           C
ATOM   2278  CB  ILE   699      32.022 -18.980   2.608  1.00178.77           C
ATOM   2279  CG1 ILE   699      33.102 -18.927   1.503  1.00178.77           C
ATOM   2280  CG2 ILE   699      30.665 -19.111   1.897  1.00178.77           C
ATOM   2281  CD1 ILE   699      34.533 -19.144   2.014  1.00178.77           C
ATOM   2282  C   ILE   699      31.430 -16.514   3.012  1.00178.77           C
ATOM   2283  O   ILE   699      32.039 -15.849   2.182  1.00178.77           O
ATOM   2284  H   ILE   699      30.696 -18.656   4.995  1.00  0.00           H
ATOM   2285  HA  ILE   699      33.139 -17.522   3.700  1.00  0.00           H
ATOM   2286  HB  ILE   699      32.187 -19.893   3.181  1.00  0.00           H
ATOM   2287 HG12 ILE   699      32.900 -19.716   0.777  1.00  0.00           H
ATOM   2288 HG13 ILE   699      33.051 -17.975   0.975  1.00  0.00           H
ATOM   2289 HD11 ILE   699      35.211 -19.196   1.161  1.00  0.00           H
ATOM   2290 HD12 ILE   699      34.844 -18.317   2.651  1.00  0.00           H
ATOM   2291 HD13 ILE   699      34.592 -20.080   2.570  1.00  0.00           H
ATOM   2292 HG21 ILE   699      30.526 -18.299   1.178  1.00  0.00           H
ATOM   2293 HG22 ILE   699      30.620 -20.055   1.354  1.00  0.00           H
ATOM   2294 HG23 ILE   699      29.857 -19.067   2.620  1.00  0.00           H
ATOM   2295  N   GLY   700      30.222 -16.173   3.469  1.00 59.71           N
ATOM   2296  CA  GLY   700      29.262 -15.376   2.696  1.00 59.71           C
ATOM   2297  C   GLY   700      28.123 -16.267   2.189  1.00 59.71           C
ATOM   2298  O   GLY   700      27.948 -17.382   2.688  1.00 59.71           O
ATOM   2299  H   GLY   700      29.798 -16.801   4.133  1.00  0.00           H
ATOM   2300  HA2 GLY   700      28.841 -14.586   3.314  1.00  0.00           H
ATOM   2301  HA3 GLY   700      29.752 -14.915   1.838  1.00  0.00           H
ATOM   2302  N   SER   701      27.380 -15.831   1.174  1.00 97.22           N
ATOM   2303  CA  SER   701      26.312 -16.626   0.548  1.00 97.22           C
ATOM   2304  CB  SER   701      25.002 -16.393   1.314  1.00 97.22           C
ATOM   2305  OG  SER   701      23.922 -17.085   0.726  1.00 97.22           O
ATOM   2306  C   SER   701      26.149 -16.282  -0.932  1.00 97.22           C
ATOM   2307  O   SER   701      25.927 -15.117  -1.241  1.00 97.22           O
ATOM   2308  H   SER   701      27.526 -14.880   0.842  1.00  0.00           H
ATOM   2309  HA  SER   701      26.563 -17.682   0.614  1.00  0.00           H
ATOM   2310  HB2 SER   701      25.123 -16.732   2.342  1.00  0.00           H
ATOM   2311  HB3 SER   701      24.768 -15.330   1.326  1.00  0.00           H
ATOM   2312  HG  SER   701      23.470 -16.442   0.165  1.00  0.00           H
ATOM   2313  N   THR   702      26.110 -17.288  -1.816  1.00 68.35           N
ATOM   2314  CA  THR   702      25.874 -17.131  -3.263  1.00 68.35           C
ATOM   2315  CB  THR   702      27.101 -17.570  -4.088  1.00 68.35           C
ATOM   2316  OG1 THR   702      28.260 -16.836  -3.764  1.00 68.35           O
ATOM   2317  CG2 THR   702      26.884 -17.453  -5.596  1.00 68.35           C
ATOM   2318  C   THR   702      24.642 -17.933  -3.701  1.00 68.35           C
ATOM   2319  O   THR   702      24.609 -19.162  -3.597  1.00 68.35           O
ATOM   2320  H   THR   702      26.316 -18.229  -1.502  1.00  0.00           H
ATOM   2321  HA  THR   702      25.695 -16.083  -3.489  1.00  0.00           H
ATOM   2322  HB  THR   702      27.300 -18.611  -3.859  1.00  0.00           H
ATOM   2323 HG21 THR   702      27.834 -17.574  -6.119  1.00  0.00           H
ATOM   2324 HG22 THR   702      26.205 -18.233  -5.933  1.00  0.00           H
ATOM   2325 HG23 THR   702      26.461 -16.480  -5.843  1.00  0.00           H
ATOM   2326  HG1 THR   702      28.536 -16.318  -4.549  1.00  0.00           H
ATOM   2327  N   PHE   703      23.673 -17.260  -4.321  1.00123.10           N
ATOM   2328  CA  PHE   703      22.609 -17.881  -5.112  1.00123.10           C
ATOM   2329  CB  PHE   703      21.246 -17.310  -4.715  1.00123.10           C
ATOM   2330  CG  PHE   703      20.713 -17.791  -3.382  1.00123.10           C
ATOM   2331  CD1 PHE   703      21.060 -17.125  -2.191  1.00123.10           C
ATOM   2332  CD2 PHE   703      19.853 -18.904  -3.338  1.00123.10           C
ATOM   2333  CE1 PHE   703      20.539 -17.567  -0.963  1.00123.10           C
ATOM   2334  CE2 PHE   703      19.340 -19.348  -2.108  1.00123.10           C
ATOM   2335  CZ  PHE   703      19.677 -18.676  -0.920  1.00123.10           C
ATOM   2336  C   PHE   703      22.858 -17.627  -6.597  1.00123.10           C
ATOM   2337  O   PHE   703      22.964 -16.474  -7.017  1.00123.10           O
ATOM   2338  H   PHE   703      23.809 -16.259  -4.448  1.00  0.00           H
ATOM   2339  HA  PHE   703      22.590 -18.959  -4.949  1.00  0.00           H
ATOM   2340  HB2 PHE   703      20.518 -17.571  -5.485  1.00  0.00           H
ATOM   2341  HB3 PHE   703      21.330 -16.225  -4.701  1.00  0.00           H
ATOM   2342  HD1 PHE   703      21.725 -16.272  -2.220  1.00  0.00           H
ATOM   2343  HD2 PHE   703      19.598 -19.426  -4.249  1.00  0.00           H
ATOM   2344  HE1 PHE   703      20.813 -17.062  -0.050  1.00  0.00           H
ATOM   2345  HE2 PHE   703      18.695 -20.210  -2.075  1.00  0.00           H
ATOM   2346  HZ  PHE   703      19.281 -19.012   0.028  1.00  0.00           H
ATOM   2347  N   THR   704      22.692 -18.665  -7.417  1.00 76.93           N
ATOM   2348  CA  THR   704      22.924 -18.577  -8.862  1.00 76.93           C
ATOM   2349  CB  THR   704      24.250 -19.247  -9.257  1.00 76.93           C
ATOM   2350  OG1 THR   704      25.318 -18.838  -8.430  1.00 76.93           O
ATOM   2351  CG2 THR   704      24.627 -18.934 -10.702  1.00 76.93           C
ATOM   2352  C   THR   704      21.749 -19.193  -9.611  1.00 76.93           C
ATOM   2353  O   THR   704      21.551 -20.410  -9.576  1.00 76.93           O
ATOM   2354  H   THR   704      22.505 -19.579  -7.022  1.00  0.00           H
ATOM   2355  HA  THR   704      22.993 -17.534  -9.152  1.00  0.00           H
ATOM   2356  HB  THR   704      24.146 -20.329  -9.151  1.00  0.00           H
ATOM   2357  HG1 THR   704      25.531 -17.901  -8.584  1.00  0.00           H
ATOM   2358 HG21 THR   704      25.603 -19.364 -10.926  1.00  0.00           H
ATOM   2359 HG22 THR   704      23.892 -19.368 -11.377  1.00  0.00           H
ATOM   2360 HG23 THR   704      24.664 -17.857 -10.863  1.00  0.00           H
ATOM   2361  N   PHE   705      20.912 -18.356 -10.228  1.00104.66           N
ATOM   2362  CA  PHE   705      19.778 -18.815 -11.029  1.00104.66           C
ATOM   2363  CB  PHE   705      18.487 -18.066 -10.683  1.00104.66           C
ATOM   2364  CG  PHE   705      18.383 -16.581 -10.948  1.00104.66           C
ATOM   2365  CD1 PHE   705      18.006 -16.128 -12.226  1.00104.66           C
ATOM   2366  CD2 PHE   705      18.471 -15.669  -9.878  1.00104.66           C
ATOM   2367  CE1 PHE   705      17.701 -14.772 -12.424  1.00104.66           C
ATOM   2368  CE2 PHE   705      18.160 -14.312 -10.079  1.00104.66           C
ATOM   2369  CZ  PHE   705      17.762 -13.869 -11.352  1.00104.66           C
ATOM   2370  C   PHE   705      20.083 -18.843 -12.522  1.00104.66           C
ATOM   2371  O   PHE   705      20.803 -17.997 -13.045  1.00104.66           O
ATOM   2372  H   PHE   705      21.184 -17.378 -10.304  1.00  0.00           H
ATOM   2373  HA  PHE   705      19.583 -19.851 -10.769  1.00  0.00           H
ATOM   2374  HB2 PHE   705      17.682 -18.537 -11.247  1.00  0.00           H
ATOM   2375  HB3 PHE   705      18.284 -18.226  -9.627  1.00  0.00           H
ATOM   2376  HD1 PHE   705      17.925 -16.823 -13.049  1.00  0.00           H
ATOM   2377  HD2 PHE   705      18.748 -16.015  -8.893  1.00  0.00           H
ATOM   2378  HE1 PHE   705      17.428 -14.418 -13.403  1.00  0.00           H
ATOM   2379  HE2 PHE   705      18.218 -13.612  -9.259  1.00  0.00           H
ATOM   2380  HZ  PHE   705      17.527 -12.832 -11.516  1.00  0.00           H
ATOM   2381  N   THR   706      19.475 -19.803 -13.216  1.00135.43           N
ATOM   2382  CA  THR   706      19.577 -20.001 -14.662  1.00135.43           C
ATOM   2383  CB  THR   706      20.572 -21.124 -14.991  1.00135.43           C
ATOM   2384  OG1 THR   706      20.744 -21.209 -16.383  1.00135.43           O
ATOM   2385  CG2 THR   706      20.167 -22.519 -14.508  1.00135.43           C
ATOM   2386  C   THR   706      18.195 -20.272 -15.246  1.00135.43           C
ATOM   2387  O   THR   706      17.414 -21.029 -14.671  1.00135.43           O
ATOM   2388  H   THR   706      18.871 -20.449 -12.711  1.00  0.00           H
ATOM   2389  HA  THR   706      19.957 -19.088 -15.113  1.00  0.00           H
ATOM   2390  HB  THR   706      21.530 -20.874 -14.540  1.00  0.00           H
ATOM   2391 HG21 THR   706      20.972 -23.222 -14.723  1.00  0.00           H
ATOM   2392 HG22 THR   706      19.992 -22.508 -13.433  1.00  0.00           H
ATOM   2393 HG23 THR   706      19.265 -22.856 -15.019  1.00  0.00           H
ATOM   2394  HG1 THR   706      21.357 -20.520 -16.655  1.00  0.00           H
ATOM   2395  N   ALA   707      17.848 -19.591 -16.336  1.00 63.98           N
ATOM   2396  CA  ALA   707      16.517 -19.631 -16.939  1.00 63.98           C
ATOM   2397  CB  ALA   707      15.649 -18.573 -16.256  1.00 63.98           C
ATOM   2398  C   ALA   707      16.599 -19.401 -18.452  1.00 63.98           C
ATOM   2399  O   ALA   707      17.436 -18.622 -18.913  1.00 63.98           O
ATOM   2400  H   ALA   707      18.513 -18.926 -16.720  1.00  0.00           H
ATOM   2401  HA  ALA   707      16.067 -20.611 -16.774  1.00  0.00           H
ATOM   2402  HB1 ALA   707      15.419 -18.882 -15.235  1.00  0.00           H
ATOM   2403  HB2 ALA   707      16.177 -17.620 -16.228  1.00  0.00           H
ATOM   2404  HB3 ALA   707      14.726 -18.447 -16.818  1.00  0.00           H
ATOM   2405  N   VAL   708      15.784 -20.112 -19.240  1.00114.42           N
ATOM   2406  CA  VAL   708      15.819 -19.957 -20.702  1.00114.42           C
ATOM   2407  CB  VAL   708      15.289 -21.198 -21.452  1.00114.42           C
ATOM   2408  CG1 VAL   708      13.777 -21.193 -21.721  1.00114.42           C
ATOM   2409  CG2 VAL   708      15.986 -21.337 -22.811  1.00114.42           C
ATOM   2410  C   VAL   708      15.121 -18.671 -21.132  1.00114.42           C
ATOM   2411  O   VAL   708      13.999 -18.400 -20.706  1.00114.42           O
ATOM   2412  H   VAL   708      15.036 -20.653 -18.817  1.00  0.00           H
ATOM   2413  HA  VAL   708      16.868 -19.856 -20.976  1.00  0.00           H
ATOM   2414  HB  VAL   708      15.533 -22.087 -20.868  1.00  0.00           H
ATOM   2415 HG21 VAL   708      15.660 -22.250 -23.305  1.00  0.00           H
ATOM   2416 HG22 VAL   708      17.065 -21.383 -22.662  1.00  0.00           H
ATOM   2417 HG23 VAL   708      15.757 -20.481 -23.448  1.00  0.00           H
ATOM   2418 HG11 VAL   708      13.513 -20.391 -22.412  1.00  0.00           H
ATOM   2419 HG12 VAL   708      13.469 -22.137 -22.159  1.00  0.00           H
ATOM   2420 HG13 VAL   708      13.245 -21.028 -20.784  1.00  0.00           H
ATOM   2421  N   PHE   709      15.686 -18.011 -22.139  1.00122.07           N
ATOM   2422  CA  PHE   709      15.057 -16.900 -22.843  1.00122.07           C
ATOM   2423  CB  PHE   709      15.484 -15.565 -22.224  1.00122.07           C
ATOM   2424  CG  PHE   709      14.958 -15.331 -20.822  1.00122.07           C
ATOM   2425  CD1 PHE   709      13.692 -14.743 -20.639  1.00122.07           C
ATOM   2426  CD2 PHE   709      15.724 -15.709 -19.704  1.00122.07           C
ATOM   2427  CE1 PHE   709      13.185 -14.553 -19.341  1.00122.07           C
ATOM   2428  CE2 PHE   709      15.219 -15.515 -18.408  1.00122.07           C
ATOM   2429  CZ  PHE   709      13.945 -14.950 -18.229  1.00122.07           C
ATOM   2430  C   PHE   709      15.372 -16.936 -24.339  1.00122.07           C
ATOM   2431  O   PHE   709      16.350 -17.533 -24.796  1.00122.07           O
ATOM   2432  H   PHE   709      16.601 -18.308 -22.467  1.00  0.00           H
ATOM   2433  HA  PHE   709      13.974 -16.980 -22.740  1.00  0.00           H
ATOM   2434  HB2 PHE   709      16.573 -15.502 -22.222  1.00  0.00           H
ATOM   2435  HB3 PHE   709      15.106 -14.760 -22.854  1.00  0.00           H
ATOM   2436  HD1 PHE   709      13.107 -14.444 -21.497  1.00  0.00           H
ATOM   2437  HD2 PHE   709      16.690 -16.170 -19.844  1.00  0.00           H
ATOM   2438  HE1 PHE   709      12.215 -14.102 -19.195  1.00  0.00           H
ATOM   2439  HE2 PHE   709      15.807 -15.804 -17.551  1.00  0.00           H
ATOM   2440  HZ  PHE   709      13.547 -14.818 -17.236  1.00  0.00           H
ATOM   2441  N   THR   710      14.531 -16.252 -25.105  1.00132.59           N
ATOM   2442  CA  THR   710      14.676 -16.055 -26.548  1.00132.59           C
ATOM   2443  CB  THR   710      13.446 -16.586 -27.301  1.00132.59           C
ATOM   2444  OG1 THR   710      12.259 -16.287 -26.606  1.00132.59           O
ATOM   2445  CG2 THR   710      13.505 -18.107 -27.447  1.00132.59           C
ATOM   2446  C   THR   710      14.937 -14.582 -26.850  1.00132.59           C
ATOM   2447  O   THR   710      14.313 -13.701 -26.263  1.00132.59           O
ATOM   2448  H   THR   710      13.749 -15.783 -24.664  1.00  0.00           H
ATOM   2449  HA  THR   710      15.539 -16.616 -26.904  1.00  0.00           H
ATOM   2450  HB  THR   710      13.405 -16.143 -28.296  1.00  0.00           H
ATOM   2451 HG21 THR   710      12.617 -18.456 -27.975  1.00  0.00           H
ATOM   2452 HG22 THR   710      13.544 -18.578 -26.465  1.00  0.00           H
ATOM   2453 HG23 THR   710      14.389 -18.387 -28.019  1.00  0.00           H
ATOM   2454  HG1 THR   710      12.227 -15.334 -26.452  1.00  0.00           H
ATOM   2455  N   ASN   711      15.909 -14.319 -27.724  1.00 79.41           N
ATOM   2456  CA  ASN   711      16.231 -12.983 -28.236  1.00 79.41           C
ATOM   2457  CB  ASN   711      17.543 -13.115 -29.041  1.00 79.41           C
ATOM   2458  CG  ASN   711      18.275 -11.799 -29.243  1.00 79.41           C
ATOM   2459  OD1 ASN   711      17.766 -10.854 -29.808  1.00 79.41           O
ATOM   2460  ND2 ASN   711      19.523 -11.707 -28.844  1.00 79.41           N
ATOM   2461  C   ASN   711      15.055 -12.432 -29.069  1.00 79.41           C
ATOM   2462  O   ASN   711      14.298 -13.215 -29.642  1.00 79.41           O
ATOM   2463  H   ASN   711      16.326 -15.097 -28.205  1.00  0.00           H
ATOM   2464  HA  ASN   711      16.389 -12.300 -27.402  1.00  0.00           H
ATOM   2465  HB2 ASN   711      18.214 -13.794 -28.516  1.00  0.00           H
ATOM   2466  HB3 ASN   711      17.327 -13.541 -30.021  1.00  0.00           H
ATOM   2467 HD21 ASN   711      19.970 -12.457 -28.354  1.00  0.00           H
ATOM   2468 HD22 ASN   711      19.952 -10.807 -28.974  1.00  0.00           H
ATOM   2469  N   GLY   712      14.962 -11.112 -29.239  1.00 61.05           N
ATOM   2470  CA  GLY   712      14.022 -10.448 -30.157  1.00 61.05           C
ATOM   2471  C   GLY   712      14.337 -10.630 -31.652  1.00 61.05           C
ATOM   2472  O   GLY   712      14.213  -9.674 -32.416  1.00 61.05           O
ATOM   2473  H   GLY   712      15.687 -10.533 -28.831  1.00  0.00           H
ATOM   2474  HA2 GLY   712      13.020 -10.837 -29.978  1.00  0.00           H
ATOM   2475  HA3 GLY   712      14.015  -9.379 -29.943  1.00  0.00           H
ATOM   2476  N   ARG   713      14.863 -11.798 -32.043  1.00126.53           N
ATOM   2477  CA  ARG   713      15.413 -12.133 -33.365  1.00126.53           C
ATOM   2478  CB  ARG   713      16.881 -11.645 -33.419  1.00126.53           C
ATOM   2479  CG  ARG   713      17.535 -11.629 -34.819  1.00126.53           C
ATOM   2480  CD  ARG   713      18.569 -12.744 -35.041  1.00126.53           C
ATOM   2481  NE  ARG   713      17.926 -14.060 -35.010  1.00126.53           N
ATOM   2482  CZ  ARG   713      18.358 -15.162 -34.445  1.00126.53           C
ATOM   2483  NH1 ARG   713      19.625 -15.404 -34.245  1.00126.53           N
ATOM   2484  NH2 ARG   713      17.497 -16.036 -34.041  1.00126.53           N
ATOM   2485  C   ARG   713      15.259 -13.631 -33.623  1.00126.53           C
ATOM   2486  O   ARG   713      15.780 -14.379 -32.768  1.00126.53           O
ATOM   2487  OXT ARG   713      15.246 -13.980 -34.819  1.00126.53           O
ATOM   2488  H   ARG   713      14.882 -12.543 -31.356  1.00  0.00           H
ATOM   2489  HA  ARG   713      14.829 -11.622 -34.130  1.00  0.00           H
ATOM   2490  HB2 ARG   713      16.893 -10.615 -33.065  1.00  0.00           H
ATOM   2491  HB3 ARG   713      17.485 -12.223 -32.716  1.00  0.00           H
ATOM   2492  HG2 ARG   713      16.767 -11.697 -35.592  1.00  0.00           H
ATOM   2493  HG3 ARG   713      18.057 -10.677 -34.938  1.00  0.00           H
ATOM   2494  HD2 ARG   713      19.340 -12.678 -34.277  1.00  0.00           H
ATOM   2495  HD3 ARG   713      19.057 -12.591 -36.002  1.00  0.00           H
ATOM   2496  HE  ARG   713      16.906 -14.037 -35.124  1.00  0.00           H
ATOM   2497 HH11 ARG   713      20.285 -14.732 -34.577  1.00  0.00           H
ATOM   2498 HH12 ARG   713      19.916 -16.268 -33.836  1.00  0.00           H
ATOM   2499 HH21 ARG   713      16.582 -15.590 -33.869  1.00  0.00           H
ATOM   2500 HH22 ARG   713      17.765 -16.765 -33.421  1.00  0.00           H
TER    2501      ARG   713
HETATM 2502  PG  ANP   214      10.559 -13.451   2.922  1.00450.12           P
HETATM 2503  O1G ANP   214      10.704 -14.195   1.670  1.00450.12           O
HETATM 2504  O2G ANP   214       9.231 -12.904   3.202  1.00450.12           O
HETATM 2505  O3G ANP   214      11.609 -12.486   2.572  1.00450.12           O
HETATM 2506  PB  ANP   214      12.689 -15.016   4.140  1.00450.12           P
HETATM 2507  O1B ANP   214      13.599 -14.099   3.424  1.00450.12           O
HETATM 2508  O2B ANP   214      13.109 -15.283   5.525  1.00450.12           O
HETATM 2509  N3B ANP   214      11.143 -14.406   4.132  1.00450.12           N
HETATM 2510  PA  ANP   214      12.982 -16.624   1.715  1.00450.12           P
HETATM 2511  O1A ANP   214      12.122 -17.558   0.964  1.00450.12           O
HETATM 2512  O2A ANP   214      13.001 -15.434   0.843  1.00450.12           O
HETATM 2513  O3A ANP   214      12.416 -16.279   3.187  1.00450.12           O
HETATM 2514  O5' ANP   214      14.430 -17.211   2.100  1.00450.12           O
HETATM 2515  C5' ANP   214      14.514 -18.540   2.651  1.00450.12           C
HETATM 2516  C4' ANP   214      15.494 -18.633   3.847  1.00450.12           C
HETATM 2517  O4' ANP   214      16.852 -18.741   3.367  1.00450.12           O
HETATM 2518  C3' ANP   214      15.502 -17.467   4.861  1.00450.12           C
HETATM 2519  O3' ANP   214      14.534 -17.631   5.909  1.00450.12           O
HETATM 2520  C2' ANP   214      16.946 -17.490   5.392  1.00450.12           C
HETATM 2521  O2' ANP   214      17.116 -18.438   6.452  1.00450.12           O
HETATM 2522  C1' ANP   214      17.758 -17.954   4.172  1.00450.12           C
HETATM 2523  N9  ANP   214      18.274 -16.851   3.356  1.00450.12           N
HETATM 2524  C8  ANP   214      17.807 -16.382   2.137  1.00450.12           C
HETATM 2525  N7  ANP   214      18.691 -15.627   1.392  1.00450.12           N
HETATM 2526  C5  ANP   214      19.757 -15.643   2.235  1.00450.12           C
HETATM 2527  C6  ANP   214      21.022 -15.078   2.013  1.00450.12           C
HETATM 2528  N6  ANP   214      21.366 -14.452   0.831  1.00450.12           N
HETATM 2529  N1  ANP   214      21.985 -15.176   2.954  1.00450.12           N
HETATM 2530  C2  ANP   214      21.666 -15.831   4.092  1.00450.12           C
HETATM 2531  N3  ANP   214      20.487 -16.424   4.380  1.00450.12           N
HETATM 2532  C4  ANP   214      19.539 -16.328   3.424  1.00450.12           C
HETATM 2533  H3B ANP   214      10.622 -14.428   5.010  1.00  0.00           H
HETATM 2534  H5' ANP   214      13.529 -18.851   2.994  1.00  0.00           H
HETATM 2535 H5'' ANP   214      14.798 -19.252   1.871  1.00  0.00           H
HETATM 2536  H4' ANP   214      15.262 -19.552   4.400  1.00  0.00           H
HETATM 2537  H3' ANP   214      15.341 -16.515   4.336  1.00  0.00           H
HETATM 2538  H2' ANP   214      17.273 -16.495   5.715  1.00  0.00           H
HETATM 2539  H1' ANP   214      18.619 -18.555   4.490  1.00  0.00           H
HETATM 2540  H8  ANP   214      16.826 -16.649   1.771  1.00  0.00           H
HETATM 2541  H2  ANP   214      22.448 -15.899   4.846  1.00  0.00           H
HETATM 2542  H61 ANP   214      22.236 -13.923   0.815  1.00  0.00           H
HETATM 2543  H62 ANP   214      20.634 -14.169   0.193  1.00  0.00           H
HETATM 2544 HO2' ANP   214      16.661 -18.060   7.225  1.00  0.00           H
HETATM 2545 HO3' ANP   214      13.952 -16.836   5.839  1.00  0.00           H
HETATM 2546 MG   MG    215      12.530 -13.923   1.852  1.00 20.10          Mg
CONECT 2522 2517 2520 2523 2539
CONECT 2530 2529 2531 2541
CONECT 2520 2518 2521 2522 2538
CONECT 2518 2516 2519 2520 2537
CONECT 2532 2523 2526 2531
CONECT 2516 2515 2517 2518 2536
CONECT 2526 2525 2527 2532
CONECT 2515 2514 2516 2534 2535
CONECT 2527 2526 2528 2529
CONECT 2524 2523 2525 2540
CONECT 2539 2522
CONECT 2541 2530
CONECT 2538 2520
CONECT 2537 2518
CONECT 2533 2509
CONECT 2536 2516
CONECT 2534 2515
CONECT 2535 2515
CONECT 2542 2528
CONECT 2543 2528
CONECT 2540 2524
CONECT 2544 2521
CONECT 2545 2519
CONECT 2529 2527 2530
CONECT 2531 2530 2532
CONECT 2509 2502 2506 2533
CONECT 2528 2527 2542 2543
CONECT 2525 2524 2526
CONECT 2523 2522 2524 2532
CONECT 2511 2510
CONECT 2507 2506
CONECT 2503 2502
CONECT 2521 2520 2544
CONECT 2512 2510
CONECT 2508 2506
CONECT 2504 2502
CONECT 2519 2518 2545
CONECT 2513 2506 2510
CONECT 2505 2502
CONECT 2517 2516 2522
CONECT 2514 2510 2515
CONECT 2510 2511 2512 2513 2514
CONECT 2506 2507 2508 2509 2513
CONECT 2502 2503 2504 2505 2509
END
