# Supplementary material for: Cytokinin perception in potato: new features of canonical players
Source: J Exp Bot. 2018 May 24;69(16):3839–53. doi: 10.1093/jxb/ery199 (PMC6054150; doi:10.1093/jxb/ery199)
Supplement: Supplementary Dataset S1 [file ery199_suppl_supplementary_dataset_s1.zip › Supplementary_File/03_ATPase_domain/StHK4_ATPase.pdb]

EXPDTA    THEORETICAL MODEL, MODELLER 9.19 2018/03/18 22:23:35
REMARK   6 MODELLER OBJECTIVE FUNCTION:      4874.3657
REMARK   6 MODELLER BEST TEMPLATE % SEQ ID:  34.000
REMARK   6 SEQUENCE: StHK4
REMARK   6 ALIGNMENT: query-mult.ali
REMARK   6 DOPE score: -19610.16797
REMARK   6 GA341 score: 0.99997
REMARK   6 TEMPLATE: 5idmA 378:A - 602:A MODELS 7: - 234: AT 20.6%
REMARK   6 TEMPLATE: 4pl9A 409:A - 584:A MODELS 4: - 232: AT 34.0%
REMARK   6 MODELLER BLK RESIDUE  233:
REMARK   6 MODELLER BLK RESIDUE  234:
HELIX    1   1 LEU    454  LYS    472  1                                  19
HELIX    2   2 PRO    492  PHE    509  1                                  18
HELIX    3   3 LEU    609  PHE    616  1                                   8
HELIX    4   4 GLY    636  LEU    646  1                                  11
SHEET    1   1 1 VAL   450  ASP   453  0
SHEET    2   2 1 GLU   475  PHE   479  0
SHEET    3   3 1 ILE   487  GLY   490  0
SHEET    4   4 1 HIS   514  VAL   519  0
SHEET    5   5 1 ASP   593  ASP   602  0
SHEET    6   6 1 HIS   650  ARG   656  0
SHEET    7   7 1 GLY   660  LEU   670  0
ATOM      1  N   GLU   441      -0.094 -28.003 -18.802  1.00 93.13           N
ATOM      2  CA  GLU   441      -1.556 -28.135 -18.978  1.00 93.13           C
ATOM      3  CB  GLU   441      -2.061 -29.363 -18.211  1.00 93.13           C
ATOM      4  CG  GLU   441      -3.586 -29.538 -18.178  1.00 93.13           C
ATOM      5  CD  GLU   441      -4.064 -29.541 -16.727  1.00 93.13           C
ATOM      6  OE1 GLU   441      -3.820 -30.593 -16.113  1.00 93.13           O
ATOM      7  OE2 GLU   441      -4.029 -28.406 -16.196  1.00 93.13           O
ATOM      8  C   GLU   441      -2.196 -26.781 -18.656  1.00 93.13           C
ATOM      9  O   GLU   441      -1.970 -25.891 -19.474  1.00 93.13           O
ATOM     10  HA  GLU   441      -1.770 -28.315 -20.030  1.00  0.00           H
ATOM     11  HB2 GLU   441      -1.659 -29.313 -17.199  1.00  0.00           H
ATOM     12  HB3 GLU   441      -1.623 -30.245 -18.681  1.00  0.00           H
ATOM     13  HG2 GLU   441      -4.074 -28.735 -18.733  1.00  0.00           H
ATOM     14  HG3 GLU   441      -3.849 -30.483 -18.659  1.00  0.00           H
ATOM     15  H1  GLU   441       0.096 -27.702 -17.849  1.00  0.00           H
ATOM     16  H2  GLU   441       0.381 -28.873 -18.988  1.00  0.00           H
ATOM     17  H3  GLU   441       0.256 -27.265 -19.396  1.00  0.00           H
ATOM     18  N   ALA   442      -2.449 -26.512 -17.373  1.00171.61           N
ATOM     19  CA  ALA   442      -2.093 -25.267 -16.694  1.00171.61           C
ATOM     20  CB  ALA   442      -2.743 -25.282 -15.306  1.00171.61           C
ATOM     21  C   ALA   442      -0.559 -25.109 -16.601  1.00171.61           C
ATOM     22  O   ALA   442       0.187 -26.020 -16.974  1.00171.61           O
ATOM     23  H   ALA   442      -2.784 -27.268 -16.769  1.00  0.00           H
ATOM     24  HA  ALA   442      -2.495 -24.425 -17.259  1.00  0.00           H
ATOM     25  HB1 ALA   442      -3.822 -25.411 -15.403  1.00  0.00           H
ATOM     26  HB2 ALA   442      -2.544 -24.346 -14.783  1.00  0.00           H
ATOM     27  HB3 ALA   442      -2.346 -26.112 -14.718  1.00  0.00           H
ATOM     28  N   GLY   443      -0.070 -23.931 -16.206  1.00 55.58           N
ATOM     29  CA  GLY   443       1.363 -23.618 -16.295  1.00 55.58           C
ATOM     30  C   GLY   443       1.849 -23.416 -17.736  1.00 55.58           C
ATOM     31  O   GLY   443       2.987 -23.740 -18.054  1.00 55.58           O
ATOM     32  H   GLY   443      -0.701 -23.214 -15.882  1.00  0.00           H
ATOM     33  HA2 GLY   443       1.949 -24.419 -15.843  1.00  0.00           H
ATOM     34  HA3 GLY   443       1.561 -22.697 -15.747  1.00  0.00           H
ATOM     35  N   LYS   444       0.960 -22.964 -18.630  1.00156.79           N
ATOM     36  CA  LYS   444       1.382 -22.173 -19.792  1.00156.79           C
ATOM     37  CB  LYS   444       0.224 -21.978 -20.781  1.00156.79           C
ATOM     38  CG  LYS   444      -0.280 -23.287 -21.397  1.00156.79           C
ATOM     39  CD  LYS   444      -1.481 -22.990 -22.299  1.00156.79           C
ATOM     40  CE  LYS   444      -2.065 -24.288 -22.857  1.00156.79           C
ATOM     41  NZ  LYS   444      -3.237 -24.004 -23.720  1.00156.79           N
ATOM     42  C   LYS   444       1.831 -20.799 -19.296  1.00156.79           C
ATOM     43  O   LYS   444       1.249 -20.294 -18.335  1.00156.79           O
ATOM     44  H   LYS   444       0.059 -22.720 -18.252  1.00  0.00           H
ATOM     45  HA  LYS   444       2.227 -22.652 -20.289  1.00  0.00           H
ATOM     46  HB2 LYS   444      -0.599 -21.483 -20.262  1.00  0.00           H
ATOM     47  HB3 LYS   444       0.555 -21.317 -21.586  1.00  0.00           H
ATOM     48  HG2 LYS   444       0.517 -23.749 -21.981  1.00  0.00           H
ATOM     49  HG3 LYS   444      -0.586 -23.970 -20.606  1.00  0.00           H
ATOM     50  HD2 LYS   444      -1.160 -22.342 -23.118  1.00  0.00           H
ATOM     51  HD3 LYS   444      -2.244 -22.471 -21.716  1.00  0.00           H
ATOM     52  HE2 LYS   444      -2.353 -24.928 -22.015  1.00  0.00           H
ATOM     53  HE3 LYS   444      -1.287 -24.804 -23.427  1.00  0.00           H
ATOM     54  HZ1 LYS   444      -3.620 -24.858 -24.102  1.00  0.00           H
ATOM     55  HZ2 LYS   444      -2.966 -23.393 -24.481  1.00  0.00           H
ATOM     56  HZ3 LYS   444      -3.955 -23.533 -23.184  1.00  0.00           H
ATOM     57  N   LEU   445       2.751 -20.181 -20.023  1.00 96.22           N
ATOM     58  CA  LEU   445       2.981 -18.743 -20.009  1.00 96.22           C
ATOM     59  CB  LEU   445       3.831 -18.353 -18.783  1.00 96.22           C
ATOM     60  CG  LEU   445       4.081 -16.841 -18.612  1.00 96.22           C
ATOM     61  CD1 LEU   445       2.781 -16.045 -18.460  1.00 96.22           C
ATOM     62  CD2 LEU   445       4.912 -16.604 -17.349  1.00 96.22           C
ATOM     63  C   LEU   445       3.637 -18.351 -21.337  1.00 96.22           C
ATOM     64  O   LEU   445       4.425 -19.113 -21.894  1.00 96.22           O
ATOM     65  H   LEU   445       3.160 -20.667 -20.806  1.00  0.00           H
ATOM     66  HA  LEU   445       2.013 -18.244 -19.947  1.00  0.00           H
ATOM     67  HB2 LEU   445       3.333 -18.717 -17.885  1.00  0.00           H
ATOM     68  HB3 LEU   445       4.791 -18.863 -18.859  1.00  0.00           H
ATOM     69  HG  LEU   445       4.636 -16.453 -19.466  1.00  0.00           H
ATOM     70 HD21 LEU   445       4.359 -16.942 -16.473  1.00  0.00           H
ATOM     71 HD22 LEU   445       5.849 -17.158 -17.412  1.00  0.00           H
ATOM     72 HD23 LEU   445       5.137 -15.543 -17.247  1.00  0.00           H
ATOM     73 HD11 LEU   445       2.166 -16.485 -17.676  1.00  0.00           H
ATOM     74 HD12 LEU   445       2.997 -15.009 -18.206  1.00  0.00           H
ATOM     75 HD13 LEU   445       2.217 -16.060 -19.393  1.00  0.00           H
ATOM     76  N   GLU   446       3.299 -17.175 -21.840  1.00 98.46           N
ATOM     77  CA  GLU   446       3.710 -16.663 -23.145  1.00 98.46           C
ATOM     78  CB  GLU   446       2.529 -16.710 -24.141  1.00 98.46           C
ATOM     79  CG  GLU   446       1.168 -16.203 -23.622  1.00 98.46           C
ATOM     80  CD  GLU   446       0.471 -17.202 -22.676  1.00 98.46           C
ATOM     81  OE1 GLU   446       0.124 -18.318 -23.133  1.00 98.46           O
ATOM     82  OE2 GLU   446       0.529 -16.949 -21.449  1.00 98.46           O
ATOM     83  C   GLU   446       4.358 -15.274 -23.018  1.00 98.46           C
ATOM     84  O   GLU   446       4.176 -14.582 -22.014  1.00 98.46           O
ATOM     85  H   GLU   446       2.496 -16.720 -21.411  1.00  0.00           H
ATOM     86  HA  GLU   446       4.482 -17.317 -23.551  1.00  0.00           H
ATOM     87  HB2 GLU   446       2.407 -17.738 -24.483  1.00  0.00           H
ATOM     88  HB3 GLU   446       2.802 -16.117 -25.015  1.00  0.00           H
ATOM     89  HG2 GLU   446       1.308 -15.239 -23.126  1.00  0.00           H
ATOM     90  HG3 GLU   446       0.518 -16.032 -24.483  1.00  0.00           H
ATOM     91  N   LEU   447       5.258 -14.963 -23.958  1.00 48.53           N
ATOM     92  CA  LEU   447       6.077 -13.747 -23.994  1.00 48.53           C
ATOM     93  CB  LEU   447       7.430 -14.076 -24.662  1.00 48.53           C
ATOM     94  CG  LEU   447       8.309 -15.096 -23.912  1.00 48.53           C
ATOM     95  CD1 LEU   447       9.521 -15.464 -24.769  1.00 48.53           C
ATOM     96  CD2 LEU   447       8.817 -14.546 -22.581  1.00 48.53           C
ATOM     97  C   LEU   447       5.357 -12.627 -24.759  1.00 48.53           C
ATOM     98  O   LEU   447       5.048 -12.779 -25.942  1.00 48.53           O
ATOM     99  H   LEU   447       5.332 -15.571 -24.757  1.00  0.00           H
ATOM    100  HA  LEU   447       6.254 -13.393 -22.977  1.00  0.00           H
ATOM    101  HB2 LEU   447       7.227 -14.466 -25.661  1.00  0.00           H
ATOM    102  HB3 LEU   447       7.998 -13.154 -24.787  1.00  0.00           H
ATOM    103  HG  LEU   447       7.741 -16.007 -23.724  1.00  0.00           H
ATOM    104 HD21 LEU   447       9.348 -13.610 -22.747  1.00  0.00           H
ATOM    105 HD22 LEU   447       9.496 -15.265 -22.127  1.00  0.00           H
ATOM    106 HD23 LEU   447       7.980 -14.377 -21.906  1.00  0.00           H
ATOM    107 HD11 LEU   447      10.150 -16.180 -24.239  1.00  0.00           H
ATOM    108 HD12 LEU   447      10.107 -14.574 -24.996  1.00  0.00           H
ATOM    109 HD13 LEU   447       9.191 -15.923 -25.701  1.00  0.00           H
ATOM    110  N   GLU   448       5.200 -11.462 -24.137  1.00 48.66           N
ATOM    111  CA  GLU   448       4.622 -10.266 -24.763  1.00 48.66           C
ATOM    112  CB  GLU   448       3.858  -9.442 -23.714  1.00 48.66           C
ATOM    113  CG  GLU   448       2.539 -10.139 -23.334  1.00 48.66           C
ATOM    114  CD  GLU   448       1.967  -9.624 -22.009  1.00 48.66           C
ATOM    115  OE1 GLU   448       1.855  -8.394 -21.843  1.00 48.66           O
ATOM    116  OE2 GLU   448       1.890 -10.451 -21.069  1.00 48.66           O
ATOM    117  C   GLU   448       5.705  -9.465 -25.500  1.00 48.66           C
ATOM    118  O   GLU   448       6.322  -8.556 -24.948  1.00 48.66           O
ATOM    119  H   GLU   448       5.556 -11.364 -23.187  1.00  0.00           H
ATOM    120  HA  GLU   448       3.894 -10.570 -25.516  1.00  0.00           H
ATOM    121  HB2 GLU   448       4.485  -9.321 -22.830  1.00  0.00           H
ATOM    122  HB3 GLU   448       3.628  -8.456 -24.119  1.00  0.00           H
ATOM    123  HG2 GLU   448       1.814  -9.979 -24.134  1.00  0.00           H
ATOM    124  HG3 GLU   448       2.703 -11.218 -23.249  1.00  0.00           H
ATOM    125  N   ALA   449       6.050  -9.925 -26.706  1.00 37.17           N
ATOM    126  CA  ALA   449       7.151  -9.382 -27.500  1.00 37.17           C
ATOM    127  CB  ALA   449       7.419 -10.313 -28.688  1.00 37.17           C
ATOM    128  C   ALA   449       6.911  -7.925 -27.952  1.00 37.17           C
ATOM    129  O   ALA   449       5.964  -7.636 -28.685  1.00 37.17           O
ATOM    130  H   ALA   449       5.579 -10.751 -27.044  1.00  0.00           H
ATOM    131  HA  ALA   449       8.035  -9.392 -26.868  1.00  0.00           H
ATOM    132  HB1 ALA   449       7.635 -11.321 -28.330  1.00  0.00           H
ATOM    133  HB2 ALA   449       6.548 -10.338 -29.343  1.00  0.00           H
ATOM    134  HB3 ALA   449       8.277  -9.944 -29.252  1.00  0.00           H
ATOM    135  N   VAL   450       7.859  -7.042 -27.628  1.00 44.46           N
ATOM    136  CA  VAL   450       7.859  -5.598 -27.922  1.00 44.46           C
ATOM    137  CB  VAL   450       7.288  -4.819 -26.707  1.00 44.46           C
ATOM    138  CG1 VAL   450       7.272  -3.295 -26.878  1.00 44.46           C
ATOM    139  CG2 VAL   450       5.840  -5.217 -26.384  1.00 44.46           C
ATOM    140  C   VAL   450       9.300  -5.153 -28.247  1.00 44.46           C
ATOM    141  O   VAL   450      10.238  -5.707 -27.670  1.00 44.46           O
ATOM    142  H   VAL   450       8.610  -7.367 -27.026  1.00  0.00           H
ATOM    143  HA  VAL   450       7.222  -5.415 -28.785  1.00  0.00           H
ATOM    144  HB  VAL   450       7.904  -5.043 -25.836  1.00  0.00           H
ATOM    145 HG21 VAL   450       5.452  -4.610 -25.567  1.00  0.00           H
ATOM    146 HG22 VAL   450       5.799  -6.256 -26.065  1.00  0.00           H
ATOM    147 HG23 VAL   450       5.210  -5.091 -27.264  1.00  0.00           H
ATOM    148 HG11 VAL   450       6.899  -2.827 -25.967  1.00  0.00           H
ATOM    149 HG12 VAL   450       8.278  -2.919 -27.047  1.00  0.00           H
ATOM    150 HG13 VAL   450       6.624  -3.013 -27.706  1.00  0.00           H
ATOM    151  N   PRO   451       9.535  -4.184 -29.156  1.00 75.23           N
ATOM    152  CA  PRO   451      10.852  -3.566 -29.316  1.00 75.23           C
ATOM    153  CD  PRO   451       8.587  -3.606 -30.100  1.00 75.23           C
ATOM    154  CB  PRO   451      10.801  -2.846 -30.666  1.00 75.23           C
ATOM    155  CG  PRO   451       9.326  -2.469 -30.808  1.00 75.23           C
ATOM    156  C   PRO   451      11.160  -2.603 -28.152  1.00 75.23           C
ATOM    157  O   PRO   451      10.365  -1.705 -27.870  1.00 75.23           O
ATOM    158  HA  PRO   451      11.616  -4.337 -29.364  1.00  0.00           H
ATOM    159  HD2 PRO   451       8.294  -4.363 -30.825  1.00  0.00           H
ATOM    160  HD3 PRO   451       7.703  -3.216 -29.601  1.00  0.00           H
ATOM    161  HB2 PRO   451      11.451  -1.971 -30.693  1.00  0.00           H
ATOM    162  HB3 PRO   451      11.076  -3.544 -31.458  1.00  0.00           H
ATOM    163  HG2 PRO   451       9.031  -2.388 -31.855  1.00  0.00           H
ATOM    164  HG3 PRO   451       9.135  -1.529 -30.288  1.00  0.00           H
ATOM    165  N   PHE   452      12.329  -2.721 -27.518  1.00 59.77           N
ATOM    166  CA  PHE   452      12.753  -1.868 -26.398  1.00 59.77           C
ATOM    167  CB  PHE   452      12.188  -2.420 -25.077  1.00 59.77           C
ATOM    168  CG  PHE   452      12.762  -3.744 -24.603  1.00 59.77           C
ATOM    169  CD1 PHE   452      12.114  -4.950 -24.925  1.00 59.77           C
ATOM    170  CD2 PHE   452      13.907  -3.772 -23.783  1.00 59.77           C
ATOM    171  CE1 PHE   452      12.588  -6.169 -24.412  1.00 59.77           C
ATOM    172  CE2 PHE   452      14.396  -4.994 -23.291  1.00 59.77           C
ATOM    173  CZ  PHE   452      13.727  -6.192 -23.589  1.00 59.77           C
ATOM    174  C   PHE   452      14.278  -1.666 -26.326  1.00 59.77           C
ATOM    175  O   PHE   452      15.045  -2.321 -27.027  1.00 59.77           O
ATOM    176  H   PHE   452      12.953  -3.474 -27.794  1.00  0.00           H
ATOM    177  HA  PHE   452      12.320  -0.878 -26.548  1.00  0.00           H
ATOM    178  HB2 PHE   452      11.106  -2.525 -25.177  1.00  0.00           H
ATOM    179  HB3 PHE   452      12.353  -1.679 -24.294  1.00  0.00           H
ATOM    180  HD1 PHE   452      11.230  -4.939 -25.544  1.00  0.00           H
ATOM    181  HD2 PHE   452      14.412  -2.853 -23.527  1.00  0.00           H
ATOM    182  HE1 PHE   452      12.064  -7.081 -24.648  1.00  0.00           H
ATOM    183  HE2 PHE   452      15.287  -5.011 -22.685  1.00  0.00           H
ATOM    184  HZ  PHE   452      14.097  -7.127 -23.195  1.00  0.00           H
ATOM    185  N   ASP   453      14.705  -0.704 -25.505  1.00 53.08           N
ATOM    186  CA  ASP   453      16.105  -0.329 -25.268  1.00 53.08           C
ATOM    187  CB  ASP   453      16.127   1.199 -25.055  1.00 53.08           C
ATOM    188  CG  ASP   453      17.472   1.818 -24.655  1.00 53.08           C
ATOM    189  OD1 ASP   453      18.344   1.061 -24.181  1.00 53.08           O
ATOM    190  OD2 ASP   453      17.476   3.043 -24.424  1.00 53.08           O
ATOM    191  C   ASP   453      16.727  -1.152 -24.113  1.00 53.08           C
ATOM    192  O   ASP   453      16.226  -1.158 -22.980  1.00 53.08           O
ATOM    193  H   ASP   453      14.019  -0.212 -24.958  1.00  0.00           H
ATOM    194  HA  ASP   453      16.687  -0.537 -26.166  1.00  0.00           H
ATOM    195  HB2 ASP   453      15.799   1.674 -25.982  1.00  0.00           H
ATOM    196  HB3 ASP   453      15.395   1.451 -24.288  1.00  0.00           H
ATOM    197  N   LEU   454      17.827  -1.857 -24.407  1.00 54.21           N
ATOM    198  CA  LEU   454      18.546  -2.730 -23.473  1.00 54.21           C
ATOM    199  CB  LEU   454      19.264  -3.825 -24.290  1.00 54.21           C
ATOM    200  CG  LEU   454      20.038  -4.884 -23.476  1.00 54.21           C
ATOM    201  CD1 LEU   454      19.138  -5.661 -22.508  1.00 54.21           C
ATOM    202  CD2 LEU   454      20.678  -5.919 -24.406  1.00 54.21           C
ATOM    203  C   LEU   454      19.488  -1.989 -22.497  1.00 54.21           C
ATOM    204  O   LEU   454      19.791  -2.543 -21.439  1.00 54.21           O
ATOM    205  H   LEU   454      18.218  -1.734 -25.339  1.00  0.00           H
ATOM    206  HA  LEU   454      17.794  -3.223 -22.859  1.00  0.00           H
ATOM    207  HB2 LEU   454      18.511  -4.339 -24.883  1.00  0.00           H
ATOM    208  HB3 LEU   454      19.961  -3.340 -24.978  1.00  0.00           H
ATOM    209  HG  LEU   454      20.841  -4.404 -22.919  1.00  0.00           H
ATOM    210 HD11 LEU   454      19.711  -6.449 -22.022  1.00  0.00           H
ATOM    211 HD12 LEU   454      18.767  -4.988 -21.736  1.00  0.00           H
ATOM    212 HD13 LEU   454      18.293  -6.093 -23.045  1.00  0.00           H
ATOM    213 HD21 LEU   454      21.376  -6.531 -23.837  1.00  0.00           H
ATOM    214 HD22 LEU   454      21.218  -5.402 -25.200  1.00  0.00           H
ATOM    215 HD23 LEU   454      19.909  -6.552 -24.840  1.00  0.00           H
ATOM    216  N   ARG   455      19.876  -0.730 -22.753  1.00128.19           N
ATOM    217  CA  ARG   455      20.510   0.119 -21.723  1.00128.19           C
ATOM    218  CB  ARG   455      21.511   1.130 -22.320  1.00128.19           C
ATOM    219  CG  ARG   455      20.930   2.274 -23.175  1.00128.19           C
ATOM    220  CD  ARG   455      21.918   3.429 -23.384  1.00128.19           C
ATOM    221  NE  ARG   455      23.016   3.038 -24.281  1.00128.19           N
ATOM    222  CZ  ARG   455      24.167   2.475 -23.991  1.00128.19           C
ATOM    223  NH1 ARG   455      24.643   2.434 -22.778  1.00128.19           N
ATOM    224  NH2 ARG   455      24.862   1.904 -24.922  1.00128.19           N
ATOM    225  C   ARG   455      19.480   0.779 -20.807  1.00128.19           C
ATOM    226  O   ARG   455      19.649   0.719 -19.593  1.00128.19           O
ATOM    227  H   ARG   455      19.466  -0.265 -23.567  1.00  0.00           H
ATOM    228  HA  ARG   455      21.092  -0.531 -21.069  1.00  0.00           H
ATOM    229  HB2 ARG   455      22.048   1.577 -21.482  1.00  0.00           H
ATOM    230  HB3 ARG   455      22.237   0.582 -22.922  1.00  0.00           H
ATOM    231  HG2 ARG   455      20.047   2.694 -22.696  1.00  0.00           H
ATOM    232  HG3 ARG   455      20.651   1.885 -24.153  1.00  0.00           H
ATOM    233  HD2 ARG   455      21.374   4.253 -23.851  1.00  0.00           H
ATOM    234  HD3 ARG   455      22.295   3.778 -22.422  1.00  0.00           H
ATOM    235  HE  ARG   455      22.805   3.052 -25.282  1.00  0.00           H
ATOM    236 HH11 ARG   455      24.121   2.893 -22.057  1.00  0.00           H
ATOM    237 HH12 ARG   455      25.550   2.056 -22.615  1.00  0.00           H
ATOM    238 HH21 ARG   455      24.335   1.730 -25.792  1.00  0.00           H
ATOM    239 HH22 ARG   455      25.600   1.274 -24.705  1.00  0.00           H
ATOM    240  N   SER   456      18.343   1.228 -21.340  1.00 77.38           N
ATOM    241  CA  SER   456      17.285   1.880 -20.555  1.00 77.38           C
ATOM    242  CB  SER   456      16.224   2.466 -21.489  1.00 77.38           C
ATOM    243  OG  SER   456      15.151   3.017 -20.751  1.00 77.38           O
ATOM    244  C   SER   456      16.631   0.929 -19.548  1.00 77.38           C
ATOM    245  O   SER   456      16.546   1.259 -18.365  1.00 77.38           O
ATOM    246  H   SER   456      18.270   1.223 -22.358  1.00  0.00           H
ATOM    247  HA  SER   456      17.729   2.700 -19.990  1.00  0.00           H
ATOM    248  HB2 SER   456      16.672   3.244 -22.106  1.00  0.00           H
ATOM    249  HB3 SER   456      15.839   1.673 -22.129  1.00  0.00           H
ATOM    250  HG  SER   456      15.462   3.817 -20.317  1.00  0.00           H
ATOM    251  N   ILE   457      16.368  -0.325 -19.944  1.00 87.62           N
ATOM    252  CA  ILE   457      15.815  -1.337 -19.027  1.00 87.62           C
ATOM    253  CB  ILE   457      15.397  -2.602 -19.814  1.00 87.62           C
ATOM    254  CG1 ILE   457      14.381  -3.435 -19.001  1.00 87.62           C
ATOM    255  CG2 ILE   457      16.621  -3.449 -20.204  1.00 87.62           C
ATOM    256  CD1 ILE   457      13.780  -4.614 -19.769  1.00 87.62           C
ATOM    257  C   ILE   457      16.761  -1.676 -17.860  1.00 87.62           C
ATOM    258  O   ILE   457      16.292  -2.150 -16.825  1.00 87.62           O
ATOM    259  H   ILE   457      16.473  -0.554 -20.929  1.00  0.00           H
ATOM    260  HA  ILE   457      14.924  -0.895 -18.587  1.00  0.00           H
ATOM    261  HB  ILE   457      14.899  -2.278 -20.730  1.00  0.00           H
ATOM    262 HG12 ILE   457      14.855  -3.826 -18.101  1.00  0.00           H
ATOM    263 HG13 ILE   457      13.559  -2.784 -18.704  1.00  0.00           H
ATOM    264 HD11 ILE   457      13.047  -5.112 -19.138  1.00  0.00           H
ATOM    265 HD12 ILE   457      13.290  -4.261 -20.676  1.00  0.00           H
ATOM    266 HD13 ILE   457      14.557  -5.332 -20.023  1.00  0.00           H
ATOM    267 HG21 ILE   457      16.343  -4.208 -20.929  1.00  0.00           H
ATOM    268 HG22 ILE   457      17.371  -2.807 -20.660  1.00  0.00           H
ATOM    269 HG23 ILE   457      17.055  -3.936 -19.331  1.00  0.00           H
ATOM    270  N   LEU   458      18.071  -1.484 -18.044  1.00131.71           N
ATOM    271  CA  LEU   458      19.123  -1.764 -17.069  1.00131.71           C
ATOM    272  CB  LEU   458      20.371  -2.199 -17.862  1.00131.71           C
ATOM    273  CG  LEU   458      21.627  -2.509 -17.029  1.00131.71           C
ATOM    274  CD1 LEU   458      21.423  -3.697 -16.088  1.00131.71           C
ATOM    275  CD2 LEU   458      22.771  -2.845 -17.988  1.00131.71           C
ATOM    276  C   LEU   458      19.393  -0.564 -16.147  1.00131.71           C
ATOM    277  O   LEU   458      19.407  -0.727 -14.931  1.00131.71           O
ATOM    278  H   LEU   458      18.357  -1.045 -18.909  1.00  0.00           H
ATOM    279  HA  LEU   458      18.804  -2.592 -16.437  1.00  0.00           H
ATOM    280  HB2 LEU   458      20.114  -3.080 -18.452  1.00  0.00           H
ATOM    281  HB3 LEU   458      20.630  -1.404 -18.560  1.00  0.00           H
ATOM    282  HG  LEU   458      21.913  -1.636 -16.443  1.00  0.00           H
ATOM    283 HD11 LEU   458      21.128  -4.580 -16.656  1.00  0.00           H
ATOM    284 HD12 LEU   458      22.352  -3.898 -15.557  1.00  0.00           H
ATOM    285 HD13 LEU   458      20.655  -3.457 -15.353  1.00  0.00           H
ATOM    286 HD21 LEU   458      22.464  -3.638 -18.669  1.00  0.00           H
ATOM    287 HD22 LEU   458      23.647  -3.166 -17.429  1.00  0.00           H
ATOM    288 HD23 LEU   458      23.024  -1.959 -18.570  1.00  0.00           H
ATOM    289  N   ASP   459      19.502   0.644 -16.700  1.00 66.35           N
ATOM    290  CA  ASP   459      19.766   1.872 -15.936  1.00 66.35           C
ATOM    291  CB  ASP   459      20.077   3.003 -16.931  1.00 66.35           C
ATOM    292  CG  ASP   459      20.802   4.195 -16.294  1.00 66.35           C
ATOM    293  OD1 ASP   459      21.664   3.938 -15.423  1.00 66.35           O
ATOM    294  OD2 ASP   459      20.723   5.282 -16.906  1.00 66.35           O
ATOM    295  C   ASP   459      18.596   2.254 -15.005  1.00 66.35           C
ATOM    296  O   ASP   459      18.799   2.581 -13.839  1.00 66.35           O
ATOM    297  H   ASP   459      19.464   0.722 -17.711  1.00  0.00           H
ATOM    298  HA  ASP   459      20.647   1.708 -15.314  1.00  0.00           H
ATOM    299  HB2 ASP   459      20.724   2.612 -17.719  1.00  0.00           H
ATOM    300  HB3 ASP   459      19.148   3.338 -17.398  1.00  0.00           H
ATOM    301  N   ASP   460      17.361   1.953 -15.420  1.00 67.80           N
ATOM    302  CA  ASP   460      16.155   2.052 -14.585  1.00 67.80           C
ATOM    303  CB  ASP   460      14.956   1.861 -15.532  1.00 67.80           C
ATOM    304  CG  ASP   460      13.552   1.984 -14.925  1.00 67.80           C
ATOM    305  OD1 ASP   460      13.370   1.467 -13.805  1.00 67.80           O
ATOM    306  OD2 ASP   460      12.623   1.906 -15.757  1.00 67.80           O
ATOM    307  C   ASP   460      16.175   1.064 -13.393  1.00 67.80           C
ATOM    308  O   ASP   460      16.038   1.485 -12.241  1.00 67.80           O
ATOM    309  H   ASP   460      17.248   1.663 -16.385  1.00  0.00           H
ATOM    310  HA  ASP   460      16.098   3.057 -14.169  1.00  0.00           H
ATOM    311  HB2 ASP   460      15.035   2.598 -16.334  1.00  0.00           H
ATOM    312  HB3 ASP   460      15.039   0.873 -15.989  1.00  0.00           H
ATOM    313  N   VAL   461      16.627  -0.180 -13.610  1.00 37.52           N
ATOM    314  CA  VAL   461      16.866  -1.153 -12.523  1.00 37.52           C
ATOM    315  CB  VAL   461      17.236  -2.541 -13.090  1.00 37.52           C
ATOM    316  CG1 VAL   461      17.788  -3.514 -12.040  1.00 37.52           C
ATOM    317  CG2 VAL   461      15.996  -3.202 -13.690  1.00 37.52           C
ATOM    318  C   VAL   461      17.930  -0.660 -11.539  1.00 37.52           C
ATOM    319  O   VAL   461      17.739  -0.763 -10.325  1.00 37.52           O
ATOM    320  H   VAL   461      16.912  -0.419 -14.550  1.00  0.00           H
ATOM    321  HA  VAL   461      15.947  -1.253 -11.947  1.00  0.00           H
ATOM    322  HB  VAL   461      17.982  -2.440 -13.874  1.00  0.00           H
ATOM    323 HG21 VAL   461      16.275  -4.133 -14.184  1.00  0.00           H
ATOM    324 HG22 VAL   461      15.270  -3.399 -12.904  1.00  0.00           H
ATOM    325 HG23 VAL   461      15.556  -2.535 -14.427  1.00  0.00           H
ATOM    326 HG11 VAL   461      17.905  -4.503 -12.475  1.00  0.00           H
ATOM    327 HG12 VAL   461      17.100  -3.568 -11.201  1.00  0.00           H
ATOM    328 HG13 VAL   461      18.765  -3.178 -11.693  1.00  0.00           H
ATOM    329  N   LEU   462      19.017  -0.067 -12.033  1.00 89.10           N
ATOM    330  CA  LEU   462      20.045   0.522 -11.176  1.00 89.10           C
ATOM    331  CB  LEU   462      21.296   0.861 -12.005  1.00 89.10           C
ATOM    332  CG  LEU   462      22.336  -0.264 -12.130  1.00 89.10           C
ATOM    333  CD1 LEU   462      22.897  -0.702 -10.777  1.00 89.10           C
ATOM    334  CD2 LEU   462      21.835  -1.519 -12.848  1.00 89.10           C
ATOM    335  C   LEU   462      19.537   1.755 -10.424  1.00 89.10           C
ATOM    336  O   LEU   462      19.869   1.906  -9.250  1.00 89.10           O
ATOM    337  H   LEU   462      19.106   0.028 -13.041  1.00  0.00           H
ATOM    338  HA  LEU   462      20.305  -0.202 -10.407  1.00  0.00           H
ATOM    339  HB2 LEU   462      21.000   1.185 -13.003  1.00  0.00           H
ATOM    340  HB3 LEU   462      21.801   1.709 -11.540  1.00  0.00           H
ATOM    341  HG  LEU   462      23.161   0.156 -12.698  1.00  0.00           H
ATOM    342 HD21 LEU   462      22.609  -2.284 -12.856  1.00  0.00           H
ATOM    343 HD22 LEU   462      20.951  -1.919 -12.357  1.00  0.00           H
ATOM    344 HD23 LEU   462      21.593  -1.261 -13.877  1.00  0.00           H
ATOM    345 HD11 LEU   462      22.149  -1.266 -10.225  1.00  0.00           H
ATOM    346 HD12 LEU   462      23.195   0.174 -10.202  1.00  0.00           H
ATOM    347 HD13 LEU   462      23.769  -1.334 -10.936  1.00  0.00           H
ATOM    348  N   SER   463      18.655   2.559 -11.015  1.00 29.97           N
ATOM    349  CA  SER   463      18.031   3.716 -10.364  0.81 29.97           C
ATOM    350  CB  SER   463      17.192   4.475 -11.397  0.81 29.97           C
ATOM    351  OG  SER   463      16.643   5.656 -10.847  1.00 29.97           O
ATOM    352  C   SER   463      17.189   3.318  -9.143  1.00 29.97           C
ATOM    353  O   SER   463      17.407   3.860  -8.056  1.00 29.97           O
ATOM    354  H   SER   463      18.455   2.394 -11.999  1.00  0.00           H
ATOM    355  HA  SER   463      18.819   4.386 -10.020  0.81  0.00           H
ATOM    356  HB2 SER   463      17.824   4.739 -12.246  0.81  0.00           H
ATOM    357  HB3 SER   463      16.380   3.844 -11.753  0.81  0.00           H
ATOM    358  HG  SER   463      16.174   6.108 -11.555  1.00  0.00           H
ATOM    359  N   LEU   464      16.449   2.202  -9.232  1.00 87.09           N
ATOM    360  CA  LEU   464      15.739   1.604  -8.092  1.00 87.09           C
ATOM    361  CB  LEU   464      14.848   0.432  -8.561  1.00 87.09           C
ATOM    362  CG  LEU   464      13.432   0.834  -9.017  1.00 87.09           C
ATOM    363  CD1 LEU   464      13.399   1.574 -10.351  1.00 87.09           C
ATOM    364  CD2 LEU   464      12.565  -0.420  -9.162  1.00 87.09           C
ATOM    365  C   LEU   464      16.708   1.137  -6.988  1.00 87.09           C
ATOM    366  O   LEU   464      16.580   1.545  -5.830  1.00 87.09           O
ATOM    367  H   LEU   464      16.364   1.765 -10.148  1.00  0.00           H
ATOM    368  HA  LEU   464      15.104   2.365  -7.638  1.00  0.00           H
ATOM    369  HB2 LEU   464      15.345  -0.124  -9.357  1.00  0.00           H
ATOM    370  HB3 LEU   464      14.729  -0.250  -7.718  1.00  0.00           H
ATOM    371  HG  LEU   464      12.982   1.469  -8.253  1.00  0.00           H
ATOM    372 HD11 LEU   464      12.376   1.839 -10.614  1.00  0.00           H
ATOM    373 HD12 LEU   464      13.804   0.943 -11.140  1.00  0.00           H
ATOM    374 HD13 LEU   464      13.987   2.488 -10.297  1.00  0.00           H
ATOM    375 HD21 LEU   464      11.561  -0.137  -9.477  1.00  0.00           H
ATOM    376 HD22 LEU   464      12.505  -0.940  -8.207  1.00  0.00           H
ATOM    377 HD23 LEU   464      13.002  -1.084  -9.909  1.00  0.00           H
ATOM    378  N   PHE   465      17.697   0.301  -7.322  1.00109.74           N
ATOM    379  CA  PHE   465      18.628  -0.239  -6.318  1.00109.74           C
ATOM    380  CB  PHE   465      19.225  -1.568  -6.798  1.00109.74           C
ATOM    381  CG  PHE   465      18.165  -2.645  -6.919  1.00109.74           C
ATOM    382  CD1 PHE   465      17.486  -3.087  -5.767  1.00109.74           C
ATOM    383  CD2 PHE   465      17.794  -3.143  -8.180  1.00109.74           C
ATOM    384  CE1 PHE   465      16.409  -3.983  -5.878  1.00109.74           C
ATOM    385  CE2 PHE   465      16.726  -4.045  -8.291  1.00109.74           C
ATOM    386  CZ  PHE   465      16.020  -4.447  -7.146  1.00109.74           C
ATOM    387  C   PHE   465      19.698   0.751  -5.841  1.00109.74           C
ATOM    388  O   PHE   465      20.293   0.523  -4.788  1.00109.74           O
ATOM    389  H   PHE   465      17.771  -0.007  -8.288  1.00  0.00           H
ATOM    390  HA  PHE   465      18.038  -0.467  -5.429  1.00  0.00           H
ATOM    391  HB2 PHE   465      19.724  -1.416  -7.756  1.00  0.00           H
ATOM    392  HB3 PHE   465      19.976  -1.905  -6.082  1.00  0.00           H
ATOM    393  HD1 PHE   465      17.767  -2.710  -4.796  1.00  0.00           H
ATOM    394  HD2 PHE   465      18.316  -2.816  -9.066  1.00  0.00           H
ATOM    395  HE1 PHE   465      15.873  -4.296  -4.990  1.00  0.00           H
ATOM    396  HE2 PHE   465      16.430  -4.413  -9.259  1.00  0.00           H
ATOM    397  HZ  PHE   465      15.173  -5.107  -7.246  1.00  0.00           H
ATOM    398  N   SER   466      19.780   1.943  -6.435  1.00 87.56           N
ATOM    399  CA  SER   466      20.651   3.033  -5.972  1.00 87.56           C
ATOM    400  CB  SER   466      20.831   4.089  -7.069  1.00 87.56           C
ATOM    401  OG  SER   466      21.595   3.558  -8.125  1.00 87.56           O
ATOM    402  C   SER   466      20.208   3.701  -4.667  1.00 87.56           C
ATOM    403  O   SER   466      20.987   4.496  -4.137  1.00 87.56           O
ATOM    404  H   SER   466      19.272   2.071  -7.305  1.00  0.00           H
ATOM    405  HA  SER   466      21.637   2.607  -5.779  1.00  0.00           H
ATOM    406  HB2 SER   466      21.369   4.948  -6.658  1.00  0.00           H
ATOM    407  HB3 SER   466      19.861   4.421  -7.438  1.00  0.00           H
ATOM    408  HG  SER   466      21.034   2.915  -8.601  1.00  0.00           H
ATOM    409  N   ASP   467      19.020   3.400  -4.119  1.00 86.82           N
ATOM    410  CA  ASP   467      18.707   3.697  -2.711  1.00 86.82           C
ATOM    411  CB  ASP   467      17.262   4.167  -2.518  1.00 86.82           C
ATOM    412  CG  ASP   467      17.103   4.792  -1.121  1.00 86.82           C
ATOM    413  OD1 ASP   467      16.571   4.091  -0.234  1.00 86.82           O
ATOM    414  OD2 ASP   467      17.701   5.877  -0.899  1.00 86.82           O
ATOM    415  C   ASP   467      19.035   2.547  -1.752  1.00 86.82           C
ATOM    416  O   ASP   467      19.704   2.769  -0.744  1.00 86.82           O
ATOM    417  H   ASP   467      18.393   2.797  -4.636  1.00  0.00           H
ATOM    418  HA  ASP   467      19.331   4.520  -2.399  1.00  0.00           H
ATOM    419  HB2 ASP   467      17.025   4.918  -3.271  1.00  0.00           H
ATOM    420  HB3 ASP   467      16.582   3.322  -2.642  1.00  0.00           H
ATOM    421  N   GLU   468      18.700   1.311  -2.127  1.00 31.23           N
ATOM    422  CA  GLU   468      19.033   0.116  -1.339  1.00 31.23           C
ATOM    423  CB  GLU   468      18.494  -1.154  -2.026  1.00 31.23           C
ATOM    424  CG  GLU   468      16.960  -1.265  -2.057  1.00 31.23           C
ATOM    425  CD  GLU   468      16.316  -1.362  -0.663  1.00 31.23           C
ATOM    426  OE1 GLU   468      17.034  -1.632   0.325  1.00 31.23           O
ATOM    427  OE2 GLU   468      15.199  -0.819  -0.497  1.00 31.23           O
ATOM    428  C   GLU   468      20.550  -0.024  -1.126  1.00 31.23           C
ATOM    429  O   GLU   468      21.007   0.022   0.011  1.00 31.23           O
ATOM    430  H   GLU   468      18.181   1.198  -2.987  1.00  0.00           H
ATOM    431  HA  GLU   468      18.582   0.200  -0.347  1.00  0.00           H
ATOM    432  HB2 GLU   468      18.862  -1.196  -3.053  1.00  0.00           H
ATOM    433  HB3 GLU   468      18.891  -2.028  -1.509  1.00  0.00           H
ATOM    434  HG2 GLU   468      16.692  -2.153  -2.635  1.00  0.00           H
ATOM    435  HG3 GLU   468      16.551  -0.401  -2.584  1.00  0.00           H
ATOM    436  N   SER   469      21.353   0.072  -2.194  1.00 92.15           N
ATOM    437  CA  SER   469      22.815  -0.094  -2.179  1.00 92.15           C
ATOM    438  CB  SER   469      23.339  -0.005  -3.619  1.00 92.15           C
ATOM    439  OG  SER   469      24.601  -0.617  -3.764  1.00 92.15           O
ATOM    440  C   SER   469      23.534   0.930  -1.288  1.00 92.15           C
ATOM    441  O   SER   469      24.353   0.560  -0.441  1.00 92.15           O
ATOM    442  H   SER   469      20.904   0.145  -3.104  1.00  0.00           H
ATOM    443  HA  SER   469      23.038  -1.091  -1.804  1.00  0.00           H
ATOM    444  HB2 SER   469      23.388   1.036  -3.941  1.00  0.00           H
ATOM    445  HB3 SER   469      22.649  -0.537  -4.279  1.00  0.00           H
ATOM    446  HG  SER   469      25.298  -0.192  -3.232  1.00  0.00           H
ATOM    447  N   ARG   470      23.093   2.200  -1.321  1.00 81.40           N
ATOM    448  CA  ARG   470      23.676   3.276  -0.496  1.00 81.40           C
ATOM    449  CB  ARG   470      23.386   4.673  -1.086  1.00 81.40           C
ATOM    450  CG  ARG   470      21.905   5.075  -1.091  0.00 81.40           C
ATOM    451  CD  ARG   470      21.694   6.447  -1.743  0.00 81.40           C
ATOM    452  NE  ARG   470      20.259   6.783  -1.890  0.00 81.40           N
ATOM    453  CZ  ARG   470      19.639   7.203  -2.982  0.00 81.40           C
ATOM    454  NH1 ARG   470      20.201   7.215  -4.155  0.00 81.40           N
ATOM    455  NH2 ARG   470      18.380   7.509  -2.926  0.00 81.40           N
ATOM    456  C   ARG   470      23.328   3.171   0.992  1.00 81.40           C
ATOM    457  O   ARG   470      24.214   3.403   1.809  1.00 81.40           O
ATOM    458  H   ARG   470      22.328   2.417  -1.947  1.00  0.00           H
ATOM    459  HA  ARG   470      24.762   3.145  -0.536  1.00  0.00           H
ATOM    460  HB2 ARG   470      23.759   4.694  -2.112  1.00  0.00           H
ATOM    461  HB3 ARG   470      23.950   5.411  -0.514  1.00  0.00           H
ATOM    462  HG2 ARG   470      21.518   5.096  -0.072  0.00  0.00           H
ATOM    463  HG3 ARG   470      21.367   4.329  -1.664  0.00  0.00           H
ATOM    464  HD2 ARG   470      22.173   7.206  -1.126  0.00  0.00           H
ATOM    465  HD3 ARG   470      22.193   6.448  -2.712  0.00  0.00           H
ATOM    466  HE  ARG   470      19.637   6.579  -1.108  0.00  0.00           H
ATOM    467 HH11 ARG   470      20.981   6.577  -4.248  0.00  0.00           H
ATOM    468 HH12 ARG   470      19.651   7.427  -4.963  0.00  0.00           H
ATOM    469 HH21 ARG   470      17.916   7.163  -2.080  0.00  0.00           H
ATOM    470 HH22 ARG   470      17.845   7.659  -3.758  0.00  0.00           H
ATOM    471  N   ARG   471      22.125   2.705   1.368  1.00124.22           N
ATOM    472  CA  ARG   471      21.785   2.452   2.788  1.00124.22           C
ATOM    473  CB  ARG   471      20.311   2.772   3.076  1.00124.22           C
ATOM    474  CG  ARG   471      19.284   1.737   2.588  1.00124.22           C
ATOM    475  CD  ARG   471      17.872   2.130   3.065  1.00124.22           C
ATOM    476  NE  ARG   471      16.933   2.327   1.943  1.00124.22           N
ATOM    477  CZ  ARG   471      16.058   1.462   1.482  1.00124.22           C
ATOM    478  NH1 ARG   471      15.916   0.271   1.974  1.00124.22           N
ATOM    479  NH2 ARG   471      15.365   1.752   0.434  1.00124.22           N
ATOM    480  C   ARG   471      22.217   1.071   3.301  1.00124.22           C
ATOM    481  O   ARG   471      22.456   0.906   4.494  1.00124.22           O
ATOM    482  H   ARG   471      21.442   2.492   0.646  1.00  0.00           H
ATOM    483  HA  ARG   471      22.364   3.151   3.389  1.00  0.00           H
ATOM    484  HB2 ARG   471      20.201   2.865   4.157  1.00  0.00           H
ATOM    485  HB3 ARG   471      20.067   3.740   2.633  1.00  0.00           H
ATOM    486  HG2 ARG   471      19.314   1.679   1.502  1.00  0.00           H
ATOM    487  HG3 ARG   471      19.523   0.748   2.986  1.00  0.00           H
ATOM    488  HD2 ARG   471      17.921   3.062   3.633  1.00  0.00           H
ATOM    489  HD3 ARG   471      17.500   1.354   3.741  1.00  0.00           H
ATOM    490  HE  ARG   471      17.020   3.166   1.367  1.00  0.00           H
ATOM    491 HH11 ARG   471      16.682  -0.095   2.497  1.00  0.00           H
ATOM    492 HH12 ARG   471      15.526  -0.393   1.295  1.00  0.00           H
ATOM    493 HH21 ARG   471      15.601   2.627  -0.033  1.00  0.00           H
ATOM    494 HH22 ARG   471      14.992   0.955  -0.072  1.00  0.00           H
ATOM    495  N   LYS   472      22.420   0.114   2.394  1.00156.14           N
ATOM    496  CA  LYS   472      23.027  -1.213   2.613  1.00156.14           C
ATOM    497  CB  LYS   472      22.748  -2.036   1.338  1.00156.14           C
ATOM    498  CG  LYS   472      23.461  -3.373   1.129  1.00156.14           C
ATOM    499  CD  LYS   472      22.992  -4.534   1.994  1.00156.14           C
ATOM    500  CE  LYS   472      23.618  -4.572   3.381  1.00156.14           C
ATOM    501  NZ  LYS   472      23.318  -5.880   4.002  1.00156.14           N
ATOM    502  C   LYS   472      24.525  -1.117   2.925  1.00156.14           C
ATOM    503  O   LYS   472      25.027  -1.966   3.660  1.00156.14           O
ATOM    504  H   LYS   472      22.112   0.320   1.448  1.00  0.00           H
ATOM    505  HA  LYS   472      22.549  -1.686   3.470  1.00  0.00           H
ATOM    506  HB2 LYS   472      21.672  -2.202   1.260  1.00  0.00           H
ATOM    507  HB3 LYS   472      23.041  -1.424   0.489  1.00  0.00           H
ATOM    508  HG2 LYS   472      24.528  -3.240   1.247  1.00  0.00           H
ATOM    509  HG3 LYS   472      23.279  -3.661   0.095  1.00  0.00           H
ATOM    510  HD2 LYS   472      23.288  -5.447   1.479  1.00  0.00           H
ATOM    511  HD3 LYS   472      21.905  -4.517   2.077  1.00  0.00           H
ATOM    512  HE2 LYS   472      24.702  -4.438   3.288  1.00  0.00           H
ATOM    513  HE3 LYS   472      23.230  -3.746   3.983  1.00  0.00           H
ATOM    514  HZ1 LYS   472      23.741  -5.954   4.913  1.00  0.00           H
ATOM    515  HZ2 LYS   472      23.694  -6.620   3.405  1.00  0.00           H
ATOM    516  HZ3 LYS   472      22.319  -6.034   4.044  1.00  0.00           H
ATOM    517  N   GLY   473      25.208  -0.076   2.440  1.00 26.98           N
ATOM    518  CA  GLY   473      26.652   0.101   2.610  1.00 26.98           C
ATOM    519  C   GLY   473      27.471  -0.766   1.654  1.00 26.98           C
ATOM    520  O   GLY   473      28.373  -1.481   2.099  1.00 26.98           O
ATOM    521  H   GLY   473      24.725   0.542   1.801  1.00  0.00           H
ATOM    522  HA2 GLY   473      26.901   1.143   2.415  1.00  0.00           H
ATOM    523  HA3 GLY   473      26.939  -0.140   3.633  1.00  0.00           H
ATOM    524  N   VAL   474      27.056  -0.811   0.383  1.00118.62           N
ATOM    525  CA  VAL   474      27.758  -1.521  -0.697  1.00118.62           C
ATOM    526  CB  VAL   474      27.154  -2.905  -1.010  1.00118.62           C
ATOM    527  CG1 VAL   474      27.272  -3.809   0.216  1.00118.62           C
ATOM    528  CG2 VAL   474      25.704  -2.872  -1.500  1.00118.62           C
ATOM    529  C   VAL   474      27.836  -0.681  -1.964  1.00118.62           C
ATOM    530  O   VAL   474      26.885   0.001  -2.357  1.00118.62           O
ATOM    531  H   VAL   474      26.280  -0.222   0.100  1.00  0.00           H
ATOM    532  HA  VAL   474      28.789  -1.689  -0.380  1.00  0.00           H
ATOM    533  HB  VAL   474      27.748  -3.357  -1.802  1.00  0.00           H
ATOM    534 HG11 VAL   474      28.290  -3.757   0.566  1.00  0.00           H
ATOM    535 HG12 VAL   474      27.071  -4.834  -0.067  1.00  0.00           H
ATOM    536 HG13 VAL   474      26.618  -3.484   1.018  1.00  0.00           H
ATOM    537 HG21 VAL   474      25.274  -3.870  -1.479  1.00  0.00           H
ATOM    538 HG22 VAL   474      25.108  -2.197  -0.891  1.00  0.00           H
ATOM    539 HG23 VAL   474      25.694  -2.531  -2.532  1.00  0.00           H
ATOM    540  N   GLU   475      29.004  -0.736  -2.585  1.00 76.79           N
ATOM    541  CA  GLU   475      29.303  -0.189  -3.900  1.00 76.79           C
ATOM    542  CB  GLU   475      30.831  -0.061  -4.066  1.00 76.79           C
ATOM    543  CG  GLU   475      31.557   0.683  -2.923  1.00 76.79           C
ATOM    544  CD  GLU   475      31.761  -0.127  -1.621  1.00 76.79           C
ATOM    545  OE1 GLU   475      31.540  -1.363  -1.622  1.00 76.79           O
ATOM    546  OE2 GLU   475      32.029   0.508  -0.578  1.00 76.79           O
ATOM    547  C   GLU   475      28.693  -1.085  -4.993  1.00 76.79           C
ATOM    548  O   GLU   475      28.638  -2.305  -4.846  1.00 76.79           O
ATOM    549  H   GLU   475      29.753  -1.279  -2.157  1.00  0.00           H
ATOM    550  HA  GLU   475      28.860   0.803  -3.978  1.00  0.00           H
ATOM    551  HB2 GLU   475      31.015   0.483  -4.993  1.00  0.00           H
ATOM    552  HB3 GLU   475      31.271  -1.049  -4.173  1.00  0.00           H
ATOM    553  HG2 GLU   475      32.541   0.978  -3.292  1.00  0.00           H
ATOM    554  HG3 GLU   475      31.005   1.601  -2.704  1.00  0.00           H
ATOM    555  N   LEU   476      28.230  -0.490  -6.094  1.00 67.21           N
ATOM    556  CA  LEU   476      27.534  -1.194  -7.173  1.00 67.21           C
ATOM    557  CB  LEU   476      26.017  -1.157  -6.887  1.00 67.21           C
ATOM    558  CG  LEU   476      25.068  -1.626  -8.007  1.00 67.21           C
ATOM    559  CD1 LEU   476      25.318  -3.047  -8.521  1.00 67.21           C
ATOM    560  CD2 LEU   476      23.631  -1.583  -7.476  1.00 67.21           C
ATOM    561  C   LEU   476      27.939  -0.605  -8.527  1.00 67.21           C
ATOM    562  O   LEU   476      27.889   0.609  -8.715  1.00 67.21           O
ATOM    563  H   LEU   476      28.312   0.511  -6.181  1.00  0.00           H
ATOM    564  HA  LEU   476      27.838  -2.234  -7.158  1.00  0.00           H
ATOM    565  HB2 LEU   476      25.742  -0.131  -6.639  1.00  0.00           H
ATOM    566  HB3 LEU   476      25.835  -1.766  -6.000  1.00  0.00           H
ATOM    567  HG  LEU   476      25.155  -0.939  -8.849  1.00  0.00           H
ATOM    568 HD21 LEU   476      23.550  -2.178  -6.567  1.00  0.00           H
ATOM    569 HD22 LEU   476      22.941  -1.983  -8.216  1.00  0.00           H
ATOM    570 HD23 LEU   476      23.355  -0.553  -7.252  1.00  0.00           H
ATOM    571 HD11 LEU   476      24.687  -3.230  -9.389  1.00  0.00           H
ATOM    572 HD12 LEU   476      25.068  -3.773  -7.752  1.00  0.00           H
ATOM    573 HD13 LEU   476      26.356  -3.177  -8.816  1.00  0.00           H
ATOM    574  N   ALA   477      28.371  -1.459  -9.463  1.00 33.38           N
ATOM    575  CA  ALA   477      28.793  -1.055 -10.807  1.00 33.38           C
ATOM    576  CB  ALA   477      30.324  -1.094 -10.909  1.00 33.38           C
ATOM    577  C   ALA   477      28.138  -1.892 -11.914  1.00 33.38           C
ATOM    578  O   ALA   477      28.009  -3.114 -11.797  1.00 33.38           O
ATOM    579  H   ALA   477      28.406  -2.441  -9.221  1.00  0.00           H
ATOM    580  HA  ALA   477      28.487  -0.020 -10.971  1.00  0.00           H
ATOM    581  HB1 ALA   477      30.632  -0.815 -11.917  1.00  0.00           H
ATOM    582  HB2 ALA   477      30.757  -0.383 -10.206  1.00  0.00           H
ATOM    583  HB3 ALA   477      30.687  -2.099 -10.699  1.00  0.00           H
ATOM    584  N   VAL   478      27.879  -1.234 -13.047  1.00 42.27           N
ATOM    585  CA  VAL   478      27.453  -1.845 -14.311  1.00 42.27           C
ATOM    586  CB  VAL   478      26.234  -1.116 -14.906  1.00 42.27           C
ATOM    587  CG1 VAL   478      25.833  -1.614 -16.300  1.00 42.27           C
ATOM    588  CG2 VAL   478      25.024  -1.322 -14.003  1.00 42.27           C
ATOM    589  C   VAL   478      28.605  -1.845 -15.311  1.00 42.27           C
ATOM    590  O   VAL   478      29.247  -0.814 -15.504  1.00 42.27           O
ATOM    591  H   VAL   478      28.103  -0.250 -13.081  1.00  0.00           H
ATOM    592  HA  VAL   478      27.165  -2.875 -14.122  1.00  0.00           H
ATOM    593  HB  VAL   478      26.448  -0.050 -14.969  1.00  0.00           H
ATOM    594 HG21 VAL   478      24.798  -2.383 -13.913  1.00  0.00           H
ATOM    595 HG22 VAL   478      25.220  -0.908 -13.015  1.00  0.00           H
ATOM    596 HG23 VAL   478      24.166  -0.809 -14.438  1.00  0.00           H
ATOM    597 HG11 VAL   478      26.603  -1.360 -17.025  1.00  0.00           H
ATOM    598 HG12 VAL   478      25.685  -2.695 -16.283  1.00  0.00           H
ATOM    599 HG13 VAL   478      24.909  -1.126 -16.615  1.00  0.00           H
ATOM    600  N   PHE   479      28.685  -2.901 -16.118  1.00 59.15           N
ATOM    601  CA  PHE   479      29.524  -2.943 -17.314  0.74 59.15           C
ATOM    602  CB  PHE   479      30.715  -3.878 -17.074  0.74 59.15           C
ATOM    603  CG  PHE   479      31.552  -3.512 -15.858  0.74 59.15           C
ATOM    604  CD1 PHE   479      31.231  -4.034 -14.588  1.00 59.15           C
ATOM    605  CD2 PHE   479      32.623  -2.608 -15.989  1.00 59.15           C
ATOM    606  CE1 PHE   479      31.980  -3.658 -13.459  1.00 59.15           C
ATOM    607  CE2 PHE   479      33.372  -2.232 -14.860  1.00 59.15           C
ATOM    608  CZ  PHE   479      33.050  -2.756 -13.595  1.00 59.15           C
ATOM    609  C   PHE   479      28.671  -3.363 -18.515  1.00 59.15           C
ATOM    610  O   PHE   479      28.293  -4.523 -18.620  1.00 59.15           O
ATOM    611  H   PHE   479      28.084  -3.696 -15.926  1.00  0.00           H
ATOM    612  HA  PHE   479      29.927  -1.951 -17.515  0.74  0.00           H
ATOM    613  HB2 PHE   479      30.344  -4.895 -16.956  0.74  0.00           H
ATOM    614  HB3 PHE   479      31.354  -3.869 -17.961  0.74  0.00           H
ATOM    615  HD1 PHE   479      30.394  -4.707 -14.475  1.00  0.00           H
ATOM    616  HD2 PHE   479      32.864  -2.192 -16.956  1.00  0.00           H
ATOM    617  HE1 PHE   479      31.728  -4.057 -12.487  1.00  0.00           H
ATOM    618  HE2 PHE   479      34.188  -1.531 -14.963  1.00  0.00           H
ATOM    619  HZ  PHE   479      33.623  -2.462 -12.727  1.00  0.00           H
ATOM    620  N   VAL   480      28.286  -2.396 -19.357  1.00158.48           N
ATOM    621  CA  VAL   480      27.396  -2.617 -20.525  1.00158.48           C
ATOM    622  CB  VAL   480      26.821  -1.274 -21.036  1.00158.48           C
ATOM    623  CG1 VAL   480      25.866  -1.439 -22.231  1.00158.48           C
ATOM    624  CG2 VAL   480      26.047  -0.533 -19.934  1.00158.48           C
ATOM    625  C   VAL   480      28.100  -3.357 -21.667  1.00158.48           C
ATOM    626  O   VAL   480      27.461  -4.137 -22.362  1.00158.48           O
ATOM    627  H   VAL   480      28.546  -1.445 -19.140  1.00  0.00           H
ATOM    628  HA  VAL   480      26.564  -3.237 -20.207  1.00  0.00           H
ATOM    629  HB  VAL   480      27.652  -0.638 -21.355  1.00  0.00           H
ATOM    630 HG21 VAL   480      25.612   0.382 -20.334  1.00  0.00           H
ATOM    631 HG22 VAL   480      25.250  -1.167 -19.548  1.00  0.00           H
ATOM    632 HG23 VAL   480      26.713  -0.254 -19.127  1.00  0.00           H
ATOM    633 HG11 VAL   480      25.429  -0.480 -22.503  1.00  0.00           H
ATOM    634 HG12 VAL   480      26.404  -1.818 -23.097  1.00  0.00           H
ATOM    635 HG13 VAL   480      25.064  -2.136 -21.977  1.00  0.00           H
ATOM    636  N   SER   481      29.424  -3.196 -21.775  1.00211.86           N
ATOM    637  CA  SER   481      30.283  -3.649 -22.886  1.00211.86           C
ATOM    638  CB  SER   481      30.342  -5.175 -22.996  1.00211.86           C
ATOM    639  OG  SER   481      30.691  -5.762 -21.763  1.00211.86           O
ATOM    640  C   SER   481      29.988  -3.051 -24.264  1.00211.86           C
ATOM    641  O   SER   481      28.852  -2.734 -24.614  1.00211.86           O
ATOM    642  H   SER   481      29.856  -2.605 -21.090  1.00  0.00           H
ATOM    643  HA  SER   481      31.294  -3.330 -22.639  1.00  0.00           H
ATOM    644  HB2 SER   481      29.377  -5.554 -23.309  1.00  0.00           H
ATOM    645  HB3 SER   481      31.088  -5.457 -23.740  1.00  0.00           H
ATOM    646  HG  SER   481      29.857  -5.925 -21.276  1.00  0.00           H
ATOM    647  N   ASP   482      31.017  -3.004 -25.115  1.00225.94           N
ATOM    648  CA  ASP   482      30.901  -2.809 -26.555  1.00225.94           C
ATOM    649  CB  ASP   482      32.278  -2.909 -27.255  1.00225.94           C
ATOM    650  CG  ASP   482      33.481  -2.248 -26.569  1.00225.94           C
ATOM    651  OD1 ASP   482      33.656  -2.495 -25.354  1.00225.94           O
ATOM    652  OD2 ASP   482      34.373  -1.837 -27.342  1.00225.94           O
ATOM    653  C   ASP   482      29.967  -3.856 -27.187  1.00225.94           C
ATOM    654  O   ASP   482      29.869  -4.995 -26.714  1.00225.94           O
ATOM    655  H   ASP   482      31.963  -3.151 -24.762  1.00  0.00           H
ATOM    656  HA  ASP   482      30.490  -1.820 -26.729  1.00  0.00           H
ATOM    657  HB2 ASP   482      32.171  -2.490 -28.264  1.00  0.00           H
ATOM    658  HB3 ASP   482      32.528  -3.961 -27.375  1.00  0.00           H
ATOM    659  N   LYS   483      29.485  -3.562 -28.410  1.00296.18           N
ATOM    660  CA  LYS   483      28.866  -4.527 -29.350  1.00296.18           C
ATOM    661  CB  LYS   483      29.973  -5.517 -29.772  1.00296.18           C
ATOM    662  CG  LYS   483      29.648  -6.582 -30.835  1.00296.18           C
ATOM    663  CD  LYS   483      30.787  -7.611 -30.940  1.00296.18           C
ATOM    664  CE  LYS   483      30.842  -8.483 -29.673  1.00296.18           C
ATOM    665  NZ  LYS   483      32.029  -9.368 -29.651  1.00296.18           N
ATOM    666  C   LYS   483      27.572  -5.196 -28.836  1.00296.18           C
ATOM    667  O   LYS   483      26.912  -5.888 -29.609  1.00296.18           O
ATOM    668  H   LYS   483      29.633  -2.616 -28.733  1.00  0.00           H
ATOM    669  HA  LYS   483      28.558  -3.972 -30.233  1.00  0.00           H
ATOM    670  HB2 LYS   483      30.304  -6.036 -28.879  1.00  0.00           H
ATOM    671  HB3 LYS   483      30.827  -4.935 -30.130  1.00  0.00           H
ATOM    672  HG2 LYS   483      28.734  -7.122 -30.595  1.00  0.00           H
ATOM    673  HG3 LYS   483      29.518  -6.086 -31.798  1.00  0.00           H
ATOM    674  HD2 LYS   483      30.604  -8.244 -31.808  1.00  0.00           H
ATOM    675  HD3 LYS   483      31.733  -7.086 -31.085  1.00  0.00           H
ATOM    676  HE2 LYS   483      29.920  -9.069 -29.608  1.00  0.00           H
ATOM    677  HE3 LYS   483      30.871  -7.835 -28.792  1.00  0.00           H
ATOM    678  HZ1 LYS   483      32.039  -9.906 -28.792  1.00  0.00           H
ATOM    679  HZ2 LYS   483      32.019 -10.000 -30.438  1.00  0.00           H
ATOM    680  HZ3 LYS   483      32.873  -8.810 -29.681  1.00  0.00           H
ATOM    681  N   VAL   484      27.127  -4.912 -27.611  1.00 94.25           N
ATOM    682  CA  VAL   484      25.766  -5.205 -27.143  1.00 94.25           C
ATOM    683  CB  VAL   484      25.623  -4.892 -25.641  1.00 94.25           C
ATOM    684  CG1 VAL   484      24.175  -5.014 -25.151  1.00 94.25           C
ATOM    685  CG2 VAL   484      26.479  -5.893 -24.854  1.00 94.25           C
ATOM    686  C   VAL   484      24.750  -4.417 -27.991  1.00 94.25           C
ATOM    687  O   VAL   484      24.913  -3.209 -28.133  1.00 94.25           O
ATOM    688  H   VAL   484      27.722  -4.357 -27.007  1.00  0.00           H
ATOM    689  HA  VAL   484      25.590  -6.270 -27.265  1.00  0.00           H
ATOM    690  HB  VAL   484      25.974  -3.882 -25.436  1.00  0.00           H
ATOM    691 HG21 VAL   484      26.260  -6.911 -25.169  1.00  0.00           H
ATOM    692 HG22 VAL   484      27.536  -5.676 -25.015  1.00  0.00           H
ATOM    693 HG23 VAL   484      26.274  -5.799 -23.790  1.00  0.00           H
ATOM    694 HG11 VAL   484      24.139  -4.877 -24.070  1.00  0.00           H
ATOM    695 HG12 VAL   484      23.760  -5.988 -25.409  1.00  0.00           H
ATOM    696 HG13 VAL   484      23.561  -4.230 -25.599  1.00  0.00           H
ATOM    697  N   PRO   485      23.759  -5.072 -28.627  1.00128.13           N
ATOM    698  CA  PRO   485      22.760  -4.365 -29.428  1.00128.13           C
ATOM    699  CD  PRO   485      23.673  -6.496 -28.903  1.00128.13           C
ATOM    700  CB  PRO   485      21.974  -5.446 -30.177  1.00128.13           C
ATOM    701  CG  PRO   485      22.996  -6.578 -30.267  1.00128.13           C
ATOM    702  C   PRO   485      21.862  -3.477 -28.560  1.00128.13           C
ATOM    703  O   PRO   485      21.264  -3.960 -27.601  1.00128.13           O
ATOM    704  HA  PRO   485      23.282  -3.744 -30.156  1.00  0.00           H
ATOM    705  HD2 PRO   485      24.652  -6.972 -28.961  1.00  0.00           H
ATOM    706  HD3 PRO   485      23.056  -6.977 -28.142  1.00  0.00           H
ATOM    707  HB2 PRO   485      21.114  -5.772 -29.588  1.00  0.00           H
ATOM    708  HB3 PRO   485      21.655  -5.104 -31.162  1.00  0.00           H
ATOM    709  HG2 PRO   485      23.722  -6.364 -31.053  1.00  0.00           H
ATOM    710  HG3 PRO   485      22.535  -7.547 -30.433  1.00  0.00           H
ATOM    711  N   GLU   486      21.764  -2.202 -28.940  1.00105.74           N
ATOM    712  CA  GLU   486      21.075  -1.144 -28.191  1.00105.74           C
ATOM    713  CB  GLU   486      21.387   0.183 -28.913  1.00105.74           C
ATOM    714  CG  GLU   486      21.194   1.428 -28.041  1.00105.74           C
ATOM    715  CD  GLU   486      22.457   1.739 -27.225  1.00105.74           C
ATOM    716  OE1 GLU   486      23.139   0.810 -26.737  1.00105.74           O
ATOM    717  OE2 GLU   486      22.778   2.926 -27.012  1.00105.74           O
ATOM    718  C   GLU   486      19.558  -1.367 -28.101  1.00105.74           C
ATOM    719  O   GLU   486      18.978  -1.357 -27.016  1.00105.74           O
ATOM    720  H   GLU   486      22.375  -1.891 -29.677  1.00  0.00           H
ATOM    721  HA  GLU   486      21.473  -1.099 -27.176  1.00  0.00           H
ATOM    722  HB2 GLU   486      22.418   0.176 -29.274  1.00  0.00           H
ATOM    723  HB3 GLU   486      20.751   0.267 -29.796  1.00  0.00           H
ATOM    724  HG2 GLU   486      20.980   2.272 -28.701  1.00  0.00           H
ATOM    725  HG3 GLU   486      20.333   1.293 -27.382  1.00  0.00           H
ATOM    726  N   ILE   487      18.941  -1.684 -29.245  1.00108.86           N
ATOM    727  CA  ILE   487      17.519  -2.004 -29.383  1.00108.86           C
ATOM    728  CB  ILE   487      16.870  -1.179 -30.518  1.00108.86           C
ATOM    729  CG1 ILE   487      17.097   0.345 -30.371  1.00108.86           C
ATOM    730  CG2 ILE   487      15.364  -1.471 -30.634  1.00108.86           C
ATOM    731  CD1 ILE   487      16.599   0.976 -29.060  1.00108.86           C
ATOM    732  C   ILE   487      17.342  -3.513 -29.573  1.00108.86           C
ATOM    733  O   ILE   487      18.140  -4.186 -30.239  1.00108.86           O
ATOM    734  H   ILE   487      19.512  -1.785 -30.066  1.00  0.00           H
ATOM    735  HA  ILE   487      17.014  -1.736 -28.455  1.00  0.00           H
ATOM    736  HB  ILE   487      17.332  -1.483 -31.458  1.00  0.00           H
ATOM    737 HG12 ILE   487      18.163   0.559 -30.465  1.00  0.00           H
ATOM    738 HG13 ILE   487      16.603   0.851 -31.203  1.00  0.00           H
ATOM    739 HD11 ILE   487      16.778   2.051 -29.090  1.00  0.00           H
ATOM    740 HD12 ILE   487      15.530   0.806 -28.936  1.00  0.00           H
ATOM    741 HD13 ILE   487      17.137   0.560 -28.210  1.00  0.00           H
ATOM    742 HG21 ILE   487      14.864  -1.301 -29.679  1.00  0.00           H
ATOM    743 HG22 ILE   487      14.920  -0.829 -31.395  1.00  0.00           H
ATOM    744 HG23 ILE   487      15.206  -2.505 -30.938  1.00  0.00           H
ATOM    745  N   VAL   488      16.314  -4.062 -28.930  1.00111.77           N
ATOM    746  CA  VAL   488      16.044  -5.498 -28.840  1.00111.77           C
ATOM    747  CB  VAL   488      16.618  -6.090 -27.537  1.00111.77           C
ATOM    748  CG1 VAL   488      18.102  -5.743 -27.350  1.00111.77           C
ATOM    749  CG2 VAL   488      15.890  -5.684 -26.254  1.00111.77           C
ATOM    750  C   VAL   488      14.549  -5.776 -28.963  1.00111.77           C
ATOM    751  O   VAL   488      13.731  -4.973 -28.533  1.00111.77           O
ATOM    752  H   VAL   488      15.733  -3.446 -28.365  1.00  0.00           H
ATOM    753  HA  VAL   488      16.532  -5.992 -29.679  1.00  0.00           H
ATOM    754  HB  VAL   488      16.539  -7.174 -27.615  1.00  0.00           H
ATOM    755 HG21 VAL   488      16.348  -6.167 -25.392  1.00  0.00           H
ATOM    756 HG22 VAL   488      14.844  -5.984 -26.297  1.00  0.00           H
ATOM    757 HG23 VAL   488      15.937  -4.603 -26.119  1.00  0.00           H
ATOM    758 HG11 VAL   488      18.209  -4.687 -27.095  1.00  0.00           H
ATOM    759 HG12 VAL   488      18.658  -5.901 -28.272  1.00  0.00           H
ATOM    760 HG13 VAL   488      18.522  -6.340 -26.549  1.00  0.00           H
ATOM    761  N   MET   489      14.190  -6.963 -29.450  1.00143.99           N
ATOM    762  CA  MET   489      12.808  -7.440 -29.546  1.00143.99           C
ATOM    763  CB  MET   489      12.445  -7.616 -31.031  1.00143.99           C
ATOM    764  CG  MET   489      11.159  -8.415 -31.290  1.00143.99           C
ATOM    765  SD  MET   489       9.613  -7.552 -30.907  1.00143.99           S
ATOM    766  CE  MET   489       9.525  -6.443 -32.340  1.00143.99           C
ATOM    767  C   MET   489      12.627  -8.706 -28.698  1.00143.99           C
ATOM    768  O   MET   489      13.352  -9.690 -28.864  1.00143.99           O
ATOM    769  H   MET   489      14.920  -7.591 -29.763  1.00  0.00           H
ATOM    770  HA  MET   489      12.133  -6.683 -29.144  1.00  0.00           H
ATOM    771  HB2 MET   489      12.353  -6.632 -31.489  1.00  0.00           H
ATOM    772  HB3 MET   489      13.266  -8.122 -31.535  1.00  0.00           H
ATOM    773  HG2 MET   489      11.187  -9.346 -30.723  1.00  0.00           H
ATOM    774  HG3 MET   489      11.135  -8.687 -32.345  1.00  0.00           H
ATOM    775  HE1 MET   489       8.571  -5.916 -32.335  1.00  0.00           H
ATOM    776  HE2 MET   489      10.339  -5.719 -32.300  1.00  0.00           H
ATOM    777  HE3 MET   489       9.601  -7.024 -33.259  1.00  0.00           H
ATOM    778  N   GLY   490      11.667  -8.662 -27.775  1.00 26.50           N
ATOM    779  CA  GLY   490      11.342  -9.714 -26.804  1.00 26.50           C
ATOM    780  C   GLY   490      10.429  -9.162 -25.704  1.00 26.50           C
ATOM    781  O   GLY   490       9.898  -8.069 -25.861  1.00 26.50           O
ATOM    782  H   GLY   490      11.151  -7.791 -27.675  1.00  0.00           H
ATOM    783  HA2 GLY   490      10.830 -10.533 -27.308  1.00  0.00           H
ATOM    784  HA3 GLY   490      12.251 -10.103 -26.353  1.00  0.00           H
ATOM    785  N   ASP   491      10.189  -9.896 -24.617  1.00 58.17           N
ATOM    786  CA  ASP   491       9.320  -9.409 -23.528  1.00 58.17           C
ATOM    787  CB  ASP   491       8.658 -10.600 -22.820  1.00 58.17           C
ATOM    788  CG  ASP   491       7.581 -10.177 -21.815  1.00 58.17           C
ATOM    789  OD1 ASP   491       7.884  -9.357 -20.920  1.00 58.17           O
ATOM    790  OD2 ASP   491       6.605 -10.947 -21.692  1.00 58.17           O
ATOM    791  C   ASP   491      10.083  -8.494 -22.544  1.00 58.17           C
ATOM    792  O   ASP   491      10.965  -8.995 -21.839  1.00 58.17           O
ATOM    793  H   ASP   491      10.647 -10.785 -24.504  1.00  0.00           H
ATOM    794  HA  ASP   491       8.507  -8.842 -23.972  1.00  0.00           H
ATOM    795  HB2 ASP   491       9.418 -11.193 -22.308  1.00  0.00           H
ATOM    796  HB3 ASP   491       8.191 -11.230 -23.576  1.00  0.00           H
ATOM    797  N   PRO   492       9.756  -7.188 -22.431  1.00119.08           N
ATOM    798  CA  PRO   492      10.413  -6.290 -21.480  1.00119.08           C
ATOM    799  CD  PRO   492       8.815  -6.445 -23.262  1.00119.08           C
ATOM    800  CB  PRO   492      10.052  -4.874 -21.945  1.00119.08           C
ATOM    801  CG  PRO   492       8.708  -5.050 -22.651  1.00119.08           C
ATOM    802  C   PRO   492       9.958  -6.501 -20.029  1.00119.08           C
ATOM    803  O   PRO   492      10.745  -6.298 -19.108  1.00119.08           O
ATOM    804  HA  PRO   492      11.495  -6.417 -21.526  1.00  0.00           H
ATOM    805  HD2 PRO   492       7.833  -6.918 -23.285  1.00  0.00           H
ATOM    806  HD3 PRO   492       9.217  -6.356 -24.269  1.00  0.00           H
ATOM    807  HB2 PRO   492      10.794  -4.522 -22.657  1.00  0.00           H
ATOM    808  HB3 PRO   492       9.981  -4.169 -21.115  1.00  0.00           H
ATOM    809  HG2 PRO   492       8.552  -4.287 -23.415  1.00  0.00           H
ATOM    810  HG3 PRO   492       7.899  -5.030 -21.919  1.00  0.00           H
ATOM    811  N   GLY   493       8.688  -6.838 -19.789  1.00 27.22           N
ATOM    812  CA  GLY   493       8.087  -6.827 -18.452  1.00 27.22           C
ATOM    813  C   GLY   493       8.510  -8.021 -17.597  1.00 27.22           C
ATOM    814  O   GLY   493       9.006  -7.858 -16.479  1.00 27.22           O
ATOM    815  H   GLY   493       8.140  -7.203 -20.562  1.00  0.00           H
ATOM    816  HA2 GLY   493       7.003  -6.853 -18.558  1.00  0.00           H
ATOM    817  HA3 GLY   493       8.365  -5.910 -17.932  1.00  0.00           H
ATOM    818  N   ARG   494       8.491  -9.218 -18.187  1.00101.77           N
ATOM    819  CA  ARG   494       8.994 -10.443 -17.553  1.00101.77           C
ATOM    820  CB  ARG   494       8.477 -11.666 -18.328  1.00101.77           C
ATOM    821  CG  ARG   494       6.945 -11.776 -18.438  1.00101.77           C
ATOM    822  CD  ARG   494       6.571 -12.969 -19.343  1.00101.77           C
ATOM    823  NE  ARG   494       5.121 -13.188 -19.553  1.00101.77           N
ATOM    824  CZ  ARG   494       4.182 -12.322 -19.909  1.00101.77           C
ATOM    825  NH1 ARG   494       4.385 -11.060 -20.112  1.00101.77           N
ATOM    826  NH2 ARG   494       2.966 -12.726 -20.095  1.00101.77           N
ATOM    827  C   ARG   494      10.526 -10.438 -17.465  1.00101.77           C
ATOM    828  O   ARG   494      11.077 -10.848 -16.442  1.00101.77           O
ATOM    829  H   ARG   494       8.158  -9.265 -19.155  1.00  0.00           H
ATOM    830  HA  ARG   494       8.622 -10.494 -16.529  1.00  0.00           H
ATOM    831  HB2 ARG   494       8.897 -11.637 -19.335  1.00  0.00           H
ATOM    832  HB3 ARG   494       8.836 -12.556 -17.817  1.00  0.00           H
ATOM    833  HG2 ARG   494       6.520 -11.924 -17.445  1.00  0.00           H
ATOM    834  HG3 ARG   494       6.561 -10.849 -18.861  1.00  0.00           H
ATOM    835  HD2 ARG   494       6.985 -13.875 -18.902  1.00  0.00           H
ATOM    836  HD3 ARG   494       7.055 -12.847 -20.310  1.00  0.00           H
ATOM    837  HE  ARG   494       4.819 -14.147 -19.604  1.00  0.00           H
ATOM    838 HH11 ARG   494       5.298 -10.837 -20.513  1.00  0.00           H
ATOM    839 HH12 ARG   494       3.577 -10.527 -20.437  1.00  0.00           H
ATOM    840 HH21 ARG   494       2.856 -13.660 -20.451  1.00  0.00           H
ATOM    841 HH22 ARG   494       2.333 -11.992 -20.433  1.00  0.00           H
ATOM    842  N   PHE   495      11.219  -9.845 -18.442  1.00 57.26           N
ATOM    843  CA  PHE   495      12.681  -9.712 -18.403  1.00 57.26           C
ATOM    844  CB  PHE   495      13.212  -9.409 -19.803  1.00 57.26           C
ATOM    845  CG  PHE   495      14.725  -9.412 -19.891  1.00 57.26           C
ATOM    846  CD1 PHE   495      15.442 -10.544 -19.468  1.00 57.26           C
ATOM    847  CD2 PHE   495      15.416  -8.305 -20.419  1.00 57.26           C
ATOM    848  CE1 PHE   495      16.842 -10.554 -19.534  1.00 57.26           C
ATOM    849  CE2 PHE   495      16.820  -8.323 -20.501  1.00 57.26           C
ATOM    850  CZ  PHE   495      17.536  -9.445 -20.047  1.00 57.26           C
ATOM    851  C   PHE   495      13.186  -8.668 -17.396  1.00 57.26           C
ATOM    852  O   PHE   495      14.111  -8.968 -16.636  1.00 57.26           O
ATOM    853  H   PHE   495      10.721  -9.507 -19.257  1.00  0.00           H
ATOM    854  HA  PHE   495      13.088 -10.672 -18.088  1.00  0.00           H
ATOM    855  HB2 PHE   495      12.835  -8.436 -20.122  1.00  0.00           H
ATOM    856  HB3 PHE   495      12.834 -10.169 -20.486  1.00  0.00           H
ATOM    857  HD1 PHE   495      14.925 -11.412 -19.087  1.00  0.00           H
ATOM    858  HD2 PHE   495      14.869  -7.445 -20.776  1.00  0.00           H
ATOM    859  HE1 PHE   495      17.370 -11.426 -19.189  1.00  0.00           H
ATOM    860  HE2 PHE   495      17.348  -7.470 -20.904  1.00  0.00           H
ATOM    861  HZ  PHE   495      18.615  -9.453 -20.091  1.00  0.00           H
ATOM    862  N   ARG   496      12.444  -7.565 -17.203  1.00134.82           N
ATOM    863  CA  ARG   496      12.671  -6.610 -16.107  1.00134.82           C
ATOM    864  CB  ARG   496      11.625  -5.476 -16.167  1.00134.82           C
ATOM    865  CG  ARG   496      11.644  -4.510 -14.967  1.00134.82           C
ATOM    866  CD  ARG   496      12.960  -3.739 -14.820  1.00134.82           C
ATOM    867  NE  ARG   496      13.089  -2.684 -15.842  1.00134.82           N
ATOM    868  CZ  ARG   496      12.753  -1.413 -15.709  1.00134.82           C
ATOM    869  NH1 ARG   496      12.348  -0.915 -14.581  1.00134.82           N
ATOM    870  NH2 ARG   496      12.797  -0.609 -16.724  1.00134.82           N
ATOM    871  C   ARG   496      12.658  -7.317 -14.756  1.00134.82           C
ATOM    872  O   ARG   496      13.588  -7.107 -13.981  1.00134.82           O
ATOM    873  H   ARG   496      11.702  -7.359 -17.869  1.00  0.00           H
ATOM    874  HA  ARG   496      13.667  -6.185 -16.232  1.00  0.00           H
ATOM    875  HB2 ARG   496      11.776  -4.899 -17.080  1.00  0.00           H
ATOM    876  HB3 ARG   496      10.630  -5.914 -16.215  1.00  0.00           H
ATOM    877  HG2 ARG   496      11.461  -5.067 -14.048  1.00  0.00           H
ATOM    878  HG3 ARG   496      10.826  -3.795 -15.076  1.00  0.00           H
ATOM    879  HD2 ARG   496      12.996  -3.301 -13.821  1.00  0.00           H
ATOM    880  HD3 ARG   496      13.804  -4.425 -14.893  1.00  0.00           H
ATOM    881  HE  ARG   496      13.533  -2.934 -16.708  1.00  0.00           H
ATOM    882 HH11 ARG   496      12.504  -1.435 -13.746  1.00  0.00           H
ATOM    883 HH12 ARG   496      12.397   0.110 -14.484  1.00  0.00           H
ATOM    884 HH21 ARG   496      13.189  -0.875 -17.600  1.00  0.00           H
ATOM    885 HH22 ARG   496      12.608   0.384 -16.534  1.00  0.00           H
ATOM    886  N   GLN   497      11.719  -8.239 -14.525  1.00119.52           N
ATOM    887  CA  GLN   497      11.676  -9.072 -13.315  1.00119.52           C
ATOM    888  CB  GLN   497      10.389  -9.936 -13.315  1.00119.52           C
ATOM    889  CG  GLN   497      10.522 -11.414 -12.891  1.00119.52           C
ATOM    890  CD  GLN   497      11.050 -11.632 -11.473  1.00119.52           C
ATOM    891  OE1 GLN   497      10.680 -10.965 -10.522  1.00119.52           O
ATOM    892  NE2 GLN   497      11.890 -12.624 -11.269  1.00119.52           N
ATOM    893  C   GLN   497      12.969  -9.881 -13.112  1.00119.52           C
ATOM    894  O   GLN   497      13.508  -9.862 -12.008  1.00119.52           O
ATOM    895  H   GLN   497      10.997  -8.361 -15.225  1.00  0.00           H
ATOM    896  HA  GLN   497      11.606  -8.404 -12.455  1.00  0.00           H
ATOM    897  HB2 GLN   497       9.947  -9.926 -14.311  1.00  0.00           H
ATOM    898  HB3 GLN   497       9.664  -9.455 -12.656  1.00  0.00           H
ATOM    899  HG2 GLN   497      11.162 -11.933 -13.605  1.00  0.00           H
ATOM    900  HG3 GLN   497       9.539 -11.880 -12.952  1.00  0.00           H
ATOM    901 HE21 GLN   497      12.197 -13.195 -12.032  1.00  0.00           H
ATOM    902 HE22 GLN   497      12.148 -12.814 -10.316  1.00  0.00           H
ATOM    903  N   VAL   498      13.517 -10.523 -14.151  1.00 54.82           N
ATOM    904  CA  VAL   498      14.725 -11.363 -14.024  1.00 54.82           C
ATOM    905  CB  VAL   498      15.008 -12.146 -15.322  1.00 54.82           C
ATOM    906  CG1 VAL   498      16.370 -12.852 -15.325  1.00 54.82           C
ATOM    907  CG2 VAL   498      13.935 -13.221 -15.494  1.00 54.82           C
ATOM    908  C   VAL   498      15.948 -10.566 -13.574  1.00 54.82           C
ATOM    909  O   VAL   498      16.559 -10.929 -12.569  1.00 54.82           O
ATOM    910  H   VAL   498      13.067 -10.448 -15.057  1.00  0.00           H
ATOM    911  HA  VAL   498      14.547 -12.093 -13.234  1.00  0.00           H
ATOM    912  HB  VAL   498      14.977 -11.472 -16.177  1.00  0.00           H
ATOM    913 HG21 VAL   498      14.231 -13.920 -16.273  1.00  0.00           H
ATOM    914 HG22 VAL   498      13.839 -13.789 -14.575  1.00  0.00           H
ATOM    915 HG23 VAL   498      12.978 -12.766 -15.748  1.00  0.00           H
ATOM    916 HG11 VAL   498      17.171 -12.118 -15.288  1.00  0.00           H
ATOM    917 HG12 VAL   498      16.454 -13.521 -14.470  1.00  0.00           H
ATOM    918 HG13 VAL   498      16.492 -13.430 -16.242  1.00  0.00           H
ATOM    919  N   ILE   499      16.225  -9.415 -14.199  1.00 54.06           N
ATOM    920  CA  ILE   499      17.330  -8.544 -13.758  1.00 54.06           C
ATOM    921  CB  ILE   499      17.624  -7.406 -14.768  1.00 54.06           C
ATOM    922  CG1 ILE   499      17.794  -7.913 -16.221  1.00 54.06           C
ATOM    923  CG2 ILE   499      18.900  -6.649 -14.337  1.00 54.06           C
ATOM    924  CD1 ILE   499      17.916  -6.782 -17.253  1.00 54.06           C
ATOM    925  C   ILE   499      17.030  -7.974 -12.360  1.00 54.06           C
ATOM    926  O   ILE   499      17.855  -8.085 -11.454  1.00 54.06           O
ATOM    927  H   ILE   499      15.653  -9.140 -14.990  1.00  0.00           H
ATOM    928  HA  ILE   499      18.228  -9.155 -13.669  1.00  0.00           H
ATOM    929  HB  ILE   499      16.784  -6.709 -14.748  1.00  0.00           H
ATOM    930 HG12 ILE   499      18.679  -8.547 -16.283  1.00  0.00           H
ATOM    931 HG13 ILE   499      16.930  -8.512 -16.507  1.00  0.00           H
ATOM    932 HD11 ILE   499      18.822  -6.200 -17.089  1.00  0.00           H
ATOM    933 HD12 ILE   499      17.969  -7.211 -18.252  1.00  0.00           H
ATOM    934 HD13 ILE   499      17.044  -6.129 -17.194  1.00  0.00           H
ATOM    935 HG21 ILE   499      19.008  -5.728 -14.908  1.00  0.00           H
ATOM    936 HG22 ILE   499      19.780  -7.274 -14.495  1.00  0.00           H
ATOM    937 HG23 ILE   499      18.864  -6.375 -13.285  1.00  0.00           H
ATOM    938  N   THR   500      15.798  -7.499 -12.142  1.00 48.45           N
ATOM    939  CA  THR   500      15.384  -6.851 -10.887  1.00 48.45           C
ATOM    940  CB  THR   500      13.932  -6.344 -10.955  1.00 48.45           C
ATOM    941  OG1 THR   500      13.794  -5.412 -11.995  1.00 48.45           O
ATOM    942  CG2 THR   500      13.452  -5.629  -9.693  1.00 48.45           C
ATOM    943  C   THR   500      15.534  -7.778  -9.687  1.00 48.45           C
ATOM    944  O   THR   500      16.120  -7.381  -8.687  1.00 48.45           O
ATOM    945  H   THR   500      15.141  -7.514 -12.913  1.00  0.00           H
ATOM    946  HA  THR   500      16.033  -5.994 -10.719  1.00  0.00           H
ATOM    947  HB  THR   500      13.267  -7.186 -11.150  1.00  0.00           H
ATOM    948 HG21 THR   500      12.429  -5.283  -9.845  1.00  0.00           H
ATOM    949 HG22 THR   500      13.465  -6.305  -8.840  1.00  0.00           H
ATOM    950 HG23 THR   500      14.088  -4.768  -9.493  1.00  0.00           H
ATOM    951  HG1 THR   500      13.813  -5.934 -12.816  1.00  0.00           H
ATOM    952  N   ASN   501      15.027  -9.012  -9.758  1.00104.71           N
ATOM    953  CA  ASN   501      15.040  -9.916  -8.612  0.76104.71           C
ATOM    954  CB  ASN   501      14.027 -11.049  -8.834  0.76104.71           C
ATOM    955  CG  ASN   501      13.763 -11.795  -7.536  0.76104.71           C
ATOM    956  OD1 ASN   501      14.491 -12.697  -7.160  0.76104.71           O
ATOM    957  ND2 ASN   501      12.758 -11.399  -6.788  0.76104.71           N
ATOM    958  C   ASN   501      16.452 -10.428  -8.283  1.00104.71           C
ATOM    959  O   ASN   501      16.815 -10.431  -7.111  1.00104.71           O
ATOM    960  H   ASN   501      14.577  -9.317 -10.616  1.00  0.00           H
ATOM    961  HA  ASN   501      14.709  -9.352  -7.739  0.76  0.00           H
ATOM    962  HB2 ASN   501      13.087 -10.634  -9.197  0.76  0.00           H
ATOM    963  HB3 ASN   501      14.405 -11.748  -9.580  0.76  0.00           H
ATOM    964 HD21 ASN   501      12.131 -10.688  -7.110  0.76  0.00           H
ATOM    965 HD22 ASN   501      12.594 -11.858  -5.889  0.76  0.00           H
ATOM    966  N   LEU   502      17.312 -10.666  -9.282  1.00 84.63           N
ATOM    967  CA  LEU   502      18.710 -11.044  -9.034  1.00 84.63           C
ATOM    968  CB  LEU   502      19.373 -11.509 -10.344  1.00 84.63           C
ATOM    969  CG  LEU   502      18.793 -12.812 -10.930  1.00 84.63           C
ATOM    970  CD1 LEU   502      19.493 -13.144 -12.246  1.00 84.63           C
ATOM    971  CD2 LEU   502      18.967 -14.003  -9.989  1.00 84.63           C
ATOM    972  C   LEU   502      19.519  -9.917  -8.370  1.00 84.63           C
ATOM    973  O   LEU   502      20.178 -10.164  -7.358  1.00 84.63           O
ATOM    974  H   LEU   502      17.001 -10.545 -10.240  1.00  0.00           H
ATOM    975  HA  LEU   502      18.725 -11.868  -8.321  1.00  0.00           H
ATOM    976  HB2 LEU   502      20.437 -11.661 -10.156  1.00  0.00           H
ATOM    977  HB3 LEU   502      19.276 -10.715 -11.086  1.00  0.00           H
ATOM    978  HG  LEU   502      17.729 -12.691 -11.125  1.00  0.00           H
ATOM    979 HD21 LEU   502      18.645 -14.919 -10.482  1.00  0.00           H
ATOM    980 HD22 LEU   502      18.356 -13.860  -9.100  1.00  0.00           H
ATOM    981 HD23 LEU   502      20.011 -14.099  -9.695  1.00  0.00           H
ATOM    982 HD11 LEU   502      20.561 -13.293 -12.080  1.00  0.00           H
ATOM    983 HD12 LEU   502      19.348 -12.320 -12.943  1.00  0.00           H
ATOM    984 HD13 LEU   502      19.062 -14.046 -12.679  1.00  0.00           H
ATOM    985  N   VAL   503      19.355  -8.668  -8.822  1.00 50.21           N
ATOM    986  CA  VAL   503      19.999  -7.504  -8.182  1.00 50.21           C
ATOM    987  CB  VAL   503      19.948  -6.261  -9.094  1.00 50.21           C
ATOM    988  CG1 VAL   503      20.623  -5.042  -8.449  1.00 50.21           C
ATOM    989  CG2 VAL   503      20.689  -6.524 -10.413  1.00 50.21           C
ATOM    990  C   VAL   503      19.414  -7.218  -6.790  1.00 50.21           C
ATOM    991  O   VAL   503      20.187  -7.025  -5.852  1.00 50.21           O
ATOM    992  H   VAL   503      18.780  -8.516  -9.646  1.00  0.00           H
ATOM    993  HA  VAL   503      21.051  -7.745  -8.028  1.00  0.00           H
ATOM    994  HB  VAL   503      18.909  -6.016  -9.313  1.00  0.00           H
ATOM    995 HG21 VAL   503      20.638  -5.640 -11.049  1.00  0.00           H
ATOM    996 HG22 VAL   503      21.732  -6.765 -10.209  1.00  0.00           H
ATOM    997 HG23 VAL   503      20.239  -7.355 -10.951  1.00  0.00           H
ATOM    998 HG11 VAL   503      20.596  -4.196  -9.137  1.00  0.00           H
ATOM    999 HG12 VAL   503      21.662  -5.270  -8.205  1.00  0.00           H
ATOM   1000 HG13 VAL   503      20.102  -4.755  -7.537  1.00  0.00           H
ATOM   1001  N   ASN   504      18.104  -7.434  -6.595  1.00 84.95           N
ATOM   1002  CA  ASN   504      17.446  -7.372  -5.284  1.00 84.95           C
ATOM   1003  CB  ASN   504      15.929  -7.603  -5.446  1.00 84.95           C
ATOM   1004  CG  ASN   504      15.108  -7.171  -4.243  1.00 84.95           C
ATOM   1005  OD1 ASN   504      15.595  -6.866  -3.172  1.00 84.95           O
ATOM   1006  ND2 ASN   504      13.809  -7.072  -4.396  1.00 84.95           N
ATOM   1007  C   ASN   504      18.044  -8.387  -4.301  1.00 84.95           C
ATOM   1008  O   ASN   504      18.525  -8.010  -3.239  1.00 84.95           O
ATOM   1009  H   ASN   504      17.524  -7.596  -7.410  1.00  0.00           H
ATOM   1010  HA  ASN   504      17.601  -6.376  -4.868  1.00  0.00           H
ATOM   1011  HB2 ASN   504      15.571  -7.038  -6.296  1.00  0.00           H
ATOM   1012  HB3 ASN   504      15.725  -8.656  -5.631  1.00  0.00           H
ATOM   1013 HD21 ASN   504      13.372  -7.347  -5.253  1.00  0.00           H
ATOM   1014 HD22 ASN   504      13.293  -6.795  -3.580  1.00  0.00           H
ATOM   1015  N   ASN   505      18.149  -9.660  -4.692  1.00 89.96           N
ATOM   1016  CA  ASN   505      18.697 -10.691  -3.812  1.00 89.96           C
ATOM   1017  CB  ASN   505      18.465 -12.085  -4.409  1.00 89.96           C
ATOM   1018  CG  ASN   505      17.046 -12.378  -4.876  1.00 89.96           C
ATOM   1019  OD1 ASN   505      16.032 -12.037  -4.252  1.00 89.96           O
ATOM   1020  ND2 ASN   505      16.941 -13.206  -5.884  1.00 89.96           N
ATOM   1021  C   ASN   505      20.186 -10.443  -3.489  1.00 89.96           C
ATOM   1022  O   ASN   505      20.581 -10.618  -2.337  1.00 89.96           O
ATOM   1023  H   ASN   505      17.791  -9.916  -5.606  1.00  0.00           H
ATOM   1024  HA  ASN   505      18.163 -10.641  -2.864  1.00  0.00           H
ATOM   1025  HB2 ASN   505      19.149 -12.215  -5.250  1.00  0.00           H
ATOM   1026  HB3 ASN   505      18.724 -12.817  -3.650  1.00  0.00           H
ATOM   1027 HD21 ASN   505      17.759 -13.537  -6.366  1.00  0.00           H
ATOM   1028 HD22 ASN   505      16.009 -13.360  -6.257  1.00  0.00           H
ATOM   1029  N   SER   506      20.958  -9.867  -4.421  1.00259.90           N
ATOM   1030  CA  SER   506      22.329  -9.417  -4.148  1.00259.90           C
ATOM   1031  CB  SER   506      23.020  -8.966  -5.441  1.00259.90           C
ATOM   1032  OG  SER   506      24.344  -8.550  -5.163  1.00259.90           O
ATOM   1033  C   SER   506      22.379  -8.332  -3.062  1.00259.90           C
ATOM   1034  O   SER   506      22.953  -8.582  -1.999  1.00259.90           O
ATOM   1035  H   SER   506      20.574  -9.703  -5.345  1.00  0.00           H
ATOM   1036  HA  SER   506      22.891 -10.269  -3.767  1.00  0.00           H
ATOM   1037  HB2 SER   506      22.469  -8.139  -5.888  1.00  0.00           H
ATOM   1038  HB3 SER   506      23.042  -9.804  -6.140  1.00  0.00           H
ATOM   1039  HG  SER   506      24.903  -8.734  -5.929  1.00  0.00           H
ATOM   1040  N   VAL   507      21.590  -7.250  -3.175  1.00157.36           N
ATOM   1041  CA  VAL   507      21.540  -6.206  -2.124  1.00157.36           C
ATOM   1042  CB  VAL   507      20.944  -4.863  -2.596  1.00157.36           C
ATOM   1043  CG1 VAL   507      21.774  -4.238  -3.722  1.00157.36           C
ATOM   1044  CG2 VAL   507      19.482  -4.935  -3.040  1.00157.36           C
ATOM   1045  C   VAL   507      20.860  -6.659  -0.823  1.00157.36           C
ATOM   1046  O   VAL   507      21.254  -6.188   0.242  1.00157.36           O
ATOM   1047  H   VAL   507      21.048  -7.125  -4.026  1.00  0.00           H
ATOM   1048  HA  VAL   507      22.571  -5.988  -1.850  1.00  0.00           H
ATOM   1049  HB  VAL   507      20.990  -4.173  -1.752  1.00  0.00           H
ATOM   1050 HG11 VAL   507      21.362  -3.265  -3.990  1.00  0.00           H
ATOM   1051 HG12 VAL   507      21.768  -4.881  -4.603  1.00  0.00           H
ATOM   1052 HG13 VAL   507      22.799  -4.097  -3.381  1.00  0.00           H
ATOM   1053 HG21 VAL   507      19.116  -3.932  -3.248  1.00  0.00           H
ATOM   1054 HG22 VAL   507      18.863  -5.375  -2.258  1.00  0.00           H
ATOM   1055 HG23 VAL   507      19.404  -5.531  -3.943  1.00  0.00           H
ATOM   1056  N   LYS   508      19.974  -7.665  -0.840  1.00116.68           N
ATOM   1057  CA  LYS   508      19.429  -8.284   0.386  1.00116.68           C
ATOM   1058  CB  LYS   508      18.258  -9.234   0.055  1.00116.68           C
ATOM   1059  CG  LYS   508      16.970  -8.498  -0.354  1.00116.68           C
ATOM   1060  CD  LYS   508      15.841  -9.457  -0.784  1.00116.68           C
ATOM   1061  CE  LYS   508      15.117 -10.062   0.430  1.00116.68           C
ATOM   1062  NZ  LYS   508      14.045 -11.017   0.052  1.00116.68           N
ATOM   1063  C   LYS   508      20.505  -9.033   1.181  1.00116.68           C
ATOM   1064  O   LYS   508      20.514  -8.947   2.410  1.00116.68           O
ATOM   1065  H   LYS   508      19.649  -7.991  -1.748  1.00  0.00           H
ATOM   1066  HA  LYS   508      19.062  -7.495   1.043  1.00  0.00           H
ATOM   1067  HB2 LYS   508      18.562  -9.910  -0.742  1.00  0.00           H
ATOM   1068  HB3 LYS   508      18.038  -9.837   0.937  1.00  0.00           H
ATOM   1069  HG2 LYS   508      16.626  -7.879   0.477  1.00  0.00           H
ATOM   1070  HG3 LYS   508      17.189  -7.829  -1.181  1.00  0.00           H
ATOM   1071  HD2 LYS   508      15.118  -8.891  -1.372  1.00  0.00           H
ATOM   1072  HD3 LYS   508      16.248 -10.246  -1.416  1.00  0.00           H
ATOM   1073  HE2 LYS   508      14.676  -9.240   1.002  1.00  0.00           H
ATOM   1074  HE3 LYS   508      15.849 -10.564   1.072  1.00  0.00           H
ATOM   1075  HZ1 LYS   508      13.403 -11.150   0.828  1.00  0.00           H
ATOM   1076  HZ2 LYS   508      13.544 -10.736  -0.790  1.00  0.00           H
ATOM   1077  HZ3 LYS   508      14.431 -11.931  -0.179  1.00  0.00           H
ATOM   1078  N   PHE   509      21.404  -9.757   0.506  1.00125.18           N
ATOM   1079  CA  PHE   509      22.220 -10.803   1.140  1.00125.18           C
ATOM   1080  CB  PHE   509      21.772 -12.168   0.608  1.00125.18           C
ATOM   1081  CG  PHE   509      20.298 -12.500   0.805  1.00125.18           C
ATOM   1082  CD1 PHE   509      19.741 -12.550   2.099  1.00125.18           C
ATOM   1083  CD2 PHE   509      19.483 -12.784  -0.306  1.00125.18           C
ATOM   1084  CE1 PHE   509      18.382 -12.874   2.276  1.00125.18           C
ATOM   1085  CE2 PHE   509      18.124 -13.093  -0.132  1.00125.18           C
ATOM   1086  CZ  PHE   509      17.571 -13.141   1.159  1.00125.18           C
ATOM   1087  C   PHE   509      23.749 -10.623   1.049  1.00125.18           C
ATOM   1088  O   PHE   509      24.471 -11.288   1.799  1.00125.18           O
ATOM   1089  H   PHE   509      21.307  -9.785  -0.505  1.00  0.00           H
ATOM   1090  HA  PHE   509      22.013 -10.802   2.209  1.00  0.00           H
ATOM   1091  HB2 PHE   509      22.003 -12.194  -0.456  1.00  0.00           H
ATOM   1092  HB3 PHE   509      22.360 -12.942   1.101  1.00  0.00           H
ATOM   1093  HD1 PHE   509      20.356 -12.339   2.960  1.00  0.00           H
ATOM   1094  HD2 PHE   509      19.902 -12.767  -1.301  1.00  0.00           H
ATOM   1095  HE1 PHE   509      17.960 -12.920   3.271  1.00  0.00           H
ATOM   1096  HE2 PHE   509      17.510 -13.318  -0.992  1.00  0.00           H
ATOM   1097  HZ  PHE   509      16.528 -13.398   1.289  1.00  0.00           H
ATOM   1098  N   THR   510      24.248  -9.598   0.350  1.00147.91           N
ATOM   1099  CA  THR   510      25.573  -9.025   0.645  1.00147.91           C
ATOM   1100  CB  THR   510      26.064  -8.062  -0.447  1.00147.91           C
ATOM   1101  OG1 THR   510      27.390  -7.699  -0.124  1.00147.91           O
ATOM   1102  CG2 THR   510      25.259  -6.769  -0.533  1.00147.91           C
ATOM   1103  C   THR   510      25.591  -8.355   2.025  1.00147.91           C
ATOM   1104  O   THR   510      24.575  -7.841   2.505  1.00147.91           O
ATOM   1105  H   THR   510      23.633  -9.097  -0.287  1.00  0.00           H
ATOM   1106  HA  THR   510      26.286  -9.846   0.669  1.00  0.00           H
ATOM   1107  HB  THR   510      26.051  -8.570  -1.412  1.00  0.00           H
ATOM   1108 HG21 THR   510      25.586  -6.200  -1.403  1.00  0.00           H
ATOM   1109 HG22 THR   510      25.386  -6.177   0.370  1.00  0.00           H
ATOM   1110 HG23 THR   510      24.203  -6.989  -0.640  1.00  0.00           H
ATOM   1111  HG1 THR   510      27.743  -7.159  -0.845  1.00  0.00           H
ATOM   1112  N   LEU   511      26.739  -8.360   2.710  1.00101.72           N
ATOM   1113  CA  LEU   511      26.891  -7.720   4.024  1.00101.72           C
ATOM   1114  CB  LEU   511      27.661  -8.633   4.998  1.00101.72           C
ATOM   1115  CG  LEU   511      26.795  -9.753   5.616  1.00101.72           C
ATOM   1116  CD1 LEU   511      26.610 -10.960   4.697  1.00101.72           C
ATOM   1117  CD2 LEU   511      27.443 -10.249   6.912  1.00101.72           C
ATOM   1118  C   LEU   511      27.519  -6.322   3.935  1.00101.72           C
ATOM   1119  O   LEU   511      27.054  -5.434   4.647  1.00101.72           O
ATOM   1120  H   LEU   511      27.555  -8.707   2.225  1.00  0.00           H
ATOM   1121  HA  LEU   511      25.904  -7.560   4.458  1.00  0.00           H
ATOM   1122  HB2 LEU   511      28.537  -9.060   4.506  1.00  0.00           H
ATOM   1123  HB3 LEU   511      28.013  -8.001   5.813  1.00  0.00           H
ATOM   1124  HG  LEU   511      25.815  -9.349   5.873  1.00  0.00           H
ATOM   1125 HD21 LEU   511      26.817 -11.023   7.358  1.00  0.00           H
ATOM   1126 HD22 LEU   511      27.528  -9.426   7.620  1.00  0.00           H
ATOM   1127 HD23 LEU   511      28.430 -10.659   6.701  1.00  0.00           H
ATOM   1128 HD11 LEU   511      26.040 -11.735   5.211  1.00  0.00           H
ATOM   1129 HD12 LEU   511      27.575 -11.359   4.390  1.00  0.00           H
ATOM   1130 HD13 LEU   511      26.042 -10.670   3.815  1.00  0.00           H
ATOM   1131  N   ARG   512      28.610  -6.179   3.171  1.00218.02           N
ATOM   1132  CA  ARG   512      29.430  -4.971   2.943  1.00218.02           C
ATOM   1133  CB  ARG   512      30.446  -4.737   4.078  1.00218.02           C
ATOM   1134  CG  ARG   512      29.842  -4.384   5.436  1.00218.02           C
ATOM   1135  CD  ARG   512      30.968  -4.071   6.429  1.00218.02           C
ATOM   1136  NE  ARG   512      30.445  -3.853   7.791  1.00218.02           N
ATOM   1137  CZ  ARG   512      30.030  -4.783   8.633  1.00218.02           C
ATOM   1138  NH1 ARG   512      30.069  -6.054   8.338  1.00218.02           N
ATOM   1139  NH2 ARG   512      29.563  -4.451   9.802  1.00218.02           N
ATOM   1140  C   ARG   512      30.251  -5.184   1.667  1.00218.02           C
ATOM   1141  O   ARG   512      30.690  -6.312   1.458  1.00218.02           O
ATOM   1142  H   ARG   512      28.872  -6.972   2.595  1.00  0.00           H
ATOM   1143  HA  ARG   512      28.795  -4.091   2.812  1.00  0.00           H
ATOM   1144  HB2 ARG   512      31.063  -5.631   4.187  1.00  0.00           H
ATOM   1145  HB3 ARG   512      31.101  -3.915   3.784  1.00  0.00           H
ATOM   1146  HG2 ARG   512      29.185  -3.519   5.337  1.00  0.00           H
ATOM   1147  HG3 ARG   512      29.273  -5.234   5.807  1.00  0.00           H
ATOM   1148  HD2 ARG   512      31.489  -3.171   6.094  1.00  0.00           H
ATOM   1149  HD3 ARG   512      31.689  -4.891   6.433  1.00  0.00           H
ATOM   1150  HE  ARG   512      30.359  -2.893   8.080  1.00  0.00           H
ATOM   1151 HH11 ARG   512      30.390  -6.311   7.420  1.00  0.00           H
ATOM   1152 HH12 ARG   512      29.724  -6.747   8.971  1.00  0.00           H
ATOM   1153 HH21 ARG   512      29.497  -3.480  10.052  1.00  0.00           H
ATOM   1154 HH22 ARG   512      29.232  -5.155  10.434  1.00  0.00           H
ATOM   1155  N   GLY   513      30.734  -4.095   1.074  1.00 35.47           N
ATOM   1156  CA  GLY   513      31.646  -4.142  -0.069  1.00 35.47           C
ATOM   1157  C   GLY   513      30.972  -4.436  -1.415  1.00 35.47           C
ATOM   1158  O   GLY   513      29.826  -4.883  -1.479  1.00 35.47           O
ATOM   1159  H   GLY   513      30.342  -3.196   1.312  1.00  0.00           H
ATOM   1160  HA2 GLY   513      32.405  -4.905   0.099  1.00  0.00           H
ATOM   1161  HA3 GLY   513      32.156  -3.182  -0.141  1.00  0.00           H
ATOM   1162  N   HIS   514      31.754  -4.230  -2.474  1.00 97.17           N
ATOM   1163  CA  HIS   514      31.325  -4.139  -3.871  1.00 97.17           C
ATOM   1164  ND1 HIS   514      32.073  -2.137  -6.492  1.00 97.17           N
ATOM   1165  CG  HIS   514      32.286  -3.463  -6.126  1.00 97.17           C
ATOM   1166  CB  HIS   514      32.584  -3.923  -4.727  1.00 97.17           C
ATOM   1167  NE2 HIS   514      31.576  -3.434  -8.200  1.00 97.17           N
ATOM   1168  CD2 HIS   514      31.982  -4.267  -7.183  1.00 97.17           C
ATOM   1169  CE1 HIS   514      31.626  -2.169  -7.751  1.00 97.17           C
ATOM   1170  C   HIS   514      30.502  -5.328  -4.399  1.00 97.17           C
ATOM   1171  O   HIS   514      30.910  -6.483  -4.272  1.00 97.17           O
ATOM   1172  H   HIS   514      32.616  -3.754  -2.267  1.00  0.00           H
ATOM   1173  HA  HIS   514      30.707  -3.247  -3.957  1.00  0.00           H
ATOM   1174  HB2 HIS   514      33.205  -3.159  -4.259  1.00  0.00           H
ATOM   1175  HB3 HIS   514      33.159  -4.848  -4.770  1.00  0.00           H
ATOM   1176  HD2 HIS   514      31.936  -5.347  -7.161  1.00  0.00           H
ATOM   1177  HE1 HIS   514      31.279  -1.299  -8.288  1.00  0.00           H
ATOM   1178  HE2 HIS   514      31.081  -3.726  -9.029  1.00  0.00           H
ATOM   1179  N   ILE   515      29.503  -5.014  -5.227  1.00147.81           N
ATOM   1180  CA  ILE   515      28.692  -5.942  -6.032  1.00147.81           C
ATOM   1181  CB  ILE   515      27.302  -6.136  -5.377  1.00147.81           C
ATOM   1182  CG1 ILE   515      26.477  -4.831  -5.312  1.00147.81           C
ATOM   1183  CG2 ILE   515      27.430  -6.737  -3.963  1.00147.81           C
ATOM   1184  CD1 ILE   515      24.974  -5.072  -5.135  1.00147.81           C
ATOM   1185  C   ILE   515      28.605  -5.452  -7.494  1.00147.81           C
ATOM   1186  O   ILE   515      28.788  -4.264  -7.768  1.00147.81           O
ATOM   1187  H   ILE   515      29.274  -4.027  -5.315  1.00  0.00           H
ATOM   1188  HA  ILE   515      29.184  -6.916  -6.057  1.00  0.00           H
ATOM   1189  HB  ILE   515      26.759  -6.850  -5.996  1.00  0.00           H
ATOM   1190 HG12 ILE   515      26.831  -4.207  -4.492  1.00  0.00           H
ATOM   1191 HG13 ILE   515      26.616  -4.266  -6.229  1.00  0.00           H
ATOM   1192 HD11 ILE   515      24.459  -4.112  -5.144  1.00  0.00           H
ATOM   1193 HD12 ILE   515      24.778  -5.572  -4.187  1.00  0.00           H
ATOM   1194 HD13 ILE   515      24.595  -5.683  -5.955  1.00  0.00           H
ATOM   1195 HG21 ILE   515      27.743  -5.969  -3.254  1.00  0.00           H
ATOM   1196 HG22 ILE   515      28.182  -7.521  -3.964  1.00  0.00           H
ATOM   1197 HG23 ILE   515      26.472  -7.154  -3.653  1.00  0.00           H
ATOM   1198  N   PHE   516      28.355  -6.326  -8.476  1.00106.90           N
ATOM   1199  CA  PHE   516      28.320  -5.898  -9.889  1.00106.90           C
ATOM   1200  CB  PHE   516      29.712  -6.020 -10.548  1.00106.90           C
ATOM   1201  CG  PHE   516      30.248  -7.410 -10.869  1.00106.90           C
ATOM   1202  CD1 PHE   516      29.633  -8.217 -11.850  1.00106.90           C
ATOM   1203  CD2 PHE   516      31.434  -7.863 -10.257  1.00106.90           C
ATOM   1204  CE1 PHE   516      30.187  -9.456 -12.209  1.00106.90           C
ATOM   1205  CE2 PHE   516      31.995  -9.099 -10.625  1.00106.90           C
ATOM   1206  CZ  PHE   516      31.378  -9.889 -11.608  1.00106.90           C
ATOM   1207  C   PHE   516      27.209  -6.519 -10.737  1.00106.90           C
ATOM   1208  O   PHE   516      26.712  -7.609 -10.456  1.00106.90           O
ATOM   1209  H   PHE   516      28.177  -7.301  -8.248  1.00  0.00           H
ATOM   1210  HA  PHE   516      28.084  -4.835  -9.902  1.00  0.00           H
ATOM   1211  HB2 PHE   516      29.690  -5.463 -11.486  1.00  0.00           H
ATOM   1212  HB3 PHE   516      30.432  -5.509  -9.910  1.00  0.00           H
ATOM   1213  HD1 PHE   516      28.728  -7.899 -12.338  1.00  0.00           H
ATOM   1214  HD2 PHE   516      31.918  -7.268  -9.497  1.00  0.00           H
ATOM   1215  HE1 PHE   516      29.687 -10.091 -12.927  1.00  0.00           H
ATOM   1216  HE2 PHE   516      32.879  -9.473 -10.124  1.00  0.00           H
ATOM   1217  HZ  PHE   516      31.794 -10.858 -11.860  1.00  0.00           H
ATOM   1218  N   VAL   517      26.950  -5.864 -11.876  1.00 53.37           N
ATOM   1219  CA  VAL   517      26.133  -6.363 -12.989  1.00 53.37           C
ATOM   1220  CB  VAL   517      24.773  -5.640 -13.055  1.00 53.37           C
ATOM   1221  CG1 VAL   517      23.883  -6.245 -14.149  1.00 53.37           C
ATOM   1222  CG2 VAL   517      24.014  -5.707 -11.723  1.00 53.37           C
ATOM   1223  C   VAL   517      26.914  -6.211 -14.299  1.00 53.37           C
ATOM   1224  O   VAL   517      27.039  -5.112 -14.842  1.00 53.37           O
ATOM   1225  H   VAL   517      27.393  -4.958 -12.003  1.00  0.00           H
ATOM   1226  HA  VAL   517      25.932  -7.423 -12.834  1.00  0.00           H
ATOM   1227  HB  VAL   517      24.938  -4.588 -13.286  1.00  0.00           H
ATOM   1228 HG21 VAL   517      23.037  -5.236 -11.830  1.00  0.00           H
ATOM   1229 HG22 VAL   517      24.562  -5.169 -10.952  1.00  0.00           H
ATOM   1230 HG23 VAL   517      23.894  -6.743 -11.413  1.00  0.00           H
ATOM   1231 HG11 VAL   517      22.901  -5.772 -14.131  1.00  0.00           H
ATOM   1232 HG12 VAL   517      23.766  -7.316 -13.988  1.00  0.00           H
ATOM   1233 HG13 VAL   517      24.326  -6.075 -15.131  1.00  0.00           H
ATOM   1234  N   GLN   518      27.528  -7.296 -14.769  1.00 44.47           N
ATOM   1235  CA  GLN   518      28.154  -7.339 -16.093  1.00 44.47           C
ATOM   1236  CB  GLN   518      29.364  -8.283 -16.107  1.00 44.47           C
ATOM   1237  CG  GLN   518      30.570  -7.693 -15.362  1.00 44.47           C
ATOM   1238  CD  GLN   518      31.819  -8.552 -15.514  1.00 44.47           C
ATOM   1239  OE1 GLN   518      32.282  -8.824 -16.612  1.00 44.47           O
ATOM   1240  NE2 GLN   518      32.445  -8.966 -14.437  1.00 44.47           N
ATOM   1241  C   GLN   518      27.143  -7.753 -17.162  1.00 44.47           C
ATOM   1242  O   GLN   518      26.357  -8.677 -16.954  1.00 44.47           O
ATOM   1243  H   GLN   518      27.323  -8.183 -14.318  1.00  0.00           H
ATOM   1244  HA  GLN   518      28.504  -6.341 -16.356  1.00  0.00           H
ATOM   1245  HB2 GLN   518      29.089  -9.245 -15.670  1.00  0.00           H
ATOM   1246  HB3 GLN   518      29.652  -8.442 -17.146  1.00  0.00           H
ATOM   1247  HG2 GLN   518      30.329  -7.570 -14.312  1.00  0.00           H
ATOM   1248  HG3 GLN   518      30.803  -6.711 -15.764  1.00  0.00           H
ATOM   1249 HE21 GLN   518      32.048  -8.822 -13.518  1.00  0.00           H
ATOM   1250 HE22 GLN   518      33.252  -9.545 -14.571  1.00  0.00           H
ATOM   1251  N   VAL   519      27.252  -7.138 -18.336  1.00 76.06           N
ATOM   1252  CA  VAL   519      26.526  -7.473 -19.565  1.00 76.06           C
ATOM   1253  CB  VAL   519      25.421  -6.438 -19.853  1.00 76.06           C
ATOM   1254  CG1 VAL   519      24.560  -6.852 -21.052  1.00 76.06           C
ATOM   1255  CG2 VAL   519      24.496  -6.243 -18.644  1.00 76.06           C
ATOM   1256  C   VAL   519      27.538  -7.517 -20.707  1.00 76.06           C
ATOM   1257  O   VAL   519      28.375  -6.626 -20.814  1.00 76.06           O
ATOM   1258  H   VAL   519      27.907  -6.364 -18.417  1.00  0.00           H
ATOM   1259  HA  VAL   519      26.075  -8.458 -19.468  1.00  0.00           H
ATOM   1260  HB  VAL   519      25.886  -5.479 -20.083  1.00  0.00           H
ATOM   1261 HG11 VAL   519      23.788  -6.102 -21.221  1.00  0.00           H
ATOM   1262 HG12 VAL   519      25.174  -6.917 -21.949  1.00  0.00           H
ATOM   1263 HG13 VAL   519      24.086  -7.815 -20.857  1.00  0.00           H
ATOM   1264 HG21 VAL   519      24.146  -7.208 -18.283  1.00  0.00           H
ATOM   1265 HG22 VAL   519      23.642  -5.635 -18.929  1.00  0.00           H
ATOM   1266 HG23 VAL   519      25.032  -5.726 -17.847  1.00  0.00           H
ATOM   1267  N   HIS   520      27.561  -8.598 -21.491  1.00149.09           N
ATOM   1268  CA  HIS   520      28.591  -8.840 -22.517  1.00149.09           C
ATOM   1269  ND1 HIS   520      29.955 -11.223 -19.955  1.00149.09           N
ATOM   1270  CG  HIS   520      30.005 -10.164 -20.860  1.00149.09           C
ATOM   1271  CB  HIS   520      29.331 -10.149 -22.211  1.00149.09           C
ATOM   1272  NE2 HIS   520      31.204  -9.623 -19.101  1.00149.09           N
ATOM   1273  CD2 HIS   520      30.785  -9.175 -20.333  1.00149.09           C
ATOM   1274  CE1 HIS   520      30.686 -10.843 -18.896  1.00149.09           C
ATOM   1275  C   HIS   520      28.015  -8.762 -23.932  1.00149.09           C
ATOM   1276  O   HIS   520      28.352  -9.537 -24.834  1.00149.09           O
ATOM   1277  H   HIS   520      26.898  -9.344 -21.291  1.00  0.00           H
ATOM   1278  HA  HIS   520      29.332  -8.041 -22.484  1.00  0.00           H
ATOM   1279  HB2 HIS   520      28.622 -10.978 -22.260  1.00  0.00           H
ATOM   1280  HB3 HIS   520      30.101 -10.308 -22.965  1.00  0.00           H
ATOM   1281  HD2 HIS   520      31.018  -8.226 -20.793  1.00  0.00           H
ATOM   1282  HE1 HIS   520      30.830 -11.429 -17.996  1.00  0.00           H
ATOM   1283  HE2 HIS   520      31.768  -9.116 -18.417  1.00  0.00           H
ATOM   1284  N   ARG   592      19.565 -11.111 -36.571  1.00167.10           N
ATOM   1285  CA  ARG   592      19.283 -12.385 -35.908  1.00167.10           C
ATOM   1286  CB  ARG   592      20.424 -13.407 -36.128  1.00167.10           C
ATOM   1287  CG  ARG   592      21.008 -13.541 -37.549  1.00167.10           C
ATOM   1288  CD  ARG   592      21.992 -12.431 -37.971  1.00167.10           C
ATOM   1289  NE  ARG   592      23.005 -12.165 -36.929  1.00167.10           N
ATOM   1290  CZ  ARG   592      24.136 -12.813 -36.727  1.00167.10           C
ATOM   1291  NH1 ARG   592      24.599 -13.686 -37.579  1.00167.10           N
ATOM   1292  NH2 ARG   592      24.824 -12.606 -35.641  1.00167.10           N
ATOM   1293  C   ARG   592      19.074 -12.183 -34.401  1.00167.10           C
ATOM   1294  O   ARG   592      19.424 -11.130 -33.868  1.00167.10           O
ATOM   1295  H   ARG   592      19.333 -10.261 -36.065  1.00  0.00           H
ATOM   1296  HA  ARG   592      18.357 -12.799 -36.313  1.00  0.00           H
ATOM   1297  HB2 ARG   592      21.229 -13.199 -35.422  1.00  0.00           H
ATOM   1298  HB3 ARG   592      20.034 -14.386 -35.852  1.00  0.00           H
ATOM   1299  HG2 ARG   592      20.191 -13.591 -38.270  1.00  0.00           H
ATOM   1300  HG3 ARG   592      21.545 -14.489 -37.593  1.00  0.00           H
ATOM   1301  HD2 ARG   592      22.467 -12.715 -38.912  1.00  0.00           H
ATOM   1302  HD3 ARG   592      21.438 -11.514 -38.167  1.00  0.00           H
ATOM   1303  HE  ARG   592      22.708 -11.529 -36.205  1.00  0.00           H
ATOM   1304 HH11 ARG   592      24.060 -13.870 -38.405  1.00  0.00           H
ATOM   1305 HH12 ARG   592      25.447 -14.185 -37.400  1.00  0.00           H
ATOM   1306 HH21 ARG   592      24.426 -12.031 -34.918  1.00  0.00           H
ATOM   1307 HH22 ARG   592      25.643 -13.149 -35.452  1.00  0.00           H
ATOM   1308  N   ASP   593      18.772 -13.273 -33.708  1.00124.55           N
ATOM   1309  CA  ASP   593      19.011 -13.466 -32.280  1.00124.55           C
ATOM   1310  CB  ASP   593      18.770 -14.940 -31.896  1.00124.55           C
ATOM   1311  CG  ASP   593      17.435 -15.529 -32.359  1.00124.55           C
ATOM   1312  OD1 ASP   593      17.211 -15.523 -33.593  1.00124.55           O
ATOM   1313  OD2 ASP   593      16.764 -16.145 -31.499  1.00124.55           O
ATOM   1314  C   ASP   593      20.445 -13.101 -31.851  1.00124.55           C
ATOM   1315  O   ASP   593      21.414 -13.377 -32.569  1.00124.55           O
ATOM   1316  H   ASP   593      18.392 -14.084 -34.190  1.00  0.00           H
ATOM   1317  HA  ASP   593      18.305 -12.850 -31.727  1.00  0.00           H
ATOM   1318  HB2 ASP   593      19.565 -15.543 -32.339  1.00  0.00           H
ATOM   1319  HB3 ASP   593      18.867 -15.036 -30.816  1.00  0.00           H
ATOM   1320  N   VAL   594      20.591 -12.796 -30.558  1.00151.42           N
ATOM   1321  CA  VAL   594      21.736 -13.260 -29.754  1.00151.42           C
ATOM   1322  CB  VAL   594      22.853 -12.200 -29.569  1.00151.42           C
ATOM   1323  CG1 VAL   594      23.270 -11.512 -30.876  1.00151.42           C
ATOM   1324  CG2 VAL   594      22.504 -11.126 -28.531  1.00151.42           C
ATOM   1325  C   VAL   594      21.222 -13.764 -28.406  1.00151.42           C
ATOM   1326  O   VAL   594      20.241 -13.236 -27.883  1.00151.42           O
ATOM   1327  H   VAL   594      19.734 -12.618 -30.038  1.00  0.00           H
ATOM   1328  HA  VAL   594      22.180 -14.114 -30.265  1.00  0.00           H
ATOM   1329  HB  VAL   594      23.737 -12.721 -29.199  1.00  0.00           H
ATOM   1330 HG21 VAL   594      22.656 -11.528 -27.531  1.00  0.00           H
ATOM   1331 HG22 VAL   594      21.454 -10.867 -28.625  1.00  0.00           H
ATOM   1332 HG23 VAL   594      23.142 -10.251 -28.644  1.00  0.00           H
ATOM   1333 HG11 VAL   594      23.570 -12.271 -31.597  1.00  0.00           H
ATOM   1334 HG12 VAL   594      22.437 -10.944 -31.287  1.00  0.00           H
ATOM   1335 HG13 VAL   594      24.114 -10.848 -30.697  1.00  0.00           H
ATOM   1336  N   THR   595      22.004 -14.621 -27.753  1.00161.71           N
ATOM   1337  CA  THR   595      21.915 -14.826 -26.305  1.00161.71           C
ATOM   1338  CB  THR   595      22.840 -15.972 -25.867  1.00161.71           C
ATOM   1339  OG1 THR   595      24.150 -15.747 -26.347  1.00161.71           O
ATOM   1340  CG2 THR   595      22.382 -17.329 -26.394  1.00161.71           C
ATOM   1341  C   THR   595      22.320 -13.542 -25.578  1.00161.71           C
ATOM   1342  O   THR   595      23.488 -13.156 -25.626  1.00161.71           O
ATOM   1343  H   THR   595      22.829 -14.989 -28.200  1.00  0.00           H
ATOM   1344  HA  THR   595      20.894 -15.082 -26.032  1.00  0.00           H
ATOM   1345  HB  THR   595      22.862 -16.008 -24.779  1.00  0.00           H
ATOM   1346 HG21 THR   595      23.063 -18.100 -26.031  1.00  0.00           H
ATOM   1347 HG22 THR   595      22.396 -17.328 -27.482  1.00  0.00           H
ATOM   1348 HG23 THR   595      21.368 -17.538 -26.043  1.00  0.00           H
ATOM   1349  HG1 THR   595      24.406 -14.883 -25.991  1.00  0.00           H
ATOM   1350  N   VAL   596      21.369 -12.845 -24.959  1.00111.78           N
ATOM   1351  CA  VAL   596      21.644 -11.855 -23.907  1.00111.78           C
ATOM   1352  CB  VAL   596      20.414 -10.964 -23.643  1.00111.78           C
ATOM   1353  CG1 VAL   596      20.554 -10.045 -22.424  1.00111.78           C
ATOM   1354  CG2 VAL   596      20.153 -10.064 -24.860  1.00111.78           C
ATOM   1355  C   VAL   596      22.162 -12.571 -22.655  1.00111.78           C
ATOM   1356  O   VAL   596      21.928 -13.763 -22.468  1.00111.78           O
ATOM   1357  H   VAL   596      20.433 -13.237 -24.983  1.00  0.00           H
ATOM   1358  HA  VAL   596      22.447 -11.208 -24.252  1.00  0.00           H
ATOM   1359  HB  VAL   596      19.547 -11.599 -23.490  1.00  0.00           H
ATOM   1360 HG21 VAL   596      21.000  -9.396 -25.015  1.00  0.00           H
ATOM   1361 HG22 VAL   596      20.004 -10.677 -25.750  1.00  0.00           H
ATOM   1362 HG23 VAL   596      19.252  -9.473 -24.691  1.00  0.00           H
ATOM   1363 HG11 VAL   596      20.598 -10.639 -21.512  1.00  0.00           H
ATOM   1364 HG12 VAL   596      21.448  -9.430 -22.509  1.00  0.00           H
ATOM   1365 HG13 VAL   596      19.682  -9.395 -22.354  1.00  0.00           H
ATOM   1366  N   MET   597      23.065 -11.886 -21.959  1.00288.04           N
ATOM   1367  CA  MET   597      24.251 -12.451 -21.314  1.00288.04           C
ATOM   1368  CB  MET   597      25.414 -12.531 -22.335  1.00288.04           C
ATOM   1369  CG  MET   597      25.464 -11.467 -23.455  1.00288.04           C
ATOM   1370  SD  MET   597      24.966  -9.756 -23.090  1.00288.04           S
ATOM   1371  CE  MET   597      24.584  -9.158 -24.753  1.00288.04           C
ATOM   1372  C   MET   597      24.631 -11.613 -20.085  1.00288.04           C
ATOM   1373  O   MET   597      25.518 -10.760 -20.152  1.00288.04           O
ATOM   1374  H   MET   597      23.165 -10.914 -22.206  1.00  0.00           H
ATOM   1375  HA  MET   597      24.034 -13.460 -20.962  1.00  0.00           H
ATOM   1376  HB2 MET   597      25.356 -13.503 -22.825  1.00  0.00           H
ATOM   1377  HB3 MET   597      26.363 -12.521 -21.800  1.00  0.00           H
ATOM   1378  HG2 MET   597      26.470 -11.457 -23.875  1.00  0.00           H
ATOM   1379  HG3 MET   597      24.803 -11.808 -24.241  1.00  0.00           H
ATOM   1380  HE1 MET   597      25.477  -9.212 -25.378  1.00  0.00           H
ATOM   1381  HE2 MET   597      23.799  -9.773 -25.191  1.00  0.00           H
ATOM   1382  HE3 MET   597      24.241  -8.127 -24.686  1.00  0.00           H
ATOM   1383  N   VAL   598      23.821 -11.710 -19.030  1.00 74.90           N
ATOM   1384  CA  VAL   598      23.981 -10.911 -17.804  1.00 74.90           C
ATOM   1385  CB  VAL   598      22.652 -10.281 -17.350  1.00 74.90           C
ATOM   1386  CG1 VAL   598      22.832  -9.330 -16.158  1.00 74.90           C
ATOM   1387  CG2 VAL   598      21.954  -9.513 -18.485  1.00 74.90           C
ATOM   1388  C   VAL   598      24.572 -11.774 -16.693  1.00 74.90           C
ATOM   1389  O   VAL   598      24.081 -12.876 -16.451  1.00 74.90           O
ATOM   1390  H   VAL   598      23.143 -12.463 -19.019  1.00  0.00           H
ATOM   1391  HA  VAL   598      24.670 -10.093 -18.001  1.00  0.00           H
ATOM   1392  HB  VAL   598      21.998 -11.086 -17.031  1.00  0.00           H
ATOM   1393 HG21 VAL   598      21.064  -9.013 -18.105  1.00  0.00           H
ATOM   1394 HG22 VAL   598      22.631  -8.773 -18.906  1.00  0.00           H
ATOM   1395 HG23 VAL   598      21.650 -10.205 -19.267  1.00  0.00           H
ATOM   1396 HG11 VAL   598      21.876  -8.875 -15.897  1.00  0.00           H
ATOM   1397 HG12 VAL   598      23.192  -9.878 -15.289  1.00  0.00           H
ATOM   1398 HG13 VAL   598      23.547  -8.547 -16.409  1.00  0.00           H
ATOM   1399  N   SER   599      25.532 -11.227 -15.946  1.00 55.99           N
ATOM   1400  CA  SER   599      26.077 -11.825 -14.720  1.00 55.99           C
ATOM   1401  CB  SER   599      27.527 -12.279 -14.920  1.00 55.99           C
ATOM   1402  OG  SER   599      27.631 -13.109 -16.068  1.00 55.99           O
ATOM   1403  C   SER   599      25.967 -10.850 -13.545  1.00 55.99           C
ATOM   1404  O   SER   599      26.504  -9.743 -13.611  1.00 55.99           O
ATOM   1405  H   SER   599      25.847 -10.292 -16.190  1.00  0.00           H
ATOM   1406  HA  SER   599      25.503 -12.713 -14.474  1.00  0.00           H
ATOM   1407  HB2 SER   599      28.169 -11.407 -15.048  1.00  0.00           H
ATOM   1408  HB3 SER   599      27.858 -12.828 -14.036  1.00  0.00           H
ATOM   1409  HG  SER   599      27.579 -12.537 -16.844  1.00  0.00           H
ATOM   1410  N   VAL   600      25.223 -11.239 -12.507  1.00 68.83           N
ATOM   1411  CA  VAL   600      25.047 -10.497 -11.249  1.00 68.83           C
ATOM   1412  CB  VAL   600      23.563 -10.394 -10.841  1.00 68.83           C
ATOM   1413  CG1 VAL   600      23.387  -9.564  -9.561  1.00 68.83           C
ATOM   1414  CG2 VAL   600      22.705  -9.755 -11.943  1.00 68.83           C
ATOM   1415  C   VAL   600      25.852 -11.185 -10.148  1.00 68.83           C
ATOM   1416  O   VAL   600      25.624 -12.363  -9.868  1.00 68.83           O
ATOM   1417  H   VAL   600      24.879 -12.194 -12.520  1.00  0.00           H
ATOM   1418  HA  VAL   600      25.431  -9.487 -11.375  1.00  0.00           H
ATOM   1419  HB  VAL   600      23.171 -11.395 -10.657  1.00  0.00           H
ATOM   1420 HG21 VAL   600      21.677  -9.640 -11.597  1.00  0.00           H
ATOM   1421 HG22 VAL   600      22.699 -10.392 -12.828  1.00  0.00           H
ATOM   1422 HG23 VAL   600      23.105  -8.778 -12.207  1.00  0.00           H
ATOM   1423 HG11 VAL   600      22.330  -9.472  -9.320  1.00  0.00           H
ATOM   1424 HG12 VAL   600      23.817  -8.572  -9.697  1.00  0.00           H
ATOM   1425 HG13 VAL   600      23.882 -10.056  -8.726  1.00  0.00           H
ATOM   1426  N   GLU   601      26.719 -10.437  -9.467  1.00 95.54           N
ATOM   1427  CA  GLU   601      27.741 -10.994  -8.571  1.00 95.54           C
ATOM   1428  CB  GLU   601      29.088 -10.980  -9.310  1.00 95.54           C
ATOM   1429  CG  GLU   601      30.211 -11.806  -8.656  1.00 95.54           C
ATOM   1430  CD  GLU   601      31.201 -12.368  -9.696  1.00 95.54           C
ATOM   1431  OE1 GLU   601      30.735 -12.959 -10.703  1.00 95.54           O
ATOM   1432  OE2 GLU   601      32.428 -12.240  -9.484  1.00 95.54           O
ATOM   1433  C   GLU   601      27.788 -10.268  -7.217  1.00 95.54           C
ATOM   1434  O   GLU   601      27.695  -9.037  -7.158  1.00 95.54           O
ATOM   1435  H   GLU   601      26.821  -9.461  -9.727  1.00  0.00           H
ATOM   1436  HA  GLU   601      27.498 -12.035  -8.375  1.00  0.00           H
ATOM   1437  HB2 GLU   601      28.898 -11.370 -10.310  1.00  0.00           H
ATOM   1438  HB3 GLU   601      29.422  -9.948  -9.415  1.00  0.00           H
ATOM   1439  HG2 GLU   601      30.728 -11.186  -7.921  1.00  0.00           H
ATOM   1440  HG3 GLU   601      29.771 -12.650  -8.126  1.00  0.00           H
ATOM   1441  N   ASP   602      27.866 -11.038  -6.125  1.00117.84           N
ATOM   1442  CA  ASP   602      27.944 -10.553  -4.741  1.00117.84           C
ATOM   1443  CB  ASP   602      26.737 -11.035  -3.897  1.00117.84           C
ATOM   1444  CG  ASP   602      26.794 -12.486  -3.381  1.00117.84           C
ATOM   1445  OD1 ASP   602      25.807 -13.226  -3.579  1.00117.84           O
ATOM   1446  OD2 ASP   602      27.579 -12.749  -2.444  1.00117.84           O
ATOM   1447  C   ASP   602      29.298 -10.903  -4.097  1.00117.84           C
ATOM   1448  O   ASP   602      29.833 -11.982  -4.339  1.00117.84           O
ATOM   1449  H   ASP   602      27.996 -12.036  -6.269  1.00  0.00           H
ATOM   1450  HA  ASP   602      27.880  -9.469  -4.782  1.00  0.00           H
ATOM   1451  HB2 ASP   602      25.827 -10.893  -4.480  1.00  0.00           H
ATOM   1452  HB3 ASP   602      26.666 -10.375  -3.031  1.00  0.00           H
ATOM   1453  N   THR   603      29.776 -10.063  -3.168  1.00209.29           N
ATOM   1454  CA  THR   603      30.915 -10.349  -2.261  0.71209.29           C
ATOM   1455  CB  THR   603      31.917  -9.177  -2.289  0.71209.29           C
ATOM   1456  OG1 THR   603      33.173  -9.548  -1.774  1.00209.29           O
ATOM   1457  CG2 THR   603      31.473  -7.931  -1.524  1.00209.29           C
ATOM   1458  C   THR   603      30.453 -10.799  -0.853  1.00209.29           C
ATOM   1459  O   THR   603      31.060 -10.512   0.180  1.00209.29           O
ATOM   1460  H   THR   603      29.315  -9.172  -3.058  1.00  0.00           H
ATOM   1461  HA  THR   603      31.452 -11.205  -2.673  0.71  0.00           H
ATOM   1462  HB  THR   603      32.067  -8.901  -3.333  0.71  0.00           H
ATOM   1463 HG21 THR   603      30.472  -7.641  -1.834  1.00  0.00           H
ATOM   1464 HG22 THR   603      32.155  -7.116  -1.752  1.00  0.00           H
ATOM   1465 HG23 THR   603      31.482  -8.110  -0.451  1.00  0.00           H
ATOM   1466  HG1 THR   603      33.751  -8.801  -1.937  1.00  0.00           H
ATOM   1467  N   GLY   604      29.245 -11.361  -0.784  1.00 87.78           N
ATOM   1468  CA  GLY   604      28.528 -11.706   0.435  1.00 87.78           C
ATOM   1469  C   GLY   604      28.889 -13.080   0.995  1.00 87.78           C
ATOM   1470  O   GLY   604      30.024 -13.555   0.934  1.00 87.78           O
ATOM   1471  H   GLY   604      28.813 -11.662  -1.658  1.00  0.00           H
ATOM   1472  HA2 GLY   604      28.716 -10.954   1.200  1.00  0.00           H
ATOM   1473  HA3 GLY   604      27.465 -11.702   0.201  1.00  0.00           H
ATOM   1474  N   ILE   605      27.919 -13.704   1.671  1.00124.14           N
ATOM   1475  CA  ILE   605      28.150 -14.970   2.381  1.00124.14           C
ATOM   1476  CB  ILE   605      26.975 -15.275   3.337  1.00124.14           C
ATOM   1477  CG1 ILE   605      27.317 -16.498   4.219  1.00124.14           C
ATOM   1478  CG2 ILE   605      25.637 -15.485   2.602  1.00124.14           C
ATOM   1479  CD1 ILE   605      26.419 -16.646   5.452  1.00124.14           C
ATOM   1480  C   ILE   605      28.472 -16.143   1.437  1.00124.14           C
ATOM   1481  O   ILE   605      29.315 -16.971   1.785  1.00124.14           O
ATOM   1482  H   ILE   605      27.003 -13.278   1.700  1.00  0.00           H
ATOM   1483  HA  ILE   605      29.041 -14.828   2.994  1.00  0.00           H
ATOM   1484  HB  ILE   605      26.865 -14.409   3.993  1.00  0.00           H
ATOM   1485 HG12 ILE   605      28.344 -16.398   4.573  1.00  0.00           H
ATOM   1486 HG13 ILE   605      27.253 -17.411   3.625  1.00  0.00           H
ATOM   1487 HD11 ILE   605      26.778 -17.478   6.058  1.00  0.00           H
ATOM   1488 HD12 ILE   605      26.452 -15.734   6.048  1.00  0.00           H
ATOM   1489 HD13 ILE   605      25.392 -16.851   5.153  1.00  0.00           H
ATOM   1490 HG21 ILE   605      24.824 -15.566   3.322  1.00  0.00           H
ATOM   1491 HG22 ILE   605      25.666 -16.395   2.002  1.00  0.00           H
ATOM   1492 HG23 ILE   605      25.417 -14.636   1.954  1.00  0.00           H
ATOM   1493  N   GLY   606      27.866 -16.177   0.244  1.00 77.84           N
ATOM   1494  CA  GLY   606      27.878 -17.310  -0.687  1.00 77.84           C
ATOM   1495  C   GLY   606      26.982 -18.474  -0.242  1.00 77.84           C
ATOM   1496  O   GLY   606      27.122 -18.979   0.874  1.00 77.84           O
ATOM   1497  H   GLY   606      27.307 -15.376  -0.018  1.00  0.00           H
ATOM   1498  HA2 GLY   606      28.896 -17.677  -0.805  1.00  0.00           H
ATOM   1499  HA3 GLY   606      27.538 -16.957  -1.659  1.00  0.00           H
ATOM   1500  N   ILE   607      26.063 -18.917  -1.114  1.00139.39           N
ATOM   1501  CA  ILE   607      25.008 -19.903  -0.782  1.00139.39           C
ATOM   1502  CB  ILE   607      24.179 -20.327  -2.023  1.00139.39           C
ATOM   1503  CG1 ILE   607      23.552 -19.157  -2.802  1.00139.39           C
ATOM   1504  CG2 ILE   607      23.094 -21.361  -1.678  1.00139.39           C
ATOM   1505  CD1 ILE   607      22.375 -18.461  -2.130  1.00139.39           C
ATOM   1506  C   ILE   607      25.584 -21.163  -0.090  1.00139.39           C
ATOM   1507  O   ILE   607      26.358 -21.912  -0.702  1.00139.39           O
ATOM   1508  H   ILE   607      25.964 -18.379  -1.964  1.00  0.00           H
ATOM   1509  HA  ILE   607      24.325 -19.398  -0.105  1.00  0.00           H
ATOM   1510  HB  ILE   607      24.850 -20.823  -2.710  1.00  0.00           H
ATOM   1511 HG12 ILE   607      24.313 -18.405  -3.004  1.00  0.00           H
ATOM   1512 HG13 ILE   607      23.194 -19.539  -3.758  1.00  0.00           H
ATOM   1513 HD11 ILE   607      21.531 -19.140  -2.022  1.00  0.00           H
ATOM   1514 HD12 ILE   607      22.672 -18.076  -1.156  1.00  0.00           H
ATOM   1515 HD13 ILE   607      22.069 -17.641  -2.776  1.00  0.00           H
ATOM   1516 HG21 ILE   607      22.504 -21.586  -2.569  1.00  0.00           H
ATOM   1517 HG22 ILE   607      22.437 -20.960  -0.910  1.00  0.00           H
ATOM   1518 HG23 ILE   607      23.536 -22.291  -1.329  1.00  0.00           H
ATOM   1519  N   PRO   608      25.135 -21.505   1.136  1.00144.14           N
ATOM   1520  CA  PRO   608      25.572 -22.717   1.818  0.74144.14           C
ATOM   1521  CD  PRO   608      24.181 -20.776   1.961  1.00144.14           C
ATOM   1522  CB  PRO   608      25.062 -22.590   3.257  0.74144.14           C
ATOM   1523  CG  PRO   608      23.822 -21.709   3.117  0.74144.14           C
ATOM   1524  C   PRO   608      25.040 -23.967   1.107  1.00144.14           C
ATOM   1525  O   PRO   608      23.877 -24.034   0.719  1.00144.14           O
ATOM   1526  HA  PRO   608      26.661 -22.756   1.827  0.74  0.00           H
ATOM   1527  HD2 PRO   608      24.653 -19.870   2.345  1.00  0.00           H
ATOM   1528  HD3 PRO   608      23.279 -20.522   1.402  1.00  0.00           H
ATOM   1529  HB2 PRO   608      25.809 -22.067   3.857  0.74  0.00           H
ATOM   1530  HB3 PRO   608      24.824 -23.557   3.700  0.74  0.00           H
ATOM   1531  HG2 PRO   608      22.965 -22.325   2.843  0.74  0.00           H
ATOM   1532  HG3 PRO   608      23.613 -21.153   4.032  0.74  0.00           H
ATOM   1533  N   LEU   609      25.861 -25.019   1.038  1.00 77.02           N
ATOM   1534  CA  LEU   609      25.628 -26.156   0.134  1.00 77.02           C
ATOM   1535  CB  LEU   609      26.814 -27.140   0.209  1.00 77.02           C
ATOM   1536  CG  LEU   609      28.170 -26.682  -0.377  1.00 77.02           C
ATOM   1537  CD1 LEU   609      28.072 -26.282  -1.850  1.00 77.02           C
ATOM   1538  CD2 LEU   609      28.835 -25.533   0.388  1.00 77.02           C
ATOM   1539  C   LEU   609      24.290 -26.887   0.367  1.00 77.02           C
ATOM   1540  O   LEU   609      23.631 -27.244  -0.602  1.00 77.02           O
ATOM   1541  H   LEU   609      26.805 -24.885   1.362  1.00  0.00           H
ATOM   1542  HA  LEU   609      25.578 -25.772  -0.881  1.00  0.00           H
ATOM   1543  HB2 LEU   609      26.965 -27.439   1.247  1.00  0.00           H
ATOM   1544  HB3 LEU   609      26.527 -28.040  -0.338  1.00  0.00           H
ATOM   1545  HG  LEU   609      28.843 -27.538  -0.314  1.00  0.00           H
ATOM   1546 HD21 LEU   609      29.865 -25.431   0.047  1.00  0.00           H
ATOM   1547 HD22 LEU   609      28.320 -24.592   0.192  1.00  0.00           H
ATOM   1548 HD23 LEU   609      28.843 -25.752   1.456  1.00  0.00           H
ATOM   1549 HD11 LEU   609      29.071 -26.123  -2.256  1.00  0.00           H
ATOM   1550 HD12 LEU   609      27.503 -25.360  -1.967  1.00  0.00           H
ATOM   1551 HD13 LEU   609      27.588 -27.076  -2.419  1.00  0.00           H
ATOM   1552  N   LYS   610      23.796 -26.921   1.614  1.00 68.07           N
ATOM   1553  CA  LYS   610      22.490 -27.493   2.007  1.00 68.07           C
ATOM   1554  CB  LYS   610      22.497 -27.691   3.541  1.00 68.07           C
ATOM   1555  CG  LYS   610      21.306 -28.497   4.096  1.00 68.07           C
ATOM   1556  CD  LYS   610      21.443 -28.837   5.583  1.00 68.07           C
ATOM   1557  CE  LYS   610      20.127 -29.481   6.045  1.00 68.07           C
ATOM   1558  NZ  LYS   610      20.109 -29.737   7.507  1.00 68.07           N
ATOM   1559  C   LYS   610      21.260 -26.709   1.493  1.00 68.07           C
ATOM   1560  O   LYS   610      20.137 -27.102   1.792  1.00 68.07           O
ATOM   1561  H   LYS   610      24.356 -26.486   2.328  1.00  0.00           H
ATOM   1562  HA  LYS   610      22.403 -28.472   1.530  1.00  0.00           H
ATOM   1563  HB2 LYS   610      23.413 -28.222   3.809  1.00  0.00           H
ATOM   1564  HB3 LYS   610      22.518 -26.712   4.024  1.00  0.00           H
ATOM   1565  HG2 LYS   610      20.396 -27.909   3.998  1.00  0.00           H
ATOM   1566  HG3 LYS   610      21.197 -29.420   3.524  1.00  0.00           H
ATOM   1567  HD2 LYS   610      21.623 -27.918   6.143  1.00  0.00           H
ATOM   1568  HD3 LYS   610      22.277 -29.526   5.727  1.00  0.00           H
ATOM   1569  HE2 LYS   610      19.305 -28.809   5.777  1.00  0.00           H
ATOM   1570  HE3 LYS   610      19.983 -30.414   5.491  1.00  0.00           H
ATOM   1571  HZ1 LYS   610      19.226 -30.150   7.780  1.00  0.00           H
ATOM   1572  HZ2 LYS   610      20.853 -30.372   7.767  1.00  0.00           H
ATOM   1573  HZ3 LYS   610      20.223 -28.871   8.019  1.00  0.00           H
ATOM   1574  N   THR   611      21.441 -25.568   0.821  1.00138.64           N
ATOM   1575  CA  THR   611      20.331 -24.816   0.209  1.00138.64           C
ATOM   1576  CB  THR   611      19.920 -23.600   1.053  1.00138.64           C
ATOM   1577  OG1 THR   611      18.569 -23.310   0.811  1.00138.64           O
ATOM   1578  CG2 THR   611      20.703 -22.324   0.767  1.00138.64           C
ATOM   1579  C   THR   611      20.488 -24.515  -1.284  1.00138.64           C
ATOM   1580  O   THR   611      19.569 -23.955  -1.877  1.00138.64           O
ATOM   1581  H   THR   611      22.386 -25.241   0.662  1.00  0.00           H
ATOM   1582  HA  THR   611      19.472 -25.467   0.246  1.00  0.00           H
ATOM   1583  HB  THR   611      20.031 -23.854   2.108  1.00  0.00           H
ATOM   1584  HG1 THR   611      18.498 -22.985  -0.095  1.00  0.00           H
ATOM   1585 HG21 THR   611      20.449 -21.936  -0.220  1.00  0.00           H
ATOM   1586 HG22 THR   611      20.449 -21.570   1.513  1.00  0.00           H
ATOM   1587 HG23 THR   611      21.769 -22.528   0.814  1.00  0.00           H
ATOM   1588  N   GLN   612      21.555 -25.007  -1.926  1.00117.63           N
ATOM   1589  CA  GLN   612      21.763 -24.904  -3.382  1.00117.63           C
ATOM   1590  CB  GLN   612      23.106 -25.569  -3.741  1.00117.63           C
ATOM   1591  CG  GLN   612      24.352 -24.889  -3.138  1.00117.63           C
ATOM   1592  CD  GLN   612      24.930 -23.739  -3.959  1.00117.63           C
ATOM   1593  OE1 GLN   612      24.569 -23.497  -5.093  1.00117.63           O
ATOM   1594  NE2 GLN   612      25.934 -23.054  -3.453  1.00117.63           N
ATOM   1595  C   GLN   612      20.628 -25.585  -4.169  1.00117.63           C
ATOM   1596  O   GLN   612      19.979 -24.960  -5.003  1.00117.63           O
ATOM   1597  H   GLN   612      22.190 -25.599  -1.409  1.00  0.00           H
ATOM   1598  HA  GLN   612      21.795 -23.855  -3.682  1.00  0.00           H
ATOM   1599  HB2 GLN   612      23.207 -25.627  -4.826  1.00  0.00           H
ATOM   1600  HB3 GLN   612      23.079 -26.596  -3.372  1.00  0.00           H
ATOM   1601  HG2 GLN   612      24.143 -24.538  -2.130  1.00  0.00           H
ATOM   1602  HG3 GLN   612      25.135 -25.643  -3.073  1.00  0.00           H
ATOM   1603 HE21 GLN   612      26.173 -23.091  -2.476  1.00  0.00           H
ATOM   1604 HE22 GLN   612      26.312 -22.307  -4.024  1.00  0.00           H
ATOM   1605  N   ASP   613      20.212 -26.763  -3.701  1.00108.40           N
ATOM   1606  CA  ASP   613      19.069 -27.552  -4.172  1.00108.40           C
ATOM   1607  CB  ASP   613      19.245 -29.031  -3.737  1.00108.40           C
ATOM   1608  CG  ASP   613      19.469 -29.278  -2.233  1.00108.40           C
ATOM   1609  OD1 ASP   613      19.975 -28.374  -1.528  1.00108.40           O
ATOM   1610  OD2 ASP   613      18.883 -30.240  -1.684  1.00108.40           O
ATOM   1611  C   ASP   613      17.689 -26.985  -3.760  1.00108.40           C
ATOM   1612  O   ASP   613      16.675 -27.647  -3.977  1.00108.40           O
ATOM   1613  H   ASP   613      20.671 -27.137  -2.875  1.00  0.00           H
ATOM   1614  HA  ASP   613      19.078 -27.532  -5.262  1.00  0.00           H
ATOM   1615  HB2 ASP   613      20.115 -29.427  -4.263  1.00  0.00           H
ATOM   1616  HB3 ASP   613      18.384 -29.608  -4.075  1.00  0.00           H
ATOM   1617  N   ARG   614      17.616 -25.758  -3.212  1.00188.89           N
ATOM   1618  CA  ARG   614      16.350 -25.075  -2.866  1.00188.89           C
ATOM   1619  CB  ARG   614      16.017 -25.161  -1.365  1.00188.89           C
ATOM   1620  CG  ARG   614      16.007 -26.567  -0.753  1.00188.89           C
ATOM   1621  CD  ARG   614      17.373 -26.859  -0.130  1.00188.89           C
ATOM   1622  NE  ARG   614      17.650 -28.286   0.032  1.00188.89           N
ATOM   1623  CZ  ARG   614      17.055 -29.191   0.763  1.00188.89           C
ATOM   1624  NH1 ARG   614      16.150 -28.881   1.650  1.00188.89           N
ATOM   1625  NH2 ARG   614      17.371 -30.436   0.580  1.00188.89           N
ATOM   1626  C   ARG   614      16.234 -23.617  -3.317  1.00188.89           C
ATOM   1627  O   ARG   614      15.118 -23.113  -3.324  1.00188.89           O
ATOM   1628  H   ARG   614      18.489 -25.263  -3.072  1.00  0.00           H
ATOM   1629  HA  ARG   614      15.537 -25.582  -3.389  1.00  0.00           H
ATOM   1630  HB2 ARG   614      15.010 -24.767  -1.251  1.00  0.00           H
ATOM   1631  HB3 ARG   614      16.688 -24.512  -0.800  1.00  0.00           H
ATOM   1632  HG2 ARG   614      15.248 -26.612   0.029  1.00  0.00           H
ATOM   1633  HG3 ARG   614      15.761 -27.304  -1.517  1.00  0.00           H
ATOM   1634  HD2 ARG   614      18.132 -26.489  -0.816  1.00  0.00           H
ATOM   1635  HD3 ARG   614      17.474 -26.332   0.819  1.00  0.00           H
ATOM   1636  HE  ARG   614      18.418 -28.637  -0.546  1.00  0.00           H
ATOM   1637 HH11 ARG   614      15.922 -27.907   1.734  1.00  0.00           H
ATOM   1638 HH12 ARG   614      15.661 -29.587   2.156  1.00  0.00           H
ATOM   1639 HH21 ARG   614      17.981 -30.590  -0.238  1.00  0.00           H
ATOM   1640 HH22 ARG   614      16.815 -31.180   0.937  1.00  0.00           H
ATOM   1641  N   VAL   615      17.293 -22.963  -3.811  1.00 88.27           N
ATOM   1642  CA  VAL   615      17.188 -21.564  -4.300  1.00 88.27           C
ATOM   1643  CB  VAL   615      18.548 -21.024  -4.800  1.00 88.27           C
ATOM   1644  CG1 VAL   615      18.485 -19.533  -5.141  1.00 88.27           C
ATOM   1645  CG2 VAL   615      19.671 -21.185  -3.768  1.00 88.27           C
ATOM   1646  C   VAL   615      16.127 -21.430  -5.411  1.00 88.27           C
ATOM   1647  O   VAL   615      15.374 -20.467  -5.442  1.00 88.27           O
ATOM   1648  H   VAL   615      18.201 -23.406  -3.779  1.00  0.00           H
ATOM   1649  HA  VAL   615      16.859 -20.932  -3.474  1.00  0.00           H
ATOM   1650  HB  VAL   615      18.829 -21.570  -5.701  1.00  0.00           H
ATOM   1651 HG21 VAL   615      20.565 -20.665  -4.113  1.00  0.00           H
ATOM   1652 HG22 VAL   615      19.919 -22.237  -3.657  1.00  0.00           H
ATOM   1653 HG23 VAL   615      19.360 -20.768  -2.810  1.00  0.00           H
ATOM   1654 HG11 VAL   615      19.402 -19.223  -5.642  1.00  0.00           H
ATOM   1655 HG12 VAL   615      18.355 -18.943  -4.238  1.00  0.00           H
ATOM   1656 HG13 VAL   615      17.642 -19.329  -5.789  1.00  0.00           H
ATOM   1657  N   PHE   616      15.957 -22.474  -6.228  1.00189.78           N
ATOM   1658  CA  PHE   616      14.966 -22.531  -7.308  1.00189.78           C
ATOM   1659  CB  PHE   616      15.524 -23.445  -8.409  1.00189.78           C
ATOM   1660  CG  PHE   616      16.870 -22.998  -8.952  1.00189.78           C
ATOM   1661  CD1 PHE   616      18.062 -23.597  -8.495  1.00189.78           C
ATOM   1662  CD2 PHE   616      16.929 -21.953  -9.893  1.00189.78           C
ATOM   1663  CE1 PHE   616      19.304 -23.153  -8.983  1.00189.78           C
ATOM   1664  CE2 PHE   616      18.172 -21.516 -10.385  1.00189.78           C
ATOM   1665  CZ  PHE   616      19.359 -22.116  -9.931  1.00189.78           C
ATOM   1666  C   PHE   616      13.552 -22.984  -6.887  1.00189.78           C
ATOM   1667  O   PHE   616      12.652 -22.976  -7.728  1.00189.78           O
ATOM   1668  H   PHE   616      16.606 -23.238  -6.142  1.00  0.00           H
ATOM   1669  HA  PHE   616      14.854 -21.530  -7.726  1.00  0.00           H
ATOM   1670  HB2 PHE   616      15.613 -24.460  -8.016  1.00  0.00           H
ATOM   1671  HB3 PHE   616      14.814 -23.477  -9.236  1.00  0.00           H
ATOM   1672  HD1 PHE   616      18.031 -24.392  -7.763  1.00  0.00           H
ATOM   1673  HD2 PHE   616      16.021 -21.475 -10.228  1.00  0.00           H
ATOM   1674  HE1 PHE   616      20.219 -23.607  -8.626  1.00  0.00           H
ATOM   1675  HE2 PHE   616      18.218 -20.712 -11.107  1.00  0.00           H
ATOM   1676  HZ  PHE   616      20.314 -21.777 -10.310  1.00  0.00           H
ATOM   1677  N   THR   617      13.344 -23.494  -5.664  1.00268.06           N
ATOM   1678  CA  THR   617      12.012 -23.955  -5.220  1.00268.06           C
ATOM   1679  CB  THR   617      12.075 -25.072  -4.164  1.00268.06           C
ATOM   1680  OG1 THR   617      12.788 -24.697  -3.014  1.00268.06           O
ATOM   1681  CG2 THR   617      12.731 -26.344  -4.699  1.00268.06           C
ATOM   1682  C   THR   617      11.179 -22.782  -4.687  1.00268.06           C
ATOM   1683  O   THR   617      11.668 -22.068  -3.813  1.00268.06           O
ATOM   1684  H   THR   617      14.063 -23.375  -4.958  1.00  0.00           H
ATOM   1685  HA  THR   617      11.506 -24.378  -6.085  1.00  0.00           H
ATOM   1686  HB  THR   617      11.054 -25.316  -3.867  1.00  0.00           H
ATOM   1687 HG21 THR   617      12.716 -27.111  -3.924  1.00  0.00           H
ATOM   1688 HG22 THR   617      13.766 -26.146  -4.980  1.00  0.00           H
ATOM   1689 HG23 THR   617      12.182 -26.706  -5.568  1.00  0.00           H
ATOM   1690  HG1 THR   617      12.776 -23.728  -2.969  1.00  0.00           H
ATOM   1691  N   PRO   618       9.915 -22.604  -5.123  1.00293.35           N
ATOM   1692  CA  PRO   618       9.082 -21.480  -4.694  1.00293.35           C
ATOM   1693  CD  PRO   618       9.149 -23.497  -5.981  1.00293.35           C
ATOM   1694  CB  PRO   618       7.786 -21.585  -5.504  1.00293.35           C
ATOM   1695  CG  PRO   618       7.688 -23.079  -5.814  1.00293.35           C
ATOM   1696  C   PRO   618       8.804 -21.505  -3.186  1.00293.35           C
ATOM   1697  O   PRO   618       8.550 -22.562  -2.609  1.00293.35           O
ATOM   1698  HA  PRO   618       9.585 -20.543  -4.939  1.00  0.00           H
ATOM   1699  HD2 PRO   618       9.270 -24.539  -5.680  1.00  0.00           H
ATOM   1700  HD3 PRO   618       9.462 -23.365  -7.017  1.00  0.00           H
ATOM   1701  HB2 PRO   618       7.886 -21.022  -6.432  1.00  0.00           H
ATOM   1702  HB3 PRO   618       6.918 -21.232  -4.945  1.00  0.00           H
ATOM   1703  HG2 PRO   618       7.254 -23.603  -4.960  1.00  0.00           H
ATOM   1704  HG3 PRO   618       7.106 -23.271  -6.715  1.00  0.00           H
ATOM   1705  N   PHE   619       8.738 -20.310  -2.597  1.00256.97           N
ATOM   1706  CA  PHE   619       8.586 -20.050  -1.160  1.00256.97           C
ATOM   1707  CB  PHE   619       7.191 -20.469  -0.661  1.00256.97           C
ATOM   1708  CG  PHE   619       6.048 -20.068  -1.579  1.00256.97           C
ATOM   1709  CD1 PHE   619       5.686 -18.714  -1.708  1.00256.97           C
ATOM   1710  CD2 PHE   619       5.377 -21.045  -2.340  1.00256.97           C
ATOM   1711  CE1 PHE   619       4.655 -18.340  -2.589  1.00256.97           C
ATOM   1712  CE2 PHE   619       4.343 -20.672  -3.218  1.00256.97           C
ATOM   1713  CZ  PHE   619       3.981 -19.318  -3.342  1.00256.97           C
ATOM   1714  C   PHE   619       9.748 -20.570  -0.291  1.00256.97           C
ATOM   1715  O   PHE   619       9.635 -20.613   0.934  1.00256.97           O
ATOM   1716  H   PHE   619       9.035 -19.517  -3.155  1.00  0.00           H
ATOM   1717  HA  PHE   619       8.629 -18.965  -1.052  1.00  0.00           H
ATOM   1718  HB2 PHE   619       7.177 -21.551  -0.523  1.00  0.00           H
ATOM   1719  HB3 PHE   619       7.022 -20.018   0.318  1.00  0.00           H
ATOM   1720  HD1 PHE   619       6.211 -17.959  -1.138  1.00  0.00           H
ATOM   1721  HD2 PHE   619       5.668 -22.083  -2.256  1.00  0.00           H
ATOM   1722  HE1 PHE   619       4.389 -17.297  -2.689  1.00  0.00           H
ATOM   1723  HE2 PHE   619       3.832 -21.425  -3.801  1.00  0.00           H
ATOM   1724  HZ  PHE   619       3.190 -19.030  -4.019  1.00  0.00           H
ATOM   1725  N   MET   620      10.904 -20.878  -0.892  1.00 93.95           N
ATOM   1726  CA  MET   620      12.161 -20.990  -0.152  1.00 93.95           C
ATOM   1727  CB  MET   620      13.187 -21.787  -0.961  1.00 93.95           C
ATOM   1728  CG  MET   620      14.450 -22.090  -0.145  1.00 93.95           C
ATOM   1729  SD  MET   620      14.235 -23.071   1.379  1.00 93.95           S
ATOM   1730  CE  MET   620      12.981 -24.299   0.904  1.00 93.95           C
ATOM   1731  C   MET   620      12.696 -19.600   0.178  1.00 93.95           C
ATOM   1732  O   MET   620      12.850 -18.771  -0.713  1.00 93.95           O
ATOM   1733  H   MET   620      10.968 -20.765  -1.896  1.00  0.00           H
ATOM   1734  HA  MET   620      11.964 -21.515   0.781  1.00  0.00           H
ATOM   1735  HB2 MET   620      13.467 -21.220  -1.851  1.00  0.00           H
ATOM   1736  HB3 MET   620      12.737 -22.722  -1.285  1.00  0.00           H
ATOM   1737  HG2 MET   620      15.146 -22.612  -0.794  1.00  0.00           H
ATOM   1738  HG3 MET   620      14.931 -21.148   0.120  1.00  0.00           H
ATOM   1739  HE1 MET   620      12.022 -23.806   0.743  1.00  0.00           H
ATOM   1740  HE2 MET   620      12.868 -25.027   1.706  1.00  0.00           H
ATOM   1741  HE3 MET   620      13.272 -24.811  -0.011  1.00  0.00           H
ATOM   1742  N   GLN   621      12.984 -19.337   1.452  1.00119.41           N
ATOM   1743  CA  GLN   621      13.241 -17.977   1.913  1.00119.41           C
ATOM   1744  CB  GLN   621      11.872 -17.300   2.121  1.00119.41           C
ATOM   1745  CG  GLN   621      11.989 -15.816   2.465  1.00119.41           C
ATOM   1746  CD  GLN   621      10.976 -14.950   1.722  1.00119.41           C
ATOM   1747  OE1 GLN   621       9.767 -15.114   1.795  1.00119.41           O
ATOM   1748  NE2 GLN   621      11.428 -13.933   1.029  1.00119.41           N
ATOM   1749  C   GLN   621      14.137 -17.951   3.164  1.00119.41           C
ATOM   1750  O   GLN   621      13.939 -18.740   4.086  1.00119.41           O
ATOM   1751  H   GLN   621      12.808 -20.039   2.154  1.00  0.00           H
ATOM   1752  HA  GLN   621      13.755 -17.436   1.121  1.00  0.00           H
ATOM   1753  HB2 GLN   621      11.317 -17.810   2.910  1.00  0.00           H
ATOM   1754  HB3 GLN   621      11.300 -17.393   1.196  1.00  0.00           H
ATOM   1755  HG2 GLN   621      11.851 -15.690   3.539  1.00  0.00           H
ATOM   1756  HG3 GLN   621      12.984 -15.464   2.200  1.00  0.00           H
ATOM   1757 HE21 GLN   621      12.426 -13.871   0.833  1.00  0.00           H
ATOM   1758 HE22 GLN   621      10.744 -13.378   0.558  1.00  0.00           H
ATOM   1759  N   ALA   622      15.105 -17.026   3.204  1.00 50.61           N
ATOM   1760  CA  ALA   622      15.927 -16.699   4.384  1.00 50.61           C
ATOM   1761  CB  ALA   622      17.407 -16.858   4.019  1.00 50.61           C
ATOM   1762  C   ALA   622      15.610 -15.306   4.981  1.00 50.61           C
ATOM   1763  O   ALA   622      16.382 -14.756   5.764  1.00 50.61           O
ATOM   1764  H   ALA   622      15.254 -16.471   2.370  1.00  0.00           H
ATOM   1765  HA  ALA   622      15.703 -17.417   5.174  1.00  0.00           H
ATOM   1766  HB1 ALA   622      18.021 -16.707   4.907  1.00  0.00           H
ATOM   1767  HB2 ALA   622      17.586 -17.862   3.636  1.00  0.00           H
ATOM   1768  HB3 ALA   622      17.683 -16.113   3.271  1.00  0.00           H
ATOM   1769  N   ASP   623      14.521 -14.702   4.510  1.00 89.52           N
ATOM   1770  CA  ASP   623      13.831 -13.566   5.126  1.00 89.52           C
ATOM   1771  CB  ASP   623      12.907 -12.989   4.030  1.00 89.52           C
ATOM   1772  CG  ASP   623      12.702 -11.479   4.070  1.00 89.52           C
ATOM   1773  OD1 ASP   623      12.345 -10.980   5.162  1.00 89.52           O
ATOM   1774  OD2 ASP   623      12.624 -10.902   2.955  1.00 89.52           O
ATOM   1775  C   ASP   623      13.068 -14.031   6.394  1.00 89.52           C
ATOM   1776  O   ASP   623      13.207 -15.174   6.838  1.00 89.52           O
ATOM   1777  H   ASP   623      13.962 -15.250   3.882  1.00  0.00           H
ATOM   1778  HA  ASP   623      14.561 -12.809   5.418  1.00  0.00           H
ATOM   1779  HB2 ASP   623      13.332 -13.220   3.051  1.00  0.00           H
ATOM   1780  HB3 ASP   623      11.933 -13.470   4.093  1.00  0.00           H
ATOM   1781  N   SER   624      12.245 -13.169   6.993  1.00 86.06           N
ATOM   1782  CA  SER   624      11.290 -13.594   8.033  1.00 86.06           C
ATOM   1783  CB  SER   624      10.784 -12.354   8.778  1.00 86.06           C
ATOM   1784  OG  SER   624      10.044 -12.705   9.937  1.00 86.06           O
ATOM   1785  C   SER   624      10.142 -14.455   7.457  1.00 86.06           C
ATOM   1786  O   SER   624      10.078 -14.710   6.258  1.00 86.06           O
ATOM   1787  H   SER   624      12.121 -12.264   6.541  1.00  0.00           H
ATOM   1788  HA  SER   624      11.823 -14.213   8.755  1.00  0.00           H
ATOM   1789  HB2 SER   624      10.162 -11.758   8.108  1.00  0.00           H
ATOM   1790  HB3 SER   624      11.642 -11.756   9.085  1.00  0.00           H
ATOM   1791  HG  SER   624       9.793 -11.892  10.387  1.00  0.00           H
ATOM   1792  N   SER   625       9.174 -14.861   8.286  1.00175.37           N
ATOM   1793  CA  SER   625       7.896 -15.419   7.811  1.00175.37           C
ATOM   1794  CB  SER   625       7.114 -16.019   8.983  1.00175.37           C
ATOM   1795  OG  SER   625       5.850 -16.488   8.558  1.00175.37           O
ATOM   1796  C   SER   625       7.077 -14.336   7.094  1.00175.37           C
ATOM   1797  O   SER   625       6.415 -13.523   7.744  1.00175.37           O
ATOM   1798  H   SER   625       9.235 -14.527   9.238  1.00  0.00           H
ATOM   1799  HA  SER   625       8.101 -16.221   7.102  1.00  0.00           H
ATOM   1800  HB2 SER   625       6.974 -15.262   9.756  1.00  0.00           H
ATOM   1801  HB3 SER   625       7.683 -16.851   9.403  1.00  0.00           H
ATOM   1802  HG  SER   625       5.345 -15.732   8.232  1.00  0.00           H
ATOM   1803  N   THR   626       7.209 -14.265   5.770  1.00286.72           N
ATOM   1804  CA  THR   626       6.770 -13.124   4.955  1.00286.72           C
ATOM   1805  CB  THR   626       7.508 -13.097   3.607  1.00286.72           C
ATOM   1806  OG1 THR   626       7.277 -14.287   2.889  1.00286.72           O
ATOM   1807  CG2 THR   626       9.011 -12.945   3.809  1.00286.72           C
ATOM   1808  C   THR   626       5.257 -13.027   4.739  1.00286.72           C
ATOM   1809  O   THR   626       4.477 -13.934   5.036  1.00286.72           O
ATOM   1810  H   THR   626       7.825 -14.926   5.315  1.00  0.00           H
ATOM   1811  HA  THR   626       7.060 -12.219   5.487  1.00  0.00           H
ATOM   1812  HB  THR   626       7.147 -12.246   3.031  1.00  0.00           H
ATOM   1813 HG21 THR   626       9.457 -13.911   4.031  1.00  0.00           H
ATOM   1814 HG22 THR   626       9.216 -12.273   4.638  1.00  0.00           H
ATOM   1815 HG23 THR   626       9.462 -12.550   2.902  1.00  0.00           H
ATOM   1816  HG1 THR   626       8.112 -14.530   2.448  1.00  0.00           H
ATOM   1817  N   SER   627       4.808 -11.831   4.346  1.00189.71           N
ATOM   1818  CA  SER   627       3.406 -11.519   4.044  1.00189.71           C
ATOM   1819  CB  SER   627       2.624 -11.360   5.355  1.00189.71           C
ATOM   1820  OG  SER   627       1.232 -11.337   5.096  1.00189.71           O
ATOM   1821  C   SER   627       3.309 -10.246   3.192  1.00189.71           C
ATOM   1822  O   SER   627       4.285  -9.510   3.079  1.00189.71           O
ATOM   1823  H   SER   627       5.507 -11.121   4.133  1.00  0.00           H
ATOM   1824  HA  SER   627       2.980 -12.349   3.480  1.00  0.00           H
ATOM   1825  HB2 SER   627       2.840 -12.194   6.024  1.00  0.00           H
ATOM   1826  HB3 SER   627       2.923 -10.433   5.847  1.00  0.00           H
ATOM   1827  HG  SER   627       0.897 -12.219   5.301  1.00  0.00           H
ATOM   1828  N   ARG   628       2.097  -9.815   2.802  1.00110.86           N
ATOM   1829  CA  ARG   628       1.827  -8.528   2.108  1.00110.86           C
ATOM   1830  CB  ARG   628       0.480  -8.579   1.356  1.00110.86           C
ATOM   1831  CG  ARG   628       0.396  -9.731   0.338  1.00110.86           C
ATOM   1832  CD  ARG   628      -0.821  -9.598  -0.592  1.00110.86           C
ATOM   1833  NE  ARG   628      -0.647  -8.525  -1.598  1.00110.86           N
ATOM   1834  CZ  ARG   628      -0.176  -8.649  -2.830  1.00110.86           C
ATOM   1835  NH1 ARG   628       0.203  -9.793  -3.325  1.00110.86           N
ATOM   1836  NH2 ARG   628      -0.072  -7.604  -3.602  1.00110.86           N
ATOM   1837  C   ARG   628       1.966  -7.275   3.009  1.00110.86           C
ATOM   1838  O   ARG   628       1.202  -6.317   2.880  1.00110.86           O
ATOM   1839  H   ARG   628       1.315 -10.374   3.121  1.00  0.00           H
ATOM   1840  HA  ARG   628       2.614  -8.403   1.361  1.00  0.00           H
ATOM   1841  HB2 ARG   628      -0.333  -8.674   2.077  1.00  0.00           H
ATOM   1842  HB3 ARG   628       0.354  -7.635   0.824  1.00  0.00           H
ATOM   1843  HG2 ARG   628       1.306  -9.759  -0.263  1.00  0.00           H
ATOM   1844  HG3 ARG   628       0.314 -10.673   0.882  1.00  0.00           H
ATOM   1845  HD2 ARG   628      -0.989 -10.554  -1.088  1.00  0.00           H
ATOM   1846  HD3 ARG   628      -1.706  -9.391   0.013  1.00  0.00           H
ATOM   1847  HE  ARG   628      -0.915  -7.599  -1.313  1.00  0.00           H
ATOM   1848 HH11 ARG   628       0.157 -10.616  -2.754  1.00  0.00           H
ATOM   1849 HH12 ARG   628       0.571  -9.855  -4.258  1.00  0.00           H
ATOM   1850 HH21 ARG   628      -0.332  -6.692  -3.273  1.00  0.00           H
ATOM   1851 HH22 ARG   628       0.299  -7.701  -4.531  1.00  0.00           H
ATOM   1852  N   LYS   629       2.898  -7.322   3.965  1.00122.67           N
ATOM   1853  CA  LYS   629       3.327  -6.268   4.900  1.00122.67           C
ATOM   1854  CB  LYS   629       2.474  -6.312   6.189  1.00122.67           C
ATOM   1855  CG  LYS   629       1.015  -5.848   6.046  1.00122.67           C
ATOM   1856  CD  LYS   629       0.911  -4.391   5.571  1.00122.67           C
ATOM   1857  CE  LYS   629      -0.551  -3.973   5.413  1.00122.67           C
ATOM   1858  NZ  LYS   629      -0.648  -2.591   4.880  1.00122.67           N
ATOM   1859  C   LYS   629       4.810  -6.350   5.295  1.00122.67           C
ATOM   1860  O   LYS   629       5.339  -5.322   5.702  1.00122.67           O
ATOM   1861  H   LYS   629       3.490  -8.138   3.905  1.00  0.00           H
ATOM   1862  HA  LYS   629       3.233  -5.300   4.415  1.00  0.00           H
ATOM   1863  HB2 LYS   629       2.479  -7.331   6.581  1.00  0.00           H
ATOM   1864  HB3 LYS   629       2.945  -5.677   6.942  1.00  0.00           H
ATOM   1865  HG2 LYS   629       0.485  -6.504   5.357  1.00  0.00           H
ATOM   1866  HG3 LYS   629       0.531  -5.932   7.020  1.00  0.00           H
ATOM   1867  HD2 LYS   629       1.408  -3.742   6.294  1.00  0.00           H
ATOM   1868  HD3 LYS   629       1.400  -4.282   4.604  1.00  0.00           H
ATOM   1869  HE2 LYS   629      -1.048  -4.047   6.385  1.00  0.00           H
ATOM   1870  HE3 LYS   629      -1.035  -4.675   4.728  1.00  0.00           H
ATOM   1871  HZ1 LYS   629      -1.615  -2.316   4.766  1.00  0.00           H
ATOM   1872  HZ2 LYS   629      -0.186  -2.535   3.981  1.00  0.00           H
ATOM   1873  HZ3 LYS   629      -0.195  -1.939   5.507  1.00  0.00           H
ATOM   1874  N   TYR   630       5.465  -7.512   5.186  1.00265.87           N
ATOM   1875  CA  TYR   630       6.824  -7.738   5.697  1.00265.87           C
ATOM   1876  CB  TYR   630       6.772  -8.233   7.155  1.00265.87           C
ATOM   1877  CG  TYR   630       6.114  -7.283   8.143  1.00265.87           C
ATOM   1878  CD1 TYR   630       4.878  -7.612   8.734  1.00265.87           C
ATOM   1879  CD2 TYR   630       6.745  -6.066   8.466  1.00265.87           C
ATOM   1880  CE1 TYR   630       4.269  -6.723   9.643  1.00265.87           C
ATOM   1881  CE2 TYR   630       6.136  -5.169   9.365  1.00265.87           C
ATOM   1882  CZ  TYR   630       4.899  -5.497   9.957  1.00265.87           C
ATOM   1883  OH  TYR   630       4.320  -4.637  10.834  1.00265.87           O
ATOM   1884  C   TYR   630       7.593  -8.753   4.839  1.00265.87           C
ATOM   1885  O   TYR   630       7.077  -9.843   4.584  1.00265.87           O
ATOM   1886  H   TYR   630       5.034  -8.294   4.715  1.00  0.00           H
ATOM   1887  HA  TYR   630       7.372  -6.796   5.674  1.00  0.00           H
ATOM   1888  HB2 TYR   630       7.792  -8.417   7.494  1.00  0.00           H
ATOM   1889  HB3 TYR   630       6.251  -9.192   7.182  1.00  0.00           H
ATOM   1890  HD1 TYR   630       4.401  -8.553   8.497  1.00  0.00           H
ATOM   1891  HD2 TYR   630       7.690  -5.808   8.009  1.00  0.00           H
ATOM   1892  HE1 TYR   630       3.325  -6.976  10.099  1.00  0.00           H
ATOM   1893  HE2 TYR   630       6.610  -4.231   9.608  1.00  0.00           H
ATOM   1894  HH  TYR   630       3.729  -5.085  11.439  1.00  0.00           H
ATOM   1895  N   GLY   631       8.870  -8.450   4.585  1.00 80.31           N
ATOM   1896  CA  GLY   631       9.801  -9.275   3.807  1.00 80.31           C
ATOM   1897  C   GLY   631       9.485  -9.352   2.307  1.00 80.31           C
ATOM   1898  O   GLY   631       8.603  -8.650   1.808  1.00 80.31           O
ATOM   1899  H   GLY   631       9.208  -7.546   4.865  1.00  0.00           H
ATOM   1900  HA2 GLY   631       9.809 -10.283   4.209  1.00  0.00           H
ATOM   1901  HA3 GLY   631      10.814  -8.887   3.921  1.00  0.00           H
ATOM   1902  N   GLY   632      10.280 -10.145   1.587  1.00 78.37           N
ATOM   1903  CA  GLY   632      10.037 -10.538   0.195  1.00 78.37           C
ATOM   1904  C   GLY   632       8.983 -11.645   0.076  1.00 78.37           C
ATOM   1905  O   GLY   632       7.961 -11.619   0.755  1.00 78.37           O
ATOM   1906  H   GLY   632      11.048 -10.594   2.084  1.00  0.00           H
ATOM   1907  HA2 GLY   632       9.702  -9.679  -0.385  1.00  0.00           H
ATOM   1908  HA3 GLY   632      10.971 -10.887  -0.242  1.00  0.00           H
ATOM   1909  N   THR   633       9.242 -12.655  -0.761  1.00 68.04           N
ATOM   1910  CA  THR   633       8.278 -13.747  -1.032  1.00 68.04           C
ATOM   1911  CB  THR   633       7.457 -13.423  -2.286  1.00 68.04           C
ATOM   1912  OG1 THR   633       8.319 -13.265  -3.391  1.00 68.04           O
ATOM   1913  CG2 THR   633       6.576 -12.181  -2.159  1.00 68.04           C
ATOM   1914  C   THR   633       8.866 -15.148  -1.233  1.00 68.04           C
ATOM   1915  O   THR   633       8.113 -16.120  -1.181  1.00 68.04           O
ATOM   1916  H   THR   633      10.013 -12.508  -1.414  1.00  0.00           H
ATOM   1917  HA  THR   633       7.591 -13.836  -0.191  1.00  0.00           H
ATOM   1918  HB  THR   633       6.795 -14.265  -2.488  1.00  0.00           H
ATOM   1919 HG21 THR   633       5.927 -12.110  -3.031  1.00  0.00           H
ATOM   1920 HG22 THR   633       5.963 -12.266  -1.262  1.00  0.00           H
ATOM   1921 HG23 THR   633       7.188 -11.283  -2.091  1.00  0.00           H
ATOM   1922  HG1 THR   633       8.990 -12.589  -3.192  1.00  0.00           H
ATOM   1923  N   GLY   634      10.135 -15.276  -1.633  1.00 45.78           N
ATOM   1924  CA  GLY   634      10.734 -16.564  -2.007  1.00 45.78           C
ATOM   1925  C   GLY   634      10.205 -17.132  -3.331  1.00 45.78           C
ATOM   1926  O   GLY   634      10.402 -18.308  -3.635  1.00 45.78           O
ATOM   1927  H   GLY   634      10.683 -14.444  -1.798  1.00  0.00           H
ATOM   1928  HA2 GLY   634      11.813 -16.441  -2.107  1.00  0.00           H
ATOM   1929  HA3 GLY   634      10.550 -17.294  -1.218  1.00  0.00           H
ATOM   1930  N   ILE   635       9.419 -16.355  -4.089  1.00126.24           N
ATOM   1931  CA  ILE   635       9.075 -16.694  -5.477  1.00126.24           C
ATOM   1932  CB  ILE   635       7.751 -16.002  -5.890  1.00126.24           C
ATOM   1933  CG1 ILE   635       7.025 -16.850  -6.959  1.00126.24           C
ATOM   1934  CG2 ILE   635       7.960 -14.556  -6.384  1.00126.24           C
ATOM   1935  CD1 ILE   635       5.660 -16.291  -7.379  1.00126.24           C
ATOM   1936  C   ILE   635      10.225 -16.342  -6.433  1.00126.24           C
ATOM   1937  O   ILE   635      10.218 -16.792  -7.575  1.00126.24           O
ATOM   1938  H   ILE   635       9.231 -15.414  -3.767  1.00  0.00           H
ATOM   1939  HA  ILE   635       8.926 -17.772  -5.531  1.00  0.00           H
ATOM   1940  HB  ILE   635       7.103 -15.966  -5.011  1.00  0.00           H
ATOM   1941 HG12 ILE   635       7.648 -16.939  -7.849  1.00  0.00           H
ATOM   1942 HG13 ILE   635       6.866 -17.852  -6.559  1.00  0.00           H
ATOM   1943 HD11 ILE   635       5.172 -16.998  -8.051  1.00  0.00           H
ATOM   1944 HD12 ILE   635       5.032 -16.143  -6.500  1.00  0.00           H
ATOM   1945 HD13 ILE   635       5.783 -15.344  -7.905  1.00  0.00           H
ATOM   1946 HG21 ILE   635       7.016 -14.011  -6.363  1.00  0.00           H
ATOM   1947 HG22 ILE   635       8.664 -14.032  -5.741  1.00  0.00           H
ATOM   1948 HG23 ILE   635       8.356 -14.549  -7.399  1.00  0.00           H
ATOM   1949  N   GLY   636      11.150 -15.479  -6.003  1.00 72.35           N
ATOM   1950  CA  GLY   636      12.020 -14.663  -6.841  1.00 72.35           C
ATOM   1951  C   GLY   636      12.846 -15.439  -7.855  1.00 72.35           C
ATOM   1952  O   GLY   636      12.655 -15.255  -9.062  1.00 72.35           O
ATOM   1953  H   GLY   636      11.186 -15.276  -5.014  1.00  0.00           H
ATOM   1954  HA2 GLY   636      11.426 -13.913  -7.364  1.00  0.00           H
ATOM   1955  HA3 GLY   636      12.719 -14.156  -6.181  1.00  0.00           H
ATOM   1956  N   LEU   637      13.632 -16.419  -7.397  1.00180.32           N
ATOM   1957  CA  LEU   637      14.386 -17.279  -8.317  1.00180.32           C
ATOM   1958  CB  LEU   637      15.527 -18.021  -7.590  1.00180.32           C
ATOM   1959  CG  LEU   637      16.930 -17.735  -8.162  1.00180.32           C
ATOM   1960  CD1 LEU   637      17.051 -18.021  -9.661  1.00180.32           C
ATOM   1961  CD2 LEU   637      17.366 -16.302  -7.869  1.00180.32           C
ATOM   1962  C   LEU   637      13.491 -18.264  -9.084  1.00180.32           C
ATOM   1963  O   LEU   637      13.810 -18.598 -10.221  1.00180.32           O
ATOM   1964  H   LEU   637      13.738 -16.525  -6.388  1.00  0.00           H
ATOM   1965  HA  LEU   637      14.823 -16.620  -9.061  1.00  0.00           H
ATOM   1966  HB2 LEU   637      15.524 -17.770  -6.527  1.00  0.00           H
ATOM   1967  HB3 LEU   637      15.353 -19.095  -7.661  1.00  0.00           H
ATOM   1968  HG  LEU   637      17.638 -18.397  -7.675  1.00  0.00           H
ATOM   1969 HD21 LEU   637      18.394 -16.163  -8.199  1.00  0.00           H
ATOM   1970 HD22 LEU   637      17.316 -16.125  -6.794  1.00  0.00           H
ATOM   1971 HD23 LEU   637      16.717 -15.592  -8.379  1.00  0.00           H
ATOM   1972 HD11 LEU   637      16.519 -17.277 -10.248  1.00  0.00           H
ATOM   1973 HD12 LEU   637      16.640 -19.006  -9.877  1.00  0.00           H
ATOM   1974 HD13 LEU   637      18.103 -18.009  -9.943  1.00  0.00           H
ATOM   1975  N   SER   638      12.343 -18.662  -8.528  1.00 91.03           N
ATOM   1976  CA  SER   638      11.398 -19.595  -9.162  1.00 91.03           C
ATOM   1977  CB  SER   638      10.407 -20.101  -8.110  1.00 91.03           C
ATOM   1978  OG  SER   638       9.486 -21.007  -8.681  1.00 91.03           O
ATOM   1979  C   SER   638      10.677 -18.991 -10.379  1.00 91.03           C
ATOM   1980  O   SER   638      10.780 -19.523 -11.486  1.00 91.03           O
ATOM   1981  H   SER   638      12.102 -18.263  -7.632  1.00  0.00           H
ATOM   1982  HA  SER   638      11.953 -20.464  -9.516  1.00  0.00           H
ATOM   1983  HB2 SER   638      10.960 -20.606  -7.316  1.00  0.00           H
ATOM   1984  HB3 SER   638       9.858 -19.266  -7.677  1.00  0.00           H
ATOM   1985  HG  SER   638       9.158 -21.580  -7.985  1.00  0.00           H
ATOM   1986  N   ILE   639      10.132 -17.774 -10.257  1.00147.17           N
ATOM   1987  CA  ILE   639       9.572 -17.042 -11.407  1.00147.17           C
ATOM   1988  CB  ILE   639       8.598 -15.935 -10.937  1.00147.17           C
ATOM   1989  CG1 ILE   639       7.771 -15.313 -12.086  1.00147.17           C
ATOM   1990  CG2 ILE   639       9.317 -14.778 -10.229  1.00147.17           C
ATOM   1991  CD1 ILE   639       6.812 -16.296 -12.768  1.00147.17           C
ATOM   1992  C   ILE   639      10.669 -16.525 -12.353  1.00147.17           C
ATOM   1993  O   ILE   639      10.477 -16.533 -13.568  1.00147.17           O
ATOM   1994  H   ILE   639      10.139 -17.330  -9.343  1.00  0.00           H
ATOM   1995  HA  ILE   639       8.990 -17.763 -11.980  1.00  0.00           H
ATOM   1996  HB  ILE   639       7.900 -16.379 -10.226  1.00  0.00           H
ATOM   1997 HG12 ILE   639       7.168 -14.500 -11.679  1.00  0.00           H
ATOM   1998 HG13 ILE   639       8.436 -14.886 -12.838  1.00  0.00           H
ATOM   1999 HD11 ILE   639       6.196 -15.754 -13.485  1.00  0.00           H
ATOM   2000 HD12 ILE   639       7.369 -17.065 -13.302  1.00  0.00           H
ATOM   2001 HD13 ILE   639       6.165 -16.759 -12.023  1.00  0.00           H
ATOM   2002 HG21 ILE   639       8.588 -14.093  -9.795  1.00  0.00           H
ATOM   2003 HG22 ILE   639       9.961 -15.146  -9.435  1.00  0.00           H
ATOM   2004 HG23 ILE   639       9.920 -14.230 -10.945  1.00  0.00           H
ATOM   2005  N   SER   640      11.872 -16.243 -11.835  1.00107.95           N
ATOM   2006  CA  SER   640      13.030 -15.874 -12.659  1.00107.95           C
ATOM   2007  CB  SER   640      14.175 -15.386 -11.766  1.00107.95           C
ATOM   2008  OG  SER   640      15.256 -14.927 -12.545  1.00107.95           O
ATOM   2009  C   SER   640      13.501 -17.014 -13.572  1.00107.95           C
ATOM   2010  O   SER   640      13.558 -16.837 -14.791  1.00107.95           O
ATOM   2011  H   SER   640      11.978 -16.254 -10.827  1.00  0.00           H
ATOM   2012  HA  SER   640      12.726 -15.054 -13.304  1.00  0.00           H
ATOM   2013  HB2 SER   640      13.826 -14.566 -11.141  1.00  0.00           H
ATOM   2014  HB3 SER   640      14.513 -16.203 -11.132  1.00  0.00           H
ATOM   2015  HG  SER   640      15.937 -14.569 -11.966  1.00  0.00           H
ATOM   2016  N   LYS   641      13.640 -18.238 -13.036  1.00139.51           N
ATOM   2017  CA  LYS   641      14.021 -19.411 -13.836  1.00139.51           C
ATOM   2018  CB  LYS   641      14.520 -20.572 -12.953  1.00139.51           C
ATOM   2019  CG  LYS   641      13.465 -21.301 -12.092  1.00139.51           C
ATOM   2020  CD  LYS   641      13.638 -22.824 -12.110  1.00139.51           C
ATOM   2021  CE  LYS   641      13.176 -23.315 -13.485  1.00139.51           C
ATOM   2022  NZ  LYS   641      13.569 -24.701 -13.801  1.00139.51           N
ATOM   2023  C   LYS   641      12.940 -19.832 -14.840  1.00139.51           C
ATOM   2024  O   LYS   641      13.282 -20.187 -15.961  1.00139.51           O
ATOM   2025  H   LYS   641      13.536 -18.346 -12.031  1.00  0.00           H
ATOM   2026  HA  LYS   641      14.869 -19.105 -14.447  1.00  0.00           H
ATOM   2027  HB2 LYS   641      15.297 -20.196 -12.287  1.00  0.00           H
ATOM   2028  HB3 LYS   641      15.005 -21.287 -13.620  1.00  0.00           H
ATOM   2029  HG2 LYS   641      13.547 -20.958 -11.063  1.00  0.00           H
ATOM   2030  HG3 LYS   641      12.463 -21.079 -12.446  1.00  0.00           H
ATOM   2031  HD2 LYS   641      13.017 -23.271 -11.331  1.00  0.00           H
ATOM   2032  HD3 LYS   641      14.684 -23.077 -11.932  1.00  0.00           H
ATOM   2033  HE2 LYS   641      12.090 -23.215 -13.569  1.00  0.00           H
ATOM   2034  HE3 LYS   641      13.598 -22.670 -14.261  1.00  0.00           H
ATOM   2035  HZ1 LYS   641      13.349 -24.832 -14.801  1.00  0.00           H
ATOM   2036  HZ2 LYS   641      13.064 -25.386 -13.269  1.00  0.00           H
ATOM   2037  HZ3 LYS   641      14.566 -24.830 -13.758  1.00  0.00           H
ATOM   2038  N   CYS   642      11.664 -19.613 -14.516  1.00 81.13           N
ATOM   2039  CA  CYS   642      10.553 -19.822 -15.446  1.00 81.13           C
ATOM   2040  CB  CYS   642       9.249 -19.612 -14.661  1.00 81.13           C
ATOM   2041  SG  CYS   642       7.803 -19.918 -15.716  1.00 81.13           S
ATOM   2042  C   CYS   642      10.649 -18.912 -16.686  1.00 81.13           C
ATOM   2043  O   CYS   642      10.546 -19.400 -17.809  1.00 81.13           O
ATOM   2044  H   CYS   642      11.457 -19.301 -13.577  1.00  0.00           H
ATOM   2045  HA  CYS   642      10.582 -20.853 -15.810  1.00  0.00           H
ATOM   2046  HB2 CYS   642       9.208 -18.588 -14.292  1.00  0.00           H
ATOM   2047  HB3 CYS   642       9.227 -20.297 -13.812  1.00  0.00           H
ATOM   2048  HG  CYS   642       6.866 -19.729 -14.781  1.00  0.00           H
ATOM   2049  N   LEU   643      11.022 -17.635 -16.521  1.00134.60           N
ATOM   2050  CA  LEU   643      11.176 -16.722 -17.660  1.00134.60           C
ATOM   2051  CB  LEU   643      11.260 -15.269 -17.157  1.00134.60           C
ATOM   2052  CG  LEU   643      11.252 -14.154 -18.230  1.00134.60           C
ATOM   2053  CD1 LEU   643      12.584 -13.869 -18.926  1.00134.60           C
ATOM   2054  CD2 LEU   643      10.199 -14.386 -19.315  1.00134.60           C
ATOM   2055  C   LEU   643      12.353 -17.098 -18.569  1.00134.60           C
ATOM   2056  O   LEU   643      12.185 -17.116 -19.787  1.00134.60           O
ATOM   2057  H   LEU   643      11.156 -17.278 -15.582  1.00  0.00           H
ATOM   2058  HA  LEU   643      10.275 -16.820 -18.267  1.00  0.00           H
ATOM   2059  HB2 LEU   643      10.397 -15.098 -16.512  1.00  0.00           H
ATOM   2060  HB3 LEU   643      12.148 -15.159 -16.536  1.00  0.00           H
ATOM   2061  HG  LEU   643      10.991 -13.239 -17.706  1.00  0.00           H
ATOM   2062 HD21 LEU   643      10.491 -15.215 -19.956  1.00  0.00           H
ATOM   2063 HD22 LEU   643      10.105 -13.498 -19.937  1.00  0.00           H
ATOM   2064 HD23 LEU   643       9.238 -14.615 -18.859  1.00  0.00           H
ATOM   2065 HD11 LEU   643      13.368 -13.704 -18.199  1.00  0.00           H
ATOM   2066 HD12 LEU   643      12.486 -12.970 -19.533  1.00  0.00           H
ATOM   2067 HD13 LEU   643      12.869 -14.695 -19.569  1.00  0.00           H
ATOM   2068  N   VAL   644      13.519 -17.463 -18.021  1.00127.51           N
ATOM   2069  CA  VAL   644      14.643 -17.871 -18.889  1.00127.51           C
ATOM   2070  CB  VAL   644      16.010 -17.925 -18.177  1.00127.51           C
ATOM   2071  CG1 VAL   644      16.272 -16.672 -17.328  1.00127.51           C
ATOM   2072  CG2 VAL   644      16.220 -19.160 -17.305  1.00127.51           C
ATOM   2073  C   VAL   644      14.346 -19.172 -19.643  1.00127.51           C
ATOM   2074  O   VAL   644      14.696 -19.268 -20.815  1.00127.51           O
ATOM   2075  H   VAL   644      13.620 -17.465 -17.013  1.00  0.00           H
ATOM   2076  HA  VAL   644      14.737 -17.104 -19.656  1.00  0.00           H
ATOM   2077  HB  VAL   644      16.776 -17.961 -18.951  1.00  0.00           H
ATOM   2078 HG21 VAL   644      17.219 -19.127 -16.889  1.00  0.00           H
ATOM   2079 HG22 VAL   644      15.494 -19.168 -16.501  1.00  0.00           H
ATOM   2080 HG23 VAL   644      16.126 -20.072 -17.894  1.00  0.00           H
ATOM   2081 HG11 VAL   644      17.310 -16.662 -16.998  1.00  0.00           H
ATOM   2082 HG12 VAL   644      15.624 -16.660 -16.452  1.00  0.00           H
ATOM   2083 HG13 VAL   644      16.085 -15.776 -17.918  1.00  0.00           H
ATOM   2084  N   GLU   645      13.543 -20.073 -19.065  1.00 37.39           N
ATOM   2085  CA  GLU   645      13.046 -21.278 -19.745  0.78 37.39           C
ATOM   2086  CB  GLU   645      12.499 -22.277 -18.702  0.78 37.39           C
ATOM   2087  CG  GLU   645      13.643 -22.940 -17.909  0.78 37.39           C
ATOM   2088  CD  GLU   645      13.179 -23.954 -16.848  1.00 37.39           C
ATOM   2089  OE1 GLU   645      12.197 -23.685 -16.120  1.00 37.39           O
ATOM   2090  OE2 GLU   645      14.020 -24.782 -16.422  1.00 37.39           O
ATOM   2091  C   GLU   645      12.017 -20.982 -20.860  1.00 37.39           C
ATOM   2092  O   GLU   645      12.038 -21.675 -21.877  1.00 37.39           O
ATOM   2093  H   GLU   645      13.257 -19.927 -18.103  1.00  0.00           H
ATOM   2094  HA  GLU   645      13.888 -21.758 -20.248  0.78  0.00           H
ATOM   2095  HB2 GLU   645      11.817 -21.765 -18.021  0.78  0.00           H
ATOM   2096  HB3 GLU   645      11.945 -23.063 -19.216  0.78  0.00           H
ATOM   2097  HG2 GLU   645      14.238 -22.172 -17.414  0.78  0.00           H
ATOM   2098  HG3 GLU   645      14.298 -23.452 -18.618  0.78  0.00           H
ATOM   2099  N   LEU   646      11.273 -19.864 -20.802  1.00 68.43           N
ATOM   2100  CA  LEU   646      10.492 -19.361 -21.948  1.00 68.43           C
ATOM   2101  CB  LEU   646       9.483 -18.280 -21.514  1.00 68.43           C
ATOM   2102  CG  LEU   646       8.379 -18.716 -20.541  1.00 68.43           C
ATOM   2103  CD1 LEU   646       7.499 -17.503 -20.232  1.00 68.43           C
ATOM   2104  CD2 LEU   646       7.497 -19.822 -21.116  1.00 68.43           C
ATOM   2105  C   LEU   646      11.373 -18.773 -23.062  1.00 68.43           C
ATOM   2106  O   LEU   646      11.096 -18.983 -24.240  1.00 68.43           O
ATOM   2107  H   LEU   646      11.305 -19.315 -19.951  1.00  0.00           H
ATOM   2108  HA  LEU   646       9.947 -20.194 -22.393  1.00  0.00           H
ATOM   2109  HB2 LEU   646       9.000 -17.897 -22.414  1.00  0.00           H
ATOM   2110  HB3 LEU   646      10.031 -17.453 -21.066  1.00  0.00           H
ATOM   2111  HG  LEU   646       8.820 -19.065 -19.613  1.00  0.00           H
ATOM   2112 HD21 LEU   646       6.675 -20.030 -20.433  1.00  0.00           H
ATOM   2113 HD22 LEU   646       7.090 -19.514 -22.079  1.00  0.00           H
ATOM   2114 HD23 LEU   646       8.080 -20.733 -21.242  1.00  0.00           H
ATOM   2115 HD11 LEU   646       8.109 -16.699 -19.824  1.00  0.00           H
ATOM   2116 HD12 LEU   646       6.754 -17.788 -19.496  1.00  0.00           H
ATOM   2117 HD13 LEU   646       6.999 -17.159 -21.138  1.00  0.00           H
ATOM   2118  N   MET   647      12.432 -18.039 -22.710  1.00126.16           N
ATOM   2119  CA  MET   647      13.331 -17.354 -23.660  1.00126.16           C
ATOM   2120  CB  MET   647      14.084 -16.226 -22.937  1.00126.16           C
ATOM   2121  CG  MET   647      13.207 -15.114 -22.351  1.00126.16           C
ATOM   2122  SD  MET   647      12.607 -13.893 -23.550  1.00126.16           S
ATOM   2123  CE  MET   647      12.236 -12.519 -22.428  1.00126.16           C
ATOM   2124  C   MET   647      14.322 -18.298 -24.387  1.00126.16           C
ATOM   2125  O   MET   647      15.394 -17.860 -24.818  1.00126.16           O
ATOM   2126  H   MET   647      12.598 -17.915 -21.718  1.00  0.00           H
ATOM   2127  HA  MET   647      12.717 -16.898 -24.437  1.00  0.00           H
ATOM   2128  HB2 MET   647      14.662 -16.671 -22.128  1.00  0.00           H
ATOM   2129  HB3 MET   647      14.774 -15.754 -23.636  1.00  0.00           H
ATOM   2130  HG2 MET   647      13.824 -14.579 -21.630  1.00  0.00           H
ATOM   2131  HG3 MET   647      12.358 -15.541 -21.819  1.00  0.00           H
ATOM   2132  HE1 MET   647      11.920 -11.649 -23.003  1.00  0.00           H
ATOM   2133  HE2 MET   647      11.439 -12.808 -21.745  1.00  0.00           H
ATOM   2134  HE3 MET   647      13.130 -12.264 -21.860  1.00  0.00           H
ATOM   2135  N   GLY   648      14.061 -19.613 -24.384  1.00 46.12           N
ATOM   2136  CA  GLY   648      14.970 -20.648 -24.901  1.00 46.12           C
ATOM   2137  C   GLY   648      16.309 -20.744 -24.154  1.00 46.12           C
ATOM   2138  O   GLY   648      17.323 -21.089 -24.759  1.00 46.12           O
ATOM   2139  H   GLY   648      13.166 -19.907 -24.015  1.00  0.00           H
ATOM   2140  HA2 GLY   648      15.180 -20.449 -25.952  1.00  0.00           H
ATOM   2141  HA3 GLY   648      14.475 -21.615 -24.820  1.00  0.00           H
ATOM   2142  N   GLY   649      16.351 -20.226 -22.926  1.00 67.89           N
ATOM   2143  CA  GLY   649      17.560 -19.866 -22.199  1.00 67.89           C
ATOM   2144  C   GLY   649      17.946 -20.824 -21.073  1.00 67.89           C
ATOM   2145  O   GLY   649      17.449 -21.942 -20.948  1.00 67.89           O
ATOM   2146  H   GLY   649      15.474 -19.958 -22.495  1.00  0.00           H
ATOM   2147  HA2 GLY   649      17.383 -18.888 -21.755  1.00  0.00           H
ATOM   2148  HA3 GLY   649      18.403 -19.774 -22.883  1.00  0.00           H
ATOM   2149  N   HIS   650      18.855 -20.355 -20.219  1.00 92.84           N
ATOM   2150  CA  HIS   650      19.355 -21.069 -19.046  1.00 92.84           C
ATOM   2151  ND1 HIS   650      22.013 -22.514 -17.470  1.00 92.84           N
ATOM   2152  CG  HIS   650      20.989 -22.874 -18.343  1.00 92.84           C
ATOM   2153  CB  HIS   650      20.474 -22.030 -19.477  1.00 92.84           C
ATOM   2154  NE2 HIS   650      21.103 -24.394 -16.765  1.00 92.84           N
ATOM   2155  CD2 HIS   650      20.418 -24.032 -17.904  1.00 92.84           C
ATOM   2156  CE1 HIS   650      22.047 -23.467 -16.529  1.00 92.84           C
ATOM   2157  C   HIS   650      19.842 -20.081 -17.980  1.00 92.84           C
ATOM   2158  O   HIS   650      20.460 -19.069 -18.310  1.00 92.84           O
ATOM   2159  H   HIS   650      19.181 -19.403 -20.363  1.00  0.00           H
ATOM   2160  HA  HIS   650      18.539 -21.656 -18.623  1.00  0.00           H
ATOM   2161  HB2 HIS   650      20.102 -22.692 -20.259  1.00  0.00           H
ATOM   2162  HB3 HIS   650      21.305 -21.453 -19.887  1.00  0.00           H
ATOM   2163  HD2 HIS   650      19.561 -24.524 -18.344  1.00  0.00           H
ATOM   2164  HE1 HIS   650      22.715 -23.462 -15.678  1.00  0.00           H
ATOM   2165  HE2 HIS   650      20.896 -25.179 -16.166  1.00  0.00           H
ATOM   2166  N   ILE   651      19.591 -20.380 -16.702  1.00 95.67           N
ATOM   2167  CA  ILE   651      20.150 -19.641 -15.562  1.00 95.67           C
ATOM   2168  CB  ILE   651      19.048 -19.075 -14.636  1.00 95.67           C
ATOM   2169  CG1 ILE   651      19.681 -18.332 -13.439  1.00 95.67           C
ATOM   2170  CG2 ILE   651      18.029 -20.128 -14.154  1.00 95.67           C
ATOM   2171  CD1 ILE   651      18.745 -17.280 -12.830  1.00 95.67           C
ATOM   2172  C   ILE   651      21.201 -20.502 -14.859  1.00 95.67           C
ATOM   2173  O   ILE   651      20.890 -21.507 -14.218  1.00 95.67           O
ATOM   2174  H   ILE   651      19.162 -21.269 -16.501  1.00  0.00           H
ATOM   2175  HA  ILE   651      20.679 -18.769 -15.945  1.00  0.00           H
ATOM   2176  HB  ILE   651      18.503 -18.335 -15.223  1.00  0.00           H
ATOM   2177 HG12 ILE   651      19.972 -19.048 -12.669  1.00  0.00           H
ATOM   2178 HG13 ILE   651      20.580 -17.811 -13.773  1.00  0.00           H
ATOM   2179 HG21 ILE   651      17.252 -19.644 -13.566  1.00  0.00           H
ATOM   2180 HG22 ILE   651      18.520 -20.882 -13.541  1.00  0.00           H
ATOM   2181 HG23 ILE   651      17.553 -20.617 -15.002  1.00  0.00           H
ATOM   2182 HD11 ILE   651      19.250 -16.790 -11.997  1.00  0.00           H
ATOM   2183 HD12 ILE   651      18.492 -16.530 -13.580  1.00  0.00           H
ATOM   2184 HD13 ILE   651      17.831 -17.745 -12.465  1.00  0.00           H
ATOM   2185  N   SER   652      22.463 -20.140 -15.062  1.00136.83           N
ATOM   2186  CA  SER   652      23.615 -20.759 -14.421  1.00136.83           C
ATOM   2187  CB  SER   652      24.799 -20.765 -15.389  1.00136.83           C
ATOM   2188  OG  SER   652      25.850 -21.560 -14.873  1.00136.83           O
ATOM   2189  C   SER   652      23.958 -20.051 -13.109  1.00136.83           C
ATOM   2190  O   SER   652      23.591 -18.896 -12.873  1.00136.83           O
ATOM   2191  H   SER   652      22.641 -19.272 -15.557  1.00  0.00           H
ATOM   2192  HA  SER   652      23.374 -21.795 -14.189  1.00  0.00           H
ATOM   2193  HB2 SER   652      24.477 -21.176 -16.347  1.00  0.00           H
ATOM   2194  HB3 SER   652      25.154 -19.745 -15.541  1.00  0.00           H
ATOM   2195  HG  SER   652      26.611 -21.445 -15.450  1.00  0.00           H
ATOM   2196  N   PHE   653      24.641 -20.769 -12.223  1.00146.67           N
ATOM   2197  CA  PHE   653      24.979 -20.289 -10.892  1.00146.67           C
ATOM   2198  CB  PHE   653      23.791 -20.544  -9.953  1.00146.67           C
ATOM   2199  CG  PHE   653      24.037 -20.006  -8.565  1.00146.67           C
ATOM   2200  CD1 PHE   653      24.122 -18.618  -8.389  1.00146.67           C
ATOM   2201  CD2 PHE   653      24.267 -20.868  -7.478  1.00146.67           C
ATOM   2202  CE1 PHE   653      24.442 -18.079  -7.139  1.00146.67           C
ATOM   2203  CE2 PHE   653      24.571 -20.328  -6.218  1.00146.67           C
ATOM   2204  CZ  PHE   653      24.661 -18.935  -6.053  1.00146.67           C
ATOM   2205  C   PHE   653      26.246 -20.962 -10.365  1.00146.67           C
ATOM   2206  O   PHE   653      26.396 -22.180 -10.487  1.00146.67           O
ATOM   2207  H   PHE   653      24.984 -21.678 -12.499  1.00  0.00           H
ATOM   2208  HA  PHE   653      25.164 -19.216 -10.941  1.00  0.00           H
ATOM   2209  HB2 PHE   653      22.901 -20.059 -10.356  1.00  0.00           H
ATOM   2210  HB3 PHE   653      23.595 -21.617  -9.900  1.00  0.00           H
ATOM   2211  HD1 PHE   653      23.960 -17.958  -9.224  1.00  0.00           H
ATOM   2212  HD2 PHE   653      24.219 -21.940  -7.607  1.00  0.00           H
ATOM   2213  HE1 PHE   653      24.508 -17.007  -7.022  1.00  0.00           H
ATOM   2214  HE2 PHE   653      24.737 -20.990  -5.384  1.00  0.00           H
ATOM   2215  HZ  PHE   653      24.900 -18.510  -5.096  1.00  0.00           H
ATOM   2216  N   ILE   654      27.074 -20.213  -9.634  1.00162.94           N
ATOM   2217  CA  ILE   654      28.118 -20.789  -8.782  1.00162.94           C
ATOM   2218  CB  ILE   654      29.394 -21.110  -9.606  1.00162.94           C
ATOM   2219  CG1 ILE   654      30.385 -22.059  -8.886  1.00162.94           C
ATOM   2220  CG2 ILE   654      30.097 -19.867 -10.168  1.00162.94           C
ATOM   2221  CD1 ILE   654      31.437 -21.440  -7.949  1.00162.94           C
ATOM   2222  C   ILE   654      28.349 -19.920  -7.543  1.00162.94           C
ATOM   2223  O   ILE   654      28.423 -18.694  -7.604  1.00162.94           O
ATOM   2224  H   ILE   654      26.886 -19.215  -9.553  1.00  0.00           H
ATOM   2225  HA  ILE   654      27.731 -21.742  -8.420  1.00  0.00           H
ATOM   2226  HB  ILE   654      29.050 -21.675 -10.474  1.00  0.00           H
ATOM   2227 HG12 ILE   654      29.817 -22.804  -8.328  1.00  0.00           H
ATOM   2228 HG13 ILE   654      30.935 -22.596  -9.659  1.00  0.00           H
ATOM   2229 HD11 ILE   654      32.034 -22.238  -7.508  1.00  0.00           H
ATOM   2230 HD12 ILE   654      30.970 -20.873  -7.149  1.00  0.00           H
ATOM   2231 HD13 ILE   654      32.102 -20.782  -8.509  1.00  0.00           H
ATOM   2232 HG21 ILE   654      30.943 -20.161 -10.788  1.00  0.00           H
ATOM   2233 HG22 ILE   654      30.446 -19.219  -9.364  1.00  0.00           H
ATOM   2234 HG23 ILE   654      29.401 -19.305 -10.791  1.00  0.00           H
ATOM   2235  N   SER   655      28.507 -20.577  -6.397  1.00109.60           N
ATOM   2236  CA  SER   655      28.944 -19.952  -5.151  1.00109.60           C
ATOM   2237  CB  SER   655      27.758 -19.309  -4.434  1.00109.60           C
ATOM   2238  OG  SER   655      26.899 -20.306  -3.935  1.00109.60           O
ATOM   2239  C   SER   655      29.612 -20.972  -4.233  1.00109.60           C
ATOM   2240  O   SER   655      29.513 -22.189  -4.422  1.00109.60           O
ATOM   2241  H   SER   655      28.381 -21.577  -6.386  1.00  0.00           H
ATOM   2242  HA  SER   655      29.666 -19.165  -5.378  1.00  0.00           H
ATOM   2243  HB2 SER   655      28.110 -18.711  -3.597  1.00  0.00           H
ATOM   2244  HB3 SER   655      27.222 -18.666  -5.130  1.00  0.00           H
ATOM   2245  HG  SER   655      26.072 -19.873  -3.703  1.00  0.00           H
ATOM   2246  N   ARG   656      30.309 -20.462  -3.219  1.00 51.98           N
ATOM   2247  CA  ARG   656      30.890 -21.206  -2.095  1.00 51.98           C
ATOM   2248  CB  ARG   656      32.326 -21.683  -2.412  1.00 51.98           C
ATOM   2249  CG  ARG   656      32.430 -22.554  -3.674  0.50 51.98           C
ATOM   2250  CD  ARG   656      33.851 -23.065  -3.934  0.00 51.98           C
ATOM   2251  NE  ARG   656      33.923 -23.786  -5.222  0.00 51.98           N
ATOM   2252  CZ  ARG   656      33.569 -25.037  -5.463  0.00 51.98           C
ATOM   2253  NH1 ARG   656      33.180 -25.844  -4.514  0.00 51.98           N
ATOM   2254  NH2 ARG   656      33.600 -25.512  -6.676  0.00 51.98           N
ATOM   2255  C   ARG   656      30.893 -20.265  -0.885  1.00 51.98           C
ATOM   2256  O   ARG   656      31.164 -19.081  -1.076  1.00 51.98           O
ATOM   2257  H   ARG   656      30.328 -19.447  -3.148  1.00  0.00           H
ATOM   2258  HA  ARG   656      30.255 -22.066  -1.890  1.00  0.00           H
ATOM   2259  HB2 ARG   656      32.697 -22.254  -1.560  1.00  0.00           H
ATOM   2260  HB3 ARG   656      32.971 -20.813  -2.537  1.00  0.00           H
ATOM   2261  HG2 ARG   656      31.755 -23.405  -3.578  0.50  0.00           H
ATOM   2262  HG3 ARG   656      32.134 -21.963  -4.541  0.50  0.00           H
ATOM   2263  HD2 ARG   656      34.527 -22.207  -3.973  0.00  0.00           H
ATOM   2264  HD3 ARG   656      34.171 -23.707  -3.111  0.00  0.00           H
ATOM   2265  HE  ARG   656      34.201 -23.235  -6.019  0.00  0.00           H
ATOM   2266 HH11 ARG   656      33.124 -25.485  -3.580  0.00  0.00           H
ATOM   2267 HH12 ARG   656      32.897 -26.782  -4.725  0.00  0.00           H
ATOM   2268 HH21 ARG   656      33.855 -24.914  -7.443  0.00  0.00           H
ATOM   2269 HH22 ARG   656      33.302 -26.451  -6.863  0.00  0.00           H
ATOM   2270  N   PRO   657      30.731 -20.749   0.358  1.00 81.14           N
ATOM   2271  CA  PRO   657      30.806 -19.874   1.523  1.00 81.14           C
ATOM   2272  CD  PRO   657      30.186 -22.043   0.731  1.00 81.14           C
ATOM   2273  CB  PRO   657      30.521 -20.773   2.729  1.00 81.14           C
ATOM   2274  CG  PRO   657      29.602 -21.838   2.128  1.00 81.14           C
ATOM   2275  C   PRO   657      32.153 -19.129   1.608  1.00 81.14           C
ATOM   2276  O   PRO   657      33.191 -19.772   1.767  1.00 81.14           O
ATOM   2277  HA  PRO   657      29.993 -19.159   1.434  1.00  0.00           H
ATOM   2278  HD2 PRO   657      30.989 -22.781   0.763  1.00  0.00           H
ATOM   2279  HD3 PRO   657      29.397 -22.360   0.047  1.00  0.00           H
ATOM   2280  HB2 PRO   657      31.439 -21.245   3.082  1.00  0.00           H
ATOM   2281  HB3 PRO   657      30.031 -20.223   3.533  1.00  0.00           H
ATOM   2282  HG2 PRO   657      28.590 -21.437   2.044  1.00  0.00           H
ATOM   2283  HG3 PRO   657      29.608 -22.759   2.710  1.00  0.00           H
ATOM   2284  N   LYS   658      32.115 -17.787   1.616  1.00117.48           N
ATOM   2285  CA  LYS   658      33.262 -16.850   1.474  1.00117.48           C
ATOM   2286  CB  LYS   658      34.342 -17.037   2.559  1.00117.48           C
ATOM   2287  CG  LYS   658      33.839 -17.167   3.997  1.00117.48           C
ATOM   2288  CD  LYS   658      35.055 -17.356   4.919  1.00117.48           C
ATOM   2289  CE  LYS   658      34.646 -17.670   6.360  1.00117.48           C
ATOM   2290  NZ  LYS   658      33.937 -18.971   6.441  1.00117.48           N
ATOM   2291  C   LYS   658      33.925 -16.751   0.082  1.00117.48           C
ATOM   2292  O   LYS   658      35.057 -16.288  -0.005  1.00117.48           O
ATOM   2293  H   LYS   658      31.184 -17.377   1.537  1.00  0.00           H
ATOM   2294  HA  LYS   658      32.848 -15.851   1.623  1.00  0.00           H
ATOM   2295  HB2 LYS   658      34.928 -17.923   2.308  1.00  0.00           H
ATOM   2296  HB3 LYS   658      35.016 -16.179   2.520  1.00  0.00           H
ATOM   2297  HG2 LYS   658      33.292 -16.267   4.282  1.00  0.00           H
ATOM   2298  HG3 LYS   658      33.179 -18.031   4.072  1.00  0.00           H
ATOM   2299  HD2 LYS   658      35.649 -16.439   4.910  1.00  0.00           H
ATOM   2300  HD3 LYS   658      35.682 -18.165   4.539  1.00  0.00           H
ATOM   2301  HE2 LYS   658      35.551 -17.694   6.975  1.00  0.00           H
ATOM   2302  HE3 LYS   658      34.009 -16.859   6.725  1.00  0.00           H
ATOM   2303  HZ1 LYS   658      33.677 -19.179   7.396  1.00  0.00           H
ATOM   2304  HZ2 LYS   658      33.103 -18.939   5.868  1.00  0.00           H
ATOM   2305  HZ3 LYS   658      34.530 -19.711   6.086  1.00  0.00           H
ATOM   2306  N   ILE   659      33.233 -17.117  -0.998  1.00193.75           N
ATOM   2307  CA  ILE   659      33.546 -16.641  -2.365  1.00193.75           C
ATOM   2308  CB  ILE   659      33.736 -17.854  -3.320  1.00193.75           C
ATOM   2309  CG1 ILE   659      34.993 -17.752  -4.213  1.00193.75           C
ATOM   2310  CG2 ILE   659      32.494 -18.218  -4.152  1.00193.75           C
ATOM   2311  CD1 ILE   659      35.036 -16.602  -5.229  1.00193.75           C
ATOM   2312  C   ILE   659      32.512 -15.605  -2.852  1.00193.75           C
ATOM   2313  O   ILE   659      32.588 -15.156  -3.987  1.00193.75           O
ATOM   2314  H   ILE   659      32.341 -17.578  -0.867  1.00  0.00           H
ATOM   2315  HA  ILE   659      34.494 -16.103  -2.334  1.00  0.00           H
ATOM   2316  HB  ILE   659      33.927 -18.718  -2.683  1.00  0.00           H
ATOM   2317 HG12 ILE   659      35.866 -17.661  -3.566  1.00  0.00           H
ATOM   2318 HG13 ILE   659      35.094 -18.688  -4.765  1.00  0.00           H
ATOM   2319 HG21 ILE   659      32.318 -17.483  -4.939  1.00  0.00           H
ATOM   2320 HG22 ILE   659      32.619 -19.195  -4.614  1.00  0.00           H
ATOM   2321 HG23 ILE   659      31.623 -18.217  -3.506  1.00  0.00           H
ATOM   2322 HD11 ILE   659      35.944 -16.685  -5.826  1.00  0.00           H
ATOM   2323 HD12 ILE   659      35.049 -15.642  -4.714  1.00  0.00           H
ATOM   2324 HD13 ILE   659      34.179 -16.645  -5.901  1.00  0.00           H
ATOM   2325  N   GLY   660      31.495 -15.298  -2.036  1.00 68.99           N
ATOM   2326  CA  GLY   660      30.276 -14.649  -2.512  1.00 68.99           C
ATOM   2327  C   GLY   660      29.456 -15.571  -3.418  1.00 68.99           C
ATOM   2328  O   GLY   660      29.501 -16.801  -3.268  1.00 68.99           O
ATOM   2329  H   GLY   660      31.480 -15.675  -1.108  1.00  0.00           H
ATOM   2330  HA2 GLY   660      30.563 -13.769  -3.077  1.00  0.00           H
ATOM   2331  HA3 GLY   660      29.654 -14.331  -1.677  1.00  0.00           H
ATOM   2332  N   SER   661      28.743 -14.992  -4.380  1.00109.12           N
ATOM   2333  CA  SER   661      27.916 -15.722  -5.352  1.00109.12           C
ATOM   2334  CB  SER   661      26.442 -15.823  -4.922  1.00109.12           C
ATOM   2335  OG  SER   661      26.224 -15.871  -3.526  1.00109.12           O
ATOM   2336  C   SER   661      27.924 -15.039  -6.714  1.00109.12           C
ATOM   2337  O   SER   661      27.858 -13.816  -6.761  1.00109.12           O
ATOM   2338  H   SER   661      28.785 -13.979  -4.454  1.00  0.00           H
ATOM   2339  HA  SER   661      28.319 -16.724  -5.480  1.00  0.00           H
ATOM   2340  HB2 SER   661      25.893 -14.965  -5.317  1.00  0.00           H
ATOM   2341  HB3 SER   661      26.022 -16.709  -5.381  1.00  0.00           H
ATOM   2342  HG  SER   661      26.102 -14.911  -3.307  1.00  0.00           H
ATOM   2343  N   THR   662      27.689 -15.804  -7.784  1.00140.09           N
ATOM   2344  CA  THR   662      27.425 -15.239  -9.116  1.00140.09           C
ATOM   2345  CB  THR   662      28.724 -15.125  -9.925  1.00140.09           C
ATOM   2346  OG1 THR   662      28.528 -14.334 -11.066  1.00140.09           O
ATOM   2347  CG2 THR   662      29.324 -16.441 -10.406  1.00140.09           C
ATOM   2348  C   THR   662      26.306 -15.979  -9.852  1.00140.09           C
ATOM   2349  O   THR   662      26.342 -17.204 -10.014  1.00140.09           O
ATOM   2350  H   THR   662      27.747 -16.813  -7.702  1.00  0.00           H
ATOM   2351  HA  THR   662      27.080 -14.215  -8.987  1.00  0.00           H
ATOM   2352  HB  THR   662      29.459 -14.636  -9.288  1.00  0.00           H
ATOM   2353  HG1 THR   662      29.342 -13.773 -11.100  1.00  0.00           H
ATOM   2354 HG21 THR   662      28.675 -16.903 -11.149  1.00  0.00           H
ATOM   2355 HG22 THR   662      29.458 -17.108  -9.557  1.00  0.00           H
ATOM   2356 HG23 THR   662      30.295 -16.238 -10.860  1.00  0.00           H
ATOM   2357  N   PHE   663      25.235 -15.247 -10.168  1.00110.54           N
ATOM   2358  CA  PHE   663      24.150 -15.689 -11.046  1.00110.54           C
ATOM   2359  CB  PHE   663      22.800 -15.129 -10.571  1.00110.54           C
ATOM   2360  CG  PHE   663      22.276 -15.709  -9.273  1.00110.54           C
ATOM   2361  CD1 PHE   663      22.606 -15.106  -8.044  1.00110.54           C
ATOM   2362  CD2 PHE   663      21.429 -16.835  -9.295  1.00110.54           C
ATOM   2363  CE1 PHE   663      22.100 -15.636  -6.844  1.00110.54           C
ATOM   2364  CE2 PHE   663      20.927 -17.366  -8.093  1.00110.54           C
ATOM   2365  CZ  PHE   663      21.263 -16.765  -6.866  1.00110.54           C
ATOM   2366  C   PHE   663      24.445 -15.197 -12.461  1.00110.54           C
ATOM   2367  O   PHE   663      24.562 -13.993 -12.675  1.00110.54           O
ATOM   2368  H   PHE   663      25.320 -14.242 -10.029  1.00  0.00           H
ATOM   2369  HA  PHE   663      24.097 -16.777 -11.067  1.00  0.00           H
ATOM   2370  HB2 PHE   663      22.059 -15.319 -11.348  1.00  0.00           H
ATOM   2371  HB3 PHE   663      22.880 -14.046 -10.466  1.00  0.00           H
ATOM   2372  HD1 PHE   663      23.254 -14.241  -8.021  1.00  0.00           H
ATOM   2373  HD2 PHE   663      21.173 -17.300 -10.235  1.00  0.00           H
ATOM   2374  HE1 PHE   663      22.368 -15.183  -5.902  1.00  0.00           H
ATOM   2375  HE2 PHE   663      20.285 -18.236  -8.110  1.00  0.00           H
ATOM   2376  HZ  PHE   663      20.885 -17.174  -5.939  1.00  0.00           H
ATOM   2377  N   SER   664      24.446 -16.094 -13.446  1.00102.31           N
ATOM   2378  CA  SER   664      24.764 -15.753 -14.833  1.00102.31           C
ATOM   2379  CB  SER   664      26.224 -16.103 -15.126  1.00102.31           C
ATOM   2380  OG  SER   664      26.594 -15.662 -16.408  1.00102.31           O
ATOM   2381  C   SER   664      23.809 -16.456 -15.788  1.00102.31           C
ATOM   2382  O   SER   664      23.676 -17.679 -15.731  1.00102.31           O
ATOM   2383  H   SER   664      24.243 -17.067 -13.231  1.00  0.00           H
ATOM   2384  HA  SER   664      24.649 -14.682 -14.976  1.00  0.00           H
ATOM   2385  HB2 SER   664      26.349 -17.186 -15.066  1.00  0.00           H
ATOM   2386  HB3 SER   664      26.868 -15.631 -14.384  1.00  0.00           H
ATOM   2387  HG  SER   664      26.942 -14.756 -16.318  1.00  0.00           H
ATOM   2388  N   PHE   665      23.044 -15.696 -16.575  1.00101.74           N
ATOM   2389  CA  PHE   665      21.996 -16.255 -17.431  1.00101.74           C
ATOM   2390  CB  PHE   665      20.595 -15.836 -16.951  1.00101.74           C
ATOM   2391  CG  PHE   665      20.245 -14.364 -17.073  1.00101.74           C
ATOM   2392  CD1 PHE   665      19.980 -13.804 -18.336  1.00101.74           C
ATOM   2393  CD2 PHE   665      20.144 -13.559 -15.922  1.00101.74           C
ATOM   2394  CE1 PHE   665      19.637 -12.449 -18.452  1.00101.74           C
ATOM   2395  CE2 PHE   665      19.760 -12.210 -16.035  1.00101.74           C
ATOM   2396  CZ  PHE   665      19.489 -11.659 -17.300  1.00101.74           C
ATOM   2397  C   PHE   665      22.240 -15.993 -18.920  1.00101.74           C
ATOM   2398  O   PHE   665      22.725 -14.936 -19.326  1.00101.74           O
ATOM   2399  H   PHE   665      23.225 -14.696 -16.611  1.00  0.00           H
ATOM   2400  HA  PHE   665      22.022 -17.339 -17.329  1.00  0.00           H
ATOM   2401  HB2 PHE   665      19.859 -16.402 -17.524  1.00  0.00           H
ATOM   2402  HB3 PHE   665      20.483 -16.144 -15.911  1.00  0.00           H
ATOM   2403  HD1 PHE   665      20.058 -14.410 -19.227  1.00  0.00           H
ATOM   2404  HD2 PHE   665      20.359 -13.976 -14.949  1.00  0.00           H
ATOM   2405  HE1 PHE   665      19.484 -12.020 -19.431  1.00  0.00           H
ATOM   2406  HE2 PHE   665      19.685 -11.592 -15.153  1.00  0.00           H
ATOM   2407  HZ  PHE   665      19.205 -10.620 -17.388  1.00  0.00           H
ATOM   2408  N   SER   666      21.767 -16.943 -19.724  1.00103.19           N
ATOM   2409  CA  SER   666      21.609 -16.855 -21.173  1.00103.19           C
ATOM   2410  CB  SER   666      22.291 -18.058 -21.823  1.00103.19           C
ATOM   2411  OG  SER   666      22.097 -18.047 -23.222  1.00103.19           O
ATOM   2412  C   SER   666      20.121 -16.835 -21.521  1.00103.19           C
ATOM   2413  O   SER   666      19.378 -17.682 -21.030  1.00103.19           O
ATOM   2414  H   SER   666      21.309 -17.732 -19.274  1.00  0.00           H
ATOM   2415  HA  SER   666      22.085 -15.952 -21.544  1.00  0.00           H
ATOM   2416  HB2 SER   666      23.359 -18.035 -21.601  1.00  0.00           H
ATOM   2417  HB3 SER   666      21.863 -18.975 -21.412  1.00  0.00           H
ATOM   2418  HG  SER   666      22.269 -18.930 -23.562  1.00  0.00           H
ATOM   2419  N   VAL   667      19.683 -15.925 -22.390  1.00127.60           N
ATOM   2420  CA  VAL   667      18.299 -15.832 -22.909  1.00127.60           C
ATOM   2421  CB  VAL   667      17.399 -14.943 -22.020  1.00127.60           C
ATOM   2422  CG1 VAL   667      17.039 -15.622 -20.700  1.00127.60           C
ATOM   2423  CG2 VAL   667      17.979 -13.562 -21.697  1.00127.60           C
ATOM   2424  C   VAL   667      18.323 -15.272 -24.329  1.00127.60           C
ATOM   2425  O   VAL   667      19.078 -14.333 -24.577  1.00127.60           O
ATOM   2426  H   VAL   667      20.352 -15.240 -22.726  1.00  0.00           H
ATOM   2427  HA  VAL   667      17.861 -16.829 -22.958  1.00  0.00           H
ATOM   2428  HB  VAL   667      16.468 -14.776 -22.554  1.00  0.00           H
ATOM   2429 HG21 VAL   667      18.958 -13.653 -21.229  1.00  0.00           H
ATOM   2430 HG22 VAL   667      18.069 -12.989 -22.614  1.00  0.00           H
ATOM   2431 HG23 VAL   667      17.307 -13.031 -21.026  1.00  0.00           H
ATOM   2432 HG11 VAL   667      16.246 -15.061 -20.207  1.00  0.00           H
ATOM   2433 HG12 VAL   667      16.690 -16.634 -20.899  1.00  0.00           H
ATOM   2434 HG13 VAL   667      17.908 -15.667 -20.044  1.00  0.00           H
ATOM   2435  N   SER   668      17.557 -15.815 -25.282  1.00 93.50           N
ATOM   2436  CA  SER   668      17.517 -15.199 -26.619  1.00 93.50           C
ATOM   2437  CB  SER   668      16.928 -16.107 -27.705  1.00 93.50           C
ATOM   2438  OG  SER   668      17.167 -15.441 -28.935  1.00 93.50           O
ATOM   2439  C   SER   668      16.768 -13.862 -26.598  1.00 93.50           C
ATOM   2440  O   SER   668      15.687 -13.764 -26.021  1.00 93.50           O
ATOM   2441  H   SER   668      16.886 -16.543 -25.056  1.00  0.00           H
ATOM   2442  HA  SER   668      18.544 -14.997 -26.919  1.00  0.00           H
ATOM   2443  HB2 SER   668      15.858 -16.244 -27.544  1.00  0.00           H
ATOM   2444  HB3 SER   668      17.434 -17.073 -27.701  1.00  0.00           H
ATOM   2445  HG  SER   668      16.846 -15.946 -29.718  1.00  0.00           H
ATOM   2446  N   PHE   669      17.277 -12.884 -27.350  1.00118.30           N
ATOM   2447  CA  PHE   669      16.499 -11.746 -27.837  1.00118.30           C
ATOM   2448  CB  PHE   669      16.818 -10.473 -27.045  1.00118.30           C
ATOM   2449  CG  PHE   669      16.101 -10.361 -25.718  1.00118.30           C
ATOM   2450  CD1 PHE   669      14.898  -9.635 -25.646  1.00118.30           C
ATOM   2451  CD2 PHE   669      16.611 -10.990 -24.568  1.00118.30           C
ATOM   2452  CE1 PHE   669      14.192  -9.561 -24.436  1.00118.30           C
ATOM   2453  CE2 PHE   669      15.919 -10.888 -23.349  1.00118.30           C
ATOM   2454  CZ  PHE   669      14.707 -10.182 -23.290  1.00118.30           C
ATOM   2455  C   PHE   669      16.751 -11.533 -29.330  1.00118.30           C
ATOM   2456  O   PHE   669      17.901 -11.451 -29.774  1.00118.30           O
ATOM   2457  H   PHE   669      18.155 -13.080 -27.816  1.00  0.00           H
ATOM   2458  HA  PHE   669      15.435 -11.960 -27.712  1.00  0.00           H
ATOM   2459  HB2 PHE   669      17.894 -10.400 -26.891  1.00  0.00           H
ATOM   2460  HB3 PHE   669      16.510  -9.620 -27.648  1.00  0.00           H
ATOM   2461  HD1 PHE   669      14.499  -9.155 -26.528  1.00  0.00           H
ATOM   2462  HD2 PHE   669      17.513 -11.580 -24.631  1.00  0.00           H
ATOM   2463  HE1 PHE   669      13.252  -9.033 -24.382  1.00  0.00           H
ATOM   2464  HE2 PHE   669      16.298 -11.372 -22.462  1.00  0.00           H
ATOM   2465  HZ  PHE   669      14.157 -10.127 -22.367  1.00  0.00           H
ATOM   2466  N   LEU   670      15.676 -11.227 -30.059  1.00 84.04           N
ATOM   2467  CA  LEU   670      15.706 -10.779 -31.448  1.00 84.04           C
ATOM   2468  CB  LEU   670      14.288 -10.860 -32.055  1.00 84.04           C
ATOM   2469  CG  LEU   670      13.636 -12.246 -32.236  1.00 84.04           C
ATOM   2470  CD1 LEU   670      14.510 -13.190 -33.057  1.00 84.04           C
ATOM   2471  CD2 LEU   670      13.243 -12.931 -30.926  1.00 84.04           C
ATOM   2472  C   LEU   670      16.267  -9.349 -31.536  1.00 84.04           C
ATOM   2473  O   LEU   670      16.323  -8.619 -30.542  1.00 84.04           O
ATOM   2474  H   LEU   670      14.786 -11.166 -29.579  1.00  0.00           H
ATOM   2475  HA  LEU   670      16.372 -11.429 -32.016  1.00  0.00           H
ATOM   2476  HB2 LEU   670      14.315 -10.388 -33.038  1.00  0.00           H
ATOM   2477  HB3 LEU   670      13.618 -10.270 -31.436  1.00  0.00           H
ATOM   2478  HG  LEU   670      12.714 -12.082 -32.795  1.00  0.00           H
ATOM   2479 HD21 LEU   670      12.589 -13.775 -31.144  1.00  0.00           H
ATOM   2480 HD22 LEU   670      14.122 -13.313 -30.409  1.00  0.00           H
ATOM   2481 HD23 LEU   670      12.710 -12.232 -30.282  1.00  0.00           H
ATOM   2482 HD11 LEU   670      13.961 -14.108 -33.265  1.00  0.00           H
ATOM   2483 HD12 LEU   670      15.410 -13.459 -32.505  1.00  0.00           H
ATOM   2484 HD13 LEU   670      14.785 -12.726 -34.002  1.00  0.00           H
ATOM   2485  N   ARG   671      16.758  -8.952 -32.711  1.00122.68           N
ATOM   2486  CA  ARG   671      17.252  -7.593 -32.998  1.00122.68           C
ATOM   2487  CB  ARG   671      18.766  -7.589 -33.286  1.00122.68           C
ATOM   2488  CG  ARG   671      19.634  -7.663 -32.019  1.00122.68           C
ATOM   2489  CD  ARG   671      19.786  -9.070 -31.417  1.00122.68           C
ATOM   2490  NE  ARG   671      20.403  -9.012 -30.080  1.00122.68           N
ATOM   2491  CZ  ARG   671      19.807  -8.641 -28.962  1.00122.68           C
ATOM   2492  NH1 ARG   671      18.536  -8.414 -28.894  1.00122.68           N
ATOM   2493  NH2 ARG   671      20.491  -8.437 -27.873  1.00122.68           N
ATOM   2494  C   ARG   671      16.456  -6.975 -34.148  1.00122.68           C
ATOM   2495  O   ARG   671      15.963  -7.703 -35.010  1.00122.68           O
ATOM   2496  H   ARG   671      16.646  -9.569 -33.503  1.00  0.00           H
ATOM   2497  HA  ARG   671      17.065  -6.940 -32.143  1.00  0.00           H
ATOM   2498  HB2 ARG   671      19.010  -6.646 -33.781  1.00  0.00           H
ATOM   2499  HB3 ARG   671      19.024  -8.398 -33.971  1.00  0.00           H
ATOM   2500  HG2 ARG   671      19.219  -6.982 -31.275  1.00  0.00           H
ATOM   2501  HG3 ARG   671      20.630  -7.302 -32.273  1.00  0.00           H
ATOM   2502  HD2 ARG   671      18.825  -9.570 -31.346  1.00  0.00           H
ATOM   2503  HD3 ARG   671      20.414  -9.668 -32.078  1.00  0.00           H
ATOM   2504  HE  ARG   671      21.368  -9.278 -30.016  1.00  0.00           H
ATOM   2505 HH11 ARG   671      17.940  -8.606 -29.692  1.00  0.00           H
ATOM   2506 HH12 ARG   671      18.110  -8.096 -28.047  1.00  0.00           H
ATOM   2507 HH21 ARG   671      21.478  -8.587 -27.857  1.00  0.00           H
ATOM   2508 HH22 ARG   671      20.022  -8.067 -27.066  1.00  0.00           H
ATOM   2509  N   CYS   672      16.332  -5.654 -34.121  1.00 65.18           N
ATOM   2510  CA  CYS   672      15.524  -4.819 -35.010  1.00 65.18           C
ATOM   2511  CB  CYS   672      14.055  -4.860 -34.552  1.00 65.18           C
ATOM   2512  SG  CYS   672      13.921  -4.415 -32.793  1.00 65.18           S
ATOM   2513  C   CYS   672      16.069  -3.384 -35.020  1.00 65.18           C
ATOM   2514  O   CYS   672      15.709  -2.658 -35.967  1.00 65.18           O
ATOM   2515  OXT CYS   672      16.796  -3.043 -34.058  1.00 65.18           O
ATOM   2516  H   CYS   672      16.816  -5.120 -33.411  1.00  0.00           H
ATOM   2517  HA  CYS   672      15.596  -5.174 -36.036  1.00  0.00           H
ATOM   2518  HB2 CYS   672      13.648  -5.859 -34.711  1.00  0.00           H
ATOM   2519  HB3 CYS   672      13.491  -4.138 -35.149  1.00  0.00           H
ATOM   2520  HG  CYS   672      14.669  -3.300 -32.899  1.00  0.00           H
TER    2521      CYS   672
HETATM 2522  PG  ANP   233      12.319 -12.249  -2.824  1.00364.14           P
HETATM 2523  O1G ANP   233      12.662 -12.665  -4.188  1.00364.14           O
HETATM 2524  O2G ANP   233      10.982 -11.675  -2.676  1.00364.14           O
HETATM 2525  O3G ANP   233      13.470 -11.339  -2.775  1.00364.14           O
HETATM 2526  PB  ANP   233      14.127 -13.936  -1.293  1.00364.14           P
HETATM 2527  O1B ANP   233      15.200 -13.088  -1.847  1.00364.14           O
HETATM 2528  O2B ANP   233      14.151 -13.939   0.188  1.00364.14           O
HETATM 2529  N3B ANP   233      12.606 -13.512  -1.806  1.00364.14           N
HETATM 2530  PA  ANP   233      14.490 -15.655  -3.576  1.00364.14           P
HETATM 2531  O1A ANP   233      13.401 -16.313  -4.319  1.00364.14           O
HETATM 2532  O2A ANP   233      14.820 -14.428  -4.322  1.00364.14           O
HETATM 2533  O3A ANP   233      14.177 -15.362  -2.013  1.00364.14           O
HETATM 2534  O5' ANP   233      15.825 -16.540  -3.405  1.00364.14           O
HETATM 2535  C5' ANP   233      15.768 -17.782  -2.690  1.00364.14           C
HETATM 2536  C4' ANP   233      16.762 -17.795  -1.498  1.00364.14           C
HETATM 2537  O4' ANP   233      18.112 -18.022  -1.970  1.00364.14           O
HETATM 2538  C3' ANP   233      16.866 -16.512  -0.644  1.00364.14           C
HETATM 2539  O3' ANP   233      15.869 -16.394   0.374  1.00364.14           O
HETATM 2540  C2' ANP   233      18.279 -16.624  -0.059  1.00364.14           C
HETATM 2541  O2' ANP   233      18.332 -17.531   1.048  1.00364.14           O
HETATM 2542  C1' ANP   233      19.066 -17.227  -1.230  1.00364.14           C
HETATM 2543  N9  ANP   233      19.661 -16.204  -2.098  1.00364.14           N
HETATM 2544  C8  ANP   233      19.319 -15.804  -3.378  1.00364.14           C
HETATM 2545  N7  ANP   233      20.199 -14.930  -3.996  1.00364.14           N
HETATM 2546  C5  ANP   233      21.120 -14.796  -3.010  1.00364.14           C
HETATM 2547  C6  ANP   233      22.314 -14.047  -3.039  1.00364.14           C
HETATM 2548  N6  ANP   233      22.703 -13.252  -4.106  1.00364.14           N
HETATM 2549  N1  ANP   233      23.163 -14.089  -1.993  1.00364.14           N
HETATM 2550  C2  ANP   233      22.806 -14.843  -0.935  1.00364.14           C
HETATM 2551  N3  ANP   233      21.665 -15.561  -0.802  1.00364.14           N
HETATM 2552  C4  ANP   233      20.835 -15.528  -1.857  1.00364.14           C
HETATM 2553  H3B ANP   233      11.878 -13.683  -1.117  1.00  0.00           H
HETATM 2554  H5' ANP   233      15.984 -18.605  -3.379  1.00  0.00           H
HETATM 2555 H5'' ANP   233      14.755 -17.950  -2.310  1.00  0.00           H
HETATM 2556  H4' ANP   233      16.493 -18.633  -0.842  1.00  0.00           H
HETATM 2557  H3' ANP   233      16.840 -15.635  -1.302  1.00  0.00           H
HETATM 2558  H2' ANP   233      18.673 -15.639   0.220  1.00  0.00           H
HETATM 2559  H1' ANP   233      19.880 -17.860  -0.864  1.00  0.00           H
HETATM 2560  H8  ANP   233      18.427 -16.181  -3.864  1.00  0.00           H
HETATM 2561  H2  ANP   233      23.498 -14.859  -0.096  1.00  0.00           H
HETATM 2562  H61 ANP   233      22.195 -13.313  -4.979  1.00  0.00           H
HETATM 2563  H62 ANP   233      23.673 -12.947  -4.124  1.00  0.00           H
HETATM 2564 HO3' ANP   233      15.151 -15.858  -0.035  1.00  0.00           H
HETATM 2565 HO2' ANP   233      17.604 -17.266   1.641  1.00  0.00           H
HETATM 2566 MG   MG    234      14.389 -12.773  -3.550  1.00 17.39          Mg
CONECT 2542 2537 2540 2543 2559
CONECT 2550 2549 2551 2561
CONECT 2540 2538 2541 2542 2558
CONECT 2538 2536 2539 2540 2557
CONECT 2552 2543 2546 2551
CONECT 2536 2535 2537 2538 2556
CONECT 2546 2545 2547 2552
CONECT 2535 2534 2536 2554 2555
CONECT 2547 2546 2548 2549
CONECT 2544 2543 2545 2560
CONECT 2559 2542
CONECT 2561 2550
CONECT 2558 2540
CONECT 2557 2538
CONECT 2553 2529
CONECT 2556 2536
CONECT 2554 2535
CONECT 2555 2535
CONECT 2562 2548
CONECT 2563 2548
CONECT 2560 2544
CONECT 2565 2541
CONECT 2564 2539
CONECT 2549 2547 2550
CONECT 2551 2550 2552
CONECT 2529 2522 2526 2553
CONECT 2548 2547 2562 2563
CONECT 2545 2544 2546
CONECT 2543 2542 2544 2552
CONECT 2531 2530
CONECT 2527 2526
CONECT 2523 2522
CONECT 2541 2540 2565
CONECT 2532 2530
CONECT 2528 2526
CONECT 2524 2522
CONECT 2539 2538 2564
CONECT 2533 2526 2530
CONECT 2525 2522
CONECT 2537 2536 2542
CONECT 2534 2530 2535
CONECT 2530 2531 2532 2533 2534
CONECT 2526 2527 2528 2529 2533
CONECT 2522 2523 2524 2525 2529
END
