# Supplementary material for: Cytokinin perception in potato: new features of canonical players
Source: J Exp Bot. 2018 May 24;69(16):3839–53. doi: 10.1093/jxb/ery199 (PMC6054150; doi:10.1093/jxb/ery199)
Supplement: Supplementary Dataset S1 [file ery199_suppl_supplementary_dataset_s1.zip › Supplementary_File/04_REC-like_domain/alignment_files/StHK2_RLD.ali]

>P1;1dcfA
structureX:1dcf.pdb:1    :A:+133 :A:MOL_ID  1; MOLECULE  ETR1 PROTEIN; CHAIN  A; FRAGMENT  RECEIVER DOMAIN; EC  2.7.3.-; ENGINEERED  YES:MOL_ID  1; ORGANISM_SCIENTIFIC  ARABIDOPSIS THALIANA; ORGANISM_COMMON  THALE CRESS; ORGANISM_TAXID  3702; EXPRESSION_SYSTEM  ESCHERICHIA COLI; EXPRESSION_SYSTEM_TAXID  562: 2.50: 0.22
HMSNFTGLKVLVMDENGVSRMVTKGLLVHLGCEVTTVSSNEECLRVVS--------HEHK
VVFMDVCMPG-VENYQIALRIHEKFTQ-----RHQRPLLVALSGNTDKSTKEKCMSFGL-DGVLLKPVSL
DNIRDVLSDLLEPRVLYE*


>P1;StHK2
sequence:StHK2:     : :     : ::: 0.00: 0.00
AFPEFRGLRALVIDDKSIRAVVTKYHLQRLGICVNITSTMHSACSYLSNYSNTSALEH
LAVVFVDQDSWDKETSLTLSNMLKELRTNGSTTTLGKPPKICLLCMS--FMEKDDLKSAGIVDHVLTKPVRL
SGLITCFQEAIGYQNKKR*
