# Supplementary material for: Cytokinin perception in potato: new features of canonical players
Source: J Exp Bot. 2018 May 24;69(16):3839–53. doi: 10.1093/jxb/ery199 (PMC6054150; doi:10.1093/jxb/ery199)
Supplement: Supplementary Dataset S1 [file ery199_suppl_supplementary_dataset_s1.zip › Supplementary_File/04_REC-like_domain/StHK2_RLD.pdb]

EXPDTA    THEORETICAL MODEL, MODELLER 9.19 2018/03/20 20:40:02
REMARK   6 MODELLER OBJECTIVE FUNCTION:       709.3088
REMARK   6 MODELLER BEST TEMPLATE % SEQ ID:  24.812
REMARK   6 SEQUENCE: StHK2
REMARK   6 ALIGNMENT: query-mult.ali
REMARK   6 DOPE score: -15518.37207
REMARK   6 GA341 score: 0.99982
REMARK   6 TEMPLATE: 1dcfA 1:A - 134:A MODELS 1: - 146: AT 24.8%
HELIX    1   1 SER    979  LEU    992  1                                  14
HELIX    2   2 MET   1002  TYR   1008  1                                   7
HELIX    3   3 LYS   1033  ARG   1047  1                                  15
HELIX    4   4 MET   1069  ALA   1077  1                                   9
HELIX    5   5 LEU   1090  ILE   1101  1                                  12
SHEET    1   1 1 LEU   970  ILE   975  0
SHEET    2   2 1 ILE   994  THR   999  0
SHEET    3   3 1 VAL  1023  ASP  1027  0
SHEET    4   4 1 LYS  1060  CYS  1065  0
SHEET    5   5 1 VAL  1083  THR  1085  0
ATOM      1  N   ALA   963       6.361 -18.192  14.248  1.00 24.74           N
ATOM      2  CA  ALA   963       6.997 -17.406  13.174  1.00 24.74           C
ATOM      3  CB  ALA   963       8.105 -18.209  12.474  1.00 24.74           C
ATOM      4  C   ALA   963       5.954 -16.947  12.165  1.00 24.74           C
ATOM      5  O   ALA   963       4.972 -17.657  11.978  1.00 24.74           O
ATOM      6  HA  ALA   963       7.429 -16.517  13.622  1.00  0.00           H
ATOM      7  HB1 ALA   963       7.684 -19.089  11.983  1.00  0.00           H
ATOM      8  HB2 ALA   963       8.853 -18.523  13.203  1.00  0.00           H
ATOM      9  HB3 ALA   963       8.594 -17.586  11.724  1.00  0.00           H
ATOM     10  H1  ALA   963       5.680 -17.624  14.732  1.00  0.00           H
ATOM     11  H2  ALA   963       7.062 -18.507  14.905  1.00  0.00           H
ATOM     12  H3  ALA   963       5.890 -18.985  13.834  1.00  0.00           H
ATOM     13  N   PHE   964       6.215 -15.839  11.469  1.00125.02           N
ATOM     14  CA  PHE   964       5.403 -15.315  10.361  1.00125.02           C
ATOM     15  CB  PHE   964       4.654 -14.047  10.815  1.00125.02           C
ATOM     16  CG  PHE   964       3.443 -14.233  11.715  1.00125.02           C
ATOM     17  CD1 PHE   964       3.601 -14.435  13.099  1.00125.02           C
ATOM     18  CD2 PHE   964       2.148 -14.071  11.186  1.00125.02           C
ATOM     19  CE1 PHE   964       2.485 -14.458  13.951  1.00125.02           C
ATOM     20  CE2 PHE   964       1.028 -14.084  12.037  1.00125.02           C
ATOM     21  CZ  PHE   964       1.199 -14.260  13.421  1.00125.02           C
ATOM     22  C   PHE   964       6.338 -14.987   9.179  1.00125.02           C
ATOM     23  O   PHE   964       6.960 -13.930   9.197  1.00125.02           O
ATOM     24  H   PHE   964       7.068 -15.329  11.667  1.00  0.00           H
ATOM     25  HA  PHE   964       4.660 -16.045  10.037  1.00  0.00           H
ATOM     26  HB2 PHE   964       4.322 -13.516   9.920  1.00  0.00           H
ATOM     27  HB3 PHE   964       5.357 -13.387  11.324  1.00  0.00           H
ATOM     28  HD1 PHE   964       4.583 -14.512  13.526  1.00  0.00           H
ATOM     29  HD2 PHE   964       2.016 -13.887  10.128  1.00  0.00           H
ATOM     30  HE1 PHE   964       2.623 -14.548  15.023  1.00  0.00           H
ATOM     31  HE2 PHE   964       0.042 -13.915  11.632  1.00  0.00           H
ATOM     32  HZ  PHE   964       0.352 -14.192  14.085  1.00  0.00           H
ATOM     33  N   PRO   965       6.577 -15.909   8.223  1.00154.56           N
ATOM     34  CA  PRO   965       7.562 -15.703   7.147  1.00154.56           C
ATOM     35  CD  PRO   965       6.123 -17.292   8.217  1.00154.56           C
ATOM     36  CB  PRO   965       7.671 -17.054   6.428  1.00154.56           C
ATOM     37  CG  PRO   965       7.216 -18.063   7.480  1.00154.56           C
ATOM     38  C   PRO   965       7.221 -14.588   6.145  1.00154.56           C
ATOM     39  O   PRO   965       8.046 -14.244   5.302  1.00154.56           O
ATOM     40  HA  PRO   965       8.524 -15.466   7.599  1.00  0.00           H
ATOM     41  HD2 PRO   965       5.184 -17.362   7.666  1.00  0.00           H
ATOM     42  HD3 PRO   965       6.003 -17.695   9.223  1.00  0.00           H
ATOM     43  HB2 PRO   965       6.984 -17.087   5.579  1.00  0.00           H
ATOM     44  HB3 PRO   965       8.691 -17.250   6.096  1.00  0.00           H
ATOM     45  HG2 PRO   965       8.040 -18.281   8.162  1.00  0.00           H
ATOM     46  HG3 PRO   965       6.833 -18.979   7.028  1.00  0.00           H
ATOM     47  N   GLU   966       5.993 -14.073   6.179  1.00114.57           N
ATOM     48  CA  GLU   966       5.418 -13.169   5.187  1.00114.57           C
ATOM     49  CB  GLU   966       4.677 -13.983   4.109  1.00114.57           C
ATOM     50  CG  GLU   966       3.548 -14.871   4.676  1.00114.57           C
ATOM     51  CD  GLU   966       2.735 -15.560   3.572  1.00114.57           C
ATOM     52  OE1 GLU   966       3.332 -15.909   2.530  1.00114.57           O
ATOM     53  OE2 GLU   966       1.504 -15.344   3.542  1.00114.57           O
ATOM     54  C   GLU   966       4.486 -12.157   5.868  1.00114.57           C
ATOM     55  O   GLU   966       3.832 -12.467   6.866  1.00114.57           O
ATOM     56  H   GLU   966       5.376 -14.343   6.930  1.00  0.00           H
ATOM     57  HA  GLU   966       6.224 -12.613   4.704  1.00  0.00           H
ATOM     58  HB2 GLU   966       5.403 -14.604   3.582  1.00  0.00           H
ATOM     59  HB3 GLU   966       4.247 -13.287   3.386  1.00  0.00           H
ATOM     60  HG2 GLU   966       3.982 -15.629   5.332  1.00  0.00           H
ATOM     61  HG3 GLU   966       2.872 -14.255   5.272  1.00  0.00           H
ATOM     62  N   PHE   967       4.377 -10.961   5.285  1.00133.25           N
ATOM     63  CA  PHE   967       3.596  -9.845   5.829  1.00133.25           C
ATOM     64  CB  PHE   967       4.506  -8.949   6.691  1.00133.25           C
ATOM     65  CG  PHE   967       5.149  -9.632   7.888  1.00133.25           C
ATOM     66  CD1 PHE   967       4.419  -9.821   9.079  1.00133.25           C
ATOM     67  CD2 PHE   967       6.476 -10.094   7.812  1.00133.25           C
ATOM     68  CE1 PHE   967       5.012 -10.470  10.178  1.00133.25           C
ATOM     69  CE2 PHE   967       7.069 -10.745   8.906  1.00133.25           C
ATOM     70  CZ  PHE   967       6.335 -10.938  10.087  1.00133.25           C
ATOM     71  C   PHE   967       2.857  -9.084   4.709  1.00133.25           C
ATOM     72  O   PHE   967       2.746  -7.857   4.743  1.00133.25           O
ATOM     73  H   PHE   967       4.950 -10.760   4.472  1.00  0.00           H
ATOM     74  HA  PHE   967       2.823 -10.252   6.482  1.00  0.00           H
ATOM     75  HB2 PHE   967       3.920  -8.110   7.061  1.00  0.00           H
ATOM     76  HB3 PHE   967       5.292  -8.550   6.052  1.00  0.00           H
ATOM     77  HD1 PHE   967       3.396  -9.486   9.146  1.00  0.00           H
ATOM     78  HD2 PHE   967       7.038  -9.974   6.903  1.00  0.00           H
ATOM     79  HE1 PHE   967       4.450 -10.623  11.089  1.00  0.00           H
ATOM     80  HE2 PHE   967       8.076 -11.128   8.832  1.00  0.00           H
ATOM     81  HZ  PHE   967       6.789 -11.454  10.922  1.00  0.00           H
ATOM     82  N   ARG   968       2.368  -9.804   3.684  1.00127.51           N
ATOM     83  CA  ARG   968       1.674  -9.214   2.523  1.00127.51           C
ATOM     84  CB  ARG   968       1.183 -10.286   1.534  1.00127.51           C
ATOM     85  CG  ARG   968       2.306 -10.895   0.674  1.00127.51           C
ATOM     86  CD  ARG   968       1.762 -11.712  -0.513  1.00127.51           C
ATOM     87  NE  ARG   968       0.911 -12.834  -0.076  1.00127.51           N
ATOM     88  CZ  ARG   968       1.335 -13.948   0.488  1.00127.51           C
ATOM     89  NH1 ARG   968       2.597 -14.254   0.531  1.00127.51           N
ATOM     90  NH2 ARG   968       0.486 -14.713   1.102  1.00127.51           N
ATOM     91  C   ARG   968       0.497  -8.338   2.959  1.00127.51           C
ATOM     92  O   ARG   968      -0.456  -8.828   3.556  1.00127.51           O
ATOM     93  H   ARG   968       2.480 -10.807   3.731  1.00  0.00           H
ATOM     94  HA  ARG   968       2.373  -8.566   2.005  1.00  0.00           H
ATOM     95  HB2 ARG   968       0.666 -11.073   2.085  1.00  0.00           H
ATOM     96  HB3 ARG   968       0.458  -9.820   0.865  1.00  0.00           H
ATOM     97  HG2 ARG   968       2.911 -10.090   0.261  1.00  0.00           H
ATOM     98  HG3 ARG   968       2.932 -11.534   1.300  1.00  0.00           H
ATOM     99  HD2 ARG   968       1.176 -11.059  -1.156  1.00  0.00           H
ATOM    100  HD3 ARG   968       2.600 -12.075  -1.115  1.00  0.00           H
ATOM    101  HE  ARG   968      -0.086 -12.706  -0.100  1.00  0.00           H
ATOM    102 HH11 ARG   968       3.294 -13.686   0.098  1.00  0.00           H
ATOM    103 HH12 ARG   968       2.883 -15.027   1.146  1.00  0.00           H
ATOM    104 HH21 ARG   968      -0.464 -14.431   1.214  1.00  0.00           H
ATOM    105 HH22 ARG   968       0.882 -15.299   1.850  1.00  0.00           H
ATOM    106  N   GLY   969       0.521  -7.066   2.562  1.00 25.68           N
ATOM    107  CA  GLY   969      -0.543  -6.099   2.852  1.00 25.68           C
ATOM    108  C   GLY   969      -0.534  -5.515   4.271  1.00 25.68           C
ATOM    109  O   GLY   969      -1.303  -4.586   4.533  1.00 25.68           O
ATOM    110  H   GLY   969       1.364  -6.729   2.107  1.00  0.00           H
ATOM    111  HA2 GLY   969      -0.454  -5.269   2.152  1.00  0.00           H
ATOM    112  HA3 GLY   969      -1.512  -6.574   2.694  1.00  0.00           H
ATOM    113  N   LEU   970       0.405  -5.926   5.136  1.00 56.51           N
ATOM    114  CA  LEU   970       0.758  -5.166   6.338  1.00 56.51           C
ATOM    115  CB  LEU   970       1.803  -5.954   7.151  1.00 56.51           C
ATOM    116  CG  LEU   970       2.132  -5.363   8.536  1.00 56.51           C
ATOM    117  CD1 LEU   970       1.026  -5.678   9.544  1.00 56.51           C
ATOM    118  CD2 LEU   970       3.439  -5.945   9.072  1.00 56.51           C
ATOM    119  C   LEU   970       1.290  -3.789   5.911  1.00 56.51           C
ATOM    120  O   LEU   970       2.039  -3.684   4.942  1.00 56.51           O
ATOM    121  H   LEU   970       1.064  -6.633   4.829  1.00  0.00           H
ATOM    122  HA  LEU   970      -0.142  -5.033   6.938  1.00  0.00           H
ATOM    123  HB2 LEU   970       1.467  -6.985   7.276  1.00  0.00           H
ATOM    124  HB3 LEU   970       2.718  -5.975   6.563  1.00  0.00           H
ATOM    125  HG  LEU   970       2.252  -4.283   8.460  1.00  0.00           H
ATOM    126 HD11 LEU   970       1.317  -5.320  10.532  1.00  0.00           H
ATOM    127 HD12 LEU   970       0.868  -6.755   9.601  1.00  0.00           H
ATOM    128 HD13 LEU   970       0.097  -5.192   9.251  1.00  0.00           H
ATOM    129 HD21 LEU   970       3.345  -7.020   9.211  1.00  0.00           H
ATOM    130 HD22 LEU   970       3.684  -5.484  10.030  1.00  0.00           H
ATOM    131 HD23 LEU   970       4.248  -5.743   8.370  1.00  0.00           H
ATOM    132  N   ARG   971       0.866  -2.719   6.583  1.00 79.54           N
ATOM    133  CA  ARG   971       1.216  -1.332   6.230  1.00 79.54           C
ATOM    134  CB  ARG   971      -0.062  -0.478   6.192  1.00 79.54           C
ATOM    135  CG  ARG   971      -1.144  -1.038   5.247  1.00 79.54           C
ATOM    136  CD  ARG   971      -2.452  -0.243   5.319  1.00 79.54           C
ATOM    137  NE  ARG   971      -3.534  -0.951   4.608  1.00 79.54           N
ATOM    138  CZ  ARG   971      -4.824  -0.665   4.662  1.00 79.54           C
ATOM    139  NH1 ARG   971      -5.294   0.382   5.277  1.00 79.54           N
ATOM    140  NH2 ARG   971      -5.689  -1.448   4.082  1.00 79.54           N
ATOM    141  C   ARG   971       2.239  -0.797   7.229  1.00 79.54           C
ATOM    142  O   ARG   971       2.077  -1.031   8.425  1.00 79.54           O
ATOM    143  H   ARG   971       0.274  -2.865   7.387  1.00  0.00           H
ATOM    144  HA  ARG   971       1.685  -1.305   5.246  1.00  0.00           H
ATOM    145  HB2 ARG   971      -0.466  -0.458   7.199  1.00  0.00           H
ATOM    146  HB3 ARG   971       0.189   0.541   5.894  1.00  0.00           H
ATOM    147  HG2 ARG   971      -0.774  -1.031   4.221  1.00  0.00           H
ATOM    148  HG3 ARG   971      -1.371  -2.066   5.527  1.00  0.00           H
ATOM    149  HD2 ARG   971      -2.297   0.749   4.894  1.00  0.00           H
ATOM    150  HD3 ARG   971      -2.740  -0.135   6.363  1.00  0.00           H
ATOM    151  HE  ARG   971      -3.275  -1.816   4.162  1.00  0.00           H
ATOM    152 HH11 ARG   971      -6.274   0.583   5.310  1.00  0.00           H
ATOM    153 HH12 ARG   971      -4.653   1.046   5.707  1.00  0.00           H
ATOM    154 HH21 ARG   971      -5.380  -2.279   3.611  1.00  0.00           H
ATOM    155 HH22 ARG   971      -6.666  -1.227   4.127  1.00  0.00           H
ATOM    156  N   ALA   972       3.252  -0.068   6.766  1.00 48.95           N
ATOM    157  CA  ALA   972       4.342   0.407   7.619  1.00 48.95           C
ATOM    158  CB  ALA   972       5.437  -0.670   7.673  1.00 48.95           C
ATOM    159  C   ALA   972       4.909   1.767   7.179  1.00 48.95           C
ATOM    160  O   ALA   972       4.658   2.231   6.065  1.00 48.95           O
ATOM    161  H   ALA   972       3.323   0.107   5.769  1.00  0.00           H
ATOM    162  HA  ALA   972       3.953   0.543   8.627  1.00  0.00           H
ATOM    163  HB1 ALA   972       6.205  -0.382   8.393  1.00  0.00           H
ATOM    164  HB2 ALA   972       5.009  -1.622   7.989  1.00  0.00           H
ATOM    165  HB3 ALA   972       5.895  -0.779   6.689  1.00  0.00           H
ATOM    166  N   LEU   973       5.711   2.370   8.056  1.00129.75           N
ATOM    167  CA  LEU   973       6.382   3.660   7.876  1.00129.75           C
ATOM    168  CB  LEU   973       5.699   4.658   8.832  1.00129.75           C
ATOM    169  CG  LEU   973       5.791   6.171   8.563  1.00129.75           C
ATOM    170  CD1 LEU   973       7.199   6.717   8.715  1.00129.75           C
ATOM    171  CD2 LEU   973       5.281   6.589   7.188  1.00129.75           C
ATOM    172  C   LEU   973       7.878   3.495   8.188  1.00129.75           C
ATOM    173  O   LEU   973       8.214   2.813   9.154  1.00129.75           O
ATOM    174  H   LEU   973       5.850   1.912   8.952  1.00  0.00           H
ATOM    175  HA  LEU   973       6.261   3.993   6.848  1.00  0.00           H
ATOM    176  HB2 LEU   973       4.644   4.410   8.880  1.00  0.00           H
ATOM    177  HB3 LEU   973       6.094   4.477   9.829  1.00  0.00           H
ATOM    178  HG  LEU   973       5.167   6.661   9.312  1.00  0.00           H
ATOM    179 HD21 LEU   973       5.926   6.189   6.411  1.00  0.00           H
ATOM    180 HD22 LEU   973       4.264   6.235   7.049  1.00  0.00           H
ATOM    181 HD23 LEU   973       5.286   7.678   7.117  1.00  0.00           H
ATOM    182 HD11 LEU   973       7.139   7.785   8.919  1.00  0.00           H
ATOM    183 HD12 LEU   973       7.687   6.223   9.550  1.00  0.00           H
ATOM    184 HD13 LEU   973       7.781   6.563   7.810  1.00  0.00           H
ATOM    185  N   VAL   974       8.763   4.141   7.427  1.00 53.66           N
ATOM    186  CA  VAL   974      10.201   4.261   7.735  1.00 53.66           C
ATOM    187  CB  VAL   974      11.061   3.620   6.625  1.00 53.66           C
ATOM    188  CG1 VAL   974      12.565   3.750   6.901  1.00 53.66           C
ATOM    189  CG2 VAL   974      10.749   2.127   6.459  1.00 53.66           C
ATOM    190  C   VAL   974      10.569   5.732   7.936  1.00 53.66           C
ATOM    191  O   VAL   974      10.450   6.514   6.992  1.00 53.66           O
ATOM    192  H   VAL   974       8.421   4.618   6.602  1.00  0.00           H
ATOM    193  HA  VAL   974      10.423   3.743   8.667  1.00  0.00           H
ATOM    194  HB  VAL   974      10.843   4.115   5.677  1.00  0.00           H
ATOM    195 HG21 VAL   974      11.351   1.717   5.649  1.00  0.00           H
ATOM    196 HG22 VAL   974       9.698   1.988   6.212  1.00  0.00           H
ATOM    197 HG23 VAL   974      10.971   1.597   7.385  1.00  0.00           H
ATOM    198 HG11 VAL   974      13.135   3.260   6.113  1.00  0.00           H
ATOM    199 HG12 VAL   974      12.858   4.800   6.921  1.00  0.00           H
ATOM    200 HG13 VAL   974      12.815   3.297   7.862  1.00  0.00           H
ATOM    201  N   ILE   975      10.956   6.107   9.158  1.00 52.92           N
ATOM    202  CA  ILE   975      11.532   7.417   9.492  1.00 52.92           C
ATOM    203  CB  ILE   975      11.063   7.926  10.874  1.00 52.92           C
ATOM    204  CG1 ILE   975       9.534   7.840  11.009  1.00 52.92           C
ATOM    205  CG2 ILE   975      11.584   9.359  11.114  1.00 52.92           C
ATOM    206  CD1 ILE   975       9.005   8.306  12.358  1.00 52.92           C
ATOM    207  C   ILE   975      13.054   7.296   9.461  1.00 52.92           C
ATOM    208  O   ILE   975      13.643   6.682  10.348  1.00 52.92           O
ATOM    209  H   ILE   975      10.966   5.415   9.902  1.00  0.00           H
ATOM    210  HA  ILE   975      11.223   8.146   8.746  1.00  0.00           H
ATOM    211  HB  ILE   975      11.485   7.283  11.643  1.00  0.00           H
ATOM    212 HG12 ILE   975       9.060   8.419  10.220  1.00  0.00           H
ATOM    213 HG13 ILE   975       9.240   6.798  10.919  1.00  0.00           H
ATOM    214 HG21 ILE   975      11.363   9.679  12.132  1.00  0.00           H
ATOM    215 HG22 ILE   975      12.669   9.394  11.003  1.00  0.00           H
ATOM    216 HG23 ILE   975      11.132  10.053  10.407  1.00  0.00           H
ATOM    217 HD11 ILE   975       9.540   7.791  13.151  1.00  0.00           H
ATOM    218 HD12 ILE   975       9.148   9.378  12.465  1.00  0.00           H
ATOM    219 HD13 ILE   975       7.941   8.080  12.430  1.00  0.00           H
ATOM    220  N   ASP   976      13.682   7.808   8.410  1.00 67.56           N
ATOM    221  CA  ASP   976      15.132   7.743   8.224  1.00 67.56           C
ATOM    222  CB  ASP   976      15.512   6.325   7.764  1.00 67.56           C
ATOM    223  CG  ASP   976      17.009   6.084   7.557  1.00 67.56           C
ATOM    224  OD1 ASP   976      17.852   6.961   7.863  1.00 67.56           O
ATOM    225  OD2 ASP   976      17.339   4.949   7.158  1.00 67.56           O
ATOM    226  C   ASP   976      15.568   8.810   7.214  1.00 67.56           C
ATOM    227  O   ASP   976      15.126   8.801   6.063  1.00 67.56           O
ATOM    228  H   ASP   976      13.142   8.308   7.710  1.00  0.00           H
ATOM    229  HA  ASP   976      15.630   7.936   9.177  1.00  0.00           H
ATOM    230  HB2 ASP   976      15.160   5.604   8.504  1.00  0.00           H
ATOM    231  HB3 ASP   976      14.988   6.105   6.835  1.00  0.00           H
ATOM    232  N   ASP   977      16.410   9.742   7.664  1.00 77.40           N
ATOM    233  CA  ASP   977      17.076  10.758   6.836  1.00 77.40           C
ATOM    234  CB  ASP   977      18.118  11.473   7.734  1.00 77.40           C
ATOM    235  CG  ASP   977      19.400  11.923   7.014  1.00 77.40           C
ATOM    236  OD1 ASP   977      19.278  12.698   6.039  1.00 77.40           O
ATOM    237  OD2 ASP   977      20.439  11.265   7.252  1.00 77.40           O
ATOM    238  C   ASP   977      17.748  10.122   5.609  1.00 77.40           C
ATOM    239  O   ASP   977      17.556  10.530   4.457  1.00 77.40           O
ATOM    240  H   ASP   977      16.717   9.668   8.622  1.00  0.00           H
ATOM    241  HA  ASP   977      16.358  11.493   6.482  1.00  0.00           H
ATOM    242  HB2 ASP   977      18.420  10.797   8.539  1.00  0.00           H
ATOM    243  HB3 ASP   977      17.643  12.336   8.202  1.00  0.00           H
ATOM    244  N   LYS   978      18.553   9.093   5.874  1.00 93.37           N
ATOM    245  CA  LYS   978      19.687   8.765   5.024  1.00 93.37           C
ATOM    246  CB  LYS   978      20.814   8.225   5.917  1.00 93.37           C
ATOM    247  CG  LYS   978      22.212   8.565   5.388  1.00 93.37           C
ATOM    248  CD  LYS   978      23.299   8.459   6.476  1.00 93.37           C
ATOM    249  CE  LYS   978      23.467   9.707   7.375  1.00 93.37           C
ATOM    250  NZ  LYS   978      22.428   9.885   8.428  1.00 93.37           N
ATOM    251  C   LYS   978      19.210   7.839   3.921  1.00 93.37           C
ATOM    252  O   LYS   978      19.192   6.622   4.079  1.00 93.37           O
ATOM    253  H   LYS   978      18.520   8.702   6.811  1.00  0.00           H
ATOM    254  HA  LYS   978      20.026   9.701   4.574  1.00  0.00           H
ATOM    255  HB2 LYS   978      20.708   8.680   6.897  1.00  0.00           H
ATOM    256  HB3 LYS   978      20.718   7.149   6.037  1.00  0.00           H
ATOM    257  HG2 LYS   978      22.226   9.575   4.976  1.00  0.00           H
ATOM    258  HG3 LYS   978      22.444   7.867   4.580  1.00  0.00           H
ATOM    259  HD2 LYS   978      23.135   7.571   7.085  1.00  0.00           H
ATOM    260  HD3 LYS   978      24.247   8.320   5.955  1.00  0.00           H
ATOM    261  HE2 LYS   978      24.445   9.639   7.860  1.00  0.00           H
ATOM    262  HE3 LYS   978      23.478  10.592   6.732  1.00  0.00           H
ATOM    263  HZ1 LYS   978      22.646  10.672   9.022  1.00  0.00           H
ATOM    264  HZ2 LYS   978      22.321   9.092   9.055  1.00  0.00           H
ATOM    265  HZ3 LYS   978      21.530  10.143   8.003  1.00  0.00           H
ATOM    266  N   SER   979      18.788   8.431   2.806  1.00 78.93           N
ATOM    267  CA  SER   979      17.983   7.792   1.751  1.00 78.93           C
ATOM    268  CB  SER   979      17.931   8.728   0.540  1.00 78.93           C
ATOM    269  OG  SER   979      19.222   8.886  -0.023  1.00 78.93           O
ATOM    270  C   SER   979      18.449   6.397   1.302  1.00 78.93           C
ATOM    271  O   SER   979      17.605   5.538   1.051  1.00 78.93           O
ATOM    272  H   SER   979      18.708   9.439   2.891  1.00  0.00           H
ATOM    273  HA  SER   979      16.967   7.688   2.130  1.00  0.00           H
ATOM    274  HB2 SER   979      17.257   8.314  -0.212  1.00  0.00           H
ATOM    275  HB3 SER   979      17.550   9.700   0.856  1.00  0.00           H
ATOM    276  HG  SER   979      19.303   9.786  -0.358  1.00  0.00           H
ATOM    277  N   ILE   980      19.756   6.107   1.335  1.00127.02           N
ATOM    278  CA  ILE   980      20.328   4.780   1.055  1.00127.02           C
ATOM    279  CB  ILE   980      21.859   4.925   0.847  1.00127.02           C
ATOM    280  CG1 ILE   980      22.427   3.943  -0.201  1.00127.02           C
ATOM    281  CG2 ILE   980      22.679   4.894   2.150  1.00127.02           C
ATOM    282  CD1 ILE   980      22.211   2.446   0.056  1.00127.02           C
ATOM    283  C   ILE   980      19.937   3.721   2.112  1.00127.02           C
ATOM    284  O   ILE   980      19.451   2.651   1.750  1.00127.02           O
ATOM    285  H   ILE   980      20.381   6.869   1.553  1.00  0.00           H
ATOM    286  HA  ILE   980      19.903   4.450   0.107  1.00  0.00           H
ATOM    287  HB  ILE   980      22.026   5.914   0.415  1.00  0.00           H
ATOM    288 HG12 ILE   980      23.500   4.120  -0.289  1.00  0.00           H
ATOM    289 HG13 ILE   980      21.983   4.182  -1.169  1.00  0.00           H
ATOM    290 HG21 ILE   980      23.722   5.128   1.930  1.00  0.00           H
ATOM    291 HG22 ILE   980      22.302   5.642   2.848  1.00  0.00           H
ATOM    292 HG23 ILE   980      22.640   3.910   2.618  1.00  0.00           H
ATOM    293 HD11 ILE   980      22.794   1.873  -0.666  1.00  0.00           H
ATOM    294 HD12 ILE   980      21.161   2.194  -0.083  1.00  0.00           H
ATOM    295 HD13 ILE   980      22.531   2.176   1.061  1.00  0.00           H
ATOM    296  N   ARG   981      19.962   4.054   3.410  1.00157.35           N
ATOM    297  CA  ARG   981      19.435   3.206   4.495  1.00157.35           C
ATOM    298  CB  ARG   981      19.750   3.814   5.864  1.00157.35           C
ATOM    299  CG  ARG   981      21.210   3.910   6.290  1.00157.35           C
ATOM    300  CD  ARG   981      21.259   4.283   7.779  1.00157.35           C
ATOM    301  NE  ARG   981      20.523   5.530   8.088  1.00157.35           N
ATOM    302  CZ  ARG   981      20.922   6.472   8.920  1.00157.35           C
ATOM    303  NH1 ARG   981      22.128   6.484   9.388  1.00157.35           N
ATOM    304  NH2 ARG   981      20.159   7.475   9.230  1.00157.35           N
ATOM    305  C   ARG   981      17.917   3.088   4.423  1.00157.35           C
ATOM    306  O   ARG   981      17.398   1.975   4.347  1.00157.35           O
ATOM    307  H   ARG   981      20.142   5.029   3.632  1.00  0.00           H
ATOM    308  HA  ARG   981      19.848   2.200   4.431  1.00  0.00           H
ATOM    309  HB2 ARG   981      19.353   4.826   5.873  1.00  0.00           H
ATOM    310  HB3 ARG   981      19.219   3.225   6.616  1.00  0.00           H
ATOM    311  HG2 ARG   981      21.718   4.674   5.699  1.00  0.00           H
ATOM    312  HG3 ARG   981      21.702   2.949   6.146  1.00  0.00           H
ATOM    313  HD2 ARG   981      22.307   4.373   8.061  1.00  0.00           H
ATOM    314  HD3 ARG   981      20.822   3.474   8.369  1.00  0.00           H
ATOM    315  HE  ARG   981      19.537   5.588   7.830  1.00  0.00           H
ATOM    316 HH11 ARG   981      22.595   5.608   9.459  1.00  0.00           H
ATOM    317 HH12 ARG   981      22.303   7.188  10.105  1.00  0.00           H
ATOM    318 HH21 ARG   981      19.196   7.403   8.905  1.00  0.00           H
ATOM    319 HH22 ARG   981      20.301   7.865  10.172  1.00  0.00           H
ATOM    320  N   ALA   982      17.239   4.217   4.221  1.00 29.82           N
ATOM    321  CA  ALA   982      15.784   4.282   4.199  1.00 29.82           C
ATOM    322  CB  ALA   982      15.395   5.761   4.088  1.00 29.82           C
ATOM    323  C   ALA   982      15.194   3.432   3.055  1.00 29.82           C
ATOM    324  O   ALA   982      14.269   2.637   3.265  1.00 29.82           O
ATOM    325  H   ALA   982      17.745   5.080   4.381  1.00  0.00           H
ATOM    326  HA  ALA   982      15.412   3.897   5.151  1.00  0.00           H
ATOM    327  HB1 ALA   982      16.005   6.365   4.762  1.00  0.00           H
ATOM    328  HB2 ALA   982      15.546   6.118   3.070  1.00  0.00           H
ATOM    329  HB3 ALA   982      14.352   5.889   4.374  1.00  0.00           H
ATOM    330  N   VAL   983      15.839   3.454   1.880  1.00 86.34           N
ATOM    331  CA  VAL   983      15.469   2.612   0.736  1.00 86.34           C
ATOM    332  CB  VAL   983      15.874   3.253  -0.608  1.00 86.34           C
ATOM    333  CG1 VAL   983      17.317   2.965  -1.035  1.00 86.34           C
ATOM    334  CG2 VAL   983      14.946   2.768  -1.729  1.00 86.34           C
ATOM    335  C   VAL   983      15.942   1.160   0.872  1.00 86.34           C
ATOM    336  O   VAL   983      15.198   0.272   0.470  1.00 86.34           O
ATOM    337  H   VAL   983      16.600   4.121   1.765  1.00  0.00           H
ATOM    338  HA  VAL   983      14.383   2.581   0.736  1.00  0.00           H
ATOM    339  HB  VAL   983      15.743   4.333  -0.531  1.00  0.00           H
ATOM    340 HG11 VAL   983      17.562   3.553  -1.919  1.00  0.00           H
ATOM    341 HG12 VAL   983      17.992   3.256  -0.235  1.00  0.00           H
ATOM    342 HG13 VAL   983      17.457   1.908  -1.256  1.00  0.00           H
ATOM    343 HG21 VAL   983      13.916   3.033  -1.492  1.00  0.00           H
ATOM    344 HG22 VAL   983      15.021   1.688  -1.845  1.00  0.00           H
ATOM    345 HG23 VAL   983      15.221   3.252  -2.667  1.00  0.00           H
ATOM    346  N   VAL   984      17.052   0.864   1.563  1.00 23.26           N
ATOM    347  CA  VAL   984      17.451  -0.520   1.912  1.00 23.26           C
ATOM    348  CB  VAL   984      18.903  -0.563   2.440  1.00 23.26           C
ATOM    349  CG1 VAL   984      19.253  -1.841   3.219  1.00 23.26           C
ATOM    350  CG2 VAL   984      19.877  -0.486   1.257  1.00 23.26           C
ATOM    351  C   VAL   984      16.471  -1.172   2.895  1.00 23.26           C
ATOM    352  O   VAL   984      16.078  -2.324   2.687  1.00 23.26           O
ATOM    353  H   VAL   984      17.635   1.627   1.899  1.00  0.00           H
ATOM    354  HA  VAL   984      17.417  -1.123   1.007  1.00  0.00           H
ATOM    355  HB  VAL   984      19.075   0.285   3.101  1.00  0.00           H
ATOM    356 HG21 VAL   984      19.819  -1.391   0.653  1.00  0.00           H
ATOM    357 HG22 VAL   984      19.638   0.372   0.630  1.00  0.00           H
ATOM    358 HG23 VAL   984      20.895  -0.363   1.629  1.00  0.00           H
ATOM    359 HG11 VAL   984      20.313  -1.834   3.473  1.00  0.00           H
ATOM    360 HG12 VAL   984      19.034  -2.724   2.618  1.00  0.00           H
ATOM    361 HG13 VAL   984      18.691  -1.879   4.153  1.00  0.00           H
ATOM    362  N   THR   985      15.949  -0.416   3.861  1.00 33.36           N
ATOM    363  CA  THR   985      14.877  -0.859   4.765  1.00 33.36           C
ATOM    364  CB  THR   985      14.724   0.132   5.931  1.00 33.36           C
ATOM    365  OG1 THR   985      15.907   0.088   6.691  1.00 33.36           O
ATOM    366  CG2 THR   985      13.581  -0.226   6.880  1.00 33.36           C
ATOM    367  C   THR   985      13.562  -1.055   4.007  1.00 33.36           C
ATOM    368  O   THR   985      12.996  -2.149   4.043  1.00 33.36           O
ATOM    369  H   THR   985      16.359   0.502   4.025  1.00  0.00           H
ATOM    370  HA  THR   985      15.155  -1.822   5.193  1.00  0.00           H
ATOM    371  HB  THR   985      14.573   1.139   5.541  1.00  0.00           H
ATOM    372  HG1 THR   985      16.054   0.960   7.078  1.00  0.00           H
ATOM    373 HG21 THR   985      13.529   0.515   7.677  1.00  0.00           H
ATOM    374 HG22 THR   985      13.750  -1.212   7.316  1.00  0.00           H
ATOM    375 HG23 THR   985      12.632  -0.221   6.351  1.00  0.00           H
ATOM    376  N   LYS   986      13.198  -0.129   3.109  1.00 39.36           N
ATOM    377  CA  LYS   986      12.041  -0.285   2.207  1.00 39.36           C
ATOM    378  CB  LYS   986      11.844   1.033   1.439  1.00 39.36           C
ATOM    379  CG  LYS   986      10.613   1.025   0.522  1.00 39.36           C
ATOM    380  CD  LYS   986      10.081   2.446   0.278  1.00 39.36           C
ATOM    381  CE  LYS   986       8.822   2.386  -0.597  1.00 39.36           C
ATOM    382  NZ  LYS   986       8.040   3.646  -0.535  1.00 39.36           N
ATOM    383  C   LYS   986      12.157  -1.510   1.281  1.00 39.36           C
ATOM    384  O   LYS   986      11.233  -2.324   1.252  1.00 39.36           O
ATOM    385  H   LYS   986      13.722   0.745   3.085  1.00  0.00           H
ATOM    386  HA  LYS   986      11.161  -0.456   2.826  1.00  0.00           H
ATOM    387  HB2 LYS   986      11.742   1.836   2.172  1.00  0.00           H
ATOM    388  HB3 LYS   986      12.722   1.234   0.829  1.00  0.00           H
ATOM    389  HG2 LYS   986      10.881   0.570  -0.430  1.00  0.00           H
ATOM    390  HG3 LYS   986       9.828   0.426   0.979  1.00  0.00           H
ATOM    391  HD2 LYS   986       9.841   2.904   1.239  1.00  0.00           H
ATOM    392  HD3 LYS   986      10.849   3.044  -0.218  1.00  0.00           H
ATOM    393  HE2 LYS   986       8.192   1.565  -0.242  1.00  0.00           H
ATOM    394  HE3 LYS   986       9.119   2.158  -1.625  1.00  0.00           H
ATOM    395  HZ1 LYS   986       7.276   3.623  -1.197  1.00  0.00           H
ATOM    396  HZ2 LYS   986       8.618   4.457  -0.715  1.00  0.00           H
ATOM    397  HZ3 LYS   986       7.600   3.721   0.383  1.00  0.00           H
ATOM    398  N   TYR   987      13.359  -1.795   0.776  1.00 94.79           N
ATOM    399  CA  TYR   987      13.687  -2.979  -0.025  1.00 94.79           C
ATOM    400  CB  TYR   987      15.061  -2.800  -0.703  1.00 94.79           C
ATOM    401  CG  TYR   987      15.016  -2.205  -2.101  1.00 94.79           C
ATOM    402  CD1 TYR   987      15.801  -1.079  -2.426  1.00 94.79           C
ATOM    403  CD2 TYR   987      14.210  -2.803  -3.094  1.00 94.79           C
ATOM    404  CE1 TYR   987      15.760  -0.536  -3.724  1.00 94.79           C
ATOM    405  CE2 TYR   987      14.172  -2.265  -4.394  1.00 94.79           C
ATOM    406  CZ  TYR   987      14.951  -1.133  -4.711  1.00 94.79           C
ATOM    407  OH  TYR   987      14.926  -0.621  -5.967  1.00 94.79           O
ATOM    408  C   TYR   987      13.656  -4.304   0.754  1.00 94.79           C
ATOM    409  O   TYR   987      13.439  -5.348   0.130  1.00 94.79           O
ATOM    410  H   TYR   987      14.075  -1.083   0.875  1.00  0.00           H
ATOM    411  HA  TYR   987      12.931  -3.064  -0.802  1.00  0.00           H
ATOM    412  HB2 TYR   987      15.551  -3.767  -0.785  1.00  0.00           H
ATOM    413  HB3 TYR   987      15.709  -2.204  -0.063  1.00  0.00           H
ATOM    414  HD1 TYR   987      16.426  -0.613  -1.675  1.00  0.00           H
ATOM    415  HD2 TYR   987      13.591  -3.654  -2.857  1.00  0.00           H
ATOM    416  HE1 TYR   987      16.340   0.343  -3.965  1.00  0.00           H
ATOM    417  HE2 TYR   987      13.538  -2.696  -5.155  1.00  0.00           H
ATOM    418  HH  TYR   987      15.482   0.156  -6.046  1.00  0.00           H
ATOM    419  N   HIS   988      13.848  -4.297   2.075  1.00 63.94           N
ATOM    420  CA  HIS   988      13.578  -5.457   2.931  1.00 63.94           C
ATOM    421  ND1 HIS   988      16.761  -4.915   3.758  1.00 63.94           N
ATOM    422  CG  HIS   988      15.714  -5.658   4.245  1.00 63.94           C
ATOM    423  CB  HIS   988      14.264  -5.286   4.294  1.00 63.94           C
ATOM    424  NE2 HIS   988      17.550  -6.934   4.201  1.00 63.94           N
ATOM    425  CD2 HIS   988      16.194  -6.901   4.518  1.00 63.94           C
ATOM    426  CE1 HIS   988      17.860  -5.692   3.782  1.00 63.94           C
ATOM    427  C   HIS   988      12.077  -5.672   3.125  1.00 63.94           C
ATOM    428  O   HIS   988      11.552  -6.746   2.834  1.00 63.94           O
ATOM    429  H   HIS   988      14.064  -3.413   2.525  1.00  0.00           H
ATOM    430  HA  HIS   988      13.973  -6.358   2.460  1.00  0.00           H
ATOM    431  HB2 HIS   988      13.778  -5.939   5.022  1.00  0.00           H
ATOM    432  HB3 HIS   988      14.167  -4.264   4.656  1.00  0.00           H
ATOM    433  HD2 HIS   988      15.599  -7.722   4.873  1.00  0.00           H
ATOM    434  HE1 HIS   988      18.855  -5.372   3.499  1.00  0.00           H
ATOM    435  HD1 HIS   988      16.712  -3.944   3.451  1.00  0.00           H
ATOM    436  N   LEU   989      11.371  -4.617   3.520  1.00 50.80           N
ATOM    437  CA  LEU   989       9.953  -4.666   3.861  1.00 50.80           C
ATOM    438  CB  LEU   989       9.578  -3.296   4.439  1.00 50.80           C
ATOM    439  CG  LEU   989      10.262  -2.903   5.755  1.00 50.80           C
ATOM    440  CD1 LEU   989       9.929  -1.446   6.078  1.00 50.80           C
ATOM    441  CD2 LEU   989       9.818  -3.781   6.914  1.00 50.80           C
ATOM    442  C   LEU   989       9.065  -5.027   2.657  1.00 50.80           C
ATOM    443  O   LEU   989       8.245  -5.940   2.752  1.00 50.80           O
ATOM    444  H   LEU   989      11.874  -3.750   3.692  1.00  0.00           H
ATOM    445  HA  LEU   989       9.792  -5.436   4.615  1.00  0.00           H
ATOM    446  HB2 LEU   989       9.872  -2.558   3.700  1.00  0.00           H
ATOM    447  HB3 LEU   989       8.502  -3.250   4.583  1.00  0.00           H
ATOM    448  HG  LEU   989      11.340  -2.999   5.661  1.00  0.00           H
ATOM    449 HD11 LEU   989      10.451  -1.148   6.987  1.00  0.00           H
ATOM    450 HD12 LEU   989       8.857  -1.323   6.226  1.00  0.00           H
ATOM    451 HD13 LEU   989      10.262  -0.801   5.267  1.00  0.00           H
ATOM    452 HD21 LEU   989      10.357  -3.452   7.795  1.00  0.00           H
ATOM    453 HD22 LEU   989       8.749  -3.677   7.085  1.00  0.00           H
ATOM    454 HD23 LEU   989      10.074  -4.822   6.728  1.00  0.00           H
ATOM    455  N   GLN   990       9.343  -4.474   1.473  1.00 85.22           N
ATOM    456  CA  GLN   990       8.579  -4.798   0.262  1.00 85.22           C
ATOM    457  CB  GLN   990       8.835  -3.742  -0.828  1.00 85.22           C
ATOM    458  CG  GLN   990      10.170  -3.915  -1.569  1.00 85.22           C
ATOM    459  CD  GLN   990      10.535  -2.677  -2.381  1.00 85.22           C
ATOM    460  OE1 GLN   990      10.804  -1.613  -1.854  1.00 85.22           O
ATOM    461  NE2 GLN   990      10.650  -2.780  -3.687  1.00 85.22           N
ATOM    462  C   GLN   990       8.828  -6.233  -0.243  1.00 85.22           C
ATOM    463  O   GLN   990       7.916  -6.834  -0.804  1.00 85.22           O
ATOM    464  H   GLN   990      10.030  -3.725   1.435  1.00  0.00           H
ATOM    465  HA  GLN   990       7.519  -4.734   0.520  1.00  0.00           H
ATOM    466  HB2 GLN   990       8.030  -3.797  -1.561  1.00  0.00           H
ATOM    467  HB3 GLN   990       8.797  -2.752  -0.368  1.00  0.00           H
ATOM    468  HG2 GLN   990      10.963  -4.094  -0.847  1.00  0.00           H
ATOM    469  HG3 GLN   990      10.110  -4.782  -2.228  1.00  0.00           H
ATOM    470 HE21 GLN   990      10.376  -3.616  -4.170  1.00  0.00           H
ATOM    471 HE22 GLN   990      10.915  -1.937  -4.169  1.00  0.00           H
ATOM    472  N   ARG   991       9.982  -6.853   0.070  1.00115.00           N
ATOM    473  CA  ARG   991      10.229  -8.289  -0.193  1.00115.00           C
ATOM    474  CB  ARG   991      11.724  -8.622  -0.056  1.00115.00           C
ATOM    475  CG  ARG   991      12.543  -8.189  -1.280  1.00115.00           C
ATOM    476  CD  ARG   991      14.033  -8.460  -1.026  1.00115.00           C
ATOM    477  NE  ARG   991      14.858  -8.254  -2.235  1.00115.00           N
ATOM    478  CZ  ARG   991      15.340  -7.108  -2.684  1.00115.00           C
ATOM    479  NH1 ARG   991      15.068  -5.968  -2.120  1.00115.00           N
ATOM    480  NH2 ARG   991      16.119  -7.083  -3.728  1.00115.00           N
ATOM    481  C   ARG   991       9.403  -9.213   0.709  1.00115.00           C
ATOM    482  O   ARG   991       9.042 -10.299   0.277  1.00115.00           O
ATOM    483  H   ARG   991      10.649  -6.349   0.641  1.00  0.00           H
ATOM    484  HA  ARG   991       9.904  -8.531  -1.207  1.00  0.00           H
ATOM    485  HB2 ARG   991      12.129  -8.156   0.840  1.00  0.00           H
ATOM    486  HB3 ARG   991      11.835  -9.704   0.052  1.00  0.00           H
ATOM    487  HG2 ARG   991      12.212  -8.761  -2.148  1.00  0.00           H
ATOM    488  HG3 ARG   991      12.388  -7.129  -1.477  1.00  0.00           H
ATOM    489  HD2 ARG   991      14.385  -7.822  -0.212  1.00  0.00           H
ATOM    490  HD3 ARG   991      14.148  -9.498  -0.704  1.00  0.00           H
ATOM    491  HE  ARG   991      15.115  -9.083  -2.745  1.00  0.00           H
ATOM    492 HH11 ARG   991      14.472  -5.953  -1.295  1.00  0.00           H
ATOM    493 HH12 ARG   991      15.471  -5.114  -2.461  1.00  0.00           H
ATOM    494 HH21 ARG   991      16.374  -7.936  -4.195  1.00  0.00           H
ATOM    495 HH22 ARG   991      16.490  -6.210  -4.059  1.00  0.00           H
ATOM    496  N   LEU   992       8.997  -8.738   1.888  1.00 73.49           N
ATOM    497  CA  LEU   992       8.010  -9.398   2.754  1.00 73.49           C
ATOM    498  CB  LEU   992       8.302  -9.020   4.217  1.00 73.49           C
ATOM    499  CG  LEU   992       9.702  -9.426   4.720  1.00 73.49           C
ATOM    500  CD1 LEU   992       9.983  -8.756   6.061  1.00 73.49           C
ATOM    501  CD2 LEU   992       9.833 -10.939   4.903  1.00 73.49           C
ATOM    502  C   LEU   992       6.551  -9.072   2.365  1.00 73.49           C
ATOM    503  O   LEU   992       5.620  -9.576   2.996  1.00 73.49           O
ATOM    504  H   LEU   992       9.319  -7.820   2.162  1.00  0.00           H
ATOM    505  HA  LEU   992       8.117 -10.479   2.649  1.00  0.00           H
ATOM    506  HB2 LEU   992       8.188  -7.942   4.326  1.00  0.00           H
ATOM    507  HB3 LEU   992       7.553  -9.491   4.849  1.00  0.00           H
ATOM    508  HG  LEU   992      10.467  -9.091   4.020  1.00  0.00           H
ATOM    509 HD11 LEU   992      10.977  -9.033   6.409  1.00  0.00           H
ATOM    510 HD12 LEU   992       9.939  -7.673   5.947  1.00  0.00           H
ATOM    511 HD13 LEU   992       9.243  -9.070   6.796  1.00  0.00           H
ATOM    512 HD21 LEU   992      10.811 -11.181   5.315  1.00  0.00           H
ATOM    513 HD22 LEU   992       9.728 -11.444   3.944  1.00  0.00           H
ATOM    514 HD23 LEU   992       9.063 -11.309   5.582  1.00  0.00           H
ATOM    515  N   GLY   993       6.341  -8.237   1.339  1.00 36.45           N
ATOM    516  CA  GLY   993       5.028  -7.800   0.856  1.00 36.45           C
ATOM    517  C   GLY   993       4.404  -6.622   1.615  1.00 36.45           C
ATOM    518  O   GLY   993       3.201  -6.390   1.487  1.00 36.45           O
ATOM    519  H   GLY   993       7.148  -7.899   0.831  1.00  0.00           H
ATOM    520  HA2 GLY   993       5.129  -7.502  -0.187  1.00  0.00           H
ATOM    521  HA3 GLY   993       4.340  -8.638   0.909  1.00  0.00           H
ATOM    522  N   ILE   994       5.179  -5.932   2.454  1.00 64.00           N
ATOM    523  CA  ILE   994       4.709  -4.812   3.280  1.00 64.00           C
ATOM    524  CB  ILE   994       5.705  -4.564   4.439  1.00 64.00           C
ATOM    525  CG1 ILE   994       5.783  -5.820   5.343  1.00 64.00           C
ATOM    526  CG2 ILE   994       5.375  -3.315   5.277  1.00 64.00           C
ATOM    527  CD1 ILE   994       6.880  -5.796   6.413  1.00 64.00           C
ATOM    528  C   ILE   994       4.489  -3.567   2.402  1.00 64.00           C
ATOM    529  O   ILE   994       5.344  -3.203   1.593  1.00 64.00           O
ATOM    530  H   ILE   994       6.160  -6.176   2.510  1.00  0.00           H
ATOM    531  HA  ILE   994       3.749  -5.090   3.717  1.00  0.00           H
ATOM    532  HB  ILE   994       6.681  -4.396   3.995  1.00  0.00           H
ATOM    533 HG12 ILE   994       4.823  -5.963   5.834  1.00  0.00           H
ATOM    534 HG13 ILE   994       5.974  -6.699   4.730  1.00  0.00           H
ATOM    535 HG21 ILE   994       6.169  -3.133   5.999  1.00  0.00           H
ATOM    536 HG22 ILE   994       5.305  -2.430   4.646  1.00  0.00           H
ATOM    537 HG23 ILE   994       4.437  -3.456   5.811  1.00  0.00           H
ATOM    538 HD11 ILE   994       6.890  -6.749   6.941  1.00  0.00           H
ATOM    539 HD12 ILE   994       7.847  -5.649   5.937  1.00  0.00           H
ATOM    540 HD13 ILE   994       6.694  -5.005   7.137  1.00  0.00           H
ATOM    541  N   CYS   995       3.391  -2.847   2.629  1.00 47.69           N
ATOM    542  CA  CYS   995       3.101  -1.549   2.019  1.00 47.69           C
ATOM    543  CB  CYS   995       1.583  -1.311   2.048  1.00 47.69           C
ATOM    544  SG  CYS   995       0.707  -2.627   1.150  1.00 47.69           S
ATOM    545  C   CYS   995       3.864  -0.426   2.749  1.00 47.69           C
ATOM    546  O   CYS   995       3.443   0.014   3.821  1.00 47.69           O
ATOM    547  H   CYS   995       2.747  -3.192   3.333  1.00  0.00           H
ATOM    548  HA  CYS   995       3.422  -1.567   0.976  1.00  0.00           H
ATOM    549  HB2 CYS   995       1.240  -1.290   3.082  1.00  0.00           H
ATOM    550  HB3 CYS   995       1.364  -0.348   1.584  1.00  0.00           H
ATOM    551  HG  CYS   995      -0.502  -2.056   1.136  1.00  0.00           H
ATOM    552  N   VAL   996       5.027  -0.030   2.217  1.00 51.23           N
ATOM    553  CA  VAL   996       5.975   0.886   2.884  1.00 51.23           C
ATOM    554  CB  VAL   996       7.436   0.482   2.618  1.00 51.23           C
ATOM    555  CG1 VAL   996       8.409   1.311   3.468  1.00 51.23           C
ATOM    556  CG2 VAL   996       7.715  -0.986   2.907  1.00 51.23           C
ATOM    557  C   VAL   996       5.786   2.351   2.474  1.00 51.23           C
ATOM    558  O   VAL   996       6.254   2.773   1.409  1.00 51.23           O
ATOM    559  H   VAL   996       5.347  -0.521   1.395  1.00  0.00           H
ATOM    560  HA  VAL   996       5.818   0.815   3.962  1.00  0.00           H
ATOM    561  HB  VAL   996       7.656   0.643   1.564  1.00  0.00           H
ATOM    562 HG11 VAL   996       9.427   0.942   3.362  1.00  0.00           H
ATOM    563 HG12 VAL   996       8.126   1.254   4.519  1.00  0.00           H
ATOM    564 HG13 VAL   996       8.395   2.354   3.158  1.00  0.00           H
ATOM    565 HG21 VAL   996       8.737  -1.195   2.607  1.00  0.00           H
ATOM    566 HG22 VAL   996       7.566  -1.192   3.967  1.00  0.00           H
ATOM    567 HG23 VAL   996       7.073  -1.628   2.314  1.00  0.00           H
ATOM    568  N   ASN   997       5.403   3.169   3.448  1.00 44.61           N
ATOM    569  CA  ASN   997       5.551   4.625   3.427  1.00 44.61           C
ATOM    570  CB  ASN   997       4.294   5.231   4.060  1.00 44.61           C
ATOM    571  CG  ASN   997       3.030   4.779   3.342  1.00 44.61           C
ATOM    572  OD1 ASN   997       2.977   4.677   2.128  1.00 44.61           O
ATOM    573  ND2 ASN   997       2.062   4.264   4.064  1.00 44.61           N
ATOM    574  C   ASN   997       6.873   5.054   4.098  1.00 44.61           C
ATOM    575  O   ASN   997       7.530   4.246   4.753  1.00 44.61           O
ATOM    576  H   ASN   997       5.133   2.754   4.335  1.00  0.00           H
ATOM    577  HA  ASN   997       5.587   4.965   2.390  1.00  0.00           H
ATOM    578  HB2 ASN   997       4.345   6.318   4.017  1.00  0.00           H
ATOM    579  HB3 ASN   997       4.241   4.922   5.103  1.00  0.00           H
ATOM    580 HD21 ASN   997       2.138   4.225   5.063  1.00  0.00           H
ATOM    581 HD22 ASN   997       1.272   3.929   3.547  1.00  0.00           H
ATOM    582  N   ILE   998       7.353   6.269   3.823  1.00 90.10           N
ATOM    583  CA  ILE   998       8.750   6.669   4.074  1.00 90.10           C
ATOM    584  CB  ILE   998       9.644   6.127   2.929  1.00 90.10           C
ATOM    585  CG1 ILE   998      11.147   6.359   3.193  1.00 90.10           C
ATOM    586  CG2 ILE   998       9.240   6.699   1.551  1.00 90.10           C
ATOM    587  CD1 ILE   998      12.042   5.457   2.330  1.00 90.10           C
ATOM    588  C   ILE   998       8.869   8.191   4.260  1.00 90.10           C
ATOM    589  O   ILE   998       8.129   8.935   3.619  1.00 90.10           O
ATOM    590  H   ILE   998       6.774   6.943   3.339  1.00  0.00           H
ATOM    591  HA  ILE   998       9.079   6.204   5.002  1.00  0.00           H
ATOM    592  HB  ILE   998       9.491   5.046   2.894  1.00  0.00           H
ATOM    593 HG12 ILE   998      11.365   6.141   4.240  1.00  0.00           H
ATOM    594 HG13 ILE   998      11.401   7.404   3.006  1.00  0.00           H
ATOM    595 HD11 ILE   998      11.863   5.627   1.270  1.00  0.00           H
ATOM    596 HD12 ILE   998      13.085   5.686   2.528  1.00  0.00           H
ATOM    597 HD13 ILE   998      11.857   4.409   2.570  1.00  0.00           H
ATOM    598 HG21 ILE   998       9.809   6.226   0.754  1.00  0.00           H
ATOM    599 HG22 ILE   998       8.180   6.542   1.363  1.00  0.00           H
ATOM    600 HG23 ILE   998       9.439   7.773   1.525  1.00  0.00           H
ATOM    601  N   THR   999       9.766   8.650   5.137  1.00105.33           N
ATOM    602  CA  THR   999       9.979  10.072   5.469  1.00105.33           C
ATOM    603  CB  THR   999       8.907  10.565   6.460  1.00105.33           C
ATOM    604  OG1 THR   999       9.107  11.918   6.802  1.00105.33           O
ATOM    605  CG2 THR   999       8.891   9.811   7.785  1.00105.33           C
ATOM    606  C   THR   999      11.382  10.302   6.037  1.00105.33           C
ATOM    607  O   THR   999      11.864   9.495   6.826  1.00105.33           O
ATOM    608  H   THR   999      10.295   7.976   5.690  1.00  0.00           H
ATOM    609  HA  THR   999       9.880  10.663   4.558  1.00  0.00           H
ATOM    610  HB  THR   999       7.929  10.462   5.990  1.00  0.00           H
ATOM    611  HG1 THR   999       9.350  11.942   7.740  1.00  0.00           H
ATOM    612 HG21 THR   999       7.970  10.042   8.312  1.00  0.00           H
ATOM    613 HG22 THR   999       9.750  10.088   8.397  1.00  0.00           H
ATOM    614 HG23 THR   999       8.924   8.738   7.610  1.00  0.00           H
ATOM    615  N   SER  1000      12.005  11.434   5.702  1.00 76.10           N
ATOM    616  CA  SER  1000      13.344  11.815   6.181  1.00 76.10           C
ATOM    617  CB  SER  1000      14.100  12.519   5.052  1.00 76.10           C
ATOM    618  OG  SER  1000      13.350  13.623   4.570  1.00 76.10           O
ATOM    619  C   SER  1000      13.346  12.694   7.438  1.00 76.10           C
ATOM    620  O   SER  1000      14.402  12.888   8.029  1.00 76.10           O
ATOM    621  H   SER  1000      11.569  12.070   5.050  1.00  0.00           H
ATOM    622  HA  SER  1000      13.902  10.916   6.434  1.00  0.00           H
ATOM    623  HB2 SER  1000      15.065  12.870   5.421  1.00  0.00           H
ATOM    624  HB3 SER  1000      14.276  11.813   4.239  1.00  0.00           H
ATOM    625  HG  SER  1000      13.971  14.216   4.132  1.00  0.00           H
ATOM    626  N   THR  1001      12.198  13.234   7.874  1.00 46.79           N
ATOM    627  CA  THR  1001      12.132  14.154   9.030  1.00 46.79           C
ATOM    628  CB  THR  1001      12.062  15.640   8.622  1.00 46.79           C
ATOM    629  OG1 THR  1001      10.762  16.015   8.225  1.00 46.79           O
ATOM    630  CG2 THR  1001      13.011  16.033   7.490  1.00 46.79           C
ATOM    631  C   THR  1001      11.002  13.821  10.003  1.00 46.79           C
ATOM    632  O   THR  1001       9.961  13.278   9.619  1.00 46.79           O
ATOM    633  H   THR  1001      11.357  13.072   7.341  1.00  0.00           H
ATOM    634  HA  THR  1001      13.057  14.042   9.596  1.00  0.00           H
ATOM    635  HB  THR  1001      12.324  16.237   9.496  1.00  0.00           H
ATOM    636  HG1 THR  1001      10.865  16.792   7.665  1.00  0.00           H
ATOM    637 HG21 THR  1001      13.011  17.116   7.365  1.00  0.00           H
ATOM    638 HG22 THR  1001      12.706  15.562   6.555  1.00  0.00           H
ATOM    639 HG23 THR  1001      14.024  15.712   7.736  1.00  0.00           H
ATOM    640  N   MET  1002      11.188  14.229  11.266  1.00101.12           N
ATOM    641  CA  MET  1002      10.247  14.005  12.370  1.00101.12           C
ATOM    642  CB  MET  1002      10.909  14.462  13.683  1.00101.12           C
ATOM    643  CG  MET  1002      10.030  14.158  14.900  1.00101.12           C
ATOM    644  SD  MET  1002      10.790  14.483  16.511  1.00101.12           S
ATOM    645  CE  MET  1002      10.655  16.288  16.605  1.00101.12           C
ATOM    646  C   MET  1002       8.896  14.709  12.171  1.00101.12           C
ATOM    647  O   MET  1002       7.854  14.092  12.357  1.00101.12           O
ATOM    648  H   MET  1002      12.090  14.614  11.504  1.00  0.00           H
ATOM    649  HA  MET  1002      10.049  12.934  12.443  1.00  0.00           H
ATOM    650  HB2 MET  1002      11.858  13.937  13.805  1.00  0.00           H
ATOM    651  HB3 MET  1002      11.108  15.534  13.644  1.00  0.00           H
ATOM    652  HG2 MET  1002       9.093  14.712  14.837  1.00  0.00           H
ATOM    653  HG3 MET  1002       9.801  13.099  14.862  1.00  0.00           H
ATOM    654  HE1 MET  1002      11.061  16.629  17.558  1.00  0.00           H
ATOM    655  HE2 MET  1002       9.606  16.580  16.541  1.00  0.00           H
ATOM    656  HE3 MET  1002      11.217  16.746  15.792  1.00  0.00           H
ATOM    657  N   HIS  1003       8.889  15.964  11.711  1.00 63.50           N
ATOM    658  CA  HIS  1003       7.646  16.728  11.507  1.00 63.50           C
ATOM    659  ND1 HIS  1003       6.005  19.259  10.072  1.00 63.50           N
ATOM    660  CG  HIS  1003       6.806  19.106  11.203  1.00 63.50           C
ATOM    661  CB  HIS  1003       8.008  18.205  11.299  1.00 63.50           C
ATOM    662  NE2 HIS  1003       5.193  20.507  11.702  1.00 63.50           N
ATOM    663  CD2 HIS  1003       6.304  19.873  12.213  1.00 63.50           C
ATOM    664  CE1 HIS  1003       5.039  20.120  10.423  1.00 63.50           C
ATOM    665  C   HIS  1003       6.793  16.175  10.353  1.00 63.50           C
ATOM    666  O   HIS  1003       5.621  15.851  10.551  1.00 63.50           O
ATOM    667  H   HIS  1003       9.772  16.422  11.552  1.00  0.00           H
ATOM    668  HA  HIS  1003       7.032  16.652  12.407  1.00  0.00           H
ATOM    669  HB2 HIS  1003       8.626  18.542  12.132  1.00  0.00           H
ATOM    670  HB3 HIS  1003       8.590  18.310  10.382  1.00  0.00           H
ATOM    671  HD2 HIS  1003       6.702  19.957  13.215  1.00  0.00           H
ATOM    672  HE1 HIS  1003       4.247  20.453   9.765  1.00  0.00           H
ATOM    673  HE2 HIS  1003       4.591  21.151  12.196  1.00  0.00           H
ATOM    674  N   SER  1004       7.459  15.785   9.259  1.00 61.65           N
ATOM    675  CA  SER  1004       6.855  15.028   8.156  1.00 61.65           C
ATOM    676  CB  SER  1004       7.897  14.886   7.041  1.00 61.65           C
ATOM    677  OG  SER  1004       7.472  14.019   6.013  1.00 61.65           O
ATOM    678  C   SER  1004       6.324  13.661   8.610  1.00 61.65           C
ATOM    679  O   SER  1004       5.194  13.304   8.277  1.00 61.65           O
ATOM    680  H   SER  1004       8.447  15.988   9.208  1.00  0.00           H
ATOM    681  HA  SER  1004       6.011  15.592   7.761  1.00  0.00           H
ATOM    682  HB2 SER  1004       8.100  15.871   6.618  1.00  0.00           H
ATOM    683  HB3 SER  1004       8.822  14.493   7.462  1.00  0.00           H
ATOM    684  HG  SER  1004       7.952  13.182   6.131  1.00  0.00           H
ATOM    685  N   ALA  1005       7.025  12.981   9.526  1.00 35.39           N
ATOM    686  CA  ALA  1005       6.535  11.746  10.128  1.00 35.39           C
ATOM    687  CB  ALA  1005       7.641  11.087  10.951  1.00 35.39           C
ATOM    688  C   ALA  1005       5.269  11.945  10.972  1.00 35.39           C
ATOM    689  O   ALA  1005       4.282  11.265  10.704  1.00 35.39           O
ATOM    690  H   ALA  1005       7.927  13.335   9.821  1.00  0.00           H
ATOM    691  HA  ALA  1005       6.264  11.067   9.319  1.00  0.00           H
ATOM    692  HB1 ALA  1005       7.835  11.649  11.862  1.00  0.00           H
ATOM    693  HB2 ALA  1005       8.562  11.016  10.376  1.00  0.00           H
ATOM    694  HB3 ALA  1005       7.302  10.090  11.225  1.00  0.00           H
ATOM    695  N   CYS  1006       5.252  12.911  11.898  1.00 39.45           N
ATOM    696  CA  CYS  1006       4.094  13.212  12.752  1.00 39.45           C
ATOM    697  CB  CYS  1006       4.463  14.330  13.738  1.00 39.45           C
ATOM    698  SG  CYS  1006       5.707  13.734  14.918  1.00 39.45           S
ATOM    699  C   CYS  1006       2.842  13.603  11.952  1.00 39.45           C
ATOM    700  O   CYS  1006       1.736  13.243  12.347  1.00 39.45           O
ATOM    701  H   CYS  1006       6.110  13.425  12.074  1.00  0.00           H
ATOM    702  HA  CYS  1006       3.835  12.325  13.328  1.00  0.00           H
ATOM    703  HB2 CYS  1006       4.846  15.195  13.193  1.00  0.00           H
ATOM    704  HB3 CYS  1006       3.568  14.625  14.289  1.00  0.00           H
ATOM    705  HG  CYS  1006       5.699  14.788  15.745  1.00  0.00           H
ATOM    706  N   SER  1007       3.019  14.250  10.796  1.00 73.67           N
ATOM    707  CA  SER  1007       1.942  14.516   9.835  1.00 73.67           C
ATOM    708  CB  SER  1007       2.436  15.571   8.841  1.00 73.67           C
ATOM    709  OG  SER  1007       1.437  15.892   7.895  1.00 73.67           O
ATOM    710  C   SER  1007       1.471  13.247   9.104  1.00 73.67           C
ATOM    711  O   SER  1007       0.273  12.975   9.027  1.00 73.67           O
ATOM    712  H   SER  1007       3.961  14.547  10.561  1.00  0.00           H
ATOM    713  HA  SER  1007       1.082  14.924  10.368  1.00  0.00           H
ATOM    714  HB2 SER  1007       2.713  16.473   9.389  1.00  0.00           H
ATOM    715  HB3 SER  1007       3.316  15.196   8.318  1.00  0.00           H
ATOM    716  HG  SER  1007       1.763  16.599   7.332  1.00  0.00           H
ATOM    717  N   TYR  1008       2.404  12.413   8.629  1.00 91.12           N
ATOM    718  CA  TYR  1008       2.073  11.237   7.820  1.00 91.12           C
ATOM    719  CB  TYR  1008       3.314  10.791   7.025  1.00 91.12           C
ATOM    720  CG  TYR  1008       2.968   9.929   5.824  1.00 91.12           C
ATOM    721  CD1 TYR  1008       2.643   8.569   5.993  1.00 91.12           C
ATOM    722  CD2 TYR  1008       2.868  10.519   4.548  1.00 91.12           C
ATOM    723  CE1 TYR  1008       2.168   7.818   4.904  1.00 91.12           C
ATOM    724  CE2 TYR  1008       2.425   9.761   3.447  1.00 91.12           C
ATOM    725  CZ  TYR  1008       2.059   8.411   3.630  1.00 91.12           C
ATOM    726  OH  TYR  1008       1.590   7.678   2.589  1.00 91.12           O
ATOM    727  C   TYR  1008       1.483  10.070   8.633  1.00 91.12           C
ATOM    728  O   TYR  1008       0.671   9.306   8.101  1.00 91.12           O
ATOM    729  H   TYR  1008       3.380  12.671   8.728  1.00  0.00           H
ATOM    730  HA  TYR  1008       1.309  11.536   7.100  1.00  0.00           H
ATOM    731  HB2 TYR  1008       3.840  11.676   6.665  1.00  0.00           H
ATOM    732  HB3 TYR  1008       3.996  10.250   7.683  1.00  0.00           H
ATOM    733  HD1 TYR  1008       2.686   8.127   6.977  1.00  0.00           H
ATOM    734  HD2 TYR  1008       3.105  11.568   4.422  1.00  0.00           H
ATOM    735  HE1 TYR  1008       1.844   6.802   5.043  1.00  0.00           H
ATOM    736  HE2 TYR  1008       2.333  10.226   2.478  1.00  0.00           H
ATOM    737  HH  TYR  1008       1.493   8.213   1.800  1.00  0.00           H
ATOM    738  N   LEU  1009       1.936   9.848   9.877  1.00139.08           N
ATOM    739  CA  LEU  1009       1.515   8.703  10.695  1.00139.08           C
ATOM    740  CB  LEU  1009       2.478   8.435  11.872  1.00139.08           C
ATOM    741  CG  LEU  1009       2.772   9.557  12.896  1.00139.08           C
ATOM    742  CD1 LEU  1009       1.902   9.485  14.154  1.00139.08           C
ATOM    743  CD2 LEU  1009       4.230   9.414  13.359  1.00139.08           C
ATOM    744  C   LEU  1009       0.019   8.784  11.044  1.00139.08           C
ATOM    745  O   LEU  1009      -0.431   9.526  11.916  1.00139.08           O
ATOM    746  H   LEU  1009       2.612  10.503  10.262  1.00  0.00           H
ATOM    747  HA  LEU  1009       1.618   7.827  10.054  1.00  0.00           H
ATOM    748  HB2 LEU  1009       2.133   7.549  12.407  1.00  0.00           H
ATOM    749  HB3 LEU  1009       3.424   8.156  11.404  1.00  0.00           H
ATOM    750  HG  LEU  1009       2.635  10.532  12.440  1.00  0.00           H
ATOM    751 HD11 LEU  1009       2.277  10.183  14.904  1.00  0.00           H
ATOM    752 HD12 LEU  1009       1.902   8.477  14.556  1.00  0.00           H
ATOM    753 HD13 LEU  1009       0.886   9.778  13.917  1.00  0.00           H
ATOM    754 HD21 LEU  1009       4.904   9.567  12.519  1.00  0.00           H
ATOM    755 HD22 LEU  1009       4.404   8.417  13.757  1.00  0.00           H
ATOM    756 HD23 LEU  1009       4.462  10.160  14.121  1.00  0.00           H
ATOM    757  N   SER  1010      -0.777   8.122  10.205  1.00115.26           N
ATOM    758  CA  SER  1010      -2.210   8.364  10.084  1.00115.26           C
ATOM    759  CB  SER  1010      -2.787   7.609   8.883  1.00115.26           C
ATOM    760  OG  SER  1010      -1.964   7.762   7.734  1.00115.26           O
ATOM    761  C   SER  1010      -2.918   7.968  11.374  1.00115.26           C
ATOM    762  O   SER  1010      -3.042   6.793  11.702  1.00115.26           O
ATOM    763  H   SER  1010      -0.335   7.655   9.426  1.00  0.00           H
ATOM    764  HA  SER  1010      -2.365   9.430   9.912  1.00  0.00           H
ATOM    765  HB2 SER  1010      -2.856   6.548   9.123  1.00  0.00           H
ATOM    766  HB3 SER  1010      -3.789   7.983   8.671  1.00  0.00           H
ATOM    767  HG  SER  1010      -1.533   8.630   7.755  1.00  0.00           H
ATOM    768  N   ASN  1011      -3.363   8.972  12.128  1.00 78.58           N
ATOM    769  CA  ASN  1011      -3.938   8.799  13.466  1.00 78.58           C
ATOM    770  CB  ASN  1011      -4.156  10.207  14.047  1.00 78.58           C
ATOM    771  CG  ASN  1011      -2.942  10.769  14.772  1.00 78.58           C
ATOM    772  OD1 ASN  1011      -3.022  11.016  15.961  1.00 78.58           O
ATOM    773  ND2 ASN  1011      -1.744  10.674  14.244  1.00 78.58           N
ATOM    774  C   ASN  1011      -5.237   7.961  13.470  1.00 78.58           C
ATOM    775  O   ASN  1011      -5.679   7.489  14.517  1.00 78.58           O
ATOM    776  H   ASN  1011      -3.162   9.909  11.815  1.00  0.00           H
ATOM    777  HA  ASN  1011      -3.225   8.255  14.088  1.00  0.00           H
ATOM    778  HB2 ASN  1011      -4.452  10.903  13.262  1.00  0.00           H
ATOM    779  HB3 ASN  1011      -4.974  10.168  14.765  1.00  0.00           H
ATOM    780 HD21 ASN  1011      -1.567  10.341  13.300  1.00  0.00           H
ATOM    781 HD22 ASN  1011      -0.984  11.074  14.767  1.00  0.00           H
ATOM    782  N   TYR  1012      -5.849   7.822  12.297  1.00290.98           N
ATOM    783  CA  TYR  1012      -6.966   6.956  11.946  1.00290.98           C
ATOM    784  CB  TYR  1012      -8.279   7.583  12.461  1.00290.98           C
ATOM    785  CG  TYR  1012      -8.544   9.002  11.983  1.00290.98           C
ATOM    786  CD1 TYR  1012      -9.303   9.232  10.819  1.00290.98           C
ATOM    787  CD2 TYR  1012      -8.021  10.096  12.704  1.00290.98           C
ATOM    788  CE1 TYR  1012      -9.514  10.547  10.362  1.00290.98           C
ATOM    789  CE2 TYR  1012      -8.229  11.413  12.250  1.00290.98           C
ATOM    790  CZ  TYR  1012      -8.975  11.639  11.072  1.00290.98           C
ATOM    791  OH  TYR  1012      -9.187  12.901  10.619  1.00290.98           O
ATOM    792  C   TYR  1012      -6.952   6.787  10.411  1.00290.98           C
ATOM    793  O   TYR  1012      -6.113   7.365   9.716  1.00290.98           O
ATOM    794  H   TYR  1012      -5.387   8.238  11.502  1.00  0.00           H
ATOM    795  HA  TYR  1012      -6.827   5.977  12.406  1.00  0.00           H
ATOM    796  HB2 TYR  1012      -9.119   6.949  12.174  1.00  0.00           H
ATOM    797  HB3 TYR  1012      -8.256   7.587  13.551  1.00  0.00           H
ATOM    798  HD1 TYR  1012      -9.735   8.402  10.280  1.00  0.00           H
ATOM    799  HD2 TYR  1012      -7.458   9.920  13.610  1.00  0.00           H
ATOM    800  HE1 TYR  1012     -10.093  10.737   9.471  1.00  0.00           H
ATOM    801  HE2 TYR  1012      -7.825  12.247  12.804  1.00  0.00           H
ATOM    802  HH  TYR  1012      -8.800  13.567  11.189  1.00  0.00           H
ATOM    803  N   SER  1013      -7.950   6.099   9.858  1.00151.95           N
ATOM    804  CA  SER  1013      -8.319   6.193   8.438  1.00151.95           C
ATOM    805  CB  SER  1013      -7.688   5.047   7.633  1.00151.95           C
ATOM    806  OG  SER  1013      -8.229   3.781   7.977  1.00151.95           O
ATOM    807  C   SER  1013      -9.843   6.219   8.308  1.00151.95           C
ATOM    808  O   SER  1013     -10.545   6.058   9.302  1.00151.95           O
ATOM    809  H   SER  1013      -8.651   5.710  10.472  1.00  0.00           H
ATOM    810  HA  SER  1013      -7.941   7.132   8.031  1.00  0.00           H
ATOM    811  HB2 SER  1013      -6.613   5.045   7.810  1.00  0.00           H
ATOM    812  HB3 SER  1013      -7.851   5.224   6.569  1.00  0.00           H
ATOM    813  HG  SER  1013      -9.144   3.746   7.680  1.00  0.00           H
ATOM    814  N   ASN  1014     -10.372   6.383   7.095  1.00167.93           N
ATOM    815  CA  ASN  1014     -11.814   6.390   6.821  1.00167.93           C
ATOM    816  CB  ASN  1014     -12.052   6.878   5.375  1.00167.93           C
ATOM    817  CG  ASN  1014     -11.215   8.092   5.006  1.00167.93           C
ATOM    818  OD1 ASN  1014     -10.021   7.984   4.783  1.00167.93           O
ATOM    819  ND2 ASN  1014     -11.753   9.284   5.097  1.00167.93           N
ATOM    820  C   ASN  1014     -12.430   4.998   7.087  1.00167.93           C
ATOM    821  O   ASN  1014     -12.282   4.081   6.281  1.00167.93           O
ATOM    822  H   ASN  1014      -9.760   6.611   6.319  1.00  0.00           H
ATOM    823  HA  ASN  1014     -12.286   7.104   7.500  1.00  0.00           H
ATOM    824  HB2 ASN  1014     -11.784   6.083   4.678  1.00  0.00           H
ATOM    825  HB3 ASN  1014     -13.109   7.100   5.235  1.00  0.00           H
ATOM    826 HD21 ASN  1014     -12.723   9.406   5.325  1.00  0.00           H
ATOM    827 HD22 ASN  1014     -11.146  10.061   4.897  1.00  0.00           H
ATOM    828  N   THR  1015     -12.879   4.774   8.323  1.00261.26           N
ATOM    829  CA  THR  1015     -13.293   3.477   8.887  1.00261.26           C
ATOM    830  CB  THR  1015     -12.057   2.562   9.040  1.00261.26           C
ATOM    831  OG1 THR  1015     -12.486   1.232   9.238  1.00261.26           O
ATOM    832  CG2 THR  1015     -11.115   2.925  10.193  1.00261.26           C
ATOM    833  C   THR  1015     -14.026   3.711  10.225  1.00261.26           C
ATOM    834  O   THR  1015     -14.425   4.839  10.500  1.00261.26           O
ATOM    835  H   THR  1015     -12.867   5.548   8.978  1.00  0.00           H
ATOM    836  HA  THR  1015     -13.992   3.005   8.198  1.00  0.00           H
ATOM    837  HB  THR  1015     -11.479   2.584   8.116  1.00  0.00           H
ATOM    838  HG1 THR  1015     -12.752   0.884   8.381  1.00  0.00           H
ATOM    839 HG21 THR  1015     -11.287   3.946  10.532  1.00  0.00           H
ATOM    840 HG22 THR  1015     -10.083   2.839   9.860  1.00  0.00           H
ATOM    841 HG23 THR  1015     -11.268   2.247  11.028  1.00  0.00           H
ATOM    842  N   SER  1016     -14.179   2.685  11.071  1.00123.97           N
ATOM    843  CA  SER  1016     -14.493   2.874  12.499  1.00123.97           C
ATOM    844  CB  SER  1016     -15.081   1.589  13.092  1.00123.97           C
ATOM    845  OG  SER  1016     -15.277   1.714  14.486  1.00123.97           O
ATOM    846  C   SER  1016     -13.261   3.380  13.271  1.00123.97           C
ATOM    847  O   SER  1016     -13.133   4.581  13.485  1.00123.97           O
ATOM    848  H   SER  1016     -13.774   1.803  10.783  1.00  0.00           H
ATOM    849  HA  SER  1016     -15.253   3.652  12.587  1.00  0.00           H
ATOM    850  HB2 SER  1016     -16.033   1.368  12.608  1.00  0.00           H
ATOM    851  HB3 SER  1016     -14.398   0.759  12.909  1.00  0.00           H
ATOM    852  HG  SER  1016     -16.000   2.328  14.655  1.00  0.00           H
ATOM    853  N   ALA  1017     -12.255   2.523  13.488  1.00239.16           N
ATOM    854  CA  ALA  1017     -10.911   2.933  13.900  1.00239.16           C
ATOM    855  CB  ALA  1017     -10.917   3.247  15.399  1.00239.16           C
ATOM    856  C   ALA  1017      -9.854   1.862  13.561  1.00239.16           C
ATOM    857  O   ALA  1017     -10.132   0.667  13.635  1.00239.16           O
ATOM    858  H   ALA  1017     -12.396   1.542  13.304  1.00  0.00           H
ATOM    859  HA  ALA  1017     -10.652   3.847  13.362  1.00  0.00           H
ATOM    860  HB1 ALA  1017     -11.684   3.987  15.630  1.00  0.00           H
ATOM    861  HB2 ALA  1017     -11.106   2.338  15.973  1.00  0.00           H
ATOM    862  HB3 ALA  1017      -9.951   3.659  15.671  1.00  0.00           H
ATOM    863  N   LEU  1018      -8.637   2.301  13.221  1.00266.09           N
ATOM    864  CA  LEU  1018      -7.453   1.492  12.878  1.00266.09           C
ATOM    865  CB  LEU  1018      -7.451   1.167  11.364  1.00266.09           C
ATOM    866  CG  LEU  1018      -8.540   0.211  10.843  1.00266.09           C
ATOM    867  CD1 LEU  1018      -8.451   0.117   9.316  1.00266.09           C
ATOM    868  CD2 LEU  1018      -8.381  -1.201  11.408  1.00266.09           C
ATOM    869  C   LEU  1018      -6.183   2.297  13.212  1.00266.09           C
ATOM    870  O   LEU  1018      -6.250   3.525  13.232  1.00266.09           O
ATOM    871  H   LEU  1018      -8.481   3.300  13.230  1.00  0.00           H
ATOM    872  HA  LEU  1018      -7.441   0.570  13.462  1.00  0.00           H
ATOM    873  HB2 LEU  1018      -6.489   0.725  11.109  1.00  0.00           H
ATOM    874  HB3 LEU  1018      -7.530   2.110  10.819  1.00  0.00           H
ATOM    875  HG  LEU  1018      -9.527   0.593  11.094  1.00  0.00           H
ATOM    876 HD21 LEU  1018      -7.390  -1.593  11.182  1.00  0.00           H
ATOM    877 HD22 LEU  1018      -9.141  -1.855  10.981  1.00  0.00           H
ATOM    878 HD23 LEU  1018      -8.523  -1.181  12.488  1.00  0.00           H
ATOM    879 HD11 LEU  1018      -9.254  -0.520   8.947  1.00  0.00           H
ATOM    880 HD12 LEU  1018      -8.568   1.110   8.883  1.00  0.00           H
ATOM    881 HD13 LEU  1018      -7.488  -0.296   9.021  1.00  0.00           H
ATOM    882  N   GLU  1019      -5.010   1.655  13.259  1.00160.91           N
ATOM    883  CA  GLU  1019      -3.709   2.356  13.144  1.00160.91           C
ATOM    884  CB  GLU  1019      -2.540   1.428  13.536  1.00160.91           C
ATOM    885  CG  GLU  1019      -2.700   0.667  14.857  1.00160.91           C
ATOM    886  CD  GLU  1019      -3.145  -0.785  14.652  1.00160.91           C
ATOM    887  OE1 GLU  1019      -4.226  -0.975  14.047  1.00160.91           O
ATOM    888  OE2 GLU  1019      -2.470  -1.695  15.201  1.00160.91           O
ATOM    889  C   GLU  1019      -3.426   2.862  11.714  1.00160.91           C
ATOM    890  O   GLU  1019      -2.500   3.637  11.498  1.00160.91           O
ATOM    891  H   GLU  1019      -4.985   0.637  13.338  1.00  0.00           H
ATOM    892  HA  GLU  1019      -3.702   3.222  13.809  1.00  0.00           H
ATOM    893  HB2 GLU  1019      -2.354   0.714  12.732  1.00  0.00           H
ATOM    894  HB3 GLU  1019      -1.653   2.055  13.628  1.00  0.00           H
ATOM    895  HG2 GLU  1019      -3.431   1.186  15.472  1.00  0.00           H
ATOM    896  HG3 GLU  1019      -1.742   0.678  15.382  1.00  0.00           H
ATOM    897  N   HIS  1020      -4.089   2.253  10.719  1.00244.45           N
ATOM    898  CA  HIS  1020      -3.703   2.195   9.297  1.00244.45           C
ATOM    899  ND1 HIS  1020      -3.935   2.803   6.106  1.00244.45           N
ATOM    900  CG  HIS  1020      -3.461   3.596   7.161  1.00244.45           C
ATOM    901  CB  HIS  1020      -3.924   3.545   8.601  1.00244.45           C
ATOM    902  NE2 HIS  1020      -2.581   4.350   5.290  1.00244.45           N
ATOM    903  CD2 HIS  1020      -2.621   4.540   6.650  1.00244.45           C
ATOM    904  CE1 HIS  1020      -3.388   3.320   4.991  1.00244.45           C
ATOM    905  C   HIS  1020      -2.305   1.606   9.071  1.00244.45           C
ATOM    906  O   HIS  1020      -2.203   0.482   8.587  1.00244.45           O
ATOM    907  H   HIS  1020      -4.793   1.602  11.025  1.00  0.00           H
ATOM    908  HA  HIS  1020      -4.379   1.495   8.811  1.00  0.00           H
ATOM    909  HB2 HIS  1020      -3.398   4.323   9.154  1.00  0.00           H
ATOM    910  HB3 HIS  1020      -4.985   3.782   8.634  1.00  0.00           H
ATOM    911  HD2 HIS  1020      -2.158   5.344   7.204  1.00  0.00           H
ATOM    912  HE1 HIS  1020      -3.603   2.983   3.985  1.00  0.00           H
ATOM    913  HE2 HIS  1020      -2.142   4.975   4.625  1.00  0.00           H
ATOM    914  N   LEU  1021      -1.243   2.318   9.447  1.00113.76           N
ATOM    915  CA  LEU  1021       0.128   1.813   9.487  1.00113.76           C
ATOM    916  CB  LEU  1021       1.143   2.975   9.432  1.00113.76           C
ATOM    917  CG  LEU  1021       0.836   4.046   8.362  1.00113.76           C
ATOM    918  CD1 LEU  1021       0.080   5.234   8.959  1.00113.76           C
ATOM    919  CD2 LEU  1021       2.114   4.634   7.771  1.00113.76           C
ATOM    920  C   LEU  1021       0.300   0.979  10.762  1.00113.76           C
ATOM    921  O   LEU  1021       0.281   1.514  11.862  1.00113.76           O
ATOM    922  H   LEU  1021      -1.446   3.134  10.023  1.00  0.00           H
ATOM    923  HA  LEU  1021       0.297   1.173   8.623  1.00  0.00           H
ATOM    924  HB2 LEU  1021       2.123   2.538   9.237  1.00  0.00           H
ATOM    925  HB3 LEU  1021       1.203   3.459  10.409  1.00  0.00           H
ATOM    926  HG  LEU  1021       0.263   3.606   7.544  1.00  0.00           H
ATOM    927 HD21 LEU  1021       1.860   5.335   6.978  1.00  0.00           H
ATOM    928 HD22 LEU  1021       2.745   3.841   7.370  1.00  0.00           H
ATOM    929 HD23 LEU  1021       2.645   5.176   8.552  1.00  0.00           H
ATOM    930 HD11 LEU  1021      -0.897   4.926   9.329  1.00  0.00           H
ATOM    931 HD12 LEU  1021      -0.060   6.001   8.200  1.00  0.00           H
ATOM    932 HD13 LEU  1021       0.640   5.651   9.795  1.00  0.00           H
ATOM    933  N   ALA  1022       0.474  -0.335  10.637  1.00 42.86           N
ATOM    934  CA  ALA  1022       0.599  -1.218  11.795  1.00 42.86           C
ATOM    935  CB  ALA  1022       0.486  -2.661  11.297  1.00 42.86           C
ATOM    936  C   ALA  1022       1.908  -0.999  12.576  1.00 42.86           C
ATOM    937  O   ALA  1022       1.933  -1.211  13.789  1.00 42.86           O
ATOM    938  H   ALA  1022       0.579  -0.727   9.713  1.00  0.00           H
ATOM    939  HA  ALA  1022      -0.227  -1.018  12.480  1.00  0.00           H
ATOM    940  HB1 ALA  1022      -0.476  -2.809  10.806  1.00  0.00           H
ATOM    941  HB2 ALA  1022       0.561  -3.344  12.144  1.00  0.00           H
ATOM    942  HB3 ALA  1022       1.293  -2.872  10.594  1.00  0.00           H
ATOM    943  N   VAL  1023       2.995  -0.618  11.889  1.00 51.84           N
ATOM    944  CA  VAL  1023       4.333  -0.459  12.483  1.00 51.84           C
ATOM    945  CB  VAL  1023       5.210  -1.725  12.316  1.00 51.84           C
ATOM    946  CG1 VAL  1023       6.409  -1.696  13.275  1.00 51.84           C
ATOM    947  CG2 VAL  1023       4.453  -3.043  12.552  1.00 51.84           C
ATOM    948  C   VAL  1023       5.055   0.771  11.920  1.00 51.84           C
ATOM    949  O   VAL  1023       5.028   1.012  10.710  1.00 51.84           O
ATOM    950  H   VAL  1023       2.896  -0.446  10.899  1.00  0.00           H
ATOM    951  HA  VAL  1023       4.193  -0.300  13.548  1.00  0.00           H
ATOM    952  HB  VAL  1023       5.589  -1.749  11.294  1.00  0.00           H
ATOM    953 HG21 VAL  1023       3.954  -3.024  13.518  1.00  0.00           H
ATOM    954 HG22 VAL  1023       3.714  -3.196  11.766  1.00  0.00           H
ATOM    955 HG23 VAL  1023       5.145  -3.885  12.533  1.00  0.00           H
ATOM    956 HG11 VAL  1023       6.066  -1.639  14.305  1.00  0.00           H
ATOM    957 HG12 VAL  1023       7.000  -2.601  13.180  1.00  0.00           H
ATOM    958 HG13 VAL  1023       7.058  -0.847  13.062  1.00  0.00           H
ATOM    959  N   VAL  1024       5.767   1.499  12.781  1.00 57.27           N
ATOM    960  CA  VAL  1024       6.662   2.611  12.432  1.00 57.27           C
ATOM    961  CB  VAL  1024       6.211   3.918  13.119  1.00 57.27           C
ATOM    962  CG1 VAL  1024       7.164   5.085  12.828  1.00 57.27           C
ATOM    963  CG2 VAL  1024       4.799   4.317  12.659  1.00 57.27           C
ATOM    964  C   VAL  1024       8.099   2.253  12.810  1.00 57.27           C
ATOM    965  O   VAL  1024       8.400   2.030  13.983  1.00 57.27           O
ATOM    966  H   VAL  1024       5.762   1.209  13.756  1.00  0.00           H
ATOM    967  HA  VAL  1024       6.635   2.776  11.356  1.00  0.00           H
ATOM    968  HB  VAL  1024       6.185   3.765  14.199  1.00  0.00           H
ATOM    969 HG21 VAL  1024       4.543   5.302  13.044  1.00  0.00           H
ATOM    970 HG22 VAL  1024       4.740   4.340  11.575  1.00  0.00           H
ATOM    971 HG23 VAL  1024       4.073   3.599  13.035  1.00  0.00           H
ATOM    972 HG11 VAL  1024       6.784   5.997  13.289  1.00  0.00           H
ATOM    973 HG12 VAL  1024       7.267   5.238  11.755  1.00  0.00           H
ATOM    974 HG13 VAL  1024       8.148   4.886  13.253  1.00  0.00           H
ATOM    975  N   PHE  1025       8.986   2.226  11.817  1.00 87.80           N
ATOM    976  CA  PHE  1025      10.430   2.195  12.024  1.00 87.80           C
ATOM    977  CB  PHE  1025      11.140   1.506  10.858  1.00 87.80           C
ATOM    978  CG  PHE  1025      10.760   0.057  10.691  1.00 87.80           C
ATOM    979  CD1 PHE  1025       9.783  -0.312   9.750  1.00 87.80           C
ATOM    980  CD2 PHE  1025      11.377  -0.919  11.494  1.00 87.80           C
ATOM    981  CE1 PHE  1025       9.452  -1.665   9.587  1.00 87.80           C
ATOM    982  CE2 PHE  1025      11.064  -2.274  11.312  1.00 87.80           C
ATOM    983  CZ  PHE  1025      10.122  -2.644  10.340  1.00 87.80           C
ATOM    984  C   PHE  1025      10.996   3.600  12.204  1.00 87.80           C
ATOM    985  O   PHE  1025      10.563   4.526  11.515  1.00 87.80           O
ATOM    986  H   PHE  1025       8.669   2.453  10.883  1.00  0.00           H
ATOM    987  HA  PHE  1025      10.630   1.627  12.924  1.00  0.00           H
ATOM    988  HB2 PHE  1025      10.924   2.042   9.936  1.00  0.00           H
ATOM    989  HB3 PHE  1025      12.217   1.558  11.022  1.00  0.00           H
ATOM    990  HD1 PHE  1025       9.290   0.444   9.157  1.00  0.00           H
ATOM    991  HD2 PHE  1025      12.096  -0.627  12.249  1.00  0.00           H
ATOM    992  HE1 PHE  1025       8.698  -1.951   8.870  1.00  0.00           H
ATOM    993  HE2 PHE  1025      11.542  -3.023  11.926  1.00  0.00           H
ATOM    994  HZ  PHE  1025       9.897  -3.688  10.189  1.00  0.00           H
ATOM    995  N   VAL  1026      12.094   3.695  12.951  1.00 44.58           N
ATOM    996  CA  VAL  1026      12.882   4.923  13.133  1.00 44.58           C
ATOM    997  CB  VAL  1026      12.547   5.629  14.466  1.00 44.58           C
ATOM    998  CG1 VAL  1026      13.023   7.086  14.465  1.00 44.58           C
ATOM    999  CG2 VAL  1026      11.058   5.592  14.840  1.00 44.58           C
ATOM   1000  C   VAL  1026      14.361   4.559  13.121  1.00 44.58           C
ATOM   1001  O   VAL  1026      14.738   3.623  13.823  1.00 44.58           O
ATOM   1002  H   VAL  1026      12.421   2.867  13.437  1.00  0.00           H
ATOM   1003  HA  VAL  1026      12.688   5.606  12.313  1.00  0.00           H
ATOM   1004  HB  VAL  1026      13.079   5.112  15.259  1.00  0.00           H
ATOM   1005 HG11 VAL  1026      12.866   7.526  15.451  1.00  0.00           H
ATOM   1006 HG12 VAL  1026      12.482   7.668  13.721  1.00  0.00           H
ATOM   1007 HG13 VAL  1026      14.091   7.132  14.251  1.00  0.00           H
ATOM   1008 HG21 VAL  1026      10.902   6.160  15.756  1.00  0.00           H
ATOM   1009 HG22 VAL  1026      10.462   6.009  14.032  1.00  0.00           H
ATOM   1010 HG23 VAL  1026      10.745   4.566  15.028  1.00  0.00           H
ATOM   1011  N   ASP  1027      15.200   5.243  12.343  1.00 79.00           N
ATOM   1012  CA  ASP  1027      16.652   5.070  12.475  1.00 79.00           C
ATOM   1013  CB  ASP  1027      17.430   5.482  11.206  1.00 79.00           C
ATOM   1014  CG  ASP  1027      18.584   4.509  10.896  1.00 79.00           C
ATOM   1015  OD1 ASP  1027      18.364   3.284  10.992  1.00 79.00           O
ATOM   1016  OD2 ASP  1027      19.768   4.902  10.983  1.00 79.00           O
ATOM   1017  C   ASP  1027      17.180   5.765  13.738  1.00 79.00           C
ATOM   1018  O   ASP  1027      16.912   6.941  13.993  1.00 79.00           O
ATOM   1019  H   ASP  1027      14.845   5.991  11.756  1.00  0.00           H
ATOM   1020  HA  ASP  1027      16.821   4.010  12.621  1.00  0.00           H
ATOM   1021  HB2 ASP  1027      17.814   6.497  11.318  1.00  0.00           H
ATOM   1022  HB3 ASP  1027      16.748   5.479  10.356  1.00  0.00           H
ATOM   1023  N   GLN  1028      17.894   5.002  14.564  1.00207.29           N
ATOM   1024  CA  GLN  1028      18.695   5.509  15.671  1.00207.29           C
ATOM   1025  CB  GLN  1028      18.397   4.685  16.949  1.00207.29           C
ATOM   1026  CG  GLN  1028      18.733   5.366  18.294  1.00207.29           C
ATOM   1027  CD  GLN  1028      19.894   6.356  18.249  1.00207.29           C
ATOM   1028  OE1 GLN  1028      19.783   7.436  17.690  1.00207.29           O
ATOM   1029  NE2 GLN  1028      21.060   5.997  18.732  1.00207.29           N
ATOM   1030  C   GLN  1028      20.176   5.483  15.243  1.00207.29           C
ATOM   1031  O   GLN  1028      20.807   4.420  15.273  1.00207.29           O
ATOM   1032  H   GLN  1028      17.991   4.018  14.346  1.00  0.00           H
ATOM   1033  HA  GLN  1028      18.411   6.543  15.866  1.00  0.00           H
ATOM   1034  HB2 GLN  1028      17.333   4.442  16.974  1.00  0.00           H
ATOM   1035  HB3 GLN  1028      18.932   3.736  16.896  1.00  0.00           H
ATOM   1036  HG2 GLN  1028      17.855   5.916  18.631  1.00  0.00           H
ATOM   1037  HG3 GLN  1028      18.934   4.597  19.042  1.00  0.00           H
ATOM   1038 HE21 GLN  1028      21.181   5.129  19.216  1.00  0.00           H
ATOM   1039 HE22 GLN  1028      21.802   6.697  18.690  1.00  0.00           H
ATOM   1040  N   ASP  1029      20.654   6.550  14.591  1.00106.58           N
ATOM   1041  CA  ASP  1029      22.085   6.749  14.274  1.00106.58           C
ATOM   1042  CB  ASP  1029      22.360   6.824  12.755  1.00106.58           C
ATOM   1043  CG  ASP  1029      21.945   8.130  12.042  1.00106.58           C
ATOM   1044  OD1 ASP  1029      20.720   8.216  11.826  1.00106.58           O
ATOM   1045  OD2 ASP  1029      22.690   8.484  11.091  1.00106.58           O
ATOM   1046  C   ASP  1029      22.732   7.924  15.024  1.00106.58           C
ATOM   1047  O   ASP  1029      23.917   8.184  14.825  1.00106.58           O
ATOM   1048  H   ASP  1029      20.033   7.331  14.423  1.00  0.00           H
ATOM   1049  HA  ASP  1029      22.627   5.874  14.634  1.00  0.00           H
ATOM   1050  HB2 ASP  1029      21.860   5.980  12.279  1.00  0.00           H
ATOM   1051  HB3 ASP  1029      23.429   6.668  12.601  1.00  0.00           H
ATOM   1052  N   SER  1030      22.006   8.576  15.936  1.00 48.38           N
ATOM   1053  CA  SER  1030      22.561   9.596  16.824  1.00 48.38           C
ATOM   1054  CB  SER  1030      21.441  10.364  17.533  1.00 48.38           C
ATOM   1055  OG  SER  1030      20.496  10.881  16.615  1.00 48.38           O
ATOM   1056  C   SER  1030      23.472   8.963  17.878  1.00 48.38           C
ATOM   1057  O   SER  1030      23.088   7.987  18.529  1.00 48.38           O
ATOM   1058  H   SER  1030      21.057   8.280  16.127  1.00  0.00           H
ATOM   1059  HA  SER  1030      23.139  10.309  16.235  1.00  0.00           H
ATOM   1060  HB2 SER  1030      20.930   9.709  18.240  1.00  0.00           H
ATOM   1061  HB3 SER  1030      21.882  11.190  18.089  1.00  0.00           H
ATOM   1062  HG  SER  1030      19.973  11.543  17.101  1.00  0.00           H
ATOM   1063  N   TRP  1031      24.581   9.632  18.205  1.00193.49           N
ATOM   1064  CA  TRP  1031      25.214   9.477  19.526  1.00193.49           C
ATOM   1065  CB  TRP  1031      26.697   9.837  19.412  1.00193.49           C
ATOM   1066  CG  TRP  1031      27.524   9.389  20.577  1.00193.49           C
ATOM   1067  CD2 TRP  1031      28.047   8.052  20.855  1.00193.49           C
ATOM   1068  CD1 TRP  1031      27.864  10.150  21.639  1.00193.49           C
ATOM   1069  NE1 TRP  1031      28.575   9.387  22.547  1.00193.49           N
ATOM   1070  CE2 TRP  1031      28.710   8.084  22.118  1.00193.49           C
ATOM   1071  CE3 TRP  1031      28.014   6.815  20.177  1.00193.49           C
ATOM   1072  CZ2 TRP  1031      29.312   6.945  22.680  1.00193.49           C
ATOM   1073  CZ3 TRP  1031      28.617   5.665  20.729  1.00193.49           C
ATOM   1074  CH2 TRP  1031      29.263   5.730  21.977  1.00193.49           C
ATOM   1075  C   TRP  1031      24.500  10.332  20.593  1.00193.49           C
ATOM   1076  O   TRP  1031      24.472  10.004  21.777  1.00193.49           O
ATOM   1077  H   TRP  1031      24.792  10.472  17.679  1.00  0.00           H
ATOM   1078  HA  TRP  1031      25.140   8.437  19.845  1.00  0.00           H
ATOM   1079  HB2 TRP  1031      27.104   9.359  18.520  1.00  0.00           H
ATOM   1080  HB3 TRP  1031      26.799  10.917  19.285  1.00  0.00           H
ATOM   1081  HD1 TRP  1031      27.581  11.189  21.764  1.00  0.00           H
ATOM   1082  HE3 TRP  1031      27.508   6.753  19.224  1.00  0.00           H
ATOM   1083  HZ2 TRP  1031      29.795   7.007  23.642  1.00  0.00           H
ATOM   1084  HZ3 TRP  1031      28.572   4.727  20.194  1.00  0.00           H
ATOM   1085  HH2 TRP  1031      29.713   4.841  22.398  1.00  0.00           H
ATOM   1086  HE1 TRP  1031      28.886   9.741  23.438  1.00  0.00           H
ATOM   1087  N   ASP  1032      23.782  11.346  20.114  1.00180.86           N
ATOM   1088  CA  ASP  1032      22.902  12.300  20.783  1.00180.86           C
ATOM   1089  CB  ASP  1032      22.635  13.477  19.813  1.00180.86           C
ATOM   1090  CG  ASP  1032      23.843  13.806  18.919  1.00180.86           C
ATOM   1091  OD1 ASP  1032      24.731  14.507  19.446  1.00180.86           O
ATOM   1092  OD2 ASP  1032      24.056  13.004  17.973  1.00180.86           O
ATOM   1093  C   ASP  1032      21.620  11.603  21.284  1.00180.86           C
ATOM   1094  O   ASP  1032      20.543  11.702  20.690  1.00180.86           O
ATOM   1095  H   ASP  1032      23.961  11.584  19.140  1.00  0.00           H
ATOM   1096  HA  ASP  1032      23.438  12.701  21.645  1.00  0.00           H
ATOM   1097  HB2 ASP  1032      21.806  13.230  19.152  1.00  0.00           H
ATOM   1098  HB3 ASP  1032      22.347  14.357  20.391  1.00  0.00           H
ATOM   1099  N   LYS  1033      21.819  10.748  22.291  1.00136.04           N
ATOM   1100  CA  LYS  1033      20.990   9.614  22.734  1.00136.04           C
ATOM   1101  CB  LYS  1033      21.409   9.347  24.191  1.00136.04           C
ATOM   1102  CG  LYS  1033      20.947   7.995  24.742  1.00136.04           C
ATOM   1103  CD  LYS  1033      21.234   7.908  26.253  1.00136.04           C
ATOM   1104  CE  LYS  1033      20.344   8.799  27.138  1.00136.04           C
ATOM   1105  NZ  LYS  1033      18.910   8.481  26.946  1.00136.04           N
ATOM   1106  C   LYS  1033      19.469   9.785  22.613  1.00136.04           C
ATOM   1107  O   LYS  1033      18.773   8.859  22.216  1.00136.04           O
ATOM   1108  H   LYS  1033      22.802  10.664  22.544  1.00  0.00           H
ATOM   1109  HA  LYS  1033      21.253   8.743  22.132  1.00  0.00           H
ATOM   1110  HB2 LYS  1033      22.498   9.357  24.255  1.00  0.00           H
ATOM   1111  HB3 LYS  1033      21.033  10.156  24.820  1.00  0.00           H
ATOM   1112  HG2 LYS  1033      21.497   7.202  24.231  1.00  0.00           H
ATOM   1113  HG3 LYS  1033      19.884   7.848  24.547  1.00  0.00           H
ATOM   1114  HD2 LYS  1033      22.280   8.167  26.426  1.00  0.00           H
ATOM   1115  HD3 LYS  1033      21.106   6.873  26.569  1.00  0.00           H
ATOM   1116  HE2 LYS  1033      20.620   8.618  28.182  1.00  0.00           H
ATOM   1117  HE3 LYS  1033      20.533   9.854  26.916  1.00  0.00           H
ATOM   1118  HZ1 LYS  1033      18.297   8.936  27.602  1.00  0.00           H
ATOM   1119  HZ2 LYS  1033      18.754   7.466  27.032  1.00  0.00           H
ATOM   1120  HZ3 LYS  1033      18.619   8.652  25.998  1.00  0.00           H
ATOM   1121  N   GLU  1034      18.935  10.918  23.059  1.00109.72           N
ATOM   1122  CA  GLU  1034      17.492  11.191  23.113  1.00109.72           C
ATOM   1123  CB  GLU  1034      17.236  12.225  24.218  1.00109.72           C
ATOM   1124  CG  GLU  1034      17.896  13.595  23.965  1.00109.72           C
ATOM   1125  CD  GLU  1034      18.102  14.361  25.276  1.00109.72           C
ATOM   1126  OE1 GLU  1034      18.745  13.777  26.180  1.00109.72           O
ATOM   1127  OE2 GLU  1034      17.618  15.510  25.356  1.00109.72           O
ATOM   1128  C   GLU  1034      16.862  11.643  21.784  1.00109.72           C
ATOM   1129  O   GLU  1034      15.651  11.514  21.609  1.00109.72           O
ATOM   1130  H   GLU  1034      19.567  11.640  23.374  1.00  0.00           H
ATOM   1131  HA  GLU  1034      16.978  10.273  23.396  1.00  0.00           H
ATOM   1132  HB2 GLU  1034      17.622  11.792  25.140  1.00  0.00           H
ATOM   1133  HB3 GLU  1034      16.160  12.366  24.342  1.00  0.00           H
ATOM   1134  HG2 GLU  1034      18.876  13.462  23.501  1.00  0.00           H
ATOM   1135  HG3 GLU  1034      17.278  14.165  23.266  1.00  0.00           H
ATOM   1136  N   THR  1035      17.653  12.104  20.813  1.00115.71           N
ATOM   1137  CA  THR  1035      17.142  12.821  19.624  1.00115.71           C
ATOM   1138  CB  THR  1035      18.288  13.474  18.842  1.00115.71           C
ATOM   1139  OG1 THR  1035      19.233  12.502  18.458  1.00115.71           O
ATOM   1140  CG2 THR  1035      19.018  14.553  19.642  1.00115.71           C
ATOM   1141  C   THR  1035      16.315  11.961  18.664  1.00115.71           C
ATOM   1142  O   THR  1035      15.271  12.413  18.200  1.00115.71           O
ATOM   1143  H   THR  1035      18.654  12.095  20.980  1.00  0.00           H
ATOM   1144  HA  THR  1035      16.479  13.615  19.968  1.00  0.00           H
ATOM   1145  HB  THR  1035      17.875  13.934  17.943  1.00  0.00           H
ATOM   1146 HG21 THR  1035      18.319  15.341  19.918  1.00  0.00           H
ATOM   1147 HG22 THR  1035      19.457  14.137  20.548  1.00  0.00           H
ATOM   1148 HG23 THR  1035      19.811  14.982  19.028  1.00  0.00           H
ATOM   1149  HG1 THR  1035      19.757  12.281  19.253  1.00  0.00           H
ATOM   1150  N   SER  1036      16.636  10.672  18.502  1.00 94.06           N
ATOM   1151  CA  SER  1036      15.769   9.733  17.768  1.00 94.06           C
ATOM   1152  CB  SER  1036      16.613   8.524  17.352  1.00 94.06           C
ATOM   1153  OG  SER  1036      15.869   7.596  16.577  1.00 94.06           O
ATOM   1154  C   SER  1036      14.528   9.308  18.581  1.00 94.06           C
ATOM   1155  O   SER  1036      13.455   9.053  18.026  1.00 94.06           O
ATOM   1156  H   SER  1036      17.508  10.337  18.886  1.00  0.00           H
ATOM   1157  HA  SER  1036      15.418  10.232  16.869  1.00  0.00           H
ATOM   1158  HB2 SER  1036      17.462   8.875  16.765  1.00  0.00           H
ATOM   1159  HB3 SER  1036      16.982   8.037  18.255  1.00  0.00           H
ATOM   1160  HG  SER  1036      16.264   7.537  15.686  1.00  0.00           H
ATOM   1161  N   LEU  1037      14.612   9.374  19.917  1.00 65.93           N
ATOM   1162  CA  LEU  1037      13.535   8.989  20.831  1.00 65.93           C
ATOM   1163  CB  LEU  1037      14.081   8.719  22.251  1.00 65.93           C
ATOM   1164  CG  LEU  1037      15.336   7.830  22.355  1.00 65.93           C
ATOM   1165  CD1 LEU  1037      15.733   7.653  23.822  1.00 65.93           C
ATOM   1166  CD2 LEU  1037      15.118   6.443  21.751  1.00 65.93           C
ATOM   1167  C   LEU  1037      12.392  10.017  20.903  1.00 65.93           C
ATOM   1168  O   LEU  1037      11.252   9.613  21.147  1.00 65.93           O
ATOM   1169  H   LEU  1037      15.462   9.745  20.320  1.00  0.00           H
ATOM   1170  HA  LEU  1037      13.102   8.058  20.457  1.00  0.00           H
ATOM   1171  HB2 LEU  1037      14.309   9.676  22.719  1.00  0.00           H
ATOM   1172  HB3 LEU  1037      13.282   8.262  22.835  1.00  0.00           H
ATOM   1173  HG  LEU  1037      16.159   8.315  21.834  1.00  0.00           H
ATOM   1174 HD21 LEU  1037      16.019   5.845  21.887  1.00  0.00           H
ATOM   1175 HD22 LEU  1037      14.921   6.532  20.683  1.00  0.00           H
ATOM   1176 HD23 LEU  1037      14.281   5.945  22.241  1.00  0.00           H
ATOM   1177 HD11 LEU  1037      15.809   8.621  24.315  1.00  0.00           H
ATOM   1178 HD12 LEU  1037      16.704   7.160  23.873  1.00  0.00           H
ATOM   1179 HD13 LEU  1037      14.998   7.044  24.350  1.00  0.00           H
ATOM   1180  N   THR  1038      12.628  11.311  20.643  1.00119.53           N
ATOM   1181  CA  THR  1038      11.591  12.357  20.809  1.00119.53           C
ATOM   1182  CB  THR  1038      12.123  13.779  20.556  1.00119.53           C
ATOM   1183  OG1 THR  1038      12.520  13.958  19.218  1.00119.53           O
ATOM   1184  CG2 THR  1038      13.326  14.125  21.428  1.00119.53           C
ATOM   1185  C   THR  1038      10.359  12.128  19.930  1.00119.53           C
ATOM   1186  O   THR  1038       9.235  12.235  20.423  1.00119.53           O
ATOM   1187  H   THR  1038      13.585  11.604  20.465  1.00  0.00           H
ATOM   1188  HA  THR  1038      11.248  12.323  21.842  1.00  0.00           H
ATOM   1189  HB  THR  1038      11.325  14.489  20.780  1.00  0.00           H
ATOM   1190 HG21 THR  1038      13.549  15.188  21.331  1.00  0.00           H
ATOM   1191 HG22 THR  1038      13.115  13.900  22.473  1.00  0.00           H
ATOM   1192 HG23 THR  1038      14.198  13.560  21.103  1.00  0.00           H
ATOM   1193  HG1 THR  1038      11.749  14.092  18.658  1.00  0.00           H
ATOM   1194  N   LEU  1039      10.553  11.591  18.716  1.00 88.21           N
ATOM   1195  CA  LEU  1039       9.464  11.162  17.832  1.00 88.21           C
ATOM   1196  CB  LEU  1039      10.065  10.630  16.516  1.00 88.21           C
ATOM   1197  CG  LEU  1039       9.096  10.062  15.449  1.00 88.21           C
ATOM   1198  CD1 LEU  1039       8.651   8.616  15.705  1.00 88.21           C
ATOM   1199  CD2 LEU  1039       7.838  10.894  15.180  1.00 88.21           C
ATOM   1200  C   LEU  1039       8.584  10.107  18.500  1.00 88.21           C
ATOM   1201  O   LEU  1039       7.365  10.164  18.384  1.00 88.21           O
ATOM   1202  H   LEU  1039      11.511  11.470  18.409  1.00  0.00           H
ATOM   1203  HA  LEU  1039       8.834  12.025  17.610  1.00  0.00           H
ATOM   1204  HB2 LEU  1039      10.624  11.444  16.057  1.00  0.00           H
ATOM   1205  HB3 LEU  1039      10.797   9.855  16.750  1.00  0.00           H
ATOM   1206  HG  LEU  1039       9.668  10.053  14.524  1.00  0.00           H
ATOM   1207 HD11 LEU  1039       8.062   8.255  14.867  1.00  0.00           H
ATOM   1208 HD12 LEU  1039       9.530   7.987  15.827  1.00  0.00           H
ATOM   1209 HD13 LEU  1039       8.024   8.535  16.585  1.00  0.00           H
ATOM   1210 HD21 LEU  1039       7.135  10.817  16.007  1.00  0.00           H
ATOM   1211 HD22 LEU  1039       7.347  10.540  14.275  1.00  0.00           H
ATOM   1212 HD23 LEU  1039       8.092  11.941  15.046  1.00  0.00           H
ATOM   1213  N   SER  1040       9.181   9.108  19.150  1.00 41.71           N
ATOM   1214  CA  SER  1040       8.423   7.992  19.725  1.00 41.71           C
ATOM   1215  CB  SER  1040       9.375   6.883  20.169  1.00 41.71           C
ATOM   1216  OG  SER  1040      10.097   7.252  21.315  1.00 41.71           O
ATOM   1217  C   SER  1040       7.496   8.443  20.862  1.00 41.71           C
ATOM   1218  O   SER  1040       6.315   8.096  20.828  1.00 41.71           O
ATOM   1219  H   SER  1040      10.183   9.150  19.282  1.00  0.00           H
ATOM   1220  HA  SER  1040       7.787   7.579  18.943  1.00  0.00           H
ATOM   1221  HB2 SER  1040      10.065   6.642  19.359  1.00  0.00           H
ATOM   1222  HB3 SER  1040       8.794   5.994  20.409  1.00  0.00           H
ATOM   1223  HG  SER  1040      10.569   8.097  21.186  1.00  0.00           H
ATOM   1224  N   ASN  1041       7.919   9.440  21.649  1.00 37.64           N
ATOM   1225  CA  ASN  1041       7.057  10.121  22.616  1.00 37.64           C
ATOM   1226  CB  ASN  1041       7.916  10.917  23.612  1.00 37.64           C
ATOM   1227  CG  ASN  1041       8.500  10.012  24.685  1.00 37.64           C
ATOM   1228  OD1 ASN  1041       7.819   9.179  25.258  1.00 37.64           O
ATOM   1229  ND2 ASN  1041       9.760  10.161  25.022  1.00 37.64           N
ATOM   1230  C   ASN  1041       5.969  10.981  21.950  1.00 37.64           C
ATOM   1231  O   ASN  1041       4.797  10.760  22.240  1.00 37.64           O
ATOM   1232  H   ASN  1041       8.878   9.745  21.559  1.00  0.00           H
ATOM   1233  HA  ASN  1041       6.520   9.358  23.180  1.00  0.00           H
ATOM   1234  HB2 ASN  1041       7.290  11.651  24.121  1.00  0.00           H
ATOM   1235  HB3 ASN  1041       8.705  11.451  23.086  1.00  0.00           H
ATOM   1236 HD21 ASN  1041      10.329  10.868  24.598  1.00  0.00           H
ATOM   1237 HD22 ASN  1041      10.084   9.580  25.776  1.00  0.00           H
ATOM   1238  N   MET  1042       6.283  11.707  20.874  1.00 93.89           N
ATOM   1239  CA  MET  1042       5.266  12.429  20.088  1.00 93.89           C
ATOM   1240  CB  MET  1042       5.960  13.344  19.070  1.00 93.89           C
ATOM   1241  CG  MET  1042       6.593  14.544  19.783  1.00 93.89           C
ATOM   1242  SD  MET  1042       8.016  15.277  18.931  1.00 93.89           S
ATOM   1243  CE  MET  1042       8.576  16.361  20.272  1.00 93.89           C
ATOM   1244  C   MET  1042       4.252  11.494  19.408  1.00 93.89           C
ATOM   1245  O   MET  1042       3.056  11.776  19.391  1.00 93.89           O
ATOM   1246  H   MET  1042       7.262  11.838  20.640  1.00  0.00           H
ATOM   1247  HA  MET  1042       4.691  13.061  20.764  1.00  0.00           H
ATOM   1248  HB2 MET  1042       6.728  12.782  18.540  1.00  0.00           H
ATOM   1249  HB3 MET  1042       5.235  13.712  18.342  1.00  0.00           H
ATOM   1250  HG2 MET  1042       5.829  15.310  19.932  1.00  0.00           H
ATOM   1251  HG3 MET  1042       6.932  14.229  20.771  1.00  0.00           H
ATOM   1252  HE1 MET  1042       9.539  16.801  20.015  1.00  0.00           H
ATOM   1253  HE2 MET  1042       7.841  17.152  20.430  1.00  0.00           H
ATOM   1254  HE3 MET  1042       8.678  15.784  21.193  1.00  0.00           H
ATOM   1255  N   LEU  1043       4.656  10.284  19.018  1.00 95.12           N
ATOM   1256  CA  LEU  1043       3.741   9.247  18.535  1.00 95.12           C
ATOM   1257  CB  LEU  1043       4.564   8.103  17.909  1.00 95.12           C
ATOM   1258  CG  LEU  1043       3.909   7.532  16.648  1.00 95.12           C
ATOM   1259  CD1 LEU  1043       4.743   6.380  16.095  1.00 95.12           C
ATOM   1260  CD2 LEU  1043       2.488   7.013  16.863  1.00 95.12           C
ATOM   1261  C   LEU  1043       2.837   8.728  19.667  1.00 95.12           C
ATOM   1262  O   LEU  1043       1.626   8.567  19.485  1.00 95.12           O
ATOM   1263  H   LEU  1043       5.651  10.085  19.060  1.00  0.00           H
ATOM   1264  HA  LEU  1043       3.105   9.698  17.773  1.00  0.00           H
ATOM   1265  HB2 LEU  1043       5.545   8.479  17.616  1.00  0.00           H
ATOM   1266  HB3 LEU  1043       4.720   7.312  18.642  1.00  0.00           H
ATOM   1267  HG  LEU  1043       3.876   8.323  15.906  1.00  0.00           H
ATOM   1268 HD21 LEU  1043       2.125   6.557  15.948  1.00  0.00           H
ATOM   1269 HD22 LEU  1043       1.824   7.844  17.092  1.00  0.00           H
ATOM   1270 HD23 LEU  1043       2.475   6.293  17.681  1.00  0.00           H
ATOM   1271 HD11 LEU  1043       4.330   6.055  15.145  1.00  0.00           H
ATOM   1272 HD12 LEU  1043       4.725   5.550  16.798  1.00  0.00           H
ATOM   1273 HD13 LEU  1043       5.772   6.707  15.943  1.00  0.00           H
ATOM   1274  N   LYS  1044       3.409   8.511  20.855  1.00142.24           N
ATOM   1275  CA  LYS  1044       2.683   8.129  22.073  1.00142.24           C
ATOM   1276  CB  LYS  1044       3.702   7.757  23.166  1.00142.24           C
ATOM   1277  CG  LYS  1044       4.443   6.425  22.925  1.00142.24           C
ATOM   1278  CD  LYS  1044       3.608   5.142  23.079  1.00142.24           C
ATOM   1279  CE  LYS  1044       3.463   4.659  24.529  1.00142.24           C
ATOM   1280  NZ  LYS  1044       2.749   5.630  25.394  1.00142.24           N
ATOM   1281  C   LYS  1044       1.716   9.220  22.557  1.00142.24           C
ATOM   1282  O   LYS  1044       0.673   8.852  23.092  1.00142.24           O
ATOM   1283  H   LYS  1044       4.406   8.702  20.932  1.00  0.00           H
ATOM   1284  HA  LYS  1044       2.056   7.271  21.842  1.00  0.00           H
ATOM   1285  HB2 LYS  1044       4.450   8.542  23.235  1.00  0.00           H
ATOM   1286  HB3 LYS  1044       3.199   7.748  24.128  1.00  0.00           H
ATOM   1287  HG2 LYS  1044       4.839   6.427  21.912  1.00  0.00           H
ATOM   1288  HG3 LYS  1044       5.297   6.369  23.603  1.00  0.00           H
ATOM   1289  HD2 LYS  1044       4.129   4.353  22.532  1.00  0.00           H
ATOM   1290  HD3 LYS  1044       2.630   5.267  22.616  1.00  0.00           H
ATOM   1291  HE2 LYS  1044       2.933   3.702  24.515  1.00  0.00           H
ATOM   1292  HE3 LYS  1044       4.467   4.468  24.926  1.00  0.00           H
ATOM   1293  HZ1 LYS  1044       2.607   5.251  26.321  1.00  0.00           H
ATOM   1294  HZ2 LYS  1044       1.858   5.887  24.989  1.00  0.00           H
ATOM   1295  HZ3 LYS  1044       3.306   6.473  25.482  1.00  0.00           H
ATOM   1296  N   GLU  1045       1.983  10.495  22.275  1.00 56.05           N
ATOM   1297  CA  GLU  1045       1.073  11.629  22.492  1.00 56.05           C
ATOM   1298  CB  GLU  1045       1.851  12.955  22.476  1.00 56.05           C
ATOM   1299  CG  GLU  1045       2.761  13.130  23.699  1.00 56.05           C
ATOM   1300  CD  GLU  1045       3.640  14.386  23.589  1.00 56.05           C
ATOM   1301  OE1 GLU  1045       4.181  14.636  22.487  1.00 56.05           O
ATOM   1302  OE2 GLU  1045       3.765  15.080  24.620  1.00 56.05           O
ATOM   1303  C   GLU  1045      -0.050  11.683  21.447  1.00 56.05           C
ATOM   1304  O   GLU  1045      -1.215  11.504  21.801  1.00 56.05           O
ATOM   1305  H   GLU  1045       2.918  10.710  21.937  1.00  0.00           H
ATOM   1306  HA  GLU  1045       0.601  11.531  23.470  1.00  0.00           H
ATOM   1307  HB2 GLU  1045       2.441  13.004  21.563  1.00  0.00           H
ATOM   1308  HB3 GLU  1045       1.138  13.780  22.462  1.00  0.00           H
ATOM   1309  HG2 GLU  1045       2.128  13.189  24.589  1.00  0.00           H
ATOM   1310  HG3 GLU  1045       3.402  12.256  23.813  1.00  0.00           H
ATOM   1311  N   LEU  1046       0.280  11.698  20.147  1.00 94.96           N
ATOM   1312  CA  LEU  1046      -0.717  11.700  19.064  1.00 94.96           C
ATOM   1313  CB  LEU  1046      -0.009  11.700  17.684  1.00 94.96           C
ATOM   1314  CG  LEU  1046       0.305  13.063  17.024  1.00 94.96           C
ATOM   1315  CD1 LEU  1046      -0.914  13.983  16.944  1.00 94.96           C
ATOM   1316  CD2 LEU  1046       1.451  13.833  17.673  1.00 94.96           C
ATOM   1317  C   LEU  1046      -1.685  10.506  19.179  1.00 94.96           C
ATOM   1318  O   LEU  1046      -2.889  10.651  18.947  1.00 94.96           O
ATOM   1319  H   LEU  1046       1.265  11.799  19.906  1.00  0.00           H
ATOM   1320  HA  LEU  1046      -1.332  12.594  19.164  1.00  0.00           H
ATOM   1321  HB2 LEU  1046      -0.651  11.169  16.985  1.00  0.00           H
ATOM   1322  HB3 LEU  1046       0.911  11.118  17.747  1.00  0.00           H
ATOM   1323  HG  LEU  1046       0.609  12.850  15.997  1.00  0.00           H
ATOM   1324 HD21 LEU  1046       1.566  14.808  17.201  1.00  0.00           H
ATOM   1325 HD22 LEU  1046       2.380  13.282  17.534  1.00  0.00           H
ATOM   1326 HD23 LEU  1046       1.268  13.971  18.739  1.00  0.00           H
ATOM   1327 HD11 LEU  1046      -0.692  14.817  16.277  1.00  0.00           H
ATOM   1328 HD12 LEU  1046      -1.770  13.436  16.553  1.00  0.00           H
ATOM   1329 HD13 LEU  1046      -1.151  14.384  17.929  1.00  0.00           H
ATOM   1330  N   ARG  1047      -1.196   9.344  19.632  1.00142.48           N
ATOM   1331  CA  ARG  1047      -1.986   8.119  19.836  1.00142.48           C
ATOM   1332  CB  ARG  1047      -1.342   6.944  19.071  1.00142.48           C
ATOM   1333  CG  ARG  1047      -1.227   7.123  17.543  1.00142.48           C
ATOM   1334  CD  ARG  1047      -2.563   7.015  16.789  1.00142.48           C
ATOM   1335  NE  ARG  1047      -3.340   8.263  16.866  1.00142.48           N
ATOM   1336  CZ  ARG  1047      -4.570   8.434  17.307  1.00142.48           C
ATOM   1337  NH1 ARG  1047      -5.326   7.479  17.757  1.00142.48           N
ATOM   1338  NH2 ARG  1047      -5.027   9.638  17.444  1.00142.48           N
ATOM   1339  C   ARG  1047      -2.313   7.792  21.301  1.00142.48           C
ATOM   1340  O   ARG  1047      -2.725   6.657  21.552  1.00142.48           O
ATOM   1341  H   ARG  1047      -0.194   9.308  19.812  1.00  0.00           H
ATOM   1342  HA  ARG  1047      -2.971   8.284  19.411  1.00  0.00           H
ATOM   1343  HB2 ARG  1047      -0.342   6.778  19.475  1.00  0.00           H
ATOM   1344  HB3 ARG  1047      -1.924   6.040  19.251  1.00  0.00           H
ATOM   1345  HG2 ARG  1047      -0.585   6.328  17.171  1.00  0.00           H
ATOM   1346  HG3 ARG  1047      -0.738   8.068  17.303  1.00  0.00           H
ATOM   1347  HD2 ARG  1047      -2.348   6.813  15.738  1.00  0.00           H
ATOM   1348  HD3 ARG  1047      -3.129   6.166  17.176  1.00  0.00           H
ATOM   1349  HE  ARG  1047      -2.857   9.130  16.656  1.00  0.00           H
ATOM   1350 HH11 ARG  1047      -5.053   6.509  17.673  1.00  0.00           H
ATOM   1351 HH12 ARG  1047      -6.164   7.753  18.245  1.00  0.00           H
ATOM   1352 HH21 ARG  1047      -4.355  10.398  17.340  1.00  0.00           H
ATOM   1353 HH22 ARG  1047      -5.867   9.763  17.988  1.00  0.00           H
ATOM   1354  N   THR  1048      -2.354   8.769  22.216  1.00235.24           N
ATOM   1355  CA  THR  1048      -3.089   8.632  23.493  1.00235.24           C
ATOM   1356  CB  THR  1048      -2.252   9.040  24.721  1.00235.24           C
ATOM   1357  OG1 THR  1048      -2.906   8.533  25.858  1.00235.24           O
ATOM   1358  CG2 THR  1048      -2.056  10.528  25.006  1.00235.24           C
ATOM   1359  C   THR  1048      -4.449   9.331  23.422  1.00235.24           C
ATOM   1360  O   THR  1048      -4.540  10.551  23.294  1.00235.24           O
ATOM   1361  H   THR  1048      -2.014   9.695  21.962  1.00  0.00           H
ATOM   1362  HA  THR  1048      -3.299   7.576  23.655  1.00  0.00           H
ATOM   1363  HB  THR  1048      -1.275   8.564  24.650  1.00  0.00           H
ATOM   1364  HG1 THR  1048      -2.541   8.998  26.616  1.00  0.00           H
ATOM   1365 HG21 THR  1048      -1.324  10.657  25.803  1.00  0.00           H
ATOM   1366 HG22 THR  1048      -2.994  11.001  25.299  1.00  0.00           H
ATOM   1367 HG23 THR  1048      -1.678  11.025  24.121  1.00  0.00           H
ATOM   1368  N   ASN  1049      -5.534   8.559  23.291  1.00 98.16           N
ATOM   1369  CA  ASN  1049      -6.902   9.095  23.221  1.00 98.16           C
ATOM   1370  CB  ASN  1049      -7.489   9.121  21.782  1.00 98.16           C
ATOM   1371  CG  ASN  1049      -6.615   9.534  20.601  1.00 98.16           C
ATOM   1372  OD1 ASN  1049      -6.842   9.059  19.496  1.00 98.16           O
ATOM   1373  ND2 ASN  1049      -5.614  10.371  20.745  1.00 98.16           N
ATOM   1374  C   ASN  1049      -7.804   8.286  24.169  1.00 98.16           C
ATOM   1375  O   ASN  1049      -8.183   7.155  23.853  1.00 98.16           O
ATOM   1376  H   ASN  1049      -5.421   7.562  23.419  1.00  0.00           H
ATOM   1377  HA  ASN  1049      -6.891  10.126  23.580  1.00  0.00           H
ATOM   1378  HB2 ASN  1049      -8.343   9.797  21.793  1.00  0.00           H
ATOM   1379  HB3 ASN  1049      -7.882   8.136  21.540  1.00  0.00           H
ATOM   1380 HD21 ASN  1049      -5.359  10.711  21.671  1.00  0.00           H
ATOM   1381 HD22 ASN  1049      -4.983  10.561  19.980  1.00  0.00           H
ATOM   1382  N   GLY  1050      -8.167   8.890  25.304  1.00 46.29           N
ATOM   1383  CA  GLY  1050      -8.803   8.198  26.430  1.00 46.29           C
ATOM   1384  C   GLY  1050      -7.797   7.432  27.301  1.00 46.29           C
ATOM   1385  O   GLY  1050      -6.769   6.965  26.819  1.00 46.29           O
ATOM   1386  H   GLY  1050      -7.780   9.803  25.488  1.00  0.00           H
ATOM   1387  HA2 GLY  1050      -9.543   7.488  26.058  1.00  0.00           H
ATOM   1388  HA3 GLY  1050      -9.317   8.932  27.051  1.00  0.00           H
ATOM   1389  N   SER  1051      -8.097   7.293  28.595  1.00 76.25           N
ATOM   1390  CA  SER  1051      -7.190   6.751  29.628  1.00 76.25           C
ATOM   1391  CB  SER  1051      -7.650   7.228  31.015  1.00 76.25           C
ATOM   1392  OG  SER  1051      -7.931   8.618  30.990  1.00 76.25           O
ATOM   1393  C   SER  1051      -7.025   5.215  29.596  1.00 76.25           C
ATOM   1394  O   SER  1051      -7.105   4.556  30.630  1.00 76.25           O
ATOM   1395  H   SER  1051      -8.903   7.788  28.947  1.00  0.00           H
ATOM   1396  HA  SER  1051      -6.200   7.173  29.453  1.00  0.00           H
ATOM   1397  HB2 SER  1051      -8.554   6.691  31.309  1.00  0.00           H
ATOM   1398  HB3 SER  1051      -6.864   7.028  31.745  1.00  0.00           H
ATOM   1399  HG  SER  1051      -7.978   8.942  31.896  1.00  0.00           H
ATOM   1400  N   THR  1052      -7.016   4.614  28.404  1.00191.53           N
ATOM   1401  CA  THR  1052      -7.044   3.159  28.176  1.00191.53           C
ATOM   1402  CB  THR  1052      -8.457   2.615  28.478  1.00191.53           C
ATOM   1403  OG1 THR  1052      -8.439   1.205  28.496  1.00191.53           O
ATOM   1404  CG2 THR  1052      -9.532   3.052  27.481  1.00191.53           C
ATOM   1405  C   THR  1052      -6.551   2.830  26.754  1.00191.53           C
ATOM   1406  O   THR  1052      -5.882   3.648  26.126  1.00191.53           O
ATOM   1407  H   THR  1052      -6.884   5.207  27.587  1.00  0.00           H
ATOM   1408  HA  THR  1052      -6.353   2.688  28.876  1.00  0.00           H
ATOM   1409  HB  THR  1052      -8.760   2.953  29.469  1.00  0.00           H
ATOM   1410  HG1 THR  1052      -8.302   0.936  29.411  1.00  0.00           H
ATOM   1411 HG21 THR  1052     -10.497   2.669  27.813  1.00  0.00           H
ATOM   1412 HG22 THR  1052      -9.323   2.664  26.485  1.00  0.00           H
ATOM   1413 HG23 THR  1052      -9.584   4.140  27.445  1.00  0.00           H
ATOM   1414  N   THR  1053      -6.790   1.623  26.228  1.00241.79           N
ATOM   1415  CA  THR  1053      -6.335   1.246  24.878  1.00241.79           C
ATOM   1416  CB  THR  1053      -6.527  -0.254  24.589  1.00241.79           C
ATOM   1417  OG1 THR  1053      -7.890  -0.600  24.535  1.00241.79           O
ATOM   1418  CG2 THR  1053      -5.863  -1.160  25.625  1.00241.79           C
ATOM   1419  C   THR  1053      -7.022   2.094  23.794  1.00241.79           C
ATOM   1420  O   THR  1053      -8.175   1.834  23.441  1.00241.79           O
ATOM   1421  H   THR  1053      -7.367   0.980  26.762  1.00  0.00           H
ATOM   1422  HA  THR  1053      -5.265   1.444  24.828  1.00  0.00           H
ATOM   1423  HB  THR  1053      -6.083  -0.463  23.614  1.00  0.00           H
ATOM   1424 HG21 THR  1053      -5.974  -2.200  25.318  1.00  0.00           H
ATOM   1425 HG22 THR  1053      -6.327  -1.033  26.604  1.00  0.00           H
ATOM   1426 HG23 THR  1053      -4.802  -0.926  25.697  1.00  0.00           H
ATOM   1427  HG1 THR  1053      -8.376   0.209  24.307  1.00  0.00           H
ATOM   1428  N   THR  1054      -6.247   2.958  23.134  1.00171.13           N
ATOM   1429  CA  THR  1054      -6.703   3.982  22.176  1.00171.13           C
ATOM   1430  CB  THR  1054      -5.487   4.635  21.492  1.00171.13           C
ATOM   1431  OG1 THR  1054      -4.501   4.914  22.456  1.00171.13           O
ATOM   1432  CG2 THR  1054      -5.817   5.962  20.820  1.00171.13           C
ATOM   1433  C   THR  1054      -7.651   3.456  21.093  1.00171.13           C
ATOM   1434  O   THR  1054      -7.428   2.364  20.568  1.00171.13           O
ATOM   1435  H   THR  1054      -5.350   3.172  23.559  1.00  0.00           H
ATOM   1436  HA  THR  1054      -7.228   4.748  22.745  1.00  0.00           H
ATOM   1437  HB  THR  1054      -5.072   3.947  20.753  1.00  0.00           H
ATOM   1438  HG1 THR  1054      -3.824   5.495  22.049  1.00  0.00           H
ATOM   1439 HG21 THR  1054      -6.573   5.834  20.052  1.00  0.00           H
ATOM   1440 HG22 THR  1054      -4.928   6.357  20.333  1.00  0.00           H
ATOM   1441 HG23 THR  1054      -6.174   6.665  21.567  1.00  0.00           H
ATOM   1442  N   LEU  1055      -8.617   4.284  20.666  1.00 65.66           N
ATOM   1443  CA  LEU  1055      -9.607   3.984  19.616  1.00 65.66           C
ATOM   1444  CB  LEU  1055     -10.523   5.205  19.376  1.00 65.66           C
ATOM   1445  CG  LEU  1055     -11.279   5.729  20.612  1.00 65.66           C
ATOM   1446  CD1 LEU  1055     -12.029   7.003  20.228  1.00 65.66           C
ATOM   1447  CD2 LEU  1055     -12.283   4.713  21.157  1.00 65.66           C
ATOM   1448  C   LEU  1055      -8.961   3.514  18.297  1.00 65.66           C
ATOM   1449  O   LEU  1055      -8.994   2.323  17.993  1.00 65.66           O
ATOM   1450  H   LEU  1055      -8.728   5.155  21.169  1.00  0.00           H
ATOM   1451  HA  LEU  1055     -10.234   3.162  19.960  1.00  0.00           H
ATOM   1452  HB2 LEU  1055     -11.256   4.945  18.608  1.00  0.00           H
ATOM   1453  HB3 LEU  1055      -9.915   6.022  18.987  1.00  0.00           H
ATOM   1454  HG  LEU  1055     -10.566   5.979  21.398  1.00  0.00           H
ATOM   1455 HD11 LEU  1055     -12.545   7.405  21.100  1.00  0.00           H
ATOM   1456 HD12 LEU  1055     -11.327   7.753  19.863  1.00  0.00           H
ATOM   1457 HD13 LEU  1055     -12.760   6.788  19.448  1.00  0.00           H
ATOM   1458 HD21 LEU  1055     -12.832   5.155  21.989  1.00  0.00           H
ATOM   1459 HD22 LEU  1055     -12.992   4.429  20.378  1.00  0.00           H
ATOM   1460 HD23 LEU  1055     -11.766   3.827  21.522  1.00  0.00           H
ATOM   1461  N   GLY  1056      -8.267   4.416  17.594  1.00 30.53           N
ATOM   1462  CA  GLY  1056      -7.282   4.077  16.561  1.00 30.53           C
ATOM   1463  C   GLY  1056      -5.940   3.809  17.234  1.00 30.53           C
ATOM   1464  O   GLY  1056      -5.457   4.671  17.973  1.00 30.53           O
ATOM   1465  H   GLY  1056      -8.250   5.360  17.946  1.00  0.00           H
ATOM   1466  HA2 GLY  1056      -7.600   3.198  15.999  1.00  0.00           H
ATOM   1467  HA3 GLY  1056      -7.163   4.910  15.867  1.00  0.00           H
ATOM   1468  N   LYS  1057      -5.508   2.544  17.236  1.00127.75           N
ATOM   1469  CA  LYS  1057      -4.496   2.052  18.189  1.00127.75           C
ATOM   1470  CB  LYS  1057      -4.315   0.510  18.121  1.00127.75           C
ATOM   1471  CG  LYS  1057      -5.487  -0.340  17.581  1.00127.75           C
ATOM   1472  CD  LYS  1057      -6.817  -0.196  18.338  1.00127.75           C
ATOM   1473  CE  LYS  1057      -6.793  -0.760  19.763  1.00127.75           C
ATOM   1474  NZ  LYS  1057      -7.999  -0.323  20.512  1.00127.75           N
ATOM   1475  C   LYS  1057      -3.161   2.797  17.974  1.00127.75           C
ATOM   1476  O   LYS  1057      -2.911   3.282  16.868  1.00127.75           O
ATOM   1477  H   LYS  1057      -5.949   1.885  16.613  1.00  0.00           H
ATOM   1478  HA  LYS  1057      -4.850   2.307  19.187  1.00  0.00           H
ATOM   1479  HB2 LYS  1057      -3.446   0.287  17.504  1.00  0.00           H
ATOM   1480  HB3 LYS  1057      -4.066   0.150  19.118  1.00  0.00           H
ATOM   1481  HG2 LYS  1057      -5.655  -0.073  16.536  1.00  0.00           H
ATOM   1482  HG3 LYS  1057      -5.189  -1.389  17.597  1.00  0.00           H
ATOM   1483  HD2 LYS  1057      -7.598  -0.701  17.767  1.00  0.00           H
ATOM   1484  HD3 LYS  1057      -7.072   0.857  18.388  1.00  0.00           H
ATOM   1485  HE2 LYS  1057      -6.738  -1.851  19.711  1.00  0.00           H
ATOM   1486  HE3 LYS  1057      -5.897  -0.390  20.269  1.00  0.00           H
ATOM   1487  HZ1 LYS  1057      -8.022  -0.694  21.453  1.00  0.00           H
ATOM   1488  HZ2 LYS  1057      -7.987   0.696  20.584  1.00  0.00           H
ATOM   1489  HZ3 LYS  1057      -8.846  -0.572  20.021  1.00  0.00           H
ATOM   1490  N   PRO  1058      -2.271   2.881  18.978  1.00 98.79           N
ATOM   1491  CA  PRO  1058      -0.888   3.244  18.702  1.00 98.79           C
ATOM   1492  CD  PRO  1058      -2.423   2.467  20.365  1.00 98.79           C
ATOM   1493  CB  PRO  1058      -0.192   3.289  20.065  1.00 98.79           C
ATOM   1494  CG  PRO  1058      -1.002   2.301  20.905  1.00 98.79           C
ATOM   1495  C   PRO  1058      -0.265   2.200  17.753  1.00 98.79           C
ATOM   1496  O   PRO  1058      -0.422   0.997  17.999  1.00 98.79           O
ATOM   1497  HA  PRO  1058      -0.858   4.230  18.248  1.00  0.00           H
ATOM   1498  HD2 PRO  1058      -2.930   3.255  20.920  1.00  0.00           H
ATOM   1499  HD3 PRO  1058      -2.966   1.528  20.459  1.00  0.00           H
ATOM   1500  HB2 PRO  1058       0.859   3.005  20.001  1.00  0.00           H
ATOM   1501  HB3 PRO  1058      -0.290   4.290  20.488  1.00  0.00           H
ATOM   1502  HG2 PRO  1058      -0.947   2.533  21.968  1.00  0.00           H
ATOM   1503  HG3 PRO  1058      -0.653   1.284  20.717  1.00  0.00           H
ATOM   1504  N   PRO  1059       0.433   2.617  16.680  1.00 80.84           N
ATOM   1505  CA  PRO  1059       1.238   1.700  15.892  1.00 80.84           C
ATOM   1506  CD  PRO  1059       0.708   3.985  16.268  1.00 80.84           C
ATOM   1507  CB  PRO  1059       1.770   2.520  14.719  1.00 80.84           C
ATOM   1508  CG  PRO  1059       1.910   3.910  15.323  1.00 80.84           C
ATOM   1509  C   PRO  1059       2.371   1.143  16.753  1.00 80.84           C
ATOM   1510  O   PRO  1059       2.825   1.767  17.716  1.00 80.84           O
ATOM   1511  HA  PRO  1059       0.627   0.878  15.518  1.00  0.00           H
ATOM   1512  HD2 PRO  1059      -0.158   4.381  15.736  1.00  0.00           H
ATOM   1513  HD3 PRO  1059       0.956   4.612  17.124  1.00  0.00           H
ATOM   1514  HB2 PRO  1059       2.714   2.134  14.333  1.00  0.00           H
ATOM   1515  HB3 PRO  1059       1.016   2.558  13.937  1.00  0.00           H
ATOM   1516  HG2 PRO  1059       1.873   4.683  14.555  1.00  0.00           H
ATOM   1517  HG3 PRO  1059       2.837   3.972  15.894  1.00  0.00           H
ATOM   1518  N   LYS  1060       2.865  -0.031  16.376  1.00 88.45           N
ATOM   1519  CA  LYS  1060       4.031  -0.636  17.016  1.00 88.45           C
ATOM   1520  CB  LYS  1060       4.095  -2.141  16.691  1.00 88.45           C
ATOM   1521  CG  LYS  1060       2.896  -2.961  17.231  1.00 88.45           C
ATOM   1522  CD  LYS  1060       1.634  -2.914  16.344  1.00 88.45           C
ATOM   1523  CE  LYS  1060       0.454  -3.688  16.933  1.00 88.45           C
ATOM   1524  NZ  LYS  1060      -0.759  -3.532  16.083  1.00 88.45           N
ATOM   1525  C   LYS  1060       5.269   0.154  16.569  1.00 88.45           C
ATOM   1526  O   LYS  1060       5.373   0.503  15.396  1.00 88.45           O
ATOM   1527  H   LYS  1060       2.512  -0.442  15.518  1.00  0.00           H
ATOM   1528  HA  LYS  1060       3.939  -0.517  18.097  1.00  0.00           H
ATOM   1529  HB2 LYS  1060       4.173  -2.280  15.615  1.00  0.00           H
ATOM   1530  HB3 LYS  1060       5.007  -2.540  17.138  1.00  0.00           H
ATOM   1531  HG2 LYS  1060       3.211  -4.003  17.305  1.00  0.00           H
ATOM   1532  HG3 LYS  1060       2.650  -2.615  18.236  1.00  0.00           H
ATOM   1533  HD2 LYS  1060       1.881  -3.325  15.364  1.00  0.00           H
ATOM   1534  HD3 LYS  1060       1.295  -1.891  16.223  1.00  0.00           H
ATOM   1535  HE2 LYS  1060       0.736  -4.743  17.015  1.00  0.00           H
ATOM   1536  HE3 LYS  1060       0.255  -3.305  17.938  1.00  0.00           H
ATOM   1537  HZ1 LYS  1060      -1.550  -4.041  16.444  1.00  0.00           H
ATOM   1538  HZ2 LYS  1060      -0.592  -3.820  15.133  1.00  0.00           H
ATOM   1539  HZ3 LYS  1060      -1.092  -2.563  16.002  1.00  0.00           H
ATOM   1540  N   ILE  1061       6.120   0.568  17.500  1.00 59.02           N
ATOM   1541  CA  ILE  1061       7.341   1.334  17.194  1.00 59.02           C
ATOM   1542  CB  ILE  1061       7.518   2.516  18.176  1.00 59.02           C
ATOM   1543  CG1 ILE  1061       6.318   3.486  18.075  1.00 59.02           C
ATOM   1544  CG2 ILE  1061       8.838   3.266  17.911  1.00 59.02           C
ATOM   1545  CD1 ILE  1061       6.267   4.537  19.191  1.00 59.02           C
ATOM   1546  C   ILE  1061       8.524   0.365  17.201  1.00 59.02           C
ATOM   1547  O   ILE  1061       8.546  -0.539  18.032  1.00 59.02           O
ATOM   1548  H   ILE  1061       6.017   0.216  18.436  1.00  0.00           H
ATOM   1549  HA  ILE  1061       7.267   1.760  16.194  1.00  0.00           H
ATOM   1550  HB  ILE  1061       7.544   2.114  19.188  1.00  0.00           H
ATOM   1551 HG12 ILE  1061       6.347   3.984  17.106  1.00  0.00           H
ATOM   1552 HG13 ILE  1061       5.386   2.926  18.136  1.00  0.00           H
ATOM   1553 HD11 ILE  1061       5.304   5.045  19.165  1.00  0.00           H
ATOM   1554 HD12 ILE  1061       6.383   4.059  20.165  1.00  0.00           H
ATOM   1555 HD13 ILE  1061       7.051   5.277  19.049  1.00  0.00           H
ATOM   1556 HG21 ILE  1061       8.870   3.626  16.881  1.00  0.00           H
ATOM   1557 HG22 ILE  1061       8.940   4.117  18.583  1.00  0.00           H
ATOM   1558 HG23 ILE  1061       9.694   2.614  18.092  1.00  0.00           H
ATOM   1559  N   CYS  1062       9.471   0.517  16.275  1.00 78.67           N
ATOM   1560  CA  CYS  1062      10.660  -0.332  16.205  1.00 78.67           C
ATOM   1561  CB  CYS  1062      10.352  -1.511  15.268  1.00 78.67           C
ATOM   1562  SG  CYS  1062      11.771  -2.637  15.163  1.00 78.67           S
ATOM   1563  C   CYS  1062      11.893   0.477  15.778  1.00 78.67           C
ATOM   1564  O   CYS  1062      11.958   0.958  14.645  1.00 78.67           O
ATOM   1565  H   CYS  1062       9.353   1.233  15.565  1.00  0.00           H
ATOM   1566  HA  CYS  1062      10.858  -0.727  17.200  1.00  0.00           H
ATOM   1567  HB2 CYS  1062       9.491  -2.056  15.659  1.00  0.00           H
ATOM   1568  HB3 CYS  1062      10.116  -1.131  14.272  1.00  0.00           H
ATOM   1569  HG  CYS  1062      11.915  -2.774  16.493  1.00  0.00           H
ATOM   1570  N   LEU  1063      12.838   0.703  16.695  1.00 59.63           N
ATOM   1571  CA  LEU  1063      14.056   1.453  16.374  1.00 59.63           C
ATOM   1572  CB  LEU  1063      14.672   2.121  17.620  1.00 59.63           C
ATOM   1573  CG  LEU  1063      13.734   2.939  18.527  1.00 59.63           C
ATOM   1574  CD1 LEU  1063      14.558   3.654  19.597  1.00 59.63           C
ATOM   1575  CD2 LEU  1063      12.917   4.005  17.800  1.00 59.63           C
ATOM   1576  C   LEU  1063      15.068   0.565  15.625  1.00 59.63           C
ATOM   1577  O   LEU  1063      15.319  -0.588  15.989  1.00 59.63           O
ATOM   1578  H   LEU  1063      12.764   0.261  17.600  1.00  0.00           H
ATOM   1579  HA  LEU  1063      13.780   2.264  15.698  1.00  0.00           H
ATOM   1580  HB2 LEU  1063      15.110   1.346  18.242  1.00  0.00           H
ATOM   1581  HB3 LEU  1063      15.479   2.772  17.281  1.00  0.00           H
ATOM   1582  HG  LEU  1063      13.047   2.255  19.017  1.00  0.00           H
ATOM   1583 HD11 LEU  1063      15.175   4.430  19.142  1.00  0.00           H
ATOM   1584 HD12 LEU  1063      15.214   2.946  20.100  1.00  0.00           H
ATOM   1585 HD13 LEU  1063      13.896   4.108  20.334  1.00  0.00           H
ATOM   1586 HD21 LEU  1063      12.268   4.515  18.511  1.00  0.00           H
ATOM   1587 HD22 LEU  1063      13.594   4.737  17.359  1.00  0.00           H
ATOM   1588 HD23 LEU  1063      12.304   3.550  17.026  1.00  0.00           H
ATOM   1589  N   LEU  1064      15.674   1.114  14.578  1.00 64.56           N
ATOM   1590  CA  LEU  1064      16.791   0.529  13.844  1.00 64.56           C
ATOM   1591  CB  LEU  1064      16.675   0.918  12.362  1.00 64.56           C
ATOM   1592  CG  LEU  1064      15.331   0.621  11.678  1.00 64.56           C
ATOM   1593  CD1 LEU  1064      15.385   1.090  10.224  1.00 64.56           C
ATOM   1594  CD2 LEU  1064      15.024  -0.873  11.688  1.00 64.56           C
ATOM   1595  C   LEU  1064      18.089   1.040  14.479  1.00 64.56           C
ATOM   1596  O   LEU  1064      18.428   2.215  14.357  1.00 64.56           O
ATOM   1597  H   LEU  1064      15.441   2.078  14.360  1.00  0.00           H
ATOM   1598  HA  LEU  1064      16.763  -0.558  13.923  1.00  0.00           H
ATOM   1599  HB2 LEU  1064      16.817   1.987  12.298  1.00  0.00           H
ATOM   1600  HB3 LEU  1064      17.480   0.438  11.805  1.00  0.00           H
ATOM   1601  HG  LEU  1064      14.522   1.154  12.177  1.00  0.00           H
ATOM   1602 HD11 LEU  1064      14.413   0.950   9.759  1.00  0.00           H
ATOM   1603 HD12 LEU  1064      15.640   2.152  10.202  1.00  0.00           H
ATOM   1604 HD13 LEU  1064      16.149   0.535   9.681  1.00  0.00           H
ATOM   1605 HD21 LEU  1064      14.161  -1.082  11.059  1.00  0.00           H
ATOM   1606 HD22 LEU  1064      14.806  -1.189  12.709  1.00  0.00           H
ATOM   1607 HD23 LEU  1064      15.890  -1.413  11.315  1.00  0.00           H
ATOM   1608  N   CYS  1065      18.759   0.181  15.238  1.00 55.34           N
ATOM   1609  CA  CYS  1065      19.813   0.520  16.198  1.00 55.34           C
ATOM   1610  CB  CYS  1065      19.375  -0.030  17.560  1.00 55.34           C
ATOM   1611  SG  CYS  1065      17.750   0.619  18.028  1.00 55.34           S
ATOM   1612  C   CYS  1065      21.179  -0.045  15.770  1.00 55.34           C
ATOM   1613  O   CYS  1065      21.275  -0.696  14.728  1.00 55.34           O
ATOM   1614  H   CYS  1065      18.444  -0.782  15.236  1.00  0.00           H
ATOM   1615  HA  CYS  1065      19.914   1.605  16.283  1.00  0.00           H
ATOM   1616  HB2 CYS  1065      20.085   0.296  18.308  1.00  0.00           H
ATOM   1617  HB3 CYS  1065      19.355  -1.122  17.551  1.00  0.00           H
ATOM   1618  HG  CYS  1065      17.033  -0.087  17.142  1.00  0.00           H
ATOM   1619  N   MET  1066      22.244   0.159  16.553  1.00 90.01           N
ATOM   1620  CA  MET  1066      23.477  -0.626  16.364  1.00 90.01           C
ATOM   1621  CB  MET  1066      24.730   0.214  16.650  1.00 90.01           C
ATOM   1622  CG  MET  1066      25.083   1.108  15.454  1.00 90.01           C
ATOM   1623  SD  MET  1066      26.770   1.779  15.461  1.00 90.01           S
ATOM   1624  CE  MET  1066      27.759   0.276  15.205  1.00 90.01           C
ATOM   1625  C   MET  1066      23.487  -1.909  17.199  1.00 90.01           C
ATOM   1626  O   MET  1066      23.835  -2.964  16.668  1.00 90.01           O
ATOM   1627  H   MET  1066      22.112   0.623  17.450  1.00  0.00           H
ATOM   1628  HA  MET  1066      23.554  -0.961  15.329  1.00  0.00           H
ATOM   1629  HB2 MET  1066      25.562  -0.468  16.820  1.00  0.00           H
ATOM   1630  HB3 MET  1066      24.596   0.820  17.548  1.00  0.00           H
ATOM   1631  HG2 MET  1066      24.378   1.939  15.423  1.00  0.00           H
ATOM   1632  HG3 MET  1066      24.966   0.533  14.535  1.00  0.00           H
ATOM   1633  HE1 MET  1066      28.807   0.551  15.087  1.00  0.00           H
ATOM   1634  HE2 MET  1066      27.420  -0.241  14.308  1.00  0.00           H
ATOM   1635  HE3 MET  1066      27.666  -0.387  16.064  1.00  0.00           H
ATOM   1636  N   SER  1067      23.053  -1.843  18.458  1.00105.26           N
ATOM   1637  CA  SER  1067      23.519  -2.762  19.498  1.00105.26           C
ATOM   1638  CB  SER  1067      24.741  -2.109  20.169  1.00105.26           C
ATOM   1639  OG  SER  1067      25.798  -1.878  19.256  1.00105.26           O
ATOM   1640  C   SER  1067      22.405  -3.110  20.507  1.00105.26           C
ATOM   1641  O   SER  1067      21.255  -3.319  20.116  1.00105.26           O
ATOM   1642  H   SER  1067      22.699  -0.949  18.802  1.00  0.00           H
ATOM   1643  HA  SER  1067      23.843  -3.697  19.045  1.00  0.00           H
ATOM   1644  HB2 SER  1067      24.439  -1.153  20.596  1.00  0.00           H
ATOM   1645  HB3 SER  1067      25.121  -2.754  20.960  1.00  0.00           H
ATOM   1646  HG  SER  1067      26.197  -1.035  19.492  1.00  0.00           H
ATOM   1647  N   PHE  1068      22.786  -3.412  21.756  1.00 80.59           N
ATOM   1648  CA  PHE  1068      21.883  -3.817  22.842  1.00 80.59           C
ATOM   1649  CB  PHE  1068      22.327  -5.192  23.366  1.00 80.59           C
ATOM   1650  CG  PHE  1068      22.384  -6.304  22.337  1.00 80.59           C
ATOM   1651  CD1 PHE  1068      21.192  -6.838  21.815  1.00 80.59           C
ATOM   1652  CD2 PHE  1068      23.624  -6.837  21.934  1.00 80.59           C
ATOM   1653  CE1 PHE  1068      21.236  -7.905  20.900  1.00 80.59           C
ATOM   1654  CE2 PHE  1068      23.669  -7.904  21.019  1.00 80.59           C
ATOM   1655  CZ  PHE  1068      22.475  -8.440  20.505  1.00 80.59           C
ATOM   1656  C   PHE  1068      21.821  -2.829  24.024  1.00 80.59           C
ATOM   1657  O   PHE  1068      21.017  -3.046  24.930  1.00 80.59           O
ATOM   1658  H   PHE  1068      23.749  -3.253  21.995  1.00  0.00           H
ATOM   1659  HA  PHE  1068      20.868  -3.900  22.453  1.00  0.00           H
ATOM   1660  HB2 PHE  1068      23.310  -5.082  23.827  1.00  0.00           H
ATOM   1661  HB3 PHE  1068      21.638  -5.502  24.152  1.00  0.00           H
ATOM   1662  HD1 PHE  1068      20.241  -6.423  22.115  1.00  0.00           H
ATOM   1663  HD2 PHE  1068      24.543  -6.432  22.332  1.00  0.00           H
ATOM   1664  HE1 PHE  1068      20.318  -8.310  20.500  1.00  0.00           H
ATOM   1665  HE2 PHE  1068      24.622  -8.311  20.713  1.00  0.00           H
ATOM   1666  HZ  PHE  1068      22.510  -9.261  19.803  1.00  0.00           H
ATOM   1667  N   MET  1069      22.748  -1.868  24.117  1.00168.69           N
ATOM   1668  CA  MET  1069      22.828  -0.942  25.261  1.00168.69           C
ATOM   1669  CB  MET  1069      24.225  -0.309  25.374  1.00168.69           C
ATOM   1670  CG  MET  1069      24.764   0.328  24.084  1.00168.69           C
ATOM   1671  SD  MET  1069      25.766  -0.787  23.057  1.00168.69           S
ATOM   1672  CE  MET  1069      27.309  -0.822  24.007  1.00168.69           C
ATOM   1673  C   MET  1069      21.740   0.139  25.233  1.00168.69           C
ATOM   1674  O   MET  1069      21.275   0.542  26.285  1.00168.69           O
ATOM   1675  H   MET  1069      23.219  -1.591  23.261  1.00  0.00           H
ATOM   1676  HA  MET  1069      22.656  -1.509  26.178  1.00  0.00           H
ATOM   1677  HB2 MET  1069      24.183   0.462  26.145  1.00  0.00           H
ATOM   1678  HB3 MET  1069      24.925  -1.069  25.717  1.00  0.00           H
ATOM   1679  HG2 MET  1069      25.384   1.183  24.354  1.00  0.00           H
ATOM   1680  HG3 MET  1069      23.931   0.709  23.492  1.00  0.00           H
ATOM   1681  HE1 MET  1069      28.041  -1.437  23.483  1.00  0.00           H
ATOM   1682  HE2 MET  1069      27.699   0.192  24.107  1.00  0.00           H
ATOM   1683  HE3 MET  1069      27.129  -1.241  24.996  1.00  0.00           H
ATOM   1684  N   GLU  1070      21.159   0.396  24.065  1.00106.47           N
ATOM   1685  CA  GLU  1070      19.983   1.242  23.856  1.00106.47           C
ATOM   1686  CB  GLU  1070      19.851   1.542  22.339  1.00106.47           C
ATOM   1687  CG  GLU  1070      20.111   0.381  21.344  1.00106.47           C
ATOM   1688  CD  GLU  1070      21.591   0.218  20.902  1.00106.47           C
ATOM   1689  OE1 GLU  1070      21.887   0.377  19.689  1.00106.47           O
ATOM   1690  OE2 GLU  1070      22.356  -0.385  21.690  1.00106.47           O
ATOM   1691  C   GLU  1070      18.674   0.691  24.481  1.00106.47           C
ATOM   1692  O   GLU  1070      17.623   1.315  24.351  1.00106.47           O
ATOM   1693  H   GLU  1070      21.597  -0.009  23.240  1.00  0.00           H
ATOM   1694  HA  GLU  1070      20.155   2.191  24.363  1.00  0.00           H
ATOM   1695  HB2 GLU  1070      18.841   1.911  22.150  1.00  0.00           H
ATOM   1696  HB3 GLU  1070      20.525   2.360  22.084  1.00  0.00           H
ATOM   1697  HG2 GLU  1070      19.503   0.571  20.458  1.00  0.00           H
ATOM   1698  HG3 GLU  1070      19.747  -0.555  21.779  1.00  0.00           H
ATOM   1699  N   LYS  1071      18.690  -0.486  25.134  1.00 98.77           N
ATOM   1700  CA  LYS  1071      17.484  -1.235  25.540  1.00 98.77           C
ATOM   1701  CB  LYS  1071      17.864  -2.671  25.947  1.00 98.77           C
ATOM   1702  CG  LYS  1071      16.607  -3.478  26.310  1.00 98.77           C
ATOM   1703  CD  LYS  1071      16.855  -4.973  26.494  1.00 98.77           C
ATOM   1704  CE  LYS  1071      15.503  -5.591  26.871  1.00 98.77           C
ATOM   1705  NZ  LYS  1071      15.607  -7.050  27.105  1.00 98.77           N
ATOM   1706  C   LYS  1071      16.610  -0.558  26.610  1.00 98.77           C
ATOM   1707  O   LYS  1071      15.391  -0.738  26.568  1.00 98.77           O
ATOM   1708  H   LYS  1071      19.597  -0.908  25.290  1.00  0.00           H
ATOM   1709  HA  LYS  1071      16.855  -1.311  24.659  1.00  0.00           H
ATOM   1710  HB2 LYS  1071      18.366  -3.150  25.107  1.00  0.00           H
ATOM   1711  HB3 LYS  1071      18.544  -2.645  26.800  1.00  0.00           H
ATOM   1712  HG2 LYS  1071      15.860  -3.346  25.524  1.00  0.00           H
ATOM   1713  HG3 LYS  1071      16.199  -3.097  27.247  1.00  0.00           H
ATOM   1714  HD2 LYS  1071      17.583  -5.123  27.292  1.00  0.00           H
ATOM   1715  HD3 LYS  1071      17.227  -5.400  25.561  1.00  0.00           H
ATOM   1716  HE2 LYS  1071      15.134  -5.090  27.772  1.00  0.00           H
ATOM   1717  HE3 LYS  1071      14.789  -5.386  26.066  1.00  0.00           H
ATOM   1718  HZ1 LYS  1071      14.700  -7.425  27.355  1.00  0.00           H
ATOM   1719  HZ2 LYS  1071      16.258  -7.234  27.858  1.00  0.00           H
ATOM   1720  HZ3 LYS  1071      15.933  -7.513  26.266  1.00  0.00           H
ATOM   1721  N   ASP  1072      17.184   0.015  27.665  1.00 94.57           N
ATOM   1722  CA  ASP  1072      16.406   0.654  28.748  1.00 94.57           C
ATOM   1723  CB  ASP  1072      17.256   0.827  30.019  1.00 94.57           C
ATOM   1724  CG  ASP  1072      18.621   1.491  29.829  1.00 94.57           C
ATOM   1725  OD1 ASP  1072      18.917   1.908  28.690  1.00 94.57           O
ATOM   1726  OD2 ASP  1072      19.415   1.375  30.783  1.00 94.57           O
ATOM   1727  C   ASP  1072      15.788   1.994  28.301  1.00 94.57           C
ATOM   1728  O   ASP  1072      14.594   2.223  28.533  1.00 94.57           O
ATOM   1729  H   ASP  1072      18.171   0.252  27.624  1.00  0.00           H
ATOM   1730  HA  ASP  1072      15.570   0.004  29.005  1.00  0.00           H
ATOM   1731  HB2 ASP  1072      17.419  -0.170  30.440  1.00  0.00           H
ATOM   1732  HB3 ASP  1072      16.679   1.391  30.746  1.00  0.00           H
ATOM   1733  N   ASP  1073      16.470   2.708  27.400  1.00 50.87           N
ATOM   1734  CA  ASP  1073      15.918   3.844  26.652  1.00 50.87           C
ATOM   1735  CB  ASP  1073      17.003   4.520  25.812  1.00 50.87           C
ATOM   1736  CG  ASP  1073      17.791   5.550  26.609  1.00 50.87           C
ATOM   1737  OD1 ASP  1073      17.160   6.344  27.346  1.00 50.87           O
ATOM   1738  OD2 ASP  1073      18.867   5.930  26.115  1.00 50.87           O
ATOM   1739  C   ASP  1073      14.715   3.483  25.769  1.00 50.87           C
ATOM   1740  O   ASP  1073      13.760   4.255  25.750  1.00 50.87           O
ATOM   1741  H   ASP  1073      17.469   2.518  27.344  1.00  0.00           H
ATOM   1742  HA  ASP  1073      15.543   4.565  27.377  1.00  0.00           H
ATOM   1743  HB2 ASP  1073      17.668   3.770  25.395  1.00  0.00           H
ATOM   1744  HB3 ASP  1073      16.521   5.040  24.978  1.00  0.00           H
ATOM   1745  N   LEU  1074      14.606   2.249  25.254  1.00 64.67           N
ATOM   1746  CA  LEU  1074      13.374   1.784  24.593  1.00 64.67           C
ATOM   1747  CB  LEU  1074      13.527   0.337  24.085  1.00 64.67           C
ATOM   1748  CG  LEU  1074      14.749   0.035  23.213  1.00 64.67           C
ATOM   1749  CD1 LEU  1074      14.739  -1.436  22.797  1.00 64.67           C
ATOM   1750  CD2 LEU  1074      14.842   0.924  21.978  1.00 64.67           C
ATOM   1751  C   LEU  1074      12.155   1.839  25.528  1.00 64.67           C
ATOM   1752  O   LEU  1074      11.015   1.975  25.077  1.00 64.67           O
ATOM   1753  H   LEU  1074      15.421   1.648  25.299  1.00  0.00           H
ATOM   1754  HA  LEU  1074      13.165   2.447  23.753  1.00  0.00           H
ATOM   1755  HB2 LEU  1074      13.561  -0.322  24.951  1.00  0.00           H
ATOM   1756  HB3 LEU  1074      12.635   0.068  23.528  1.00  0.00           H
ATOM   1757  HG  LEU  1074      15.627   0.192  23.809  1.00  0.00           H
ATOM   1758 HD11 LEU  1074      14.757  -2.066  23.685  1.00  0.00           H
ATOM   1759 HD12 LEU  1074      15.626  -1.651  22.198  1.00  0.00           H
ATOM   1760 HD13 LEU  1074      13.840  -1.659  22.222  1.00  0.00           H
ATOM   1761 HD21 LEU  1074      14.870   1.970  22.284  1.00  0.00           H
ATOM   1762 HD22 LEU  1074      13.997   0.756  21.314  1.00  0.00           H
ATOM   1763 HD23 LEU  1074      15.776   0.719  21.455  1.00  0.00           H
ATOM   1764  N   LYS  1075      12.367   1.622  26.830  1.00128.48           N
ATOM   1765  CA  LYS  1075      11.302   1.613  27.839  1.00128.48           C
ATOM   1766  CB  LYS  1075      11.618   0.572  28.926  1.00128.48           C
ATOM   1767  CG  LYS  1075      11.952  -0.834  28.387  1.00128.48           C
ATOM   1768  CD  LYS  1075      11.029  -1.361  27.278  1.00128.48           C
ATOM   1769  CE  LYS  1075       9.550  -1.330  27.679  1.00128.48           C
ATOM   1770  NZ  LYS  1075       8.679  -1.764  26.568  1.00128.48           N
ATOM   1771  C   LYS  1075      11.041   2.997  28.426  1.00128.48           C
ATOM   1772  O   LYS  1075       9.872   3.340  28.582  1.00128.48           O
ATOM   1773  H   LYS  1075      13.335   1.554  27.144  1.00  0.00           H
ATOM   1774  HA  LYS  1075      10.369   1.331  27.355  1.00  0.00           H
ATOM   1775  HB2 LYS  1075      10.764   0.503  29.601  1.00  0.00           H
ATOM   1776  HB3 LYS  1075      12.466   0.913  29.519  1.00  0.00           H
ATOM   1777  HG2 LYS  1075      12.969  -0.832  27.998  1.00  0.00           H
ATOM   1778  HG3 LYS  1075      11.918  -1.537  29.219  1.00  0.00           H
ATOM   1779  HD2 LYS  1075      11.325  -2.381  27.038  1.00  0.00           H
ATOM   1780  HD3 LYS  1075      11.154  -0.764  26.381  1.00  0.00           H
ATOM   1781  HE2 LYS  1075       9.414  -2.001  28.528  1.00  0.00           H
ATOM   1782  HE3 LYS  1075       9.269  -0.319  27.987  1.00  0.00           H
ATOM   1783  HZ1 LYS  1075       7.707  -1.797  26.811  1.00  0.00           H
ATOM   1784  HZ2 LYS  1075       8.907  -2.718  26.290  1.00  0.00           H
ATOM   1785  HZ3 LYS  1075       8.777  -1.186  25.742  1.00  0.00           H
ATOM   1786  N   SER  1076      12.069   3.844  28.499  1.00 66.94           N
ATOM   1787  CA  SER  1076      11.952   5.289  28.760  1.00 66.94           C
ATOM   1788  CB  SER  1076      13.364   5.876  28.883  1.00 66.94           C
ATOM   1789  OG  SER  1076      13.315   7.240  29.229  1.00 66.94           O
ATOM   1790  C   SER  1076      11.158   6.021  27.663  1.00 66.94           C
ATOM   1791  O   SER  1076      10.122   6.620  27.935  1.00 66.94           O
ATOM   1792  H   SER  1076      12.993   3.465  28.313  1.00  0.00           H
ATOM   1793  HA  SER  1076      11.436   5.443  29.708  1.00  0.00           H
ATOM   1794  HB2 SER  1076      13.922   5.332  29.647  1.00  0.00           H
ATOM   1795  HB3 SER  1076      13.882   5.777  27.931  1.00  0.00           H
ATOM   1796  HG  SER  1076      14.215   7.585  29.191  1.00  0.00           H
ATOM   1797  N   ALA  1077      11.450   5.685  26.404  1.00 41.19           N
ATOM   1798  CA  ALA  1077      10.732   6.084  25.193  1.00 41.19           C
ATOM   1799  CB  ALA  1077      11.674   5.763  24.028  1.00 41.19           C
ATOM   1800  C   ALA  1077       9.348   5.412  25.011  1.00 41.19           C
ATOM   1801  O   ALA  1077       8.655   5.647  24.021  1.00 41.19           O
ATOM   1802  H   ALA  1077      12.292   5.138  26.258  1.00  0.00           H
ATOM   1803  HA  ALA  1077      10.564   7.162  25.222  1.00  0.00           H
ATOM   1804  HB1 ALA  1077      11.244   6.107  23.097  1.00  0.00           H
ATOM   1805  HB2 ALA  1077      12.633   6.260  24.176  1.00  0.00           H
ATOM   1806  HB3 ALA  1077      11.831   4.686  23.958  1.00  0.00           H
ATOM   1807  N   GLY  1078       8.960   4.504  25.913  1.00 38.48           N
ATOM   1808  CA  GLY  1078       7.632   3.892  25.931  1.00 38.48           C
ATOM   1809  C   GLY  1078       7.280   3.009  24.724  1.00 38.48           C
ATOM   1810  O   GLY  1078       6.087   2.816  24.464  1.00 38.48           O
ATOM   1811  H   GLY  1078       9.534   4.402  26.741  1.00  0.00           H
ATOM   1812  HA2 GLY  1078       7.555   3.278  26.827  1.00  0.00           H
ATOM   1813  HA3 GLY  1078       6.892   4.689  25.990  1.00  0.00           H
ATOM   1814  N   ILE  1079       8.267   2.514  23.964  1.00157.04           N
ATOM   1815  CA  ILE  1079       8.028   1.646  22.801  1.00157.04           C
ATOM   1816  CB  ILE  1079       9.172   1.691  21.751  1.00157.04           C
ATOM   1817  CG1 ILE  1079      10.422   0.846  22.069  1.00157.04           C
ATOM   1818  CG2 ILE  1079       9.580   3.138  21.415  1.00157.04           C
ATOM   1819  CD1 ILE  1079      11.157   0.371  20.807  1.00157.04           C
ATOM   1820  C   ILE  1079       7.653   0.215  23.219  1.00157.04           C
ATOM   1821  O   ILE  1079       7.966  -0.251  24.321  1.00157.04           O
ATOM   1822  H   ILE  1079       9.227   2.687  24.246  1.00  0.00           H
ATOM   1823  HA  ILE  1079       7.152   2.050  22.297  1.00  0.00           H
ATOM   1824  HB  ILE  1079       8.741   1.261  20.848  1.00  0.00           H
ATOM   1825 HG12 ILE  1079      10.155  -0.037  22.646  1.00  0.00           H
ATOM   1826 HG13 ILE  1079      11.111   1.442  22.659  1.00  0.00           H
ATOM   1827 HG21 ILE  1079       8.701   3.729  21.169  1.00  0.00           H
ATOM   1828 HG22 ILE  1079      10.262   3.147  20.567  1.00  0.00           H
ATOM   1829 HG23 ILE  1079      10.086   3.604  22.262  1.00  0.00           H
ATOM   1830 HD11 ILE  1079      10.469  -0.122  20.121  1.00  0.00           H
ATOM   1831 HD12 ILE  1079      11.934  -0.340  21.084  1.00  0.00           H
ATOM   1832 HD13 ILE  1079      11.610   1.220  20.304  1.00  0.00           H
ATOM   1833  N   VAL  1080       7.004  -0.507  22.304  1.00138.46           N
ATOM   1834  CA  VAL  1080       6.941  -1.976  22.357  1.00138.46           C
ATOM   1835  CB  VAL  1080       5.748  -2.502  21.540  1.00138.46           C
ATOM   1836  CG1 VAL  1080       5.906  -2.299  20.030  1.00138.46           C
ATOM   1837  CG2 VAL  1080       5.482  -3.986  21.815  1.00138.46           C
ATOM   1838  C   VAL  1080       8.288  -2.566  21.935  1.00138.46           C
ATOM   1839  O   VAL  1080       9.011  -1.956  21.157  1.00138.46           O
ATOM   1840  H   VAL  1080       6.891  -0.083  21.399  1.00  0.00           H
ATOM   1841  HA  VAL  1080       6.778  -2.270  23.393  1.00  0.00           H
ATOM   1842  HB  VAL  1080       4.860  -1.952  21.860  1.00  0.00           H
ATOM   1843 HG11 VAL  1080       6.743  -2.892  19.655  1.00  0.00           H
ATOM   1844 HG12 VAL  1080       4.995  -2.616  19.527  1.00  0.00           H
ATOM   1845 HG13 VAL  1080       6.097  -1.251  19.812  1.00  0.00           H
ATOM   1846 HG21 VAL  1080       4.578  -4.302  21.293  1.00  0.00           H
ATOM   1847 HG22 VAL  1080       6.320  -4.589  21.467  1.00  0.00           H
ATOM   1848 HG23 VAL  1080       5.348  -4.145  22.886  1.00  0.00           H
ATOM   1849  N   ASP  1081       8.702  -3.626  22.622  1.00281.02           N
ATOM   1850  CA  ASP  1081      10.099  -3.973  22.934  1.00281.02           C
ATOM   1851  CB  ASP  1081      10.124  -4.972  24.119  1.00281.02           C
ATOM   1852  CG  ASP  1081       9.280  -4.588  25.346  1.00281.02           C
ATOM   1853  OD1 ASP  1081       8.122  -4.134  25.188  1.00281.02           O
ATOM   1854  OD2 ASP  1081       9.897  -4.292  26.389  1.00281.02           O
ATOM   1855  C   ASP  1081      10.979  -4.470  21.758  1.00281.02           C
ATOM   1856  O   ASP  1081      11.893  -5.276  21.956  1.00281.02           O
ATOM   1857  H   ASP  1081       8.044  -3.963  23.319  1.00  0.00           H
ATOM   1858  HA  ASP  1081      10.571  -3.055  23.292  1.00  0.00           H
ATOM   1859  HB2 ASP  1081       9.775  -5.946  23.768  1.00  0.00           H
ATOM   1860  HB3 ASP  1081      11.159  -5.092  24.448  1.00  0.00           H
ATOM   1861  N   HIS  1082      10.683  -4.063  20.522  1.00115.93           N
ATOM   1862  CA  HIS  1082      11.330  -4.547  19.303  1.00115.93           C
ATOM   1863  ND1 HIS  1082       7.982  -5.561  19.323  1.00115.93           N
ATOM   1864  CG  HIS  1082       9.227  -5.885  18.776  1.00115.93           C
ATOM   1865  CB  HIS  1082      10.248  -4.894  18.268  1.00115.93           C
ATOM   1866  NE2 HIS  1082       8.311  -7.730  19.540  1.00115.93           N
ATOM   1867  CD2 HIS  1082       9.429  -7.227  18.916  1.00115.93           C
ATOM   1868  CE1 HIS  1082       7.471  -6.711  19.783  1.00115.93           C
ATOM   1869  C   HIS  1082      12.343  -3.544  18.744  1.00115.93           C
ATOM   1870  O   HIS  1082      11.975  -2.438  18.358  1.00115.93           O
ATOM   1871  H   HIS  1082       9.949  -3.366  20.426  1.00  0.00           H
ATOM   1872  HA  HIS  1082      11.866  -5.466  19.542  1.00  0.00           H
ATOM   1873  HB2 HIS  1082       9.725  -3.980  17.982  1.00  0.00           H
ATOM   1874  HB3 HIS  1082      10.725  -5.302  17.378  1.00  0.00           H
ATOM   1875  HD2 HIS  1082      10.322  -7.770  18.646  1.00  0.00           H
ATOM   1876  HE1 HIS  1082       6.521  -6.801  20.293  1.00  0.00           H
ATOM   1877  HE2 HIS  1082       8.165  -8.688  19.823  1.00  0.00           H
ATOM   1878  N   VAL  1083      13.541  -4.025  18.402  1.00119.14           N
ATOM   1879  CA  VAL  1083      14.561  -3.284  17.637  1.00119.14           C
ATOM   1880  CB  VAL  1083      15.598  -2.585  18.540  1.00119.14           C
ATOM   1881  CG1 VAL  1083      14.948  -1.428  19.289  1.00119.14           C
ATOM   1882  CG2 VAL  1083      16.286  -3.517  19.547  1.00119.14           C
ATOM   1883  C   VAL  1083      15.275  -4.197  16.653  1.00119.14           C
ATOM   1884  O   VAL  1083      15.367  -5.404  16.883  1.00119.14           O
ATOM   1885  H   VAL  1083      13.785  -4.966  18.672  1.00  0.00           H
ATOM   1886  HA  VAL  1083      14.071  -2.510  17.046  1.00  0.00           H
ATOM   1887  HB  VAL  1083      16.376  -2.165  17.902  1.00  0.00           H
ATOM   1888 HG11 VAL  1083      14.441  -0.775  18.584  1.00  0.00           H
ATOM   1889 HG12 VAL  1083      15.718  -0.860  19.808  1.00  0.00           H
ATOM   1890 HG13 VAL  1083      14.219  -1.802  20.003  1.00  0.00           H
ATOM   1891 HG21 VAL  1083      17.047  -2.957  20.092  1.00  0.00           H
ATOM   1892 HG22 VAL  1083      15.561  -3.912  20.258  1.00  0.00           H
ATOM   1893 HG23 VAL  1083      16.774  -4.340  19.026  1.00  0.00           H
ATOM   1894  N   LEU  1084      15.806  -3.626  15.568  1.00 61.89           N
ATOM   1895  CA  LEU  1084      16.723  -4.321  14.661  1.00 61.89           C
ATOM   1896  CB  LEU  1084      16.274  -4.192  13.191  1.00 61.89           C
ATOM   1897  CG  LEU  1084      14.783  -4.409  12.890  1.00 61.89           C
ATOM   1898  CD1 LEU  1084      14.553  -4.348  11.381  1.00 61.89           C
ATOM   1899  CD2 LEU  1084      14.254  -5.760  13.363  1.00 61.89           C
ATOM   1900  C   LEU  1084      18.128  -3.739  14.824  1.00 61.89           C
ATOM   1901  O   LEU  1084      18.292  -2.529  14.690  1.00 61.89           O
ATOM   1902  H   LEU  1084      15.740  -2.614  15.494  1.00  0.00           H
ATOM   1903  HA  LEU  1084      16.757  -5.381  14.916  1.00  0.00           H
ATOM   1904  HB2 LEU  1084      16.527  -3.186  12.854  1.00  0.00           H
ATOM   1905  HB3 LEU  1084      16.863  -4.893  12.599  1.00  0.00           H
ATOM   1906  HG  LEU  1084      14.202  -3.614  13.357  1.00  0.00           H
ATOM   1907 HD11 LEU  1084      15.111  -3.524  10.944  1.00  0.00           H
ATOM   1908 HD12 LEU  1084      13.497  -4.167  11.202  1.00  0.00           H
ATOM   1909 HD13 LEU  1084      14.864  -5.279  10.910  1.00  0.00           H
ATOM   1910 HD21 LEU  1084      13.210  -5.872  13.073  1.00  0.00           H
ATOM   1911 HD22 LEU  1084      14.311  -5.806  14.448  1.00  0.00           H
ATOM   1912 HD23 LEU  1084      14.847  -6.572  12.946  1.00  0.00           H
ATOM   1913  N   THR  1085      19.154  -4.582  14.931  1.00111.89           N
ATOM   1914  CA  THR  1085      20.546  -4.138  14.777  1.00111.89           C
ATOM   1915  CB  THR  1085      21.527  -5.107  15.453  1.00111.89           C
ATOM   1916  OG1 THR  1085      21.351  -6.423  14.976  1.00111.89           O
ATOM   1917  CG2 THR  1085      21.330  -5.156  16.968  1.00111.89           C
ATOM   1918  C   THR  1085      20.898  -3.937  13.296  1.00111.89           C
ATOM   1919  O   THR  1085      20.417  -4.652  12.409  1.00111.89           O
ATOM   1920  H   THR  1085      18.995  -5.576  14.970  1.00  0.00           H
ATOM   1921  HA  THR  1085      20.661  -3.175  15.276  1.00  0.00           H
ATOM   1922  HB  THR  1085      22.546  -4.783  15.239  1.00  0.00           H
ATOM   1923 HG21 THR  1085      22.115  -5.759  17.424  1.00  0.00           H
ATOM   1924 HG22 THR  1085      20.357  -5.579  17.217  1.00  0.00           H
ATOM   1925 HG23 THR  1085      21.391  -4.148  17.381  1.00  0.00           H
ATOM   1926  HG1 THR  1085      22.055  -6.941  15.372  1.00  0.00           H
ATOM   1927  N   LYS  1086      21.677  -2.892  13.005  1.00 83.39           N
ATOM   1928  CA  LYS  1086      22.175  -2.559  11.662  1.00 83.39           C
ATOM   1929  CB  LYS  1086      22.303  -1.029  11.527  1.00 83.39           C
ATOM   1930  CG  LYS  1086      20.907  -0.397  11.384  1.00 83.39           C
ATOM   1931  CD  LYS  1086      20.887   1.135  11.316  1.00 83.39           C
ATOM   1932  CE  LYS  1086      21.237   1.797  12.655  1.00 83.39           C
ATOM   1933  NZ  LYS  1086      20.559   3.104  12.809  1.00 83.39           N
ATOM   1934  C   LYS  1086      23.499  -3.295  11.373  1.00 83.39           C
ATOM   1935  O   LYS  1086      24.352  -3.341  12.254  1.00 83.39           O
ATOM   1936  H   LYS  1086      21.932  -2.272  13.768  1.00  0.00           H
ATOM   1937  HA  LYS  1086      21.430  -2.903  10.953  1.00  0.00           H
ATOM   1938  HB2 LYS  1086      22.888  -0.789  10.638  1.00  0.00           H
ATOM   1939  HB3 LYS  1086      22.816  -0.624  12.401  1.00  0.00           H
ATOM   1940  HG2 LYS  1086      20.459  -0.773  10.464  1.00  0.00           H
ATOM   1941  HG3 LYS  1086      20.268  -0.712  12.211  1.00  0.00           H
ATOM   1942  HD2 LYS  1086      19.871   1.409  11.046  1.00  0.00           H
ATOM   1943  HD3 LYS  1086      21.556   1.498  10.534  1.00  0.00           H
ATOM   1944  HE2 LYS  1086      20.899   1.145  13.464  1.00  0.00           H
ATOM   1945  HE3 LYS  1086      22.321   1.903  12.742  1.00  0.00           H
ATOM   1946  HZ1 LYS  1086      20.686   3.753  12.030  1.00  0.00           H
ATOM   1947  HZ2 LYS  1086      19.549   2.967  12.817  1.00  0.00           H
ATOM   1948  HZ3 LYS  1086      20.802   3.577  13.675  1.00  0.00           H
ATOM   1949  N   PRO  1087      23.761  -3.728  10.122  1.00 72.13           N
ATOM   1950  CA  PRO  1087      22.885  -3.660   8.949  1.00 72.13           C
ATOM   1951  CD  PRO  1087      25.028  -4.355   9.765  1.00 72.13           C
ATOM   1952  CB  PRO  1087      23.789  -3.991   7.756  1.00 72.13           C
ATOM   1953  CG  PRO  1087      24.845  -4.919   8.358  1.00 72.13           C
ATOM   1954  C   PRO  1087      21.695  -4.632   9.034  1.00 72.13           C
ATOM   1955  O   PRO  1087      21.861  -5.835   9.226  1.00 72.13           O
ATOM   1956  HA  PRO  1087      22.510  -2.643   8.830  1.00  0.00           H
ATOM   1957  HD2 PRO  1087      25.816  -3.601   9.765  1.00  0.00           H
ATOM   1958  HD3 PRO  1087      25.281  -5.155  10.464  1.00  0.00           H
ATOM   1959  HB2 PRO  1087      23.243  -4.473   6.944  1.00  0.00           H
ATOM   1960  HB3 PRO  1087      24.270  -3.079   7.400  1.00  0.00           H
ATOM   1961  HG2 PRO  1087      25.776  -4.899   7.790  1.00  0.00           H
ATOM   1962  HG3 PRO  1087      24.455  -5.936   8.418  1.00  0.00           H
ATOM   1963  N   VAL  1088      20.498  -4.120   8.730  1.00108.74           N
ATOM   1964  CA  VAL  1088      19.249  -4.896   8.742  1.00108.74           C
ATOM   1965  CB  VAL  1088      18.030  -3.979   8.491  1.00108.74           C
ATOM   1966  CG1 VAL  1088      16.707  -4.755   8.393  1.00108.74           C
ATOM   1967  CG2 VAL  1088      17.888  -2.944   9.614  1.00108.74           C
ATOM   1968  C   VAL  1088      19.298  -6.033   7.714  1.00108.74           C
ATOM   1969  O   VAL  1088      19.612  -5.804   6.546  1.00108.74           O
ATOM   1970  H   VAL  1088      20.436  -3.137   8.521  1.00  0.00           H
ATOM   1971  HA  VAL  1088      19.142  -5.338   9.734  1.00  0.00           H
ATOM   1972  HB  VAL  1088      18.177  -3.444   7.551  1.00  0.00           H
ATOM   1973 HG21 VAL  1088      17.027  -2.304   9.419  1.00  0.00           H
ATOM   1974 HG22 VAL  1088      17.760  -3.444  10.575  1.00  0.00           H
ATOM   1975 HG23 VAL  1088      18.770  -2.309   9.664  1.00  0.00           H
ATOM   1976 HG11 VAL  1088      15.874  -4.055   8.330  1.00  0.00           H
ATOM   1977 HG12 VAL  1088      16.580  -5.385   9.273  1.00  0.00           H
ATOM   1978 HG13 VAL  1088      16.698  -5.369   7.493  1.00  0.00           H
ATOM   1979  N   ARG  1089      18.789  -7.212   8.102  1.00122.23           N
ATOM   1980  CA  ARG  1089      18.523  -8.354   7.208  1.00122.23           C
ATOM   1981  CB  ARG  1089      19.629  -9.415   7.380  1.00122.23           C
ATOM   1982  CG  ARG  1089      19.797 -10.289   6.123  1.00122.23           C
ATOM   1983  CD  ARG  1089      20.983 -11.259   6.232  1.00122.23           C
ATOM   1984  NE  ARG  1089      20.669 -12.458   7.039  1.00122.23           N
ATOM   1985  CZ  ARG  1089      21.528 -13.367   7.466  1.00122.23           C
ATOM   1986  NH1 ARG  1089      22.813 -13.268   7.276  1.00122.23           N
ATOM   1987  NH2 ARG  1089      21.080 -14.422   8.080  1.00122.23           N
ATOM   1988  C   ARG  1089      17.114  -8.902   7.436  1.00122.23           C
ATOM   1989  O   ARG  1089      16.642  -8.911   8.573  1.00122.23           O
ATOM   1990  H   ARG  1089      18.524  -7.298   9.073  1.00  0.00           H
ATOM   1991  HA  ARG  1089      18.571  -7.978   6.186  1.00  0.00           H
ATOM   1992  HB2 ARG  1089      20.578  -8.904   7.558  1.00  0.00           H
ATOM   1993  HB3 ARG  1089      19.412 -10.039   8.248  1.00  0.00           H
ATOM   1994  HG2 ARG  1089      18.887 -10.855   5.926  1.00  0.00           H
ATOM   1995  HG3 ARG  1089      19.981  -9.629   5.273  1.00  0.00           H
ATOM   1996  HD2 ARG  1089      21.250 -11.582   5.223  1.00  0.00           H
ATOM   1997  HD3 ARG  1089      21.838 -10.726   6.655  1.00  0.00           H
ATOM   1998  HE  ARG  1089      19.697 -12.667   7.220  1.00  0.00           H
ATOM   1999 HH11 ARG  1089      23.180 -12.450   6.823  1.00  0.00           H
ATOM   2000 HH12 ARG  1089      23.440 -13.971   7.623  1.00  0.00           H
ATOM   2001 HH21 ARG  1089      20.082 -14.519   8.207  1.00  0.00           H
ATOM   2002 HH22 ARG  1089      21.710 -15.128   8.415  1.00  0.00           H
ATOM   2003  N   LEU  1090      16.546  -9.582   6.429  1.00 84.14           N
ATOM   2004  CA  LEU  1090      15.236 -10.260   6.531  1.00 84.14           C
ATOM   2005  CB  LEU  1090      14.898 -11.052   5.245  1.00 84.14           C
ATOM   2006  CG  LEU  1090      14.630 -10.224   3.970  1.00 84.14           C
ATOM   2007  CD1 LEU  1090      15.899 -10.045   3.130  1.00 84.14           C
ATOM   2008  CD2 LEU  1090      13.603 -10.917   3.073  1.00 84.14           C
ATOM   2009  C   LEU  1090      15.164 -11.224   7.730  1.00 84.14           C
ATOM   2010  O   LEU  1090      14.142 -11.277   8.406  1.00 84.14           O
ATOM   2011  H   LEU  1090      16.989  -9.515   5.524  1.00  0.00           H
ATOM   2012  HA  LEU  1090      14.462  -9.506   6.686  1.00  0.00           H
ATOM   2013  HB2 LEU  1090      15.676 -11.790   5.047  1.00  0.00           H
ATOM   2014  HB3 LEU  1090      13.986 -11.611   5.465  1.00  0.00           H
ATOM   2015  HG  LEU  1090      14.224  -9.252   4.245  1.00  0.00           H
ATOM   2016 HD11 LEU  1090      15.681  -9.411   2.270  1.00  0.00           H
ATOM   2017 HD12 LEU  1090      16.255 -11.013   2.775  1.00  0.00           H
ATOM   2018 HD13 LEU  1090      16.687  -9.569   3.706  1.00  0.00           H
ATOM   2019 HD21 LEU  1090      13.430 -10.323   2.177  1.00  0.00           H
ATOM   2020 HD22 LEU  1090      12.655 -11.015   3.603  1.00  0.00           H
ATOM   2021 HD23 LEU  1090      13.954 -11.910   2.788  1.00  0.00           H
ATOM   2022  N   SER  1091      16.284 -11.876   8.064  1.00 31.30           N
ATOM   2023  CA  SER  1091      16.408 -12.810   9.192  1.00 31.30           C
ATOM   2024  CB  SER  1091      17.804 -13.443   9.209  1.00 31.30           C
ATOM   2025  OG  SER  1091      18.178 -13.923   7.924  1.00 31.30           O
ATOM   2026  C   SER  1091      16.180 -12.186  10.574  1.00 31.30           C
ATOM   2027  O   SER  1091      15.788 -12.917  11.471  1.00 31.30           O
ATOM   2028  H   SER  1091      17.082 -11.769   7.462  1.00  0.00           H
ATOM   2029  HA  SER  1091      15.667 -13.601   9.073  1.00  0.00           H
ATOM   2030  HB2 SER  1091      18.532 -12.694   9.529  1.00  0.00           H
ATOM   2031  HB3 SER  1091      17.816 -14.265   9.928  1.00  0.00           H
ATOM   2032  HG  SER  1091      17.538 -14.612   7.685  1.00  0.00           H
ATOM   2033  N   GLY  1092      16.460 -10.889  10.756  1.00 28.81           N
ATOM   2034  CA  GLY  1092      16.172 -10.165  12.003  1.00 28.81           C
ATOM   2035  C   GLY  1092      14.799  -9.487  11.988  1.00 28.81           C
ATOM   2036  O   GLY  1092      14.041  -9.594  12.949  1.00 28.81           O
ATOM   2037  H   GLY  1092      16.739 -10.338   9.956  1.00  0.00           H
ATOM   2038  HA2 GLY  1092      16.218 -10.843  12.855  1.00  0.00           H
ATOM   2039  HA3 GLY  1092      16.925  -9.391  12.146  1.00  0.00           H
ATOM   2040  N   LEU  1093      14.382  -9.000  10.811  1.00122.53           N
ATOM   2041  CA  LEU  1093      13.048  -8.434  10.590  1.00122.53           C
ATOM   2042  CB  LEU  1093      12.947  -7.992   9.112  1.00122.53           C
ATOM   2043  CG  LEU  1093      11.825  -7.000   8.748  1.00122.53           C
ATOM   2044  CD1 LEU  1093      10.411  -7.423   9.143  1.00122.53           C
ATOM   2045  CD2 LEU  1093      12.093  -5.638   9.367  1.00122.53           C
ATOM   2046  C   LEU  1093      11.947  -9.441  10.964  1.00122.53           C
ATOM   2047  O   LEU  1093      11.094  -9.142  11.795  1.00122.53           O
ATOM   2048  H   LEU  1093      15.039  -8.990  10.043  1.00  0.00           H
ATOM   2049  HA  LEU  1093      12.937  -7.566  11.241  1.00  0.00           H
ATOM   2050  HB2 LEU  1093      12.829  -8.877   8.488  1.00  0.00           H
ATOM   2051  HB3 LEU  1093      13.892  -7.527   8.826  1.00  0.00           H
ATOM   2052  HG  LEU  1093      11.845  -6.878   7.664  1.00  0.00           H
ATOM   2053 HD21 LEU  1093      11.354  -4.931   9.014  1.00  0.00           H
ATOM   2054 HD22 LEU  1093      12.018  -5.696  10.452  1.00  0.00           H
ATOM   2055 HD23 LEU  1093      13.081  -5.281   9.078  1.00  0.00           H
ATOM   2056 HD11 LEU  1093      10.265  -7.307  10.216  1.00  0.00           H
ATOM   2057 HD12 LEU  1093       9.683  -6.790   8.636  1.00  0.00           H
ATOM   2058 HD13 LEU  1093      10.233  -8.462   8.871  1.00  0.00           H
ATOM   2059  N   ILE  1094      12.051 -10.671  10.449  1.00135.98           N
ATOM   2060  CA  ILE  1094      11.068 -11.741  10.661  1.00135.98           C
ATOM   2061  CB  ILE  1094      11.409 -12.918   9.710  1.00135.98           C
ATOM   2062  CG1 ILE  1094      10.238 -13.874   9.409  1.00135.98           C
ATOM   2063  CG2 ILE  1094      12.660 -13.710  10.127  1.00135.98           C
ATOM   2064  CD1 ILE  1094       9.687 -14.717  10.566  1.00135.98           C
ATOM   2065  C   ILE  1094      10.956 -12.135  12.144  1.00135.98           C
ATOM   2066  O   ILE  1094       9.848 -12.147  12.676  1.00135.98           O
ATOM   2067  H   ILE  1094      12.823 -10.854   9.818  1.00  0.00           H
ATOM   2068  HA  ILE  1094      10.092 -11.351  10.368  1.00  0.00           H
ATOM   2069  HB  ILE  1094      11.646 -12.464   8.746  1.00  0.00           H
ATOM   2070 HG12 ILE  1094       9.422 -13.287   8.988  1.00  0.00           H
ATOM   2071 HG13 ILE  1094      10.566 -14.563   8.629  1.00  0.00           H
ATOM   2072 HG21 ILE  1094      12.922 -14.421   9.344  1.00  0.00           H
ATOM   2073 HG22 ILE  1094      12.495 -14.256  11.055  1.00  0.00           H
ATOM   2074 HG23 ILE  1094      13.493 -13.029  10.273  1.00  0.00           H
ATOM   2075 HD11 ILE  1094       9.028 -15.486  10.166  1.00  0.00           H
ATOM   2076 HD12 ILE  1094      10.489 -15.209  11.114  1.00  0.00           H
ATOM   2077 HD13 ILE  1094       9.107 -14.091  11.239  1.00  0.00           H
ATOM   2078  N   THR  1095      12.080 -12.243  12.864  1.00 32.60           N
ATOM   2079  CA  THR  1095      12.101 -12.592  14.295  1.00 32.60           C
ATOM   2080  CB  THR  1095      13.506 -12.990  14.768  1.00 32.60           C
ATOM   2081  OG1 THR  1095      14.481 -12.060  14.357  1.00 32.60           O
ATOM   2082  CG2 THR  1095      13.918 -14.346  14.200  1.00 32.60           C
ATOM   2083  C   THR  1095      11.568 -11.492  15.206  1.00 32.60           C
ATOM   2084  O   THR  1095      10.971 -11.811  16.226  1.00 32.60           O
ATOM   2085  H   THR  1095      12.974 -12.107  12.410  1.00  0.00           H
ATOM   2086  HA  THR  1095      11.452 -13.451  14.449  1.00  0.00           H
ATOM   2087  HB  THR  1095      13.511 -13.057  15.856  1.00  0.00           H
ATOM   2088  HG1 THR  1095      14.249 -11.177  14.667  1.00  0.00           H
ATOM   2089 HG21 THR  1095      14.902 -14.611  14.587  1.00  0.00           H
ATOM   2090 HG22 THR  1095      13.199 -15.107  14.503  1.00  0.00           H
ATOM   2091 HG23 THR  1095      13.967 -14.300  13.113  1.00  0.00           H
ATOM   2092  N   CYS  1096      11.667 -10.219  14.822  1.00 43.32           N
ATOM   2093  CA  CYS  1096      11.050  -9.132  15.585  1.00 43.32           C
ATOM   2094  CB  CYS  1096      11.864  -7.856  15.346  1.00 43.32           C
ATOM   2095  SG  CYS  1096      13.562  -8.131  15.939  1.00 43.32           S
ATOM   2096  C   CYS  1096       9.559  -8.966  15.243  1.00 43.32           C
ATOM   2097  O   CYS  1096       8.717  -8.933  16.140  1.00 43.32           O
ATOM   2098  H   CYS  1096      12.210  -9.985  13.997  1.00  0.00           H
ATOM   2099  HA  CYS  1096      11.100  -9.367  16.650  1.00  0.00           H
ATOM   2100  HB2 CYS  1096      11.419  -7.014  15.878  1.00  0.00           H
ATOM   2101  HB3 CYS  1096      11.889  -7.633  14.278  1.00  0.00           H
ATOM   2102  HG  CYS  1096      13.373  -7.850  17.232  1.00  0.00           H
ATOM   2103  N   PHE  1097       9.199  -8.982  13.955  1.00 75.67           N
ATOM   2104  CA  PHE  1097       7.813  -8.773  13.524  1.00 75.67           C
ATOM   2105  CB  PHE  1097       7.743  -8.474  12.020  1.00 75.67           C
ATOM   2106  CG  PHE  1097       7.744  -7.001  11.661  1.00 75.67           C
ATOM   2107  CD1 PHE  1097       8.509  -6.074  12.396  1.00 75.67           C
ATOM   2108  CD2 PHE  1097       6.897  -6.549  10.629  1.00 75.67           C
ATOM   2109  CE1 PHE  1097       8.394  -4.703  12.126  1.00 75.67           C
ATOM   2110  CE2 PHE  1097       6.798  -5.177  10.348  1.00 75.67           C
ATOM   2111  CZ  PHE  1097       7.535  -4.256  11.106  1.00 75.67           C
ATOM   2112  C   PHE  1097       6.877  -9.931  13.877  1.00 75.67           C
ATOM   2113  O   PHE  1097       5.705  -9.677  14.152  1.00 75.67           O
ATOM   2114  H   PHE  1097       9.919  -9.078  13.245  1.00  0.00           H
ATOM   2115  HA  PHE  1097       7.420  -7.906  14.054  1.00  0.00           H
ATOM   2116  HB2 PHE  1097       8.539  -8.991  11.487  1.00  0.00           H
ATOM   2117  HB3 PHE  1097       6.800  -8.874  11.656  1.00  0.00           H
ATOM   2118  HD1 PHE  1097       9.165  -6.401  13.189  1.00  0.00           H
ATOM   2119  HD2 PHE  1097       6.302  -7.258  10.070  1.00  0.00           H
ATOM   2120  HE1 PHE  1097       8.965  -3.991  12.707  1.00  0.00           H
ATOM   2121  HE2 PHE  1097       6.138  -4.826   9.570  1.00  0.00           H
ATOM   2122  HZ  PHE  1097       7.449  -3.199  10.903  1.00  0.00           H
ATOM   2123  N   GLN  1098       7.366 -11.176  13.928  1.00 92.08           N
ATOM   2124  CA  GLN  1098       6.534 -12.325  14.302  1.00 92.08           C
ATOM   2125  CB  GLN  1098       7.299 -13.643  14.071  1.00 92.08           C
ATOM   2126  CG  GLN  1098       8.463 -13.868  15.046  1.00 92.08           C
ATOM   2127  CD  GLN  1098       9.275 -15.124  14.770  1.00 92.08           C
ATOM   2128  OE1 GLN  1098       9.365 -15.619  13.653  1.00 92.08           O
ATOM   2129  NE2 GLN  1098       9.707 -15.819  15.793  1.00 92.08           N
ATOM   2130  C   GLN  1098       5.984 -12.209  15.740  1.00 92.08           C
ATOM   2131  O   GLN  1098       4.800 -12.473  15.937  1.00 92.08           O
ATOM   2132  H   GLN  1098       8.335 -11.336  13.670  1.00  0.00           H
ATOM   2133  HA  GLN  1098       5.673 -12.329  13.632  1.00  0.00           H
ATOM   2134  HB2 GLN  1098       6.611 -14.474  14.199  1.00  0.00           H
ATOM   2135  HB3 GLN  1098       7.659 -13.664  13.041  1.00  0.00           H
ATOM   2136  HG2 GLN  1098       8.064 -13.953  16.050  1.00  0.00           H
ATOM   2137  HG3 GLN  1098       9.130 -13.015  15.013  1.00  0.00           H
ATOM   2138 HE21 GLN  1098       9.519 -15.474  16.753  1.00  0.00           H
ATOM   2139 HE22 GLN  1098      10.319 -16.589  15.624  1.00  0.00           H
ATOM   2140  N   GLU  1099       6.749 -11.610  16.663  1.00 82.77           N
ATOM   2141  CA  GLU  1099       6.312 -11.372  18.051  1.00 82.77           C
ATOM   2142  CB  GLU  1099       7.489 -11.491  19.050  1.00 82.77           C
ATOM   2143  CG  GLU  1099       8.525 -12.627  18.855  1.00 82.77           C
ATOM   2144  CD  GLU  1099       7.988 -14.068  18.668  1.00 82.77           C
ATOM   2145  OE1 GLU  1099       6.772 -14.214  18.411  1.00 82.77           O
ATOM   2146  OE2 GLU  1099       8.821 -14.939  18.314  1.00 82.77           O
ATOM   2147  C   GLU  1099       5.587 -10.023  18.211  1.00 82.77           C
ATOM   2148  O   GLU  1099       4.644  -9.922  18.992  1.00 82.77           O
ATOM   2149  H   GLU  1099       7.705 -11.390  16.426  1.00  0.00           H
ATOM   2150  HA  GLU  1099       5.584 -12.136  18.325  1.00  0.00           H
ATOM   2151  HB2 GLU  1099       7.059 -11.596  20.047  1.00  0.00           H
ATOM   2152  HB3 GLU  1099       8.036 -10.547  19.057  1.00  0.00           H
ATOM   2153  HG2 GLU  1099       9.103 -12.384  17.964  1.00  0.00           H
ATOM   2154  HG3 GLU  1099       9.218 -12.588  19.705  1.00  0.00           H
ATOM   2155  N   ALA  1100       5.909  -9.026  17.375  1.00 43.78           N
ATOM   2156  CA  ALA  1100       5.196  -7.741  17.323  1.00 43.78           C
ATOM   2157  CB  ALA  1100       6.016  -6.752  16.486  1.00 43.78           C
ATOM   2158  C   ALA  1100       3.755  -7.853  16.779  1.00 43.78           C
ATOM   2159  O   ALA  1100       2.929  -6.975  17.045  1.00 43.78           O
ATOM   2160  H   ALA  1100       6.709  -9.151  16.767  1.00  0.00           H
ATOM   2161  HA  ALA  1100       5.125  -7.349  18.338  1.00  0.00           H
ATOM   2162  HB1 ALA  1100       5.979  -7.039  15.437  1.00  0.00           H
ATOM   2163  HB2 ALA  1100       5.594  -5.752  16.595  1.00  0.00           H
ATOM   2164  HB3 ALA  1100       7.052  -6.733  16.826  1.00  0.00           H
ATOM   2165  N   ILE  1101       3.445  -8.909  16.011  1.00105.85           N
ATOM   2166  CA  ILE  1101       2.064  -9.305  15.680  1.00105.85           C
ATOM   2167  CB  ILE  1101       1.952  -9.662  14.179  1.00105.85           C
ATOM   2168  CG1 ILE  1101       0.474  -9.652  13.732  1.00105.85           C
ATOM   2169  CG2 ILE  1101       2.606 -11.009  13.841  1.00105.85           C
ATOM   2170  CD1 ILE  1101       0.287  -9.752  12.212  1.00105.85           C
ATOM   2171  C   ILE  1101       1.525 -10.398  16.625  1.00105.85           C
ATOM   2172  O   ILE  1101       0.371 -10.318  17.044  1.00105.85           O
ATOM   2173  H   ILE  1101       4.205  -9.516  15.727  1.00  0.00           H
ATOM   2174  HA  ILE  1101       1.427  -8.437  15.843  1.00  0.00           H
ATOM   2175  HB  ILE  1101       2.474  -8.884  13.618  1.00  0.00           H
ATOM   2176 HG12 ILE  1101      -0.063 -10.473  14.209  1.00  0.00           H
ATOM   2177 HG13 ILE  1101       0.019  -8.716  14.059  1.00  0.00           H
ATOM   2178 HG21 ILE  1101       2.636 -11.167  12.765  1.00  0.00           H
ATOM   2179 HG22 ILE  1101       2.050 -11.820  14.307  1.00  0.00           H
ATOM   2180 HG23 ILE  1101       3.626 -11.030  14.208  1.00  0.00           H
ATOM   2181 HD11 ILE  1101      -0.765  -9.607  11.968  1.00  0.00           H
ATOM   2182 HD12 ILE  1101       0.876  -8.982  11.712  1.00  0.00           H
ATOM   2183 HD13 ILE  1101       0.593 -10.735  11.853  1.00  0.00           H
ATOM   2184  N   GLY  1102       2.383 -11.321  17.077  1.00124.85           N
ATOM   2185  CA  GLY  1102       2.174 -12.191  18.236  1.00124.85           C
ATOM   2186  C   GLY  1102       0.968 -13.128  18.122  1.00124.85           C
ATOM   2187  O   GLY  1102       1.068 -14.238  17.594  1.00124.85           O
ATOM   2188  H   GLY  1102       3.309 -11.354  16.665  1.00  0.00           H
ATOM   2189  HA2 GLY  1102       3.066 -12.805  18.371  1.00  0.00           H
ATOM   2190  HA3 GLY  1102       2.067 -11.572  19.128  1.00  0.00           H
ATOM   2191  N   TYR  1103      -0.136 -12.740  18.765  1.00 93.87           N
ATOM   2192  CA  TYR  1103      -1.327 -13.560  19.019  1.00 93.87           C
ATOM   2193  CB  TYR  1103      -2.246 -12.826  20.010  1.00 93.87           C
ATOM   2194  CG  TYR  1103      -1.618 -12.588  21.371  1.00 93.87           C
ATOM   2195  CD1 TYR  1103      -1.623 -13.617  22.333  1.00 93.87           C
ATOM   2196  CD2 TYR  1103      -1.021 -11.347  21.672  1.00 93.87           C
ATOM   2197  CE1 TYR  1103      -1.031 -13.407  23.593  1.00 93.87           C
ATOM   2198  CE2 TYR  1103      -0.424 -11.136  22.931  1.00 93.87           C
ATOM   2199  CZ  TYR  1103      -0.427 -12.170  23.894  1.00 93.87           C
ATOM   2200  OH  TYR  1103       0.145 -11.987  25.112  1.00 93.87           O
ATOM   2201  C   TYR  1103      -2.072 -13.960  17.732  1.00 93.87           C
ATOM   2202  O   TYR  1103      -3.096 -13.384  17.360  1.00 93.87           O
ATOM   2203  H   TYR  1103      -0.136 -11.798  19.128  1.00  0.00           H
ATOM   2204  HA  TYR  1103      -0.999 -14.482  19.501  1.00  0.00           H
ATOM   2205  HB2 TYR  1103      -2.547 -11.870  19.580  1.00  0.00           H
ATOM   2206  HB3 TYR  1103      -3.150 -13.419  20.151  1.00  0.00           H
ATOM   2207  HD1 TYR  1103      -2.080 -14.571  22.109  1.00  0.00           H
ATOM   2208  HD2 TYR  1103      -1.021 -10.554  20.937  1.00  0.00           H
ATOM   2209  HE1 TYR  1103      -1.029 -14.187  24.340  1.00  0.00           H
ATOM   2210  HE2 TYR  1103       0.033 -10.186  23.160  1.00  0.00           H
ATOM   2211  HH  TYR  1103       0.615 -11.155  25.180  1.00  0.00           H
ATOM   2212  N   GLN  1104      -1.580 -15.007  17.066  1.00 67.20           N
ATOM   2213  CA  GLN  1104      -2.143 -15.512  15.816  1.00 67.20           C
ATOM   2214  CB  GLN  1104      -1.149 -16.482  15.148  1.00 67.20           C
ATOM   2215  CG  GLN  1104      -1.565 -16.748  13.686  1.00 67.20           C
ATOM   2216  CD  GLN  1104      -0.722 -17.776  12.937  1.00 67.20           C
ATOM   2217  OE1 GLN  1104      -0.976 -18.061  11.782  1.00 67.20           O
ATOM   2218  NE2 GLN  1104       0.227 -18.450  13.550  1.00 67.20           N
ATOM   2219  C   GLN  1104      -3.530 -16.154  16.016  1.00 67.20           C
ATOM   2220  O   GLN  1104      -3.659 -17.379  16.091  1.00 67.20           O
ATOM   2221  H   GLN  1104      -0.659 -15.325  17.347  1.00  0.00           H
ATOM   2222  HA  GLN  1104      -2.267 -14.657  15.151  1.00  0.00           H
ATOM   2223  HB2 GLN  1104      -0.148 -16.054  15.167  1.00  0.00           H
ATOM   2224  HB3 GLN  1104      -1.122 -17.419  15.707  1.00  0.00           H
ATOM   2225  HG2 GLN  1104      -2.591 -17.110  13.663  1.00  0.00           H
ATOM   2226  HG3 GLN  1104      -1.522 -15.810  13.133  1.00  0.00           H
ATOM   2227 HE21 GLN  1104       0.456 -18.255  14.507  1.00  0.00           H
ATOM   2228 HE22 GLN  1104       0.741 -19.093  12.974  1.00  0.00           H
ATOM   2229  N   ASN  1105      -4.587 -15.355  15.846  1.00 81.50           N
ATOM   2230  CA  ASN  1105      -5.897 -15.888  15.473  1.00 81.50           C
ATOM   2231  CB  ASN  1105      -6.951 -14.768  15.480  1.00 81.50           C
ATOM   2232  CG  ASN  1105      -8.369 -15.313  15.389  1.00 81.50           C
ATOM   2233  OD1 ASN  1105      -8.604 -16.505  15.298  1.00 81.50           O
ATOM   2234  ND2 ASN  1105      -9.362 -14.457  15.406  1.00 81.50           N
ATOM   2235  C   ASN  1105      -5.790 -16.607  14.112  1.00 81.50           C
ATOM   2236  O   ASN  1105      -5.117 -16.119  13.196  1.00 81.50           O
ATOM   2237  H   ASN  1105      -4.428 -14.356  15.843  1.00  0.00           H
ATOM   2238  HA  ASN  1105      -6.177 -16.626  16.229  1.00  0.00           H
ATOM   2239  HB2 ASN  1105      -6.776 -14.093  14.643  1.00  0.00           H
ATOM   2240  HB3 ASN  1105      -6.869 -14.203  16.409  1.00  0.00           H
ATOM   2241 HD21 ASN  1105      -9.197 -13.478  15.548  1.00  0.00           H
ATOM   2242 HD22 ASN  1105     -10.286 -14.854  15.401  1.00  0.00           H
ATOM   2243  N   LYS  1106      -6.350 -17.821  14.030  1.00 84.74           N
ATOM   2244  CA  LYS  1106      -6.013 -18.832  13.019  1.00 84.74           C
ATOM   2245  CB  LYS  1106      -6.790 -20.144  13.285  1.00 84.74           C
ATOM   2246  CG  LYS  1106      -5.955 -21.163  14.083  1.00 84.74           C
ATOM   2247  CD  LYS  1106      -6.755 -22.447  14.373  1.00 84.74           C
ATOM   2248  CE  LYS  1106      -5.896 -23.562  14.994  1.00 84.74           C
ATOM   2249  NZ  LYS  1106      -4.995 -24.202  13.999  1.00 84.74           N
ATOM   2250  C   LYS  1106      -6.182 -18.350  11.570  1.00 84.74           C
ATOM   2251  O   LYS  1106      -6.921 -17.413  11.243  1.00 84.74           O
ATOM   2252  H   LYS  1106      -6.980 -18.077  14.782  1.00  0.00           H
ATOM   2253  HA  LYS  1106      -4.946 -19.039  13.131  1.00  0.00           H
ATOM   2254  HB2 LYS  1106      -7.717 -19.926  13.819  1.00  0.00           H
ATOM   2255  HB3 LYS  1106      -7.060 -20.607  12.333  1.00  0.00           H
ATOM   2256  HG2 LYS  1106      -5.640 -20.718  15.028  1.00  0.00           H
ATOM   2257  HG3 LYS  1106      -5.066 -21.416  13.502  1.00  0.00           H
ATOM   2258  HD2 LYS  1106      -7.556 -22.199  15.073  1.00  0.00           H
ATOM   2259  HD3 LYS  1106      -7.217 -22.814  13.454  1.00  0.00           H
ATOM   2260  HE2 LYS  1106      -5.318 -23.142  15.824  1.00  0.00           H
ATOM   2261  HE3 LYS  1106      -6.570 -24.317  15.413  1.00  0.00           H
ATOM   2262  HZ1 LYS  1106      -4.454 -24.941  14.433  1.00  0.00           H
ATOM   2263  HZ2 LYS  1106      -4.355 -23.525  13.606  1.00  0.00           H
ATOM   2264  HZ3 LYS  1106      -5.532 -24.608  13.242  1.00  0.00           H
ATOM   2265  N   LYS  1107      -5.413 -18.986  10.686  1.00110.24           N
ATOM   2266  CA  LYS  1107      -5.605 -18.941   9.233  1.00110.24           C
ATOM   2267  CB  LYS  1107      -4.272 -18.630   8.509  1.00110.24           C
ATOM   2268  CG  LYS  1107      -3.323 -17.580   9.127  1.00110.24           C
ATOM   2269  CD  LYS  1107      -3.935 -16.310   9.738  1.00110.24           C
ATOM   2270  CE  LYS  1107      -4.988 -15.635   8.855  1.00110.24           C
ATOM   2271  NZ  LYS  1107      -5.946 -14.872   9.694  1.00110.24           N
ATOM   2272  C   LYS  1107      -6.213 -20.273   8.761  1.00110.24           C
ATOM   2273  O   LYS  1107      -6.339 -21.203   9.565  1.00110.24           O
ATOM   2274  H   LYS  1107      -4.840 -19.740  11.033  1.00  0.00           H
ATOM   2275  HA  LYS  1107      -6.332 -18.171   8.983  1.00  0.00           H
ATOM   2276  HB2 LYS  1107      -4.508 -18.318   7.490  1.00  0.00           H
ATOM   2277  HB3 LYS  1107      -3.702 -19.559   8.423  1.00  0.00           H
ATOM   2278  HG2 LYS  1107      -2.756 -18.073   9.915  1.00  0.00           H
ATOM   2279  HG3 LYS  1107      -2.608 -17.282   8.359  1.00  0.00           H
ATOM   2280  HD2 LYS  1107      -4.377 -16.571  10.696  1.00  0.00           H
ATOM   2281  HD3 LYS  1107      -3.134 -15.601   9.951  1.00  0.00           H
ATOM   2282  HE2 LYS  1107      -4.481 -14.988   8.129  1.00  0.00           H
ATOM   2283  HE3 LYS  1107      -5.529 -16.402   8.295  1.00  0.00           H
ATOM   2284  HZ1 LYS  1107      -6.645 -14.415   9.123  1.00  0.00           H
ATOM   2285  HZ2 LYS  1107      -5.454 -14.178  10.241  1.00  0.00           H
ATOM   2286  HZ3 LYS  1107      -6.409 -15.509  10.344  1.00  0.00           H
ATOM   2287  N   ARG  1108      -6.600 -20.327   7.486  1.00 74.37           N
ATOM   2288  CA  ARG  1108      -6.530 -21.581   6.718  1.00 74.37           C
ATOM   2289  CB  ARG  1108      -7.436 -21.485   5.480  1.00 74.37           C
ATOM   2290  CG  ARG  1108      -7.354 -22.769   4.637  1.00 74.37           C
ATOM   2291  CD  ARG  1108      -8.304 -22.730   3.440  1.00 74.37           C
ATOM   2292  NE  ARG  1108      -8.172 -23.959   2.637  1.00 74.37           N
ATOM   2293  CZ  ARG  1108      -8.931 -24.334   1.628  1.00 74.37           C
ATOM   2294  NH1 ARG  1108      -9.926 -23.608   1.205  1.00 74.37           N
ATOM   2295  NH2 ARG  1108      -8.703 -25.460   1.019  1.00 74.37           N
ATOM   2296  C   ARG  1108      -5.071 -21.815   6.336  1.00 74.37           C
ATOM   2297  O   ARG  1108      -4.418 -20.795   6.048  1.00 74.37           O
ATOM   2298  OXT ARG  1108      -4.705 -23.006   6.258  1.00 74.37           O
ATOM   2299  H   ARG  1108      -6.336 -19.526   6.940  1.00  0.00           H
ATOM   2300  HA  ARG  1108      -6.826 -22.426   7.336  1.00  0.00           H
ATOM   2301  HB2 ARG  1108      -8.466 -21.332   5.803  1.00  0.00           H
ATOM   2302  HB3 ARG  1108      -7.125 -20.637   4.867  1.00  0.00           H
ATOM   2303  HG2 ARG  1108      -6.340 -22.892   4.254  1.00  0.00           H
ATOM   2304  HG3 ARG  1108      -7.602 -23.627   5.265  1.00  0.00           H
ATOM   2305  HD2 ARG  1108      -8.059 -21.865   2.822  1.00  0.00           H
ATOM   2306  HD3 ARG  1108      -9.329 -22.632   3.805  1.00  0.00           H
ATOM   2307  HE  ARG  1108      -7.406 -24.564   2.891  1.00  0.00           H
ATOM   2308 HH11 ARG  1108     -10.108 -22.732   1.659  1.00  0.00           H
ATOM   2309 HH12 ARG  1108     -10.492 -23.911   0.435  1.00  0.00           H
ATOM   2310 HH21 ARG  1108      -7.943 -26.047   1.319  1.00  0.00           H
ATOM   2311 HH22 ARG  1108      -9.282 -25.750   0.254  1.00  0.00           H
END
