# Supplementary material for: Cytokinin perception in potato: new features of canonical players
Source: J Exp Bot. 2018 May 24;69(16):3839–53. doi: 10.1093/jxb/ery199 (PMC6054150; doi:10.1093/jxb/ery199)
Supplement: Supplementary Dataset S1 [file ery199_suppl_supplementary_dataset_s1.zip › Supplementary_File/04_REC-like_domain/StHK3_RLD.pdb]

EXPDTA    THEORETICAL MODEL, MODELLER 9.19 2018/03/23 16:12:27
REMARK   6 MODELLER OBJECTIVE FUNCTION:       607.1984
REMARK   6 MODELLER BEST TEMPLATE % SEQ ID:  15.038
REMARK   6 SEQUENCE: StHK3
REMARK   6 ALIGNMENT: query-mult.ali
REMARK   6 DOPE score: -13993.34863
REMARK   6 GA341 score: 0.45478
REMARK   6 TEMPLATE: 1dcfA 1:A - 134:A MODELS 1: - 138: AT 15.0%
HELIX    1   1 THR    747  LEU    760  1                                  14
HELIX    2   2 LEU    770  TYR    776  1                                   7
HELIX    3   3 ASP    797  ARG    809  1                                  13
HELIX    4   4 SER    828  GLY    837  1                                  10
HELIX    5   5 GLU    850  MET    861  1                                  12
SHEET    1   1 1 ARG   739  VAL   743  0
SHEET    2   2 1 HIS   763  VAL   767  0
SHEET    3   3 1 MET   786  GLU   790  0
SHEET    4   4 1 LYS   818  ALA   823  0
SHEET    5   5 1 ILE   843  MET   845  0
ATOM      1  N   ILE   731      22.253 -14.664  16.369  1.00129.65           N
ATOM      2  CA  ILE   731      22.355 -13.509  15.450  1.00129.65           C
ATOM      3  CB  ILE   731      23.507 -13.634  14.426  1.00129.65           C
ATOM      4  CG1 ILE   731      23.381 -14.782  13.397  1.00129.65           C
ATOM      5  CG2 ILE   731      24.864 -13.634  15.151  1.00129.65           C
ATOM      6  CD1 ILE   731      23.545 -16.218  13.915  1.00129.65           C
ATOM      7  C   ILE   731      21.013 -13.267  14.770  1.00129.65           C
ATOM      8  O   ILE   731      20.172 -14.158  14.808  1.00129.65           O
ATOM      9  HA  ILE   731      22.556 -12.626  16.053  1.00  0.00           H
ATOM     10  HB  ILE   731      23.492 -12.721  13.830  1.00  0.00           H
ATOM     11 HG12 ILE   731      22.417 -14.706  12.892  1.00  0.00           H
ATOM     12 HG13 ILE   731      24.147 -14.623  12.635  1.00  0.00           H
ATOM     13  H1  ILE   731      21.531 -14.488  17.056  1.00  0.00           H
ATOM     14  H2  ILE   731      21.970 -15.478  15.838  1.00  0.00           H
ATOM     15  H3  ILE   731      23.139 -14.836  16.823  1.00  0.00           H
ATOM     16 HG21 ILE   731      25.666 -13.627  14.410  1.00  0.00           H
ATOM     17 HG22 ILE   731      24.964 -12.727  15.750  1.00  0.00           H
ATOM     18 HG23 ILE   731      24.995 -14.508  15.788  1.00  0.00           H
ATOM     19 HD11 ILE   731      23.559 -16.899  13.063  1.00  0.00           H
ATOM     20 HD12 ILE   731      22.710 -16.500  14.553  1.00  0.00           H
ATOM     21 HD13 ILE   731      24.485 -16.330  14.454  1.00  0.00           H
ATOM     22  N   SER   732      20.809 -12.069  14.227  1.00 90.11           N
ATOM     23  CA  SER   732      19.598 -11.633  13.518  1.00 90.11           C
ATOM     24  CB  SER   732      18.606 -10.945  14.470  1.00 90.11           C
ATOM     25  OG  SER   732      18.403 -11.710  15.649  1.00 90.11           O
ATOM     26  C   SER   732      20.017 -10.642  12.433  1.00 90.11           C
ATOM     27  O   SER   732      20.745  -9.692  12.732  1.00 90.11           O
ATOM     28  H   SER   732      21.554 -11.381  14.288  1.00  0.00           H
ATOM     29  HA  SER   732      19.104 -12.487  13.052  1.00  0.00           H
ATOM     30  HB2 SER   732      17.653 -10.794  13.960  1.00  0.00           H
ATOM     31  HB3 SER   732      19.001  -9.971  14.759  1.00  0.00           H
ATOM     32  HG  SER   732      17.892 -12.490  15.399  1.00  0.00           H
ATOM     33  N   SER   733      19.665 -10.916  11.177  1.00 86.80           N
ATOM     34  CA  SER   733      19.921 -10.008  10.046  1.00 86.80           C
ATOM     35  CB  SER   733      20.082 -10.843   8.770  1.00 86.80           C
ATOM     36  OG  SER   733      20.509 -10.010   7.711  1.00 86.80           O
ATOM     37  C   SER   733      18.793  -8.979   9.858  1.00 86.80           C
ATOM     38  O   SER   733      18.833  -8.151   8.947  1.00 86.80           O
ATOM     39  H   SER   733      18.947 -11.626  11.021  1.00  0.00           H
ATOM     40  HA  SER   733      20.851  -9.466  10.219  1.00  0.00           H
ATOM     41  HB2 SER   733      20.824 -11.626   8.933  1.00  0.00           H
ATOM     42  HB3 SER   733      19.127 -11.308   8.513  1.00  0.00           H
ATOM     43  HG  SER   733      19.854  -9.299   7.638  1.00  0.00           H
ATOM     44  N   ASP   734      17.711  -9.169  10.602  1.00 73.46           N
ATOM     45  CA  ASP   734      16.345  -8.937  10.172  1.00 73.46           C
ATOM     46  CB  ASP   734      15.888 -10.106   9.284  1.00 73.46           C
ATOM     47  CG  ASP   734      15.992 -11.498   9.940  1.00 73.46           C
ATOM     48  OD1 ASP   734      17.076 -11.829  10.495  1.00 73.46           O
ATOM     49  OD2 ASP   734      15.036 -12.268   9.720  1.00 73.46           O
ATOM     50  C   ASP   734      15.432  -8.844  11.403  1.00 73.46           C
ATOM     51  O   ASP   734      15.711  -9.411  12.462  1.00 73.46           O
ATOM     52  H   ASP   734      17.763  -9.948  11.245  1.00  0.00           H
ATOM     53  HA  ASP   734      16.282  -8.009   9.603  1.00  0.00           H
ATOM     54  HB2 ASP   734      14.855  -9.921   8.990  1.00  0.00           H
ATOM     55  HB3 ASP   734      16.488 -10.110   8.371  1.00  0.00           H
ATOM     56  N   PHE   735      14.409  -7.996  11.305  1.00128.24           N
ATOM     57  CA  PHE   735      13.679  -7.445  12.449  1.00128.24           C
ATOM     58  CB  PHE   735      14.396  -6.155  12.904  1.00128.24           C
ATOM     59  CG  PHE   735      15.840  -6.364  13.352  1.00128.24           C
ATOM     60  CD1 PHE   735      16.121  -6.757  14.672  1.00128.24           C
ATOM     61  CD2 PHE   735      16.894  -6.288  12.421  1.00128.24           C
ATOM     62  CE1 PHE   735      17.433  -7.101  15.049  1.00128.24           C
ATOM     63  CE2 PHE   735      18.204  -6.630  12.793  1.00128.24           C
ATOM     64  CZ  PHE   735      18.474  -7.043  14.107  1.00128.24           C
ATOM     65  C   PHE   735      12.185  -7.270  12.106  1.00128.24           C
ATOM     66  O   PHE   735      11.527  -6.312  12.519  1.00128.24           O
ATOM     67  H   PHE   735      14.276  -7.516  10.419  1.00  0.00           H
ATOM     68  HA  PHE   735      13.722  -8.163  13.269  1.00  0.00           H
ATOM     69  HB2 PHE   735      14.389  -5.444  12.077  1.00  0.00           H
ATOM     70  HB3 PHE   735      13.836  -5.710  13.724  1.00  0.00           H
ATOM     71  HD1 PHE   735      15.315  -6.850  15.382  1.00  0.00           H
ATOM     72  HD2 PHE   735      16.686  -6.068  11.389  1.00  0.00           H
ATOM     73  HE1 PHE   735      17.635  -7.442  16.052  1.00  0.00           H
ATOM     74  HE2 PHE   735      18.986  -6.641  12.048  1.00  0.00           H
ATOM     75  HZ  PHE   735      19.477  -7.341  14.379  1.00  0.00           H
ATOM     76  N   HIS   736      11.674  -8.174  11.260  1.00 77.07           N
ATOM     77  CA  HIS   736      10.332  -8.140  10.669  1.00 77.07           C
ATOM     78  ND1 HIS   736      11.005  -8.820   7.537  1.00 77.07           N
ATOM     79  CG  HIS   736      11.027  -9.589   8.703  1.00 77.07           C
ATOM     80  CB  HIS   736      10.084  -9.423   9.864  1.00 77.07           C
ATOM     81  NE2 HIS   736      12.640 -10.297   7.396  1.00 77.07           N
ATOM     82  CD2 HIS   736      12.042 -10.495   8.619  1.00 77.07           C
ATOM     83  CE1 HIS   736      12.001  -9.293   6.771  1.00 77.07           C
ATOM     84  C   HIS   736       9.222  -7.938  11.706  1.00 77.07           C
ATOM     85  O   HIS   736       9.153  -8.643  12.708  1.00 77.07           O
ATOM     86  H   HIS   736      12.295  -8.905  10.945  1.00  0.00           H
ATOM     87  HA  HIS   736      10.296  -7.311   9.968  1.00  0.00           H
ATOM     88  HB2 HIS   736       9.068  -9.404   9.471  1.00  0.00           H
ATOM     89  HB3 HIS   736      10.171 -10.288  10.522  1.00  0.00           H
ATOM     90  HD2 HIS   736      12.325 -11.234   9.360  1.00  0.00           H
ATOM     91  HE1 HIS   736      12.247  -8.919   5.785  1.00  0.00           H
ATOM     92  HE2 HIS   736      13.426 -10.825   7.038  1.00  0.00           H
ATOM     93  N   GLY   737       8.327  -6.981  11.452  1.00 27.21           N
ATOM     94  CA  GLY   737       7.158  -6.734  12.305  1.00 27.21           C
ATOM     95  C   GLY   737       7.446  -6.058  13.654  1.00 27.21           C
ATOM     96  O   GLY   737       6.499  -5.641  14.321  1.00 27.21           O
ATOM     97  H   GLY   737       8.474  -6.395  10.639  1.00  0.00           H
ATOM     98  HA2 GLY   737       6.451  -6.106  11.766  1.00  0.00           H
ATOM     99  HA3 GLY   737       6.673  -7.689  12.517  1.00  0.00           H
ATOM    100  N   MET   738       8.710  -5.773  13.993  1.00 47.49           N
ATOM    101  CA  MET   738       9.034  -4.856  15.091  1.00 47.49           C
ATOM    102  CB  MET   738      10.562  -4.742  15.254  1.00 47.49           C
ATOM    103  CG  MET   738      10.952  -3.837  16.434  1.00 47.49           C
ATOM    104  SD  MET   738      12.645  -3.179  16.430  1.00 47.49           S
ATOM    105  CE  MET   738      13.641  -4.685  16.562  1.00 47.49           C
ATOM    106  C   MET   738       8.420  -3.478  14.807  1.00 47.49           C
ATOM    107  O   MET   738       8.714  -2.893  13.770  1.00 47.49           O
ATOM    108  H   MET   738       9.463  -6.122  13.411  1.00  0.00           H
ATOM    109  HA  MET   738       8.608  -5.253  16.012  1.00  0.00           H
ATOM    110  HB2 MET   738      10.988  -5.735  15.409  1.00  0.00           H
ATOM    111  HB3 MET   738      10.985  -4.326  14.340  1.00  0.00           H
ATOM    112  HG2 MET   738      10.775  -4.386  17.357  1.00  0.00           H
ATOM    113  HG3 MET   738      10.302  -2.965  16.442  1.00  0.00           H
ATOM    114  HE1 MET   738      13.541  -5.104  17.560  1.00  0.00           H
ATOM    115  HE2 MET   738      13.310  -5.419  15.829  1.00  0.00           H
ATOM    116  HE3 MET   738      14.688  -4.443  16.378  1.00  0.00           H
ATOM    117  N   ARG   739       7.709  -2.874  15.766  1.00 95.53           N
ATOM    118  CA  ARG   739       7.381  -1.438  15.711  1.00 95.53           C
ATOM    119  CB  ARG   739       6.044  -1.146  16.402  1.00 95.53           C
ATOM    120  CG  ARG   739       4.891  -1.641  15.522  1.00 95.53           C
ATOM    121  CD  ARG   739       3.532  -1.357  16.154  1.00 95.53           C
ATOM    122  NE  ARG   739       2.456  -1.865  15.283  1.00 95.53           N
ATOM    123  CZ  ARG   739       1.404  -2.574  15.641  1.00 95.53           C
ATOM    124  NH1 ARG   739       1.177  -2.907  16.882  1.00 95.53           N
ATOM    125  NH2 ARG   739       0.551  -2.972  14.740  1.00 95.53           N
ATOM    126  C   ARG   739       8.518  -0.595  16.273  1.00 95.53           C
ATOM    127  O   ARG   739       8.950  -0.822  17.407  1.00 95.53           O
ATOM    128  H   ARG   739       7.478  -3.394  16.598  1.00  0.00           H
ATOM    129  HA  ARG   739       7.273  -1.143  14.668  1.00  0.00           H
ATOM    130  HB2 ARG   739       5.938  -0.067  16.535  1.00  0.00           H
ATOM    131  HB3 ARG   739       6.014  -1.630  17.380  1.00  0.00           H
ATOM    132  HG2 ARG   739       4.991  -2.715  15.354  1.00  0.00           H
ATOM    133  HG3 ARG   739       4.933  -1.125  14.563  1.00  0.00           H
ATOM    134  HD2 ARG   739       3.505  -1.830  17.136  1.00  0.00           H
ATOM    135  HD3 ARG   739       3.420  -0.278  16.284  1.00  0.00           H
ATOM    136  HE  ARG   739       2.566  -1.676  14.300  1.00  0.00           H
ATOM    137 HH11 ARG   739       1.854  -2.633  17.571  1.00  0.00           H
ATOM    138 HH12 ARG   739       0.407  -3.497  17.129  1.00  0.00           H
ATOM    139 HH21 ARG   739       0.719  -2.754  13.774  1.00  0.00           H
ATOM    140 HH22 ARG   739      -0.254  -3.508  15.004  1.00  0.00           H
ATOM    141  N   ALA   740       8.950   0.408  15.514  1.00 43.17           N
ATOM    142  CA  ALA   740      10.036   1.310  15.884  1.00 43.17           C
ATOM    143  CB  ALA   740      11.348   0.798  15.273  1.00 43.17           C
ATOM    144  C   ALA   740       9.726   2.752  15.458  1.00 43.17           C
ATOM    145  O   ALA   740       9.478   3.017  14.282  1.00 43.17           O
ATOM    146  H   ALA   740       8.516   0.541  14.605  1.00  0.00           H
ATOM    147  HA  ALA   740      10.147   1.298  16.966  1.00  0.00           H
ATOM    148  HB1 ALA   740      11.548  -0.218  15.613  1.00  0.00           H
ATOM    149  HB2 ALA   740      12.171   1.444  15.582  1.00  0.00           H
ATOM    150  HB3 ALA   740      11.279   0.807  14.186  1.00  0.00           H
ATOM    151  N   LEU   741       9.799   3.688  16.406  1.00 57.27           N
ATOM    152  CA  LEU   741       9.607   5.120  16.162  1.00 57.27           C
ATOM    153  CB  LEU   741       8.877   5.736  17.371  1.00 57.27           C
ATOM    154  CG  LEU   741       8.655   7.260  17.317  1.00 57.27           C
ATOM    155  CD1 LEU   741       7.699   7.671  16.200  1.00 57.27           C
ATOM    156  CD2 LEU   741       8.066   7.738  18.646  1.00 57.27           C
ATOM    157  C   LEU   741      10.956   5.793  15.884  1.00 57.27           C
ATOM    158  O   LEU   741      11.875   5.680  16.695  1.00 57.27           O
ATOM    159  H   LEU   741      10.119   3.404  17.322  1.00  0.00           H
ATOM    160  HA  LEU   741       8.972   5.248  15.286  1.00  0.00           H
ATOM    161  HB2 LEU   741       7.909   5.244  17.483  1.00  0.00           H
ATOM    162  HB3 LEU   741       9.469   5.522  18.259  1.00  0.00           H
ATOM    163  HG  LEU   741       9.608   7.764  17.170  1.00  0.00           H
ATOM    164 HD21 LEU   741       7.916   8.817  18.612  1.00  0.00           H
ATOM    165 HD22 LEU   741       8.758   7.509  19.454  1.00  0.00           H
ATOM    166 HD23 LEU   741       7.111   7.244  18.828  1.00  0.00           H
ATOM    167 HD11 LEU   741       7.517   8.743  16.251  1.00  0.00           H
ATOM    168 HD12 LEU   741       8.153   7.457  15.236  1.00  0.00           H
ATOM    169 HD13 LEU   741       6.753   7.135  16.289  1.00  0.00           H
ATOM    170  N   ILE   742      11.043   6.610  14.840  1.00 97.19           N
ATOM    171  CA  ILE   742      12.158   7.545  14.640  1.00 97.19           C
ATOM    172  CB  ILE   742      12.818   7.366  13.254  1.00 97.19           C
ATOM    173  CG1 ILE   742      11.906   7.820  12.098  1.00 97.19           C
ATOM    174  CG2 ILE   742      13.278   5.907  13.056  1.00 97.19           C
ATOM    175  CD1 ILE   742      12.612   7.888  10.746  1.00 97.19           C
ATOM    176  C   ILE   742      11.715   8.982  14.948  1.00 97.19           C
ATOM    177  O   ILE   742      10.596   9.380  14.614  1.00 97.19           O
ATOM    178  H   ILE   742      10.247   6.675  14.211  1.00  0.00           H
ATOM    179  HA  ILE   742      12.937   7.312  15.364  1.00  0.00           H
ATOM    180  HB  ILE   742      13.707   7.998  13.245  1.00  0.00           H
ATOM    181 HG12 ILE   742      11.057   7.143  12.013  1.00  0.00           H
ATOM    182 HG13 ILE   742      11.535   8.818  12.311  1.00  0.00           H
ATOM    183 HD11 ILE   742      12.929   6.895  10.428  1.00  0.00           H
ATOM    184 HD12 ILE   742      13.475   8.548  10.823  1.00  0.00           H
ATOM    185 HD13 ILE   742      11.924   8.292  10.005  1.00  0.00           H
ATOM    186 HG21 ILE   742      13.942   5.831  12.197  1.00  0.00           H
ATOM    187 HG22 ILE   742      12.415   5.259  12.902  1.00  0.00           H
ATOM    188 HG23 ILE   742      13.814   5.563  13.938  1.00  0.00           H
ATOM    189  N   VAL   743      12.597   9.747  15.593  1.00 52.13           N
ATOM    190  CA  VAL   743      12.394  11.159  15.949  1.00 52.13           C
ATOM    191  CB  VAL   743      12.103  11.348  17.450  1.00 52.13           C
ATOM    192  CG1 VAL   743      11.798  12.818  17.775  1.00 52.13           C
ATOM    193  CG2 VAL   743      10.909  10.505  17.923  1.00 52.13           C
ATOM    194  C   VAL   743      13.604  11.969  15.486  1.00 52.13           C
ATOM    195  O   VAL   743      14.678  11.895  16.086  1.00 52.13           O
ATOM    196  H   VAL   743      13.478   9.327  15.875  1.00  0.00           H
ATOM    197  HA  VAL   743      11.526  11.527  15.417  1.00  0.00           H
ATOM    198  HB  VAL   743      12.976  11.039  18.021  1.00  0.00           H
ATOM    199 HG21 VAL   743      10.685  10.724  18.966  1.00  0.00           H
ATOM    200 HG22 VAL   743      11.152   9.447  17.839  1.00  0.00           H
ATOM    201 HG23 VAL   743      10.035  10.723  17.309  1.00  0.00           H
ATOM    202 HG11 VAL   743      11.582  12.931  18.836  1.00  0.00           H
ATOM    203 HG12 VAL   743      12.658  13.444  17.533  1.00  0.00           H
ATOM    204 HG13 VAL   743      10.940  13.161  17.193  1.00  0.00           H
ATOM    205  N   ASP   744      13.460  12.619  14.333  1.00 72.63           N
ATOM    206  CA  ASP   744      14.539  13.286  13.595  1.00 72.63           C
ATOM    207  CB  ASP   744      15.232  12.252  12.684  1.00 72.63           C
ATOM    208  CG  ASP   744      16.324  12.789  11.743  1.00 72.63           C
ATOM    209  OD1 ASP   744      16.414  14.018  11.520  1.00 72.63           O
ATOM    210  OD2 ASP   744      16.961  11.930  11.093  1.00 72.63           O
ATOM    211  C   ASP   744      13.960  14.486  12.818  1.00 72.63           C
ATOM    212  O   ASP   744      13.163  14.291  11.895  1.00 72.63           O
ATOM    213  H   ASP   744      12.535  12.646  13.915  1.00  0.00           H
ATOM    214  HA  ASP   744      15.288  13.631  14.304  1.00  0.00           H
ATOM    215  HB2 ASP   744      15.682  11.487  13.320  1.00  0.00           H
ATOM    216  HB3 ASP   744      14.472  11.758  12.076  1.00  0.00           H
ATOM    217  N   PRO   745      14.310  15.735  13.187  1.00110.85           N
ATOM    218  CA  PRO   745      13.740  16.928  12.565  1.00110.85           C
ATOM    219  CD  PRO   745      15.256  16.104  14.232  1.00110.85           C
ATOM    220  CB  PRO   745      14.105  18.070  13.520  1.00110.85           C
ATOM    221  CG  PRO   745      15.436  17.616  14.121  1.00110.85           C
ATOM    222  C   PRO   745      14.281  17.181  11.149  1.00110.85           C
ATOM    223  O   PRO   745      13.681  17.925  10.366  1.00110.85           O
ATOM    224  HA  PRO   745      12.656  16.838  12.506  1.00  0.00           H
ATOM    225  HD2 PRO   745      14.835  15.853  15.206  1.00  0.00           H
ATOM    226  HD3 PRO   745      16.217  15.606  14.091  1.00  0.00           H
ATOM    227  HB2 PRO   745      14.194  19.029  13.009  1.00  0.00           H
ATOM    228  HB3 PRO   745      13.354  18.133  14.310  1.00  0.00           H
ATOM    229  HG2 PRO   745      15.621  18.074  15.094  1.00  0.00           H
ATOM    230  HG3 PRO   745      16.250  17.838  13.430  1.00  0.00           H
ATOM    231  N   ARG   746      15.431  16.606  10.774  1.00159.14           N
ATOM    232  CA  ARG   746      15.977  16.738   9.423  1.00159.14           C
ATOM    233  CB  ARG   746      17.514  16.620   9.491  1.00159.14           C
ATOM    234  CG  ARG   746      18.244  16.812   8.148  1.00159.14           C
ATOM    235  CD  ARG   746      17.951  18.149   7.444  1.00159.14           C
ATOM    236  NE  ARG   746      18.395  19.312   8.240  1.00159.14           N
ATOM    237  CZ  ARG   746      18.427  20.577   7.855  1.00159.14           C
ATOM    238  NH1 ARG   746      18.024  20.954   6.672  1.00159.14           N
ATOM    239  NH2 ARG   746      18.883  21.498   8.656  1.00159.14           N
ATOM    240  C   ARG   746      15.289  15.695   8.542  1.00159.14           C
ATOM    241  O   ARG   746      15.872  14.673   8.224  1.00159.14           O
ATOM    242  H   ARG   746      15.808  15.856  11.363  1.00  0.00           H
ATOM    243  HA  ARG   746      15.716  17.727   9.051  1.00  0.00           H
ATOM    244  HB2 ARG   746      17.887  17.364  10.195  1.00  0.00           H
ATOM    245  HB3 ARG   746      17.782  15.643   9.896  1.00  0.00           H
ATOM    246  HG2 ARG   746      19.318  16.735   8.325  1.00  0.00           H
ATOM    247  HG3 ARG   746      17.968  16.002   7.474  1.00  0.00           H
ATOM    248  HD2 ARG   746      16.881  18.225   7.246  1.00  0.00           H
ATOM    249  HD3 ARG   746      18.476  18.147   6.486  1.00  0.00           H
ATOM    250  HE  ARG   746      18.707  19.118   9.180  1.00  0.00           H
ATOM    251 HH11 ARG   746      17.662  20.268   6.038  1.00  0.00           H
ATOM    252 HH12 ARG   746      18.058  21.922   6.405  1.00  0.00           H
ATOM    253 HH21 ARG   746      19.209  21.256   9.576  1.00  0.00           H
ATOM    254 HH22 ARG   746      18.914  22.459   8.364  1.00  0.00           H
ATOM    255  N   THR   747      14.177  16.079   7.912  1.00 98.83           N
ATOM    256  CA  THR   747      13.329  15.204   7.065  1.00 98.83           C
ATOM    257  CB  THR   747      12.278  16.065   6.341  1.00 98.83           C
ATOM    258  OG1 THR   747      11.378  15.265   5.613  1.00 98.83           O
ATOM    259  CG2 THR   747      12.858  17.068   5.340  1.00 98.83           C
ATOM    260  C   THR   747      14.058  14.271   6.071  1.00 98.83           C
ATOM    261  O   THR   747      13.731  13.090   6.005  1.00 98.83           O
ATOM    262  H   THR   747      13.734  16.893   8.322  1.00  0.00           H
ATOM    263  HA  THR   747      12.776  14.551   7.742  1.00  0.00           H
ATOM    264  HB  THR   747      11.714  16.616   7.095  1.00  0.00           H
ATOM    265 HG21 THR   747      12.054  17.691   4.948  1.00  0.00           H
ATOM    266 HG22 THR   747      13.581  17.717   5.831  1.00  0.00           H
ATOM    267 HG23 THR   747      13.334  16.550   4.508  1.00  0.00           H
ATOM    268  HG1 THR   747      10.607  15.813   5.437  1.00  0.00           H
ATOM    269  N   VAL   748      15.166  14.688   5.443  1.00 26.16           N
ATOM    270  CA  VAL   748      16.014  13.816   4.594  1.00 26.16           C
ATOM    271  CB  VAL   748      17.093  14.661   3.886  1.00 26.16           C
ATOM    272  CG1 VAL   748      18.075  13.818   3.063  1.00 26.16           C
ATOM    273  CG2 VAL   748      16.459  15.690   2.943  1.00 26.16           C
ATOM    274  C   VAL   748      16.685  12.676   5.379  1.00 26.16           C
ATOM    275  O   VAL   748      16.696  11.529   4.939  1.00 26.16           O
ATOM    276  H   VAL   748      15.442  15.645   5.578  1.00  0.00           H
ATOM    277  HA  VAL   748      15.387  13.352   3.832  1.00  0.00           H
ATOM    278  HB  VAL   748      17.663  15.200   4.643  1.00  0.00           H
ATOM    279 HG21 VAL   748      17.240  16.274   2.455  1.00  0.00           H
ATOM    280 HG22 VAL   748      15.814  16.374   3.491  1.00  0.00           H
ATOM    281 HG23 VAL   748      15.872  15.181   2.177  1.00  0.00           H
ATOM    282 HG11 VAL   748      18.771  14.468   2.531  1.00  0.00           H
ATOM    283 HG12 VAL   748      17.532  13.211   2.337  1.00  0.00           H
ATOM    284 HG13 VAL   748      18.659  13.163   3.709  1.00  0.00           H
ATOM    285  N   ARG   749      17.234  12.987   6.553  1.00183.30           N
ATOM    286  CA  ARG   749      17.882  12.062   7.494  1.00183.30           C
ATOM    287  CB  ARG   749      18.651  12.933   8.493  1.00183.30           C
ATOM    288  CG  ARG   749      19.607  12.159   9.403  1.00183.30           C
ATOM    289  CD  ARG   749      20.170  13.121  10.451  1.00183.30           C
ATOM    290  NE  ARG   749      21.173  14.040   9.870  1.00183.30           N
ATOM    291  CZ  ARG   749      21.474  15.252  10.302  1.00183.30           C
ATOM    292  NH1 ARG   749      20.839  15.893  11.226  1.00183.30           N
ATOM    293  NH2 ARG   749      22.501  15.882   9.818  1.00183.30           N
ATOM    294  C   ARG   749      16.877  11.154   8.219  1.00183.30           C
ATOM    295  O   ARG   749      17.082   9.937   8.219  1.00183.30           O
ATOM    296  H   ARG   749      17.009  13.901   6.926  1.00  0.00           H
ATOM    297  HA  ARG   749      18.576  11.419   6.954  1.00  0.00           H
ATOM    298  HB2 ARG   749      19.230  13.676   7.944  1.00  0.00           H
ATOM    299  HB3 ARG   749      17.930  13.458   9.120  1.00  0.00           H
ATOM    300  HG2 ARG   749      20.419  11.724   8.819  1.00  0.00           H
ATOM    301  HG3 ARG   749      19.082  11.353   9.912  1.00  0.00           H
ATOM    302  HD2 ARG   749      20.651  12.521  11.217  1.00  0.00           H
ATOM    303  HD3 ARG   749      19.348  13.666  10.927  1.00  0.00           H
ATOM    304  HE  ARG   749      21.727  13.685   9.117  1.00  0.00           H
ATOM    305 HH11 ARG   749      20.189  15.392  11.847  1.00  0.00           H
ATOM    306 HH12 ARG   749      21.321  16.680  11.651  1.00  0.00           H
ATOM    307 HH21 ARG   749      23.186  15.399   9.283  1.00  0.00           H
ATOM    308 HH22 ARG   749      22.825  16.640  10.432  1.00  0.00           H
ATOM    309  N   ALA   750      15.668  11.672   8.450  1.00 24.25           N
ATOM    310  CA  ALA   750      14.526  10.876   8.892  1.00 24.25           C
ATOM    311  CB  ALA   750      13.380  11.818   9.284  1.00 24.25           C
ATOM    312  C   ALA   750      14.091   9.871   7.809  1.00 24.25           C
ATOM    313  O   ALA   750      13.963   8.681   8.086  1.00 24.25           O
ATOM    314  H   ALA   750      15.615  12.680   8.535  1.00  0.00           H
ATOM    315  HA  ALA   750      14.824  10.318   9.781  1.00  0.00           H
ATOM    316  HB1 ALA   750      12.588  11.248   9.771  1.00  0.00           H
ATOM    317  HB2 ALA   750      12.971  12.314   8.406  1.00  0.00           H
ATOM    318  HB3 ALA   750      13.742  12.574   9.981  1.00  0.00           H
ATOM    319  N   ARG   751      14.055  10.283   6.533  1.00110.40           N
ATOM    320  CA  ARG   751      13.767   9.402   5.384  1.00110.40           C
ATOM    321  CB  ARG   751      13.536  10.246   4.118  1.00110.40           C
ATOM    322  CG  ARG   751      12.222  11.046   4.136  1.00110.40           C
ATOM    323  CD  ARG   751      10.990  10.191   3.826  1.00110.40           C
ATOM    324  NE  ARG   751       9.776  11.032   3.827  1.00110.40           N
ATOM    325  CZ  ARG   751       8.642  10.800   3.191  1.00110.40           C
ATOM    326  NH1 ARG   751       8.445   9.712   2.500  1.00110.40           N
ATOM    327  NH2 ARG   751       7.674  11.670   3.234  1.00110.40           N
ATOM    328  C   ARG   751      14.849   8.343   5.144  1.00110.40           C
ATOM    329  O   ARG   751      14.486   7.199   4.892  1.00110.40           O
ATOM    330  H   ARG   751      14.186  11.277   6.364  1.00  0.00           H
ATOM    331  HA  ARG   751      12.863   8.835   5.606  1.00  0.00           H
ATOM    332  HB2 ARG   751      14.364  10.945   4.005  1.00  0.00           H
ATOM    333  HB3 ARG   751      13.535   9.595   3.243  1.00  0.00           H
ATOM    334  HG2 ARG   751      12.294  11.835   3.387  1.00  0.00           H
ATOM    335  HG3 ARG   751      12.077  11.511   5.110  1.00  0.00           H
ATOM    336  HD2 ARG   751      11.130   9.728   2.848  1.00  0.00           H
ATOM    337  HD3 ARG   751      10.893   9.408   4.581  1.00  0.00           H
ATOM    338  HE  ARG   751       9.837  11.892   4.351  1.00  0.00           H
ATOM    339 HH11 ARG   751       9.169   9.016   2.483  1.00  0.00           H
ATOM    340 HH12 ARG   751       7.578   9.560   2.020  1.00  0.00           H
ATOM    341 HH21 ARG   751       7.781  12.520   3.761  1.00  0.00           H
ATOM    342 HH22 ARG   751       6.813  11.499   2.746  1.00  0.00           H
ATOM    343  N   VAL   752      16.132   8.654   5.357  1.00 25.93           N
ATOM    344  CA  VAL   752      17.227   7.658   5.340  1.00 25.93           C
ATOM    345  CB  VAL   752      18.608   8.349   5.402  1.00 25.93           C
ATOM    346  CG1 VAL   752      19.762   7.387   5.720  1.00 25.93           C
ATOM    347  CG2 VAL   752      18.923   9.019   4.060  1.00 25.93           C
ATOM    348  C   VAL   752      17.071   6.636   6.469  1.00 25.93           C
ATOM    349  O   VAL   752      17.040   5.434   6.207  1.00 25.93           O
ATOM    350  H   VAL   752      16.357   9.625   5.545  1.00  0.00           H
ATOM    351  HA  VAL   752      17.179   7.095   4.407  1.00  0.00           H
ATOM    352  HB  VAL   752      18.591   9.116   6.176  1.00  0.00           H
ATOM    353 HG21 VAL   752      19.009   8.265   3.276  1.00  0.00           H
ATOM    354 HG22 VAL   752      19.861   9.569   4.131  1.00  0.00           H
ATOM    355 HG23 VAL   752      18.133   9.719   3.791  1.00  0.00           H
ATOM    356 HG11 VAL   752      20.717   7.904   5.633  1.00  0.00           H
ATOM    357 HG12 VAL   752      19.748   6.540   5.031  1.00  0.00           H
ATOM    358 HG13 VAL   752      19.674   7.017   6.741  1.00  0.00           H
ATOM    359  N   SER   753      16.782   7.103   7.686  1.00 33.95           N
ATOM    360  CA  SER   753      16.525   6.241   8.847  1.00 33.95           C
ATOM    361  CB  SER   753      16.341   7.095  10.109  1.00 33.95           C
ATOM    362  OG  SER   753      17.469   7.922  10.323  1.00 33.95           O
ATOM    363  C   SER   753      15.304   5.338   8.634  1.00 33.95           C
ATOM    364  O   SER   753      15.394   4.129   8.841  1.00 33.95           O
ATOM    365  H   SER   753      16.790   8.107   7.831  1.00  0.00           H
ATOM    366  HA  SER   753      17.387   5.593   9.001  1.00  0.00           H
ATOM    367  HB2 SER   753      15.452   7.719  10.012  1.00  0.00           H
ATOM    368  HB3 SER   753      16.216   6.437  10.969  1.00  0.00           H
ATOM    369  HG  SER   753      17.321   8.779   9.892  1.00  0.00           H
ATOM    370  N   GLN   754      14.236   5.876   8.035  1.00106.03           N
ATOM    371  CA  GLN   754      13.021   5.145   7.671  1.00106.03           C
ATOM    372  CB  GLN   754      11.935   6.163   7.265  1.00106.03           C
ATOM    373  CG  GLN   754      10.504   5.606   7.305  1.00106.03           C
ATOM    374  CD  GLN   754      10.165   4.646   6.170  1.00106.03           C
ATOM    375  OE1 GLN   754      10.301   4.945   4.993  1.00106.03           O
ATOM    376  NE2 GLN   754       9.645   3.477   6.464  1.00106.03           N
ATOM    377  C   GLN   754      13.276   4.096   6.575  1.00106.03           C
ATOM    378  O   GLN   754      12.863   2.949   6.727  1.00106.03           O
ATOM    379  H   GLN   754      14.244   6.879   7.881  1.00  0.00           H
ATOM    380  HA  GLN   754      12.678   4.615   8.558  1.00  0.00           H
ATOM    381  HB2 GLN   754      11.964   6.991   7.972  1.00  0.00           H
ATOM    382  HB3 GLN   754      12.152   6.566   6.276  1.00  0.00           H
ATOM    383  HG2 GLN   754       9.808   6.442   7.244  1.00  0.00           H
ATOM    384  HG3 GLN   754      10.345   5.121   8.266  1.00  0.00           H
ATOM    385 HE21 GLN   754       9.642   3.146   7.426  1.00  0.00           H
ATOM    386 HE22 GLN   754       9.540   2.852   5.698  1.00  0.00           H
ATOM    387  N   TYR   755      14.055   4.434   5.544  1.00143.37           N
ATOM    388  CA  TYR   755      14.425   3.532   4.449  1.00143.37           C
ATOM    389  CB  TYR   755      15.155   4.345   3.370  1.00143.37           C
ATOM    390  CG  TYR   755      15.733   3.515   2.239  1.00143.37           C
ATOM    391  CD1 TYR   755      14.926   3.159   1.142  1.00143.37           C
ATOM    392  CD2 TYR   755      17.081   3.106   2.286  1.00143.37           C
ATOM    393  CE1 TYR   755      15.465   2.397   0.085  1.00143.37           C
ATOM    394  CE2 TYR   755      17.623   2.343   1.234  1.00143.37           C
ATOM    395  CZ  TYR   755      16.817   1.991   0.131  1.00143.37           C
ATOM    396  OH  TYR   755      17.343   1.235  -0.865  1.00143.37           O
ATOM    397  C   TYR   755      15.278   2.345   4.922  1.00143.37           C
ATOM    398  O   TYR   755      14.926   1.190   4.663  1.00143.37           O
ATOM    399  H   TYR   755      14.386   5.392   5.492  1.00  0.00           H
ATOM    400  HA  TYR   755      13.515   3.121   4.012  1.00  0.00           H
ATOM    401  HB2 TYR   755      15.968   4.904   3.833  1.00  0.00           H
ATOM    402  HB3 TYR   755      14.461   5.076   2.952  1.00  0.00           H
ATOM    403  HD1 TYR   755      13.896   3.482   1.105  1.00  0.00           H
ATOM    404  HD2 TYR   755      17.704   3.392   3.124  1.00  0.00           H
ATOM    405  HE1 TYR   755      14.849   2.127  -0.759  1.00  0.00           H
ATOM    406  HE2 TYR   755      18.660   2.044   1.249  1.00  0.00           H
ATOM    407  HH  TYR   755      16.887   1.363  -1.700  1.00  0.00           H
ATOM    408  N   HIS   756      16.318   2.606   5.720  1.00 63.28           N
ATOM    409  CA  HIS   756      17.170   1.562   6.297  1.00 63.28           C
ATOM    410  ND1 HIS   756      19.648   3.240   4.957  1.00 63.28           N
ATOM    411  CG  HIS   756      19.551   2.346   6.023  1.00 63.28           C
ATOM    412  CB  HIS   756      18.391   2.199   6.971  1.00 63.28           C
ATOM    413  NE2 HIS   756      21.410   1.911   4.940  1.00 63.28           N
ATOM    414  CD2 HIS   756      20.635   1.525   6.006  1.00 63.28           C
ATOM    415  CE1 HIS   756      20.806   2.951   4.339  1.00 63.28           C
ATOM    416  C   HIS   756      16.412   0.662   7.273  1.00 63.28           C
ATOM    417  O   HIS   756      16.444  -0.556   7.116  1.00 63.28           O
ATOM    418  H   HIS   756      16.559   3.579   5.899  1.00  0.00           H
ATOM    419  HA  HIS   756      17.523   0.912   5.496  1.00  0.00           H
ATOM    420  HB2 HIS   756      18.131   3.171   7.391  1.00  0.00           H
ATOM    421  HB3 HIS   756      18.718   1.561   7.793  1.00  0.00           H
ATOM    422  HD2 HIS   756      20.822   0.702   6.674  1.00  0.00           H
ATOM    423  HE1 HIS   756      21.178   3.465   3.461  1.00  0.00           H
ATOM    424  HE2 HIS   756      22.238   1.412   4.613  1.00  0.00           H
ATOM    425  N   MET   757      15.609   1.241   8.167  1.00103.02           N
ATOM    426  CA  MET   757      14.775   0.483   9.106  1.00103.02           C
ATOM    427  CB  MET   757      14.168   1.454  10.125  1.00103.02           C
ATOM    428  CG  MET   757      15.183   2.005  11.133  1.00103.02           C
ATOM    429  SD  MET   757      15.677   0.825  12.421  1.00103.02           S
ATOM    430  CE  MET   757      16.460   1.969  13.590  1.00103.02           C
ATOM    431  C   MET   757      13.679  -0.338   8.403  1.00103.02           C
ATOM    432  O   MET   757      13.504  -1.513   8.721  1.00103.02           O
ATOM    433  H   MET   757      15.590   2.256   8.218  1.00  0.00           H
ATOM    434  HA  MET   757      15.404  -0.227   9.644  1.00  0.00           H
ATOM    435  HB2 MET   757      13.396   0.947  10.690  1.00  0.00           H
ATOM    436  HB3 MET   757      13.705   2.281   9.589  1.00  0.00           H
ATOM    437  HG2 MET   757      16.072   2.357  10.612  1.00  0.00           H
ATOM    438  HG3 MET   757      14.724   2.864  11.624  1.00  0.00           H
ATOM    439  HE1 MET   757      16.816   1.415  14.458  1.00  0.00           H
ATOM    440  HE2 MET   757      17.300   2.469  13.109  1.00  0.00           H
ATOM    441  HE3 MET   757      15.733   2.714  13.916  1.00  0.00           H
ATOM    442  N   LYS   758      13.070   0.175   7.324  1.00 63.98           N
ATOM    443  CA  LYS   758      12.123  -0.593   6.496  1.00 63.98           C
ATOM    444  CB  LYS   758      11.395   0.351   5.525  1.00 63.98           C
ATOM    445  CG  LYS   758      10.289  -0.381   4.746  1.00 63.98           C
ATOM    446  CD  LYS   758       9.469   0.560   3.854  1.00 63.98           C
ATOM    447  CE  LYS   758       8.399  -0.264   3.122  1.00 63.98           C
ATOM    448  NZ  LYS   758       7.545   0.577   2.245  1.00 63.98           N
ATOM    449  C   LYS   758      12.797  -1.753   5.757  1.00 63.98           C
ATOM    450  O   LYS   758      12.203  -2.822   5.661  1.00 63.98           O
ATOM    451  H   LYS   758      13.244   1.149   7.088  1.00  0.00           H
ATOM    452  HA  LYS   758      11.382  -1.045   7.161  1.00  0.00           H
ATOM    453  HB2 LYS   758      10.941   1.152   6.106  1.00  0.00           H
ATOM    454  HB3 LYS   758      12.112   0.788   4.827  1.00  0.00           H
ATOM    455  HG2 LYS   758      10.740  -1.146   4.112  1.00  0.00           H
ATOM    456  HG3 LYS   758       9.619  -0.867   5.457  1.00  0.00           H
ATOM    457  HD2 LYS   758      10.131   1.042   3.133  1.00  0.00           H
ATOM    458  HD3 LYS   758       8.991   1.319   4.474  1.00  0.00           H
ATOM    459  HE2 LYS   758       7.782  -0.772   3.870  1.00  0.00           H
ATOM    460  HE3 LYS   758       8.900  -1.037   2.530  1.00  0.00           H
ATOM    461  HZ1 LYS   758       6.848   0.006   1.781  1.00  0.00           H
ATOM    462  HZ2 LYS   758       8.103   1.035   1.536  1.00  0.00           H
ATOM    463  HZ3 LYS   758       7.064   1.283   2.788  1.00  0.00           H
ATOM    464  N   ARG   759      14.056  -1.604   5.326  1.00108.40           N
ATOM    465  CA  ARG   759      14.860  -2.707   4.758  1.00108.40           C
ATOM    466  CB  ARG   759      16.039  -2.148   3.945  1.00108.40           C
ATOM    467  CG  ARG   759      15.554  -1.658   2.570  1.00108.40           C
ATOM    468  CD  ARG   759      16.672  -1.054   1.712  1.00108.40           C
ATOM    469  NE  ARG   759      17.801  -1.986   1.494  1.00108.40           N
ATOM    470  CZ  ARG   759      19.023  -1.867   1.986  1.00108.40           C
ATOM    471  NH1 ARG   759      19.399  -0.854   2.705  1.00108.40           N
ATOM    472  NH2 ARG   759      19.910  -2.803   1.833  1.00108.40           N
ATOM    473  C   ARG   759      15.333  -3.741   5.789  1.00108.40           C
ATOM    474  O   ARG   759      15.632  -4.859   5.390  1.00108.40           O
ATOM    475  H   ARG   759      14.490  -0.692   5.440  1.00  0.00           H
ATOM    476  HA  ARG   759      14.226  -3.288   4.085  1.00  0.00           H
ATOM    477  HB2 ARG   759      16.518  -1.332   4.486  1.00  0.00           H
ATOM    478  HB3 ARG   759      16.774  -2.942   3.795  1.00  0.00           H
ATOM    479  HG2 ARG   759      14.795  -0.889   2.717  1.00  0.00           H
ATOM    480  HG3 ARG   759      15.099  -2.490   2.029  1.00  0.00           H
ATOM    481  HD2 ARG   759      16.252  -0.775   0.744  1.00  0.00           H
ATOM    482  HD3 ARG   759      17.011  -0.141   2.199  1.00  0.00           H
ATOM    483  HE  ARG   759      17.618  -2.817   0.959  1.00  0.00           H
ATOM    484 HH11 ARG   759      18.783  -0.092   2.894  1.00  0.00           H
ATOM    485 HH12 ARG   759      20.345  -0.897   3.089  1.00  0.00           H
ATOM    486 HH21 ARG   759      19.719  -3.652   1.340  1.00  0.00           H
ATOM    487 HH22 ARG   759      20.798  -2.667   2.329  1.00  0.00           H
ATOM    488  N   LEU   760      15.222  -3.449   7.086  1.00 62.84           N
ATOM    489  CA  LEU   760      15.296  -4.440   8.169  1.00 62.84           C
ATOM    490  CB  LEU   760      15.903  -3.777   9.420  1.00 62.84           C
ATOM    491  CG  LEU   760      17.346  -3.267   9.265  1.00 62.84           C
ATOM    492  CD1 LEU   760      17.794  -2.615  10.570  1.00 62.84           C
ATOM    493  CD2 LEU   760      18.348  -4.373   8.930  1.00 62.84           C
ATOM    494  C   LEU   760      13.942  -5.110   8.494  1.00 62.84           C
ATOM    495  O   LEU   760      13.882  -5.946   9.392  1.00 62.84           O
ATOM    496  H   LEU   760      14.982  -2.499   7.336  1.00  0.00           H
ATOM    497  HA  LEU   760      15.955  -5.253   7.856  1.00  0.00           H
ATOM    498  HB2 LEU   760      15.875  -4.492  10.236  1.00  0.00           H
ATOM    499  HB3 LEU   760      15.272  -2.943   9.718  1.00  0.00           H
ATOM    500  HG  LEU   760      17.387  -2.515   8.481  1.00  0.00           H
ATOM    501 HD11 LEU   760      18.784  -2.188  10.435  1.00  0.00           H
ATOM    502 HD12 LEU   760      17.820  -3.364  11.361  1.00  0.00           H
ATOM    503 HD13 LEU   760      17.097  -1.824  10.847  1.00  0.00           H
ATOM    504 HD21 LEU   760      19.360  -3.971   8.926  1.00  0.00           H
ATOM    505 HD22 LEU   760      18.139  -4.778   7.940  1.00  0.00           H
ATOM    506 HD23 LEU   760      18.285  -5.181   9.660  1.00  0.00           H
ATOM    507  N   GLY   761      12.852  -4.736   7.814  1.00 33.00           N
ATOM    508  CA  GLY   761      11.510  -5.302   8.002  1.00 33.00           C
ATOM    509  C   GLY   761      10.674  -4.675   9.126  1.00 33.00           C
ATOM    510  O   GLY   761       9.535  -5.096   9.347  1.00 33.00           O
ATOM    511  H   GLY   761      12.959  -4.057   7.073  1.00  0.00           H
ATOM    512  HA2 GLY   761      10.952  -5.189   7.073  1.00  0.00           H
ATOM    513  HA3 GLY   761      11.602  -6.367   8.213  1.00  0.00           H
ATOM    514  N   VAL   762      11.195  -3.664   9.831  1.00110.05           N
ATOM    515  CA  VAL   762      10.472  -3.028  10.943  1.00110.05           C
ATOM    516  CB  VAL   762      11.395  -2.277  11.937  1.00110.05           C
ATOM    517  CG1 VAL   762      12.767  -2.935  12.112  1.00110.05           C
ATOM    518  CG2 VAL   762      11.596  -0.801  11.609  1.00110.05           C
ATOM    519  C   VAL   762       9.314  -2.163  10.424  1.00110.05           C
ATOM    520  O   VAL   762       9.446  -1.409   9.453  1.00110.05           O
ATOM    521  H   VAL   762      12.118  -3.330   9.594  1.00  0.00           H
ATOM    522  HA  VAL   762      10.024  -3.838  11.522  1.00  0.00           H
ATOM    523  HB  VAL   762      10.924  -2.301  12.914  1.00  0.00           H
ATOM    524 HG21 VAL   762      11.891  -0.702  10.568  1.00  0.00           H
ATOM    525 HG22 VAL   762      10.666  -0.259  11.779  1.00  0.00           H
ATOM    526 HG23 VAL   762      12.362  -0.381  12.261  1.00  0.00           H
ATOM    527 HG11 VAL   762      13.365  -2.835  11.208  1.00  0.00           H
ATOM    528 HG12 VAL   762      13.297  -2.470  12.943  1.00  0.00           H
ATOM    529 HG13 VAL   762      12.624  -3.988  12.341  1.00  0.00           H
ATOM    530  N   HIS   763       8.198  -2.180  11.149  1.00 80.51           N
ATOM    531  CA  HIS   763       7.117  -1.203  11.022  1.00 80.51           C
ATOM    532  ND1 HIS   763       3.983  -3.437  11.700  1.00 80.51           N
ATOM    533  CG  HIS   763       5.185  -2.928  11.204  1.00 80.51           C
ATOM    534  CB  HIS   763       5.864  -1.699  11.762  1.00 80.51           C
ATOM    535  NE2 HIS   763       4.690  -4.739  10.062  1.00 80.51           N
ATOM    536  CD2 HIS   763       5.621  -3.733  10.187  1.00 80.51           C
ATOM    537  CE1 HIS   763       3.730  -4.541  10.982  1.00 80.51           C
ATOM    538  C   HIS   763       7.591   0.144  11.573  1.00 80.51           C
ATOM    539  O   HIS   763       7.622   0.357  12.787  1.00 80.51           O
ATOM    540  H   HIS   763       8.222  -2.725  12.006  1.00  0.00           H
ATOM    541  HA  HIS   763       6.861  -1.070   9.971  1.00  0.00           H
ATOM    542  HB2 HIS   763       6.131  -1.918  12.795  1.00  0.00           H
ATOM    543  HB3 HIS   763       5.128  -0.895  11.768  1.00  0.00           H
ATOM    544  HD2 HIS   763       6.533  -3.621   9.615  1.00  0.00           H
ATOM    545  HE1 HIS   763       2.876  -5.188  11.135  1.00  0.00           H
ATOM    546  HE2 HIS   763       4.731  -5.517   9.418  1.00  0.00           H
ATOM    547  N   THR   764       8.129   0.986  10.690  1.00114.10           N
ATOM    548  CA  THR   764       8.661   2.299  11.075  1.00114.10           C
ATOM    549  CB  THR   764       9.737   2.850  10.124  1.00114.10           C
ATOM    550  OG1 THR   764       9.955   2.028   8.993  1.00114.10           O
ATOM    551  CG2 THR   764      11.070   2.983  10.850  1.00114.10           C
ATOM    552  C   THR   764       7.551   3.330  11.210  1.00114.10           C
ATOM    553  O   THR   764       6.871   3.650  10.236  1.00114.10           O
ATOM    554  H   THR   764       8.148   0.726   9.716  1.00  0.00           H
ATOM    555  HA  THR   764       9.117   2.186  12.055  1.00  0.00           H
ATOM    556  HB  THR   764       9.445   3.843   9.783  1.00  0.00           H
ATOM    557 HG21 THR   764      10.958   3.651  11.705  1.00  0.00           H
ATOM    558 HG22 THR   764      11.398   2.008  11.204  1.00  0.00           H
ATOM    559 HG23 THR   764      11.812   3.400  10.175  1.00  0.00           H
ATOM    560  HG1 THR   764      10.199   1.157   9.330  1.00  0.00           H
ATOM    561  N   GLU   765       7.535   3.997  12.356  1.00 46.76           N
ATOM    562  CA  GLU   765       6.747   5.199  12.632  1.00 46.76           C
ATOM    563  CB  GLU   765       5.929   4.980  13.919  1.00 46.76           C
ATOM    564  CG  GLU   765       4.964   3.782  13.785  1.00 46.76           C
ATOM    565  CD  GLU   765       4.236   3.450  15.093  1.00 46.76           C
ATOM    566  OE1 GLU   765       4.920   3.147  16.098  1.00 46.76           O
ATOM    567  OE2 GLU   765       3.008   3.707  15.141  1.00 46.76           O
ATOM    568  C   GLU   765       7.695   6.413  12.704  1.00 46.76           C
ATOM    569  O   GLU   765       8.880   6.247  12.998  1.00 46.76           O
ATOM    570  H   GLU   765       8.189   3.710  13.078  1.00  0.00           H
ATOM    571  HA  GLU   765       6.044   5.370  11.817  1.00  0.00           H
ATOM    572  HB2 GLU   765       5.349   5.880  14.122  1.00  0.00           H
ATOM    573  HB3 GLU   765       6.612   4.811  14.753  1.00  0.00           H
ATOM    574  HG2 GLU   765       4.238   4.013  13.001  1.00  0.00           H
ATOM    575  HG3 GLU   765       5.508   2.888  13.474  1.00  0.00           H
ATOM    576  N   VAL   766       7.243   7.622  12.352  1.00 98.76           N
ATOM    577  CA  VAL   766       8.132   8.790  12.157  1.00 98.76           C
ATOM    578  CB  VAL   766       8.636   8.883  10.696  1.00 98.76           C
ATOM    579  CG1 VAL   766       7.512   8.869   9.649  1.00 98.76           C
ATOM    580  CG2 VAL   766       9.485  10.139  10.433  1.00 98.76           C
ATOM    581  C   VAL   766       7.490  10.091  12.633  1.00 98.76           C
ATOM    582  O   VAL   766       6.334  10.366  12.317  1.00 98.76           O
ATOM    583  H   VAL   766       6.259   7.754  12.160  1.00  0.00           H
ATOM    584  HA  VAL   766       9.015   8.646  12.779  1.00  0.00           H
ATOM    585  HB  VAL   766       9.268   8.015  10.506  1.00  0.00           H
ATOM    586 HG21 VAL   766       8.859  11.033  10.440  1.00  0.00           H
ATOM    587 HG22 VAL   766      10.250  10.250  11.201  1.00  0.00           H
ATOM    588 HG23 VAL   766       9.976  10.061   9.463  1.00  0.00           H
ATOM    589 HG11 VAL   766       7.937   8.926   8.649  1.00  0.00           H
ATOM    590 HG12 VAL   766       6.939   7.947   9.729  1.00  0.00           H
ATOM    591 HG13 VAL   766       6.847   9.719   9.804  1.00  0.00           H
ATOM    592  N   VAL   767       8.276  10.912  13.335  1.00 66.95           N
ATOM    593  CA  VAL   767       7.901  12.235  13.859  1.00 66.95           C
ATOM    594  CB  VAL   767       7.398  12.094  15.314  1.00 66.95           C
ATOM    595  CG1 VAL   767       7.198  13.448  15.992  1.00 66.95           C
ATOM    596  CG2 VAL   767       6.069  11.327  15.403  1.00 66.95           C
ATOM    597  C   VAL   767       9.103  13.191  13.763  1.00 66.95           C
ATOM    598  O   VAL   767      10.238  12.762  13.960  1.00 66.95           O
ATOM    599  H   VAL   767       9.210  10.590  13.576  1.00  0.00           H
ATOM    600  HA  VAL   767       7.094  12.650  13.255  1.00  0.00           H
ATOM    601  HB  VAL   767       8.140  11.543  15.893  1.00  0.00           H
ATOM    602 HG21 VAL   767       5.717  11.296  16.433  1.00  0.00           H
ATOM    603 HG22 VAL   767       5.320  11.816  14.781  1.00  0.00           H
ATOM    604 HG23 VAL   767       6.197  10.304  15.057  1.00  0.00           H
ATOM    605 HG11 VAL   767       6.659  13.320  16.922  1.00  0.00           H
ATOM    606 HG12 VAL   767       8.166  13.885  16.230  1.00  0.00           H
ATOM    607 HG13 VAL   767       6.630  14.121  15.348  1.00  0.00           H
ATOM    608  N   SER   768       8.874  14.480  13.495  1.00113.31           N
ATOM    609  CA  SER   768       9.923  15.514  13.576  1.00113.31           C
ATOM    610  CB  SER   768       9.584  16.695  12.657  1.00113.31           C
ATOM    611  OG  SER   768       9.337  16.285  11.323  1.00113.31           O
ATOM    612  C   SER   768      10.092  16.055  15.004  1.00113.31           C
ATOM    613  O   SER   768      11.210  16.222  15.491  1.00113.31           O
ATOM    614  H   SER   768       7.931  14.790  13.310  1.00  0.00           H
ATOM    615  HA  SER   768      10.878  15.099  13.253  1.00  0.00           H
ATOM    616  HB2 SER   768       8.689  17.189  13.025  1.00  0.00           H
ATOM    617  HB3 SER   768      10.401  17.416  12.672  1.00  0.00           H
ATOM    618  HG  SER   768       8.779  16.968  10.942  1.00  0.00           H
ATOM    619  N   ASP   769       8.970  16.332  15.676  1.00 63.40           N
ATOM    620  CA  ASP   769       8.888  17.270  16.799  1.00 63.40           C
ATOM    621  CB  ASP   769       7.735  18.270  16.571  1.00 63.40           C
ATOM    622  CG  ASP   769       7.508  18.588  15.090  1.00 63.40           C
ATOM    623  OD1 ASP   769       8.406  19.262  14.549  1.00 63.40           O
ATOM    624  OD2 ASP   769       6.811  17.745  14.473  1.00 63.40           O
ATOM    625  C   ASP   769       8.726  16.580  18.162  1.00 63.40           C
ATOM    626  O   ASP   769       7.895  15.685  18.339  1.00 63.40           O
ATOM    627  H   ASP   769       8.111  16.258  15.141  1.00  0.00           H
ATOM    628  HA  ASP   769       9.813  17.850  16.813  1.00  0.00           H
ATOM    629  HB2 ASP   769       7.949  19.190  17.119  1.00  0.00           H
ATOM    630  HB3 ASP   769       6.811  17.851  16.976  1.00  0.00           H
ATOM    631  N   LEU   770       9.319  17.180  19.200  1.00137.93           N
ATOM    632  CA  LEU   770       9.264  16.671  20.576  1.00137.93           C
ATOM    633  CB  LEU   770      10.118  17.594  21.472  1.00137.93           C
ATOM    634  CG  LEU   770      10.065  17.273  22.980  1.00137.93           C
ATOM    635  CD1 LEU   770      10.535  15.853  23.285  1.00137.93           C
ATOM    636  CD2 LEU   770      10.961  18.242  23.751  1.00137.93           C
ATOM    637  C   LEU   770       7.828  16.506  21.110  1.00137.93           C
ATOM    638  O   LEU   770       7.476  15.435  21.598  1.00137.93           O
ATOM    639  H   LEU   770       9.962  17.930  18.995  1.00  0.00           H
ATOM    640  HA  LEU   770       9.716  15.678  20.578  1.00  0.00           H
ATOM    641  HB2 LEU   770      11.155  17.536  21.138  1.00  0.00           H
ATOM    642  HB3 LEU   770       9.780  18.622  21.336  1.00  0.00           H
ATOM    643  HG  LEU   770       9.045  17.394  23.342  1.00  0.00           H
ATOM    644 HD21 LEU   770      10.884  18.048  24.821  1.00  0.00           H
ATOM    645 HD22 LEU   770      10.651  19.269  23.560  1.00  0.00           H
ATOM    646 HD23 LEU   770      12.002  18.119  23.446  1.00  0.00           H
ATOM    647 HD11 LEU   770       9.866  15.122  22.836  1.00  0.00           H
ATOM    648 HD12 LEU   770      11.537  15.714  22.883  1.00  0.00           H
ATOM    649 HD13 LEU   770      10.557  15.697  24.362  1.00  0.00           H
ATOM    650  N   ASN   771       6.978  17.531  20.993  1.00 67.84           N
ATOM    651  CA  ASN   771       5.619  17.504  21.553  1.00 67.84           C
ATOM    652  CB  ASN   771       5.037  18.926  21.448  1.00 67.84           C
ATOM    653  CG  ASN   771       3.678  19.048  22.119  1.00 67.84           C
ATOM    654  OD1 ASN   771       2.717  18.411  21.738  1.00 67.84           O
ATOM    655  ND2 ASN   771       3.554  19.843  23.155  1.00 67.84           N
ATOM    656  C   ASN   771       4.720  16.437  20.886  1.00 67.84           C
ATOM    657  O   ASN   771       4.091  15.627  21.578  1.00 67.84           O
ATOM    658  H   ASN   771       7.302  18.367  20.533  1.00  0.00           H
ATOM    659  HA  ASN   771       5.684  17.238  22.609  1.00  0.00           H
ATOM    660  HB2 ASN   771       4.916  19.201  20.400  1.00  0.00           H
ATOM    661  HB3 ASN   771       5.725  19.633  21.910  1.00  0.00           H
ATOM    662 HD21 ASN   771       4.308  20.429  23.458  1.00  0.00           H
ATOM    663 HD22 ASN   771       2.624  19.920  23.531  1.00  0.00           H
ATOM    664  N   HIS   772       4.829  16.295  19.559  1.00 67.46           N
ATOM    665  CA  HIS   772       4.153  15.228  18.820  1.00 67.46           C
ATOM    666  ND1 HIS   772       3.855  14.114  15.177  1.00 67.46           N
ATOM    667  CG  HIS   772       3.484  14.518  16.457  1.00 67.46           C
ATOM    668  CB  HIS   772       4.260  15.493  17.311  1.00 67.46           C
ATOM    669  NE2 HIS   772       1.862  13.290  15.614  1.00 67.46           N
ATOM    670  CD2 HIS   772       2.241  14.016  16.724  1.00 67.46           C
ATOM    671  CE1 HIS   772       2.848  13.372  14.704  1.00 67.46           C
ATOM    672  C   HIS   772       4.707  13.846  19.184  1.00 67.46           C
ATOM    673  O   HIS   772       3.927  12.967  19.543  1.00 67.46           O
ATOM    674  H   HIS   772       5.454  16.905  19.051  1.00  0.00           H
ATOM    675  HA  HIS   772       3.100  15.238  19.097  1.00  0.00           H
ATOM    676  HB2 HIS   772       3.880  16.493  17.099  1.00  0.00           H
ATOM    677  HB3 HIS   772       5.308  15.470  17.011  1.00  0.00           H
ATOM    678  HD2 HIS   772       1.647  14.216  17.604  1.00  0.00           H
ATOM    679  HE1 HIS   772       2.823  12.941  13.711  1.00  0.00           H
ATOM    680  HE2 HIS   772       0.959  12.873  15.451  1.00  0.00           H
ATOM    681  N   GLY   773       6.024  13.726  19.376  1.00 27.51           N
ATOM    682  CA  GLY   773       6.686  12.484  19.785  1.00 27.51           C
ATOM    683  C   GLY   773       6.257  11.990  21.170  1.00 27.51           C
ATOM    684  O   GLY   773       5.843  10.838  21.303  1.00 27.51           O
ATOM    685  H   GLY   773       6.617  14.505  19.094  1.00  0.00           H
ATOM    686  HA2 GLY   773       7.762  12.658  19.803  1.00  0.00           H
ATOM    687  HA3 GLY   773       6.475  11.706  19.052  1.00  0.00           H
ATOM    688  N   LEU   774       6.122  12.900  22.142  1.00 46.98           N
ATOM    689  CA  LEU   774       5.597  12.624  23.492  1.00 46.98           C
ATOM    690  CB  LEU   774       5.815  13.861  24.382  1.00 46.98           C
ATOM    691  CG  LEU   774       7.284  14.247  24.621  1.00 46.98           C
ATOM    692  CD1 LEU   774       7.325  15.630  25.271  1.00 46.98           C
ATOM    693  CD2 LEU   774       8.036  13.247  25.498  1.00 46.98           C
ATOM    694  C   LEU   774       4.105  12.253  23.512  1.00 46.98           C
ATOM    695  O   LEU   774       3.630  11.668  24.492  1.00 46.98           O
ATOM    696  H   LEU   774       6.425  13.849  21.931  1.00  0.00           H
ATOM    697  HA  LEU   774       6.135  11.774  23.908  1.00  0.00           H
ATOM    698  HB2 LEU   774       5.305  14.701  23.909  1.00  0.00           H
ATOM    699  HB3 LEU   774       5.342  13.696  25.348  1.00  0.00           H
ATOM    700  HG  LEU   774       7.808  14.291  23.676  1.00  0.00           H
ATOM    701 HD11 LEU   774       8.352  15.977  25.337  1.00  0.00           H
ATOM    702 HD12 LEU   774       6.883  15.600  26.267  1.00  0.00           H
ATOM    703 HD13 LEU   774       6.775  16.342  24.656  1.00  0.00           H
ATOM    704 HD21 LEU   774       7.887  12.231  25.140  1.00  0.00           H
ATOM    705 HD22 LEU   774       9.099  13.461  25.423  1.00  0.00           H
ATOM    706 HD23 LEU   774       7.722  13.337  26.536  1.00  0.00           H
ATOM    707  N   SER   775       3.362  12.618  22.470  1.00 73.28           N
ATOM    708  CA  SER   775       1.963  12.227  22.258  1.00 73.28           C
ATOM    709  CB  SER   775       1.230  13.368  21.546  1.00 73.28           C
ATOM    710  OG  SER   775       1.381  14.570  22.280  1.00 73.28           O
ATOM    711  C   SER   775       1.840  10.917  21.459  1.00 73.28           C
ATOM    712  O   SER   775       0.882  10.159  21.626  1.00 73.28           O
ATOM    713  H   SER   775       3.811  13.160  21.739  1.00  0.00           H
ATOM    714  HA  SER   775       1.476  12.074  23.220  1.00  0.00           H
ATOM    715  HB2 SER   775       1.628  13.504  20.540  1.00  0.00           H
ATOM    716  HB3 SER   775       0.170  13.123  21.476  1.00  0.00           H
ATOM    717  HG  SER   775       2.220  15.001  22.042  1.00  0.00           H
ATOM    718  N   TYR   776       2.848  10.600  20.642  1.00 87.68           N
ATOM    719  CA  TYR   776       2.888   9.419  19.786  1.00 87.68           C
ATOM    720  CB  TYR   776       3.750   9.730  18.548  1.00 87.68           C
ATOM    721  CG  TYR   776       3.449   8.801  17.393  1.00 87.68           C
ATOM    722  CD1 TYR   776       3.885   7.466  17.443  1.00 87.68           C
ATOM    723  CD2 TYR   776       2.654   9.241  16.315  1.00 87.68           C
ATOM    724  CE1 TYR   776       3.476   6.557  16.459  1.00 87.68           C
ATOM    725  CE2 TYR   776       2.266   8.332  15.310  1.00 87.68           C
ATOM    726  CZ  TYR   776       2.663   6.981  15.387  1.00 87.68           C
ATOM    727  OH  TYR   776       2.213   6.092  14.467  1.00 87.68           O
ATOM    728  C   TYR   776       3.362   8.146  20.520  1.00 87.68           C
ATOM    729  O   TYR   776       2.809   7.069  20.308  1.00 87.68           O
ATOM    730  H   TYR   776       3.568  11.301  20.497  1.00  0.00           H
ATOM    731  HA  TYR   776       1.880   9.233  19.427  1.00  0.00           H
ATOM    732  HB2 TYR   776       3.551  10.750  18.216  1.00  0.00           H
ATOM    733  HB3 TYR   776       4.809   9.667  18.803  1.00  0.00           H
ATOM    734  HD1 TYR   776       4.508   7.116  18.253  1.00  0.00           H
ATOM    735  HD2 TYR   776       2.348  10.277  16.254  1.00  0.00           H
ATOM    736  HE1 TYR   776       3.787   5.528  16.538  1.00  0.00           H
ATOM    737  HE2 TYR   776       1.662   8.654  14.473  1.00  0.00           H
ATOM    738  HH  TYR   776       2.477   5.168  14.694  1.00  0.00           H
ATOM    739  N   VAL   777       4.391   8.243  21.369  1.00107.47           N
ATOM    740  CA  VAL   777       5.192   7.094  21.854  1.00107.47           C
ATOM    741  CB  VAL   777       6.606   7.583  22.222  1.00107.47           C
ATOM    742  CG1 VAL   777       6.652   8.561  23.409  1.00107.47           C
ATOM    743  CG2 VAL   777       7.558   6.399  22.432  1.00107.47           C
ATOM    744  C   VAL   777       4.510   6.211  22.928  1.00107.47           C
ATOM    745  O   VAL   777       4.868   6.194  24.111  1.00107.47           O
ATOM    746  H   VAL   777       4.810   9.165  21.458  1.00  0.00           H
ATOM    747  HA  VAL   777       5.329   6.438  20.992  1.00  0.00           H
ATOM    748  HB  VAL   777       6.985   8.132  21.360  1.00  0.00           H
ATOM    749 HG21 VAL   777       7.656   5.851  21.493  1.00  0.00           H
ATOM    750 HG22 VAL   777       8.538   6.766  22.733  1.00  0.00           H
ATOM    751 HG23 VAL   777       7.176   5.711  23.181  1.00  0.00           H
ATOM    752 HG11 VAL   777       5.905   9.341  23.282  1.00  0.00           H
ATOM    753 HG12 VAL   777       7.630   9.036  23.440  1.00  0.00           H
ATOM    754 HG13 VAL   777       6.447   8.069  24.352  1.00  0.00           H
ATOM    755  N   ARG   778       3.561   5.385  22.480  1.00101.47           N
ATOM    756  CA  ARG   778       2.786   4.406  23.269  1.00101.47           C
ATOM    757  CB  ARG   778       1.374   4.311  22.666  1.00101.47           C
ATOM    758  CG  ARG   778       0.605   5.649  22.704  1.00101.47           C
ATOM    759  CD  ARG   778      -0.602   5.651  21.755  1.00101.47           C
ATOM    760  NE  ARG   778      -0.188   5.572  20.334  1.00101.47           N
ATOM    761  CZ  ARG   778      -0.017   6.568  19.479  1.00101.47           C
ATOM    762  NH1 ARG   778      -0.248   7.813  19.795  1.00101.47           N
ATOM    763  NH2 ARG   778       0.394   6.325  18.265  1.00101.47           N
ATOM    764  C   ARG   778       3.459   3.030  23.237  1.00101.47           C
ATOM    765  O   ARG   778       3.886   2.605  22.170  1.00101.47           O
ATOM    766  H   ARG   778       3.362   5.440  21.486  1.00  0.00           H
ATOM    767  HA  ARG   778       2.722   4.736  24.305  1.00  0.00           H
ATOM    768  HB2 ARG   778       0.798   3.558  23.209  1.00  0.00           H
ATOM    769  HB3 ARG   778       1.476   3.975  21.632  1.00  0.00           H
ATOM    770  HG2 ARG   778       0.263   5.824  23.725  1.00  0.00           H
ATOM    771  HG3 ARG   778       1.251   6.480  22.425  1.00  0.00           H
ATOM    772  HD2 ARG   778      -1.240   4.799  21.996  1.00  0.00           H
ATOM    773  HD3 ARG   778      -1.184   6.557  21.931  1.00  0.00           H
ATOM    774  HE  ARG   778       0.025   4.656  19.978  1.00  0.00           H
ATOM    775 HH11 ARG   778      -0.379   8.065  20.760  1.00  0.00           H
ATOM    776 HH12 ARG   778      -0.112   8.535  19.118  1.00  0.00           H
ATOM    777 HH21 ARG   778       0.698   5.402  18.005  1.00  0.00           H
ATOM    778 HH22 ARG   778       0.663   7.081  17.660  1.00  0.00           H
ATOM    779  N   THR   779       3.477   2.280  24.348  1.00195.06           N
ATOM    780  CA  THR   779       4.279   1.031  24.426  1.00195.06           C
ATOM    781  CB  THR   779       5.701   1.289  24.959  1.00195.06           C
ATOM    782  OG1 THR   779       5.711   1.948  26.212  1.00195.06           O
ATOM    783  CG2 THR   779       6.488   2.161  23.991  1.00195.06           C
ATOM    784  C   THR   779       3.644  -0.188  25.104  1.00195.06           C
ATOM    785  O   THR   779       4.207  -1.264  24.948  1.00195.06           O
ATOM    786  H   THR   779       3.127   2.670  25.210  1.00  0.00           H
ATOM    787  HA  THR   779       4.420   0.668  23.410  1.00  0.00           H
ATOM    788  HB  THR   779       6.224   0.336  25.052  1.00  0.00           H
ATOM    789 HG21 THR   779       6.277   3.218  24.147  1.00  0.00           H
ATOM    790 HG22 THR   779       6.248   1.894  22.966  1.00  0.00           H
ATOM    791 HG23 THR   779       7.538   1.949  24.130  1.00  0.00           H
ATOM    792  HG1 THR   779       5.948   1.255  26.864  1.00  0.00           H
ATOM    793  N   GLU   780       2.385  -0.099  25.551  1.00144.44           N
ATOM    794  CA  GLU   780       1.579  -1.161  26.199  1.00144.44           C
ATOM    795  CB  GLU   780       0.086  -0.741  26.130  1.00144.44           C
ATOM    796  CG  GLU   780      -0.492  -0.172  27.431  1.00144.44           C
ATOM    797  CD  GLU   780       0.482   0.703  28.225  1.00144.44           C
ATOM    798  OE1 GLU   780       1.135   1.609  27.643  1.00144.44           O
ATOM    799  OE2 GLU   780       0.848   0.262  29.334  1.00144.44           O
ATOM    800  C   GLU   780       1.800  -2.600  25.684  1.00144.44           C
ATOM    801  O   GLU   780       2.602  -3.339  26.250  1.00144.44           O
ATOM    802  H   GLU   780       2.002   0.830  25.665  1.00  0.00           H
ATOM    803  HA  GLU   780       1.869  -1.211  27.250  1.00  0.00           H
ATOM    804  HB2 GLU   780      -0.044   0.006  25.343  1.00  0.00           H
ATOM    805  HB3 GLU   780      -0.547  -1.585  25.858  1.00  0.00           H
ATOM    806  HG2 GLU   780      -0.790  -1.023  28.051  1.00  0.00           H
ATOM    807  HG3 GLU   780      -1.397   0.394  27.206  1.00  0.00           H
ATOM    808  N   ASN   781       1.133  -3.012  24.599  1.00127.99           N
ATOM    809  CA  ASN   781       1.323  -4.326  23.974  1.00127.99           C
ATOM    810  CB  ASN   781       0.004  -4.785  23.321  1.00127.99           C
ATOM    811  CG  ASN   781       0.082  -6.221  22.818  1.00127.99           C
ATOM    812  OD1 ASN   781       1.014  -6.958  23.079  1.00127.99           O
ATOM    813  ND2 ASN   781      -0.935  -6.690  22.134  1.00127.99           N
ATOM    814  C   ASN   781       2.531  -4.316  23.013  1.00127.99           C
ATOM    815  O   ASN   781       2.353  -4.310  21.793  1.00127.99           O
ATOM    816  H   ASN   781       0.468  -2.386  24.180  1.00  0.00           H
ATOM    817  HA  ASN   781       1.561  -5.047  24.760  1.00  0.00           H
ATOM    818  HB2 ASN   781      -0.798  -4.735  24.057  1.00  0.00           H
ATOM    819  HB3 ASN   781      -0.237  -4.132  22.484  1.00  0.00           H
ATOM    820 HD21 ASN   781      -1.754  -6.137  21.976  1.00  0.00           H
ATOM    821 HD22 ASN   781      -0.870  -7.663  21.884  1.00  0.00           H
ATOM    822  N   GLY   782       3.699  -3.942  23.550  1.00 25.09           N
ATOM    823  CA  GLY   782       4.936  -3.718  22.789  1.00 25.09           C
ATOM    824  C   GLY   782       4.844  -2.622  21.719  1.00 25.09           C
ATOM    825  O   GLY   782       5.575  -2.685  20.732  1.00 25.09           O
ATOM    826  H   GLY   782       3.724  -3.798  24.556  1.00  0.00           H
ATOM    827  HA2 GLY   782       5.724  -3.435  23.488  1.00  0.00           H
ATOM    828  HA3 GLY   782       5.220  -4.647  22.295  1.00  0.00           H
ATOM    829  N   VAL   783       3.874  -1.702  21.843  1.00 45.47           N
ATOM    830  CA  VAL   783       3.324  -0.896  20.726  1.00 45.47           C
ATOM    831  CB  VAL   783       2.121  -0.056  21.215  1.00 45.47           C
ATOM    832  CG1 VAL   783       1.623   0.975  20.193  1.00 45.47           C
ATOM    833  CG2 VAL   783       0.932  -0.966  21.552  1.00 45.47           C
ATOM    834  C   VAL   783       4.366  -0.041  19.989  1.00 45.47           C
ATOM    835  O   VAL   783       4.316   0.006  18.763  1.00 45.47           O
ATOM    836  H   VAL   783       3.322  -1.782  22.685  1.00  0.00           H
ATOM    837  HA  VAL   783       2.948  -1.594  19.979  1.00  0.00           H
ATOM    838  HB  VAL   783       2.396   0.475  22.125  1.00  0.00           H
ATOM    839 HG21 VAL   783       0.110  -0.373  21.954  1.00  0.00           H
ATOM    840 HG22 VAL   783       1.226  -1.703  22.292  1.00  0.00           H
ATOM    841 HG23 VAL   783       0.593  -1.487  20.658  1.00  0.00           H
ATOM    842 HG11 VAL   783       0.730   1.475  20.569  1.00  0.00           H
ATOM    843 HG12 VAL   783       2.393   1.730  20.015  1.00  0.00           H
ATOM    844 HG13 VAL   783       1.389   0.482  19.249  1.00  0.00           H
ATOM    845  N   THR   784       5.460   0.307  20.666  1.00 42.36           N
ATOM    846  CA  THR   784       6.758   0.587  20.055  1.00 42.36           C
ATOM    847  CB  THR   784       7.022   2.100  20.017  1.00 42.36           C
ATOM    848  OG1 THR   784       5.968   2.854  19.449  1.00 42.36           O
ATOM    849  CG2 THR   784       8.286   2.414  19.232  1.00 42.36           C
ATOM    850  C   THR   784       7.822  -0.153  20.871  1.00 42.36           C
ATOM    851  O   THR   784       7.886   0.017  22.088  1.00 42.36           O
ATOM    852  H   THR   784       5.476   0.117  21.653  1.00  0.00           H
ATOM    853  HA  THR   784       6.783   0.197  19.040  1.00  0.00           H
ATOM    854  HB  THR   784       7.166   2.446  21.041  1.00  0.00           H
ATOM    855 HG21 THR   784       8.207   2.021  18.218  1.00  0.00           H
ATOM    856 HG22 THR   784       9.148   1.983  19.737  1.00  0.00           H
ATOM    857 HG23 THR   784       8.412   3.492  19.186  1.00  0.00           H
ATOM    858  HG1 THR   784       5.761   2.550  18.551  1.00  0.00           H
ATOM    859  N   ASN   785       8.644  -1.003  20.245  1.00 74.32           N
ATOM    860  CA  ASN   785       9.707  -1.750  20.938  1.00 74.32           C
ATOM    861  CB  ASN   785      10.115  -2.931  20.037  1.00 74.32           C
ATOM    862  CG  ASN   785      11.218  -3.810  20.616  1.00 74.32           C
ATOM    863  OD1 ASN   785      11.369  -4.001  21.815  1.00 74.32           O
ATOM    864  ND2 ASN   785      12.042  -4.387  19.775  1.00 74.32           N
ATOM    865  C   ASN   785      10.913  -0.848  21.267  1.00 74.32           C
ATOM    866  O   ASN   785      11.509  -0.944  22.344  1.00 74.32           O
ATOM    867  H   ASN   785       8.551  -1.124  19.241  1.00  0.00           H
ATOM    868  HA  ASN   785       9.324  -2.147  21.881  1.00  0.00           H
ATOM    869  HB2 ASN   785       9.245  -3.560  19.847  1.00  0.00           H
ATOM    870  HB3 ASN   785      10.457  -2.532  19.084  1.00  0.00           H
ATOM    871 HD21 ASN   785      12.697  -5.051  20.141  1.00  0.00           H
ATOM    872 HD22 ASN   785      11.946  -4.237  18.784  1.00  0.00           H
ATOM    873  N   MET   786      11.264   0.042  20.336  1.00130.82           N
ATOM    874  CA  MET   786      12.427   0.922  20.427  1.00130.82           C
ATOM    875  CB  MET   786      13.650   0.193  19.842  1.00130.82           C
ATOM    876  CG  MET   786      14.921   1.048  19.770  1.00130.82           C
ATOM    877  SD  MET   786      16.390   0.119  19.268  1.00130.82           S
ATOM    878  CE  MET   786      17.312  -0.012  20.821  1.00130.82           C
ATOM    879  C   MET   786      12.162   2.270  19.742  1.00130.82           C
ATOM    880  O   MET   786      11.503   2.299  18.704  1.00130.82           O
ATOM    881  H   MET   786      10.713   0.092  19.489  1.00  0.00           H
ATOM    882  HA  MET   786      12.610   1.106  21.477  1.00  0.00           H
ATOM    883  HB2 MET   786      13.856  -0.687  20.453  1.00  0.00           H
ATOM    884  HB3 MET   786      13.412  -0.144  18.831  1.00  0.00           H
ATOM    885  HG2 MET   786      15.114   1.510  20.736  1.00  0.00           H
ATOM    886  HG3 MET   786      14.765   1.844  19.042  1.00  0.00           H
ATOM    887  HE1 MET   786      18.311  -0.397  20.615  1.00  0.00           H
ATOM    888  HE2 MET   786      16.799  -0.696  21.492  1.00  0.00           H
ATOM    889  HE3 MET   786      17.400   0.969  21.289  1.00  0.00           H
ATOM    890  N   ILE   787      12.720   3.364  20.274  1.00102.34           N
ATOM    891  CA  ILE   787      12.796   4.654  19.569  1.00102.34           C
ATOM    892  CB  ILE   787      12.072   5.821  20.291  1.00102.34           C
ATOM    893  CG1 ILE   787      12.946   6.573  21.322  1.00102.34           C
ATOM    894  CG2 ILE   787      10.755   5.343  20.921  1.00102.34           C
ATOM    895  CD1 ILE   787      12.266   7.791  21.961  1.00102.34           C
ATOM    896  C   ILE   787      14.243   4.985  19.202  1.00102.34           C
ATOM    897  O   ILE   787      15.142   4.800  20.025  1.00102.34           O
ATOM    898  H   ILE   787      13.300   3.250  21.100  1.00  0.00           H
ATOM    899  HA  ILE   787      12.269   4.522  18.633  1.00  0.00           H
ATOM    900  HB  ILE   787      11.815   6.544  19.515  1.00  0.00           H
ATOM    901 HG12 ILE   787      13.845   6.947  20.832  1.00  0.00           H
ATOM    902 HG13 ILE   787      13.249   5.879  22.105  1.00  0.00           H
ATOM    903 HD11 ILE   787      11.921   8.472  21.183  1.00  0.00           H
ATOM    904 HD12 ILE   787      12.986   8.314  22.592  1.00  0.00           H
ATOM    905 HD13 ILE   787      11.424   7.482  22.579  1.00  0.00           H
ATOM    906 HG21 ILE   787      10.961   4.793  21.838  1.00  0.00           H
ATOM    907 HG22 ILE   787      10.123   6.200  21.138  1.00  0.00           H
ATOM    908 HG23 ILE   787      10.223   4.693  20.228  1.00  0.00           H
ATOM    909  N   LEU   788      14.438   5.596  18.034  1.00133.40           N
ATOM    910  CA  LEU   788      15.679   6.261  17.634  1.00133.40           C
ATOM    911  CB  LEU   788      16.086   5.751  16.239  1.00133.40           C
ATOM    912  CG  LEU   788      17.445   6.274  15.734  1.00133.40           C
ATOM    913  CD1 LEU   788      18.608   5.626  16.489  1.00133.40           C
ATOM    914  CD2 LEU   788      17.607   5.947  14.247  1.00133.40           C
ATOM    915  C   LEU   788      15.473   7.781  17.668  1.00133.40           C
ATOM    916  O   LEU   788      14.711   8.312  16.864  1.00133.40           O
ATOM    917  H   LEU   788      13.623   5.745  17.445  1.00  0.00           H
ATOM    918  HA  LEU   788      16.467   6.011  18.339  1.00  0.00           H
ATOM    919  HB2 LEU   788      15.317   6.065  15.537  1.00  0.00           H
ATOM    920  HB3 LEU   788      16.107   4.660  16.249  1.00  0.00           H
ATOM    921  HG  LEU   788      17.498   7.356  15.854  1.00  0.00           H
ATOM    922 HD11 LEU   788      19.556   5.939  16.057  1.00  0.00           H
ATOM    923 HD12 LEU   788      18.536   4.541  16.437  1.00  0.00           H
ATOM    924 HD13 LEU   788      18.593   5.943  17.529  1.00  0.00           H
ATOM    925 HD21 LEU   788      18.564   6.328  13.888  1.00  0.00           H
ATOM    926 HD22 LEU   788      16.813   6.434  13.679  1.00  0.00           H
ATOM    927 HD23 LEU   788      17.563   4.871  14.089  1.00  0.00           H
ATOM    928  N   ILE   789      16.102   8.462  18.626  1.00139.67           N
ATOM    929  CA  ILE   789      16.153   9.928  18.703  1.00139.67           C
ATOM    930  CB  ILE   789      16.032  10.386  20.187  1.00139.67           C
ATOM    931  CG1 ILE   789      14.899  11.411  20.397  1.00139.67           C
ATOM    932  CG2 ILE   789      17.336  10.886  20.840  1.00139.67           C
ATOM    933  CD1 ILE   789      15.107  12.786  19.747  1.00139.67           C
ATOM    934  C   ILE   789      17.430  10.413  18.011  1.00139.67           C
ATOM    935  O   ILE   789      18.499   9.833  18.215  1.00139.67           O
ATOM    936  H   ILE   789      16.778   7.955  19.189  1.00  0.00           H
ATOM    937  HA  ILE   789      15.307  10.333  18.148  1.00  0.00           H
ATOM    938  HB  ILE   789      15.726   9.514  20.769  1.00  0.00           H
ATOM    939 HG12 ILE   789      14.769  11.556  21.469  1.00  0.00           H
ATOM    940 HG13 ILE   789      13.971  10.983  20.024  1.00  0.00           H
ATOM    941 HD11 ILE   789      14.232  13.408  19.936  1.00  0.00           H
ATOM    942 HD12 ILE   789      15.237  12.686  18.670  1.00  0.00           H
ATOM    943 HD13 ILE   789      15.979  13.279  20.174  1.00  0.00           H
ATOM    944 HG21 ILE   789      17.145  11.203  21.864  1.00  0.00           H
ATOM    945 HG22 ILE   789      17.741  11.740  20.299  1.00  0.00           H
ATOM    946 HG23 ILE   789      18.074  10.083  20.850  1.00  0.00           H
ATOM    947  N   GLU   790      17.375  11.522  17.281  1.00115.41           N
ATOM    948  CA  GLU   790      18.590  12.260  16.934  1.00115.41           C
ATOM    949  CB  GLU   790      18.401  13.088  15.653  1.00115.41           C
ATOM    950  CG  GLU   790      19.698  13.840  15.323  1.00115.41           C
ATOM    951  CD  GLU   790      19.890  14.054  13.828  1.00115.41           C
ATOM    952  OE1 GLU   790      19.395  15.084  13.337  1.00115.41           O
ATOM    953  OE2 GLU   790      20.934  13.557  13.339  1.00115.41           O
ATOM    954  C   GLU   790      19.110  13.106  18.111  1.00115.41           C
ATOM    955  O   GLU   790      18.372  13.888  18.709  1.00115.41           O
ATOM    956  H   GLU   790      16.472  11.942  17.078  1.00  0.00           H
ATOM    957  HA  GLU   790      19.370  11.535  16.711  1.00  0.00           H
ATOM    958  HB2 GLU   790      17.584  13.800  15.772  1.00  0.00           H
ATOM    959  HB3 GLU   790      18.161  12.405  14.835  1.00  0.00           H
ATOM    960  HG2 GLU   790      19.715  14.794  15.857  1.00  0.00           H
ATOM    961  HG3 GLU   790      20.549  13.255  15.676  1.00  0.00           H
ATOM    962  N   GLN   791      20.434  13.113  18.282  1.00177.56           N
ATOM    963  CA  GLN   791      21.169  14.178  18.960  1.00177.56           C
ATOM    964  CB  GLN   791      21.456  13.763  20.415  1.00177.56           C
ATOM    965  CG  GLN   791      21.911  14.951  21.283  1.00177.56           C
ATOM    966  CD  GLN   791      22.520  14.528  22.617  1.00177.56           C
ATOM    967  OE1 GLN   791      22.748  13.364  22.908  1.00177.56           O
ATOM    968  NE2 GLN   791      22.913  15.458  23.453  1.00177.56           N
ATOM    969  C   GLN   791      22.424  14.538  18.144  1.00177.56           C
ATOM    970  O   GLN   791      23.526  14.045  18.396  1.00177.56           O
ATOM    971  H   GLN   791      20.981  12.448  17.744  1.00  0.00           H
ATOM    972  HA  GLN   791      20.537  15.068  18.994  1.00  0.00           H
ATOM    973  HB2 GLN   791      20.551  13.342  20.859  1.00  0.00           H
ATOM    974  HB3 GLN   791      22.225  12.988  20.410  1.00  0.00           H
ATOM    975  HG2 GLN   791      22.647  15.541  20.745  1.00  0.00           H
ATOM    976  HG3 GLN   791      21.062  15.600  21.481  1.00  0.00           H
ATOM    977 HE21 GLN   791      22.771  16.449  23.256  1.00  0.00           H
ATOM    978 HE22 GLN   791      23.305  15.149  24.314  1.00  0.00           H
ATOM    979  N   GLU   792      22.242  15.336  17.087  1.00132.71           N
ATOM    980  CA  GLU   792      23.354  15.957  16.345  1.00132.71           C
ATOM    981  CB  GLU   792      22.844  16.488  14.989  1.00132.71           C
ATOM    982  CG  GLU   792      23.928  17.204  14.155  1.00132.71           C
ATOM    983  CD  GLU   792      23.807  16.932  12.646  1.00132.71           C
ATOM    984  OE1 GLU   792      22.932  17.525  11.980  1.00132.71           O
ATOM    985  OE2 GLU   792      24.347  15.886  12.196  1.00132.71           O
ATOM    986  C   GLU   792      24.023  17.085  17.143  1.00132.71           C
ATOM    987  O   GLU   792      25.246  17.205  17.158  1.00132.71           O
ATOM    988  H   GLU   792      21.296  15.603  16.850  1.00  0.00           H
ATOM    989  HA  GLU   792      24.120  15.207  16.167  1.00  0.00           H
ATOM    990  HB2 GLU   792      22.015  17.177  15.152  1.00  0.00           H
ATOM    991  HB3 GLU   792      22.455  15.645  14.426  1.00  0.00           H
ATOM    992  HG2 GLU   792      23.886  18.279  14.354  1.00  0.00           H
ATOM    993  HG3 GLU   792      24.912  16.854  14.473  1.00  0.00           H
ATOM    994  N   ILE   793      23.214  17.854  17.875  1.00117.19           N
ATOM    995  CA  ILE   793      23.628  19.024  18.651  1.00117.19           C
ATOM    996  CB  ILE   793      22.372  19.765  19.175  1.00117.19           C
ATOM    997  CG1 ILE   793      21.466  20.297  18.032  1.00117.19           C
ATOM    998  CG2 ILE   793      22.783  20.955  20.052  1.00117.19           C
ATOM    999  CD1 ILE   793      20.428  19.298  17.497  1.00117.19           C
ATOM   1000  C   ILE   793      24.602  18.610  19.770  1.00117.19           C
ATOM   1001  O   ILE   793      24.420  17.567  20.405  1.00117.19           O
ATOM   1002  H   ILE   793      22.229  17.640  17.865  1.00  0.00           H
ATOM   1003  HA  ILE   793      24.163  19.700  17.982  1.00  0.00           H
ATOM   1004  HB  ILE   793      21.793  19.080  19.797  1.00  0.00           H
ATOM   1005 HG12 ILE   793      20.896  21.151  18.399  1.00  0.00           H
ATOM   1006 HG13 ILE   793      22.084  20.653  17.207  1.00  0.00           H
ATOM   1007 HD11 ILE   793      19.747  19.819  16.824  1.00  0.00           H
ATOM   1008 HD12 ILE   793      20.904  18.495  16.938  1.00  0.00           H
ATOM   1009 HD13 ILE   793      19.851  18.877  18.320  1.00  0.00           H
ATOM   1010 HG21 ILE   793      21.919  21.545  20.345  1.00  0.00           H
ATOM   1011 HG22 ILE   793      23.479  21.607  19.524  1.00  0.00           H
ATOM   1012 HG23 ILE   793      23.251  20.599  20.967  1.00  0.00           H
ATOM   1013  N   TRP   794      25.694  19.362  19.943  1.00207.47           N
ATOM   1014  CA  TRP   794      26.759  19.060  20.915  1.00207.47           C
ATOM   1015  CB  TRP   794      27.931  20.016  20.681  1.00207.47           C
ATOM   1016  CG  TRP   794      29.041  19.860  21.672  1.00207.47           C
ATOM   1017  CD2 TRP   794      30.040  18.797  21.776  1.00207.47           C
ATOM   1018  CD1 TRP   794      29.256  20.672  22.734  1.00207.47           C
ATOM   1019  NE1 TRP   794      30.328  20.205  23.465  1.00207.47           N
ATOM   1020  CE2 TRP   794      30.855  19.048  22.922  1.00207.47           C
ATOM   1021  CE3 TRP   794      30.343  17.647  21.014  1.00207.47           C
ATOM   1022  CZ2 TRP   794      31.924  18.218  23.279  1.00207.47           C
ATOM   1023  CZ3 TRP   794      31.427  16.810  21.355  1.00207.47           C
ATOM   1024  CH2 TRP   794      32.226  17.102  22.475  1.00207.47           C
ATOM   1025  C   TRP   794      26.297  19.167  22.375  1.00207.47           C
ATOM   1026  O   TRP   794      26.646  18.326  23.207  1.00207.47           O
ATOM   1027  H   TRP   794      25.767  20.221  19.418  1.00  0.00           H
ATOM   1028  HA  TRP   794      27.108  18.041  20.761  1.00  0.00           H
ATOM   1029  HB2 TRP   794      28.330  19.853  19.679  1.00  0.00           H
ATOM   1030  HB3 TRP   794      27.566  21.045  20.731  1.00  0.00           H
ATOM   1031  HD1 TRP   794      28.653  21.548  22.974  1.00  0.00           H
ATOM   1032  HE3 TRP   794      29.753  17.439  20.134  1.00  0.00           H
ATOM   1033  HZ2 TRP   794      32.537  18.463  24.135  1.00  0.00           H
ATOM   1034  HZ3 TRP   794      31.664  15.965  20.724  1.00  0.00           H
ATOM   1035  HH2 TRP   794      33.083  16.487  22.711  1.00  0.00           H
ATOM   1036  HE1 TRP   794      30.670  20.676  24.292  1.00  0.00           H
ATOM   1037  N   ASP   795      25.380  20.090  22.620  1.00181.19           N
ATOM   1038  CA  ASP   795      24.695  20.315  23.883  1.00181.19           C
ATOM   1039  CB  ASP   795      23.925  21.645  23.797  1.00181.19           C
ATOM   1040  CG  ASP   795      24.756  22.717  23.080  1.00181.19           C
ATOM   1041  OD1 ASP   795      25.810  23.025  23.676  1.00181.19           O
ATOM   1042  OD2 ASP   795      24.666  22.689  21.830  1.00181.19           O
ATOM   1043  C   ASP   795      23.774  19.144  24.255  1.00181.19           C
ATOM   1044  O   ASP   795      23.442  18.274  23.441  1.00181.19           O
ATOM   1045  H   ASP   795      25.223  20.809  21.916  1.00  0.00           H
ATOM   1046  HA  ASP   795      25.455  20.424  24.658  1.00  0.00           H
ATOM   1047  HB2 ASP   795      23.668  21.982  24.803  1.00  0.00           H
ATOM   1048  HB3 ASP   795      22.995  21.482  23.248  1.00  0.00           H
ATOM   1049  N   THR   796      23.368  19.095  25.523  1.00 55.40           N
ATOM   1050  CA  THR   796      22.544  18.008  26.054  1.00 55.40           C
ATOM   1051  CB  THR   796      22.511  18.037  27.593  1.00 55.40           C
ATOM   1052  OG1 THR   796      22.135  19.290  28.107  1.00 55.40           O
ATOM   1053  CG2 THR   796      23.866  17.699  28.202  1.00 55.40           C
ATOM   1054  C   THR   796      21.132  18.029  25.468  1.00 55.40           C
ATOM   1055  O   THR   796      20.740  17.133  24.721  1.00 55.40           O
ATOM   1056  H   THR   796      23.622  19.848  26.150  1.00  0.00           H
ATOM   1057  HA  THR   796      22.995  17.064  25.756  1.00  0.00           H
ATOM   1058  HB  THR   796      21.792  17.297  27.931  1.00  0.00           H
ATOM   1059 HG21 THR   796      23.785  17.692  29.288  1.00  0.00           H
ATOM   1060 HG22 THR   796      24.169  16.716  27.862  1.00  0.00           H
ATOM   1061 HG23 THR   796      24.614  18.435  27.902  1.00  0.00           H
ATOM   1062  HG1 THR   796      21.247  19.162  28.525  1.00  0.00           H
ATOM   1063  N   ASP   797      20.319  18.982  25.908  1.00 64.58           N
ATOM   1064  CA  ASP   797      18.865  18.817  25.960  1.00 64.58           C
ATOM   1065  CB  ASP   797      18.327  19.515  27.224  1.00 64.58           C
ATOM   1066  CG  ASP   797      18.606  18.627  28.454  1.00 64.58           C
ATOM   1067  OD1 ASP   797      19.759  18.685  28.946  1.00 64.58           O
ATOM   1068  OD2 ASP   797      17.955  17.561  28.523  1.00 64.58           O
ATOM   1069  C   ASP   797      18.126  19.089  24.637  1.00 64.58           C
ATOM   1070  O   ASP   797      17.046  18.526  24.449  1.00 64.58           O
ATOM   1071  H   ASP   797      20.732  19.650  26.550  1.00  0.00           H
ATOM   1072  HA  ASP   797      18.672  17.761  26.133  1.00  0.00           H
ATOM   1073  HB2 ASP   797      18.788  20.499  27.347  1.00  0.00           H
ATOM   1074  HB3 ASP   797      17.255  19.681  27.135  1.00  0.00           H
ATOM   1075  N   SER   798      18.869  19.515  23.608  1.00150.04           N
ATOM   1076  CA  SER   798      18.562  19.383  22.168  1.00150.04           C
ATOM   1077  CB  SER   798      19.449  20.346  21.367  1.00150.04           C
ATOM   1078  OG  SER   798      19.239  21.674  21.809  1.00150.04           O
ATOM   1079  C   SER   798      18.708  17.937  21.644  1.00150.04           C
ATOM   1080  O   SER   798      19.501  17.650  20.746  1.00150.04           O
ATOM   1081  H   SER   798      19.789  19.859  23.836  1.00  0.00           H
ATOM   1082  HA  SER   798      17.526  19.684  22.005  1.00  0.00           H
ATOM   1083  HB2 SER   798      19.201  20.280  20.306  1.00  0.00           H
ATOM   1084  HB3 SER   798      20.496  20.074  21.506  1.00  0.00           H
ATOM   1085  HG  SER   798      19.890  22.255  21.401  1.00  0.00           H
ATOM   1086  N   GLY   799      18.017  17.002  22.298  1.00236.92           N
ATOM   1087  CA  GLY   799      17.979  15.568  21.987  1.00236.92           C
ATOM   1088  C   GLY   799      17.969  14.675  23.236  1.00236.92           C
ATOM   1089  O   GLY   799      17.126  13.785  23.334  1.00236.92           O
ATOM   1090  H   GLY   799      17.423  17.342  23.045  1.00  0.00           H
ATOM   1091  HA2 GLY   799      18.847  15.297  21.389  1.00  0.00           H
ATOM   1092  HA3 GLY   799      17.085  15.357  21.399  1.00  0.00           H
ATOM   1093  N   LYS   800      18.715  15.047  24.290  1.00123.09           N
ATOM   1094  CA  LYS   800      18.664  14.371  25.604  1.00123.09           C
ATOM   1095  CB  LYS   800      19.838  14.847  26.473  1.00123.09           C
ATOM   1096  CG  LYS   800      19.958  14.135  27.834  1.00123.09           C
ATOM   1097  CD  LYS   800      20.539  15.096  28.878  1.00123.09           C
ATOM   1098  CE  LYS   800      20.305  14.608  30.305  1.00123.09           C
ATOM   1099  NZ  LYS   800      20.336  15.744  31.257  1.00123.09           N
ATOM   1100  C   LYS   800      17.332  14.593  26.335  1.00123.09           C
ATOM   1101  O   LYS   800      16.815  13.636  26.914  1.00123.09           O
ATOM   1102  H   LYS   800      19.375  15.813  24.167  1.00  0.00           H
ATOM   1103  HA  LYS   800      18.760  13.299  25.443  1.00  0.00           H
ATOM   1104  HB2 LYS   800      19.692  15.911  26.646  1.00  0.00           H
ATOM   1105  HB3 LYS   800      20.772  14.715  25.925  1.00  0.00           H
ATOM   1106  HG2 LYS   800      18.982  13.812  28.184  1.00  0.00           H
ATOM   1107  HG3 LYS   800      20.596  13.256  27.733  1.00  0.00           H
ATOM   1108  HD2 LYS   800      20.034  16.056  28.776  1.00  0.00           H
ATOM   1109  HD3 LYS   800      21.606  15.232  28.700  1.00  0.00           H
ATOM   1110  HE2 LYS   800      19.325  14.124  30.358  1.00  0.00           H
ATOM   1111  HE3 LYS   800      21.058  13.860  30.558  1.00  0.00           H
ATOM   1112  HZ1 LYS   800      19.652  16.444  30.977  1.00  0.00           H
ATOM   1113  HZ2 LYS   800      21.239  16.197  31.255  1.00  0.00           H
ATOM   1114  HZ3 LYS   800      20.126  15.424  32.195  1.00  0.00           H
ATOM   1115  N   SER   801      16.735  15.787  26.247  1.00 75.57           N
ATOM   1116  CA  SER   801      15.491  16.091  26.971  1.00 75.57           C
ATOM   1117  CB  SER   801      15.032  17.538  26.774  1.00 75.57           C
ATOM   1118  OG  SER   801      14.714  17.808  25.423  1.00 75.57           O
ATOM   1119  C   SER   801      14.364  15.154  26.558  1.00 75.57           C
ATOM   1120  O   SER   801      13.791  14.497  27.422  1.00 75.57           O
ATOM   1121  H   SER   801      17.208  16.538  25.774  1.00  0.00           H
ATOM   1122  HA  SER   801      15.677  15.953  28.037  1.00  0.00           H
ATOM   1123  HB2 SER   801      15.809  18.215  27.116  1.00  0.00           H
ATOM   1124  HB3 SER   801      14.141  17.708  27.377  1.00  0.00           H
ATOM   1125  HG  SER   801      15.512  18.188  25.000  1.00  0.00           H
ATOM   1126  N   SER   802      14.281  14.864  25.257  1.00 35.16           N
ATOM   1127  CA  SER   802      13.370  13.910  24.624  1.00 35.16           C
ATOM   1128  CB  SER   802      13.757  13.760  23.145  1.00 35.16           C
ATOM   1129  OG  SER   802      13.988  15.015  22.527  1.00 35.16           O
ATOM   1130  C   SER   802      13.402  12.521  25.261  1.00 35.16           C
ATOM   1131  O   SER   802      12.363  11.875  25.364  1.00 35.16           O
ATOM   1132  H   SER   802      14.783  15.479  24.630  1.00  0.00           H
ATOM   1133  HA  SER   802      12.353  14.289  24.688  1.00  0.00           H
ATOM   1134  HB2 SER   802      14.678  13.181  23.081  1.00  0.00           H
ATOM   1135  HB3 SER   802      12.969  13.224  22.616  1.00  0.00           H
ATOM   1136  HG  SER   802      14.429  14.863  21.683  1.00  0.00           H
ATOM   1137  N   LEU   803      14.578  12.067  25.705  1.00 42.85           N
ATOM   1138  CA  LEU   803      14.783  10.770  26.351  1.00 42.85           C
ATOM   1139  CB  LEU   803      16.273  10.385  26.259  1.00 42.85           C
ATOM   1140  CG  LEU   803      16.849  10.385  24.832  1.00 42.85           C
ATOM   1141  CD1 LEU   803      18.364  10.228  24.879  1.00 42.85           C
ATOM   1142  CD2 LEU   803      16.275   9.235  24.006  1.00 42.85           C
ATOM   1143  C   LEU   803      14.311  10.789  27.810  1.00 42.85           C
ATOM   1144  O   LEU   803      13.410  10.033  28.174  1.00 42.85           O
ATOM   1145  H   LEU   803      15.367  12.702  25.672  1.00  0.00           H
ATOM   1146  HA  LEU   803      14.189  10.021  25.830  1.00  0.00           H
ATOM   1147  HB2 LEU   803      16.848  11.088  26.859  1.00  0.00           H
ATOM   1148  HB3 LEU   803      16.412   9.398  26.702  1.00  0.00           H
ATOM   1149  HG  LEU   803      16.629  11.327  24.334  1.00  0.00           H
ATOM   1150 HD21 LEU   803      16.774   9.186  23.040  1.00  0.00           H
ATOM   1151 HD22 LEU   803      15.209   9.388  23.847  1.00  0.00           H
ATOM   1152 HD23 LEU   803      16.446   8.304  24.536  1.00  0.00           H
ATOM   1153 HD11 LEU   803      18.758  10.330  23.870  1.00  0.00           H
ATOM   1154 HD12 LEU   803      18.800  11.007  25.501  1.00  0.00           H
ATOM   1155 HD13 LEU   803      18.630   9.255  25.281  1.00  0.00           H
ATOM   1156  N   PHE   804      14.741  11.807  28.561  1.00 94.37           N
ATOM   1157  CA  PHE   804      14.346  12.034  29.953  1.00 94.37           C
ATOM   1158  CB  PHE   804      15.138  13.235  30.495  1.00 94.37           C
ATOM   1159  CG  PHE   804      14.628  13.779  31.818  1.00 94.37           C
ATOM   1160  CD1 PHE   804      14.870  13.076  33.014  1.00 94.37           C
ATOM   1161  CD2 PHE   804      13.889  14.977  31.851  1.00 94.37           C
ATOM   1162  CE1 PHE   804      14.376  13.572  34.235  1.00 94.37           C
ATOM   1163  CE2 PHE   804      13.393  15.471  33.070  1.00 94.37           C
ATOM   1164  CZ  PHE   804      13.638  14.768  34.263  1.00 94.37           C
ATOM   1165  C   PHE   804      12.831  12.236  30.111  1.00 94.37           C
ATOM   1166  O   PHE   804      12.182  11.498  30.855  1.00 94.37           O
ATOM   1167  H   PHE   804      15.402  12.450  28.141  1.00  0.00           H
ATOM   1168  HA  PHE   804      14.612  11.154  30.541  1.00  0.00           H
ATOM   1169  HB2 PHE   804      16.182  12.944  30.610  1.00  0.00           H
ATOM   1170  HB3 PHE   804      15.107  14.041  29.760  1.00  0.00           H
ATOM   1171  HD1 PHE   804      15.431  12.154  32.997  1.00  0.00           H
ATOM   1172  HD2 PHE   804      13.701  15.525  30.938  1.00  0.00           H
ATOM   1173  HE1 PHE   804      14.563  13.033  35.154  1.00  0.00           H
ATOM   1174  HE2 PHE   804      12.827  16.392  33.094  1.00  0.00           H
ATOM   1175  HZ  PHE   804      13.259  15.148  35.203  1.00  0.00           H
ATOM   1176  N   VAL   805      12.217  13.093  29.288  1.00 93.06           N
ATOM   1177  CA  VAL   805      10.762  13.278  29.319  1.00 93.06           C
ATOM   1178  CB  VAL   805      10.280  14.601  28.696  1.00 93.06           C
ATOM   1179  CG1 VAL   805      10.726  15.810  29.523  1.00 93.06           C
ATOM   1180  CG2 VAL   805      10.693  14.823  27.240  1.00 93.06           C
ATOM   1181  C   VAL   805       9.990  12.084  28.752  1.00 93.06           C
ATOM   1182  O   VAL   805       8.891  11.851  29.246  1.00 93.06           O
ATOM   1183  H   VAL   805      12.778  13.640  28.641  1.00  0.00           H
ATOM   1184  HA  VAL   805      10.476  13.326  30.370  1.00  0.00           H
ATOM   1185  HB  VAL   805       9.189  14.583  28.720  1.00  0.00           H
ATOM   1186 HG21 VAL   805      11.596  15.423  27.184  1.00  0.00           H
ATOM   1187 HG22 VAL   805      10.858  13.875  26.731  1.00  0.00           H
ATOM   1188 HG23 VAL   805       9.913  15.386  26.738  1.00  0.00           H
ATOM   1189 HG11 VAL   805      10.298  16.721  29.101  1.00  0.00           H
ATOM   1190 HG12 VAL   805      11.812  15.893  29.515  1.00  0.00           H
ATOM   1191 HG13 VAL   805      10.381  15.708  30.551  1.00  0.00           H
ATOM   1192  N   LYS   806      10.576  11.191  27.929  1.00126.17           N
ATOM   1193  CA  LYS   806       9.934   9.896  27.608  1.00126.17           C
ATOM   1194  CB  LYS   806      10.692   9.116  26.504  1.00126.17           C
ATOM   1195  CG  LYS   806       9.844   8.119  25.675  1.00126.17           C
ATOM   1196  CD  LYS   806       8.879   7.260  26.505  1.00126.17           C
ATOM   1197  CE  LYS   806       8.124   6.163  25.768  1.00126.17           C
ATOM   1198  NZ  LYS   806       7.249   5.417  26.710  1.00126.17           N
ATOM   1199  C   LYS   806       9.778   9.044  28.876  1.00126.17           C
ATOM   1200  O   LYS   806       8.689   8.520  29.105  1.00126.17           O
ATOM   1201  H   LYS   806      11.520  11.368  27.599  1.00  0.00           H
ATOM   1202  HA  LYS   806       8.933  10.117  27.242  1.00  0.00           H
ATOM   1203  HB2 LYS   806      11.526   8.577  26.956  1.00  0.00           H
ATOM   1204  HB3 LYS   806      11.114   9.822  25.795  1.00  0.00           H
ATOM   1205  HG2 LYS   806       9.261   8.689  24.954  1.00  0.00           H
ATOM   1206  HG3 LYS   806      10.520   7.466  25.121  1.00  0.00           H
ATOM   1207  HD2 LYS   806       9.441   6.797  27.319  1.00  0.00           H
ATOM   1208  HD3 LYS   806       8.111   7.921  26.895  1.00  0.00           H
ATOM   1209  HE2 LYS   806       7.517   6.616  24.985  1.00  0.00           H
ATOM   1210  HE3 LYS   806       8.848   5.505  25.290  1.00  0.00           H
ATOM   1211  HZ1 LYS   806       6.564   6.040  27.116  1.00  0.00           H
ATOM   1212  HZ2 LYS   806       7.801   5.024  27.474  1.00  0.00           H
ATOM   1213  HZ3 LYS   806       6.751   4.670  26.241  1.00  0.00           H
ATOM   1214  N   ILE   807      10.780   8.993  29.754  1.00 83.37           N
ATOM   1215  CA  ILE   807      10.651   8.269  31.032  1.00 83.37           C
ATOM   1216  CB  ILE   807      11.983   8.258  31.819  1.00 83.37           C
ATOM   1217  CG1 ILE   807      13.182   7.733  30.992  1.00 83.37           C
ATOM   1218  CG2 ILE   807      11.835   7.441  33.116  1.00 83.37           C
ATOM   1219  CD1 ILE   807      13.019   6.332  30.382  1.00 83.37           C
ATOM   1220  C   ILE   807       9.480   8.828  31.862  1.00 83.37           C
ATOM   1221  O   ILE   807       8.583   8.068  32.219  1.00 83.37           O
ATOM   1222  H   ILE   807      11.638   9.498  29.552  1.00  0.00           H
ATOM   1223  HA  ILE   807      10.394   7.234  30.806  1.00  0.00           H
ATOM   1224  HB  ILE   807      12.219   9.280  32.114  1.00  0.00           H
ATOM   1225 HG12 ILE   807      13.389   8.432  30.184  1.00  0.00           H
ATOM   1226 HG13 ILE   807      14.068   7.725  31.628  1.00  0.00           H
ATOM   1227 HD11 ILE   807      13.932   6.067  29.848  1.00  0.00           H
ATOM   1228 HD12 ILE   807      12.190   6.318  29.675  1.00  0.00           H
ATOM   1229 HD13 ILE   807      12.847   5.593  31.164  1.00  0.00           H
ATOM   1230 HG21 ILE   807      12.797   7.380  33.627  1.00  0.00           H
ATOM   1231 HG22 ILE   807      11.483   6.433  32.898  1.00  0.00           H
ATOM   1232 HG23 ILE   807      11.127   7.924  33.790  1.00  0.00           H
ATOM   1233  N   LEU   808       9.294  10.152  31.864  1.00 42.76           N
ATOM   1234  CA  LEU   808       8.132  10.801  32.491  1.00 42.76           C
ATOM   1235  CB  LEU   808       8.402  12.308  32.663  1.00 42.76           C
ATOM   1236  CG  LEU   808       9.701  12.671  33.411  1.00 42.76           C
ATOM   1237  CD1 LEU   808       9.784  14.187  33.573  1.00 42.76           C
ATOM   1238  CD2 LEU   808       9.784  12.037  34.801  1.00 42.76           C
ATOM   1239  C   LEU   808       6.787  10.557  31.770  1.00 42.76           C
ATOM   1240  O   LEU   808       5.756  10.471  32.434  1.00 42.76           O
ATOM   1241  H   LEU   808      10.032  10.733  31.483  1.00  0.00           H
ATOM   1242  HA  LEU   808       8.011  10.371  33.487  1.00  0.00           H
ATOM   1243  HB2 LEU   808       8.428  12.776  31.679  1.00  0.00           H
ATOM   1244  HB3 LEU   808       7.559  12.737  33.208  1.00  0.00           H
ATOM   1245  HG  LEU   808      10.558  12.345  32.827  1.00  0.00           H
ATOM   1246 HD21 LEU   808      10.683  12.386  35.309  1.00  0.00           H
ATOM   1247 HD22 LEU   808       9.844  10.952  34.717  1.00  0.00           H
ATOM   1248 HD23 LEU   808       8.909  12.308  35.394  1.00  0.00           H
ATOM   1249 HD11 LEU   808       8.955  14.549  34.184  1.00  0.00           H
ATOM   1250 HD12 LEU   808       9.750  14.667  32.597  1.00  0.00           H
ATOM   1251 HD13 LEU   808      10.724  14.451  34.057  1.00  0.00           H
ATOM   1252  N   ARG   809       6.763  10.299  30.451  1.00205.19           N
ATOM   1253  CA  ARG   809       5.545   9.858  29.727  1.00205.19           C
ATOM   1254  CB  ARG   809       5.712   9.922  28.193  1.00205.19           C
ATOM   1255  CG  ARG   809       6.010  11.300  27.591  1.00205.19           C
ATOM   1256  CD  ARG   809       5.003  12.392  27.965  1.00205.19           C
ATOM   1257  NE  ARG   809       3.721  12.168  27.279  1.00205.19           N
ATOM   1258  CZ  ARG   809       2.508  12.113  27.788  1.00205.19           C
ATOM   1259  NH1 ARG   809       2.261  12.267  29.060  1.00205.19           N
ATOM   1260  NH2 ARG   809       1.510  11.894  26.985  1.00205.19           N
ATOM   1261  C   ARG   809       5.075   8.454  30.113  1.00205.19           C
ATOM   1262  O   ARG   809       3.964   8.085  29.735  1.00205.19           O
ATOM   1263  H   ARG   809       7.644  10.364  29.952  1.00  0.00           H
ATOM   1264  HA  ARG   809       4.719  10.501  30.025  1.00  0.00           H
ATOM   1265  HB2 ARG   809       6.507   9.241  27.896  1.00  0.00           H
ATOM   1266  HB3 ARG   809       4.794   9.557  27.729  1.00  0.00           H
ATOM   1267  HG2 ARG   809       6.041  11.203  26.505  1.00  0.00           H
ATOM   1268  HG3 ARG   809       6.990  11.618  27.911  1.00  0.00           H
ATOM   1269  HD2 ARG   809       4.889  12.431  29.048  1.00  0.00           H
ATOM   1270  HD3 ARG   809       5.408  13.354  27.646  1.00  0.00           H
ATOM   1271  HE  ARG   809       3.771  12.010  26.278  1.00  0.00           H
ATOM   1272 HH11 ARG   809       3.023  12.454  29.687  1.00  0.00           H
ATOM   1273 HH12 ARG   809       1.325  12.205  29.413  1.00  0.00           H
ATOM   1274 HH21 ARG   809       1.701  11.798  25.998  1.00  0.00           H
ATOM   1275 HH22 ARG   809       0.568  11.884  27.326  1.00  0.00           H
ATOM   1276  N   LYS   810       5.904   7.640  30.775  1.00166.94           N
ATOM   1277  CA  LYS   810       5.524   6.307  31.264  1.00166.94           C
ATOM   1278  CB  LYS   810       5.596   5.287  30.114  1.00166.94           C
ATOM   1279  CG  LYS   810       4.903   3.967  30.475  1.00166.94           C
ATOM   1280  CD  LYS   810       4.825   3.047  29.248  1.00166.94           C
ATOM   1281  CE  LYS   810       4.078   1.746  29.545  1.00166.94           C
ATOM   1282  NZ  LYS   810       2.675   1.992  29.941  1.00166.94           N
ATOM   1283  C   LYS   810       6.350   5.927  32.497  1.00166.94           C
ATOM   1284  O   LYS   810       7.207   5.052  32.433  1.00166.94           O
ATOM   1285  H   LYS   810       6.817   8.005  31.037  1.00  0.00           H
ATOM   1286  HA  LYS   810       4.484   6.353  31.595  1.00  0.00           H
ATOM   1287  HB2 LYS   810       6.634   5.101  29.859  1.00  0.00           H
ATOM   1288  HB3 LYS   810       5.098   5.708  29.238  1.00  0.00           H
ATOM   1289  HG2 LYS   810       5.447   3.460  31.272  1.00  0.00           H
ATOM   1290  HG3 LYS   810       3.898   4.195  30.823  1.00  0.00           H
ATOM   1291  HD2 LYS   810       4.318   3.561  28.429  1.00  0.00           H
ATOM   1292  HD3 LYS   810       5.837   2.798  28.931  1.00  0.00           H
ATOM   1293  HE2 LYS   810       4.594   1.216  30.343  1.00  0.00           H
ATOM   1294  HE3 LYS   810       4.095   1.110  28.655  1.00  0.00           H
ATOM   1295  HZ1 LYS   810       2.176   1.103  30.060  1.00  0.00           H
ATOM   1296  HZ2 LYS   810       2.126   2.375  29.173  1.00  0.00           H
ATOM   1297  HZ3 LYS   810       2.563   2.514  30.804  1.00  0.00           H
ATOM   1298  N   PHE   811       6.159   6.705  33.563  1.00 48.89           N
ATOM   1299  CA  PHE   811       6.701   6.454  34.903  1.00 48.89           C
ATOM   1300  CB  PHE   811       6.882   7.813  35.593  1.00 48.89           C
ATOM   1301  CG  PHE   811       7.290   7.728  37.049  1.00 48.89           C
ATOM   1302  CD1 PHE   811       8.635   7.496  37.392  1.00 48.89           C
ATOM   1303  CD2 PHE   811       6.323   7.871  38.064  1.00 48.89           C
ATOM   1304  CE1 PHE   811       9.013   7.410  38.744  1.00 48.89           C
ATOM   1305  CE2 PHE   811       6.702   7.781  39.416  1.00 48.89           C
ATOM   1306  CZ  PHE   811       8.047   7.553  39.756  1.00 48.89           C
ATOM   1307  C   PHE   811       5.783   5.525  35.722  1.00 48.89           C
ATOM   1308  O   PHE   811       6.229   4.509  36.239  1.00 48.89           O
ATOM   1309  H   PHE   811       5.551   7.502  33.452  1.00  0.00           H
ATOM   1310  HA  PHE   811       7.675   5.965  34.821  1.00  0.00           H
ATOM   1311  HB2 PHE   811       7.640   8.378  35.051  1.00  0.00           H
ATOM   1312  HB3 PHE   811       5.950   8.375  35.526  1.00  0.00           H
ATOM   1313  HD1 PHE   811       9.380   7.382  36.619  1.00  0.00           H
ATOM   1314  HD2 PHE   811       5.288   8.050  37.810  1.00  0.00           H
ATOM   1315  HE1 PHE   811      10.046   7.231  39.008  1.00  0.00           H
ATOM   1316  HE2 PHE   811       5.961   7.888  40.196  1.00  0.00           H
ATOM   1317  HZ  PHE   811       8.339   7.488  40.796  1.00  0.00           H
ATOM   1318  N   ASN   812       4.466   5.738  35.631  1.00 23.54           N
ATOM   1319  CA  ASN   812       3.409   4.934  36.263  1.00 23.54           C
ATOM   1320  CB  ASN   812       2.094   5.745  36.303  1.00 23.54           C
ATOM   1321  CG  ASN   812       2.252   7.165  36.815  1.00 23.54           C
ATOM   1322  OD1 ASN   812       2.896   7.994  36.193  1.00 23.54           O
ATOM   1323  ND2 ASN   812       1.627   7.516  37.915  1.00 23.54           N
ATOM   1324  C   ASN   812       3.197   3.533  35.624  1.00 23.54           C
ATOM   1325  O   ASN   812       2.086   3.008  35.604  1.00 23.54           O
ATOM   1326  H   ASN   812       4.172   6.635  35.263  1.00  0.00           H
ATOM   1327  HA  ASN   812       3.725   4.749  37.293  1.00  0.00           H
ATOM   1328  HB2 ASN   812       1.677   5.803  35.298  1.00  0.00           H
ATOM   1329  HB3 ASN   812       1.372   5.216  36.924  1.00  0.00           H
ATOM   1330 HD21 ASN   812       1.042   6.868  38.409  1.00  0.00           H
ATOM   1331 HD22 ASN   812       1.714   8.477  38.194  1.00  0.00           H
ATOM   1332  N   THR   813       4.204   2.991  34.942  1.00 48.83           N
ATOM   1333  CA  THR   813       4.222   1.635  34.384  1.00 48.83           C
ATOM   1334  CB  THR   813       3.421   1.507  33.070  1.00 48.83           C
ATOM   1335  OG1 THR   813       2.436   2.495  32.858  1.00 48.83           O
ATOM   1336  CG2 THR   813       2.729   0.151  32.958  1.00 48.83           C
ATOM   1337  C   THR   813       5.665   1.248  34.064  1.00 48.83           C
ATOM   1338  O   THR   813       6.423   2.067  33.552  1.00 48.83           O
ATOM   1339  H   THR   813       5.096   3.475  34.981  1.00  0.00           H
ATOM   1340  HA  THR   813       3.822   0.939  35.123  1.00  0.00           H
ATOM   1341  HB  THR   813       4.112   1.602  32.240  1.00  0.00           H
ATOM   1342 HG21 THR   813       2.061   0.002  33.806  1.00  0.00           H
ATOM   1343 HG22 THR   813       2.141   0.104  32.040  1.00  0.00           H
ATOM   1344 HG23 THR   813       3.474  -0.644  32.931  1.00  0.00           H
ATOM   1345  HG1 THR   813       1.978   2.605  33.713  1.00  0.00           H
ATOM   1346  N   SER   814       5.984  -0.046  34.140  1.00 96.73           N
ATOM   1347  CA  SER   814       7.139  -0.600  33.421  1.00 96.73           C
ATOM   1348  CB  SER   814       7.507  -1.975  33.999  1.00 96.73           C
ATOM   1349  OG  SER   814       8.776  -2.390  33.531  1.00 96.73           O
ATOM   1350  C   SER   814       6.890  -0.623  31.899  1.00 96.73           C
ATOM   1351  O   SER   814       5.855  -0.164  31.419  1.00 96.73           O
ATOM   1352  H   SER   814       5.281  -0.685  34.474  1.00  0.00           H
ATOM   1353  HA  SER   814       7.995   0.055  33.590  1.00  0.00           H
ATOM   1354  HB2 SER   814       7.552  -1.897  35.088  1.00  0.00           H
ATOM   1355  HB3 SER   814       6.751  -2.716  33.732  1.00  0.00           H
ATOM   1356  HG  SER   814       9.060  -3.151  34.053  1.00  0.00           H
ATOM   1357  N   SER   815       7.852  -1.112  31.120  1.00138.09           N
ATOM   1358  CA  SER   815       7.764  -1.232  29.656  1.00138.09           C
ATOM   1359  CB  SER   815       6.735  -2.294  29.237  1.00138.09           C
ATOM   1360  OG  SER   815       7.072  -3.543  29.816  1.00138.09           O
ATOM   1361  C   SER   815       7.568   0.109  28.927  1.00138.09           C
ATOM   1362  O   SER   815       6.759   0.243  28.004  1.00138.09           O
ATOM   1363  H   SER   815       8.623  -1.564  31.597  1.00  0.00           H
ATOM   1364  HA  SER   815       8.733  -1.603  29.319  1.00  0.00           H
ATOM   1365  HB2 SER   815       5.736  -1.997  29.559  1.00  0.00           H
ATOM   1366  HB3 SER   815       6.739  -2.396  28.151  1.00  0.00           H
ATOM   1367  HG  SER   815       6.345  -4.155  29.659  1.00  0.00           H
ATOM   1368  N   SER   816       8.431   1.077  29.241  1.00 46.33           N
ATOM   1369  CA  SER   816       8.895   2.023  28.218  1.00 46.33           C
ATOM   1370  CB  SER   816       9.683   3.177  28.858  1.00 46.33           C
ATOM   1371  OG  SER   816       8.845   4.323  28.944  1.00 46.33           O
ATOM   1372  C   SER   816       9.738   1.306  27.140  1.00 46.33           C
ATOM   1373  O   SER   816      10.267   0.224  27.406  1.00 46.33           O
ATOM   1374  H   SER   816       9.065   0.875  30.000  1.00  0.00           H
ATOM   1375  HA  SER   816       8.022   2.444  27.725  1.00  0.00           H
ATOM   1376  HB2 SER   816      10.034   2.901  29.856  1.00  0.00           H
ATOM   1377  HB3 SER   816      10.557   3.431  28.253  1.00  0.00           H
ATOM   1378  HG  SER   816       8.733   4.522  29.892  1.00  0.00           H
ATOM   1379  N   PRO   817       9.850   1.867  25.920  1.00 74.72           N
ATOM   1380  CA  PRO   817      10.666   1.294  24.856  1.00 74.72           C
ATOM   1381  CD  PRO   817       9.434   3.207  25.562  1.00 74.72           C
ATOM   1382  CB  PRO   817      10.349   2.110  23.599  1.00 74.72           C
ATOM   1383  CG  PRO   817       9.912   3.470  24.135  1.00 74.72           C
ATOM   1384  C   PRO   817      12.147   1.384  25.215  1.00 74.72           C
ATOM   1385  O   PRO   817      12.557   2.268  25.970  1.00 74.72           O
ATOM   1386  HA  PRO   817      10.400   0.250  24.691  1.00  0.00           H
ATOM   1387  HD2 PRO   817       9.895   3.936  26.227  1.00  0.00           H
ATOM   1388  HD3 PRO   817       8.352   3.278  25.617  1.00  0.00           H
ATOM   1389  HB2 PRO   817       9.526   1.648  23.059  1.00  0.00           H
ATOM   1390  HB3 PRO   817      11.208   2.206  22.935  1.00  0.00           H
ATOM   1391  HG2 PRO   817       9.121   3.897  23.519  1.00  0.00           H
ATOM   1392  HG3 PRO   817      10.765   4.143  24.159  1.00  0.00           H
ATOM   1393  N   LYS   818      12.974   0.634  24.483  1.00 82.20           N
ATOM   1394  CA  LYS   818      14.408   0.931  24.418  1.00 82.20           C
ATOM   1395  CB  LYS   818      15.195  -0.177  23.696  1.00 82.20           C
ATOM   1396  CG  LYS   818      15.140  -1.576  24.340  1.00 82.20           C
ATOM   1397  CD  LYS   818      13.842  -2.351  24.044  1.00 82.20           C
ATOM   1398  CE  LYS   818      13.938  -3.813  24.482  1.00 82.20           C
ATOM   1399  NZ  LYS   818      12.671  -4.534  24.206  1.00 82.20           N
ATOM   1400  C   LYS   818      14.582   2.277  23.712  1.00 82.20           C
ATOM   1401  O   LYS   818      13.962   2.492  22.677  1.00 82.20           O
ATOM   1402  H   LYS   818      12.564   0.047  23.763  1.00  0.00           H
ATOM   1403  HA  LYS   818      14.788   1.034  25.433  1.00  0.00           H
ATOM   1404  HB2 LYS   818      14.853  -0.244  22.664  1.00  0.00           H
ATOM   1405  HB3 LYS   818      16.241   0.131  23.678  1.00  0.00           H
ATOM   1406  HG2 LYS   818      15.277  -1.485  25.419  1.00  0.00           H
ATOM   1407  HG3 LYS   818      15.976  -2.155  23.942  1.00  0.00           H
ATOM   1408  HD2 LYS   818      13.010  -1.893  24.574  1.00  0.00           H
ATOM   1409  HD3 LYS   818      13.647  -2.319  22.971  1.00  0.00           H
ATOM   1410  HE2 LYS   818      14.177  -3.857  25.548  1.00  0.00           H
ATOM   1411  HE3 LYS   818      14.759  -4.281  23.935  1.00  0.00           H
ATOM   1412  HZ1 LYS   818      12.783  -5.529  24.337  1.00  0.00           H
ATOM   1413  HZ2 LYS   818      11.924  -4.196  24.795  1.00  0.00           H
ATOM   1414  HZ3 LYS   818      12.368  -4.375  23.244  1.00  0.00           H
ATOM   1415  N   LEU   819      15.397   3.184  24.235  1.00 62.29           N
ATOM   1416  CA  LEU   819      15.731   4.431  23.529  1.00 62.29           C
ATOM   1417  CB  LEU   819      15.500   5.684  24.404  1.00 62.29           C
ATOM   1418  CG  LEU   819      14.444   5.633  25.532  1.00 62.29           C
ATOM   1419  CD1 LEU   819      14.444   6.932  26.342  1.00 62.29           C
ATOM   1420  CD2 LEU   819      13.030   5.453  24.988  1.00 62.29           C
ATOM   1421  C   LEU   819      17.157   4.339  22.961  1.00 62.29           C
ATOM   1422  O   LEU   819      17.978   3.608  23.509  1.00 62.29           O
ATOM   1423  H   LEU   819      15.894   2.946  25.077  1.00  0.00           H
ATOM   1424  HA  LEU   819      15.072   4.543  22.667  1.00  0.00           H
ATOM   1425  HB2 LEU   819      15.245   6.505  23.730  1.00  0.00           H
ATOM   1426  HB3 LEU   819      16.452   5.940  24.851  1.00  0.00           H
ATOM   1427  HG  LEU   819      14.677   4.816  26.210  1.00  0.00           H
ATOM   1428 HD21 LEU   819      12.343   5.309  25.820  1.00  0.00           H
ATOM   1429 HD22 LEU   819      12.730   6.330  24.415  1.00  0.00           H
ATOM   1430 HD23 LEU   819      12.994   4.572  24.353  1.00  0.00           H
ATOM   1431 HD11 LEU   819      13.729   6.863  27.164  1.00  0.00           H
ATOM   1432 HD12 LEU   819      14.174   7.778  25.712  1.00  0.00           H
ATOM   1433 HD13 LEU   819      15.427   7.112  26.778  1.00  0.00           H
ATOM   1434  N   PHE   820      17.435   5.034  21.857  1.00132.51           N
ATOM   1435  CA  PHE   820      18.645   4.876  21.042  1.00132.51           C
ATOM   1436  CB  PHE   820      18.300   3.851  19.938  1.00132.51           C
ATOM   1437  CG  PHE   820      19.391   3.219  19.090  1.00132.51           C
ATOM   1438  CD1 PHE   820      20.753   3.544  19.219  1.00132.51           C
ATOM   1439  CD2 PHE   820      19.009   2.225  18.169  1.00132.51           C
ATOM   1440  CE1 PHE   820      21.716   2.840  18.477  1.00132.51           C
ATOM   1441  CE2 PHE   820      19.968   1.534  17.411  1.00132.51           C
ATOM   1442  CZ  PHE   820      21.328   1.841  17.570  1.00132.51           C
ATOM   1443  C   PHE   820      19.034   6.247  20.464  1.00132.51           C
ATOM   1444  O   PHE   820      18.171   6.935  19.922  1.00132.51           O
ATOM   1445  H   PHE   820      16.671   5.522  21.406  1.00  0.00           H
ATOM   1446  HA  PHE   820      19.461   4.493  21.656  1.00  0.00           H
ATOM   1447  HB2 PHE   820      17.589   4.309  19.254  1.00  0.00           H
ATOM   1448  HB3 PHE   820      17.777   3.023  20.415  1.00  0.00           H
ATOM   1449  HD1 PHE   820      21.079   4.306  19.904  1.00  0.00           H
ATOM   1450  HD2 PHE   820      17.964   1.988  18.048  1.00  0.00           H
ATOM   1451  HE1 PHE   820      22.761   3.064  18.607  1.00  0.00           H
ATOM   1452  HE2 PHE   820      19.659   0.765  16.717  1.00  0.00           H
ATOM   1453  HZ  PHE   820      22.078   1.317  16.995  1.00  0.00           H
ATOM   1454  N   ILE   821      20.287   6.687  20.633  1.00 66.28           N
ATOM   1455  CA  ILE   821      20.773   7.975  20.102  1.00 66.28           C
ATOM   1456  CB  ILE   821      21.701   8.667  21.129  1.00 66.28           C
ATOM   1457  CG1 ILE   821      20.875   9.189  22.327  1.00 66.28           C
ATOM   1458  CG2 ILE   821      22.471   9.846  20.502  1.00 66.28           C
ATOM   1459  CD1 ILE   821      21.717   9.395  23.591  1.00 66.28           C
ATOM   1460  C   ILE   821      21.441   7.790  18.730  1.00 66.28           C
ATOM   1461  O   ILE   821      22.486   7.146  18.628  1.00 66.28           O
ATOM   1462  H   ILE   821      20.948   6.105  21.137  1.00  0.00           H
ATOM   1463  HA  ILE   821      19.923   8.641  19.955  1.00  0.00           H
ATOM   1464  HB  ILE   821      22.427   7.933  21.487  1.00  0.00           H
ATOM   1465 HG12 ILE   821      20.394  10.130  22.056  1.00  0.00           H
ATOM   1466 HG13 ILE   821      20.089   8.474  22.576  1.00  0.00           H
ATOM   1467 HD11 ILE   821      22.539  10.086  23.407  1.00  0.00           H
ATOM   1468 HD12 ILE   821      22.110   8.432  23.912  1.00  0.00           H
ATOM   1469 HD13 ILE   821      21.096   9.802  24.388  1.00  0.00           H
ATOM   1470 HG21 ILE   821      23.045  10.380  21.259  1.00  0.00           H
ATOM   1471 HG22 ILE   821      23.173   9.475  19.759  1.00  0.00           H
ATOM   1472 HG23 ILE   821      21.776  10.543  20.030  1.00  0.00           H
ATOM   1473  N   LEU   822      20.941   8.499  17.716  1.00184.00           N
ATOM   1474  CA  LEU   822      21.631   8.781  16.453  1.00184.00           C
ATOM   1475  CB  LEU   822      20.566   8.938  15.347  1.00184.00           C
ATOM   1476  CG  LEU   822      21.116   9.194  13.934  1.00184.00           C
ATOM   1477  CD1 LEU   822      21.837   7.960  13.384  1.00184.00           C
ATOM   1478  CD2 LEU   822      19.974   9.543  12.980  1.00184.00           C
ATOM   1479  C   LEU   822      22.508  10.037  16.603  1.00184.00           C
ATOM   1480  O   LEU   822      21.995  11.117  16.889  1.00184.00           O
ATOM   1481  H   LEU   822      20.090   9.026  17.899  1.00  0.00           H
ATOM   1482  HA  LEU   822      22.273   7.937  16.209  1.00  0.00           H
ATOM   1483  HB2 LEU   822      19.943   8.046  15.321  1.00  0.00           H
ATOM   1484  HB3 LEU   822      19.917   9.771  15.613  1.00  0.00           H
ATOM   1485  HG  LEU   822      21.811  10.031  13.955  1.00  0.00           H
ATOM   1486 HD21 LEU   822      20.357   9.731  11.978  1.00  0.00           H
ATOM   1487 HD22 LEU   822      19.467  10.447  13.324  1.00  0.00           H
ATOM   1488 HD23 LEU   822      19.248   8.731  12.937  1.00  0.00           H
ATOM   1489 HD11 LEU   822      22.105   8.118  12.342  1.00  0.00           H
ATOM   1490 HD12 LEU   822      21.184   7.089  13.451  1.00  0.00           H
ATOM   1491 HD13 LEU   822      22.747   7.779  13.954  1.00  0.00           H
ATOM   1492  N   ALA   823      23.817   9.921  16.359  1.00 50.00           N
ATOM   1493  CA  ALA   823      24.794  10.987  16.619  1.00 50.00           C
ATOM   1494  CB  ALA   823      25.271  10.855  18.073  1.00 50.00           C
ATOM   1495  C   ALA   823      25.978  10.989  15.633  1.00 50.00           C
ATOM   1496  O   ALA   823      26.068  10.170  14.721  1.00 50.00           O
ATOM   1497  H   ALA   823      24.175   9.002  16.115  1.00  0.00           H
ATOM   1498  HA  ALA   823      24.299  11.956  16.523  1.00  0.00           H
ATOM   1499  HB1 ALA   823      24.435  11.046  18.746  1.00  0.00           H
ATOM   1500  HB2 ALA   823      26.043  11.590  18.284  1.00  0.00           H
ATOM   1501  HB3 ALA   823      25.668   9.855  18.254  1.00  0.00           H
ATOM   1502  N   ASN   824      26.837  12.005  15.735  1.00 57.90           N
ATOM   1503  CA  ASN   824      27.965  12.245  14.822  1.00 57.90           C
ATOM   1504  CB  ASN   824      28.158  13.767  14.647  1.00 57.90           C
ATOM   1505  CG  ASN   824      26.907  14.470  14.139  1.00 57.90           C
ATOM   1506  OD1 ASN   824      25.839  14.365  14.718  1.00 57.90           O
ATOM   1507  ND2 ASN   824      26.920  14.967  12.927  1.00 57.90           N
ATOM   1508  C   ASN   824      29.259  11.533  15.264  1.00 57.90           C
ATOM   1509  O   ASN   824      30.206  11.442  14.493  1.00 57.90           O
ATOM   1510  H   ASN   824      26.599  12.747  16.377  1.00  0.00           H
ATOM   1511  HA  ASN   824      27.721  11.835  13.841  1.00  0.00           H
ATOM   1512  HB2 ASN   824      28.438  14.224  15.595  1.00  0.00           H
ATOM   1513  HB3 ASN   824      28.972  13.942  13.944  1.00  0.00           H
ATOM   1514 HD21 ASN   824      27.783  15.081  12.432  1.00  0.00           H
ATOM   1515 HD22 ASN   824      26.063  15.426  12.607  1.00  0.00           H
ATOM   1516  N   SER   825      29.293  10.990  16.483  1.00 59.77           N
ATOM   1517  CA  SER   825      30.350  10.108  16.994  1.00 59.77           C
ATOM   1518  CB  SER   825      31.600  10.917  17.384  1.00 59.77           C
ATOM   1519  OG  SER   825      31.371  11.706  18.538  1.00 59.77           O
ATOM   1520  C   SER   825      29.835   9.311  18.203  1.00 59.77           C
ATOM   1521  O   SER   825      28.717   9.543  18.667  1.00 59.77           O
ATOM   1522  H   SER   825      28.457  11.042  17.047  1.00  0.00           H
ATOM   1523  HA  SER   825      30.630   9.401  16.212  1.00  0.00           H
ATOM   1524  HB2 SER   825      31.904  11.554  16.552  1.00  0.00           H
ATOM   1525  HB3 SER   825      32.417  10.224  17.593  1.00  0.00           H
ATOM   1526  HG  SER   825      30.965  12.533  18.258  1.00  0.00           H
ATOM   1527  N   ILE   826      30.671   8.427  18.756  1.00158.51           N
ATOM   1528  CA  ILE   826      30.434   7.740  20.039  1.00158.51           C
ATOM   1529  CB  ILE   826      30.144   6.224  19.852  1.00158.51           C
ATOM   1530  CG1 ILE   826      29.154   5.966  18.687  1.00158.51           C
ATOM   1531  CG2 ILE   826      29.598   5.639  21.173  1.00158.51           C
ATOM   1532  CD1 ILE   826      28.796   4.495  18.441  1.00158.51           C
ATOM   1533  C   ILE   826      31.582   8.066  21.017  1.00158.51           C
ATOM   1534  O   ILE   826      32.305   7.190  21.480  1.00158.51           O
ATOM   1535  H   ILE   826      31.577   8.296  18.331  1.00  0.00           H
ATOM   1536  HA  ILE   826      29.540   8.171  20.491  1.00  0.00           H
ATOM   1537  HB  ILE   826      31.080   5.717  19.612  1.00  0.00           H
ATOM   1538 HG12 ILE   826      28.236   6.524  18.863  1.00  0.00           H
ATOM   1539 HG13 ILE   826      29.595   6.331  17.760  1.00  0.00           H
ATOM   1540 HD11 ILE   826      28.204   4.417  17.529  1.00  0.00           H
ATOM   1541 HD12 ILE   826      29.706   3.906  18.326  1.00  0.00           H
ATOM   1542 HD13 ILE   826      28.206   4.100  19.267  1.00  0.00           H
ATOM   1543 HG21 ILE   826      29.450   4.564  21.083  1.00  0.00           H
ATOM   1544 HG22 ILE   826      30.307   5.792  21.986  1.00  0.00           H
ATOM   1545 HG23 ILE   826      28.656   6.119  21.438  1.00  0.00           H
ATOM   1546  N   ASN   827      31.933   9.353  21.101  1.00 78.32           N
ATOM   1547  CA  ASN   827      32.984   9.841  21.997  1.00 78.32           C
ATOM   1548  CB  ASN   827      33.459  11.225  21.499  1.00 78.32           C
ATOM   1549  CG  ASN   827      32.480  12.355  21.779  1.00 78.32           C
ATOM   1550  OD1 ASN   827      31.330  12.149  22.112  1.00 78.32           O
ATOM   1551  ND2 ASN   827      32.960  13.563  21.932  1.00 78.32           N
ATOM   1552  C   ASN   827      32.523   9.849  23.475  1.00 78.32           C
ATOM   1553  O   ASN   827      31.350   9.632  23.783  1.00 78.32           O
ATOM   1554  H   ASN   827      31.335  10.043  20.670  1.00  0.00           H
ATOM   1555  HA  ASN   827      33.830   9.153  21.932  1.00  0.00           H
ATOM   1556  HB2 ASN   827      34.405  11.465  21.983  1.00  0.00           H
ATOM   1557  HB3 ASN   827      33.642  11.187  20.425  1.00  0.00           H
ATOM   1558 HD21 ASN   827      33.903  13.793  21.676  1.00  0.00           H
ATOM   1559 HD22 ASN   827      32.303  14.241  22.293  1.00  0.00           H
ATOM   1560  N   SER   828      33.422  10.234  24.388  1.00 67.75           N
ATOM   1561  CA  SER   828      33.133  10.284  25.831  1.00 67.75           C
ATOM   1562  CB  SER   828      34.397  10.699  26.594  1.00 67.75           C
ATOM   1563  OG  SER   828      34.137  10.739  27.979  1.00 67.75           O
ATOM   1564  C   SER   828      31.944  11.191  26.203  1.00 67.75           C
ATOM   1565  O   SER   828      31.064  10.749  26.938  1.00 67.75           O
ATOM   1566  H   SER   828      34.372  10.382  24.089  1.00  0.00           H
ATOM   1567  HA  SER   828      32.872   9.277  26.160  1.00  0.00           H
ATOM   1568  HB2 SER   828      35.189   9.974  26.398  1.00  0.00           H
ATOM   1569  HB3 SER   828      34.723  11.685  26.261  1.00  0.00           H
ATOM   1570  HG  SER   828      34.963  10.833  28.466  1.00  0.00           H
ATOM   1571  N   SER   829      31.768  12.354  25.556  1.00 84.71           N
ATOM   1572  CA  SER   829      30.616  13.229  25.838  1.00 84.71           C
ATOM   1573  CB  SER   829      30.850  14.657  25.325  1.00 84.71           C
ATOM   1574  OG  SER   829      30.968  14.718  23.916  1.00 84.71           O
ATOM   1575  C   SER   829      29.286  12.662  25.323  1.00 84.71           C
ATOM   1576  O   SER   829      28.306  12.669  26.069  1.00 84.71           O
ATOM   1577  H   SER   829      32.431  12.645  24.856  1.00  0.00           H
ATOM   1578  HA  SER   829      30.516  13.301  26.922  1.00  0.00           H
ATOM   1579  HB2 SER   829      31.759  15.054  25.779  1.00  0.00           H
ATOM   1580  HB3 SER   829      30.011  15.281  25.638  1.00  0.00           H
ATOM   1581  HG  SER   829      30.877  15.648  23.651  1.00  0.00           H
ATOM   1582  N   ARG   830      29.261  12.005  24.153  1.00121.29           N
ATOM   1583  CA  ARG   830      28.088  11.261  23.652  1.00121.29           C
ATOM   1584  CB  ARG   830      28.308  10.837  22.191  1.00121.29           C
ATOM   1585  CG  ARG   830      28.285  12.003  21.186  1.00121.29           C
ATOM   1586  CD  ARG   830      26.896  12.620  20.962  1.00121.29           C
ATOM   1587  NE  ARG   830      26.636  13.782  21.833  1.00121.29           N
ATOM   1588  CZ  ARG   830      25.890  14.829  21.518  1.00121.29           C
ATOM   1589  NH1 ARG   830      25.229  14.937  20.408  1.00121.29           N
ATOM   1590  NH2 ARG   830      25.818  15.872  22.280  1.00121.29           N
ATOM   1591  C   ARG   830      27.740  10.055  24.529  1.00121.29           C
ATOM   1592  O   ARG   830      26.565   9.864  24.837  1.00121.29           O
ATOM   1593  H   ARG   830      30.113  11.997  23.595  1.00  0.00           H
ATOM   1594  HA  ARG   830      27.212  11.903  23.689  1.00  0.00           H
ATOM   1595  HB2 ARG   830      27.532  10.125  21.904  1.00  0.00           H
ATOM   1596  HB3 ARG   830      29.267  10.322  22.113  1.00  0.00           H
ATOM   1597  HG2 ARG   830      28.983  12.786  21.483  1.00  0.00           H
ATOM   1598  HG3 ARG   830      28.631  11.613  20.229  1.00  0.00           H
ATOM   1599  HD2 ARG   830      26.858  12.953  19.925  1.00  0.00           H
ATOM   1600  HD3 ARG   830      26.123  11.860  21.103  1.00  0.00           H
ATOM   1601  HE  ARG   830      27.114  13.826  22.716  1.00  0.00           H
ATOM   1602 HH11 ARG   830      25.032  14.163  19.796  1.00  0.00           H
ATOM   1603 HH12 ARG   830      24.775  15.825  20.219  1.00  0.00           H
ATOM   1604 HH21 ARG   830      26.416  16.042  23.069  1.00  0.00           H
ATOM   1605 HH22 ARG   830      25.230  16.650  21.988  1.00  0.00           H
ATOM   1606  N   VAL   831      28.725   9.336  25.068  1.00 34.99           N
ATOM   1607  CA  VAL   831      28.482   8.262  26.052  1.00 34.99           C
ATOM   1608  CB  VAL   831      29.732   7.376  26.227  1.00 34.99           C
ATOM   1609  CG1 VAL   831      29.557   6.323  27.331  1.00 34.99           C
ATOM   1610  CG2 VAL   831      30.038   6.620  24.926  1.00 34.99           C
ATOM   1611  C   VAL   831      27.985   8.817  27.395  1.00 34.99           C
ATOM   1612  O   VAL   831      26.982   8.335  27.913  1.00 34.99           O
ATOM   1613  H   VAL   831      29.680   9.543  24.789  1.00  0.00           H
ATOM   1614  HA  VAL   831      27.685   7.623  25.671  1.00  0.00           H
ATOM   1615  HB  VAL   831      30.587   8.003  26.481  1.00  0.00           H
ATOM   1616 HG21 VAL   831      30.936   6.014  25.053  1.00  0.00           H
ATOM   1617 HG22 VAL   831      29.203   5.971  24.660  1.00  0.00           H
ATOM   1618 HG23 VAL   831      30.219   7.319  24.111  1.00  0.00           H
ATOM   1619 HG11 VAL   831      30.432   5.674  27.366  1.00  0.00           H
ATOM   1620 HG12 VAL   831      29.460   6.804  28.304  1.00  0.00           H
ATOM   1621 HG13 VAL   831      28.669   5.719  27.139  1.00  0.00           H
ATOM   1622  N   GLY   832      28.524   9.948  27.857  1.00 22.18           N
ATOM   1623  CA  GLY   832      28.120  10.599  29.107  1.00 22.18           C
ATOM   1624  C   GLY   832      26.674  11.105  29.103  1.00 22.18           C
ATOM   1625  O   GLY   832      25.920  10.805  30.033  1.00 22.18           O
ATOM   1626  H   GLY   832      29.349  10.308  27.385  1.00  0.00           H
ATOM   1627  HA2 GLY   832      28.240   9.898  29.933  1.00  0.00           H
ATOM   1628  HA3 GLY   832      28.777  11.452  29.281  1.00  0.00           H
ATOM   1629  N   VAL   833      26.213  11.712  28.002  1.00101.93           N
ATOM   1630  CA  VAL   833      24.790  12.079  27.842  1.00101.93           C
ATOM   1631  CB  VAL   833      24.562  13.151  26.759  1.00101.93           C
ATOM   1632  CG1 VAL   833      25.407  14.399  27.036  1.00101.93           C
ATOM   1633  CG2 VAL   833      24.858  12.668  25.340  1.00101.93           C
ATOM   1634  C   VAL   833      23.884  10.864  27.607  1.00101.93           C
ATOM   1635  O   VAL   833      22.758  10.862  28.097  1.00101.93           O
ATOM   1636  H   VAL   833      26.870  11.935  27.259  1.00  0.00           H
ATOM   1637  HA  VAL   833      24.458  12.520  28.779  1.00  0.00           H
ATOM   1638  HB  VAL   833      23.514  13.451  26.797  1.00  0.00           H
ATOM   1639 HG21 VAL   833      24.748  13.488  24.632  1.00  0.00           H
ATOM   1640 HG22 VAL   833      25.874  12.296  25.295  1.00  0.00           H
ATOM   1641 HG23 VAL   833      24.167  11.873  25.054  1.00  0.00           H
ATOM   1642 HG11 VAL   833      25.129  15.194  26.345  1.00  0.00           H
ATOM   1643 HG12 VAL   833      26.466  14.186  26.906  1.00  0.00           H
ATOM   1644 HG13 VAL   833      25.245  14.733  28.060  1.00  0.00           H
ATOM   1645  N   SER   834      24.426   9.762  27.078  1.00 41.03           N
ATOM   1646  CA  SER   834      23.722   8.472  26.972  1.00 41.03           C
ATOM   1647  CB  SER   834      24.412   7.541  25.975  1.00 41.03           C
ATOM   1648  OG  SER   834      24.543   8.167  24.720  1.00 41.03           O
ATOM   1649  C   SER   834      23.573   7.730  28.304  1.00 41.03           C
ATOM   1650  O   SER   834      22.738   6.839  28.399  1.00 41.03           O
ATOM   1651  H   SER   834      25.379   9.808  26.744  1.00  0.00           H
ATOM   1652  HA  SER   834      22.715   8.663  26.601  1.00  0.00           H
ATOM   1653  HB2 SER   834      25.395   7.252  26.344  1.00  0.00           H
ATOM   1654  HB3 SER   834      23.808   6.639  25.857  1.00  0.00           H
ATOM   1655  HG  SER   834      25.234   8.855  24.778  1.00  0.00           H
ATOM   1656  N   VAL   835      24.308   8.109  29.353  1.00 32.00           N
ATOM   1657  CA  VAL   835      23.986   7.711  30.735  1.00 32.00           C
ATOM   1658  CB  VAL   835      25.265   7.589  31.589  1.00 32.00           C
ATOM   1659  CG1 VAL   835      24.955   7.236  33.048  1.00 32.00           C
ATOM   1660  CG2 VAL   835      26.200   6.504  31.036  1.00 32.00           C
ATOM   1661  C   VAL   835      22.979   8.693  31.343  1.00 32.00           C
ATOM   1662  O   VAL   835      21.859   8.319  31.680  1.00 32.00           O
ATOM   1663  H   VAL   835      25.055   8.773  29.196  1.00  0.00           H
ATOM   1664  HA  VAL   835      23.504   6.731  30.727  1.00  0.00           H
ATOM   1665  HB  VAL   835      25.797   8.540  31.575  1.00  0.00           H
ATOM   1666 HG21 VAL   835      27.092   6.432  31.658  1.00  0.00           H
ATOM   1667 HG22 VAL   835      25.690   5.541  31.027  1.00  0.00           H
ATOM   1668 HG23 VAL   835      26.511   6.753  30.022  1.00  0.00           H
ATOM   1669 HG11 VAL   835      25.885   7.109  33.604  1.00  0.00           H
ATOM   1670 HG12 VAL   835      24.384   6.308  33.097  1.00  0.00           H
ATOM   1671 HG13 VAL   835      24.384   8.033  33.524  1.00  0.00           H
ATOM   1672  N   ASN   836      23.295   9.991  31.297  1.00 33.76           N
ATOM   1673  CA  ASN   836      22.528  11.048  31.969  1.00 33.76           C
ATOM   1674  CB  ASN   836      23.389  12.322  31.988  1.00 33.76           C
ATOM   1675  CG  ASN   836      24.483  12.254  33.036  1.00 33.76           C
ATOM   1676  OD1 ASN   836      24.292  12.647  34.168  1.00 33.76           O
ATOM   1677  ND2 ASN   836      25.658  11.770  32.707  1.00 33.76           N
ATOM   1678  C   ASN   836      21.124  11.325  31.384  1.00 33.76           C
ATOM   1679  O   ASN   836      20.376  12.115  31.957  1.00 33.76           O
ATOM   1680  H   ASN   836      24.198  10.233  30.910  1.00  0.00           H
ATOM   1681  HA  ASN   836      22.357  10.737  33.003  1.00  0.00           H
ATOM   1682  HB2 ASN   836      23.824  12.506  31.007  1.00  0.00           H
ATOM   1683  HB3 ASN   836      22.765  13.174  32.252  1.00  0.00           H
ATOM   1684 HD21 ASN   836      25.839  11.426  31.774  1.00  0.00           H
ATOM   1685 HD22 ASN   836      26.342  11.745  33.443  1.00  0.00           H
ATOM   1686  N   GLY   837      20.802  10.812  30.193  1.00 70.98           N
ATOM   1687  CA  GLY   837      19.486  10.941  29.552  1.00 70.98           C
ATOM   1688  C   GLY   837      18.534   9.759  29.775  1.00 70.98           C
ATOM   1689  O   GLY   837      17.419   9.797  29.263  1.00 70.98           O
ATOM   1690  H   GLY   837      21.522  10.307  29.690  1.00  0.00           H
ATOM   1691  HA2 GLY   837      18.982  11.839  29.907  1.00  0.00           H
ATOM   1692  HA3 GLY   837      19.637  11.039  28.477  1.00  0.00           H
ATOM   1693  N   PHE   838      19.001   8.669  30.397  1.00250.84           N
ATOM   1694  CA  PHE   838      18.284   7.388  30.512  1.00250.84           C
ATOM   1695  CB  PHE   838      17.249   7.471  31.651  1.00250.84           C
ATOM   1696  CG  PHE   838      17.877   7.507  33.029  1.00250.84           C
ATOM   1697  CD1 PHE   838      18.256   8.728  33.616  1.00250.84           C
ATOM   1698  CD2 PHE   838      18.094   6.299  33.720  1.00250.84           C
ATOM   1699  CE1 PHE   838      18.849   8.739  34.892  1.00250.84           C
ATOM   1700  CE2 PHE   838      18.683   6.311  34.996  1.00250.84           C
ATOM   1701  CZ  PHE   838      19.064   7.531  35.580  1.00250.84           C
ATOM   1702  C   PHE   838      17.725   6.773  29.198  1.00250.84           C
ATOM   1703  O   PHE   838      16.693   6.094  29.245  1.00250.84           O
ATOM   1704  H   PHE   838      19.933   8.705  30.795  1.00  0.00           H
ATOM   1705  HA  PHE   838      19.030   6.661  30.835  1.00  0.00           H
ATOM   1706  HB2 PHE   838      16.617   8.348  31.510  1.00  0.00           H
ATOM   1707  HB3 PHE   838      16.596   6.599  31.623  1.00  0.00           H
ATOM   1708  HD1 PHE   838      18.097   9.656  33.088  1.00  0.00           H
ATOM   1709  HD2 PHE   838      17.808   5.359  33.270  1.00  0.00           H
ATOM   1710  HE1 PHE   838      19.140   9.676  35.345  1.00  0.00           H
ATOM   1711  HE2 PHE   838      18.843   5.383  35.527  1.00  0.00           H
ATOM   1712  HZ  PHE   838      19.520   7.540  36.561  1.00  0.00           H
ATOM   1713  N   PRO   839      18.432   6.808  28.043  1.00189.48           N
ATOM   1714  CA  PRO   839      18.229   5.770  27.040  1.00189.48           C
ATOM   1715  CD  PRO   839      19.634   7.559  27.701  1.00189.48           C
ATOM   1716  CB  PRO   839      19.049   6.197  25.819  1.00189.48           C
ATOM   1717  CG  PRO   839      20.241   6.891  26.462  1.00189.48           C
ATOM   1718  C   PRO   839      18.672   4.410  27.595  1.00189.48           C
ATOM   1719  O   PRO   839      19.547   4.313  28.455  1.00189.48           O
ATOM   1720  HA  PRO   839      17.175   5.706  26.788  1.00  0.00           H
ATOM   1721  HD2 PRO   839      19.350   8.582  27.454  1.00  0.00           H
ATOM   1722  HD3 PRO   839      20.356   7.552  28.516  1.00  0.00           H
ATOM   1723  HB2 PRO   839      18.489   6.917  25.225  1.00  0.00           H
ATOM   1724  HB3 PRO   839      19.359   5.353  25.202  1.00  0.00           H
ATOM   1725  HG2 PRO   839      20.975   6.140  26.751  1.00  0.00           H
ATOM   1726  HG3 PRO   839      20.688   7.624  25.792  1.00  0.00           H
ATOM   1727  N   THR   840      18.185   3.328  26.991  1.00164.86           N
ATOM   1728  CA  THR   840      18.886   2.044  27.113  1.00164.86           C
ATOM   1729  CB  THR   840      18.051   0.909  26.513  1.00164.86           C
ATOM   1730  OG1 THR   840      16.704   1.022  26.909  1.00164.86           O
ATOM   1731  CG2 THR   840      18.522  -0.472  26.960  1.00164.86           C
ATOM   1732  C   THR   840      20.224   2.189  26.375  1.00164.86           C
ATOM   1733  O   THR   840      20.221   2.781  25.300  1.00164.86           O
ATOM   1734  H   THR   840      17.598   3.464  26.184  1.00  0.00           H
ATOM   1735  HA  THR   840      19.065   1.844  28.169  1.00  0.00           H
ATOM   1736  HB  THR   840      18.090   0.968  25.425  1.00  0.00           H
ATOM   1737 HG21 THR   840      17.857  -1.229  26.545  1.00  0.00           H
ATOM   1738 HG22 THR   840      18.508  -0.544  28.048  1.00  0.00           H
ATOM   1739 HG23 THR   840      19.533  -0.655  26.598  1.00  0.00           H
ATOM   1740  HG1 THR   840      16.683   1.182  27.858  1.00  0.00           H
ATOM   1741  N   PRO   841      21.381   1.773  26.925  1.00264.36           N
ATOM   1742  CA  PRO   841      22.682   2.242  26.433  1.00264.36           C
ATOM   1743  CD  PRO   841      21.546   1.088  28.196  1.00264.36           C
ATOM   1744  CB  PRO   841      23.703   1.835  27.505  1.00264.36           C
ATOM   1745  CG  PRO   841      23.017   0.687  28.244  1.00264.36           C
ATOM   1746  C   PRO   841      23.015   1.742  25.014  1.00264.36           C
ATOM   1747  O   PRO   841      23.675   0.713  24.833  1.00264.36           O
ATOM   1748  HA  PRO   841      22.660   3.333  26.399  1.00  0.00           H
ATOM   1749  HD2 PRO   841      20.914   0.204  28.270  1.00  0.00           H
ATOM   1750  HD3 PRO   841      21.325   1.784  29.008  1.00  0.00           H
ATOM   1751  HB2 PRO   841      24.663   1.533  27.085  1.00  0.00           H
ATOM   1752  HB3 PRO   841      23.851   2.669  28.193  1.00  0.00           H
ATOM   1753  HG2 PRO   841      23.378   0.587  29.268  1.00  0.00           H
ATOM   1754  HG3 PRO   841      23.160  -0.242  27.690  1.00  0.00           H
ATOM   1755  N   PHE   842      22.618   2.541  24.019  1.00 83.61           N
ATOM   1756  CA  PHE   842      22.814   2.376  22.579  1.00 83.61           C
ATOM   1757  CB  PHE   842      21.579   1.732  21.922  1.00 83.61           C
ATOM   1758  CG  PHE   842      21.217   0.334  22.365  1.00 83.61           C
ATOM   1759  CD1 PHE   842      20.171   0.131  23.283  1.00 83.61           C
ATOM   1760  CD2 PHE   842      21.867  -0.771  21.787  1.00 83.61           C
ATOM   1761  CE1 PHE   842      19.824  -1.172  23.676  1.00 83.61           C
ATOM   1762  CE2 PHE   842      21.509  -2.073  22.172  1.00 83.61           C
ATOM   1763  CZ  PHE   842      20.512  -2.272  23.142  1.00 83.61           C
ATOM   1764  C   PHE   842      23.059   3.752  21.935  1.00 83.61           C
ATOM   1765  O   PHE   842      22.250   4.670  22.085  1.00 83.61           O
ATOM   1766  H   PHE   842      21.976   3.282  24.285  1.00  0.00           H
ATOM   1767  HA  PHE   842      23.679   1.738  22.399  1.00  0.00           H
ATOM   1768  HB2 PHE   842      20.714   2.380  22.074  1.00  0.00           H
ATOM   1769  HB3 PHE   842      21.760   1.681  20.852  1.00  0.00           H
ATOM   1770  HD1 PHE   842      19.626   0.981  23.669  1.00  0.00           H
ATOM   1771  HD2 PHE   842      22.628  -0.615  21.035  1.00  0.00           H
ATOM   1772  HE1 PHE   842      19.016  -1.334  24.372  1.00  0.00           H
ATOM   1773  HE2 PHE   842      21.981  -2.921  21.706  1.00  0.00           H
ATOM   1774  HZ  PHE   842      20.246  -3.270  23.453  1.00  0.00           H
ATOM   1775  N   ILE   843      24.105   3.845  21.114  1.00 83.21           N
ATOM   1776  CA  ILE   843      24.481   5.034  20.337  1.00 83.21           C
ATOM   1777  CB  ILE   843      25.620   5.842  21.010  1.00 83.21           C
ATOM   1778  CG1 ILE   843      25.420   6.126  22.517  1.00 83.21           C
ATOM   1779  CG2 ILE   843      25.792   7.198  20.295  1.00 83.21           C
ATOM   1780  CD1 ILE   843      25.998   5.052  23.452  1.00 83.21           C
ATOM   1781  C   ILE   843      24.911   4.565  18.944  1.00 83.21           C
ATOM   1782  O   ILE   843      25.546   3.516  18.830  1.00 83.21           O
ATOM   1783  H   ILE   843      24.674   3.025  20.960  1.00  0.00           H
ATOM   1784  HA  ILE   843      23.610   5.680  20.239  1.00  0.00           H
ATOM   1785  HB  ILE   843      26.549   5.285  20.891  1.00  0.00           H
ATOM   1786 HG12 ILE   843      25.935   7.052  22.773  1.00  0.00           H
ATOM   1787 HG13 ILE   843      24.360   6.272  22.728  1.00  0.00           H
ATOM   1788 HD11 ILE   843      25.859   5.365  24.487  1.00  0.00           H
ATOM   1789 HD12 ILE   843      25.499   4.096  23.313  1.00  0.00           H
ATOM   1790 HD13 ILE   843      27.065   4.931  23.263  1.00  0.00           H
ATOM   1791 HG21 ILE   843      24.886   7.794  20.408  1.00  0.00           H
ATOM   1792 HG22 ILE   843      26.632   7.746  20.724  1.00  0.00           H
ATOM   1793 HG23 ILE   843      25.995   7.062  19.234  1.00  0.00           H
ATOM   1794  N   ILE   844      24.539   5.286  17.886  1.00144.16           N
ATOM   1795  CA  ILE   844      24.842   4.919  16.497  1.00144.16           C
ATOM   1796  CB  ILE   844      23.655   4.157  15.866  1.00144.16           C
ATOM   1797  CG1 ILE   844      23.967   3.613  14.458  1.00144.16           C
ATOM   1798  CG2 ILE   844      22.318   4.918  15.909  1.00144.16           C
ATOM   1799  CD1 ILE   844      23.628   4.534  13.280  1.00144.16           C
ATOM   1800  C   ILE   844      25.335   6.130  15.702  1.00144.16           C
ATOM   1801  O   ILE   844      24.753   7.214  15.756  1.00144.16           O
ATOM   1802  H   ILE   844      23.954   6.104  18.042  1.00  0.00           H
ATOM   1803  HA  ILE   844      25.674   4.215  16.521  1.00  0.00           H
ATOM   1804  HB  ILE   844      23.530   3.270  16.481  1.00  0.00           H
ATOM   1805 HG12 ILE   844      23.400   2.691  14.323  1.00  0.00           H
ATOM   1806 HG13 ILE   844      25.022   3.344  14.413  1.00  0.00           H
ATOM   1807 HD11 ILE   844      24.078   5.513  13.414  1.00  0.00           H
ATOM   1808 HD12 ILE   844      22.548   4.647  13.187  1.00  0.00           H
ATOM   1809 HD13 ILE   844      24.013   4.091  12.365  1.00  0.00           H
ATOM   1810 HG21 ILE   844      22.045   5.154  16.936  1.00  0.00           H
ATOM   1811 HG22 ILE   844      22.392   5.847  15.351  1.00  0.00           H
ATOM   1812 HG23 ILE   844      21.527   4.302  15.479  1.00  0.00           H
ATOM   1813  N   MET   845      26.487   5.963  15.047  1.00 91.37           N
ATOM   1814  CA  MET   845      27.153   7.023  14.292  1.00 91.37           C
ATOM   1815  CB  MET   845      28.671   6.785  14.244  1.00 91.37           C
ATOM   1816  CG  MET   845      29.088   5.514  13.489  1.00 91.37           C
ATOM   1817  SD  MET   845      30.865   5.155  13.551  1.00 91.37           S
ATOM   1818  CE  MET   845      31.510   6.478  12.490  1.00 91.37           C
ATOM   1819  C   MET   845      26.552   7.201  12.891  1.00 91.37           C
ATOM   1820  O   MET   845      26.297   6.233  12.177  1.00 91.37           O
ATOM   1821  H   MET   845      26.898   5.043  15.026  1.00  0.00           H
ATOM   1822  HA  MET   845      27.007   7.953  14.836  1.00  0.00           H
ATOM   1823  HB2 MET   845      29.047   6.722  15.266  1.00  0.00           H
ATOM   1824  HB3 MET   845      29.139   7.647  13.768  1.00  0.00           H
ATOM   1825  HG2 MET   845      28.790   5.597  12.443  1.00  0.00           H
ATOM   1826  HG3 MET   845      28.564   4.662  13.920  1.00  0.00           H
ATOM   1827  HE1 MET   845      32.587   6.355  12.376  1.00  0.00           H
ATOM   1828  HE2 MET   845      31.037   6.427  11.509  1.00  0.00           H
ATOM   1829  HE3 MET   845      31.309   7.451  12.939  1.00  0.00           H
ATOM   1830  N   LYS   846      26.418   8.453  12.455  1.00 85.30           N
ATOM   1831  CA  LYS   846      26.109   8.823  11.067  1.00 85.30           C
ATOM   1832  CB  LYS   846      25.465  10.218  11.045  1.00 85.30           C
ATOM   1833  CG  LYS   846      24.043  10.186  11.629  1.00 85.30           C
ATOM   1834  CD  LYS   846      23.465  11.585  11.865  1.00 85.30           C
ATOM   1835  CE  LYS   846      24.150  12.233  13.068  1.00 85.30           C
ATOM   1836  NZ  LYS   846      23.609  13.573  13.348  1.00 85.30           N
ATOM   1837  C   LYS   846      27.377   8.791  10.186  1.00 85.30           C
ATOM   1838  O   LYS   846      28.410   9.264  10.655  1.00 85.30           O
ATOM   1839  H   LYS   846      26.603   9.195  13.121  1.00  0.00           H
ATOM   1840  HA  LYS   846      25.397   8.097  10.686  1.00  0.00           H
ATOM   1841  HB2 LYS   846      26.098  10.904  11.610  1.00  0.00           H
ATOM   1842  HB3 LYS   846      25.408  10.577  10.016  1.00  0.00           H
ATOM   1843  HG2 LYS   846      23.397   9.651  10.933  1.00  0.00           H
ATOM   1844  HG3 LYS   846      24.041   9.649  12.577  1.00  0.00           H
ATOM   1845  HD2 LYS   846      22.401  11.489  12.082  1.00  0.00           H
ATOM   1846  HD3 LYS   846      23.592  12.202  10.974  1.00  0.00           H
ATOM   1847  HE2 LYS   846      25.223  12.312  12.878  1.00  0.00           H
ATOM   1848  HE3 LYS   846      23.997  11.592  13.941  1.00  0.00           H
ATOM   1849  HZ1 LYS   846      24.059  13.978  14.163  1.00  0.00           H
ATOM   1850  HZ2 LYS   846      23.803  14.247  12.609  1.00  0.00           H
ATOM   1851  HZ3 LYS   846      22.594  13.562  13.473  1.00  0.00           H
ATOM   1852  N   PRO   847      27.251   8.526   8.869  1.00143.20           N
ATOM   1853  CA  PRO   847      26.080   7.964   8.188  1.00143.20           C
ATOM   1854  CD  PRO   847      28.268   8.854   7.885  1.00143.20           C
ATOM   1855  CB  PRO   847      26.390   8.028   6.684  1.00143.20           C
ATOM   1856  CG  PRO   847      27.500   9.073   6.585  1.00143.20           C
ATOM   1857  C   PRO   847      25.779   6.525   8.635  1.00143.20           C
ATOM   1858  O   PRO   847      26.688   5.716   8.805  1.00143.20           O
ATOM   1859  HA  PRO   847      25.216   8.598   8.390  1.00  0.00           H
ATOM   1860  HD2 PRO   847      28.953   8.012   7.777  1.00  0.00           H
ATOM   1861  HD3 PRO   847      28.817   9.756   8.156  1.00  0.00           H
ATOM   1862  HB2 PRO   847      25.511   8.317   6.105  1.00  0.00           H
ATOM   1863  HB3 PRO   847      26.772   7.066   6.335  1.00  0.00           H
ATOM   1864  HG2 PRO   847      28.130   8.916   5.709  1.00  0.00           H
ATOM   1865  HG3 PRO   847      27.067  10.075   6.576  1.00  0.00           H
ATOM   1866  N   LEU   848      24.497   6.230   8.867  1.00135.69           N
ATOM   1867  CA  LEU   848      24.063   4.925   9.363  1.00135.69           C
ATOM   1868  CB  LEU   848      22.677   5.057  10.028  1.00135.69           C
ATOM   1869  CG  LEU   848      21.484   5.517   9.170  1.00135.69           C
ATOM   1870  CD1 LEU   848      20.919   4.417   8.272  1.00135.69           C
ATOM   1871  CD2 LEU   848      20.351   5.949  10.098  1.00135.69           C
ATOM   1872  C   LEU   848      24.162   3.826   8.291  1.00135.69           C
ATOM   1873  O   LEU   848      24.133   4.094   7.092  1.00135.69           O
ATOM   1874  H   LEU   848      23.792   6.907   8.629  1.00  0.00           H
ATOM   1875  HA  LEU   848      24.762   4.641  10.154  1.00  0.00           H
ATOM   1876  HB2 LEU   848      22.796   5.777  10.841  1.00  0.00           H
ATOM   1877  HB3 LEU   848      22.425   4.104  10.490  1.00  0.00           H
ATOM   1878  HG  LEU   848      21.773   6.369   8.561  1.00  0.00           H
ATOM   1879 HD21 LEU   848      20.682   6.750  10.756  1.00  0.00           H
ATOM   1880 HD22 LEU   848      20.006   5.108  10.702  1.00  0.00           H
ATOM   1881 HD23 LEU   848      19.518   6.329   9.508  1.00  0.00           H
ATOM   1882 HD11 LEU   848      20.000   4.766   7.795  1.00  0.00           H
ATOM   1883 HD12 LEU   848      20.699   3.518   8.851  1.00  0.00           H
ATOM   1884 HD13 LEU   848      21.618   4.176   7.471  1.00  0.00           H
ATOM   1885  N   ARG   849      24.229   2.567   8.741  1.00133.19           N
ATOM   1886  CA  ARG   849      24.273   1.361   7.892  1.00133.19           C
ATOM   1887  CB  ARG   849      25.739   1.040   7.519  1.00133.19           C
ATOM   1888  CG  ARG   849      25.868  -0.013   6.402  1.00133.19           C
ATOM   1889  CD  ARG   849      27.311  -0.211   5.914  1.00133.19           C
ATOM   1890  NE  ARG   849      28.165  -0.875   6.921  1.00133.19           N
ATOM   1891  CZ  ARG   849      29.444  -1.184   6.781  1.00133.19           C
ATOM   1892  NH1 ARG   849      30.095  -0.955   5.675  1.00133.19           N
ATOM   1893  NH2 ARG   849      30.105  -1.734   7.760  1.00133.19           N
ATOM   1894  C   ARG   849      23.568   0.185   8.570  1.00133.19           C
ATOM   1895  O   ARG   849      23.704  -0.001   9.780  1.00133.19           O
ATOM   1896  H   ARG   849      24.230   2.437   9.742  1.00  0.00           H
ATOM   1897  HA  ARG   849      23.726   1.576   6.969  1.00  0.00           H
ATOM   1898  HB2 ARG   849      26.212   1.959   7.169  1.00  0.00           H
ATOM   1899  HB3 ARG   849      26.274   0.702   8.408  1.00  0.00           H
ATOM   1900  HG2 ARG   849      25.271   0.313   5.549  1.00  0.00           H
ATOM   1901  HG3 ARG   849      25.484  -0.973   6.744  1.00  0.00           H
ATOM   1902  HD2 ARG   849      27.278  -0.832   5.017  1.00  0.00           H
ATOM   1903  HD3 ARG   849      27.730   0.761   5.644  1.00  0.00           H
ATOM   1904  HE  ARG   849      27.704  -1.235   7.740  1.00  0.00           H
ATOM   1905 HH11 ARG   849      29.599  -0.559   4.896  1.00  0.00           H
ATOM   1906 HH12 ARG   849      31.055  -1.229   5.572  1.00  0.00           H
ATOM   1907 HH21 ARG   849      29.653  -1.915   8.637  1.00  0.00           H
ATOM   1908 HH22 ARG   849      31.079  -1.954   7.647  1.00  0.00           H
ATOM   1909  N   GLU   850      23.012  -0.713   7.762  1.00 65.91           N
ATOM   1910  CA  GLU   850      22.302  -1.934   8.166  1.00 65.91           C
ATOM   1911  CB  GLU   850      22.003  -2.827   6.944  1.00 65.91           C
ATOM   1912  CG  GLU   850      21.212  -2.181   5.796  1.00 65.91           C
ATOM   1913  CD  GLU   850      22.117  -1.552   4.724  1.00 65.91           C
ATOM   1914  OE1 GLU   850      21.805  -1.779   3.535  1.00 65.91           O
ATOM   1915  OE2 GLU   850      22.824  -0.572   5.054  1.00 65.91           O
ATOM   1916  C   GLU   850      23.100  -2.764   9.174  1.00 65.91           C
ATOM   1917  O   GLU   850      22.577  -3.087  10.231  1.00 65.91           O
ATOM   1918  H   GLU   850      23.024  -0.501   6.767  1.00  0.00           H
ATOM   1919  HA  GLU   850      21.356  -1.666   8.637  1.00  0.00           H
ATOM   1920  HB2 GLU   850      22.936  -3.225   6.543  1.00  0.00           H
ATOM   1921  HB3 GLU   850      21.417  -3.677   7.302  1.00  0.00           H
ATOM   1922  HG2 GLU   850      20.516  -1.441   6.194  1.00  0.00           H
ATOM   1923  HG3 GLU   850      20.610  -2.962   5.325  1.00  0.00           H
ATOM   1924  N   SER   851      24.416  -2.892   8.974  1.00 33.89           N
ATOM   1925  CA  SER   851      25.301  -3.666   9.852  1.00 33.89           C
ATOM   1926  CB  SER   851      26.746  -3.639   9.329  1.00 33.89           C
ATOM   1927  OG  SER   851      26.819  -3.545   7.911  1.00 33.89           O
ATOM   1928  C   SER   851      25.331  -3.143  11.293  1.00 33.89           C
ATOM   1929  O   SER   851      25.342  -3.936  12.229  1.00 33.89           O
ATOM   1930  H   SER   851      24.793  -2.579   8.090  1.00  0.00           H
ATOM   1931  HA  SER   851      24.953  -4.696   9.879  1.00  0.00           H
ATOM   1932  HB2 SER   851      27.255  -2.764   9.731  1.00  0.00           H
ATOM   1933  HB3 SER   851      27.271  -4.530   9.670  1.00  0.00           H
ATOM   1934  HG  SER   851      26.589  -4.410   7.537  1.00  0.00           H
ATOM   1935  N   MET   852      25.407  -1.818  11.483  1.00107.01           N
ATOM   1936  CA  MET   852      25.527  -1.212  12.815  1.00107.01           C
ATOM   1937  CB  MET   852      26.346   0.086  12.744  1.00107.01           C
ATOM   1938  CG  MET   852      25.701   1.223  11.947  1.00107.01           C
ATOM   1939  SD  MET   852      26.590   2.792  12.084  1.00107.01           S
ATOM   1940  CE  MET   852      27.677   2.768  10.635  1.00107.01           C
ATOM   1941  C   MET   852      24.165  -1.018  13.500  1.00107.01           C
ATOM   1942  O   MET   852      24.078  -1.160  14.724  1.00107.01           O
ATOM   1943  H   MET   852      25.237  -1.212  10.691  1.00  0.00           H
ATOM   1944  HA  MET   852      26.092  -1.897  13.450  1.00  0.00           H
ATOM   1945  HB2 MET   852      26.507   0.437  13.764  1.00  0.00           H
ATOM   1946  HB3 MET   852      27.323  -0.134  12.311  1.00  0.00           H
ATOM   1947  HG2 MET   852      25.649   0.944  10.895  1.00  0.00           H
ATOM   1948  HG3 MET   852      24.688   1.384  12.317  1.00  0.00           H
ATOM   1949  HE1 MET   852      28.276   3.679  10.629  1.00  0.00           H
ATOM   1950  HE2 MET   852      28.338   1.902  10.671  1.00  0.00           H
ATOM   1951  HE3 MET   852      27.076   2.743   9.726  1.00  0.00           H
ATOM   1952  N   LEU   853      23.086  -0.907  12.713  1.00 92.22           N
ATOM   1953  CA  LEU   853      21.719  -1.065  13.206  1.00 92.22           C
ATOM   1954  CB  LEU   853      20.691  -0.671  12.127  1.00 92.22           C
ATOM   1955  CG  LEU   853      20.290   0.816  12.111  1.00 92.22           C
ATOM   1956  CD1 LEU   853      21.449   1.766  11.823  1.00 92.22           C
ATOM   1957  CD2 LEU   853      19.231   1.047  11.033  1.00 92.22           C
ATOM   1958  C   LEU   853      21.495  -2.503  13.693  1.00 92.22           C
ATOM   1959  O   LEU   853      21.292  -2.693  14.885  1.00 92.22           O
ATOM   1960  H   LEU   853      23.226  -0.848  11.712  1.00  0.00           H
ATOM   1961  HA  LEU   853      21.576  -0.417  14.073  1.00  0.00           H
ATOM   1962  HB2 LEU   853      21.055  -0.968  11.141  1.00  0.00           H
ATOM   1963  HB3 LEU   853      19.777  -1.234  12.326  1.00  0.00           H
ATOM   1964  HG  LEU   853      19.863   1.074  13.079  1.00  0.00           H
ATOM   1965 HD11 LEU   853      22.220   1.656  12.584  1.00  0.00           H
ATOM   1966 HD12 LEU   853      21.085   2.793  11.856  1.00  0.00           H
ATOM   1967 HD13 LEU   853      21.871   1.559  10.841  1.00  0.00           H
ATOM   1968 HD21 LEU   853      18.907   2.087  11.044  1.00  0.00           H
ATOM   1969 HD22 LEU   853      18.366   0.414  11.227  1.00  0.00           H
ATOM   1970 HD23 LEU   853      19.634   0.805  10.049  1.00  0.00           H
ATOM   1971  N   ALA   854      21.729  -3.516  12.857  1.00 35.08           N
ATOM   1972  CA  ALA   854      21.522  -4.924  13.198  1.00 35.08           C
ATOM   1973  CB  ALA   854      21.776  -5.769  11.944  1.00 35.08           C
ATOM   1974  C   ALA   854      22.391  -5.397  14.378  1.00 35.08           C
ATOM   1975  O   ALA   854      21.857  -5.968  15.328  1.00 35.08           O
ATOM   1976  H   ALA   854      21.960  -3.302  11.895  1.00  0.00           H
ATOM   1977  HA  ALA   854      20.480  -5.055  13.490  1.00  0.00           H
ATOM   1978  HB1 ALA   854      21.106  -5.454  11.142  1.00  0.00           H
ATOM   1979  HB2 ALA   854      21.585  -6.822  12.164  1.00  0.00           H
ATOM   1980  HB3 ALA   854      22.809  -5.655  11.613  1.00  0.00           H
ATOM   1981  N   ALA   855      23.661  -4.975  14.448  1.00 28.47           N
ATOM   1982  CA  ALA   855      24.526  -5.242  15.601  1.00 28.47           C
ATOM   1983  CB  ALA   855      25.918  -4.668  15.317  1.00 28.47           C
ATOM   1984  C   ALA   855      23.951  -4.695  16.923  1.00 28.47           C
ATOM   1985  O   ALA   855      23.914  -5.412  17.924  1.00 28.47           O
ATOM   1986  H   ALA   855      24.064  -4.506  13.645  1.00  0.00           H
ATOM   1987  HA  ALA   855      24.631  -6.317  15.710  1.00  0.00           H
ATOM   1988  HB1 ALA   855      26.333  -5.130  14.420  1.00  0.00           H
ATOM   1989  HB2 ALA   855      26.579  -4.880  16.158  1.00  0.00           H
ATOM   1990  HB3 ALA   855      25.859  -3.588  15.174  1.00  0.00           H
ATOM   1991  N   SER   856      23.361  -3.498  16.885  1.00 81.26           N
ATOM   1992  CA  SER   856      22.705  -2.870  18.039  1.00 81.26           C
ATOM   1993  CB  SER   856      22.527  -1.371  17.783  1.00 81.26           C
ATOM   1994  OG  SER   856      23.763  -0.767  17.457  1.00 81.26           O
ATOM   1995  C   SER   856      21.343  -3.494  18.362  1.00 81.26           C
ATOM   1996  O   SER   856      21.079  -3.835  19.512  1.00 81.26           O
ATOM   1997  H   SER   856      23.346  -3.000  16.004  1.00  0.00           H
ATOM   1998  HA  SER   856      23.344  -2.990  18.914  1.00  0.00           H
ATOM   1999  HB2 SER   856      22.125  -0.902  18.682  1.00  0.00           H
ATOM   2000  HB3 SER   856      21.824  -1.214  16.964  1.00  0.00           H
ATOM   2001  HG  SER   856      23.940  -0.906  16.509  1.00  0.00           H
ATOM   2002  N   LEU   857      20.507  -3.735  17.349  1.00 56.80           N
ATOM   2003  CA  LEU   857      19.155  -4.280  17.494  1.00 56.80           C
ATOM   2004  CB  LEU   857      18.386  -4.123  16.169  1.00 56.80           C
ATOM   2005  CG  LEU   857      18.095  -2.682  15.709  1.00 56.80           C
ATOM   2006  CD1 LEU   857      17.410  -2.714  14.345  1.00 56.80           C
ATOM   2007  CD2 LEU   857      17.197  -1.930  16.685  1.00 56.80           C
ATOM   2008  C   LEU   857      19.150  -5.745  17.959  1.00 56.80           C
ATOM   2009  O   LEU   857      18.349  -6.085  18.825  1.00 56.80           O
ATOM   2010  H   LEU   857      20.810  -3.474  16.417  1.00  0.00           H
ATOM   2011  HA  LEU   857      18.637  -3.709  18.263  1.00  0.00           H
ATOM   2012  HB2 LEU   857      17.429  -4.635  16.272  1.00  0.00           H
ATOM   2013  HB3 LEU   857      18.956  -4.624  15.387  1.00  0.00           H
ATOM   2014  HG  LEU   857      19.020  -2.122  15.614  1.00  0.00           H
ATOM   2015 HD21 LEU   857      16.965  -0.942  16.285  1.00  0.00           H
ATOM   2016 HD22 LEU   857      16.268  -2.475  16.848  1.00  0.00           H
ATOM   2017 HD23 LEU   857      17.718  -1.800  17.632  1.00  0.00           H
ATOM   2018 HD11 LEU   857      17.253  -1.699  13.979  1.00  0.00           H
ATOM   2019 HD12 LEU   857      18.040  -3.253  13.639  1.00  0.00           H
ATOM   2020 HD13 LEU   857      16.447  -3.221  14.416  1.00  0.00           H
ATOM   2021  N   GLN   858      20.177  -6.531  17.615  1.00 44.73           N
ATOM   2022  CA  GLN   858      20.438  -7.840  18.234  1.00 44.73           C
ATOM   2023  CB  GLN   858      21.727  -8.447  17.669  1.00 44.73           C
ATOM   2024  CG  GLN   858      21.575  -9.048  16.265  1.00 44.73           C
ATOM   2025  CD  GLN   858      22.909  -9.506  15.680  1.00 44.73           C
ATOM   2026  OE1 GLN   858      23.056 -10.642  15.265  1.00 44.73           O
ATOM   2027  NE2 GLN   858      23.999  -8.809  15.914  1.00 44.73           N
ATOM   2028  C   GLN   858      20.590  -7.732  19.757  1.00 44.73           C
ATOM   2029  O   GLN   858      19.877  -8.408  20.490  1.00 44.73           O
ATOM   2030  H   GLN   858      20.818  -6.195  16.902  1.00  0.00           H
ATOM   2031  HA  GLN   858      19.604  -8.515  18.030  1.00  0.00           H
ATOM   2032  HB2 GLN   858      22.061  -9.249  18.329  1.00  0.00           H
ATOM   2033  HB3 GLN   858      22.495  -7.673  17.668  1.00  0.00           H
ATOM   2034  HG2 GLN   858      20.903  -9.904  16.321  1.00  0.00           H
ATOM   2035  HG3 GLN   858      21.134  -8.322  15.589  1.00  0.00           H
ATOM   2036 HE21 GLN   858      23.937  -7.932  16.401  1.00  0.00           H
ATOM   2037 HE22 GLN   858      24.865  -9.202  15.592  1.00  0.00           H
ATOM   2038  N   ARG   859      21.406  -6.787  20.243  1.00 98.53           N
ATOM   2039  CA  ARG   859      21.592  -6.510  21.678  1.00 98.53           C
ATOM   2040  CB  ARG   859      22.917  -5.735  21.834  1.00 98.53           C
ATOM   2041  CG  ARG   859      23.248  -5.267  23.261  1.00 98.53           C
ATOM   2042  CD  ARG   859      24.643  -4.627  23.314  1.00 98.53           C
ATOM   2043  NE  ARG   859      24.847  -3.847  24.551  1.00 98.53           N
ATOM   2044  CZ  ARG   859      24.625  -2.553  24.709  1.00 98.53           C
ATOM   2045  NH1 ARG   859      24.130  -1.810  23.771  1.00 98.53           N
ATOM   2046  NH2 ARG   859      24.893  -1.938  25.823  1.00 98.53           N
ATOM   2047  C   ARG   859      20.367  -5.839  22.328  1.00 98.53           C
ATOM   2048  O   ARG   859      20.253  -5.862  23.547  1.00 98.53           O
ATOM   2049  H   ARG   859      21.899  -6.205  19.577  1.00  0.00           H
ATOM   2050  HA  ARG   859      21.694  -7.462  22.203  1.00  0.00           H
ATOM   2051  HB2 ARG   859      23.725  -6.385  21.495  1.00  0.00           H
ATOM   2052  HB3 ARG   859      22.902  -4.869  21.172  1.00  0.00           H
ATOM   2053  HG2 ARG   859      23.204  -6.110  23.952  1.00  0.00           H
ATOM   2054  HG3 ARG   859      22.512  -4.528  23.568  1.00  0.00           H
ATOM   2055  HD2 ARG   859      25.394  -5.419  23.257  1.00  0.00           H
ATOM   2056  HD3 ARG   859      24.779  -3.973  22.450  1.00  0.00           H
ATOM   2057  HE  ARG   859      25.231  -4.337  25.340  1.00  0.00           H
ATOM   2058 HH11 ARG   859      23.778  -2.224  22.932  1.00  0.00           H
ATOM   2059 HH12 ARG   859      23.909  -0.842  23.983  1.00  0.00           H
ATOM   2060 HH21 ARG   859      25.310  -2.417  26.599  1.00  0.00           H
ATOM   2061 HH22 ARG   859      24.716  -0.944  25.860  1.00  0.00           H
ATOM   2062  N   ALA   860      19.429  -5.291  21.550  1.00 45.35           N
ATOM   2063  CA  ALA   860      18.148  -4.767  22.043  1.00 45.35           C
ATOM   2064  CB  ALA   860      17.735  -3.582  21.162  1.00 45.35           C
ATOM   2065  C   ALA   860      17.025  -5.822  22.123  1.00 45.35           C
ATOM   2066  O   ALA   860      16.098  -5.651  22.916  1.00 45.35           O
ATOM   2067  H   ALA   860      19.610  -5.252  20.557  1.00  0.00           H
ATOM   2068  HA  ALA   860      18.289  -4.390  23.057  1.00  0.00           H
ATOM   2069  HB1 ALA   860      17.466  -3.930  20.165  1.00  0.00           H
ATOM   2070  HB2 ALA   860      18.555  -2.865  21.086  1.00  0.00           H
ATOM   2071  HB3 ALA   860      16.868  -3.089  21.602  1.00  0.00           H
ATOM   2072  N   MET   861      17.064  -6.873  21.295  1.00 86.48           N
ATOM   2073  CA  MET   861      16.106  -7.991  21.339  1.00 86.48           C
ATOM   2074  CB  MET   861      15.743  -8.451  19.920  1.00 86.48           C
ATOM   2075  CG  MET   861      15.139  -7.336  19.058  1.00 86.48           C
ATOM   2076  SD  MET   861      13.930  -7.896  17.824  1.00 86.48           S
ATOM   2077  CE  MET   861      14.865  -9.186  16.949  1.00 86.48           C
ATOM   2078  C   MET   861      16.604  -9.195  22.149  1.00 86.48           C
ATOM   2079  O   MET   861      15.793  -9.901  22.742  1.00 86.48           O
ATOM   2080  H   MET   861      17.788  -6.891  20.584  1.00  0.00           H
ATOM   2081  HA  MET   861      15.185  -7.659  21.819  1.00  0.00           H
ATOM   2082  HB2 MET   861      16.627  -8.849  19.419  1.00  0.00           H
ATOM   2083  HB3 MET   861      15.009  -9.253  20.008  1.00  0.00           H
ATOM   2084  HG2 MET   861      14.631  -6.625  19.709  1.00  0.00           H
ATOM   2085  HG3 MET   861      15.942  -6.804  18.548  1.00  0.00           H
ATOM   2086  HE1 MET   861      14.989 -10.057  17.592  1.00  0.00           H
ATOM   2087  HE2 MET   861      15.845  -8.812  16.660  1.00  0.00           H
ATOM   2088  HE3 MET   861      14.320  -9.484  16.052  1.00  0.00           H
ATOM   2089  N   GLY   862      17.921  -9.405  22.219  1.00 27.47           N
ATOM   2090  CA  GLY   862      18.588 -10.508  22.920  1.00 27.47           C
ATOM   2091  C   GLY   862      18.582 -10.356  24.441  1.00 27.47           C
ATOM   2092  O   GLY   862      19.628 -10.151  25.054  1.00 27.47           O
ATOM   2093  H   GLY   862      18.522  -8.800  21.673  1.00  0.00           H
ATOM   2094  HA2 GLY   862      18.092 -11.446  22.670  1.00  0.00           H
ATOM   2095  HA3 GLY   862      19.625 -10.569  22.586  1.00  0.00           H
ATOM   2096  N   VAL   863      17.390 -10.355  25.032  1.00 52.43           N
ATOM   2097  CA  VAL   863      17.189 -10.387  26.482  1.00 52.43           C
ATOM   2098  CB  VAL   863      15.703 -10.139  26.815  1.00 52.43           C
ATOM   2099  CG1 VAL   863      15.409 -10.194  28.321  1.00 52.43           C
ATOM   2100  CG2 VAL   863      15.251  -8.756  26.317  1.00 52.43           C
ATOM   2101  C   VAL   863      17.703 -11.717  27.049  1.00 52.43           C
ATOM   2102  O   VAL   863      17.560 -12.768  26.430  1.00 52.43           O
ATOM   2103  H   VAL   863      16.582 -10.495  24.434  1.00  0.00           H
ATOM   2104  HA  VAL   863      17.780  -9.585  26.923  1.00  0.00           H
ATOM   2105  HB  VAL   863      15.094 -10.892  26.316  1.00  0.00           H
ATOM   2106 HG11 VAL   863      16.040  -9.485  28.860  1.00  0.00           H
ATOM   2107 HG12 VAL   863      15.574 -11.203  28.697  1.00  0.00           H
ATOM   2108 HG13 VAL   863      14.360  -9.952  28.498  1.00  0.00           H
ATOM   2109 HG21 VAL   863      14.202  -8.600  26.572  1.00  0.00           H
ATOM   2110 HG22 VAL   863      15.345  -8.699  25.233  1.00  0.00           H
ATOM   2111 HG23 VAL   863      15.859  -7.974  26.773  1.00  0.00           H
ATOM   2112  N   GLY   864      18.289 -11.692  28.249  1.00106.89           N
ATOM   2113  CA  GLY   864      18.922 -12.867  28.867  1.00106.89           C
ATOM   2114  C   GLY   864      17.974 -13.956  29.399  1.00106.89           C
ATOM   2115  O   GLY   864      18.430 -14.783  30.176  1.00106.89           O
ATOM   2116  H   GLY   864      18.419 -10.799  28.694  1.00  0.00           H
ATOM   2117  HA2 GLY   864      19.555 -12.540  29.693  1.00  0.00           H
ATOM   2118  HA3 GLY   864      19.566 -13.342  28.124  1.00  0.00           H
ATOM   2119  N   ASN   865      16.658 -13.834  29.172  1.00 99.18           N
ATOM   2120  CA  ASN   865      15.614 -14.870  29.306  1.00 99.18           C
ATOM   2121  CB  ASN   865      15.402 -15.543  27.934  1.00 99.18           C
ATOM   2122  CG  ASN   865      14.892 -14.583  26.870  1.00 99.18           C
ATOM   2123  OD1 ASN   865      14.647 -13.407  27.104  1.00 99.18           O
ATOM   2124  ND2 ASN   865      14.612 -15.080  25.689  1.00 99.18           N
ATOM   2125  C   ASN   865      15.704 -15.857  30.497  1.00 99.18           C
ATOM   2126  O   ASN   865      15.295 -17.007  30.391  1.00 99.18           O
ATOM   2127  H   ASN   865      16.419 -13.122  28.493  1.00  0.00           H
ATOM   2128  HA  ASN   865      14.687 -14.332  29.511  1.00  0.00           H
ATOM   2129  HB2 ASN   865      16.337 -15.990  27.597  1.00  0.00           H
ATOM   2130  HB3 ASN   865      14.661 -16.337  28.033  1.00  0.00           H
ATOM   2131 HD21 ASN   865      14.728 -16.062  25.517  1.00  0.00           H
ATOM   2132 HD22 ASN   865      14.215 -14.449  25.019  1.00  0.00           H
ATOM   2133  N   LYS   866      16.134 -15.378  31.671  1.00163.13           N
ATOM   2134  CA  LYS   866      16.206 -16.154  32.920  1.00163.13           C
ATOM   2135  CB  LYS   866      16.803 -15.281  34.052  1.00163.13           C
ATOM   2136  CG  LYS   866      15.838 -14.344  34.818  1.00163.13           C
ATOM   2137  CD  LYS   866      15.124 -13.247  33.995  1.00163.13           C
ATOM   2138  CE  LYS   866      13.763 -12.861  34.604  1.00163.13           C
ATOM   2139  NZ  LYS   866      12.674 -13.795  34.189  1.00163.13           N
ATOM   2140  C   LYS   866      14.860 -16.798  33.301  1.00163.13           C
ATOM   2141  O   LYS   866      13.869 -16.079  33.430  1.00163.13           O
ATOM   2142  H   LYS   866      16.625 -14.500  31.628  1.00  0.00           H
ATOM   2143  HA  LYS   866      16.899 -16.976  32.731  1.00  0.00           H
ATOM   2144  HB2 LYS   866      17.234 -15.962  34.788  1.00  0.00           H
ATOM   2145  HB3 LYS   866      17.630 -14.693  33.650  1.00  0.00           H
ATOM   2146  HG2 LYS   866      15.096 -14.958  35.327  1.00  0.00           H
ATOM   2147  HG3 LYS   866      16.407 -13.851  35.608  1.00  0.00           H
ATOM   2148  HD2 LYS   866      14.960 -13.561  32.967  1.00  0.00           H
ATOM   2149  HD3 LYS   866      15.772 -12.368  33.972  1.00  0.00           H
ATOM   2150  HE2 LYS   866      13.866 -12.856  35.694  1.00  0.00           H
ATOM   2151  HE3 LYS   866      13.512 -11.845  34.289  1.00  0.00           H
ATOM   2152  HZ1 LYS   866      11.833 -13.702  34.741  1.00  0.00           H
ATOM   2153  HZ2 LYS   866      12.427 -13.697  33.213  1.00  0.00           H
ATOM   2154  HZ3 LYS   866      12.986 -14.766  34.251  1.00  0.00           H
ATOM   2155  N   GLY   867      14.892 -18.031  33.801  1.00 59.72           N
ATOM   2156  CA  GLY   867      13.684 -18.727  34.261  1.00 59.72           C
ATOM   2157  C   GLY   867      12.825 -19.210  33.091  1.00 59.72           C
ATOM   2158  O   GLY   867      13.294 -20.005  32.283  1.00 59.72           O
ATOM   2159  H   GLY   867      15.712 -18.590  33.629  1.00  0.00           H
ATOM   2160  HA2 GLY   867      13.961 -19.593  34.861  1.00  0.00           H
ATOM   2161  HA3 GLY   867      13.090 -18.058  34.884  1.00  0.00           H
ATOM   2162  N   ASN   868      11.591 -18.708  33.026  1.00 64.97           N
ATOM   2163  CA  ASN   868      10.642 -18.842  31.920  1.00 64.97           C
ATOM   2164  CB  ASN   868       9.726 -20.066  32.208  1.00 64.97           C
ATOM   2165  CG  ASN   868       8.996 -20.670  31.013  1.00 64.97           C
ATOM   2166  OD1 ASN   868       8.710 -21.854  30.975  1.00 64.97           O
ATOM   2167  ND2 ASN   868       8.715 -19.923  29.977  1.00 64.97           N
ATOM   2168  C   ASN   868       9.902 -17.499  31.730  1.00 64.97           C
ATOM   2169  O   ASN   868       9.378 -17.318  30.613  1.00 64.97           O
ATOM   2170  OXT ASN   868      10.140 -16.588  32.569  1.00 64.97           O
ATOM   2171  H   ASN   868      11.342 -17.965  33.662  1.00  0.00           H
ATOM   2172  HA  ASN   868      11.192 -19.031  30.997  1.00  0.00           H
ATOM   2173  HB2 ASN   868       8.977 -19.793  32.948  1.00  0.00           H
ATOM   2174  HB3 ASN   868      10.331 -20.874  32.617  1.00  0.00           H
ATOM   2175 HD21 ASN   868       8.918 -18.922  30.024  1.00  0.00           H
ATOM   2176 HD22 ASN   868       8.228 -20.351  29.218  1.00  0.00           H
END
