# Supplementary material for: Cytokinin perception in potato: new features of canonical players
Source: J Exp Bot. 2018 May 24;69(16):3839–53. doi: 10.1093/jxb/ery199 (PMC6054150; doi:10.1093/jxb/ery199)
Supplement: Supplementary Dataset S1 [file ery199_suppl_supplementary_dataset_s1.zip › Supplementary_File/04_REC-like_domain/StHK4_RLD.pdb]

EXPDTA    THEORETICAL MODEL, MODELLER 9.19 2018/03/23 04:13:43
REMARK   6 MODELLER OBJECTIVE FUNCTION:       622.2472
REMARK   6 MODELLER BEST TEMPLATE % SEQ ID:  20.301
REMARK   6 SEQUENCE: StHK4
REMARK   6 ALIGNMENT: query-mult.ali
REMARK   6 DOPE score: -14489.57227
REMARK   6 GA341 score: 0.60667
REMARK   6 TEMPLATE: 1dcfA 1:A - 134:A MODELS 1: - 142: AT 20.3%
HELIX    1   1 PRO    704  LEU    717  1                                  14
HELIX    2   2 ILE    727  THR    733  1                                   7
HELIX    3   3 ILE    756  GLN    771  1                                  16
HELIX    4   4 ASN    790  VAL    800  1                                  11
HELIX    5   5 ALA    811  ILE    822  1                                  12
SHEET    1   1 1 LEU   695  VAL   700  0
SHEET    2   2 1 ILE   719  VAL   724  0
SHEET    3   3 1 MET   747  GLU   751  0
SHEET    4   4 1 LYS   780  ALA   785  0
SHEET    5   5 1 SER   803  MET   806  0
ATOM      1  N   LEU   688       4.125 -17.893  13.778  1.00 95.79           N
ATOM      2  CA  LEU   688       4.415 -16.482  14.152  1.00 95.79           C
ATOM      3  CB  LEU   688       5.938 -16.257  14.280  1.00 95.79           C
ATOM      4  CG  LEU   688       6.635 -16.865  15.522  1.00 95.79           C
ATOM      5  CD1 LEU   688       6.360 -18.356  15.745  1.00 95.79           C
ATOM      6  CD2 LEU   688       8.150 -16.717  15.386  1.00 95.79           C
ATOM      7  C   LEU   688       3.820 -15.548  13.080  1.00 95.79           C
ATOM      8  O   LEU   688       3.868 -15.939  11.916  1.00 95.79           O
ATOM      9  HA  LEU   688       3.950 -16.252  15.111  1.00  0.00           H
ATOM     10  HB2 LEU   688       6.113 -15.183  14.312  1.00  0.00           H
ATOM     11  HB3 LEU   688       6.421 -16.634  13.376  1.00  0.00           H
ATOM     12  HG  LEU   688       6.306 -16.320  16.406  1.00  0.00           H
ATOM     13  H1  LEU   688       3.131 -18.072  13.793  1.00  0.00           H
ATOM     14  H2  LEU   688       4.464 -18.059  12.838  1.00  0.00           H
ATOM     15  H3  LEU   688       4.590 -18.536  14.409  1.00  0.00           H
ATOM     16 HD21 LEU   688       8.648 -17.109  16.274  1.00  0.00           H
ATOM     17 HD22 LEU   688       8.517 -17.251  14.507  1.00  0.00           H
ATOM     18 HD23 LEU   688       8.418 -15.666  15.301  1.00  0.00           H
ATOM     19 HD11 LEU   688       7.003 -18.725  16.547  1.00  0.00           H
ATOM     20 HD12 LEU   688       5.340 -18.528  16.080  1.00  0.00           H
ATOM     21 HD13 LEU   688       6.591 -18.941  14.852  1.00  0.00           H
ATOM     22  N   PRO   689       3.129 -14.438  13.420  1.00 92.39           N
ATOM     23  CA  PRO   689       2.484 -13.545  12.437  1.00 92.39           C
ATOM     24  CD  PRO   689       2.819 -13.990  14.773  1.00 92.39           C
ATOM     25  CB  PRO   689       1.644 -12.558  13.261  1.00 92.39           C
ATOM     26  CG  PRO   689       2.324 -12.549  14.630  1.00 92.39           C
ATOM     27  C   PRO   689       3.484 -12.807  11.521  1.00 92.39           C
ATOM     28  O   PRO   689       4.508 -12.318  11.985  1.00 92.39           O
ATOM     29  HA  PRO   689       1.813 -14.130  11.808  1.00  0.00           H
ATOM     30  HD2 PRO   689       2.015 -14.606  15.180  1.00  0.00           H
ATOM     31  HD3 PRO   689       3.685 -14.032  15.434  1.00  0.00           H
ATOM     32  HB2 PRO   689       0.629 -12.945  13.365  1.00  0.00           H
ATOM     33  HB3 PRO   689       1.621 -11.560  12.819  1.00  0.00           H
ATOM     34  HG2 PRO   689       1.629 -12.279  15.426  1.00  0.00           H
ATOM     35  HG3 PRO   689       3.167 -11.858  14.613  1.00  0.00           H
ATOM     36  N   THR   690       3.182 -12.701  10.220  1.00118.52           N
ATOM     37  CA  THR   690       4.146 -12.244   9.187  1.00118.52           C
ATOM     38  CB  THR   690       4.044 -13.176   7.964  1.00118.52           C
ATOM     39  OG1 THR   690       5.103 -12.949   7.073  1.00118.52           O
ATOM     40  CG2 THR   690       2.752 -13.017   7.160  1.00118.52           C
ATOM     41  C   THR   690       4.035 -10.762   8.779  1.00118.52           C
ATOM     42  O   THR   690       5.012 -10.157   8.347  1.00118.52           O
ATOM     43  H   THR   690       2.331 -13.139   9.902  1.00  0.00           H
ATOM     44  HA  THR   690       5.157 -12.366   9.577  1.00  0.00           H
ATOM     45  HB  THR   690       4.112 -14.208   8.312  1.00  0.00           H
ATOM     46 HG21 THR   690       2.722 -13.767   6.368  1.00  0.00           H
ATOM     47 HG22 THR   690       2.705 -12.027   6.705  1.00  0.00           H
ATOM     48 HG23 THR   690       1.885 -13.163   7.803  1.00  0.00           H
ATOM     49  HG1 THR   690       5.053 -13.598   6.367  1.00  0.00           H
ATOM     50  N   SER   691       2.865 -10.135   8.944  1.00 97.82           N
ATOM     51  CA  SER   691       2.598  -8.754   8.509  1.00 97.82           C
ATOM     52  CB  SER   691       2.141  -8.746   7.042  1.00 97.82           C
ATOM     53  OG  SER   691       1.710  -7.467   6.605  1.00 97.82           O
ATOM     54  C   SER   691       1.581  -8.078   9.430  1.00 97.82           C
ATOM     55  O   SER   691       0.766  -8.743  10.066  1.00 97.82           O
ATOM     56  H   SER   691       2.116 -10.618   9.415  1.00  0.00           H
ATOM     57  HA  SER   691       3.525  -8.183   8.573  1.00  0.00           H
ATOM     58  HB2 SER   691       2.963  -9.087   6.411  1.00  0.00           H
ATOM     59  HB3 SER   691       1.309  -9.443   6.930  1.00  0.00           H
ATOM     60  HG  SER   691       2.428  -6.819   6.715  1.00  0.00           H
ATOM     61  N   PHE   692       1.660  -6.749   9.521  1.00135.33           N
ATOM     62  CA  PHE   692       1.067  -5.946  10.594  1.00135.33           C
ATOM     63  CB  PHE   692       2.194  -5.407  11.488  1.00135.33           C
ATOM     64  CG  PHE   692       3.130  -6.471  12.037  1.00135.33           C
ATOM     65  CD1 PHE   692       2.861  -7.087  13.274  1.00135.33           C
ATOM     66  CD2 PHE   692       4.255  -6.872  11.290  1.00135.33           C
ATOM     67  CE1 PHE   692       3.710  -8.099  13.757  1.00135.33           C
ATOM     68  CE2 PHE   692       5.094  -7.894  11.764  1.00135.33           C
ATOM     69  CZ  PHE   692       4.824  -8.503  13.000  1.00135.33           C
ATOM     70  C   PHE   692       0.142  -4.856  10.026  1.00135.33           C
ATOM     71  O   PHE   692       0.254  -3.676  10.359  1.00135.33           O
ATOM     72  H   PHE   692       2.319  -6.279   8.913  1.00  0.00           H
ATOM     73  HA  PHE   692       0.440  -6.590  11.214  1.00  0.00           H
ATOM     74  HB2 PHE   692       2.779  -4.698  10.907  1.00  0.00           H
ATOM     75  HB3 PHE   692       1.751  -4.866  12.322  1.00  0.00           H
ATOM     76  HD1 PHE   692       2.004  -6.784  13.858  1.00  0.00           H
ATOM     77  HD2 PHE   692       4.467  -6.409  10.340  1.00  0.00           H
ATOM     78  HE1 PHE   692       3.515  -8.559  14.717  1.00  0.00           H
ATOM     79  HE2 PHE   692       5.948  -8.210  11.181  1.00  0.00           H
ATOM     80  HZ  PHE   692       5.485  -9.269  13.376  1.00  0.00           H
ATOM     81  N   LYS   693      -0.677  -5.238   9.036  1.00143.54           N
ATOM     82  CA  LYS   693      -1.554  -4.346   8.262  1.00143.54           C
ATOM     83  CB  LYS   693      -2.376  -5.168   7.245  1.00143.54           C
ATOM     84  CG  LYS   693      -1.532  -5.948   6.217  1.00143.54           C
ATOM     85  CD  LYS   693      -0.886  -5.085   5.120  1.00143.54           C
ATOM     86  CE  LYS   693      -1.887  -4.781   3.996  1.00143.54           C
ATOM     87  NZ  LYS   693      -1.253  -4.035   2.879  1.00143.54           N
ATOM     88  C   LYS   693      -2.474  -3.552   9.199  1.00143.54           C
ATOM     89  O   LYS   693      -3.376  -4.116   9.808  1.00143.54           O
ATOM     90  H   LYS   693      -0.696  -6.226   8.823  1.00  0.00           H
ATOM     91  HA  LYS   693      -0.940  -3.631   7.723  1.00  0.00           H
ATOM     92  HB2 LYS   693      -3.061  -4.504   6.716  1.00  0.00           H
ATOM     93  HB3 LYS   693      -2.981  -5.889   7.797  1.00  0.00           H
ATOM     94  HG2 LYS   693      -0.749  -6.492   6.742  1.00  0.00           H
ATOM     95  HG3 LYS   693      -2.168  -6.696   5.741  1.00  0.00           H
ATOM     96  HD2 LYS   693      -0.512  -4.156   5.549  1.00  0.00           H
ATOM     97  HD3 LYS   693      -0.041  -5.641   4.708  1.00  0.00           H
ATOM     98  HE2 LYS   693      -2.283  -5.733   3.625  1.00  0.00           H
ATOM     99  HE3 LYS   693      -2.724  -4.211   4.409  1.00  0.00           H
ATOM    100  HZ1 LYS   693      -1.921  -3.889   2.130  1.00  0.00           H
ATOM    101  HZ2 LYS   693      -0.469  -4.557   2.507  1.00  0.00           H
ATOM    102  HZ3 LYS   693      -0.922  -3.133   3.196  1.00  0.00           H
ATOM    103  N   GLY   694      -2.243  -2.244   9.319  1.00 26.22           N
ATOM    104  CA  GLY   694      -3.032  -1.371  10.197  1.00 26.22           C
ATOM    105  C   GLY   694      -2.731  -1.489  11.700  1.00 26.22           C
ATOM    106  O   GLY   694      -3.507  -0.975  12.509  1.00 26.22           O
ATOM    107  H   GLY   694      -1.430  -1.860   8.848  1.00  0.00           H
ATOM    108  HA2 GLY   694      -4.093  -1.575  10.048  1.00  0.00           H
ATOM    109  HA3 GLY   694      -2.841  -0.338   9.907  1.00  0.00           H
ATOM    110  N   LEU   695      -1.585  -2.060  12.091  1.00 53.64           N
ATOM    111  CA  LEU   695      -0.911  -1.702  13.350  1.00 53.64           C
ATOM    112  CB  LEU   695       0.278  -2.666  13.537  1.00 53.64           C
ATOM    113  CG  LEU   695       1.057  -2.538  14.860  1.00 53.64           C
ATOM    114  CD1 LEU   695       0.338  -3.281  15.983  1.00 53.64           C
ATOM    115  CD2 LEU   695       2.455  -3.147  14.739  1.00 53.64           C
ATOM    116  C   LEU   695      -0.460  -0.227  13.279  1.00 53.64           C
ATOM    117  O   LEU   695      -0.208   0.275  12.182  1.00 53.64           O
ATOM    118  H   LEU   695      -0.997  -2.465  11.371  1.00  0.00           H
ATOM    119  HA  LEU   695      -1.604  -1.820  14.186  1.00  0.00           H
ATOM    120  HB2 LEU   695       0.965  -2.479  12.718  1.00  0.00           H
ATOM    121  HB3 LEU   695      -0.076  -3.693  13.436  1.00  0.00           H
ATOM    122  HG  LEU   695       1.171  -1.488  15.126  1.00  0.00           H
ATOM    123 HD21 LEU   695       2.998  -2.998  15.673  1.00  0.00           H
ATOM    124 HD22 LEU   695       2.391  -4.215  14.532  1.00  0.00           H
ATOM    125 HD23 LEU   695       3.008  -2.655  13.941  1.00  0.00           H
ATOM    126 HD11 LEU   695       0.250  -4.340  15.746  1.00  0.00           H
ATOM    127 HD12 LEU   695       0.904  -3.171  16.907  1.00  0.00           H
ATOM    128 HD13 LEU   695      -0.656  -2.862  16.129  1.00  0.00           H
ATOM    129  N   ASN   696      -0.525   0.523  14.381  1.00 56.49           N
ATOM    130  CA  ASN   696      -0.164   1.951  14.431  1.00 56.49           C
ATOM    131  CB  ASN   696      -1.319   2.764  15.052  1.00 56.49           C
ATOM    132  CG  ASN   696      -2.549   2.948  14.171  1.00 56.49           C
ATOM    133  OD1 ASN   696      -3.194   3.977  14.163  1.00 56.49           O
ATOM    134  ND2 ASN   696      -2.852   2.052  13.261  1.00 56.49           N
ATOM    135  C   ASN   696       1.153   2.166  15.194  1.00 56.49           C
ATOM    136  O   ASN   696       1.283   1.715  16.334  1.00 56.49           O
ATOM    137  H   ASN   696      -0.831   0.088  15.253  1.00  0.00           H
ATOM    138  HA  ASN   696       0.007   2.333  13.426  1.00  0.00           H
ATOM    139  HB2 ASN   696      -1.631   2.275  15.974  1.00  0.00           H
ATOM    140  HB3 ASN   696      -0.956   3.760  15.307  1.00  0.00           H
ATOM    141 HD21 ASN   696      -2.262   1.248  13.139  1.00  0.00           H
ATOM    142 HD22 ASN   696      -3.581   2.312  12.626  1.00  0.00           H
ATOM    143  N   ALA   697       2.077   2.939  14.617  1.00 40.54           N
ATOM    144  CA  ALA   697       3.362   3.267  15.230  1.00 40.54           C
ATOM    145  CB  ALA   697       4.387   2.188  14.876  1.00 40.54           C
ATOM    146  C   ALA   697       3.876   4.657  14.828  1.00 40.54           C
ATOM    147  O   ALA   697       3.590   5.149  13.736  1.00 40.54           O
ATOM    148  H   ALA   697       1.897   3.348  13.702  1.00  0.00           H
ATOM    149  HA  ALA   697       3.235   3.267  16.307  1.00  0.00           H
ATOM    150  HB1 ALA   697       5.298   2.361  15.450  1.00  0.00           H
ATOM    151  HB2 ALA   697       3.993   1.203  15.122  1.00  0.00           H
ATOM    152  HB3 ALA   697       4.628   2.246  13.816  1.00  0.00           H
ATOM    153  N   ILE   698       4.775   5.205  15.645  1.00100.99           N
ATOM    154  CA  ILE   698       5.635   6.334  15.278  1.00100.99           C
ATOM    155  CB  ILE   698       5.273   7.608  16.085  1.00100.99           C
ATOM    156  CG1 ILE   698       4.028   8.330  15.515  1.00100.99           C
ATOM    157  CG2 ILE   698       6.412   8.647  16.113  1.00100.99           C
ATOM    158  CD1 ILE   698       2.682   7.810  16.024  1.00100.99           C
ATOM    159  C   ILE   698       7.098   5.909  15.429  1.00100.99           C
ATOM    160  O   ILE   698       7.446   5.204  16.379  1.00100.99           O
ATOM    161  H   ILE   698       5.030   4.694  16.481  1.00  0.00           H
ATOM    162  HA  ILE   698       5.487   6.557  14.224  1.00  0.00           H
ATOM    163  HB  ILE   698       5.078   7.313  17.115  1.00  0.00           H
ATOM    164 HG12 ILE   698       4.062   9.387  15.785  1.00  0.00           H
ATOM    165 HG13 ILE   698       4.046   8.271  14.429  1.00  0.00           H
ATOM    166 HD11 ILE   698       1.886   8.458  15.657  1.00  0.00           H
ATOM    167 HD12 ILE   698       2.669   7.818  17.114  1.00  0.00           H
ATOM    168 HD13 ILE   698       2.499   6.804  15.656  1.00  0.00           H
ATOM    169 HG21 ILE   698       6.689   8.933  15.097  1.00  0.00           H
ATOM    170 HG22 ILE   698       6.101   9.540  16.655  1.00  0.00           H
ATOM    171 HG23 ILE   698       7.283   8.246  16.631  1.00  0.00           H
ATOM    172  N   ILE   699       7.944   6.369  14.507  1.00126.27           N
ATOM    173  CA  ILE   699       9.391   6.469  14.707  1.00126.27           C
ATOM    174  CB  ILE   699      10.162   6.056  13.428  1.00126.27           C
ATOM    175  CG1 ILE   699      11.683   6.250  13.584  1.00126.27           C
ATOM    176  CG2 ILE   699       9.725   6.810  12.162  1.00126.27           C
ATOM    177  CD1 ILE   699      12.342   5.175  14.448  1.00126.27           C
ATOM    178  C   ILE   699       9.752   7.875  15.214  1.00126.27           C
ATOM    179  O   ILE   699       9.386   8.881  14.600  1.00126.27           O
ATOM    180  H   ILE   699       7.551   6.954  13.773  1.00  0.00           H
ATOM    181  HA  ILE   699       9.677   5.766  15.488  1.00  0.00           H
ATOM    182  HB  ILE   699       9.967   4.998  13.244  1.00  0.00           H
ATOM    183 HG12 ILE   699      12.159   6.232  12.606  1.00  0.00           H
ATOM    184 HG13 ILE   699      11.893   7.227  14.006  1.00  0.00           H
ATOM    185 HD11 ILE   699      13.424   5.269  14.391  1.00  0.00           H
ATOM    186 HD12 ILE   699      12.063   4.191  14.077  1.00  0.00           H
ATOM    187 HD13 ILE   699      12.037   5.292  15.486  1.00  0.00           H
ATOM    188 HG21 ILE   699      10.285   6.452  11.297  1.00  0.00           H
ATOM    189 HG22 ILE   699       8.667   6.647  11.967  1.00  0.00           H
ATOM    190 HG23 ILE   699       9.917   7.875  12.279  1.00  0.00           H
ATOM    191  N   VAL   700      10.555   7.937  16.277  1.00104.98           N
ATOM    192  CA  VAL   700      11.295   9.138  16.689  1.00104.98           C
ATOM    193  CB  VAL   700      10.907   9.598  18.111  1.00104.98           C
ATOM    194  CG1 VAL   700      10.753   8.464  19.130  1.00104.98           C
ATOM    195  CG2 VAL   700      11.876  10.657  18.653  1.00104.98           C
ATOM    196  C   VAL   700      12.797   8.929  16.455  1.00104.98           C
ATOM    197  O   VAL   700      13.430   8.077  17.066  1.00104.98           O
ATOM    198  H   VAL   700      10.796   7.068  16.749  1.00  0.00           H
ATOM    199  HA  VAL   700      11.002   9.954  16.035  1.00  0.00           H
ATOM    200  HB  VAL   700       9.925  10.064  18.038  1.00  0.00           H
ATOM    201 HG21 VAL   700      11.454  11.132  19.534  1.00  0.00           H
ATOM    202 HG22 VAL   700      12.048  11.424  17.900  1.00  0.00           H
ATOM    203 HG23 VAL   700      12.829  10.197  18.917  1.00  0.00           H
ATOM    204 HG11 VAL   700       9.941   7.799  18.836  1.00  0.00           H
ATOM    205 HG12 VAL   700      11.673   7.894  19.179  1.00  0.00           H
ATOM    206 HG13 VAL   700      10.518   8.866  20.112  1.00  0.00           H
ATOM    207  N   ASP   701      13.313   9.582  15.421  1.00 61.47           N
ATOM    208  CA  ASP   701      14.619   9.352  14.792  1.00 61.47           C
ATOM    209  CB  ASP   701      14.464   8.165  13.820  1.00 61.47           C
ATOM    210  CG  ASP   701      15.621   7.799  12.885  1.00 61.47           C
ATOM    211  OD1 ASP   701      16.131   8.728  12.226  1.00 61.47           O
ATOM    212  OD2 ASP   701      15.600   6.620  12.458  1.00 61.47           O
ATOM    213  C   ASP   701      14.989  10.670  14.113  1.00 61.47           C
ATOM    214  O   ASP   701      14.130  11.264  13.456  1.00 61.47           O
ATOM    215  H   ASP   701      12.736  10.261  14.943  1.00  0.00           H
ATOM    216  HA  ASP   701      15.370   9.110  15.544  1.00  0.00           H
ATOM    217  HB2 ASP   701      13.604   8.368  13.181  1.00  0.00           H
ATOM    218  HB3 ASP   701      14.248   7.293  14.432  1.00  0.00           H
ATOM    219  N   GLU   702      16.072  11.300  14.583  1.00101.20           N
ATOM    220  CA  GLU   702      16.450  12.638  14.117  1.00101.20           C
ATOM    221  CB  GLU   702      17.688  13.147  14.887  1.00101.20           C
ATOM    222  CG  GLU   702      18.212  14.524  14.423  1.00101.20           C
ATOM    223  CD  GLU   702      19.061  14.504  13.132  1.00101.20           C
ATOM    224  OE1 GLU   702      20.043  13.728  13.073  1.00101.20           O
ATOM    225  OE2 GLU   702      18.616  15.111  12.131  1.00101.20           O
ATOM    226  C   GLU   702      16.685  12.605  12.611  1.00101.20           C
ATOM    227  O   GLU   702      15.905  13.165  11.833  1.00101.20           O
ATOM    228  H   GLU   702      16.718  10.797  15.174  1.00  0.00           H
ATOM    229  HA  GLU   702      15.632  13.327  14.304  1.00  0.00           H
ATOM    230  HB2 GLU   702      18.490  12.410  14.831  1.00  0.00           H
ATOM    231  HB3 GLU   702      17.401  13.235  15.936  1.00  0.00           H
ATOM    232  HG2 GLU   702      17.358  15.197  14.308  1.00  0.00           H
ATOM    233  HG3 GLU   702      18.831  14.928  15.228  1.00  0.00           H
ATOM    234  N   LYS   703      17.687  11.807  12.238  1.00 42.75           N
ATOM    235  CA  LYS   703      18.375  11.882  10.963  1.00 42.75           C
ATOM    236  CB  LYS   703      19.666  11.067  11.117  1.00 42.75           C
ATOM    237  CG  LYS   703      20.648  11.323   9.971  1.00 42.75           C
ATOM    238  CD  LYS   703      22.054  10.910  10.417  1.00 42.75           C
ATOM    239  CE  LYS   703      23.086  11.308   9.362  1.00 42.75           C
ATOM    240  NZ  LYS   703      24.455  11.261   9.931  1.00 42.75           N
ATOM    241  C   LYS   703      17.447  11.395   9.857  1.00 42.75           C
ATOM    242  O   LYS   703      17.397  10.189   9.616  1.00 42.75           O
ATOM    243  H   LYS   703      18.175  11.334  12.984  1.00  0.00           H
ATOM    244  HA  LYS   703      18.641  12.929  10.814  1.00  0.00           H
ATOM    245  HB2 LYS   703      19.443  10.001  11.193  1.00  0.00           H
ATOM    246  HB3 LYS   703      20.139  11.369  12.054  1.00  0.00           H
ATOM    247  HG2 LYS   703      20.655  12.389   9.734  1.00  0.00           H
ATOM    248  HG3 LYS   703      20.345  10.759   9.087  1.00  0.00           H
ATOM    249  HD2 LYS   703      22.284  11.429  11.352  1.00  0.00           H
ATOM    250  HD3 LYS   703      22.083   9.833  10.596  1.00  0.00           H
ATOM    251  HE2 LYS   703      22.859  12.327   9.031  1.00  0.00           H
ATOM    252  HE3 LYS   703      22.990  10.640   8.500  1.00  0.00           H
ATOM    253  HZ1 LYS   703      25.145  11.526   9.240  1.00  0.00           H
ATOM    254  HZ2 LYS   703      24.517  11.907  10.711  1.00  0.00           H
ATOM    255  HZ3 LYS   703      24.665  10.336  10.282  1.00  0.00           H
ATOM    256  N   PRO   704      16.895  12.278   9.000  1.00 98.25           N
ATOM    257  CA  PRO   704      15.720  11.943   8.188  1.00 98.25           C
ATOM    258  CD  PRO   704      17.178  13.705   8.914  1.00 98.25           C
ATOM    259  CB  PRO   704      15.284  13.263   7.537  1.00 98.25           C
ATOM    260  CG  PRO   704      16.519  14.160   7.618  1.00 98.25           C
ATOM    261  C   PRO   704      15.931  10.815   7.161  1.00 98.25           C
ATOM    262  O   PRO   704      14.968  10.166   6.761  1.00 98.25           O
ATOM    263  HA  PRO   704      14.927  11.623   8.863  1.00  0.00           H
ATOM    264  HD2 PRO   704      16.732  14.231   9.759  1.00  0.00           H
ATOM    265  HD3 PRO   704      18.250  13.902   8.882  1.00  0.00           H
ATOM    266  HB2 PRO   704      14.952  13.128   6.507  1.00  0.00           H
ATOM    267  HB3 PRO   704      14.482  13.704   8.133  1.00  0.00           H
ATOM    268  HG2 PRO   704      17.182  13.954   6.778  1.00  0.00           H
ATOM    269  HG3 PRO   704      16.252  15.217   7.651  1.00  0.00           H
ATOM    270  N   VAL   705      17.182  10.472   6.837  1.00 27.84           N
ATOM    271  CA  VAL   705      17.554   9.262   6.083  1.00 27.84           C
ATOM    272  CB  VAL   705      19.069   9.274   5.791  1.00 27.84           C
ATOM    273  CG1 VAL   705      19.530   8.038   5.008  1.00 27.84           C
ATOM    274  CG2 VAL   705      19.478  10.516   4.986  1.00 27.84           C
ATOM    275  C   VAL   705      17.177   7.966   6.819  1.00 27.84           C
ATOM    276  O   VAL   705      16.634   7.048   6.205  1.00 27.84           O
ATOM    277  H   VAL   705      17.916  10.990   7.296  1.00  0.00           H
ATOM    278  HA  VAL   705      17.020   9.268   5.133  1.00  0.00           H
ATOM    279  HB  VAL   705      19.610   9.295   6.739  1.00  0.00           H
ATOM    280 HG21 VAL   705      20.546  10.487   4.769  1.00  0.00           H
ATOM    281 HG22 VAL   705      18.924  10.549   4.047  1.00  0.00           H
ATOM    282 HG23 VAL   705      19.273  11.425   5.552  1.00  0.00           H
ATOM    283 HG11 VAL   705      20.593   8.116   4.780  1.00  0.00           H
ATOM    284 HG12 VAL   705      19.376   7.133   5.597  1.00  0.00           H
ATOM    285 HG13 VAL   705      18.968   7.958   4.077  1.00  0.00           H
ATOM    286  N   ARG   706      17.500   7.860   8.115  1.00153.58           N
ATOM    287  CA  ARG   706      17.217   6.688   8.966  1.00153.58           C
ATOM    288  CB  ARG   706      18.025   6.765  10.267  1.00153.58           C
ATOM    289  CG  ARG   706      19.524   6.558  10.042  1.00153.58           C
ATOM    290  CD  ARG   706      20.200   6.588  11.416  1.00153.58           C
ATOM    291  NE  ARG   706      21.602   6.141  11.409  1.00153.58           N
ATOM    292  CZ  ARG   706      22.413   6.218  12.444  1.00153.58           C
ATOM    293  NH1 ARG   706      22.155   6.885  13.515  1.00153.58           N
ATOM    294  NH2 ARG   706      23.548   5.587  12.428  1.00153.58           N
ATOM    295  C   ARG   706      15.732   6.564   9.292  1.00153.58           C
ATOM    296  O   ARG   706      15.143   5.574   8.847  1.00153.58           O
ATOM    297  H   ARG   706      17.766   8.715   8.597  1.00  0.00           H
ATOM    298  HA  ARG   706      17.484   5.774   8.439  1.00  0.00           H
ATOM    299  HB2 ARG   706      17.879   7.734  10.741  1.00  0.00           H
ATOM    300  HB3 ARG   706      17.663   5.990  10.950  1.00  0.00           H
ATOM    301  HG2 ARG   706      19.682   5.599   9.555  1.00  0.00           H
ATOM    302  HG3 ARG   706      19.928   7.351   9.412  1.00  0.00           H
ATOM    303  HD2 ARG   706      20.152   7.607  11.803  1.00  0.00           H
ATOM    304  HD3 ARG   706      19.653   5.919  12.079  1.00  0.00           H
ATOM    305  HE  ARG   706      21.936   5.600  10.645  1.00  0.00           H
ATOM    306 HH11 ARG   706      22.753   6.777  14.322  1.00  0.00           H
ATOM    307 HH12 ARG   706      21.257   7.357  13.665  1.00  0.00           H
ATOM    308 HH21 ARG   706      23.786   4.950  11.703  1.00  0.00           H
ATOM    309 HH22 ARG   706      24.024   5.542  13.341  1.00  0.00           H
ATOM    310  N   ALA   707      15.105   7.696   9.614  1.00 23.87           N
ATOM    311  CA  ALA   707      13.658   7.806   9.754  1.00 23.87           C
ATOM    312  CB  ALA   707      13.337   9.252  10.133  1.00 23.87           C
ATOM    313  C   ALA   707      12.886   7.388   8.483  1.00 23.87           C
ATOM    314  O   ALA   707      11.937   6.604   8.564  1.00 23.87           O
ATOM    315  H   ALA   707      15.664   8.375  10.128  1.00  0.00           H
ATOM    316  HA  ALA   707      13.351   7.164  10.580  1.00  0.00           H
ATOM    317  HB1 ALA   707      13.582   9.916   9.307  1.00  0.00           H
ATOM    318  HB2 ALA   707      13.907   9.550  11.014  1.00  0.00           H
ATOM    319  HB3 ALA   707      12.279   9.329  10.356  1.00  0.00           H
ATOM    320  N   ALA   708      13.362   7.776   7.293  1.00 24.32           N
ATOM    321  CA  ALA   708      12.782   7.358   6.014  1.00 24.32           C
ATOM    322  CB  ALA   708      13.353   8.240   4.897  1.00 24.32           C
ATOM    323  C   ALA   708      13.001   5.865   5.704  1.00 24.32           C
ATOM    324  O   ALA   708      12.082   5.209   5.211  1.00 24.32           O
ATOM    325  H   ALA   708      14.121   8.450   7.275  1.00  0.00           H
ATOM    326  HA  ALA   708      11.706   7.524   6.056  1.00  0.00           H
ATOM    327  HB1 ALA   708      12.923   7.948   3.938  1.00  0.00           H
ATOM    328  HB2 ALA   708      13.105   9.286   5.087  1.00  0.00           H
ATOM    329  HB3 ALA   708      14.439   8.134   4.849  1.00  0.00           H
ATOM    330  N   VAL   709      14.166   5.294   6.034  1.00 29.50           N
ATOM    331  CA  VAL   709      14.460   3.862   5.834  1.00 29.50           C
ATOM    332  CB  VAL   709      15.971   3.587   5.995  1.00 29.50           C
ATOM    333  CG1 VAL   709      16.317   2.099   6.152  1.00 29.50           C
ATOM    334  CG2 VAL   709      16.730   4.089   4.759  1.00 29.50           C
ATOM    335  C   VAL   709      13.622   2.969   6.752  1.00 29.50           C
ATOM    336  O   VAL   709      12.962   2.050   6.262  1.00 29.50           O
ATOM    337  H   VAL   709      14.886   5.884   6.446  1.00  0.00           H
ATOM    338  HA  VAL   709      14.180   3.596   4.816  1.00  0.00           H
ATOM    339  HB  VAL   709      16.342   4.112   6.873  1.00  0.00           H
ATOM    340 HG21 VAL   709      16.455   3.507   3.878  1.00  0.00           H
ATOM    341 HG22 VAL   709      17.805   4.006   4.928  1.00  0.00           H
ATOM    342 HG23 VAL   709      16.496   5.136   4.571  1.00  0.00           H
ATOM    343 HG11 VAL   709      17.400   1.973   6.170  1.00  0.00           H
ATOM    344 HG12 VAL   709      15.897   1.526   5.324  1.00  0.00           H
ATOM    345 HG13 VAL   709      15.920   1.721   7.093  1.00  0.00           H
ATOM    346  N   THR   710      13.527   3.288   8.045  1.00106.57           N
ATOM    347  CA  THR   710      12.661   2.541   8.975  1.00106.57           C
ATOM    348  CB  THR   710      13.032   2.824  10.437  1.00106.57           C
ATOM    349  OG1 THR   710      12.274   2.006  11.292  1.00106.57           O
ATOM    350  CG2 THR   710      12.765   4.241  10.911  1.00106.57           C
ATOM    351  C   THR   710      11.174   2.777   8.689  1.00106.57           C
ATOM    352  O   THR   710      10.439   1.808   8.490  1.00106.57           O
ATOM    353  H   THR   710      14.047   4.095   8.390  1.00  0.00           H
ATOM    354  HA  THR   710      12.841   1.477   8.812  1.00  0.00           H
ATOM    355  HB  THR   710      14.090   2.601  10.573  1.00  0.00           H
ATOM    356 HG21 THR   710      13.151   4.952  10.191  1.00  0.00           H
ATOM    357 HG22 THR   710      11.698   4.412  11.044  1.00  0.00           H
ATOM    358 HG23 THR   710      13.295   4.400  11.848  1.00  0.00           H
ATOM    359  HG1 THR   710      12.504   2.274  12.186  1.00  0.00           H
ATOM    360  N   GLY   711      10.791   4.001   8.306  1.00 21.60           N
ATOM    361  CA  GLY   711       9.458   4.306   7.781  1.00 21.60           C
ATOM    362  C   GLY   711       9.099   3.477   6.542  1.00 21.60           C
ATOM    363  O   GLY   711       8.046   2.840   6.518  1.00 21.60           O
ATOM    364  H   GLY   711      11.439   4.777   8.425  1.00  0.00           H
ATOM    365  HA2 GLY   711       9.424   5.362   7.513  1.00  0.00           H
ATOM    366  HA3 GLY   711       8.716   4.120   8.557  1.00  0.00           H
ATOM    367  N   TYR   712      10.046   3.268   5.622  1.00134.89           N
ATOM    368  CA  TYR   712       9.883   2.382   4.467  1.00134.89           C
ATOM    369  CB  TYR   712      11.040   2.612   3.482  1.00134.89           C
ATOM    370  CG  TYR   712      10.959   1.795   2.205  1.00134.89           C
ATOM    371  CD1 TYR   712      10.353   2.346   1.060  1.00134.89           C
ATOM    372  CD2 TYR   712      11.526   0.506   2.151  1.00134.89           C
ATOM    373  CE1 TYR   712      10.320   1.616  -0.144  1.00134.89           C
ATOM    374  CE2 TYR   712      11.487  -0.233   0.953  1.00134.89           C
ATOM    375  CZ  TYR   712      10.894   0.330  -0.198  1.00134.89           C
ATOM    376  OH  TYR   712      10.867  -0.373  -1.362  1.00134.89           O
ATOM    377  C   TYR   712       9.755   0.900   4.856  1.00134.89           C
ATOM    378  O   TYR   712       8.865   0.219   4.339  1.00134.89           O
ATOM    379  H   TYR   712      10.916   3.789   5.705  1.00  0.00           H
ATOM    380  HA  TYR   712       8.960   2.660   3.960  1.00  0.00           H
ATOM    381  HB2 TYR   712      11.985   2.387   3.973  1.00  0.00           H
ATOM    382  HB3 TYR   712      11.064   3.670   3.215  1.00  0.00           H
ATOM    383  HD1 TYR   712       9.950   3.350   1.099  1.00  0.00           H
ATOM    384  HD2 TYR   712      12.020   0.106   3.028  1.00  0.00           H
ATOM    385  HE1 TYR   712       9.879   2.056  -1.026  1.00  0.00           H
ATOM    386  HE2 TYR   712      11.955  -1.203   0.902  1.00  0.00           H
ATOM    387  HH  TYR   712      10.872   0.238  -2.110  1.00  0.00           H
ATOM    388  N   HIS   713      10.537   0.397   5.819  1.00 64.06           N
ATOM    389  CA  HIS   713      10.387  -0.972   6.343  1.00 64.06           C
ATOM    390  ND1 HIS   713      14.021  -0.928   7.519  1.00 64.06           N
ATOM    391  CG  HIS   713      12.904  -1.330   6.799  1.00 64.06           C
ATOM    392  CB  HIS   713      11.502  -1.298   7.346  1.00 64.06           C
ATOM    393  NE2 HIS   713      14.698  -1.818   5.626  1.00 64.06           N
ATOM    394  CD2 HIS   713      13.321  -1.916   5.637  1.00 64.06           C
ATOM    395  CE1 HIS   713      15.086  -1.214   6.761  1.00 64.06           C
ATOM    396  C   HIS   713       9.035  -1.207   7.026  1.00 64.06           C
ATOM    397  O   HIS   713       8.397  -2.232   6.782  1.00 64.06           O
ATOM    398  H   HIS   713      11.239   1.007   6.239  1.00  0.00           H
ATOM    399  HA  HIS   713      10.449  -1.674   5.515  1.00  0.00           H
ATOM    400  HB2 HIS   713      11.470  -0.583   8.169  1.00  0.00           H
ATOM    401  HB3 HIS   713      11.301  -2.284   7.762  1.00  0.00           H
ATOM    402  HD2 HIS   713      12.692  -2.382   4.895  1.00  0.00           H
ATOM    403  HE1 HIS   713      16.112  -1.008   7.042  1.00  0.00           H
ATOM    404  HE2 HIS   713      15.330  -2.123   4.901  1.00  0.00           H
ATOM    405  N   LEU   714       8.552  -0.250   7.815  1.00 89.37           N
ATOM    406  CA  LEU   714       7.278  -0.357   8.530  1.00 89.37           C
ATOM    407  CB  LEU   714       7.282   0.652   9.701  1.00 89.37           C
ATOM    408  CG  LEU   714       7.997   0.215  11.006  1.00 89.37           C
ATOM    409  CD1 LEU   714       7.226  -0.882  11.743  1.00 89.37           C
ATOM    410  CD2 LEU   714       9.418  -0.312  10.823  1.00 89.37           C
ATOM    411  C   LEU   714       6.080  -0.189   7.570  1.00 89.37           C
ATOM    412  O   LEU   714       5.168  -1.020   7.586  1.00 89.37           O
ATOM    413  H   LEU   714       9.142   0.561   7.998  1.00  0.00           H
ATOM    414  HA  LEU   714       7.198  -1.359   8.948  1.00  0.00           H
ATOM    415  HB2 LEU   714       7.723   1.591   9.362  1.00  0.00           H
ATOM    416  HB3 LEU   714       6.252   0.867   9.968  1.00  0.00           H
ATOM    417  HG  LEU   714       8.038   1.081  11.666  1.00  0.00           H
ATOM    418 HD21 LEU   714       9.819  -0.640  11.775  1.00  0.00           H
ATOM    419 HD22 LEU   714      10.062   0.487  10.467  1.00  0.00           H
ATOM    420 HD23 LEU   714       9.436  -1.147  10.130  1.00  0.00           H
ATOM    421 HD11 LEU   714       7.694  -1.060  12.711  1.00  0.00           H
ATOM    422 HD12 LEU   714       7.242  -1.810  11.175  1.00  0.00           H
ATOM    423 HD13 LEU   714       6.201  -0.557  11.913  1.00  0.00           H
ATOM    424  N   LYS   715       6.210   0.657   6.539  1.00133.40           N
ATOM    425  CA  LYS   715       5.253   0.774   5.420  1.00133.40           C
ATOM    426  CB  LYS   715       5.595   2.057   4.634  1.00133.40           C
ATOM    427  CG  LYS   715       4.473   2.686   3.790  1.00133.40           C
ATOM    428  CD  LYS   715       4.174   1.993   2.451  1.00133.40           C
ATOM    429  CE  LYS   715       3.218   2.832   1.585  1.00133.40           C
ATOM    430  NZ  LYS   715       3.848   4.081   1.076  1.00133.40           N
ATOM    431  C   LYS   715       5.225  -0.490   4.544  1.00133.40           C
ATOM    432  O   LYS   715       4.139  -0.934   4.174  1.00133.40           O
ATOM    433  H   LYS   715       6.994   1.308   6.572  1.00  0.00           H
ATOM    434  HA  LYS   715       4.256   0.888   5.851  1.00  0.00           H
ATOM    435  HB2 LYS   715       5.848   2.825   5.367  1.00  0.00           H
ATOM    436  HB3 LYS   715       6.480   1.893   4.017  1.00  0.00           H
ATOM    437  HG2 LYS   715       3.559   2.733   4.385  1.00  0.00           H
ATOM    438  HG3 LYS   715       4.780   3.711   3.580  1.00  0.00           H
ATOM    439  HD2 LYS   715       3.694   1.035   2.650  1.00  0.00           H
ATOM    440  HD3 LYS   715       5.103   1.808   1.909  1.00  0.00           H
ATOM    441  HE2 LYS   715       2.886   2.217   0.743  1.00  0.00           H
ATOM    442  HE3 LYS   715       2.334   3.075   2.184  1.00  0.00           H
ATOM    443  HZ1 LYS   715       3.189   4.617   0.522  1.00  0.00           H
ATOM    444  HZ2 LYS   715       4.157   4.665   1.844  1.00  0.00           H
ATOM    445  HZ3 LYS   715       4.649   3.872   0.494  1.00  0.00           H
ATOM    446  N   ARG   716       6.369  -1.162   4.332  1.00146.24           N
ATOM    447  CA  ARG   716       6.464  -2.502   3.704  1.00146.24           C
ATOM    448  CB  ARG   716       7.941  -2.897   3.486  1.00146.24           C
ATOM    449  CG  ARG   716       8.651  -2.270   2.275  1.00146.24           C
ATOM    450  CD  ARG   716       8.275  -2.946   0.947  1.00146.24           C
ATOM    451  NE  ARG   716       9.323  -2.729  -0.074  1.00146.24           N
ATOM    452  CZ  ARG   716      10.037  -3.638  -0.718  1.00146.24           C
ATOM    453  NH1 ARG   716       9.835  -4.921  -0.594  1.00146.24           N
ATOM    454  NH2 ARG   716      11.005  -3.260  -1.500  1.00146.24           N
ATOM    455  C   ARG   716       5.769  -3.584   4.540  1.00146.24           C
ATOM    456  O   ARG   716       5.026  -4.382   3.978  1.00146.24           O
ATOM    457  H   ARG   716       7.226  -0.720   4.658  1.00  0.00           H
ATOM    458  HA  ARG   716       5.943  -2.492   2.747  1.00  0.00           H
ATOM    459  HB2 ARG   716       8.009  -3.983   3.392  1.00  0.00           H
ATOM    460  HB3 ARG   716       8.511  -2.632   4.371  1.00  0.00           H
ATOM    461  HG2 ARG   716       8.438  -1.203   2.216  1.00  0.00           H
ATOM    462  HG3 ARG   716       9.724  -2.393   2.432  1.00  0.00           H
ATOM    463  HD2 ARG   716       8.133  -4.013   1.123  1.00  0.00           H
ATOM    464  HD3 ARG   716       7.326  -2.535   0.597  1.00  0.00           H
ATOM    465  HE  ARG   716       9.578  -1.768  -0.264  1.00  0.00           H
ATOM    466 HH11 ARG   716       9.062  -5.241  -0.040  1.00  0.00           H
ATOM    467 HH12 ARG   716      10.378  -5.573  -1.130  1.00  0.00           H
ATOM    468 HH21 ARG   716      11.181  -2.268  -1.615  1.00  0.00           H
ATOM    469 HH22 ARG   716      11.553  -3.925  -2.015  1.00  0.00           H
ATOM    470  N   LEU   717       5.974  -3.596   5.859  1.00 66.63           N
ATOM    471  CA  LEU   717       5.340  -4.545   6.789  1.00 66.63           C
ATOM    472  CB  LEU   717       6.087  -4.492   8.135  1.00 66.63           C
ATOM    473  CG  LEU   717       7.449  -5.208   8.158  1.00 66.63           C
ATOM    474  CD1 LEU   717       8.193  -4.842   9.441  1.00 66.63           C
ATOM    475  CD2 LEU   717       7.294  -6.730   8.123  1.00 66.63           C
ATOM    476  C   LEU   717       3.831  -4.297   6.991  1.00 66.63           C
ATOM    477  O   LEU   717       3.115  -5.233   7.357  1.00 66.63           O
ATOM    478  H   LEU   717       6.638  -2.930   6.240  1.00  0.00           H
ATOM    479  HA  LEU   717       5.426  -5.550   6.376  1.00  0.00           H
ATOM    480  HB2 LEU   717       6.241  -3.445   8.394  1.00  0.00           H
ATOM    481  HB3 LEU   717       5.460  -4.933   8.908  1.00  0.00           H
ATOM    482  HG  LEU   717       8.051  -4.893   7.306  1.00  0.00           H
ATOM    483 HD21 LEU   717       8.269  -7.205   8.225  1.00  0.00           H
ATOM    484 HD22 LEU   717       6.854  -7.048   7.179  1.00  0.00           H
ATOM    485 HD23 LEU   717       6.659  -7.066   8.943  1.00  0.00           H
ATOM    486 HD11 LEU   717       9.155  -5.349   9.459  1.00  0.00           H
ATOM    487 HD12 LEU   717       8.362  -3.765   9.478  1.00  0.00           H
ATOM    488 HD13 LEU   717       7.613  -5.146  10.315  1.00  0.00           H
ATOM    489  N   GLY   718       3.335  -3.095   6.668  1.00 34.98           N
ATOM    490  CA  GLY   718       1.909  -2.741   6.623  1.00 34.98           C
ATOM    491  C   GLY   718       1.423  -1.724   7.666  1.00 34.98           C
ATOM    492  O   GLY   718       0.212  -1.541   7.801  1.00 34.98           O
ATOM    493  H   GLY   718       4.006  -2.374   6.426  1.00  0.00           H
ATOM    494  HA2 GLY   718       1.697  -2.325   5.640  1.00  0.00           H
ATOM    495  HA3 GLY   718       1.315  -3.643   6.756  1.00  0.00           H
ATOM    496  N   ILE   719       2.332  -1.134   8.440  1.00101.65           N
ATOM    497  CA  ILE   719       2.036  -0.263   9.583  1.00101.65           C
ATOM    498  CB  ILE   719       3.266  -0.264  10.528  1.00101.65           C
ATOM    499  CG1 ILE   719       3.509  -1.652  11.170  1.00101.65           C
ATOM    500  CG2 ILE   719       3.168   0.732  11.688  1.00101.65           C
ATOM    501  CD1 ILE   719       4.407  -2.580  10.357  1.00101.65           C
ATOM    502  C   ILE   719       1.618   1.151   9.126  1.00101.65           C
ATOM    503  O   ILE   719       2.149   1.684   8.149  1.00101.65           O
ATOM    504  H   ILE   719       3.311  -1.291   8.229  1.00  0.00           H
ATOM    505  HA  ILE   719       1.193  -0.688  10.131  1.00  0.00           H
ATOM    506  HB  ILE   719       4.140   0.018   9.943  1.00  0.00           H
ATOM    507 HG12 ILE   719       2.559  -2.149  11.343  1.00  0.00           H
ATOM    508 HG13 ILE   719       3.999  -1.530  12.136  1.00  0.00           H
ATOM    509 HD11 ILE   719       5.283  -2.037  10.018  1.00  0.00           H
ATOM    510 HD12 ILE   719       4.730  -3.411  10.984  1.00  0.00           H
ATOM    511 HD13 ILE   719       3.864  -2.973   9.501  1.00  0.00           H
ATOM    512 HG21 ILE   719       4.078   0.685  12.284  1.00  0.00           H
ATOM    513 HG22 ILE   719       3.089   1.747  11.318  1.00  0.00           H
ATOM    514 HG23 ILE   719       2.316   0.505  12.325  1.00  0.00           H
ATOM    515  N   ARG   720       0.704   1.778   9.881  1.00188.33           N
ATOM    516  CA  ARG   720       0.442   3.232   9.918  1.00188.33           C
ATOM    517  CB  ARG   720      -0.928   3.425  10.607  1.00188.33           C
ATOM    518  CG  ARG   720      -1.419   4.858  10.883  1.00188.33           C
ATOM    519  CD  ARG   720      -2.024   5.561   9.659  1.00188.33           C
ATOM    520  NE  ARG   720      -0.977   6.115   8.795  1.00188.33           N
ATOM    521  CZ  ARG   720      -1.029   6.538   7.553  1.00188.33           C
ATOM    522  NH1 ARG   720      -2.070   6.329   6.795  1.00188.33           N
ATOM    523  NH2 ARG   720      -0.019   7.177   7.051  1.00188.33           N
ATOM    524  C   ARG   720       1.596   3.910  10.677  1.00188.33           C
ATOM    525  O   ARG   720       1.614   3.796  11.901  1.00188.33           O
ATOM    526  H   ARG   720       0.374   1.253  10.686  1.00  0.00           H
ATOM    527  HA  ARG   720       0.412   3.647   8.910  1.00  0.00           H
ATOM    528  HB2 ARG   720      -1.690   2.906  10.023  1.00  0.00           H
ATOM    529  HB3 ARG   720      -0.881   2.923  11.569  1.00  0.00           H
ATOM    530  HG2 ARG   720      -0.618   5.464  11.310  1.00  0.00           H
ATOM    531  HG3 ARG   720      -2.206   4.792  11.635  1.00  0.00           H
ATOM    532  HD2 ARG   720      -2.642   6.388  10.018  1.00  0.00           H
ATOM    533  HD3 ARG   720      -2.659   4.863   9.113  1.00  0.00           H
ATOM    534  HE  ARG   720      -0.098   6.354   9.261  1.00  0.00           H
ATOM    535 HH11 ARG   720      -2.873   5.902   7.212  1.00  0.00           H
ATOM    536 HH12 ARG   720      -2.089   6.704   5.868  1.00  0.00           H
ATOM    537 HH21 ARG   720       0.689   7.510   7.732  1.00  0.00           H
ATOM    538 HH22 ARG   720      -0.087   7.692   6.203  1.00  0.00           H
ATOM    539  N   ALA   721       2.695   4.122   9.949  1.00 47.41           N
ATOM    540  CA  ALA   721       4.020   4.485  10.455  1.00 47.41           C
ATOM    541  CB  ALA   721       5.043   3.561   9.778  1.00 47.41           C
ATOM    542  C   ALA   721       4.341   5.969  10.186  1.00 47.41           C
ATOM    543  O   ALA   721       4.718   6.321   9.067  1.00 47.41           O
ATOM    544  H   ALA   721       2.589   4.123   8.949  1.00  0.00           H
ATOM    545  HA  ALA   721       4.067   4.310  11.528  1.00  0.00           H
ATOM    546  HB1 ALA   721       4.781   2.525   9.966  1.00  0.00           H
ATOM    547  HB2 ALA   721       6.038   3.767  10.173  1.00  0.00           H
ATOM    548  HB3 ALA   721       5.048   3.733   8.700  1.00  0.00           H
ATOM    549  N   GLU   722       4.225   6.827  11.205  1.00 79.38           N
ATOM    550  CA  GLU   722       4.505   8.271  11.088  1.00 79.38           C
ATOM    551  CB  GLU   722       3.285   9.116  11.514  1.00 79.38           C
ATOM    552  CG  GLU   722       1.886   8.604  11.114  1.00 79.38           C
ATOM    553  CD  GLU   722       1.799   7.957   9.721  1.00 79.38           C
ATOM    554  OE1 GLU   722       1.520   8.681   8.743  1.00 79.38           O
ATOM    555  OE2 GLU   722       1.467   6.752   9.670  1.00 79.38           O
ATOM    556  C   GLU   722       5.806   8.670  11.827  1.00 79.38           C
ATOM    557  O   GLU   722       6.435   7.833  12.475  1.00 79.38           O
ATOM    558  H   GLU   722       3.941   6.461  12.108  1.00  0.00           H
ATOM    559  HA  GLU   722       4.678   8.505  10.036  1.00  0.00           H
ATOM    560  HB2 GLU   722       3.294   9.237  12.596  1.00  0.00           H
ATOM    561  HB3 GLU   722       3.414  10.110  11.085  1.00  0.00           H
ATOM    562  HG2 GLU   722       1.181   9.436  11.178  1.00  0.00           H
ATOM    563  HG3 GLU   722       1.573   7.869  11.861  1.00  0.00           H
ATOM    564  N   VAL   723       6.293   9.905  11.635  1.00 38.48           N
ATOM    565  CA  VAL   723       7.715  10.267  11.837  1.00 38.48           C
ATOM    566  CB  VAL   723       8.420  10.401  10.467  1.00 38.48           C
ATOM    567  CG1 VAL   723       9.905  10.742  10.627  1.00 38.48           C
ATOM    568  CG2 VAL   723       8.303   9.136   9.601  1.00 38.48           C
ATOM    569  C   VAL   723       7.881  11.575  12.621  1.00 38.48           C
ATOM    570  O   VAL   723       7.287  12.581  12.231  1.00 38.48           O
ATOM    571  H   VAL   723       5.726  10.572  11.134  1.00  0.00           H
ATOM    572  HA  VAL   723       8.216   9.480  12.398  1.00  0.00           H
ATOM    573  HB  VAL   723       7.950  11.214   9.911  1.00  0.00           H
ATOM    574 HG21 VAL   723       7.261   8.936   9.356  1.00  0.00           H
ATOM    575 HG22 VAL   723       8.849   9.273   8.668  1.00  0.00           H
ATOM    576 HG23 VAL   723       8.716   8.281  10.129  1.00  0.00           H
ATOM    577 HG11 VAL   723      10.404  10.714   9.658  1.00  0.00           H
ATOM    578 HG12 VAL   723      10.026  11.747  11.031  1.00  0.00           H
ATOM    579 HG13 VAL   723      10.376  10.029  11.303  1.00  0.00           H
ATOM    580  N   VAL   724       8.793  11.623  13.608  1.00 48.48           N
ATOM    581  CA  VAL   724       9.154  12.859  14.345  1.00 48.48           C
ATOM    582  CB  VAL   724       8.234  13.086  15.572  1.00 48.48           C
ATOM    583  CG1 VAL   724       6.777  13.316  15.157  1.00 48.48           C
ATOM    584  CG2 VAL   724       8.234  11.971  16.626  1.00 48.48           C
ATOM    585  C   VAL   724      10.645  12.939  14.743  1.00 48.48           C
ATOM    586  O   VAL   724      11.074  12.329  15.715  1.00 48.48           O
ATOM    587  H   VAL   724       9.230  10.750  13.897  1.00  0.00           H
ATOM    588  HA  VAL   724       8.980  13.698  13.673  1.00  0.00           H
ATOM    589  HB  VAL   724       8.569  13.999  16.064  1.00  0.00           H
ATOM    590 HG11 VAL   724       6.341  12.393  14.773  1.00  0.00           H
ATOM    591 HG12 VAL   724       6.721  14.089  14.390  1.00  0.00           H
ATOM    592 HG13 VAL   724       6.196  13.628  16.019  1.00  0.00           H
ATOM    593 HG21 VAL   724       7.410  12.106  17.322  1.00  0.00           H
ATOM    594 HG22 VAL   724       8.143  10.994  16.152  1.00  0.00           H
ATOM    595 HG23 VAL   724       9.159  12.008  17.193  1.00  0.00           H
ATOM    596  N   SER   725      11.372  13.913  14.188  1.00113.50           N
ATOM    597  CA  SER   725      12.802  14.163  14.467  1.00113.50           C
ATOM    598  CB  SER   725      13.442  14.860  13.253  1.00113.50           C
ATOM    599  OG  SER   725      13.232  14.099  12.081  1.00113.50           O
ATOM    600  C   SER   725      13.120  14.924  15.773  1.00113.50           C
ATOM    601  O   SER   725      14.021  15.761  15.794  1.00113.50           O
ATOM    602  H   SER   725      11.033  14.311  13.325  1.00  0.00           H
ATOM    603  HA  SER   725      13.290  13.199  14.582  1.00  0.00           H
ATOM    604  HB2 SER   725      14.514  14.988  13.408  1.00  0.00           H
ATOM    605  HB3 SER   725      12.992  15.845  13.123  1.00  0.00           H
ATOM    606  HG  SER   725      14.044  13.568  11.946  1.00  0.00           H
ATOM    607  N   SER   726      12.322  14.783  16.843  1.00101.32           N
ATOM    608  CA  SER   726      12.609  15.456  18.130  1.00101.32           C
ATOM    609  CB  SER   726      12.199  16.943  18.121  1.00101.32           C
ATOM    610  OG  SER   726      12.437  17.612  16.901  1.00101.32           O
ATOM    611  C   SER   726      11.903  14.821  19.336  1.00101.32           C
ATOM    612  O   SER   726      10.679  14.685  19.312  1.00101.32           O
ATOM    613  H   SER   726      11.622  14.048  16.806  1.00  0.00           H
ATOM    614  HA  SER   726      13.683  15.398  18.306  1.00  0.00           H
ATOM    615  HB2 SER   726      11.138  17.028  18.331  1.00  0.00           H
ATOM    616  HB3 SER   726      12.746  17.459  18.913  1.00  0.00           H
ATOM    617  HG  SER   726      13.227  17.204  16.487  1.00  0.00           H
ATOM    618  N   ILE   727      12.575  14.834  20.498  1.00 73.62           N
ATOM    619  CA  ILE   727      12.020  14.391  21.791  1.00 73.62           C
ATOM    620  CB  ILE   727      13.091  14.440  22.919  1.00 73.62           C
ATOM    621  CG1 ILE   727      14.336  13.544  22.690  1.00 73.62           C
ATOM    622  CG2 ILE   727      12.474  14.030  24.272  1.00 73.62           C
ATOM    623  CD1 ILE   727      15.351  14.062  21.664  1.00 73.62           C
ATOM    624  C   ILE   727      10.780  15.214  22.189  1.00 73.62           C
ATOM    625  O   ILE   727       9.694  14.668  22.373  1.00 73.62           O
ATOM    626  H   ILE   727      13.573  14.995  20.458  1.00  0.00           H
ATOM    627  HA  ILE   727      11.690  13.356  21.685  1.00  0.00           H
ATOM    628  HB  ILE   727      13.437  15.471  23.024  1.00  0.00           H
ATOM    629 HG12 ILE   727      14.879  13.463  23.633  1.00  0.00           H
ATOM    630 HG13 ILE   727      14.029  12.539  22.408  1.00  0.00           H
ATOM    631 HD11 ILE   727      16.285  13.513  21.781  1.00  0.00           H
ATOM    632 HD12 ILE   727      14.993  13.897  20.648  1.00  0.00           H
ATOM    633 HD13 ILE   727      15.546  15.124  21.826  1.00  0.00           H
ATOM    634 HG21 ILE   727      13.229  14.054  25.058  1.00  0.00           H
ATOM    635 HG22 ILE   727      11.676  14.710  24.575  1.00  0.00           H
ATOM    636 HG23 ILE   727      12.073  13.017  24.215  1.00  0.00           H
ATOM    637  N   LYS   728      10.880  16.553  22.162  1.00113.11           N
ATOM    638  CA  LYS   728       9.758  17.446  22.518  1.00113.11           C
ATOM    639  CB  LYS   728      10.293  18.861  22.826  1.00113.11           C
ATOM    640  CG  LYS   728       9.213  19.795  23.407  1.00113.11           C
ATOM    641  CD  LYS   728       9.775  21.132  23.928  1.00113.11           C
ATOM    642  CE  LYS   728       9.474  21.376  25.418  1.00113.11           C
ATOM    643  NZ  LYS   728      10.243  20.476  26.318  1.00113.11           N
ATOM    644  C   LYS   728       8.618  17.451  21.485  1.00113.11           C
ATOM    645  O   LYS   728       7.490  17.768  21.848  1.00113.11           O
ATOM    646  H   LYS   728      11.794  16.948  21.993  1.00  0.00           H
ATOM    647  HA  LYS   728       9.306  17.052  23.432  1.00  0.00           H
ATOM    648  HB2 LYS   728      10.700  19.304  21.916  1.00  0.00           H
ATOM    649  HB3 LYS   728      11.099  18.769  23.557  1.00  0.00           H
ATOM    650  HG2 LYS   728       8.486  20.023  22.626  1.00  0.00           H
ATOM    651  HG3 LYS   728       8.684  19.278  24.210  1.00  0.00           H
ATOM    652  HD2 LYS   728       9.303  21.937  23.360  1.00  0.00           H
ATOM    653  HD3 LYS   728      10.849  21.201  23.746  1.00  0.00           H
ATOM    654  HE2 LYS   728       9.716  22.420  25.649  1.00  0.00           H
ATOM    655  HE3 LYS   728       8.399  21.246  25.581  1.00  0.00           H
ATOM    656  HZ1 LYS   728      10.024  20.674  27.288  1.00  0.00           H
ATOM    657  HZ2 LYS   728      11.240  20.606  26.194  1.00  0.00           H
ATOM    658  HZ3 LYS   728      10.014  19.506  26.142  1.00  0.00           H
ATOM    659  N   ARG   729       8.864  17.034  20.233  1.00142.89           N
ATOM    660  CA  ARG   729       7.789  16.772  19.255  1.00142.89           C
ATOM    661  CB  ARG   729       8.343  16.820  17.818  1.00142.89           C
ATOM    662  CG  ARG   729       7.283  16.559  16.731  1.00142.89           C
ATOM    663  CD  ARG   729       6.155  17.599  16.645  1.00142.89           C
ATOM    664  NE  ARG   729       6.636  18.928  16.210  1.00142.89           N
ATOM    665  CZ  ARG   729       6.900  19.313  14.971  1.00142.89           C
ATOM    666  NH1 ARG   729       6.774  18.512  13.949  1.00142.89           N
ATOM    667  NH2 ARG   729       7.301  20.529  14.731  1.00142.89           N
ATOM    668  C   ARG   729       7.092  15.445  19.555  1.00142.89           C
ATOM    669  O   ARG   729       5.869  15.429  19.641  1.00142.89           O
ATOM    670  H   ARG   729       9.783  16.661  20.045  1.00  0.00           H
ATOM    671  HA  ARG   729       7.024  17.541  19.370  1.00  0.00           H
ATOM    672  HB2 ARG   729       8.804  17.793  17.641  1.00  0.00           H
ATOM    673  HB3 ARG   729       9.117  16.060  17.710  1.00  0.00           H
ATOM    674  HG2 ARG   729       6.827  15.590  16.918  1.00  0.00           H
ATOM    675  HG3 ARG   729       7.787  16.500  15.765  1.00  0.00           H
ATOM    676  HD2 ARG   729       5.398  17.236  15.947  1.00  0.00           H
ATOM    677  HD3 ARG   729       5.670  17.685  17.620  1.00  0.00           H
ATOM    678  HE  ARG   729       6.741  19.622  16.930  1.00  0.00           H
ATOM    679 HH11 ARG   729       6.459  17.571  14.103  1.00  0.00           H
ATOM    680 HH12 ARG   729       6.988  18.826  13.020  1.00  0.00           H
ATOM    681 HH21 ARG   729       7.416  21.186  15.482  1.00  0.00           H
ATOM    682 HH22 ARG   729       7.511  20.816  13.792  1.00  0.00           H
ATOM    683  N   ALA   730       7.858  14.398  19.856  1.00 34.15           N
ATOM    684  CA  ALA   730       7.341  13.085  20.226  1.00 34.15           C
ATOM    685  CB  ALA   730       8.537  12.145  20.409  1.00 34.15           C
ATOM    686  C   ALA   730       6.444  13.136  21.476  1.00 34.15           C
ATOM    687  O   ALA   730       5.296  12.709  21.403  1.00 34.15           O
ATOM    688  H   ALA   730       8.864  14.498  19.789  1.00  0.00           H
ATOM    689  HA  ALA   730       6.733  12.710  19.404  1.00  0.00           H
ATOM    690  HB1 ALA   730       9.191  12.194  19.539  1.00  0.00           H
ATOM    691  HB2 ALA   730       8.189  11.122  20.523  1.00  0.00           H
ATOM    692  HB3 ALA   730       9.105  12.424  21.295  1.00  0.00           H
ATOM    693  N   ALA   731       6.836  13.907  22.494  1.00 38.37           N
ATOM    694  CA  ALA   731       6.031  14.148  23.697  1.00 38.37           C
ATOM    695  CB  ALA   731       6.902  14.937  24.683  1.00 38.37           C
ATOM    696  C   ALA   731       4.674  14.855  23.457  1.00 38.37           C
ATOM    697  O   ALA   731       3.841  14.865  24.357  1.00 38.37           O
ATOM    698  H   ALA   731       7.791  14.249  22.490  1.00  0.00           H
ATOM    699  HA  ALA   731       5.797  13.183  24.150  1.00  0.00           H
ATOM    700  HB1 ALA   731       7.828  14.393  24.878  1.00  0.00           H
ATOM    701  HB2 ALA   731       6.363  15.059  25.624  1.00  0.00           H
ATOM    702  HB3 ALA   731       7.132  15.920  24.273  1.00  0.00           H
ATOM    703  N   ALA   732       4.434  15.420  22.266  1.00 36.08           N
ATOM    704  CA  ALA   732       3.146  15.996  21.869  1.00 36.08           C
ATOM    705  CB  ALA   732       3.412  17.417  21.361  1.00 36.08           C
ATOM    706  C   ALA   732       2.386  15.160  20.819  1.00 36.08           C
ATOM    707  O   ALA   732       1.161  15.220  20.762  1.00 36.08           O
ATOM    708  H   ALA   732       5.158  15.373  21.564  1.00  0.00           H
ATOM    709  HA  ALA   732       2.493  16.068  22.741  1.00  0.00           H
ATOM    710  HB1 ALA   732       3.902  18.000  22.143  1.00  0.00           H
ATOM    711  HB2 ALA   732       4.052  17.384  20.479  1.00  0.00           H
ATOM    712  HB3 ALA   732       2.465  17.893  21.104  1.00  0.00           H
ATOM    713  N   THR   733       3.084  14.444  19.928  1.00107.33           N
ATOM    714  CA  THR   733       2.447  13.646  18.860  1.00107.33           C
ATOM    715  CB  THR   733       3.332  13.564  17.610  1.00107.33           C
ATOM    716  OG1 THR   733       4.600  13.022  17.915  1.00107.33           O
ATOM    717  CG2 THR   733       3.552  14.932  16.969  1.00107.33           C
ATOM    718  C   THR   733       2.101  12.222  19.287  1.00107.33           C
ATOM    719  O   THR   733       1.177  11.628  18.732  1.00107.33           O
ATOM    720  H   THR   733       4.097  14.484  19.957  1.00  0.00           H
ATOM    721  HA  THR   733       1.509  14.122  18.573  1.00  0.00           H
ATOM    722  HB  THR   733       2.843  12.920  16.879  1.00  0.00           H
ATOM    723 HG21 THR   733       2.588  15.378  16.724  1.00  0.00           H
ATOM    724 HG22 THR   733       4.128  14.810  16.053  1.00  0.00           H
ATOM    725 HG23 THR   733       4.088  15.584  17.656  1.00  0.00           H
ATOM    726  HG1 THR   733       4.472  12.120  18.223  1.00  0.00           H
ATOM    727  N   LEU   734       2.910  11.615  20.158  1.00157.15           N
ATOM    728  CA  LEU   734       2.660  10.281  20.704  1.00157.15           C
ATOM    729  CB  LEU   734       3.922   9.775  21.428  1.00157.15           C
ATOM    730  CG  LEU   734       5.216   9.682  20.599  1.00157.15           C
ATOM    731  CD1 LEU   734       6.367   9.266  21.514  1.00157.15           C
ATOM    732  CD2 LEU   734       5.093   8.672  19.472  1.00157.15           C
ATOM    733  C   LEU   734       1.477  10.334  21.682  1.00157.15           C
ATOM    734  O   LEU   734       1.391  11.248  22.498  1.00157.15           O
ATOM    735  H   LEU   734       3.621  12.176  20.619  1.00  0.00           H
ATOM    736  HA  LEU   734       2.407   9.600  19.891  1.00  0.00           H
ATOM    737  HB2 LEU   734       4.114  10.445  22.266  1.00  0.00           H
ATOM    738  HB3 LEU   734       3.706   8.788  21.837  1.00  0.00           H
ATOM    739  HG  LEU   734       5.459  10.637  20.140  1.00  0.00           H
ATOM    740 HD21 LEU   734       6.057   8.566  18.974  1.00  0.00           H
ATOM    741 HD22 LEU   734       4.796   7.719  19.887  1.00  0.00           H
ATOM    742 HD23 LEU   734       4.352   9.011  18.749  1.00  0.00           H
ATOM    743 HD11 LEU   734       6.573  10.065  22.226  1.00  0.00           H
ATOM    744 HD12 LEU   734       7.266   9.063  20.932  1.00  0.00           H
ATOM    745 HD13 LEU   734       6.097   8.373  22.072  1.00  0.00           H
ATOM    746  N   GLY   735       0.634   9.300  21.721  1.00 40.84           N
ATOM    747  CA  GLY   735      -0.470   9.279  22.680  1.00 40.84           C
ATOM    748  C   GLY   735      -1.303   8.003  22.692  1.00 40.84           C
ATOM    749  O   GLY   735      -1.240   7.164  21.795  1.00 40.84           O
ATOM    750  H   GLY   735       0.672   8.589  21.005  1.00  0.00           H
ATOM    751  HA2 GLY   735      -0.060   9.428  23.681  1.00  0.00           H
ATOM    752  HA3 GLY   735      -1.133  10.119  22.477  1.00  0.00           H
ATOM    753  N   LYS   736      -2.071   7.845  23.773  1.00157.30           N
ATOM    754  CA  LYS   736      -2.899   6.661  24.044  1.00157.30           C
ATOM    755  CB  LYS   736      -3.230   6.655  25.544  1.00157.30           C
ATOM    756  CG  LYS   736      -1.986   6.312  26.381  1.00157.30           C
ATOM    757  CD  LYS   736      -2.257   6.391  27.886  1.00157.30           C
ATOM    758  CE  LYS   736      -2.128   7.803  28.452  1.00157.30           C
ATOM    759  NZ  LYS   736      -2.234   7.761  29.924  1.00157.30           N
ATOM    760  C   LYS   736      -4.162   6.611  23.176  1.00157.30           C
ATOM    761  O   LYS   736      -4.468   5.574  22.602  1.00157.30           O
ATOM    762  H   LYS   736      -2.041   8.575  24.471  1.00  0.00           H
ATOM    763  HA  LYS   736      -2.332   5.761  23.798  1.00  0.00           H
ATOM    764  HB2 LYS   736      -3.615   7.632  25.835  1.00  0.00           H
ATOM    765  HB3 LYS   736      -4.000   5.910  25.741  1.00  0.00           H
ATOM    766  HG2 LYS   736      -1.685   5.292  26.136  1.00  0.00           H
ATOM    767  HG3 LYS   736      -1.157   6.978  26.135  1.00  0.00           H
ATOM    768  HD2 LYS   736      -1.543   5.749  28.402  1.00  0.00           H
ATOM    769  HD3 LYS   736      -3.253   6.004  28.090  1.00  0.00           H
ATOM    770  HE2 LYS   736      -1.155   8.213  28.171  1.00  0.00           H
ATOM    771  HE3 LYS   736      -2.904   8.447  28.035  1.00  0.00           H
ATOM    772  HZ1 LYS   736      -1.615   7.069  30.334  1.00  0.00           H
ATOM    773  HZ2 LYS   736      -1.970   8.649  30.354  1.00  0.00           H
ATOM    774  HZ3 LYS   736      -3.160   7.486  30.232  1.00  0.00           H
ATOM    775  N   ASN   737      -4.815   7.754  22.989  1.00231.19           N
ATOM    776  CA  ASN   737      -5.858   8.030  21.993  1.00231.19           C
ATOM    777  CB  ASN   737      -7.182   7.392  22.469  1.00231.19           C
ATOM    778  CG  ASN   737      -8.306   7.542  21.462  1.00231.19           C
ATOM    779  OD1 ASN   737      -9.012   8.529  21.462  1.00231.19           O
ATOM    780  ND2 ASN   737      -8.335   6.747  20.420  1.00231.19           N
ATOM    781  C   ASN   737      -5.923   9.567  21.796  1.00231.19           C
ATOM    782  O   ASN   737      -5.163  10.288  22.447  1.00231.19           O
ATOM    783  H   ASN   737      -4.466   8.567  23.477  1.00  0.00           H
ATOM    784  HA  ASN   737      -5.575   7.584  21.037  1.00  0.00           H
ATOM    785  HB2 ASN   737      -7.033   6.327  22.647  1.00  0.00           H
ATOM    786  HB3 ASN   737      -7.495   7.858  23.403  1.00  0.00           H
ATOM    787 HD21 ASN   737      -7.804   5.885  20.377  1.00  0.00           H
ATOM    788 HD22 ASN   737      -9.040   6.958  19.736  1.00  0.00           H
ATOM    789  N   GLY   738      -6.652  10.065  20.792  1.00 43.35           N
ATOM    790  CA  GLY   738      -6.754  11.500  20.461  1.00 43.35           C
ATOM    791  C   GLY   738      -5.551  12.075  19.696  1.00 43.35           C
ATOM    792  O   GLY   738      -5.750  12.683  18.651  1.00 43.35           O
ATOM    793  H   GLY   738      -7.295   9.446  20.314  1.00  0.00           H
ATOM    794  HA2 GLY   738      -7.649  11.656  19.858  1.00  0.00           H
ATOM    795  HA3 GLY   738      -6.868  12.066  21.386  1.00  0.00           H
ATOM    796  N   SER   739      -4.349  11.568  20.001  1.00 58.64           N
ATOM    797  CA  SER   739      -3.133  11.599  19.156  1.00 58.64           C
ATOM    798  CB  SER   739      -2.052  10.801  19.909  1.00 58.64           C
ATOM    799  OG  SER   739      -1.082  10.179  19.089  1.00 58.64           O
ATOM    800  C   SER   739      -3.358  11.049  17.733  1.00 58.64           C
ATOM    801  O   SER   739      -2.736  11.519  16.783  1.00 58.64           O
ATOM    802  H   SER   739      -4.294  11.076  20.882  1.00  0.00           H
ATOM    803  HA  SER   739      -2.795  12.628  19.051  1.00  0.00           H
ATOM    804  HB2 SER   739      -1.557  11.462  20.620  1.00  0.00           H
ATOM    805  HB3 SER   739      -2.539  10.004  20.472  1.00  0.00           H
ATOM    806  HG  SER   739      -0.404  10.835  18.826  1.00  0.00           H
ATOM    807  N   VAL   740      -4.382  10.208  17.553  1.00 89.94           N
ATOM    808  CA  VAL   740      -4.968   9.882  16.249  1.00 89.94           C
ATOM    809  CB  VAL   740      -4.166   8.757  15.556  1.00 89.94           C
ATOM    810  CG1 VAL   740      -4.059   7.481  16.400  1.00 89.94           C
ATOM    811  CG2 VAL   740      -4.747   8.400  14.181  1.00 89.94           C
ATOM    812  C   VAL   740      -6.465   9.583  16.411  1.00 89.94           C
ATOM    813  O   VAL   740      -6.894   9.020  17.419  1.00 89.94           O
ATOM    814  H   VAL   740      -4.928   9.964  18.362  1.00  0.00           H
ATOM    815  HA  VAL   740      -4.885  10.771  15.623  1.00  0.00           H
ATOM    816  HB  VAL   740      -3.153   9.124  15.387  1.00  0.00           H
ATOM    817 HG21 VAL   740      -4.060   7.728  13.667  1.00  0.00           H
ATOM    818 HG22 VAL   740      -4.858   9.304  13.582  1.00  0.00           H
ATOM    819 HG23 VAL   740      -5.707   7.899  14.289  1.00  0.00           H
ATOM    820 HG11 VAL   740      -3.478   7.683  17.300  1.00  0.00           H
ATOM    821 HG12 VAL   740      -5.050   7.133  16.684  1.00  0.00           H
ATOM    822 HG13 VAL   740      -3.553   6.700  15.831  1.00  0.00           H
ATOM    823  N   VAL   741      -7.260   9.960  15.402  1.00152.96           N
ATOM    824  CA  VAL   741      -8.740   9.902  15.370  1.00152.96           C
ATOM    825  CB  VAL   741      -9.233  10.697  14.135  1.00152.96           C
ATOM    826  CG1 VAL   741      -8.892   9.996  12.810  1.00152.96           C
ATOM    827  CG2 VAL   741     -10.733  11.015  14.141  1.00152.96           C
ATOM    828  C   VAL   741      -9.339   8.482  15.412  1.00152.96           C
ATOM    829  O   VAL   741     -10.549   8.315  15.524  1.00152.96           O
ATOM    830  H   VAL   741      -6.815  10.463  14.649  1.00  0.00           H
ATOM    831  HA  VAL   741      -9.108  10.415  16.260  1.00  0.00           H
ATOM    832  HB  VAL   741      -8.714  11.655  14.140  1.00  0.00           H
ATOM    833 HG21 VAL   741     -10.959  11.730  13.350  1.00  0.00           H
ATOM    834 HG22 VAL   741     -11.327  10.117  13.972  1.00  0.00           H
ATOM    835 HG23 VAL   741     -11.017  11.454  15.097  1.00  0.00           H
ATOM    836 HG11 VAL   741      -9.183  10.637  11.978  1.00  0.00           H
ATOM    837 HG12 VAL   741      -9.434   9.053  12.727  1.00  0.00           H
ATOM    838 HG13 VAL   741      -7.822   9.807  12.742  1.00  0.00           H
ATOM    839  N   SER   742      -8.523   7.432  15.302  1.00198.61           N
ATOM    840  CA  SER   742      -8.984   6.039  15.313  1.00198.61           C
ATOM    841  CB  SER   742      -9.335   5.593  13.892  1.00198.61           C
ATOM    842  OG  SER   742      -9.926   4.307  13.913  1.00198.61           O
ATOM    843  C   SER   742      -7.939   5.116  15.938  1.00198.61           C
ATOM    844  O   SER   742      -6.747   5.417  15.919  1.00198.61           O
ATOM    845  H   SER   742      -7.528   7.596  15.334  1.00  0.00           H
ATOM    846  HA  SER   742      -9.887   5.976  15.921  1.00  0.00           H
ATOM    847  HB2 SER   742     -10.036   6.304  13.450  1.00  0.00           H
ATOM    848  HB3 SER   742      -8.427   5.570  13.287  1.00  0.00           H
ATOM    849  HG  SER   742     -10.866   4.414  13.723  1.00  0.00           H
ATOM    850  N   LYS   743      -8.379   3.984  16.502  1.00260.95           N
ATOM    851  CA  LYS   743      -7.551   3.067  17.304  1.00260.95           C
ATOM    852  CB  LYS   743      -6.571   2.274  16.400  1.00260.95           C
ATOM    853  CG  LYS   743      -7.188   1.419  15.281  1.00260.95           C
ATOM    854  CD  LYS   743      -6.094   0.956  14.300  1.00260.95           C
ATOM    855  CE  LYS   743      -4.956   0.134  14.936  1.00260.95           C
ATOM    856  NZ  LYS   743      -5.255  -1.313  14.992  1.00260.95           N
ATOM    857  C   LYS   743      -6.852   3.811  18.465  1.00260.95           C
ATOM    858  O   LYS   743      -7.490   4.123  19.467  1.00260.95           O
ATOM    859  H   LYS   743      -9.369   3.799  16.424  1.00  0.00           H
ATOM    860  HA  LYS   743      -8.218   2.352  17.785  1.00  0.00           H
ATOM    861  HB2 LYS   743      -5.878   2.978  15.934  1.00  0.00           H
ATOM    862  HB3 LYS   743      -5.991   1.609  17.041  1.00  0.00           H
ATOM    863  HG2 LYS   743      -7.913   2.014  14.723  1.00  0.00           H
ATOM    864  HG3 LYS   743      -7.699   0.558  15.713  1.00  0.00           H
ATOM    865  HD2 LYS   743      -6.553   0.395  13.483  1.00  0.00           H
ATOM    866  HD3 LYS   743      -5.651   1.851  13.859  1.00  0.00           H
ATOM    867  HE2 LYS   743      -4.058   0.270  14.330  1.00  0.00           H
ATOM    868  HE3 LYS   743      -4.715   0.522  15.929  1.00  0.00           H
ATOM    869  HZ1 LYS   743      -4.498  -1.785  15.473  1.00  0.00           H
ATOM    870  HZ2 LYS   743      -6.133  -1.488  15.459  1.00  0.00           H
ATOM    871  HZ3 LYS   743      -5.288  -1.675  14.045  1.00  0.00           H
ATOM    872  N   LYS   744      -5.522   3.795  18.437  1.00344.05           N
ATOM    873  CA  LYS   744      -4.539   4.164  19.459  1.00344.05           C
ATOM    874  CB  LYS   744      -4.573   3.171  20.644  1.00344.05           C
ATOM    875  CG  LYS   744      -4.266   1.705  20.282  1.00344.05           C
ATOM    876  CD  LYS   744      -5.503   0.799  20.303  1.00344.05           C
ATOM    877  CE  LYS   744      -5.138  -0.605  19.810  1.00344.05           C
ATOM    878  NZ  LYS   744      -4.120  -1.258  20.664  1.00344.05           N
ATOM    879  C   LYS   744      -3.164   4.129  18.785  1.00344.05           C
ATOM    880  O   LYS   744      -3.031   3.499  17.734  1.00344.05           O
ATOM    881  H   LYS   744      -5.111   3.564  17.541  1.00  0.00           H
ATOM    882  HA  LYS   744      -4.726   5.174  19.824  1.00  0.00           H
ATOM    883  HB2 LYS   744      -3.818   3.482  21.367  1.00  0.00           H
ATOM    884  HB3 LYS   744      -5.535   3.237  21.155  1.00  0.00           H
ATOM    885  HG2 LYS   744      -3.790   1.634  19.305  1.00  0.00           H
ATOM    886  HG3 LYS   744      -3.549   1.332  21.008  1.00  0.00           H
ATOM    887  HD2 LYS   744      -6.261   1.218  19.639  1.00  0.00           H
ATOM    888  HD3 LYS   744      -5.911   0.752  21.315  1.00  0.00           H
ATOM    889  HE2 LYS   744      -6.040  -1.217  19.748  1.00  0.00           H
ATOM    890  HE3 LYS   744      -4.717  -0.504  18.803  1.00  0.00           H
ATOM    891  HZ1 LYS   744      -3.327  -1.493  20.057  1.00  0.00           H
ATOM    892  HZ2 LYS   744      -3.735  -0.612  21.347  1.00  0.00           H
ATOM    893  HZ3 LYS   744      -4.461  -2.086  21.123  1.00  0.00           H
ATOM    894  N   LEU   745      -2.124   4.502  19.520  1.00180.02           N
ATOM    895  CA  LEU   745      -0.776   4.017  19.239  1.00180.02           C
ATOM    896  CB  LEU   745       0.199   5.036  19.847  1.00180.02           C
ATOM    897  CG  LEU   745       1.652   4.932  19.370  1.00180.02           C
ATOM    898  CD1 LEU   745       1.761   5.002  17.852  1.00180.02           C
ATOM    899  CD2 LEU   745       2.435   6.114  19.930  1.00180.02           C
ATOM    900  C   LEU   745      -0.600   2.570  19.756  1.00180.02           C
ATOM    901  O   LEU   745      -1.037   2.247  20.862  1.00180.02           O
ATOM    902  H   LEU   745      -2.292   4.938  20.415  1.00  0.00           H
ATOM    903  HA  LEU   745      -0.645   4.008  18.158  1.00  0.00           H
ATOM    904  HB2 LEU   745       0.172   4.948  20.933  1.00  0.00           H
ATOM    905  HB3 LEU   745      -0.157   6.036  19.588  1.00  0.00           H
ATOM    906  HG  LEU   745       2.094   4.001  19.714  1.00  0.00           H
ATOM    907 HD11 LEU   745       1.395   4.081  17.410  1.00  0.00           H
ATOM    908 HD12 LEU   745       2.807   5.123  17.577  1.00  0.00           H
ATOM    909 HD13 LEU   745       1.185   5.845  17.472  1.00  0.00           H
ATOM    910 HD21 LEU   745       2.027   7.053  19.555  1.00  0.00           H
ATOM    911 HD22 LEU   745       3.467   6.023  19.605  1.00  0.00           H
ATOM    912 HD23 LEU   745       2.404   6.113  21.018  1.00  0.00           H
ATOM    913  N   ASP   746      -0.002   1.679  18.958  1.00 45.94           N
ATOM    914  CA  ASP   746       0.302   0.289  19.354  1.00 45.94           C
ATOM    915  CB  ASP   746      -0.080  -0.685  18.220  1.00 45.94           C
ATOM    916  CG  ASP   746      -1.567  -0.667  17.825  1.00 45.94           C
ATOM    917  OD1 ASP   746      -2.369  -1.129  18.670  1.00 45.94           O
ATOM    918  OD2 ASP   746      -1.872  -0.611  16.608  1.00 45.94           O
ATOM    919  C   ASP   746       1.778   0.085  19.766  1.00 45.94           C
ATOM    920  O   ASP   746       2.068  -0.726  20.651  1.00 45.94           O
ATOM    921  H   ASP   746       0.310   1.975  18.038  1.00  0.00           H
ATOM    922  HA  ASP   746      -0.300   0.023  20.223  1.00  0.00           H
ATOM    923  HB2 ASP   746       0.534  -0.481  17.345  1.00  0.00           H
ATOM    924  HB3 ASP   746       0.164  -1.692  18.560  1.00  0.00           H
ATOM    925  N   MET   747       2.707   0.837  19.162  1.00160.74           N
ATOM    926  CA  MET   747       4.162   0.663  19.287  1.00160.74           C
ATOM    927  CB  MET   747       4.576  -0.468  18.322  1.00160.74           C
ATOM    928  CG  MET   747       6.085  -0.688  18.163  1.00160.74           C
ATOM    929  SD  MET   747       6.888   0.372  16.932  1.00160.74           S
ATOM    930  CE  MET   747       6.485  -0.442  15.368  1.00160.74           C
ATOM    931  C   MET   747       4.910   1.984  19.027  1.00160.74           C
ATOM    932  O   MET   747       4.413   2.838  18.291  1.00160.74           O
ATOM    933  H   MET   747       2.400   1.486  18.449  1.00  0.00           H
ATOM    934  HA  MET   747       4.408   0.347  20.300  1.00  0.00           H
ATOM    935  HB2 MET   747       4.145  -1.398  18.696  1.00  0.00           H
ATOM    936  HB3 MET   747       4.147  -0.278  17.337  1.00  0.00           H
ATOM    937  HG2 MET   747       6.572  -0.540  19.125  1.00  0.00           H
ATOM    938  HG3 MET   747       6.251  -1.723  17.878  1.00  0.00           H
ATOM    939  HE1 MET   747       6.662   0.258  14.552  1.00  0.00           H
ATOM    940  HE2 MET   747       5.441  -0.753  15.363  1.00  0.00           H
ATOM    941  HE3 MET   747       7.134  -1.304  15.231  1.00  0.00           H
ATOM    942  N   ILE   748       6.102   2.151  19.610  1.00 42.19           N
ATOM    943  CA  ILE   748       7.029   3.260  19.340  1.00 42.19           C
ATOM    944  CB  ILE   748       7.108   4.209  20.558  1.00 42.19           C
ATOM    945  CG1 ILE   748       5.784   4.983  20.705  1.00 42.19           C
ATOM    946  CG2 ILE   748       8.277   5.211  20.439  1.00 42.19           C
ATOM    947  CD1 ILE   748       5.541   5.558  22.105  1.00 42.19           C
ATOM    948  C   ILE   748       8.403   2.689  18.987  1.00 42.19           C
ATOM    949  O   ILE   748       8.972   1.931  19.773  1.00 42.19           O
ATOM    950  H   ILE   748       6.459   1.403  20.199  1.00  0.00           H
ATOM    951  HA  ILE   748       6.681   3.836  18.482  1.00  0.00           H
ATOM    952  HB  ILE   748       7.264   3.600  21.448  1.00  0.00           H
ATOM    953 HG12 ILE   748       4.941   4.328  20.494  1.00  0.00           H
ATOM    954 HG13 ILE   748       5.776   5.784  19.969  1.00  0.00           H
ATOM    955 HD11 ILE   748       5.409   4.741  22.813  1.00  0.00           H
ATOM    956 HD12 ILE   748       4.638   6.168  22.099  1.00  0.00           H
ATOM    957 HD13 ILE   748       6.379   6.172  22.425  1.00  0.00           H
ATOM    958 HG21 ILE   748       8.256   5.928  21.257  1.00  0.00           H
ATOM    959 HG22 ILE   748       8.219   5.752  19.493  1.00  0.00           H
ATOM    960 HG23 ILE   748       9.234   4.690  20.491  1.00  0.00           H
ATOM    961  N   LEU   749       8.986   3.147  17.876  1.00 50.62           N
ATOM    962  CA  LEU   749      10.421   3.013  17.614  1.00 50.62           C
ATOM    963  CB  LEU   749      10.678   2.738  16.122  1.00 50.62           C
ATOM    964  CG  LEU   749      10.025   1.485  15.526  1.00 50.62           C
ATOM    965  CD1 LEU   749      10.516   1.288  14.095  1.00 50.62           C
ATOM    966  CD2 LEU   749      10.352   0.219  16.310  1.00 50.62           C
ATOM    967  C   LEU   749      11.158   4.285  18.049  1.00 50.62           C
ATOM    968  O   LEU   749      10.666   5.382  17.781  1.00 50.62           O
ATOM    969  H   LEU   749       8.491   3.861  17.348  1.00  0.00           H
ATOM    970  HA  LEU   749      10.817   2.177  18.187  1.00  0.00           H
ATOM    971  HB2 LEU   749      11.759   2.668  15.983  1.00  0.00           H
ATOM    972  HB3 LEU   749      10.313   3.595  15.556  1.00  0.00           H
ATOM    973  HG  LEU   749       8.950   1.626  15.493  1.00  0.00           H
ATOM    974 HD21 LEU   749       9.989  -0.661  15.781  1.00  0.00           H
ATOM    975 HD22 LEU   749       9.850   0.269  17.275  1.00  0.00           H
ATOM    976 HD23 LEU   749      11.427   0.140  16.470  1.00  0.00           H
ATOM    977 HD11 LEU   749      10.018   0.422  13.672  1.00  0.00           H
ATOM    978 HD12 LEU   749      10.273   2.165  13.495  1.00  0.00           H
ATOM    979 HD13 LEU   749      11.593   1.124  14.082  1.00  0.00           H
ATOM    980  N   VAL   750      12.406   4.144  18.492  1.00 94.39           N
ATOM    981  CA  VAL   750      13.317   5.278  18.722  1.00 94.39           C
ATOM    982  CB  VAL   750      13.249   5.767  20.183  1.00 94.39           C
ATOM    983  CG1 VAL   750      13.765   4.727  21.174  1.00 94.39           C
ATOM    984  CG2 VAL   750      14.035   7.056  20.452  1.00 94.39           C
ATOM    985  C   VAL   750      14.747   4.973  18.258  1.00 94.39           C
ATOM    986  O   VAL   750      15.253   3.876  18.486  1.00 94.39           O
ATOM    987  H   VAL   750      12.755   3.210  18.679  1.00  0.00           H
ATOM    988  HA  VAL   750      12.963   6.096  18.111  1.00  0.00           H
ATOM    989  HB  VAL   750      12.206   5.963  20.426  1.00  0.00           H
ATOM    990 HG21 VAL   750      15.104   6.849  20.487  1.00  0.00           H
ATOM    991 HG22 VAL   750      13.742   7.478  21.413  1.00  0.00           H
ATOM    992 HG23 VAL   750      13.855   7.793  19.673  1.00  0.00           H
ATOM    993 HG11 VAL   750      14.810   4.497  20.973  1.00  0.00           H
ATOM    994 HG12 VAL   750      13.700   5.143  22.177  1.00  0.00           H
ATOM    995 HG13 VAL   750      13.175   3.813  21.100  1.00  0.00           H
ATOM    996  N   GLU   751      15.401   5.932  17.604  1.00 94.58           N
ATOM    997  CA  GLU   751      16.858   5.905  17.388  1.00 94.58           C
ATOM    998  CB  GLU   751      17.270   7.077  16.473  1.00 94.58           C
ATOM    999  CG  GLU   751      18.790   7.248  16.282  1.00 94.58           C
ATOM   1000  CD  GLU   751      19.191   7.108  14.816  1.00 94.58           C
ATOM   1001  OE1 GLU   751      19.876   8.020  14.306  1.00 94.58           O
ATOM   1002  OE2 GLU   751      19.291   5.932  14.393  1.00 94.58           O
ATOM   1003  C   GLU   751      17.594   5.951  18.736  1.00 94.58           C
ATOM   1004  O   GLU   751      17.383   6.875  19.512  1.00 94.58           O
ATOM   1005  H   GLU   751      14.925   6.819  17.468  1.00  0.00           H
ATOM   1006  HA  GLU   751      17.130   4.982  16.883  1.00  0.00           H
ATOM   1007  HB2 GLU   751      16.806   6.926  15.495  1.00  0.00           H
ATOM   1008  HB3 GLU   751      16.868   8.012  16.877  1.00  0.00           H
ATOM   1009  HG2 GLU   751      19.098   8.218  16.675  1.00  0.00           H
ATOM   1010  HG3 GLU   751      19.325   6.484  16.842  1.00  0.00           H
ATOM   1011  N   LYS   752      18.472   4.973  18.994  1.00150.53           N
ATOM   1012  CA  LYS   752      19.481   5.031  20.065  1.00150.53           C
ATOM   1013  CB  LYS   752      19.166   4.067  21.220  1.00150.53           C
ATOM   1014  CG  LYS   752      17.808   4.371  21.866  1.00150.53           C
ATOM   1015  CD  LYS   752      17.588   3.550  23.146  1.00150.53           C
ATOM   1016  CE  LYS   752      18.244   4.118  24.401  1.00150.53           C
ATOM   1017  NZ  LYS   752      18.026   3.206  25.556  1.00150.53           N
ATOM   1018  C   LYS   752      20.865   4.820  19.470  1.00150.53           C
ATOM   1019  O   LYS   752      21.223   3.691  19.145  1.00150.53           O
ATOM   1020  H   LYS   752      18.577   4.226  18.315  1.00  0.00           H
ATOM   1021  HA  LYS   752      19.470   6.031  20.490  1.00  0.00           H
ATOM   1022  HB2 LYS   752      19.172   3.038  20.861  1.00  0.00           H
ATOM   1023  HB3 LYS   752      19.944   4.175  21.974  1.00  0.00           H
ATOM   1024  HG2 LYS   752      17.028   4.114  21.148  1.00  0.00           H
ATOM   1025  HG3 LYS   752      17.714   5.429  22.093  1.00  0.00           H
ATOM   1026  HD2 LYS   752      18.003   2.558  22.985  1.00  0.00           H
ATOM   1027  HD3 LYS   752      16.511   3.475  23.312  1.00  0.00           H
ATOM   1028  HE2 LYS   752      19.313   4.254  24.212  1.00  0.00           H
ATOM   1029  HE3 LYS   752      17.809   5.103  24.598  1.00  0.00           H
ATOM   1030  HZ1 LYS   752      18.382   3.610  26.412  1.00  0.00           H
ATOM   1031  HZ2 LYS   752      17.040   3.028  25.692  1.00  0.00           H
ATOM   1032  HZ3 LYS   752      18.492   2.318  25.431  1.00  0.00           H
ATOM   1033  N   ASP   753      21.533   5.918  19.140  1.00 73.25           N
ATOM   1034  CA  ASP   753      22.903   5.915  18.598  1.00 73.25           C
ATOM   1035  CB  ASP   753      22.894   6.222  17.087  1.00 73.25           C
ATOM   1036  CG  ASP   753      23.650   5.194  16.241  1.00 73.25           C
ATOM   1037  OD1 ASP   753      23.198   4.027  16.295  1.00 73.25           O
ATOM   1038  OD2 ASP   753      24.018   5.611  15.118  1.00 73.25           O
ATOM   1039  C   ASP   753      23.860   6.873  19.339  1.00 73.25           C
ATOM   1040  O   ASP   753      25.075   6.760  19.143  1.00 73.25           O
ATOM   1041  H   ASP   753      21.155   6.795  19.502  1.00  0.00           H
ATOM   1042  HA  ASP   753      23.327   4.918  18.731  1.00  0.00           H
ATOM   1043  HB2 ASP   753      21.879   6.264  16.716  1.00  0.00           H
ATOM   1044  HB3 ASP   753      23.308   7.210  16.895  1.00  0.00           H
ATOM   1045  N   SER   754      23.345   7.724  20.238  1.00 35.91           N
ATOM   1046  CA  SER   754      24.140   8.481  21.198  1.00 35.91           C
ATOM   1047  CB  SER   754      23.283   9.582  21.825  1.00 35.91           C
ATOM   1048  OG  SER   754      22.591  10.339  20.847  1.00 35.91           O
ATOM   1049  C   SER   754      24.687   7.572  22.310  1.00 35.91           C
ATOM   1050  O   SER   754      24.179   6.475  22.578  1.00 35.91           O
ATOM   1051  H   SER   754      22.332   7.780  20.351  1.00  0.00           H
ATOM   1052  HA  SER   754      24.980   8.934  20.663  1.00  0.00           H
ATOM   1053  HB2 SER   754      23.909  10.240  22.412  1.00  0.00           H
ATOM   1054  HB3 SER   754      22.557   9.105  22.480  1.00  0.00           H
ATOM   1055  HG  SER   754      21.632  10.231  21.058  1.00  0.00           H
ATOM   1056  N   TRP   755      25.689   8.087  23.025  1.00118.41           N
ATOM   1057  CA  TRP   755      26.269   7.448  24.205  1.00118.41           C
ATOM   1058  CB  TRP   755      27.760   7.834  24.232  1.00118.41           C
ATOM   1059  CG  TRP   755      28.553   7.304  23.075  1.00118.41           C
ATOM   1060  CD2 TRP   755      28.957   5.918  22.814  1.00118.41           C
ATOM   1061  CD1 TRP   755      29.009   8.020  22.021  1.00118.41           C
ATOM   1062  NE1 TRP   755      29.667   7.186  21.139  1.00118.41           N
ATOM   1063  CE2 TRP   755      29.667   5.879  21.575  1.00118.41           C
ATOM   1064  CE3 TRP   755      28.782   4.698  23.493  1.00118.41           C
ATOM   1065  CZ2 TRP   755      30.183   4.688  21.043  1.00118.41           C
ATOM   1066  CZ3 TRP   755      29.298   3.490  22.968  1.00118.41           C
ATOM   1067  CH2 TRP   755      29.995   3.487  21.749  1.00118.41           C
ATOM   1068  C   TRP   755      25.488   7.792  25.495  1.00118.41           C
ATOM   1069  O   TRP   755      24.306   8.120  25.453  1.00118.41           O
ATOM   1070  H   TRP   755      25.975   9.032  22.814  1.00  0.00           H
ATOM   1071  HA  TRP   755      26.205   6.363  24.084  1.00  0.00           H
ATOM   1072  HB2 TRP   755      28.225   7.445  25.136  1.00  0.00           H
ATOM   1073  HB3 TRP   755      27.842   8.921  24.258  1.00  0.00           H
ATOM   1074  HD1 TRP   755      28.855   9.085  21.886  1.00  0.00           H
ATOM   1075  HE3 TRP   755      28.236   4.684  24.422  1.00  0.00           H
ATOM   1076  HZ2 TRP   755      30.708   4.695  20.101  1.00  0.00           H
ATOM   1077  HZ3 TRP   755      29.144   2.565  23.503  1.00  0.00           H
ATOM   1078  HH2 TRP   755      30.378   2.557  21.349  1.00  0.00           H
ATOM   1079  HE1 TRP   755      30.040   7.498  20.254  1.00  0.00           H
ATOM   1080  N   ILE   756      26.121   7.547  26.650  1.00180.48           N
ATOM   1081  CA  ILE   756      25.684   7.936  28.004  1.00180.48           C
ATOM   1082  CB  ILE   756      25.893   9.456  28.249  1.00180.48           C
ATOM   1083  CG1 ILE   756      27.294   9.973  27.847  1.00180.48           C
ATOM   1084  CG2 ILE   756      25.571   9.848  29.704  1.00180.48           C
ATOM   1085  CD1 ILE   756      28.471   9.322  28.585  1.00180.48           C
ATOM   1086  C   ILE   756      24.271   7.442  28.373  1.00180.48           C
ATOM   1087  O   ILE   756      24.137   6.407  29.041  1.00180.48           O
ATOM   1088  H   ILE   756      27.070   7.229  26.564  1.00  0.00           H
ATOM   1089  HA  ILE   756      26.350   7.424  28.695  1.00  0.00           H
ATOM   1090  HB  ILE   756      25.186   9.990  27.619  1.00  0.00           H
ATOM   1091 HG12 ILE   756      27.435   9.835  26.775  1.00  0.00           H
ATOM   1092 HG13 ILE   756      27.329  11.048  28.025  1.00  0.00           H
ATOM   1093 HG21 ILE   756      25.772  10.911  29.841  1.00  0.00           H
ATOM   1094 HG22 ILE   756      24.514   9.690  29.919  1.00  0.00           H
ATOM   1095 HG23 ILE   756      26.173   9.273  30.403  1.00  0.00           H
ATOM   1096 HD11 ILE   756      29.402   9.768  28.234  1.00  0.00           H
ATOM   1097 HD12 ILE   756      28.500   8.251  28.383  1.00  0.00           H
ATOM   1098 HD13 ILE   756      28.386   9.491  29.658  1.00  0.00           H
ATOM   1099  N   SER   757      23.239   8.224  28.046  1.00 71.54           N
ATOM   1100  CA  SER   757      21.820   7.865  28.176  1.00 71.54           C
ATOM   1101  CB  SER   757      21.413   7.682  29.653  1.00 71.54           C
ATOM   1102  OG  SER   757      21.755   8.778  30.473  1.00 71.54           O
ATOM   1103  C   SER   757      20.848   8.844  27.499  1.00 71.54           C
ATOM   1104  O   SER   757      19.649   8.715  27.726  1.00 71.54           O
ATOM   1105  H   SER   757      23.467   9.019  27.458  1.00  0.00           H
ATOM   1106  HA  SER   757      21.692   6.912  27.668  1.00  0.00           H
ATOM   1107  HB2 SER   757      20.340   7.502  29.733  1.00  0.00           H
ATOM   1108  HB3 SER   757      21.908   6.798  30.045  1.00  0.00           H
ATOM   1109  HG  SER   757      21.094   9.473  30.338  1.00  0.00           H
ATOM   1110  N   GLU   758      21.289   9.806  26.682  1.00 51.00           N
ATOM   1111  CA  GLU   758      20.393  10.878  26.202  1.00 51.00           C
ATOM   1112  CB  GLU   758      21.213  11.915  25.421  1.00 51.00           C
ATOM   1113  CG  GLU   758      22.238  12.646  26.310  1.00 51.00           C
ATOM   1114  CD  GLU   758      23.661  12.481  25.769  1.00 51.00           C
ATOM   1115  OE1 GLU   758      24.253  13.498  25.347  1.00 51.00           O
ATOM   1116  OE2 GLU   758      24.169  11.341  25.887  1.00 51.00           O
ATOM   1117  C   GLU   758      19.205  10.360  25.368  1.00 51.00           C
ATOM   1118  O   GLU   758      18.051  10.650  25.693  1.00 51.00           O
ATOM   1119  H   GLU   758      22.276   9.890  26.453  1.00  0.00           H
ATOM   1120  HA  GLU   758      19.957  11.382  27.067  1.00  0.00           H
ATOM   1121  HB2 GLU   758      20.536  12.654  24.994  1.00  0.00           H
ATOM   1122  HB3 GLU   758      21.720  11.410  24.597  1.00  0.00           H
ATOM   1123  HG2 GLU   758      21.965  13.701  26.380  1.00  0.00           H
ATOM   1124  HG3 GLU   758      22.210  12.245  27.328  1.00  0.00           H
ATOM   1125  N   ASP   759      19.444   9.351  24.526  1.00 72.88           N
ATOM   1126  CA  ASP   759      18.392   8.677  23.756  1.00 72.88           C
ATOM   1127  CB  ASP   759      18.992   7.910  22.560  1.00 72.88           C
ATOM   1128  CG  ASP   759      19.919   8.680  21.610  1.00 72.88           C
ATOM   1129  OD1 ASP   759      20.098   9.907  21.758  1.00 72.88           O
ATOM   1130  OD2 ASP   759      20.609   7.991  20.828  1.00 72.88           O
ATOM   1131  C   ASP   759      17.483   7.744  24.603  1.00 72.88           C
ATOM   1132  O   ASP   759      16.635   7.037  24.048  1.00 72.88           O
ATOM   1133  H   ASP   759      20.400   9.227  24.223  1.00  0.00           H
ATOM   1134  HA  ASP   759      17.745   9.452  23.340  1.00  0.00           H
ATOM   1135  HB2 ASP   759      19.536   7.044  22.945  1.00  0.00           H
ATOM   1136  HB3 ASP   759      18.161   7.552  21.957  1.00  0.00           H
ATOM   1137  N   VAL   760      17.687   7.618  25.928  1.00130.04           N
ATOM   1138  CA  VAL   760      16.786   6.832  26.802  1.00130.04           C
ATOM   1139  CB  VAL   760      17.486   5.956  27.877  1.00130.04           C
ATOM   1140  CG1 VAL   760      18.920   5.516  27.551  1.00130.04           C
ATOM   1141  CG2 VAL   760      17.488   6.499  29.311  1.00130.04           C
ATOM   1142  C   VAL   760      15.651   7.652  27.413  1.00130.04           C
ATOM   1143  O   VAL   760      14.556   7.108  27.563  1.00130.04           O
ATOM   1144  H   VAL   760      18.363   8.246  26.361  1.00  0.00           H
ATOM   1145  HA  VAL   760      16.279   6.121  26.156  1.00  0.00           H
ATOM   1146  HB  VAL   760      16.904   5.035  27.917  1.00  0.00           H
ATOM   1147 HG21 VAL   760      16.470   6.615  29.683  1.00  0.00           H
ATOM   1148 HG22 VAL   760      17.975   7.475  29.340  1.00  0.00           H
ATOM   1149 HG23 VAL   760      18.013   5.818  29.977  1.00  0.00           H
ATOM   1150 HG11 VAL   760      19.611   6.245  27.951  1.00  0.00           H
ATOM   1151 HG12 VAL   760      19.128   4.560  28.028  1.00  0.00           H
ATOM   1152 HG13 VAL   760      19.093   5.469  26.481  1.00  0.00           H
ATOM   1153  N   ASP   761      15.858   8.937  27.708  1.00 51.58           N
ATOM   1154  CA  ASP   761      14.963   9.695  28.603  1.00 51.58           C
ATOM   1155  CB  ASP   761      15.634  10.999  29.059  1.00 51.58           C
ATOM   1156  CG  ASP   761      16.774  10.810  30.067  1.00 51.58           C
ATOM   1157  OD1 ASP   761      17.039   9.647  30.450  1.00 51.58           O
ATOM   1158  OD2 ASP   761      17.155  11.851  30.641  1.00 51.58           O
ATOM   1159  C   ASP   761      13.571   9.993  28.024  1.00 51.58           C
ATOM   1160  O   ASP   761      12.604  10.086  28.777  1.00 51.58           O
ATOM   1161  H   ASP   761      16.796   9.303  27.585  1.00  0.00           H
ATOM   1162  HA  ASP   761      14.795   9.091  29.496  1.00  0.00           H
ATOM   1163  HB2 ASP   761      14.877  11.620  29.536  1.00  0.00           H
ATOM   1164  HB3 ASP   761      16.005  11.537  28.185  1.00  0.00           H
ATOM   1165  N   LEU   762      13.392   9.861  26.707  1.00 56.35           N
ATOM   1166  CA  LEU   762      12.072   9.830  26.063  1.00 56.35           C
ATOM   1167  CB  LEU   762      12.308   9.754  24.542  1.00 56.35           C
ATOM   1168  CG  LEU   762      11.070  10.018  23.661  1.00 56.35           C
ATOM   1169  CD1 LEU   762      11.540  10.424  22.269  1.00 56.35           C
ATOM   1170  CD2 LEU   762      10.158   8.803  23.453  1.00 56.35           C
ATOM   1171  C   LEU   762      11.197   8.672  26.584  1.00 56.35           C
ATOM   1172  O   LEU   762       9.994   8.837  26.780  1.00 56.35           O
ATOM   1173  H   LEU   762      14.220   9.703  26.150  1.00  0.00           H
ATOM   1174  HA  LEU   762      11.552  10.760  26.300  1.00  0.00           H
ATOM   1175  HB2 LEU   762      12.738   8.785  24.284  1.00  0.00           H
ATOM   1176  HB3 LEU   762      13.053  10.513  24.304  1.00  0.00           H
ATOM   1177  HG  LEU   762      10.489  10.842  24.080  1.00  0.00           H
ATOM   1178 HD11 LEU   762      12.110   9.613  21.813  1.00  0.00           H
ATOM   1179 HD12 LEU   762      10.681  10.665  21.650  1.00  0.00           H
ATOM   1180 HD13 LEU   762      12.179  11.299  22.337  1.00  0.00           H
ATOM   1181 HD21 LEU   762       9.386   9.038  22.722  1.00  0.00           H
ATOM   1182 HD22 LEU   762      10.744   7.954  23.103  1.00  0.00           H
ATOM   1183 HD23 LEU   762       9.654   8.540  24.381  1.00  0.00           H
ATOM   1184  N   ASN   763      11.807   7.534  26.921  1.00105.18           N
ATOM   1185  CA  ASN   763      11.143   6.410  27.578  1.00105.18           C
ATOM   1186  CB  ASN   763      11.849   5.122  27.102  1.00105.18           C
ATOM   1187  CG  ASN   763      11.174   3.771  27.344  1.00105.18           C
ATOM   1188  OD1 ASN   763      11.518   2.779  26.732  1.00105.18           O
ATOM   1189  ND2 ASN   763      10.141   3.645  28.131  1.00105.18           N
ATOM   1190  C   ASN   763      11.052   6.581  29.113  1.00105.18           C
ATOM   1191  O   ASN   763      10.384   5.779  29.747  1.00105.18           O
ATOM   1192  H   ASN   763      12.822   7.505  26.864  1.00  0.00           H
ATOM   1193  HA  ASN   763      10.113   6.378  27.222  1.00  0.00           H
ATOM   1194  HB2 ASN   763      11.966   5.203  26.023  1.00  0.00           H
ATOM   1195  HB3 ASN   763      12.844   5.085  27.540  1.00  0.00           H
ATOM   1196 HD21 ASN   763      10.010   4.360  28.839  1.00  0.00           H
ATOM   1197 HD22 ASN   763       9.959   2.697  28.402  1.00  0.00           H
ATOM   1198  N   LEU   764      11.559   7.652  29.725  1.00137.03           N
ATOM   1199  CA  LEU   764      11.095   8.064  31.058  1.00137.03           C
ATOM   1200  CB  LEU   764      12.282   8.631  31.855  1.00137.03           C
ATOM   1201  CG  LEU   764      11.951   8.933  33.329  1.00137.03           C
ATOM   1202  CD1 LEU   764      11.526   7.684  34.109  1.00137.03           C
ATOM   1203  CD2 LEU   764      13.183   9.516  34.018  1.00137.03           C
ATOM   1204  C   LEU   764       9.906   9.034  30.956  1.00137.03           C
ATOM   1205  O   LEU   764       8.864   8.804  31.568  1.00137.03           O
ATOM   1206  H   LEU   764      12.092   8.326  29.187  1.00  0.00           H
ATOM   1207  HA  LEU   764      10.737   7.184  31.591  1.00  0.00           H
ATOM   1208  HB2 LEU   764      13.103   7.913  31.821  1.00  0.00           H
ATOM   1209  HB3 LEU   764      12.624   9.551  31.379  1.00  0.00           H
ATOM   1210  HG  LEU   764      11.150   9.669  33.378  1.00  0.00           H
ATOM   1211 HD21 LEU   764      12.946   9.765  35.052  1.00  0.00           H
ATOM   1212 HD22 LEU   764      13.501  10.423  33.503  1.00  0.00           H
ATOM   1213 HD23 LEU   764      14.002   8.795  34.000  1.00  0.00           H
ATOM   1214 HD11 LEU   764      11.421   7.927  35.165  1.00  0.00           H
ATOM   1215 HD12 LEU   764      12.273   6.897  33.995  1.00  0.00           H
ATOM   1216 HD13 LEU   764      10.561   7.327  33.751  1.00  0.00           H
ATOM   1217  N   HIS   765       9.980   9.994  30.029  1.00 69.41           N
ATOM   1218  CA  HIS   765       8.954  11.027  29.829  1.00 69.41           C
ATOM   1219  ND1 HIS   765      11.641  13.385  28.264  1.00 69.41           N
ATOM   1220  CG  HIS   765      10.837  12.713  29.191  1.00 69.41           C
ATOM   1221  CB  HIS   765       9.487  12.108  28.866  1.00 69.41           C
ATOM   1222  NE2 HIS   765      12.731  13.232  30.181  1.00 69.41           N
ATOM   1223  CD2 HIS   765      11.501  12.648  30.384  1.00 69.41           C
ATOM   1224  CE1 HIS   765      12.789  13.652  28.907  1.00 69.41           C
ATOM   1225  C   HIS   765       7.632  10.463  29.291  1.00 69.41           C
ATOM   1226  O   HIS   765       6.562  10.908  29.701  1.00 69.41           O
ATOM   1227  H   HIS   765      10.868  10.107  29.544  1.00  0.00           H
ATOM   1228  HA  HIS   765       8.726  11.493  30.790  1.00  0.00           H
ATOM   1229  HB2 HIS   765       8.759  12.919  28.823  1.00  0.00           H
ATOM   1230  HB3 HIS   765       9.558  11.677  27.867  1.00  0.00           H
ATOM   1231  HD2 HIS   765      11.159  12.160  31.286  1.00  0.00           H
ATOM   1232  HE1 HIS   765      13.661  14.104  28.452  1.00  0.00           H
ATOM   1233  HE2 HIS   765      13.514  13.223  30.826  1.00  0.00           H
ATOM   1234  N   PHE   766       7.671   9.510  28.352  1.00118.34           N
ATOM   1235  CA  PHE   766       6.441   8.999  27.744  1.00118.34           C
ATOM   1236  CB  PHE   766       6.685   8.446  26.332  1.00118.34           C
ATOM   1237  CG  PHE   766       5.368   8.210  25.620  1.00118.34           C
ATOM   1238  CD1 PHE   766       4.642   9.311  25.131  1.00118.34           C
ATOM   1239  CD2 PHE   766       4.789   6.928  25.593  1.00118.34           C
ATOM   1240  CE1 PHE   766       3.337   9.139  24.639  1.00118.34           C
ATOM   1241  CE2 PHE   766       3.485   6.757  25.096  1.00118.34           C
ATOM   1242  CZ  PHE   766       2.758   7.860  24.616  1.00118.34           C
ATOM   1243  C   PHE   766       5.638   8.039  28.649  1.00118.34           C
ATOM   1244  O   PHE   766       4.413   8.164  28.679  1.00118.34           O
ATOM   1245  H   PHE   766       8.570   9.212  27.990  1.00  0.00           H
ATOM   1246  HA  PHE   766       5.791   9.862  27.605  1.00  0.00           H
ATOM   1247  HB2 PHE   766       7.256   7.520  26.376  1.00  0.00           H
ATOM   1248  HB3 PHE   766       7.265   9.171  25.761  1.00  0.00           H
ATOM   1249  HD1 PHE   766       5.069  10.303  25.181  1.00  0.00           H
ATOM   1250  HD2 PHE   766       5.332   6.083  25.992  1.00  0.00           H
ATOM   1251  HE1 PHE   766       2.776  10.001  24.303  1.00  0.00           H
ATOM   1252  HE2 PHE   766       3.040   5.781  25.114  1.00  0.00           H
ATOM   1253  HZ  PHE   766       1.753   7.731  24.243  1.00  0.00           H
ATOM   1254  N   PRO   767       6.255   7.151  29.458  1.00127.28           N
ATOM   1255  CA  PRO   767       5.535   6.368  30.462  1.00127.28           C
ATOM   1256  CD  PRO   767       7.540   6.515  29.226  1.00127.28           C
ATOM   1257  CB  PRO   767       6.516   5.322  30.982  1.00127.28           C
ATOM   1258  CG  PRO   767       7.370   5.084  29.747  1.00127.28           C
ATOM   1259  C   PRO   767       4.920   7.165  31.614  1.00127.28           C
ATOM   1260  O   PRO   767       3.881   6.734  32.104  1.00127.28           O
ATOM   1261  HA  PRO   767       4.736   5.839  29.951  1.00  0.00           H
ATOM   1262  HD2 PRO   767       7.817   6.497  28.175  1.00  0.00           H
ATOM   1263  HD3 PRO   767       8.296   7.039  29.808  1.00  0.00           H
ATOM   1264  HB2 PRO   767       7.132   5.738  31.782  1.00  0.00           H
ATOM   1265  HB3 PRO   767       6.008   4.414  31.309  1.00  0.00           H
ATOM   1266  HG2 PRO   767       6.822   4.484  29.020  1.00  0.00           H
ATOM   1267  HG3 PRO   767       8.303   4.596  30.014  1.00  0.00           H
ATOM   1268  N   ASP   768       5.420   8.359  31.946  1.00 75.96           N
ATOM   1269  CA  ASP   768       4.764   9.267  32.906  1.00 75.96           C
ATOM   1270  CB  ASP   768       5.687  10.465  33.183  1.00 75.96           C
ATOM   1271  CG  ASP   768       5.032  11.520  34.083  1.00 75.96           C
ATOM   1272  OD1 ASP   768       4.196  11.112  34.931  1.00 75.96           O
ATOM   1273  OD2 ASP   768       5.218  12.712  33.784  1.00 75.96           O
ATOM   1274  C   ASP   768       3.383   9.741  32.405  1.00 75.96           C
ATOM   1275  O   ASP   768       2.345   9.308  32.919  1.00 75.96           O
ATOM   1276  H   ASP   768       6.297   8.662  31.540  1.00  0.00           H
ATOM   1277  HA  ASP   768       4.604   8.744  33.850  1.00  0.00           H
ATOM   1278  HB2 ASP   768       5.965  10.930  32.236  1.00  0.00           H
ATOM   1279  HB3 ASP   768       6.599  10.107  33.662  1.00  0.00           H
ATOM   1280  N   ILE   769       3.357  10.284  31.181  1.00 92.96           N
ATOM   1281  CA  ILE   769       2.106  10.603  30.468  1.00 92.96           C
ATOM   1282  CB  ILE   769       2.317  11.685  29.380  1.00 92.96           C
ATOM   1283  CG1 ILE   769       2.955  11.156  28.077  1.00 92.96           C
ATOM   1284  CG2 ILE   769       3.112  12.879  29.946  1.00 92.96           C
ATOM   1285  CD1 ILE   769       2.925  12.182  26.933  1.00 92.96           C
ATOM   1286  C   ILE   769       1.357   9.353  29.958  1.00 92.96           C
ATOM   1287  O   ILE   769       0.269   9.463  29.384  1.00 92.96           O
ATOM   1288  H   ILE   769       4.239  10.565  30.770  1.00  0.00           H
ATOM   1289  HA  ILE   769       1.443  11.049  31.210  1.00  0.00           H
ATOM   1290  HB  ILE   769       1.323  12.055  29.124  1.00  0.00           H
ATOM   1291 HG12 ILE   769       2.418  10.272  27.735  1.00  0.00           H
ATOM   1292 HG13 ILE   769       3.987  10.875  28.275  1.00  0.00           H
ATOM   1293 HD11 ILE   769       1.906  12.534  26.774  1.00  0.00           H
ATOM   1294 HD12 ILE   769       3.281  11.719  26.015  1.00  0.00           H
ATOM   1295 HD13 ILE   769       3.572  13.029  27.162  1.00  0.00           H
ATOM   1296 HG21 ILE   769       3.028  13.742  29.288  1.00  0.00           H
ATOM   1297 HG22 ILE   769       4.167  12.620  30.055  1.00  0.00           H
ATOM   1298 HG23 ILE   769       2.724  13.157  30.928  1.00  0.00           H
ATOM   1299  N   ASN   770       1.885   8.147  30.199  1.00 77.20           N
ATOM   1300  CA  ASN   770       1.151   6.891  30.071  1.00 77.20           C
ATOM   1301  CB  ASN   770       2.067   5.789  29.525  1.00 77.20           C
ATOM   1302  CG  ASN   770       1.262   4.788  28.734  1.00 77.20           C
ATOM   1303  OD1 ASN   770       0.816   3.762  29.216  1.00 77.20           O
ATOM   1304  ND2 ASN   770       0.927   5.136  27.514  1.00 77.20           N
ATOM   1305  C   ASN   770       0.479   6.452  31.381  1.00 77.20           C
ATOM   1306  O   ASN   770      -0.644   5.952  31.321  1.00 77.20           O
ATOM   1307  H   ASN   770       2.780   8.131  30.673  1.00  0.00           H
ATOM   1308  HA  ASN   770       0.359   7.048  29.344  1.00  0.00           H
ATOM   1309  HB2 ASN   770       2.811   6.221  28.859  1.00  0.00           H
ATOM   1310  HB3 ASN   770       2.571   5.277  30.344  1.00  0.00           H
ATOM   1311 HD21 ASN   770       1.272   6.010  27.149  1.00  0.00           H
ATOM   1312 HD22 ASN   770       0.242   4.559  27.060  1.00  0.00           H
ATOM   1313  N   GLN   771       1.092   6.730  32.531  1.00130.15           N
ATOM   1314  CA  GLN   771       0.572   6.420  33.860  1.00130.15           C
ATOM   1315  CB  GLN   771       1.730   6.510  34.872  1.00130.15           C
ATOM   1316  CG  GLN   771       1.475   5.661  36.124  1.00130.15           C
ATOM   1317  CD  GLN   771       1.851   4.199  35.895  1.00130.15           C
ATOM   1318  OE1 GLN   771       1.038   3.355  35.541  1.00130.15           O
ATOM   1319  NE2 GLN   771       3.122   3.867  35.971  1.00130.15           N
ATOM   1320  C   GLN   771      -0.582   7.353  34.255  1.00130.15           C
ATOM   1321  O   GLN   771      -1.643   6.873  34.650  1.00130.15           O
ATOM   1322  H   GLN   771       2.000   7.190  32.492  1.00  0.00           H
ATOM   1323  HA  GLN   771       0.191   5.398  33.848  1.00  0.00           H
ATOM   1324  HB2 GLN   771       2.660   6.177  34.410  1.00  0.00           H
ATOM   1325  HB3 GLN   771       1.869   7.552  35.167  1.00  0.00           H
ATOM   1326  HG2 GLN   771       0.431   5.733  36.431  1.00  0.00           H
ATOM   1327  HG3 GLN   771       2.091   6.050  36.935  1.00  0.00           H
ATOM   1328 HE21 GLN   771       3.813   4.567  36.188  1.00  0.00           H
ATOM   1329 HE22 GLN   771       3.361   2.915  35.771  1.00  0.00           H
ATOM   1330  N   ASN   772      -0.427   8.665  34.035  1.00173.88           N
ATOM   1331  CA  ASN   772      -1.495   9.655  34.215  1.00173.88           C
ATOM   1332  CB  ASN   772      -0.901  10.925  34.858  1.00173.88           C
ATOM   1333  CG  ASN   772      -1.909  11.619  35.759  1.00173.88           C
ATOM   1334  OD1 ASN   772      -3.071  11.775  35.418  1.00173.88           O
ATOM   1335  ND2 ASN   772      -1.569  11.861  37.002  1.00173.88           N
ATOM   1336  C   ASN   772      -2.258   9.924  32.897  1.00173.88           C
ATOM   1337  O   ASN   772      -1.777   9.601  31.812  1.00173.88           O
ATOM   1338  H   ASN   772       0.471   8.986  33.677  1.00  0.00           H
ATOM   1339  HA  ASN   772      -2.220   9.240  34.920  1.00  0.00           H
ATOM   1340  HB2 ASN   772      -0.034  10.653  35.461  1.00  0.00           H
ATOM   1341  HB3 ASN   772      -0.561  11.621  34.091  1.00  0.00           H
ATOM   1342 HD21 ASN   772      -0.625  11.705  37.311  1.00  0.00           H
ATOM   1343 HD22 ASN   772      -2.276  12.257  37.595  1.00  0.00           H
ATOM   1344  N   GLY   773      -3.470  10.483  32.954  1.00104.09           N
ATOM   1345  CA  GLY   773      -4.345  10.683  31.790  1.00104.09           C
ATOM   1346  C   GLY   773      -5.128   9.420  31.399  1.00104.09           C
ATOM   1347  O   GLY   773      -5.731   8.767  32.245  1.00104.09           O
ATOM   1348  H   GLY   773      -3.792  10.806  33.863  1.00  0.00           H
ATOM   1349  HA2 GLY   773      -3.746  11.013  30.941  1.00  0.00           H
ATOM   1350  HA3 GLY   773      -5.063  11.471  32.016  1.00  0.00           H
ATOM   1351  N   HIS   774      -5.215   9.097  30.100  1.00191.07           N
ATOM   1352  CA  HIS   774      -6.089   8.014  29.601  1.00191.07           C
ATOM   1353  ND1 HIS   774      -4.604   9.849  27.151  1.00191.07           N
ATOM   1354  CG  HIS   774      -5.852   9.253  27.340  1.00191.07           C
ATOM   1355  CB  HIS   774      -6.071   7.944  28.059  1.00191.07           C
ATOM   1356  NE2 HIS   774      -6.155  11.137  26.257  1.00191.07           N
ATOM   1357  CD2 HIS   774      -6.813  10.049  26.788  1.00191.07           C
ATOM   1358  CE1 HIS   774      -4.839  10.995  26.491  1.00191.07           C
ATOM   1359  C   HIS   774      -5.716   6.636  30.185  1.00191.07           C
ATOM   1360  O   HIS   774      -4.539   6.295  30.219  1.00191.07           O
ATOM   1361  H   HIS   774      -4.773   9.701  29.417  1.00  0.00           H
ATOM   1362  HA  HIS   774      -7.104   8.250  29.924  1.00  0.00           H
ATOM   1363  HB2 HIS   774      -5.266   7.280  27.749  1.00  0.00           H
ATOM   1364  HB3 HIS   774      -7.006   7.502  27.715  1.00  0.00           H
ATOM   1365  HD2 HIS   774      -7.879   9.867  26.785  1.00  0.00           H
ATOM   1366  HE1 HIS   774      -4.077  11.709  26.200  1.00  0.00           H
ATOM   1367  HE2 HIS   774      -6.582  11.931  25.794  1.00  0.00           H
ATOM   1368  N   MET   775      -6.691   5.744  30.383  1.00149.81           N
ATOM   1369  CA  MET   775      -6.461   4.411  30.984  1.00149.81           C
ATOM   1370  CB  MET   775      -7.820   3.924  31.526  1.00149.81           C
ATOM   1371  CG  MET   775      -7.813   2.589  32.283  1.00149.81           C
ATOM   1372  SD  MET   775      -6.677   2.494  33.698  1.00149.81           S
ATOM   1373  CE  MET   775      -7.605   1.351  34.757  1.00149.81           C
ATOM   1374  C   MET   775      -5.778   3.367  30.060  1.00149.81           C
ATOM   1375  O   MET   775      -5.333   2.313  30.521  1.00149.81           O
ATOM   1376  H   MET   775      -7.641   6.080  30.357  1.00  0.00           H
ATOM   1377  HA  MET   775      -5.793   4.545  31.838  1.00  0.00           H
ATOM   1378  HB2 MET   775      -8.209   4.685  32.205  1.00  0.00           H
ATOM   1379  HB3 MET   775      -8.518   3.834  30.693  1.00  0.00           H
ATOM   1380  HG2 MET   775      -8.826   2.428  32.651  1.00  0.00           H
ATOM   1381  HG3 MET   775      -7.586   1.776  31.593  1.00  0.00           H
ATOM   1382  HE1 MET   775      -7.064   1.198  35.690  1.00  0.00           H
ATOM   1383  HE2 MET   775      -8.585   1.774  34.982  1.00  0.00           H
ATOM   1384  HE3 MET   775      -7.733   0.396  34.247  1.00  0.00           H
ATOM   1385  N   TYR   776      -5.723   3.605  28.743  1.00173.00           N
ATOM   1386  CA  TYR   776      -5.135   2.657  27.782  1.00173.00           C
ATOM   1387  CB  TYR   776      -5.539   3.027  26.347  1.00173.00           C
ATOM   1388  CG  TYR   776      -4.833   2.179  25.306  1.00173.00           C
ATOM   1389  CD1 TYR   776      -5.211   0.835  25.104  1.00173.00           C
ATOM   1390  CD2 TYR   776      -3.708   2.699  24.637  1.00173.00           C
ATOM   1391  CE1 TYR   776      -4.442   0.008  24.263  1.00173.00           C
ATOM   1392  CE2 TYR   776      -2.943   1.878  23.791  1.00173.00           C
ATOM   1393  CZ  TYR   776      -3.294   0.525  23.625  1.00173.00           C
ATOM   1394  OH  TYR   776      -2.536  -0.277  22.827  1.00173.00           O
ATOM   1395  C   TYR   776      -3.605   2.525  27.940  1.00173.00           C
ATOM   1396  O   TYR   776      -2.892   3.520  28.007  1.00173.00           O
ATOM   1397  H   TYR   776      -6.014   4.511  28.416  1.00  0.00           H
ATOM   1398  HA  TYR   776      -5.562   1.676  27.990  1.00  0.00           H
ATOM   1399  HB2 TYR   776      -6.619   2.911  26.236  1.00  0.00           H
ATOM   1400  HB3 TYR   776      -5.302   4.076  26.172  1.00  0.00           H
ATOM   1401  HD1 TYR   776      -6.070   0.433  25.625  1.00  0.00           H
ATOM   1402  HD2 TYR   776      -3.397   3.716  24.815  1.00  0.00           H
ATOM   1403  HE1 TYR   776      -4.698  -1.034  24.142  1.00  0.00           H
ATOM   1404  HE2 TYR   776      -2.059   2.277  23.312  1.00  0.00           H
ATOM   1405  HH  TYR   776      -1.672   0.133  22.694  1.00  0.00           H
ATOM   1406  N   LYS   777      -3.096   1.288  27.983  1.00106.09           N
ATOM   1407  CA  LYS   777      -1.705   0.967  28.357  1.00106.09           C
ATOM   1408  CB  LYS   777      -1.631  -0.503  28.823  1.00106.09           C
ATOM   1409  CG  LYS   777      -2.513  -0.833  30.045  1.00106.09           C
ATOM   1410  CD  LYS   777      -2.197   0.040  31.273  1.00106.09           C
ATOM   1411  CE  LYS   777      -2.996  -0.410  32.502  1.00106.09           C
ATOM   1412  NZ  LYS   777      -2.754   0.487  33.664  1.00106.09           N
ATOM   1413  C   LYS   777      -0.657   1.275  27.275  1.00106.09           C
ATOM   1414  O   LYS   777      -0.968   1.427  26.097  1.00106.09           O
ATOM   1415  H   LYS   777      -3.733   0.523  27.839  1.00  0.00           H
ATOM   1416  HA  LYS   777      -1.429   1.620  29.187  1.00  0.00           H
ATOM   1417  HB2 LYS   777      -0.599  -0.747  29.078  1.00  0.00           H
ATOM   1418  HB3 LYS   777      -1.924  -1.150  27.994  1.00  0.00           H
ATOM   1419  HG2 LYS   777      -2.351  -1.882  30.303  1.00  0.00           H
ATOM   1420  HG3 LYS   777      -3.564  -0.712  29.780  1.00  0.00           H
ATOM   1421  HD2 LYS   777      -1.129  -0.024  31.491  1.00  0.00           H
ATOM   1422  HD3 LYS   777      -2.455   1.077  31.052  1.00  0.00           H
ATOM   1423  HE2 LYS   777      -2.713  -1.439  32.748  1.00  0.00           H
ATOM   1424  HE3 LYS   777      -4.060  -0.404  32.244  1.00  0.00           H
ATOM   1425  HZ1 LYS   777      -3.265   0.171  34.478  1.00  0.00           H
ATOM   1426  HZ2 LYS   777      -1.770   0.526  33.902  1.00  0.00           H
ATOM   1427  HZ3 LYS   777      -3.060   1.432  33.454  1.00  0.00           H
ATOM   1428  N   LEU   778       0.608   1.254  27.697  1.00143.79           N
ATOM   1429  CA  LEU   778       1.786   1.709  26.956  1.00143.79           C
ATOM   1430  CB  LEU   778       3.021   1.399  27.833  1.00143.79           C
ATOM   1431  CG  LEU   778       4.371   1.938  27.323  1.00143.79           C
ATOM   1432  CD1 LEU   778       4.424   3.467  27.298  1.00143.79           C
ATOM   1433  CD2 LEU   778       5.496   1.458  28.241  1.00143.79           C
ATOM   1434  C   LEU   778       1.899   1.133  25.523  1.00143.79           C
ATOM   1435  O   LEU   778       2.106  -0.078  25.380  1.00143.79           O
ATOM   1436  H   LEU   778       0.731   1.198  28.695  1.00  0.00           H
ATOM   1437  HA  LEU   778       1.713   2.785  26.902  1.00  0.00           H
ATOM   1438  HB2 LEU   778       2.852   1.809  28.831  1.00  0.00           H
ATOM   1439  HB3 LEU   778       3.103   0.316  27.932  1.00  0.00           H
ATOM   1440  HG  LEU   778       4.560   1.550  26.327  1.00  0.00           H
ATOM   1441 HD21 LEU   778       5.521   0.369  28.261  1.00  0.00           H
ATOM   1442 HD22 LEU   778       5.345   1.834  29.254  1.00  0.00           H
ATOM   1443 HD23 LEU   778       6.455   1.820  27.871  1.00  0.00           H
ATOM   1444 HD11 LEU   778       3.694   3.861  26.597  1.00  0.00           H
ATOM   1445 HD12 LEU   778       5.413   3.788  26.966  1.00  0.00           H
ATOM   1446 HD13 LEU   778       4.235   3.869  28.293  1.00  0.00           H
ATOM   1447  N   PRO   779       1.891   1.975  24.462  1.00 81.61           N
ATOM   1448  CA  PRO   779       2.408   1.584  23.151  1.00 81.61           C
ATOM   1449  CD  PRO   779       1.522   3.386  24.435  1.00 81.61           C
ATOM   1450  CB  PRO   779       2.235   2.799  22.239  1.00 81.61           C
ATOM   1451  CG  PRO   779       2.209   3.973  23.208  1.00 81.61           C
ATOM   1452  C   PRO   779       3.883   1.203  23.278  1.00 81.61           C
ATOM   1453  O   PRO   779       4.679   1.958  23.831  1.00 81.61           O
ATOM   1454  HA  PRO   779       1.838   0.744  22.759  1.00  0.00           H
ATOM   1455  HD2 PRO   779       0.440   3.472  24.331  1.00  0.00           H
ATOM   1456  HD3 PRO   779       1.857   3.929  25.311  1.00  0.00           H
ATOM   1457  HB2 PRO   779       3.049   2.890  21.519  1.00  0.00           H
ATOM   1458  HB3 PRO   779       1.279   2.733  21.731  1.00  0.00           H
ATOM   1459  HG2 PRO   779       1.659   4.826  22.813  1.00  0.00           H
ATOM   1460  HG3 PRO   779       3.230   4.256  23.459  1.00  0.00           H
ATOM   1461  N   LYS   780       4.210  -0.040  22.924  1.00 72.65           N
ATOM   1462  CA  LYS   780       5.453  -0.672  23.387  1.00 72.65           C
ATOM   1463  CB  LYS   780       5.399  -2.187  23.167  1.00 72.65           C
ATOM   1464  CG  LYS   780       4.255  -2.806  23.989  1.00 72.65           C
ATOM   1465  CD  LYS   780       4.321  -4.333  23.939  1.00 72.65           C
ATOM   1466  CE  LYS   780       3.115  -4.983  24.620  1.00 72.65           C
ATOM   1467  NZ  LYS   780       1.951  -5.026  23.705  1.00 72.65           N
ATOM   1468  C   LYS   780       6.682  -0.028  22.744  1.00 72.65           C
ATOM   1469  O   LYS   780       6.756   0.068  21.522  1.00 72.65           O
ATOM   1470  H   LYS   780       3.514  -0.595  22.444  1.00  0.00           H
ATOM   1471  HA  LYS   780       5.532  -0.491  24.461  1.00  0.00           H
ATOM   1472  HB2 LYS   780       5.255  -2.401  22.106  1.00  0.00           H
ATOM   1473  HB3 LYS   780       6.350  -2.620  23.486  1.00  0.00           H
ATOM   1474  HG2 LYS   780       4.335  -2.485  25.029  1.00  0.00           H
ATOM   1475  HG3 LYS   780       3.297  -2.471  23.589  1.00  0.00           H
ATOM   1476  HD2 LYS   780       5.230  -4.662  24.444  1.00  0.00           H
ATOM   1477  HD3 LYS   780       4.362  -4.647  22.900  1.00  0.00           H
ATOM   1478  HE2 LYS   780       3.392  -6.007  24.892  1.00  0.00           H
ATOM   1479  HE3 LYS   780       2.881  -4.434  25.537  1.00  0.00           H
ATOM   1480  HZ1 LYS   780       1.153  -5.448  24.156  1.00  0.00           H
ATOM   1481  HZ2 LYS   780       2.205  -5.610  22.904  1.00  0.00           H
ATOM   1482  HZ3 LYS   780       1.719  -4.099  23.376  1.00  0.00           H
ATOM   1483  N   MET   781       7.628   0.383  23.584  1.00 83.87           N
ATOM   1484  CA  MET   781       8.860   1.076  23.204  1.00 83.87           C
ATOM   1485  CB  MET   781       9.425   1.821  24.428  1.00 83.87           C
ATOM   1486  CG  MET   781       8.413   2.742  25.129  1.00 83.87           C
ATOM   1487  SD  MET   781       7.865   4.194  24.199  1.00 83.87           S
ATOM   1488  CE  MET   781       9.370   5.200  24.185  1.00 83.87           C
ATOM   1489  C   MET   781       9.899   0.085  22.661  1.00 83.87           C
ATOM   1490  O   MET   781      10.153  -0.950  23.282  1.00 83.87           O
ATOM   1491  H   MET   781       7.472   0.256  24.570  1.00  0.00           H
ATOM   1492  HA  MET   781       8.634   1.807  22.426  1.00  0.00           H
ATOM   1493  HB2 MET   781       9.765   1.086  25.161  1.00  0.00           H
ATOM   1494  HB3 MET   781      10.289   2.408  24.123  1.00  0.00           H
ATOM   1495  HG2 MET   781       8.859   3.098  26.052  1.00  0.00           H
ATOM   1496  HG3 MET   781       7.532   2.167  25.412  1.00  0.00           H
ATOM   1497  HE1 MET   781       9.169   6.136  23.666  1.00  0.00           H
ATOM   1498  HE2 MET   781       9.671   5.418  25.208  1.00  0.00           H
ATOM   1499  HE3 MET   781      10.173   4.671  23.672  1.00  0.00           H
ATOM   1500  N   ILE   782      10.572   0.425  21.560  1.00 43.88           N
ATOM   1501  CA  ILE   782      11.612  -0.409  20.944  1.00 43.88           C
ATOM   1502  CB  ILE   782      11.060  -1.284  19.789  1.00 43.88           C
ATOM   1503  CG1 ILE   782       9.623  -1.820  20.005  1.00 43.88           C
ATOM   1504  CG2 ILE   782      12.043  -2.442  19.540  1.00 43.88           C
ATOM   1505  CD1 ILE   782       9.064  -2.640  18.834  1.00 43.88           C
ATOM   1506  C   ILE   782      12.766   0.473  20.453  1.00 43.88           C
ATOM   1507  O   ILE   782      12.562   1.367  19.631  1.00 43.88           O
ATOM   1508  H   ILE   782      10.247   1.228  21.028  1.00  0.00           H
ATOM   1509  HA  ILE   782      12.005  -1.074  21.708  1.00  0.00           H
ATOM   1510  HB  ILE   782      11.040  -0.669  18.893  1.00  0.00           H
ATOM   1511 HG12 ILE   782       9.593  -2.427  20.910  1.00  0.00           H
ATOM   1512 HG13 ILE   782       8.947  -0.976  20.138  1.00  0.00           H
ATOM   1513 HD11 ILE   782       9.604  -3.580  18.731  1.00  0.00           H
ATOM   1514 HD12 ILE   782       8.016  -2.866  19.026  1.00  0.00           H
ATOM   1515 HD13 ILE   782       9.138  -2.071  17.907  1.00  0.00           H
ATOM   1516 HG21 ILE   782      12.027  -3.131  20.379  1.00  0.00           H
ATOM   1517 HG22 ILE   782      13.057  -2.062  19.403  1.00  0.00           H
ATOM   1518 HG23 ILE   782      11.764  -2.988  18.645  1.00  0.00           H
ATOM   1519  N   LEU   783      13.978   0.223  20.946  1.00155.18           N
ATOM   1520  CA  LEU   783      15.172   0.946  20.518  1.00155.18           C
ATOM   1521  CB  LEU   783      16.207   0.993  21.650  1.00155.18           C
ATOM   1522  CG  LEU   783      16.972  -0.300  22.006  1.00155.18           C
ATOM   1523  CD1 LEU   783      18.323  -0.365  21.293  1.00155.18           C
ATOM   1524  CD2 LEU   783      17.290  -0.380  23.502  1.00155.18           C
ATOM   1525  C   LEU   783      15.749   0.406  19.208  1.00155.18           C
ATOM   1526  O   LEU   783      15.795  -0.806  18.991  1.00155.18           O
ATOM   1527  H   LEU   783      14.094  -0.552  21.589  1.00  0.00           H
ATOM   1528  HA  LEU   783      14.880   1.981  20.328  1.00  0.00           H
ATOM   1529  HB2 LEU   783      16.934   1.734  21.336  1.00  0.00           H
ATOM   1530  HB3 LEU   783      15.697   1.366  22.539  1.00  0.00           H
ATOM   1531  HG  LEU   783      16.377  -1.166  21.741  1.00  0.00           H
ATOM   1532 HD21 LEU   783      17.737  -1.350  23.726  1.00  0.00           H
ATOM   1533 HD22 LEU   783      17.988   0.401  23.793  1.00  0.00           H
ATOM   1534 HD23 LEU   783      16.376  -0.288  24.080  1.00  0.00           H
ATOM   1535 HD11 LEU   783      18.922   0.508  21.547  1.00  0.00           H
ATOM   1536 HD12 LEU   783      18.868  -1.257  21.601  1.00  0.00           H
ATOM   1537 HD13 LEU   783      18.180  -0.401  20.216  1.00  0.00           H
ATOM   1538  N   LEU   784      16.331   1.314  18.427  1.00 58.42           N
ATOM   1539  CA  LEU   784      17.149   1.043  17.253  1.00 58.42           C
ATOM   1540  CB  LEU   784      16.574   1.801  16.026  1.00 58.42           C
ATOM   1541  CG  LEU   784      15.059   1.759  15.765  1.00 58.42           C
ATOM   1542  CD1 LEU   784      14.756   2.516  14.471  1.00 58.42           C
ATOM   1543  CD2 LEU   784      14.554   0.333  15.593  1.00 58.42           C
ATOM   1544  C   LEU   784      18.606   1.449  17.562  1.00 58.42           C
ATOM   1545  O   LEU   784      18.940   2.628  17.428  1.00 58.42           O
ATOM   1546  H   LEU   784      16.191   2.291  18.668  1.00  0.00           H
ATOM   1547  HA  LEU   784      17.127  -0.022  17.034  1.00  0.00           H
ATOM   1548  HB2 LEU   784      16.845   2.854  16.107  1.00  0.00           H
ATOM   1549  HB3 LEU   784      17.055   1.396  15.139  1.00  0.00           H
ATOM   1550  HG  LEU   784      14.513   2.230  16.580  1.00  0.00           H
ATOM   1551 HD21 LEU   784      13.507   0.346  15.302  1.00  0.00           H
ATOM   1552 HD22 LEU   784      15.144  -0.191  14.842  1.00  0.00           H
ATOM   1553 HD23 LEU   784      14.639  -0.173  16.552  1.00  0.00           H
ATOM   1554 HD11 LEU   784      13.687   2.501  14.278  1.00  0.00           H
ATOM   1555 HD12 LEU   784      15.076   3.555  14.578  1.00  0.00           H
ATOM   1556 HD13 LEU   784      15.290   2.073  13.632  1.00  0.00           H
ATOM   1557  N   ALA   785      19.500   0.478  17.787  1.00 40.97           N
ATOM   1558  CA  ALA   785      20.938   0.691  18.058  1.00 40.97           C
ATOM   1559  CB  ALA   785      21.212   0.479  19.551  1.00 40.97           C
ATOM   1560  C   ALA   785      21.847  -0.205  17.197  1.00 40.97           C
ATOM   1561  O   ALA   785      21.381  -1.198  16.642  1.00 40.97           O
ATOM   1562  H   ALA   785      19.174  -0.480  17.777  1.00  0.00           H
ATOM   1563  HA  ALA   785      21.204   1.719  17.814  1.00  0.00           H
ATOM   1564  HB1 ALA   785      22.264   0.667  19.764  1.00  0.00           H
ATOM   1565  HB2 ALA   785      20.969  -0.546  19.837  1.00  0.00           H
ATOM   1566  HB3 ALA   785      20.620   1.180  20.135  1.00  0.00           H
ATOM   1567  N   THR   786      23.119   0.166  16.995  1.00107.01           N
ATOM   1568  CA  THR   786      24.085  -0.640  16.206  1.00107.01           C
ATOM   1569  CB  THR   786      25.445   0.070  16.058  1.00107.01           C
ATOM   1570  OG1 THR   786      26.079   0.210  17.304  1.00107.01           O
ATOM   1571  CG2 THR   786      25.329   1.461  15.437  1.00107.01           C
ATOM   1572  C   THR   786      24.341  -2.022  16.813  1.00107.01           C
ATOM   1573  O   THR   786      24.544  -2.991  16.088  1.00107.01           O
ATOM   1574  H   THR   786      23.461   1.013  17.434  1.00  0.00           H
ATOM   1575  HA  THR   786      23.693  -0.807  15.206  1.00  0.00           H
ATOM   1576  HB  THR   786      26.084  -0.533  15.413  1.00  0.00           H
ATOM   1577  HG1 THR   786      26.551  -0.625  17.485  1.00  0.00           H
ATOM   1578 HG21 THR   786      26.326   1.841  15.213  1.00  0.00           H
ATOM   1579 HG22 THR   786      24.747   1.415  14.518  1.00  0.00           H
ATOM   1580 HG23 THR   786      24.855   2.146  16.138  1.00  0.00           H
ATOM   1581  N   ASN   787      24.260  -2.119  18.139  1.00134.41           N
ATOM   1582  CA  ASN   787      24.659  -3.270  18.937  1.00134.41           C
ATOM   1583  CB  ASN   787      25.877  -2.852  19.790  1.00134.41           C
ATOM   1584  CG  ASN   787      27.158  -2.487  19.060  1.00134.41           C
ATOM   1585  OD1 ASN   787      27.208  -2.178  17.881  1.00134.41           O
ATOM   1586  ND2 ASN   787      28.244  -2.406  19.791  1.00134.41           N
ATOM   1587  C   ASN   787      23.479  -3.764  19.807  1.00134.41           C
ATOM   1588  O   ASN   787      22.403  -3.159  19.824  1.00134.41           O
ATOM   1589  H   ASN   787      24.027  -1.281  18.647  1.00  0.00           H
ATOM   1590  HA  ASN   787      24.957  -4.092  18.286  1.00  0.00           H
ATOM   1591  HB2 ASN   787      25.601  -1.982  20.385  1.00  0.00           H
ATOM   1592  HB3 ASN   787      26.120  -3.660  20.479  1.00  0.00           H
ATOM   1593 HD21 ASN   787      28.178  -2.540  20.785  1.00  0.00           H
ATOM   1594 HD22 ASN   787      29.072  -2.067  19.338  1.00  0.00           H
ATOM   1595  N   PHE   788      23.677  -4.887  20.505  1.00234.13           N
ATOM   1596  CA  PHE   788      22.895  -5.224  21.699  1.00234.13           C
ATOM   1597  CB  PHE   788      21.558  -5.886  21.325  1.00234.13           C
ATOM   1598  CG  PHE   788      20.671  -6.157  22.527  1.00234.13           C
ATOM   1599  CD1 PHE   788      20.211  -5.087  23.318  1.00234.13           C
ATOM   1600  CD2 PHE   788      20.318  -7.475  22.869  1.00234.13           C
ATOM   1601  CE1 PHE   788      19.388  -5.329  24.432  1.00234.13           C
ATOM   1602  CE2 PHE   788      19.496  -7.720  23.983  1.00234.13           C
ATOM   1603  CZ  PHE   788      19.029  -6.647  24.762  1.00234.13           C
ATOM   1604  C   PHE   788      23.719  -6.082  22.681  1.00234.13           C
ATOM   1605  O   PHE   788      23.631  -7.310  22.679  1.00234.13           O
ATOM   1606  H   PHE   788      24.593  -5.299  20.452  1.00  0.00           H
ATOM   1607  HA  PHE   788      22.662  -4.294  22.220  1.00  0.00           H
ATOM   1608  HB2 PHE   788      21.756  -6.820  20.797  1.00  0.00           H
ATOM   1609  HB3 PHE   788      21.009  -5.235  20.645  1.00  0.00           H
ATOM   1610  HD1 PHE   788      20.489  -4.073  23.068  1.00  0.00           H
ATOM   1611  HD2 PHE   788      20.696  -8.302  22.284  1.00  0.00           H
ATOM   1612  HE1 PHE   788      19.038  -4.503  25.035  1.00  0.00           H
ATOM   1613  HE2 PHE   788      19.231  -8.733  24.245  1.00  0.00           H
ATOM   1614  HZ  PHE   788      18.404  -6.835  25.624  1.00  0.00           H
ATOM   1615  N   THR   789      24.619  -5.451  23.438  1.00 51.43           N
ATOM   1616  CA  THR   789      25.194  -6.062  24.646  1.00 51.43           C
ATOM   1617  CB  THR   789      26.481  -5.377  25.156  1.00 51.43           C
ATOM   1618  OG1 THR   789      26.228  -4.281  26.004  1.00 51.43           O
ATOM   1619  CG2 THR   789      27.438  -4.926  24.051  1.00 51.43           C
ATOM   1620  C   THR   789      24.153  -6.120  25.767  1.00 51.43           C
ATOM   1621  O   THR   789      23.214  -5.322  25.820  1.00 51.43           O
ATOM   1622  H   THR   789      24.702  -4.437  23.329  1.00  0.00           H
ATOM   1623  HA  THR   789      25.465  -7.089  24.399  1.00  0.00           H
ATOM   1624  HB  THR   789      27.011  -6.116  25.758  1.00  0.00           H
ATOM   1625  HG1 THR   789      25.846  -3.567  25.426  1.00  0.00           H
ATOM   1626 HG21 THR   789      28.357  -4.551  24.502  1.00  0.00           H
ATOM   1627 HG22 THR   789      26.986  -4.131  23.457  1.00  0.00           H
ATOM   1628 HG23 THR   789      27.674  -5.771  23.406  1.00  0.00           H
ATOM   1629  N   ASN   790      24.371  -6.995  26.752  1.00 86.58           N
ATOM   1630  CA  ASN   790      23.629  -6.905  28.006  1.00 86.58           C
ATOM   1631  CB  ASN   790      23.749  -8.225  28.796  1.00 86.58           C
ATOM   1632  CG  ASN   790      25.164  -8.563  29.244  1.00 86.58           C
ATOM   1633  OD1 ASN   790      26.140  -8.301  28.560  1.00 86.58           O
ATOM   1634  ND2 ASN   790      25.339  -8.976  30.475  1.00 86.58           N
ATOM   1635  C   ASN   790      24.065  -5.671  28.824  1.00 86.58           C
ATOM   1636  O   ASN   790      23.229  -4.853  29.196  1.00 86.58           O
ATOM   1637  H   ASN   790      25.196  -7.578  26.730  1.00  0.00           H
ATOM   1638  HA  ASN   790      22.580  -6.773  27.753  1.00  0.00           H
ATOM   1639  HB2 ASN   790      23.381  -9.048  28.183  1.00  0.00           H
ATOM   1640  HB3 ASN   790      23.105  -8.153  29.673  1.00  0.00           H
ATOM   1641 HD21 ASN   790      24.559  -9.098  31.094  1.00  0.00           H
ATOM   1642 HD22 ASN   790      26.289  -9.123  30.767  1.00  0.00           H
ATOM   1643  N   THR   791      25.372  -5.530  29.065  1.00111.23           N
ATOM   1644  CA  THR   791      25.943  -4.662  30.110  1.00111.23           C
ATOM   1645  CB  THR   791      27.432  -5.003  30.293  1.00111.23           C
ATOM   1646  OG1 THR   791      27.930  -4.407  31.462  1.00111.23           O
ATOM   1647  CG2 THR   791      28.335  -4.562  29.139  1.00111.23           C
ATOM   1648  C   THR   791      25.724  -3.161  29.884  1.00111.23           C
ATOM   1649  O   THR   791      25.492  -2.431  30.844  1.00111.23           O
ATOM   1650  H   THR   791      25.982  -6.232  28.665  1.00  0.00           H
ATOM   1651  HA  THR   791      25.446  -4.896  31.052  1.00  0.00           H
ATOM   1652  HB  THR   791      27.524  -6.085  30.404  1.00  0.00           H
ATOM   1653  HG1 THR   791      28.882  -4.529  31.485  1.00  0.00           H
ATOM   1654 HG21 THR   791      29.345  -4.936  29.302  1.00  0.00           H
ATOM   1655 HG22 THR   791      28.364  -3.474  29.073  1.00  0.00           H
ATOM   1656 HG23 THR   791      27.962  -4.969  28.199  1.00  0.00           H
ATOM   1657  N   ALA   792      25.630  -2.719  28.625  1.00 60.35           N
ATOM   1658  CA  ALA   792      25.167  -1.374  28.292  1.00 60.35           C
ATOM   1659  CB  ALA   792      26.152  -0.714  27.318  1.00 60.35           C
ATOM   1660  C   ALA   792      23.707  -1.378  27.816  1.00 60.35           C
ATOM   1661  O   ALA   792      22.841  -0.837  28.502  1.00 60.35           O
ATOM   1662  H   ALA   792      25.778  -3.374  27.865  1.00  0.00           H
ATOM   1663  HA  ALA   792      25.179  -0.759  29.193  1.00  0.00           H
ATOM   1664  HB1 ALA   792      27.114  -0.575  27.812  1.00  0.00           H
ATOM   1665  HB2 ALA   792      26.303  -1.337  26.439  1.00  0.00           H
ATOM   1666  HB3 ALA   792      25.768   0.258  27.008  1.00  0.00           H
ATOM   1667  N   GLU   793      23.407  -1.942  26.646  1.00 98.79           N
ATOM   1668  CA  GLU   793      22.127  -1.710  25.969  1.00 98.79           C
ATOM   1669  CB  GLU   793      22.180  -2.136  24.493  1.00 98.79           C
ATOM   1670  CG  GLU   793      23.223  -1.378  23.656  1.00 98.79           C
ATOM   1671  CD  GLU   793      24.543  -2.151  23.540  1.00 98.79           C
ATOM   1672  OE1 GLU   793      25.136  -2.465  24.586  1.00 98.79           O
ATOM   1673  OE2 GLU   793      24.716  -2.826  22.502  1.00 98.79           O
ATOM   1674  C   GLU   793      20.927  -2.360  26.667  1.00 98.79           C
ATOM   1675  O   GLU   793      19.890  -1.704  26.760  1.00 98.79           O
ATOM   1676  H   GLU   793      24.165  -2.325  26.085  1.00  0.00           H
ATOM   1677  HA  GLU   793      21.933  -0.637  25.985  1.00  0.00           H
ATOM   1678  HB2 GLU   793      22.353  -3.209  24.417  1.00  0.00           H
ATOM   1679  HB3 GLU   793      21.200  -1.929  24.060  1.00  0.00           H
ATOM   1680  HG2 GLU   793      22.810  -1.225  22.656  1.00  0.00           H
ATOM   1681  HG3 GLU   793      23.399  -0.388  24.085  1.00  0.00           H
ATOM   1682  N   HIS   794      21.057  -3.564  27.241  1.00113.55           N
ATOM   1683  CA  HIS   794      19.963  -4.165  28.024  1.00113.55           C
ATOM   1684  ND1 HIS   794      17.725  -6.554  28.229  1.00113.55           N
ATOM   1685  CG  HIS   794      18.953  -6.322  28.850  1.00113.55           C
ATOM   1686  CB  HIS   794      20.149  -5.672  28.205  1.00113.55           C
ATOM   1687  NE2 HIS   794      17.588  -7.178  30.340  1.00113.55           N
ATOM   1688  CD2 HIS   794      18.867  -6.697  30.159  1.00113.55           C
ATOM   1689  CE1 HIS   794      16.931  -7.076  29.172  1.00113.55           C
ATOM   1690  C   HIS   794      19.762  -3.500  29.391  1.00113.55           C
ATOM   1691  O   HIS   794      18.624  -3.251  29.785  1.00113.55           O
ATOM   1692  H   HIS   794      21.931  -4.069  27.124  1.00  0.00           H
ATOM   1693  HA  HIS   794      19.040  -4.029  27.467  1.00  0.00           H
ATOM   1694  HB2 HIS   794      21.002  -5.851  28.851  1.00  0.00           H
ATOM   1695  HB3 HIS   794      20.327  -6.136  27.236  1.00  0.00           H
ATOM   1696  HD2 HIS   794      19.649  -6.590  30.902  1.00  0.00           H
ATOM   1697  HE1 HIS   794      15.902  -7.367  29.007  1.00  0.00           H
ATOM   1698  HE2 HIS   794      17.202  -7.540  31.198  1.00  0.00           H
ATOM   1699  N   GLU   795      20.831  -3.093  30.074  1.00 60.32           N
ATOM   1700  CA  GLU   795      20.726  -2.336  31.330  1.00 60.32           C
ATOM   1701  CB  GLU   795      22.115  -2.207  31.985  1.00 60.32           C
ATOM   1702  CG  GLU   795      22.763  -3.540  32.407  1.00 60.32           C
ATOM   1703  CD  GLU   795      21.895  -4.324  33.397  1.00 60.32           C
ATOM   1704  OE1 GLU   795      21.678  -3.822  34.525  1.00 60.32           O
ATOM   1705  OE2 GLU   795      21.152  -5.242  32.975  1.00 60.32           O
ATOM   1706  C   GLU   795      20.077  -0.951  31.100  1.00 60.32           C
ATOM   1707  O   GLU   795      19.036  -0.650  31.693  1.00 60.32           O
ATOM   1708  H   GLU   795      21.753  -3.347  29.729  1.00  0.00           H
ATOM   1709  HA  GLU   795      20.079  -2.882  32.016  1.00  0.00           H
ATOM   1710  HB2 GLU   795      22.015  -1.590  32.876  1.00  0.00           H
ATOM   1711  HB3 GLU   795      22.785  -1.690  31.294  1.00  0.00           H
ATOM   1712  HG2 GLU   795      22.958  -4.156  31.532  1.00  0.00           H
ATOM   1713  HG3 GLU   795      23.729  -3.327  32.866  1.00  0.00           H
ATOM   1714  N   LYS   796      20.490  -0.253  30.028  1.00 87.62           N
ATOM   1715  CA  LYS   796      19.872   0.977  29.475  1.00 87.62           C
ATOM   1716  CB  LYS   796      20.904   1.734  28.605  1.00 87.62           C
ATOM   1717  CG  LYS   796      22.211   2.168  29.303  1.00 87.62           C
ATOM   1718  CD  LYS   796      22.076   3.347  30.280  1.00 87.62           C
ATOM   1719  CE  LYS   796      23.489   3.795  30.692  1.00 87.62           C
ATOM   1720  NZ  LYS   796      23.493   5.079  31.436  1.00 87.62           N
ATOM   1721  C   LYS   796      18.563   0.724  28.691  1.00 87.62           C
ATOM   1722  O   LYS   796      18.079   1.634  28.002  1.00 87.62           O
ATOM   1723  H   LYS   796      21.289  -0.637  29.524  1.00  0.00           H
ATOM   1724  HA  LYS   796      19.593   1.616  30.312  1.00  0.00           H
ATOM   1725  HB2 LYS   796      20.441   2.628  28.190  1.00  0.00           H
ATOM   1726  HB3 LYS   796      21.169   1.095  27.761  1.00  0.00           H
ATOM   1727  HG2 LYS   796      22.647   1.324  29.839  1.00  0.00           H
ATOM   1728  HG3 LYS   796      22.912   2.458  28.519  1.00  0.00           H
ATOM   1729  HD2 LYS   796      21.557   4.171  29.787  1.00  0.00           H
ATOM   1730  HD3 LYS   796      21.511   3.033  31.160  1.00  0.00           H
ATOM   1731  HE2 LYS   796      24.086   3.923  29.782  1.00  0.00           H
ATOM   1732  HE3 LYS   796      23.951   3.001  31.285  1.00  0.00           H
ATOM   1733  HZ1 LYS   796      24.426   5.294  31.760  1.00  0.00           H
ATOM   1734  HZ2 LYS   796      23.253   5.838  30.798  1.00  0.00           H
ATOM   1735  HZ3 LYS   796      22.858   5.070  32.223  1.00  0.00           H
ATOM   1736  N   ALA   797      17.969  -0.467  28.814  1.00 45.86           N
ATOM   1737  CA  ALA   797      16.653  -0.830  28.281  1.00 45.86           C
ATOM   1738  CB  ALA   797      16.803  -1.909  27.199  1.00 45.86           C
ATOM   1739  C   ALA   797      15.673  -1.273  29.377  1.00 45.86           C
ATOM   1740  O   ALA   797      14.615  -0.658  29.526  1.00 45.86           O
ATOM   1741  H   ALA   797      18.470  -1.171  29.340  1.00  0.00           H
ATOM   1742  HA  ALA   797      16.213   0.045  27.811  1.00  0.00           H
ATOM   1743  HB1 ALA   797      17.315  -2.778  27.602  1.00  0.00           H
ATOM   1744  HB2 ALA   797      15.824  -2.236  26.850  1.00  0.00           H
ATOM   1745  HB3 ALA   797      17.366  -1.514  26.353  1.00  0.00           H
ATOM   1746  N   LYS   798      16.067  -2.221  30.237  1.00 83.56           N
ATOM   1747  CA  LYS   798      15.235  -2.750  31.331  1.00 83.56           C
ATOM   1748  CB  LYS   798      15.916  -3.982  31.967  1.00 83.56           C
ATOM   1749  CG  LYS   798      16.995  -3.613  33.000  1.00 83.56           C
ATOM   1750  CD  LYS   798      17.734  -4.819  33.578  1.00 83.56           C
ATOM   1751  CE  LYS   798      18.608  -4.298  34.722  1.00 83.56           C
ATOM   1752  NZ  LYS   798      19.589  -5.307  35.159  1.00 83.56           N
ATOM   1753  C   LYS   798      14.892  -1.691  32.382  1.00 83.56           C
ATOM   1754  O   LYS   798      13.788  -1.704  32.911  1.00 83.56           O
ATOM   1755  H   LYS   798      16.969  -2.661  30.067  1.00  0.00           H
ATOM   1756  HA  LYS   798      14.285  -3.073  30.904  1.00  0.00           H
ATOM   1757  HB2 LYS   798      15.152  -4.571  32.475  1.00  0.00           H
ATOM   1758  HB3 LYS   798      16.355  -4.600  31.181  1.00  0.00           H
ATOM   1759  HG2 LYS   798      17.725  -2.949  32.534  1.00  0.00           H
ATOM   1760  HG3 LYS   798      16.526  -3.090  33.835  1.00  0.00           H
ATOM   1761  HD2 LYS   798      18.359  -5.261  32.799  1.00  0.00           H
ATOM   1762  HD3 LYS   798      17.023  -5.557  33.953  1.00  0.00           H
ATOM   1763  HE2 LYS   798      19.168  -3.433  34.350  1.00  0.00           H
ATOM   1764  HE3 LYS   798      17.985  -3.965  35.555  1.00  0.00           H
ATOM   1765  HZ1 LYS   798      20.371  -4.820  35.600  1.00  0.00           H
ATOM   1766  HZ2 LYS   798      20.080  -5.643  34.323  1.00  0.00           H
ATOM   1767  HZ3 LYS   798      19.222  -6.051  35.724  1.00  0.00           H
ATOM   1768  N   ALA   799      15.803  -0.745  32.627  1.00 29.20           N
ATOM   1769  CA  ALA   799      15.638   0.313  33.623  1.00 29.20           C
ATOM   1770  CB  ALA   799      17.025   0.903  33.905  1.00 29.20           C
ATOM   1771  C   ALA   799      14.626   1.402  33.215  1.00 29.20           C
ATOM   1772  O   ALA   799      14.410   2.344  33.972  1.00 29.20           O
ATOM   1773  H   ALA   799      16.700  -0.812  32.162  1.00  0.00           H
ATOM   1774  HA  ALA   799      15.260  -0.130  34.545  1.00  0.00           H
ATOM   1775  HB1 ALA   799      17.707   0.116  34.227  1.00  0.00           H
ATOM   1776  HB2 ALA   799      17.421   1.377  33.005  1.00  0.00           H
ATOM   1777  HB3 ALA   799      16.952   1.652  34.696  1.00  0.00           H
ATOM   1778  N   VAL   800      14.067   1.325  32.000  1.00113.76           N
ATOM   1779  CA  VAL   800      13.225   2.385  31.427  1.00113.76           C
ATOM   1780  CB  VAL   800      14.143   3.384  30.690  1.00113.76           C
ATOM   1781  CG1 VAL   800      14.689   2.831  29.370  1.00113.76           C
ATOM   1782  CG2 VAL   800      13.426   4.693  30.400  1.00113.76           C
ATOM   1783  C   VAL   800      12.049   1.857  30.580  1.00113.76           C
ATOM   1784  O   VAL   800      10.977   2.451  30.600  1.00113.76           O
ATOM   1785  H   VAL   800      14.316   0.539  31.418  1.00  0.00           H
ATOM   1786  HA  VAL   800      12.766   2.931  32.252  1.00  0.00           H
ATOM   1787  HB  VAL   800      14.995   3.618  31.331  1.00  0.00           H
ATOM   1788 HG21 VAL   800      13.087   5.145  31.333  1.00  0.00           H
ATOM   1789 HG22 VAL   800      12.567   4.486  29.774  1.00  0.00           H
ATOM   1790 HG23 VAL   800      14.094   5.391  29.895  1.00  0.00           H
ATOM   1791 HG11 VAL   800      15.260   1.921  29.554  1.00  0.00           H
ATOM   1792 HG12 VAL   800      15.353   3.568  28.921  1.00  0.00           H
ATOM   1793 HG13 VAL   800      13.869   2.625  28.682  1.00  0.00           H
ATOM   1794  N   GLY   801      12.146   0.641  30.021  1.00 51.17           N
ATOM   1795  CA  GLY   801      11.019  -0.103  29.430  1.00 51.17           C
ATOM   1796  C   GLY   801      11.162  -0.500  27.952  1.00 51.17           C
ATOM   1797  O   GLY   801      10.159  -0.847  27.326  1.00 51.17           O
ATOM   1798  H   GLY   801      13.037   0.166  30.080  1.00  0.00           H
ATOM   1799  HA2 GLY   801      10.098   0.471  29.528  1.00  0.00           H
ATOM   1800  HA3 GLY   801      10.893  -1.021  30.001  1.00  0.00           H
ATOM   1801  N   PHE   802      12.366  -0.438  27.376  1.00 98.55           N
ATOM   1802  CA  PHE   802      12.611  -0.773  25.967  1.00 98.55           C
ATOM   1803  CB  PHE   802      13.951  -0.178  25.511  1.00 98.55           C
ATOM   1804  CG  PHE   802      13.976   1.310  25.267  1.00 98.55           C
ATOM   1805  CD1 PHE   802      13.188   1.846  24.237  1.00 98.55           C
ATOM   1806  CD2 PHE   802      14.786   2.157  26.046  1.00 98.55           C
ATOM   1807  CE1 PHE   802      13.181   3.229  24.011  1.00 98.55           C
ATOM   1808  CE2 PHE   802      14.794   3.540  25.803  1.00 98.55           C
ATOM   1809  CZ  PHE   802      14.009   4.076  24.770  1.00 98.55           C
ATOM   1810  C   PHE   802      12.620  -2.285  25.674  1.00 98.55           C
ATOM   1811  O   PHE   802      13.293  -3.054  26.358  1.00 98.55           O
ATOM   1812  H   PHE   802      13.154  -0.178  27.951  1.00  0.00           H
ATOM   1813  HA  PHE   802      11.818  -0.325  25.368  1.00  0.00           H
ATOM   1814  HB2 PHE   802      14.710  -0.430  26.242  1.00  0.00           H
ATOM   1815  HB3 PHE   802      14.236  -0.652  24.578  1.00  0.00           H
ATOM   1816  HD1 PHE   802      12.555   1.201  23.646  1.00  0.00           H
ATOM   1817  HD2 PHE   802      15.365   1.754  26.860  1.00  0.00           H
ATOM   1818  HE1 PHE   802      12.509   3.640  23.275  1.00  0.00           H
ATOM   1819  HE2 PHE   802      15.346   4.204  26.447  1.00  0.00           H
ATOM   1820  HZ  PHE   802      14.000   5.146  24.599  1.00  0.00           H
ATOM   1821  N   SER   803      12.168  -2.632  24.464  1.00131.12           N
ATOM   1822  CA  SER   803      12.668  -3.760  23.655  1.00131.12           C
ATOM   1823  CB  SER   803      11.458  -4.453  23.024  1.00131.12           C
ATOM   1824  OG  SER   803      11.821  -5.673  22.401  1.00131.12           O
ATOM   1825  C   SER   803      13.708  -3.282  22.611  1.00131.12           C
ATOM   1826  O   SER   803      14.038  -2.098  22.586  1.00131.12           O
ATOM   1827  H   SER   803      11.635  -1.925  23.969  1.00  0.00           H
ATOM   1828  HA  SER   803      13.167  -4.475  24.309  1.00  0.00           H
ATOM   1829  HB2 SER   803      10.721  -4.660  23.801  1.00  0.00           H
ATOM   1830  HB3 SER   803      11.005  -3.784  22.294  1.00  0.00           H
ATOM   1831  HG  SER   803      11.964  -6.335  23.087  1.00  0.00           H
ATOM   1832  N   VAL   804      14.217  -4.144  21.718  1.00118.58           N
ATOM   1833  CA  VAL   804      15.368  -3.831  20.836  1.00118.58           C
ATOM   1834  CB  VAL   804      16.689  -4.280  21.505  1.00118.58           C
ATOM   1835  CG1 VAL   804      16.717  -5.785  21.809  1.00118.58           C
ATOM   1836  CG2 VAL   804      17.925  -3.943  20.661  1.00118.58           C
ATOM   1837  C   VAL   804      15.252  -4.354  19.397  1.00118.58           C
ATOM   1838  O   VAL   804      14.761  -5.456  19.153  1.00118.58           O
ATOM   1839  H   VAL   804      13.849  -5.085  21.695  1.00  0.00           H
ATOM   1840  HA  VAL   804      15.423  -2.750  20.735  1.00  0.00           H
ATOM   1841  HB  VAL   804      16.781  -3.744  22.451  1.00  0.00           H
ATOM   1842 HG11 VAL   804      16.586  -6.365  20.896  1.00  0.00           H
ATOM   1843 HG12 VAL   804      15.935  -6.043  22.521  1.00  0.00           H
ATOM   1844 HG13 VAL   804      17.676  -6.048  22.252  1.00  0.00           H
ATOM   1845 HG21 VAL   804      18.025  -4.633  19.823  1.00  0.00           H
ATOM   1846 HG22 VAL   804      18.819  -4.021  21.276  1.00  0.00           H
ATOM   1847 HG23 VAL   804      17.859  -2.925  20.283  1.00  0.00           H
ATOM   1848  N   ILE   805      15.831  -3.595  18.457  1.00 42.96           N
ATOM   1849  CA  ILE   805      16.175  -3.976  17.080  1.00 42.96           C
ATOM   1850  CB  ILE   805      15.177  -3.341  16.085  1.00 42.96           C
ATOM   1851  CG1 ILE   805      13.701  -3.748  16.299  1.00 42.96           C
ATOM   1852  CG2 ILE   805      15.548  -3.633  14.619  1.00 42.96           C
ATOM   1853  CD1 ILE   805      12.770  -2.544  16.110  1.00 42.96           C
ATOM   1854  C   ILE   805      17.606  -3.488  16.774  1.00 42.96           C
ATOM   1855  O   ILE   805      17.900  -2.300  16.891  1.00 42.96           O
ATOM   1856  H   ILE   805      16.143  -2.669  18.744  1.00  0.00           H
ATOM   1857  HA  ILE   805      16.137  -5.061  16.985  1.00  0.00           H
ATOM   1858  HB  ILE   805      15.259  -2.267  16.230  1.00  0.00           H
ATOM   1859 HG12 ILE   805      13.422  -4.541  15.603  1.00  0.00           H
ATOM   1860 HG13 ILE   805      13.541  -4.127  17.303  1.00  0.00           H
ATOM   1861 HD11 ILE   805      12.959  -1.810  16.892  1.00  0.00           H
ATOM   1862 HD12 ILE   805      12.947  -2.078  15.143  1.00  0.00           H
ATOM   1863 HD13 ILE   805      11.730  -2.863  16.174  1.00  0.00           H
ATOM   1864 HG21 ILE   805      14.788  -3.213  13.960  1.00  0.00           H
ATOM   1865 HG22 ILE   805      16.500  -3.161  14.373  1.00  0.00           H
ATOM   1866 HG23 ILE   805      15.621  -4.708  14.456  1.00  0.00           H
ATOM   1867  N   MET   806      18.456  -4.368  16.236  1.00 85.06           N
ATOM   1868  CA  MET   806      19.801  -4.016  15.750  1.00 85.06           C
ATOM   1869  CB  MET   806      20.634  -5.309  15.671  1.00 85.06           C
ATOM   1870  CG  MET   806      21.972  -5.179  14.934  1.00 85.06           C
ATOM   1871  SD  MET   806      22.968  -6.693  14.978  1.00 85.06           S
ATOM   1872  CE  MET   806      23.758  -6.487  16.599  1.00 85.06           C
ATOM   1873  C   MET   806      19.768  -3.241  14.412  1.00 85.06           C
ATOM   1874  O   MET   806      18.977  -3.565  13.519  1.00 85.06           O
ATOM   1875  H   MET   806      18.164  -5.327  16.149  1.00  0.00           H
ATOM   1876  HA  MET   806      20.274  -3.373  16.493  1.00  0.00           H
ATOM   1877  HB2 MET   806      20.051  -6.078  15.165  1.00  0.00           H
ATOM   1878  HB3 MET   806      20.826  -5.651  16.690  1.00  0.00           H
ATOM   1879  HG2 MET   806      21.777  -4.942  13.888  1.00  0.00           H
ATOM   1880  HG3 MET   806      22.549  -4.361  15.366  1.00  0.00           H
ATOM   1881  HE1 MET   806      24.402  -7.342  16.802  1.00  0.00           H
ATOM   1882  HE2 MET   806      23.000  -6.411  17.379  1.00  0.00           H
ATOM   1883  HE3 MET   806      24.362  -5.579  16.592  1.00  0.00           H
ATOM   1884  N   LYS   807      20.705  -2.303  14.218  1.00 67.99           N
ATOM   1885  CA  LYS   807      20.986  -1.593  12.954  1.00 67.99           C
ATOM   1886  CB  LYS   807      21.253  -0.098  13.229  1.00 67.99           C
ATOM   1887  CG  LYS   807      19.946   0.655  13.536  1.00 67.99           C
ATOM   1888  CD  LYS   807      20.096   1.720  14.624  1.00 67.99           C
ATOM   1889  CE  LYS   807      20.611   3.105  14.260  1.00 67.99           C
ATOM   1890  NZ  LYS   807      20.641   3.926  15.492  1.00 67.99           N
ATOM   1891  C   LYS   807      22.161  -2.236  12.189  1.00 67.99           C
ATOM   1892  O   LYS   807      23.134  -2.615  12.829  1.00 67.99           O
ATOM   1893  H   LYS   807      21.301  -2.093  15.018  1.00  0.00           H
ATOM   1894  HA  LYS   807      20.093  -1.667  12.351  1.00  0.00           H
ATOM   1895  HB2 LYS   807      21.953  -0.013  14.061  1.00  0.00           H
ATOM   1896  HB3 LYS   807      21.717   0.361  12.355  1.00  0.00           H
ATOM   1897  HG2 LYS   807      19.204  -0.062  13.901  1.00  0.00           H
ATOM   1898  HG3 LYS   807      19.551   1.101  12.622  1.00  0.00           H
ATOM   1899  HD2 LYS   807      19.101   1.883  15.011  1.00  0.00           H
ATOM   1900  HD3 LYS   807      20.710   1.320  15.426  1.00  0.00           H
ATOM   1901  HE2 LYS   807      19.919   3.567  13.545  1.00  0.00           H
ATOM   1902  HE3 LYS   807      21.609   3.040  13.818  1.00  0.00           H
ATOM   1903  HZ1 LYS   807      21.562   3.890  15.940  1.00  0.00           H
ATOM   1904  HZ2 LYS   807      19.948   3.627  16.175  1.00  0.00           H
ATOM   1905  HZ3 LYS   807      20.435   4.896  15.240  1.00  0.00           H
ATOM   1906  N   PRO   808      22.182  -2.175  10.840  1.00 64.65           N
ATOM   1907  CA  PRO   808      21.103  -1.725   9.960  1.00 64.65           C
ATOM   1908  CD  PRO   808      23.320  -2.619  10.050  1.00 64.65           C
ATOM   1909  CB  PRO   808      21.718  -1.658   8.559  1.00 64.65           C
ATOM   1910  CG  PRO   808      22.824  -2.712   8.608  1.00 64.65           C
ATOM   1911  C   PRO   808      19.899  -2.678  10.006  1.00 64.65           C
ATOM   1912  O   PRO   808      20.016  -3.887   9.805  1.00 64.65           O
ATOM   1913  HA  PRO   808      20.781  -0.723  10.247  1.00  0.00           H
ATOM   1914  HD2 PRO   808      23.683  -3.590  10.390  1.00  0.00           H
ATOM   1915  HD3 PRO   808      24.117  -1.879  10.124  1.00  0.00           H
ATOM   1916  HB2 PRO   808      22.162  -0.673   8.404  1.00  0.00           H
ATOM   1917  HB3 PRO   808      20.991  -1.872   7.775  1.00  0.00           H
ATOM   1918  HG2 PRO   808      22.401  -3.701   8.429  1.00  0.00           H
ATOM   1919  HG3 PRO   808      23.620  -2.500   7.894  1.00  0.00           H
ATOM   1920  N   LEU   809      18.732  -2.121  10.330  1.00101.06           N
ATOM   1921  CA  LEU   809      17.533  -2.903  10.605  1.00101.06           C
ATOM   1922  CB  LEU   809      16.498  -2.046  11.358  1.00101.06           C
ATOM   1923  CG  LEU   809      15.677  -1.064  10.505  1.00101.06           C
ATOM   1924  CD1 LEU   809      14.599  -0.422  11.369  1.00101.06           C
ATOM   1925  CD2 LEU   809      16.501   0.063   9.875  1.00101.06           C
ATOM   1926  C   LEU   809      16.986  -3.579   9.338  1.00101.06           C
ATOM   1927  O   LEU   809      17.117  -3.077   8.221  1.00101.06           O
ATOM   1928  H   LEU   809      18.686  -1.125  10.477  1.00  0.00           H
ATOM   1929  HA  LEU   809      17.833  -3.701  11.286  1.00  0.00           H
ATOM   1930  HB2 LEU   809      15.795  -2.739  11.820  1.00  0.00           H
ATOM   1931  HB3 LEU   809      16.993  -1.504  12.166  1.00  0.00           H
ATOM   1932  HG  LEU   809      15.178  -1.632   9.726  1.00  0.00           H
ATOM   1933 HD21 LEU   809      15.829   0.763   9.376  1.00  0.00           H
ATOM   1934 HD22 LEU   809      17.179  -0.340   9.127  1.00  0.00           H
ATOM   1935 HD23 LEU   809      17.059   0.598  10.644  1.00  0.00           H
ATOM   1936 HD11 LEU   809      13.897   0.095  10.718  1.00  0.00           H
ATOM   1937 HD12 LEU   809      14.056  -1.182  11.924  1.00  0.00           H
ATOM   1938 HD13 LEU   809      15.040   0.285  12.070  1.00  0.00           H
ATOM   1939  N   ARG   810      16.292  -4.706   9.525  1.00136.53           N
ATOM   1940  CA  ARG   810      15.681  -5.486   8.438  1.00136.53           C
ATOM   1941  CB  ARG   810      16.679  -6.543   7.913  1.00136.53           C
ATOM   1942  CG  ARG   810      17.004  -7.662   8.921  1.00136.53           C
ATOM   1943  CD  ARG   810      18.244  -8.490   8.542  1.00136.53           C
ATOM   1944  NE  ARG   810      18.049  -9.317   7.329  1.00136.53           N
ATOM   1945  CZ  ARG   810      18.819 -10.326   6.942  1.00136.53           C
ATOM   1946  NH1 ARG   810      19.862 -10.711   7.622  1.00136.53           N
ATOM   1947  NH2 ARG   810      18.543 -10.986   5.852  1.00136.53           N
ATOM   1948  C   ARG   810      14.337  -6.062   8.864  1.00136.53           C
ATOM   1949  O   ARG   810      14.172  -6.463  10.015  1.00136.53           O
ATOM   1950  H   ARG   810      16.171  -5.023  10.477  1.00  0.00           H
ATOM   1951  HA  ARG   810      15.479  -4.789   7.621  1.00  0.00           H
ATOM   1952  HB2 ARG   810      16.276  -6.991   7.004  1.00  0.00           H
ATOM   1953  HB3 ARG   810      17.605  -6.029   7.647  1.00  0.00           H
ATOM   1954  HG2 ARG   810      16.144  -8.323   9.028  1.00  0.00           H
ATOM   1955  HG3 ARG   810      17.199  -7.211   9.892  1.00  0.00           H
ATOM   1956  HD2 ARG   810      19.089  -7.813   8.395  1.00  0.00           H
ATOM   1957  HD3 ARG   810      18.478  -9.139   9.389  1.00  0.00           H
ATOM   1958  HE  ARG   810      17.314  -9.048   6.702  1.00  0.00           H
ATOM   1959 HH11 ARG   810      20.136 -10.197   8.443  1.00  0.00           H
ATOM   1960 HH12 ARG   810      20.449 -11.460   7.298  1.00  0.00           H
ATOM   1961 HH21 ARG   810      17.773 -10.725   5.265  1.00  0.00           H
ATOM   1962 HH22 ARG   810      19.144 -11.741   5.564  1.00  0.00           H
ATOM   1963  N   ALA   811      13.472  -6.306   7.879  1.00 29.40           N
ATOM   1964  CA  ALA   811      12.093  -6.756   8.088  1.00 29.40           C
ATOM   1965  CB  ALA   811      11.430  -6.903   6.714  1.00 29.40           C
ATOM   1966  C   ALA   811      11.949  -8.052   8.914  1.00 29.40           C
ATOM   1967  O   ALA   811      10.983  -8.169   9.651  1.00 29.40           O
ATOM   1968  H   ALA   811      13.704  -5.945   6.968  1.00  0.00           H
ATOM   1969  HA  ALA   811      11.557  -5.976   8.630  1.00  0.00           H
ATOM   1970  HB1 ALA   811      11.457  -5.952   6.181  1.00  0.00           H
ATOM   1971  HB2 ALA   811      11.941  -7.668   6.126  1.00  0.00           H
ATOM   1972  HB3 ALA   811      10.388  -7.198   6.844  1.00  0.00           H
ATOM   1973  N   SER   812      12.947  -8.946   8.909  1.00 70.52           N
ATOM   1974  CA  SER   812      12.964 -10.144   9.769  1.00 70.52           C
ATOM   1975  CB  SER   812      14.097 -11.081   9.332  1.00 70.52           C
ATOM   1976  OG  SER   812      14.146 -12.209  10.173  1.00 70.52           O
ATOM   1977  C   SER   812      13.078  -9.821  11.270  1.00 70.52           C
ATOM   1978  O   SER   812      12.239 -10.257  12.050  1.00 70.52           O
ATOM   1979  H   SER   812      13.733  -8.771   8.309  1.00  0.00           H
ATOM   1980  HA  SER   812      12.023 -10.681   9.636  1.00  0.00           H
ATOM   1981  HB2 SER   812      15.051 -10.555   9.387  1.00  0.00           H
ATOM   1982  HB3 SER   812      13.922 -11.403   8.305  1.00  0.00           H
ATOM   1983  HG  SER   812      14.748 -12.877   9.829  1.00  0.00           H
ATOM   1984  N   MET   813      13.985  -8.915  11.661  1.00 46.79           N
ATOM   1985  CA  MET   813      14.156  -8.513  13.069  1.00 46.79           C
ATOM   1986  CB  MET   813      15.495  -7.781  13.262  1.00 46.79           C
ATOM   1987  CG  MET   813      16.682  -8.639  12.804  1.00 46.79           C
ATOM   1988  SD  MET   813      18.319  -8.095  13.361  1.00 46.79           S
ATOM   1989  CE  MET   813      18.486  -6.451  12.613  1.00 46.79           C
ATOM   1990  C   MET   813      12.996  -7.644  13.569  1.00 46.79           C
ATOM   1991  O   MET   813      12.485  -7.869  14.663  1.00 46.79           O
ATOM   1992  H   MET   813      14.521  -8.428  10.962  1.00  0.00           H
ATOM   1993  HA  MET   813      14.171  -9.411  13.690  1.00  0.00           H
ATOM   1994  HB2 MET   813      15.491  -6.843  12.705  1.00  0.00           H
ATOM   1995  HB3 MET   813      15.616  -7.555  14.323  1.00  0.00           H
ATOM   1996  HG2 MET   813      16.686  -8.697  11.717  1.00  0.00           H
ATOM   1997  HG3 MET   813      16.536  -9.649  13.191  1.00  0.00           H
ATOM   1998  HE1 MET   813      18.441  -6.518  11.529  1.00  0.00           H
ATOM   1999  HE2 MET   813      17.704  -5.789  12.983  1.00  0.00           H
ATOM   2000  HE3 MET   813      19.456  -6.035  12.886  1.00  0.00           H
ATOM   2001  N   LEU   814      12.456  -6.798  12.685  1.00 41.96           N
ATOM   2002  CA  LEU   814      11.217  -6.053  12.922  1.00 41.96           C
ATOM   2003  CB  LEU   814      10.988  -5.089  11.748  1.00 41.96           C
ATOM   2004  CG  LEU   814      11.932  -3.877  11.734  1.00 41.96           C
ATOM   2005  CD1 LEU   814      11.868  -3.203  10.366  1.00 41.96           C
ATOM   2006  CD2 LEU   814      11.503  -2.882  12.806  1.00 41.96           C
ATOM   2007  C   LEU   814       9.998  -6.970  13.085  1.00 41.96           C
ATOM   2008  O   LEU   814       9.177  -6.750  13.969  1.00 41.96           O
ATOM   2009  H   LEU   814      12.910  -6.702  11.788  1.00  0.00           H
ATOM   2010  HA  LEU   814      11.308  -5.492  13.853  1.00  0.00           H
ATOM   2011  HB2 LEU   814      11.105  -5.649  10.822  1.00  0.00           H
ATOM   2012  HB3 LEU   814       9.960  -4.726  11.787  1.00  0.00           H
ATOM   2013  HG  LEU   814      12.960  -4.194  11.914  1.00  0.00           H
ATOM   2014 HD21 LEU   814      12.127  -1.991  12.773  1.00  0.00           H
ATOM   2015 HD22 LEU   814      11.601  -3.340  13.786  1.00  0.00           H
ATOM   2016 HD23 LEU   814      10.463  -2.596  12.666  1.00  0.00           H
ATOM   2017 HD11 LEU   814      12.470  -2.293  10.370  1.00  0.00           H
ATOM   2018 HD12 LEU   814      10.837  -2.943  10.133  1.00  0.00           H
ATOM   2019 HD13 LEU   814      12.257  -3.873   9.602  1.00  0.00           H
ATOM   2020  N   ALA   815       9.885  -8.020  12.270  1.00 36.40           N
ATOM   2021  CA  ALA   815       8.835  -9.013  12.437  1.00 36.40           C
ATOM   2022  CB  ALA   815       8.792  -9.924  11.206  1.00 36.40           C
ATOM   2023  C   ALA   815       9.011  -9.791  13.749  1.00 36.40           C
ATOM   2024  O   ALA   815       8.044  -9.892  14.491  1.00 36.40           O
ATOM   2025  H   ALA   815      10.562  -8.160  11.533  1.00  0.00           H
ATOM   2026  HA  ALA   815       7.881  -8.490  12.504  1.00  0.00           H
ATOM   2027  HB1 ALA   815       8.648  -9.324  10.307  1.00  0.00           H
ATOM   2028  HB2 ALA   815       7.957 -10.617  11.296  1.00  0.00           H
ATOM   2029  HB3 ALA   815       9.721 -10.489  11.121  1.00  0.00           H
ATOM   2030  N   ALA   816      10.234 -10.175  14.127  1.00 33.98           N
ATOM   2031  CA  ALA   816      10.508 -10.914  15.361  1.00 33.98           C
ATOM   2032  CB  ALA   816      11.984 -11.330  15.363  1.00 33.98           C
ATOM   2033  C   ALA   816      10.132 -10.138  16.638  1.00 33.98           C
ATOM   2034  O   ALA   816       9.375 -10.653  17.465  1.00 33.98           O
ATOM   2035  H   ALA   816      11.001 -10.049  13.476  1.00  0.00           H
ATOM   2036  HA  ALA   816       9.909 -11.824  15.359  1.00  0.00           H
ATOM   2037  HB1 ALA   816      12.203 -11.917  14.471  1.00  0.00           H
ATOM   2038  HB2 ALA   816      12.188 -11.938  16.245  1.00  0.00           H
ATOM   2039  HB3 ALA   816      12.625 -10.449  15.383  1.00  0.00           H
ATOM   2040  N   CYS   817      10.531  -8.865  16.760  1.00 83.69           N
ATOM   2041  CA  CYS   817      10.157  -8.069  17.932  1.00 83.69           C
ATOM   2042  CB  CYS   817      11.047  -6.820  18.045  1.00 83.69           C
ATOM   2043  SG  CYS   817      10.732  -5.627  16.716  1.00 83.69           S
ATOM   2044  C   CYS   817       8.649  -7.757  17.953  1.00 83.69           C
ATOM   2045  O   CYS   817       8.000  -8.003  18.967  1.00 83.69           O
ATOM   2046  H   CYS   817      11.123  -8.449  16.047  1.00  0.00           H
ATOM   2047  HA  CYS   817      10.350  -8.674  18.820  1.00  0.00           H
ATOM   2048  HB2 CYS   817      10.861  -6.336  19.006  1.00  0.00           H
ATOM   2049  HB3 CYS   817      12.097  -7.120  18.018  1.00  0.00           H
ATOM   2050  HG  CYS   817      11.686  -4.759  17.078  1.00  0.00           H
ATOM   2051  N   LEU   818       8.028  -7.435  16.811  1.00 54.89           N
ATOM   2052  CA  LEU   818       6.581  -7.185  16.745  1.00 54.89           C
ATOM   2053  CB  LEU   818       6.240  -6.411  15.460  1.00 54.89           C
ATOM   2054  CG  LEU   818       6.883  -5.016  15.360  1.00 54.89           C
ATOM   2055  CD1 LEU   818       6.538  -4.385  14.008  1.00 54.89           C
ATOM   2056  CD2 LEU   818       6.404  -4.074  16.463  1.00 54.89           C
ATOM   2057  C   LEU   818       5.724  -8.454  16.886  1.00 54.89           C
ATOM   2058  O   LEU   818       4.621  -8.372  17.420  1.00 54.89           O
ATOM   2059  H   LEU   818       8.592  -7.276  15.981  1.00  0.00           H
ATOM   2060  HA  LEU   818       6.308  -6.565  17.598  1.00  0.00           H
ATOM   2061  HB2 LEU   818       6.560  -7.008  14.606  1.00  0.00           H
ATOM   2062  HB3 LEU   818       5.157  -6.293  15.406  1.00  0.00           H
ATOM   2063  HG  LEU   818       7.964  -5.094  15.436  1.00  0.00           H
ATOM   2064 HD11 LEU   818       7.027  -3.416  13.920  1.00  0.00           H
ATOM   2065 HD12 LEU   818       6.902  -5.033  13.210  1.00  0.00           H
ATOM   2066 HD13 LEU   818       5.459  -4.265  13.912  1.00  0.00           H
ATOM   2067 HD21 LEU   818       6.910  -3.121  16.344  1.00  0.00           H
ATOM   2068 HD22 LEU   818       5.325  -3.937  16.411  1.00  0.00           H
ATOM   2069 HD23 LEU   818       6.682  -4.463  17.440  1.00  0.00           H
ATOM   2070  N   GLN   819       6.250  -9.638  16.562  1.00 47.89           N
ATOM   2071  CA  GLN   819       5.634 -10.924  16.902  1.00 47.89           C
ATOM   2072  CB  GLN   819       6.398 -12.088  16.241  1.00 47.89           C
ATOM   2073  CG  GLN   819       6.140 -12.201  14.729  1.00 47.89           C
ATOM   2074  CD  GLN   819       7.307 -12.767  13.924  1.00 47.89           C
ATOM   2075  OE1 GLN   819       8.236 -13.371  14.422  1.00 47.89           O
ATOM   2076  NE2 GLN   819       7.158 -12.856  12.625  1.00 47.89           N
ATOM   2077  C   GLN   819       5.585 -11.111  18.421  1.00 47.89           C
ATOM   2078  O   GLN   819       4.493 -11.250  18.971  1.00 47.89           O
ATOM   2079  H   GLN   819       7.163  -9.649  16.119  1.00  0.00           H
ATOM   2080  HA  GLN   819       4.604 -10.931  16.545  1.00  0.00           H
ATOM   2081  HB2 GLN   819       6.102 -13.030  16.706  1.00  0.00           H
ATOM   2082  HB3 GLN   819       7.462 -11.950  16.422  1.00  0.00           H
ATOM   2083  HG2 GLN   819       5.899 -11.223  14.324  1.00  0.00           H
ATOM   2084  HG3 GLN   819       5.280 -12.835  14.561  1.00  0.00           H
ATOM   2085 HE21 GLN   819       6.317 -12.478  12.201  1.00  0.00           H
ATOM   2086 HE22 GLN   819       7.914 -13.269  12.113  1.00  0.00           H
ATOM   2087  N   GLN   820       6.720 -10.956  19.108  1.00117.12           N
ATOM   2088  CA  GLN   820       6.813 -11.174  20.555  1.00117.12           C
ATOM   2089  CB  GLN   820       8.303 -11.298  20.925  1.00117.12           C
ATOM   2090  CG  GLN   820       8.525 -11.911  22.318  1.00117.12           C
ATOM   2091  CD  GLN   820       7.953 -13.325  22.431  1.00117.12           C
ATOM   2092  OE1 GLN   820       8.054 -14.142  21.532  1.00117.12           O
ATOM   2093  NE2 GLN   820       7.255 -13.643  23.497  1.00117.12           N
ATOM   2094  C   GLN   820       6.109 -10.086  21.390  1.00117.12           C
ATOM   2095  O   GLN   820       5.617 -10.356  22.482  1.00117.12           O
ATOM   2096  H   GLN   820       7.583 -10.798  18.594  1.00  0.00           H
ATOM   2097  HA  GLN   820       6.314 -12.119  20.776  1.00  0.00           H
ATOM   2098  HB2 GLN   820       8.767 -10.311  20.889  1.00  0.00           H
ATOM   2099  HB3 GLN   820       8.805 -11.931  20.191  1.00  0.00           H
ATOM   2100  HG2 GLN   820       9.596 -11.961  22.516  1.00  0.00           H
ATOM   2101  HG3 GLN   820       8.077 -11.270  23.076  1.00  0.00           H
ATOM   2102 HE21 GLN   820       7.043 -12.951  24.191  1.00  0.00           H
ATOM   2103 HE22 GLN   820       6.803 -14.540  23.470  1.00  0.00           H
ATOM   2104  N   LEU   821       6.028  -8.856  20.873  1.00 52.93           N
ATOM   2105  CA  LEU   821       5.416  -7.706  21.550  1.00 52.93           C
ATOM   2106  CB  LEU   821       6.180  -6.438  21.124  1.00 52.93           C
ATOM   2107  CG  LEU   821       7.636  -6.371  21.632  1.00 52.93           C
ATOM   2108  CD1 LEU   821       8.344  -5.212  20.937  1.00 52.93           C
ATOM   2109  CD2 LEU   821       7.731  -6.142  23.142  1.00 52.93           C
ATOM   2110  C   LEU   821       3.900  -7.567  21.305  1.00 52.93           C
ATOM   2111  O   LEU   821       3.240  -6.805  22.018  1.00 52.93           O
ATOM   2112  H   LEU   821       6.549  -8.681  20.018  1.00  0.00           H
ATOM   2113  HA  LEU   821       5.531  -7.838  22.626  1.00  0.00           H
ATOM   2114  HB2 LEU   821       5.657  -5.555  21.474  1.00  0.00           H
ATOM   2115  HB3 LEU   821       6.177  -6.393  20.034  1.00  0.00           H
ATOM   2116  HG  LEU   821       8.163  -7.293  21.397  1.00  0.00           H
ATOM   2117 HD11 LEU   821       9.393  -5.200  21.224  1.00  0.00           H
ATOM   2118 HD12 LEU   821       7.881  -4.264  21.210  1.00  0.00           H
ATOM   2119 HD13 LEU   821       8.291  -5.348  19.857  1.00  0.00           H
ATOM   2120 HD21 LEU   821       8.781  -6.128  23.434  1.00  0.00           H
ATOM   2121 HD22 LEU   821       7.279  -5.190  23.412  1.00  0.00           H
ATOM   2122 HD23 LEU   821       7.245  -6.954  23.681  1.00  0.00           H
ATOM   2123  N   ILE   822       3.332  -8.270  20.318  1.00 96.31           N
ATOM   2124  CA  ILE   822       1.886  -8.256  20.017  1.00 96.31           C
ATOM   2125  CB  ILE   822       1.643  -7.752  18.571  1.00 96.31           C
ATOM   2126  CG1 ILE   822       2.242  -6.346  18.304  1.00 96.31           C
ATOM   2127  CG2 ILE   822       0.148  -7.755  18.201  1.00 96.31           C
ATOM   2128  CD1 ILE   822       1.644  -5.187  19.116  1.00 96.31           C
ATOM   2129  C   ILE   822       1.217  -9.614  20.299  1.00 96.31           C
ATOM   2130  O   ILE   822       0.075  -9.639  20.757  1.00 96.31           O
ATOM   2131  H   ILE   822       3.941  -8.824  19.727  1.00  0.00           H
ATOM   2132  HA  ILE   822       1.388  -7.554  20.684  1.00  0.00           H
ATOM   2133  HB  ILE   822       2.131  -8.452  17.892  1.00  0.00           H
ATOM   2134 HG12 ILE   822       3.315  -6.367  18.494  1.00  0.00           H
ATOM   2135 HG13 ILE   822       2.119  -6.115  17.245  1.00  0.00           H
ATOM   2136 HG21 ILE   822       0.007  -7.308  17.217  1.00  0.00           H
ATOM   2137 HG22 ILE   822      -0.228  -8.778  18.165  1.00  0.00           H
ATOM   2138 HG23 ILE   822      -0.428  -7.198  18.939  1.00  0.00           H
ATOM   2139 HD11 ILE   822       2.169  -4.266  18.863  1.00  0.00           H
ATOM   2140 HD12 ILE   822       0.588  -5.060  18.879  1.00  0.00           H
ATOM   2141 HD13 ILE   822       1.760  -5.368  20.183  1.00  0.00           H
ATOM   2142  N   GLY   823       1.939 -10.730  20.156  1.00 34.95           N
ATOM   2143  CA  GLY   823       1.466 -12.071  20.504  1.00 34.95           C
ATOM   2144  C   GLY   823       1.497 -12.336  22.009  1.00 34.95           C
ATOM   2145  O   GLY   823       2.470 -12.879  22.524  1.00 34.95           O
ATOM   2146  H   GLY   823       2.899 -10.658  19.835  1.00  0.00           H
ATOM   2147  HA2 GLY   823       2.109 -12.809  20.023  1.00  0.00           H
ATOM   2148  HA3 GLY   823       0.449 -12.213  20.139  1.00  0.00           H
ATOM   2149  N   ILE   824       0.405 -12.018  22.710  1.00 51.86           N
ATOM   2150  CA  ILE   824       0.206 -12.408  24.116  1.00 51.86           C
ATOM   2151  CB  ILE   824      -0.823 -11.495  24.830  1.00 51.86           C
ATOM   2152  CG1 ILE   824      -0.405 -10.007  24.715  1.00 51.86           C
ATOM   2153  CG2 ILE   824      -0.951 -11.897  26.316  1.00 51.86           C
ATOM   2154  CD1 ILE   824      -1.388  -9.017  25.355  1.00 51.86           C
ATOM   2155  C   ILE   824      -0.150 -13.904  24.179  1.00 51.86           C
ATOM   2156  O   ILE   824      -1.319 -14.281  24.228  1.00 51.86           O
ATOM   2157  H   ILE   824      -0.351 -11.557  22.225  1.00  0.00           H
ATOM   2158  HA  ILE   824       1.156 -12.285  24.639  1.00  0.00           H
ATOM   2159  HB  ILE   824      -1.795 -11.620  24.350  1.00  0.00           H
ATOM   2160 HG12 ILE   824      -0.325  -9.737  23.663  1.00  0.00           H
ATOM   2161 HG13 ILE   824       0.576  -9.872  25.173  1.00  0.00           H
ATOM   2162 HG21 ILE   824      -1.736 -11.319  26.802  1.00  0.00           H
ATOM   2163 HG22 ILE   824      -1.233 -12.945  26.411  1.00  0.00           H
ATOM   2164 HG23 ILE   824      -0.006 -11.737  26.836  1.00  0.00           H
ATOM   2165 HD11 ILE   824      -1.089  -8.000  25.101  1.00  0.00           H
ATOM   2166 HD12 ILE   824      -2.395  -9.197  24.976  1.00  0.00           H
ATOM   2167 HD13 ILE   824      -1.381  -9.117  26.440  1.00  0.00           H
ATOM   2168  N   GLY   825       0.876 -14.752  24.099  1.00 64.20           N
ATOM   2169  CA  GLY   825       0.748 -16.209  24.049  1.00 64.20           C
ATOM   2170  C   GLY   825       0.655 -16.777  22.628  1.00 64.20           C
ATOM   2171  O   GLY   825       0.184 -16.136  21.687  1.00 64.20           O
ATOM   2172  H   GLY   825       1.781 -14.352  23.877  1.00  0.00           H
ATOM   2173  HA2 GLY   825      -0.136 -16.525  24.602  1.00  0.00           H
ATOM   2174  HA3 GLY   825       1.621 -16.642  24.538  1.00  0.00           H
ATOM   2175  N   ASN   826       1.185 -17.990  22.460  1.00 93.16           N
ATOM   2176  CA  ASN   826       1.391 -18.643  21.169  1.00 93.16           C
ATOM   2177  CB  ASN   826       2.556 -17.951  20.419  1.00 93.16           C
ATOM   2178  CG  ASN   826       3.803 -17.722  21.266  1.00 93.16           C
ATOM   2179  OD1 ASN   826       3.885 -16.799  22.054  1.00 93.16           O
ATOM   2180  ND2 ASN   826       4.853 -18.479  21.060  1.00 93.16           N
ATOM   2181  C   ASN   826       1.662 -20.146  21.358  1.00 93.16           C
ATOM   2182  O   ASN   826       2.076 -20.580  22.432  1.00 93.16           O
ATOM   2183  H   ASN   826       1.591 -18.448  23.265  1.00  0.00           H
ATOM   2184  HA  ASN   826       0.480 -18.539  20.577  1.00  0.00           H
ATOM   2185  HB2 ASN   826       2.824 -18.520  19.530  1.00  0.00           H
ATOM   2186  HB3 ASN   826       2.218 -16.970  20.088  1.00  0.00           H
ATOM   2187 HD21 ASN   826       4.801 -19.300  20.468  1.00  0.00           H
ATOM   2188 HD22 ASN   826       5.664 -18.265  21.613  1.00  0.00           H
ATOM   2189  N   LYS   827       1.628 -20.913  20.259  1.00 66.45           N
ATOM   2190  CA  LYS   827       2.350 -22.194  20.182  1.00 66.45           C
ATOM   2191  CB  LYS   827       2.149 -22.847  18.805  1.00 66.45           C
ATOM   2192  CG  LYS   827       0.729 -23.329  18.476  1.00 66.45           C
ATOM   2193  CD  LYS   827       0.726 -23.913  17.051  1.00 66.45           C
ATOM   2194  CE  LYS   827      -0.642 -24.444  16.603  1.00 66.45           C
ATOM   2195  NZ  LYS   827      -1.006 -25.711  17.287  1.00 66.45           N
ATOM   2196  C   LYS   827       3.852 -21.952  20.389  1.00 66.45           C
ATOM   2197  O   LYS   827       4.380 -20.975  19.864  1.00 66.45           O
ATOM   2198  H   LYS   827       1.380 -20.466  19.392  1.00  0.00           H
ATOM   2199  HA  LYS   827       1.997 -22.859  20.973  1.00  0.00           H
ATOM   2200  HB2 LYS   827       2.811 -23.712  18.740  1.00  0.00           H
ATOM   2201  HB3 LYS   827       2.461 -22.129  18.044  1.00  0.00           H
ATOM   2202  HG2 LYS   827       0.032 -22.491  18.527  1.00  0.00           H
ATOM   2203  HG3 LYS   827       0.431 -24.093  19.195  1.00  0.00           H
ATOM   2204  HD2 LYS   827       1.029 -23.126  16.357  1.00  0.00           H
ATOM   2205  HD3 LYS   827       1.469 -24.710  16.975  1.00  0.00           H
ATOM   2206  HE2 LYS   827      -0.598 -24.613  15.522  1.00  0.00           H
ATOM   2207  HE3 LYS   827      -1.398 -23.674  16.788  1.00  0.00           H
ATOM   2208  HZ1 LYS   827      -1.903 -26.050  16.959  1.00  0.00           H
ATOM   2209  HZ2 LYS   827      -1.061 -25.573  18.288  1.00  0.00           H
ATOM   2210  HZ3 LYS   827      -0.310 -26.422  17.098  1.00  0.00           H
ATOM   2211  N   SER   828       4.567 -22.973  20.863  1.00110.46           N
ATOM   2212  CA  SER   828       6.043 -23.027  20.830  1.00110.46           C
ATOM   2213  CB  SER   828       6.512 -24.081  21.846  1.00110.46           C
ATOM   2214  OG  SER   828       7.887 -23.955  22.129  1.00110.46           O
ATOM   2215  C   SER   828       6.626 -23.259  19.410  1.00110.46           C
ATOM   2216  O   SER   828       7.839 -23.334  19.230  1.00110.46           O
ATOM   2217  H   SER   828       4.070 -23.760  21.248  1.00  0.00           H
ATOM   2218  HA  SER   828       6.425 -22.062  21.167  1.00  0.00           H
ATOM   2219  HB2 SER   828       6.308 -25.081  21.462  1.00  0.00           H
ATOM   2220  HB3 SER   828       5.961 -23.943  22.778  1.00  0.00           H
ATOM   2221  HG  SER   828       8.109 -24.469  22.912  1.00  0.00           H
ATOM   2222  N   ARG   829       5.759 -23.431  18.397  1.00107.25           N
ATOM   2223  CA  ARG   829       6.061 -23.658  16.971  1.00107.25           C
ATOM   2224  CB  ARG   829       6.180 -25.175  16.673  1.00107.25           C
ATOM   2225  CG  ARG   829       7.159 -25.988  17.546  1.00107.25           C
ATOM   2226  CD  ARG   829       8.637 -25.609  17.375  1.00107.25           C
ATOM   2227  NE  ARG   829       9.258 -26.257  16.204  1.00107.25           N
ATOM   2228  CZ  ARG   829      10.544 -26.239  15.912  1.00107.25           C
ATOM   2229  NH1 ARG   829      11.404 -25.568  16.625  1.00107.25           N
ATOM   2230  NH2 ARG   829      10.997 -26.910  14.893  1.00107.25           N
ATOM   2231  C   ARG   829       4.961 -23.013  16.110  1.00107.25           C
ATOM   2232  O   ARG   829       5.217 -21.907  15.586  1.00107.25           O
ATOM   2233  OXT ARG   829       3.802 -23.444  16.303  1.00107.25           O
ATOM   2234  H   ARG   829       4.784 -23.271  18.592  1.00  0.00           H
ATOM   2235  HA  ARG   829       6.988 -23.150  16.711  1.00  0.00           H
ATOM   2236  HB2 ARG   829       5.194 -25.624  16.800  1.00  0.00           H
ATOM   2237  HB3 ARG   829       6.460 -25.301  15.626  1.00  0.00           H
ATOM   2238  HG2 ARG   829       6.887 -25.870  18.595  1.00  0.00           H
ATOM   2239  HG3 ARG   829       7.041 -27.047  17.314  1.00  0.00           H
ATOM   2240  HD2 ARG   829       8.733 -24.527  17.285  1.00  0.00           H
ATOM   2241  HD3 ARG   829       9.168 -25.926  18.275  1.00  0.00           H
ATOM   2242  HE  ARG   829       8.649 -26.785  15.604  1.00  0.00           H
ATOM   2243 HH11 ARG   829      11.063 -25.042  17.413  1.00  0.00           H
ATOM   2244 HH12 ARG   829      12.382 -25.577  16.407  1.00  0.00           H
ATOM   2245 HH21 ARG   829      10.372 -27.467  14.339  1.00  0.00           H
ATOM   2246 HH22 ARG   829      11.980 -26.917  14.693  1.00  0.00           H
END
