# Supplementary material for: Cytokinin perception in potato: new features of canonical players
Source: J Exp Bot. 2018 May 24;69(16):3839–53. doi: 10.1093/jxb/ery199 (PMC6054150; doi:10.1093/jxb/ery199)
Supplement: Supplementary Dataset S1 [file ery199_suppl_supplementary_dataset_s1.zip › Supplementary_File/05_REC-domain/alignment_files/StHK2_RD.ali]

>P1;4EUKA
structureX:4EUK.pdb:776  :A:922:A:MOL_ID  1; MOLECULE  HISTIDINE KINASE 5; CHAIN  A; FRAGMENT  RESPONSE REGULATORY DOMAIN, UNP RESIDUES 774-922; SYNONYM  ARABIDOPSIS HISTIDINE KINASE 5, ATHK5, PROTEIN AUT HIS-KINASE 5, PROTEIN CYTOKININ-INDEPENDENT 2; EC  2.7.13.3; ENGINEERED  YES; MOL_ID  2; MOLECULE  HISTIDINE-CONTAINING PHOSPHOTRANSFER PROTEIN 1; CHAIN  B; ENGINEERED  YES:MOL_ID  1; ORGANISM_SCIENTIFIC  ARABIDOPSIS THALIANA; ORGANISM_COMMON  MOUSE-EAR CRESS,THALE-CRESS; ORGANISM_TAXID  3702; GENE  AHK5, AT5G10720, CKI2, MAJ23.80; EXPRESSION_SYSTEM  ESCHERICHIA COLI; EXPRESSION_SYSTEM_TAXID  562; EXPRESSION_SYSTEM_STRAIN  ROSETTA2 (DE3); EXPRESSION_SYSTEM_VECTOR_TYPE  PLASMID; EXPRESSION_SYSTEM_PLASMID  PET28A; MOL_ID  2; ORGANISM_SCIENTIFIC  ARABIDOPSIS THALIANA; ORGANISM_COMMON  MOUSE-EAR CRESS,THALE-CRESS; ORGANISM_TAXID  3702; GENE  AHP1, AT3G21510, ATHP3, MIL23.8; EXPRESSION_SYSTEM  ESCHERICHIA COLI; EXPRESSION_SYSTEM_TAXID  562; EXPRESSION_SYSTEM_STRAIN  ROSETTA2 (DE3); EXPRESSION_SYSTEM_VECTOR_TYPE  PLASMID; EXPRESSION_SYSTEM_PLASMID  PGEX-6P1: 1.95: 0.17
-SKPKILLVEDNKINIMVAKSMMKQLGH-TMDIANNGVEAITAINS-------------SSYDL
VLMDVCMPVLDGLKATRLIRSYEETGNWNAAIEAGVDIS-----------TNRLPIIAMTANTLAE-SSEEC
YANGMDSFISKPVTLQKLRECLQQYLH-*

>P1;3MMNA
structureX:3MMN.pdb:983  :A:1131:A:MOL_ID  1; MOLECULE  HISTIDINE KINASE HOMOLOG; CHAIN  A; FRAGMENT  UNP RESIDUES 944-1122; ENGINEERED  YES:MOL_ID  1; ORGANISM_SCIENTIFIC  ARABIDOPSIS THALIANA; ORGANISM_COMMON  MOUSE-EAR CRESS,THALE-CRESS; ORGANISM_TAXID  3702; GENE  CKI1, AT2G47430; EXPRESSION_SYSTEM  ESCHERICHIA COLI; EXPRESSION_SYSTEM_TAXID  562: 2.20: 0.18
LRGKRVLVVDDNFISRKVATGKLKKMGVSEVEQCDSGKEALRLVTEGLTQREEQGSVDKLPFDY
IFMDCQMPEMDGYEATREIRKVEKS------------------------YGVRTPIIAVSGHDPGSEEARET
IQAGMDAFLDKSLN--QLANVIREIE-$*

>P1;StHK2
sequence:StHK2:     : :     : ::: 0.00: 0.00
LTGKHILVVDDNNVNRRVAEGALKKYGA-IVTCVDSGKAALTHLNPP------------HNFDA
CFMDLQMPEMDGFEATRQIRNLENKYNEKVDSG-----ALLPGM-SARVAHWHTPILAMTADVIQA-TNEEC
MKCGMDDYVSKPFEKGQLYSTVARFFG.*
