# Supplementary material for: Cytokinin perception in potato: new features of canonical players
Source: J Exp Bot. 2018 May 24;69(16):3839–53. doi: 10.1093/jxb/ery199 (PMC6054150; doi:10.1093/jxb/ery199)
Supplement: Supplementary Dataset S1 [file ery199_suppl_supplementary_dataset_s1.zip › Supplementary_File/05_REC-domain/StHK2_RD.pdb]

EXPDTA    THEORETICAL MODEL, MODELLER 9.19 2018/02/12 16:37:22
REMARK   6 MODELLER OBJECTIVE FUNCTION:      3730.1807
REMARK   6 MODELLER BEST TEMPLATE % SEQ ID:  40.146
REMARK   6 SEQUENCE: StHK2
REMARK   6 ALIGNMENT: query-mult.ali
REMARK   6 DOPE score: -14120.85156
REMARK   6 GA341 score: 1.00000
REMARK   6 TEMPLATE: 4EUKA 776:A - 922:A MODELS 2: - 143: AT 32.4%
REMARK   6 TEMPLATE: 3MMNA 983:A - 1:A MODELS 1: - 144: AT 39.4%
HELIX    1   1 ASN   1131  TYR   1144  1                                  14
HELIX    2   2 GLY   1154  LEU   1161  1                                   8
HELIX    3   3 GLY   1181  ASN   1193  1                                  13
HELIX    4   4 LYS   1198  ASP   1200  1                                   3
HELIX    5   5 ILE   1227  ALA   1229  1                                   3
HELIX    6   6 ASN   1231  CYS   1237  1                                   7
HELIX    7   7 LYS   1249  PHE   1259  1                                  11
SHEET    1   1 1 ILE  1124  VAL  1127  0
SHEET    2   2 1 VAL  1148  VAL  1151  0
SHEET    3   3 1 ALA  1169  ASP  1173  0
SHEET    4   4 1 ILE  1219  THR  1223  0
SHEET    5   5 1 ASP  1241  SER  1244  0
ATOM      1  N   LEU  1119      -6.866  27.160  39.509  1.00 50.26           N
ATOM      2  CA  LEU  1119      -5.805  26.201  39.889  1.00 50.26           C
ATOM      3  CB  LEU  1119      -4.413  26.847  39.722  1.00 50.26           C
ATOM      4  CG  LEU  1119      -4.143  27.633  38.428  1.00 50.26           C
ATOM      5  CD1 LEU  1119      -2.732  28.212  38.495  1.00 50.26           C
ATOM      6  CD2 LEU  1119      -4.310  26.822  37.147  1.00 50.26           C
ATOM      7  C   LEU  1119      -5.991  25.686  41.329  1.00 50.26           C
ATOM      8  O   LEU  1119      -5.016  25.552  42.056  1.00 50.26           O
ATOM      9  HA  LEU  1119      -5.853  25.334  39.228  1.00  0.00           H
ATOM     10  HB2 LEU  1119      -4.286  27.553  40.543  1.00  0.00           H
ATOM     11  HB3 LEU  1119      -3.657  26.071  39.829  1.00  0.00           H
ATOM     12  HG  LEU  1119      -4.850  28.456  38.376  1.00  0.00           H
ATOM     13  H1  LEU  1119      -6.749  27.432  38.543  1.00  0.00           H
ATOM     14  H2  LEU  1119      -6.782  27.999  40.075  1.00  0.00           H
ATOM     15  H3  LEU  1119      -7.782  26.757  39.631  1.00  0.00           H
ATOM     16 HD11 LEU  1119      -2.588  28.760  39.425  1.00  0.00           H
ATOM     17 HD12 LEU  1119      -1.996  27.407  38.444  1.00  0.00           H
ATOM     18 HD13 LEU  1119      -2.574  28.893  37.663  1.00  0.00           H
ATOM     19 HD21 LEU  1119      -4.194  27.477  36.283  1.00  0.00           H
ATOM     20 HD22 LEU  1119      -3.534  26.064  37.085  1.00  0.00           H
ATOM     21 HD23 LEU  1119      -5.284  26.340  37.091  1.00  0.00           H
ATOM     22  N   THR  1120      -7.232  25.444  41.772  1.00103.35           N
ATOM     23  CA  THR  1120      -7.491  24.797  43.076  1.00103.35           C
ATOM     24  CB  THR  1120      -8.763  25.351  43.736  1.00103.35           C
ATOM     25  OG1 THR  1120      -8.877  24.837  45.041  1.00103.35           O
ATOM     26  CG2 THR  1120     -10.056  24.996  42.999  1.00103.35           C
ATOM     27  C   THR  1120      -7.538  23.275  42.899  1.00103.35           C
ATOM     28  O   THR  1120      -7.635  22.810  41.765  1.00103.35           O
ATOM     29  H   THR  1120      -7.974  25.335  41.101  1.00  0.00           H
ATOM     30  HA  THR  1120      -6.668  25.020  43.757  1.00  0.00           H
ATOM     31  HB  THR  1120      -8.683  26.437  43.799  1.00  0.00           H
ATOM     32  HG1 THR  1120      -9.641  25.247  45.456  1.00  0.00           H
ATOM     33 HG21 THR  1120     -10.905  25.452  43.508  1.00  0.00           H
ATOM     34 HG22 THR  1120     -10.197  23.914  42.979  1.00  0.00           H
ATOM     35 HG23 THR  1120     -10.021  25.370  41.978  1.00  0.00           H
ATOM     36  N   GLY  1121      -7.448  22.506  43.987  1.00 46.75           N
ATOM     37  CA  GLY  1121      -7.364  21.038  43.933  1.00 46.75           C
ATOM     38  C   GLY  1121      -6.015  20.508  43.429  1.00 46.75           C
ATOM     39  O   GLY  1121      -5.961  19.402  42.904  1.00 46.75           O
ATOM     40  H   GLY  1121      -7.479  22.960  44.890  1.00  0.00           H
ATOM     41  HA2 GLY  1121      -8.142  20.652  43.273  1.00  0.00           H
ATOM     42  HA3 GLY  1121      -7.526  20.634  44.932  1.00  0.00           H
ATOM     43  N   LYS  1122      -4.967  21.338  43.506  1.00136.04           N
ATOM     44  CA  LYS  1122      -3.625  21.103  42.961  1.00136.04           C
ATOM     45  CB  LYS  1122      -3.483  21.851  41.619  1.00136.04           C
ATOM     46  CG  LYS  1122      -4.311  21.244  40.467  1.00136.04           C
ATOM     47  CD  LYS  1122      -3.728  19.887  40.072  1.00136.04           C
ATOM     48  CE  LYS  1122      -4.365  19.258  38.841  1.00136.04           C
ATOM     49  NZ  LYS  1122      -3.795  17.917  38.591  1.00136.04           N
ATOM     50  C   LYS  1122      -2.558  21.539  43.966  1.00136.04           C
ATOM     51  O   LYS  1122      -2.719  22.572  44.624  1.00136.04           O
ATOM     52  H   LYS  1122      -5.102  22.218  43.975  1.00  0.00           H
ATOM     53  HA  LYS  1122      -3.474  20.032  42.806  1.00  0.00           H
ATOM     54  HB2 LYS  1122      -3.784  22.890  41.759  1.00  0.00           H
ATOM     55  HB3 LYS  1122      -2.432  21.850  41.324  1.00  0.00           H
ATOM     56  HG2 LYS  1122      -5.357  21.139  40.751  1.00  0.00           H
ATOM     57  HG3 LYS  1122      -4.259  21.909  39.607  1.00  0.00           H
ATOM     58  HD2 LYS  1122      -3.822  19.188  40.902  1.00  0.00           H
ATOM     59  HD3 LYS  1122      -2.676  20.044  39.846  1.00  0.00           H
ATOM     60  HE2 LYS  1122      -5.450  19.180  38.963  1.00  0.00           H
ATOM     61  HE3 LYS  1122      -4.181  19.894  37.972  1.00  0.00           H
ATOM     62  HZ1 LYS  1122      -3.973  17.656  37.615  1.00  0.00           H
ATOM     63  HZ2 LYS  1122      -2.795  17.896  38.805  1.00  0.00           H
ATOM     64  HZ3 LYS  1122      -4.218  17.233  39.191  1.00  0.00           H
ATOM     65  N   HIS  1123      -1.475  20.773  44.063  1.00103.06           N
ATOM     66  CA  HIS  1123      -0.401  20.943  45.047  1.00103.06           C
ATOM     67  ND1 HIS  1123      -2.517  19.374  46.754  1.00103.06           N
ATOM     68  CG  HIS  1123      -1.125  19.275  46.836  0.75103.06           C
ATOM     69  CB  HIS  1123      -0.138  19.601  45.743  1.00103.06           C
ATOM     70  NE2 HIS  1123      -1.983  18.431  48.674  1.00103.06           N
ATOM     71  CD2 HIS  1123      -0.799  18.697  48.026  1.00103.06           C
ATOM     72  CE1 HIS  1123      -2.992  18.842  47.887  1.00103.06           C
ATOM     73  C   HIS  1123       0.862  21.463  44.367  1.00103.06           C
ATOM     74  O   HIS  1123       1.386  20.812  43.471  1.00103.06           O
ATOM     75  H   HIS  1123      -1.402  19.984  43.415  1.00  0.00           H
ATOM     76  HA  HIS  1123      -0.709  21.664  45.804  1.00  0.00           H
ATOM     77  HB2 HIS  1123       0.855  19.628  46.194  1.00  0.00           H
ATOM     78  HB3 HIS  1123      -0.140  18.795  45.006  1.00  0.00           H
ATOM     79  HD2 HIS  1123       0.196  18.398  48.331  1.00  0.00           H
ATOM     80  HE1 HIS  1123      -4.043  18.722  48.109  1.00  0.00           H
ATOM     81  HE2 HIS  1123      -2.080  17.897  49.525  1.00  0.00           H
ATOM     82  N   ILE  1124       1.391  22.601  44.824  1.00138.63           N
ATOM     83  CA  ILE  1124       2.397  23.376  44.078  1.00138.63           C
ATOM     84  CB  ILE  1124       1.712  24.598  43.421  1.00138.63           C
ATOM     85  CG1 ILE  1124       0.561  24.204  42.464  1.00138.63           C
ATOM     86  CG2 ILE  1124       2.712  25.510  42.693  1.00138.63           C
ATOM     87  CD1 ILE  1124       0.976  23.319  41.280  1.00138.63           C
ATOM     88  C   ILE  1124       3.568  23.788  44.973  1.00138.63           C
ATOM     89  O   ILE  1124       3.353  24.349  46.052  1.00138.63           O
ATOM     90  H   ILE  1124       0.926  23.071  45.584  1.00  0.00           H
ATOM     91  HA  ILE  1124       2.820  22.757  43.286  1.00  0.00           H
ATOM     92  HB  ILE  1124       1.271  25.195  44.220  1.00  0.00           H
ATOM     93 HG12 ILE  1124      -0.218  23.687  43.025  1.00  0.00           H
ATOM     94 HG13 ILE  1124       0.106  25.113  42.068  1.00  0.00           H
ATOM     95 HD11 ILE  1124       1.497  22.429  41.611  1.00  0.00           H
ATOM     96 HD12 ILE  1124       0.090  23.000  40.735  1.00  0.00           H
ATOM     97 HD13 ILE  1124       1.632  23.873  40.615  1.00  0.00           H
ATOM     98 HG21 ILE  1124       3.433  25.932  43.392  1.00  0.00           H
ATOM     99 HG22 ILE  1124       2.171  26.332  42.227  1.00  0.00           H
ATOM    100 HG23 ILE  1124       3.256  24.947  41.933  1.00  0.00           H
ATOM    101  N   LEU  1125       4.791  23.658  44.453  1.00 86.19           N
ATOM    102  CA  LEU  1125       6.031  24.111  45.087  1.00 86.19           C
ATOM    103  CB  LEU  1125       7.014  22.924  45.104  1.00 86.19           C
ATOM    104  CG  LEU  1125       8.424  23.214  45.651  1.00 86.19           C
ATOM    105  CD1 LEU  1125       8.415  23.531  47.147  1.00 86.19           C
ATOM    106  CD2 LEU  1125       9.327  21.998  45.455  1.00 86.19           C
ATOM    107  C   LEU  1125       6.597  25.354  44.378  1.00 86.19           C
ATOM    108  O   LEU  1125       6.727  25.376  43.155  1.00 86.19           O
ATOM    109  H   LEU  1125       4.874  23.241  43.529  1.00  0.00           H
ATOM    110  HA  LEU  1125       5.821  24.383  46.121  1.00  0.00           H
ATOM    111  HB2 LEU  1125       7.119  22.559  44.083  1.00  0.00           H
ATOM    112  HB3 LEU  1125       6.571  22.123  45.695  1.00  0.00           H
ATOM    113  HG  LEU  1125       8.858  24.053  45.110  1.00  0.00           H
ATOM    114 HD21 LEU  1125      10.325  22.200  45.843  1.00  0.00           H
ATOM    115 HD22 LEU  1125       8.910  21.137  45.976  1.00  0.00           H
ATOM    116 HD23 LEU  1125       9.408  21.767  44.394  1.00  0.00           H
ATOM    117 HD11 LEU  1125       9.435  23.663  47.500  1.00  0.00           H
ATOM    118 HD12 LEU  1125       7.968  22.701  47.694  1.00  0.00           H
ATOM    119 HD13 LEU  1125       7.864  24.450  47.334  1.00  0.00           H
ATOM    120  N   VAL  1126       7.073  26.331  45.152  1.00 68.98           N
ATOM    121  CA  VAL  1126       7.977  27.399  44.687  1.00 68.98           C
ATOM    122  CB  VAL  1126       7.333  28.790  44.873  1.00 68.98           C
ATOM    123  CG1 VAL  1126       8.319  29.955  44.697  1.00 68.98           C
ATOM    124  CG2 VAL  1126       6.194  29.020  43.874  1.00 68.98           C
ATOM    125  C   VAL  1126       9.284  27.300  45.464  1.00 68.98           C
ATOM    126  O   VAL  1126       9.259  27.435  46.690  1.00 68.98           O
ATOM    127  H   VAL  1126       6.929  26.247  46.154  1.00  0.00           H
ATOM    128  HA  VAL  1126       8.210  27.265  43.630  1.00  0.00           H
ATOM    129  HB  VAL  1126       6.922  28.850  45.883  1.00  0.00           H
ATOM    130 HG21 VAL  1126       6.596  29.081  42.863  1.00  0.00           H
ATOM    131 HG22 VAL  1126       5.681  29.951  44.108  1.00  0.00           H
ATOM    132 HG23 VAL  1126       5.481  28.198  43.921  1.00  0.00           H
ATOM    133 HG11 VAL  1126       7.798  30.898  44.847  1.00  0.00           H
ATOM    134 HG12 VAL  1126       9.122  29.898  45.431  1.00  0.00           H
ATOM    135 HG13 VAL  1126       8.753  29.931  43.695  1.00  0.00           H
ATOM    136  N   VAL  1127      10.421  27.236  44.767  1.00141.34           N
ATOM    137  CA  VAL  1127      11.746  27.349  45.395  1.00141.34           C
ATOM    138  CB  VAL  1127      12.551  26.032  45.430  1.00141.34           C
ATOM    139  CG1 VAL  1127      11.630  24.819  45.602  1.00141.34           C
ATOM    140  CG2 VAL  1127      13.436  25.753  44.217  1.00141.34           C
ATOM    141  C   VAL  1127      12.512  28.524  44.806  1.00141.34           C
ATOM    142  O   VAL  1127      12.630  28.646  43.587  1.00141.34           O
ATOM    143  H   VAL  1127      10.392  27.164  43.751  1.00  0.00           H
ATOM    144  HA  VAL  1127      11.578  27.587  46.437  1.00  0.00           H
ATOM    145  HB  VAL  1127      13.208  26.085  46.299  1.00  0.00           H
ATOM    146 HG11 VAL  1127      11.206  24.531  44.639  1.00  0.00           H
ATOM    147 HG12 VAL  1127      10.820  25.058  46.280  1.00  0.00           H
ATOM    148 HG13 VAL  1127      12.187  23.987  46.016  1.00  0.00           H
ATOM    149 HG21 VAL  1127      12.814  25.708  43.326  1.00  0.00           H
ATOM    150 HG22 VAL  1127      14.187  26.533  44.097  1.00  0.00           H
ATOM    151 HG23 VAL  1127      13.950  24.800  44.347  1.00  0.00           H
ATOM    152  N   ASP  1128      12.886  29.476  45.663  1.00 85.09           N
ATOM    153  CA  ASP  1128      13.578  30.698  45.238  1.00 85.09           C
ATOM    154  CB  ASP  1128      12.567  31.659  44.578  1.00 85.09           C
ATOM    155  CG  ASP  1128      13.153  32.834  43.782  1.00 85.09           C
ATOM    156  OD1 ASP  1128      14.347  33.190  43.905  1.00 85.09           O
ATOM    157  OD2 ASP  1128      12.469  33.299  42.848  1.00 85.09           O
ATOM    158  C   ASP  1128      14.282  31.374  46.414  1.00 85.09           C
ATOM    159  O   ASP  1128      13.634  31.902  47.319  1.00 85.09           O
ATOM    160  H   ASP  1128      12.751  29.311  46.657  1.00  0.00           H
ATOM    161  HA  ASP  1128      14.342  30.409  44.521  1.00  0.00           H
ATOM    162  HB2 ASP  1128      11.916  31.087  43.921  1.00  0.00           H
ATOM    163  HB3 ASP  1128      11.933  32.068  45.357  1.00  0.00           H
ATOM    164  N   ASP  1129      15.606  31.464  46.354  1.00 71.06           N
ATOM    165  CA  ASP  1129      16.424  32.092  47.401  1.00 71.06           C
ATOM    166  CB  ASP  1129      17.909  32.043  47.007  1.00 71.06           C
ATOM    167  CG  ASP  1129      18.295  32.723  45.680  1.00 71.06           C
ATOM    168  OD1 ASP  1129      17.436  33.120  44.866  1.00 71.06           O
ATOM    169  OD2 ASP  1129      19.095  32.129  44.947  1.00 71.06           O
ATOM    170  C   ASP  1129      16.018  33.544  47.709  1.00 71.06           C
ATOM    171  O   ASP  1129      16.020  33.973  48.865  1.00 71.06           O
ATOM    172  H   ASP  1129      16.062  31.040  45.556  1.00  0.00           H
ATOM    173  HA  ASP  1129      16.293  31.514  48.317  1.00  0.00           H
ATOM    174  HB2 ASP  1129      18.204  30.994  46.961  1.00  0.00           H
ATOM    175  HB3 ASP  1129      18.487  32.503  47.808  1.00  0.00           H
ATOM    176  N   ASN  1130      15.624  34.315  46.694  1.00 55.81           N
ATOM    177  CA  ASN  1130      15.264  35.706  46.880  1.00 55.81           C
ATOM    178  CB  ASN  1130      15.395  36.439  45.539  1.00 55.81           C
ATOM    179  CG  ASN  1130      15.157  37.933  45.674  1.00 55.81           C
ATOM    180  OD1 ASN  1130      14.474  38.416  46.566  1.00 55.81           O
ATOM    181  ND2 ASN  1130      15.789  38.733  44.851  1.00 55.81           N
ATOM    182  C   ASN  1130      13.873  35.804  47.522  1.00 55.81           C
ATOM    183  O   ASN  1130      12.853  35.682  46.845  1.00 55.81           O
ATOM    184  H   ASN  1130      15.567  33.897  45.766  1.00  0.00           H
ATOM    185  HA  ASN  1130      15.985  36.154  47.568  1.00  0.00           H
ATOM    186  HB2 ASN  1130      14.696  36.020  44.820  1.00  0.00           H
ATOM    187  HB3 ASN  1130      16.401  36.276  45.153  1.00  0.00           H
ATOM    188 HD21 ASN  1130      16.392  38.350  44.144  1.00  0.00           H
ATOM    189 HD22 ASN  1130      15.713  39.719  45.024  1.00  0.00           H
ATOM    190  N   ASN  1131      13.838  36.258  48.777  1.00 37.93           N
ATOM    191  CA  ASN  1131      12.611  36.431  49.561  1.00 37.93           C
ATOM    192  CB  ASN  1131      12.984  36.995  50.947  1.00 37.93           C
ATOM    193  CG  ASN  1131      13.885  36.069  51.751  1.00 37.93           C
ATOM    194  OD1 ASN  1131      13.868  34.863  51.597  1.00 37.93           O
ATOM    195  ND2 ASN  1131      14.716  36.587  52.622  1.00 37.93           N
ATOM    196  C   ASN  1131      11.532  37.291  48.878  1.00 37.93           C
ATOM    197  O   ASN  1131      10.349  36.980  49.026  1.00 37.93           O
ATOM    198  H   ASN  1131      14.719  36.254  49.272  1.00  0.00           H
ATOM    199  HA  ASN  1131      12.154  35.453  49.706  1.00  0.00           H
ATOM    200  HB2 ASN  1131      13.479  37.958  50.820  1.00  0.00           H
ATOM    201  HB3 ASN  1131      12.074  37.153  51.525  1.00  0.00           H
ATOM    202 HD21 ASN  1131      15.311  35.928  53.099  1.00  0.00           H
ATOM    203 HD22 ASN  1131      14.782  37.575  52.773  1.00  0.00           H
ATOM    204  N   VAL  1132      11.890  38.310  48.080  1.00 89.79           N
ATOM    205  CA  VAL  1132      10.882  39.093  47.340  1.00 89.79           C
ATOM    206  CB  VAL  1132      11.343  40.545  47.072  1.00 89.79           C
ATOM    207  CG1 VAL  1132      12.089  40.763  45.749  1.00 89.79           C
ATOM    208  CG2 VAL  1132      10.132  41.486  47.063  1.00 89.79           C
ATOM    209  C   VAL  1132      10.394  38.382  46.076  1.00 89.79           C
ATOM    210  O   VAL  1132       9.206  38.447  45.780  1.00 89.79           O
ATOM    211  H   VAL  1132      12.877  38.456  47.884  1.00  0.00           H
ATOM    212  HA  VAL  1132      10.010  39.168  47.989  1.00  0.00           H
ATOM    213  HB  VAL  1132      11.994  40.857  47.890  1.00  0.00           H
ATOM    214 HG21 VAL  1132      10.464  42.513  46.909  1.00  0.00           H
ATOM    215 HG22 VAL  1132       9.441  41.210  46.265  1.00  0.00           H
ATOM    216 HG23 VAL  1132       9.613  41.433  48.020  1.00  0.00           H
ATOM    217 HG11 VAL  1132      11.420  40.619  44.901  1.00  0.00           H
ATOM    218 HG12 VAL  1132      12.478  41.782  45.718  1.00  0.00           H
ATOM    219 HG13 VAL  1132      12.926  40.078  45.671  1.00  0.00           H
ATOM    220  N   ASN  1133      11.239  37.596  45.398  1.00 75.78           N
ATOM    221  CA  ASN  1133      10.803  36.757  44.273  1.00 75.78           C
ATOM    222  CB  ASN  1133      12.008  36.199  43.493  1.00 75.78           C
ATOM    223  CG  ASN  1133      12.966  37.170  42.828  1.00 75.78           C
ATOM    224  OD1 ASN  1133      13.925  36.774  42.182  1.00 75.78           O
ATOM    225  ND2 ASN  1133      12.761  38.461  42.929  1.00 75.78           N
ATOM    226  C   ASN  1133       9.910  35.598  44.751  1.00 75.78           C
ATOM    227  O   ASN  1133       8.774  35.491  44.288  1.00 75.78           O
ATOM    228  H   ASN  1133      12.152  37.417  45.799  1.00  0.00           H
ATOM    229  HA  ASN  1133      10.199  37.354  43.589  1.00  0.00           H
ATOM    230  HB2 ASN  1133      11.607  35.580  42.692  1.00  0.00           H
ATOM    231  HB3 ASN  1133      12.589  35.560  44.155  1.00  0.00           H
ATOM    232 HD21 ASN  1133      12.004  38.799  43.492  1.00  0.00           H
ATOM    233 HD22 ASN  1133      13.424  39.059  42.470  1.00  0.00           H
ATOM    234  N   ARG  1134      10.296  34.932  45.851  1.00110.00           N
ATOM    235  CA  ARG  1134       9.520  33.860  46.493  1.00110.00           C
ATOM    236  CB  ARG  1134      10.343  33.257  47.652  1.00110.00           C
ATOM    237  CG  ARG  1134       9.776  31.922  48.174  1.00110.00           C
ATOM    238  CD  ARG  1134      10.828  30.963  48.769  1.00110.00           C
ATOM    239  NE  ARG  1134      11.315  31.314  50.121  1.00110.00           N
ATOM    240  CZ  ARG  1134      12.164  32.256  50.489  1.00110.00           C
ATOM    241  NH1 ARG  1134      12.796  33.031  49.669  1.00110.00           N
ATOM    242  NH2 ARG  1134      12.457  32.426  51.743  1.00110.00           N
ATOM    243  C   ARG  1134       8.136  34.337  46.930  1.00110.00           C
ATOM    244  O   ARG  1134       7.150  33.733  46.519  1.00110.00           O
ATOM    245  H   ARG  1134      11.243  35.098  46.184  1.00  0.00           H
ATOM    246  HA  ARG  1134       9.357  33.079  45.746  1.00  0.00           H
ATOM    247  HB2 ARG  1134      11.350  33.082  47.282  1.00  0.00           H
ATOM    248  HB3 ARG  1134      10.408  33.971  48.475  1.00  0.00           H
ATOM    249  HG2 ARG  1134       8.994  32.117  48.910  1.00  0.00           H
ATOM    250  HG3 ARG  1134       9.315  31.398  47.338  1.00  0.00           H
ATOM    251  HD2 ARG  1134      11.659  30.846  48.078  1.00  0.00           H
ATOM    252  HD3 ARG  1134      10.360  29.980  48.842  1.00  0.00           H
ATOM    253  HE  ARG  1134      11.289  30.565  50.813  1.00  0.00           H
ATOM    254 HH11 ARG  1134      12.919  32.666  48.726  1.00  0.00           H
ATOM    255 HH12 ARG  1134      13.564  33.555  50.064  1.00  0.00           H
ATOM    256 HH21 ARG  1134      12.521  31.562  52.299  1.00  0.00           H
ATOM    257 HH22 ARG  1134      13.165  33.110  51.956  1.00  0.00           H
ATOM    258  N   ARG  1135       8.042  35.529  47.543  1.00132.13           N
ATOM    259  CA  ARG  1135       6.765  36.188  47.896  0.75132.13           C
ATOM    260  CB  ARG  1135       7.004  37.318  48.913  0.75132.13           C
ATOM    261  CG  ARG  1135       7.369  36.823  50.326  0.75132.13           C
ATOM    262  CD  ARG  1135       6.264  35.991  50.997  1.00132.13           C
ATOM    263  NE  ARG  1135       6.554  35.783  52.430  1.00132.13           N
ATOM    264  CZ  ARG  1135       5.754  35.213  53.316  1.00132.13           C
ATOM    265  NH1 ARG  1135       4.604  34.692  53.008  1.00132.13           N
ATOM    266  NH2 ARG  1135       6.102  35.171  54.572  1.00132.13           N
ATOM    267  C   ARG  1135       5.957  36.699  46.692  1.00132.13           C
ATOM    268  O   ARG  1135       4.729  36.676  46.757  1.00132.13           O
ATOM    269  H   ARG  1135       8.912  35.985  47.798  1.00  0.00           H
ATOM    270  HA  ARG  1135       6.121  35.453  48.370  0.75  0.00           H
ATOM    271  HB2 ARG  1135       6.095  37.916  48.993  0.75  0.00           H
ATOM    272  HB3 ARG  1135       7.796  37.972  48.544  0.75  0.00           H
ATOM    273  HG2 ARG  1135       8.277  36.222  50.286  0.75  0.00           H
ATOM    274  HG3 ARG  1135       7.568  37.702  50.942  0.75  0.00           H
ATOM    275  HD2 ARG  1135       5.307  36.508  50.887  1.00  0.00           H
ATOM    276  HD3 ARG  1135       6.191  35.023  50.496  1.00  0.00           H
ATOM    277  HE  ARG  1135       7.442  36.116  52.760  1.00  0.00           H
ATOM    278 HH11 ARG  1135       4.395  34.522  52.013  1.00  0.00           H
ATOM    279 HH12 ARG  1135       4.060  34.178  53.668  1.00  0.00           H
ATOM    280 HH21 ARG  1135       6.994  35.527  54.862  1.00  0.00           H
ATOM    281 HH22 ARG  1135       5.494  34.727  55.233  1.00  0.00           H
ATOM    282  N   VAL  1136       6.588  37.108  45.588  1.00 56.36           N
ATOM    283  CA  VAL  1136       5.880  37.495  44.349  1.00 56.36           C
ATOM    284  CB  VAL  1136       6.788  38.329  43.418  1.00 56.36           C
ATOM    285  CG1 VAL  1136       6.276  38.429  41.973  1.00 56.36           C
ATOM    286  CG2 VAL  1136       6.884  39.765  43.954  1.00 56.36           C
ATOM    287  C   VAL  1136       5.277  36.285  43.632  1.00 56.36           C
ATOM    288  O   VAL  1136       4.084  36.315  43.333  1.00 56.36           O
ATOM    289  H   VAL  1136       7.602  37.124  45.588  1.00  0.00           H
ATOM    290  HA  VAL  1136       5.035  38.127  44.622  1.00  0.00           H
ATOM    291  HB  VAL  1136       7.785  37.889  43.393  1.00  0.00           H
ATOM    292 HG21 VAL  1136       5.916  40.261  43.880  1.00  0.00           H
ATOM    293 HG22 VAL  1136       7.621  40.324  43.377  1.00  0.00           H
ATOM    294 HG23 VAL  1136       7.194  39.760  44.997  1.00  0.00           H
ATOM    295 HG11 VAL  1136       6.906  39.110  41.400  1.00  0.00           H
ATOM    296 HG12 VAL  1136       5.248  38.792  41.957  1.00  0.00           H
ATOM    297 HG13 VAL  1136       6.321  37.455  41.485  1.00  0.00           H
ATOM    298  N   ALA  1137       6.007  35.172  43.523  1.00 98.57           N
ATOM    299  CA  ALA  1137       5.490  33.917  42.971  1.00 98.57           C
ATOM    300  CB  ALA  1137       6.668  32.955  42.783  1.00 98.57           C
ATOM    301  C   ALA  1137       4.375  33.314  43.855  1.00 98.57           C
ATOM    302  O   ALA  1137       3.259  33.106  43.372  1.00 98.57           O
ATOM    303  H   ALA  1137       6.980  35.195  43.817  1.00  0.00           H
ATOM    304  HA  ALA  1137       5.060  34.118  41.989  1.00  0.00           H
ATOM    305  HB1 ALA  1137       7.379  33.373  42.068  1.00  0.00           H
ATOM    306  HB2 ALA  1137       6.311  32.000  42.395  1.00  0.00           H
ATOM    307  HB3 ALA  1137       7.177  32.795  43.734  1.00  0.00           H
ATOM    308  N   GLU  1138       4.564  33.348  45.183  1.00 97.56           N
ATOM    309  CA  GLU  1138       3.523  33.095  46.194  1.00 97.56           C
ATOM    310  CB  GLU  1138       4.027  33.511  47.595  1.00 97.56           C
ATOM    311  CG  GLU  1138       4.127  32.400  48.641  1.00 97.56           C
ATOM    312  CD  GLU  1138       3.443  32.833  49.939  1.00 97.56           C
ATOM    313  OE1 GLU  1138       2.214  32.588  49.990  1.00 97.56           O
ATOM    314  OE2 GLU  1138       3.972  33.779  50.568  1.00 97.56           O
ATOM    315  C   GLU  1138       2.260  33.913  45.916  1.00 97.56           C
ATOM    316  O   GLU  1138       1.151  33.373  45.921  1.00 97.56           O
ATOM    317  H   GLU  1138       5.502  33.562  45.517  1.00  0.00           H
ATOM    318  HA  GLU  1138       3.262  32.038  46.183  1.00  0.00           H
ATOM    319  HB2 GLU  1138       4.995  33.975  47.509  1.00  0.00           H
ATOM    320  HB3 GLU  1138       3.377  34.290  47.995  1.00  0.00           H
ATOM    321  HG2 GLU  1138       3.647  31.492  48.270  1.00  0.00           H
ATOM    322  HG3 GLU  1138       5.182  32.198  48.832  1.00  0.00           H
ATOM    323  N   GLY  1139       2.437  35.228  45.759  1.00 62.81           N
ATOM    324  CA  GLY  1139       1.376  36.218  45.676  0.75 62.81           C
ATOM    325  C   GLY  1139       0.678  36.265  44.321  1.00 62.81           C
ATOM    326  O   GLY  1139      -0.453  36.751  44.268  1.00 62.81           O
ATOM    327  H   GLY  1139       3.389  35.578  45.828  1.00  0.00           H
ATOM    328  HA2 GLY  1139       1.815  37.198  45.866  0.75  0.00           H
ATOM    329  HA3 GLY  1139       0.633  36.009  46.446  0.75  0.00           H
ATOM    330  N   ALA  1140       1.296  35.743  43.260  1.00 41.81           N
ATOM    331  CA  ALA  1140       0.708  35.574  41.934  1.00 41.81           C
ATOM    332  CB  ALA  1140       1.845  35.515  40.906  1.00 41.81           C
ATOM    333  C   ALA  1140      -0.185  34.323  41.862  1.00 41.81           C
ATOM    334  O   ALA  1140      -1.379  34.449  41.578  1.00 41.81           O
ATOM    335  H   ALA  1140       2.263  35.449  43.379  1.00  0.00           H
ATOM    336  HA  ALA  1140       0.087  36.439  41.703  1.00  0.00           H
ATOM    337  HB1 ALA  1140       2.423  36.440  40.935  1.00  0.00           H
ATOM    338  HB2 ALA  1140       2.511  34.682  41.131  1.00  0.00           H
ATOM    339  HB3 ALA  1140       1.436  35.385  39.903  1.00  0.00           H
ATOM    340  N   LEU  1141       0.314  33.170  42.328  1.00133.61           N
ATOM    341  CA  LEU  1141      -0.403  31.884  42.288  1.00133.61           C
ATOM    342  CB  LEU  1141       0.534  30.773  42.819  1.00133.61           C
ATOM    343  CG  LEU  1141       1.371  30.003  41.773  1.00133.61           C
ATOM    344  CD1 LEU  1141       0.502  29.108  40.886  1.00133.61           C
ATOM    345  CD2 LEU  1141       2.202  30.911  40.870  1.00133.61           C
ATOM    346  C   LEU  1141      -1.738  31.909  43.059  1.00133.61           C
ATOM    347  O   LEU  1141      -2.730  31.372  42.559  1.00133.61           O
ATOM    348  H   LEU  1141       1.294  33.152  42.602  1.00  0.00           H
ATOM    349  HA  LEU  1141      -0.658  31.663  41.251  1.00  0.00           H
ATOM    350  HB2 LEU  1141       1.217  31.207  43.550  1.00  0.00           H
ATOM    351  HB3 LEU  1141      -0.063  30.036  43.355  1.00  0.00           H
ATOM    352  HG  LEU  1141       2.060  29.354  42.315  1.00  0.00           H
ATOM    353 HD21 LEU  1141       2.804  30.296  40.201  1.00  0.00           H
ATOM    354 HD22 LEU  1141       1.561  31.562  40.278  1.00  0.00           H
ATOM    355 HD23 LEU  1141       2.882  31.508  41.472  1.00  0.00           H
ATOM    356 HD11 LEU  1141      -0.004  28.364  41.500  1.00  0.00           H
ATOM    357 HD12 LEU  1141      -0.233  29.692  40.337  1.00  0.00           H
ATOM    358 HD13 LEU  1141       1.133  28.578  40.171  1.00  0.00           H
ATOM    359  N   LYS  1142      -1.850  32.724  44.123  1.00130.48           N
ATOM    360  CA  LYS  1142      -3.126  32.908  44.846  1.00130.48           C
ATOM    361  CB  LYS  1142      -2.970  33.761  46.122  1.00130.48           C
ATOM    362  CG  LYS  1142      -1.944  33.316  47.177  1.00130.48           C
ATOM    363  CD  LYS  1142      -1.830  31.800  47.412  1.00130.48           C
ATOM    364  CE  LYS  1142      -0.838  31.490  48.542  1.00130.48           C
ATOM    365  NZ  LYS  1142       0.569  31.622  48.097  1.00130.48           N
ATOM    366  C   LYS  1142      -4.243  33.514  43.983  1.00130.48           C
ATOM    367  O   LYS  1142      -5.401  33.179  44.203  1.00130.48           O
ATOM    368  H   LYS  1142      -1.004  33.157  44.472  1.00  0.00           H
ATOM    369  HA  LYS  1142      -3.491  31.920  45.140  1.00  0.00           H
ATOM    370  HB2 LYS  1142      -2.731  34.786  45.834  1.00  0.00           H
ATOM    371  HB3 LYS  1142      -3.944  33.784  46.614  1.00  0.00           H
ATOM    372  HG2 LYS  1142      -2.209  33.794  48.122  1.00  0.00           H
ATOM    373  HG3 LYS  1142      -0.978  33.711  46.891  1.00  0.00           H
ATOM    374  HD2 LYS  1142      -2.812  31.412  47.687  1.00  0.00           H
ATOM    375  HD3 LYS  1142      -1.501  31.301  46.501  1.00  0.00           H
ATOM    376  HE2 LYS  1142      -1.011  30.475  48.907  1.00  0.00           H
ATOM    377  HE3 LYS  1142      -1.026  32.178  49.372  1.00  0.00           H
ATOM    378  HZ1 LYS  1142       1.178  31.808  48.902  1.00  0.00           H
ATOM    379  HZ2 LYS  1142       0.899  30.790  47.634  1.00  0.00           H
ATOM    380  HZ3 LYS  1142       0.686  32.410  47.466  1.00  0.00           H
ATOM    381  N   LYS  1143      -3.941  34.396  43.014  1.00 88.71           N
ATOM    382  CA  LYS  1143      -4.975  35.020  42.148  1.00 88.71           C
ATOM    383  CB  LYS  1143      -4.440  36.240  41.374  1.00 88.71           C
ATOM    384  CG  LYS  1143      -4.396  37.545  42.187  1.00 88.71           C
ATOM    385  CD  LYS  1143      -3.357  37.501  43.307  1.00 88.71           C
ATOM    386  CE  LYS  1143      -3.150  38.878  43.940  1.00 88.71           C
ATOM    387  NZ  LYS  1143      -2.157  38.793  45.038  1.00 88.71           N
ATOM    388  C   LYS  1143      -5.568  34.019  41.158  1.00 88.71           C
ATOM    389  O   LYS  1143      -6.777  33.995  40.976  1.00 88.71           O
ATOM    390  H   LYS  1143      -2.962  34.528  42.781  1.00  0.00           H
ATOM    391  HA  LYS  1143      -5.817  35.340  42.765  1.00  0.00           H
ATOM    392  HB2 LYS  1143      -3.454  36.021  40.960  1.00  0.00           H
ATOM    393  HB3 LYS  1143      -5.107  36.425  40.530  1.00  0.00           H
ATOM    394  HG2 LYS  1143      -5.382  37.746  42.610  1.00  0.00           H
ATOM    395  HG3 LYS  1143      -4.142  38.358  41.506  1.00  0.00           H
ATOM    396  HD2 LYS  1143      -3.679  36.798  44.076  1.00  0.00           H
ATOM    397  HD3 LYS  1143      -2.419  37.159  42.871  1.00  0.00           H
ATOM    398  HE2 LYS  1143      -2.796  39.563  43.164  1.00  0.00           H
ATOM    399  HE3 LYS  1143      -4.107  39.252  44.316  1.00  0.00           H
ATOM    400  HZ1 LYS  1143      -1.856  39.709  45.342  1.00  0.00           H
ATOM    401  HZ2 LYS  1143      -2.539  38.285  45.823  1.00  0.00           H
ATOM    402  HZ3 LYS  1143      -1.349  38.259  44.714  1.00  0.00           H
ATOM    403  N   TYR  1144      -4.756  33.067  40.705  1.00 95.96           N
ATOM    404  CA  TYR  1144      -5.205  31.903  39.937  1.00 95.96           C
ATOM    405  CB  TYR  1144      -4.057  31.454  39.024  1.00 95.96           C
ATOM    406  CG  TYR  1144      -3.609  32.532  38.054  1.00 95.96           C
ATOM    407  CD1 TYR  1144      -4.447  32.881  36.976  1.00 95.96           C
ATOM    408  CD2 TYR  1144      -2.378  33.197  38.232  1.00 95.96           C
ATOM    409  CE1 TYR  1144      -4.061  33.891  36.078  1.00 95.96           C
ATOM    410  CE2 TYR  1144      -1.976  34.191  37.317  1.00 95.96           C
ATOM    411  CZ  TYR  1144      -2.821  34.537  36.241  1.00 95.96           C
ATOM    412  OH  TYR  1144      -2.454  35.499  35.360  1.00 95.96           O
ATOM    413  C   TYR  1144      -5.785  30.775  40.821  1.00 95.96           C
ATOM    414  O   TYR  1144      -6.121  29.697  40.322  1.00 95.96           O
ATOM    415  H   TYR  1144      -3.778  33.124  40.945  1.00  0.00           H
ATOM    416  HA  TYR  1144      -6.021  32.225  39.288  1.00  0.00           H
ATOM    417  HB2 TYR  1144      -3.213  31.130  39.634  1.00  0.00           H
ATOM    418  HB3 TYR  1144      -4.390  30.603  38.436  1.00  0.00           H
ATOM    419  HD1 TYR  1144      -5.389  32.370  36.834  1.00  0.00           H
ATOM    420  HD2 TYR  1144      -1.733  32.929  39.056  1.00  0.00           H
ATOM    421  HE1 TYR  1144      -4.701  34.174  35.254  1.00  0.00           H
ATOM    422  HE2 TYR  1144      -1.028  34.694  37.436  1.00  0.00           H
ATOM    423  HH  TYR  1144      -1.562  35.338  35.007  1.00  0.00           H
ATOM    424  N   GLY  1145      -5.981  31.023  42.121  1.00 43.24           N
ATOM    425  CA  GLY  1145      -6.657  30.119  43.054  1.00 43.24           C
ATOM    426  C   GLY  1145      -5.842  28.900  43.489  1.00 43.24           C
ATOM    427  O   GLY  1145      -6.445  27.910  43.892  1.00 43.24           O
ATOM    428  H   GLY  1145      -5.747  31.941  42.475  1.00  0.00           H
ATOM    429  HA2 GLY  1145      -6.903  30.682  43.955  1.00  0.00           H
ATOM    430  HA3 GLY  1145      -7.589  29.770  42.610  1.00  0.00           H
ATOM    431  N   ALA  1146      -4.517  28.914  43.316  1.00 76.50           N
ATOM    432  CA  ALA  1146      -3.631  27.899  43.890  1.00 76.50           C
ATOM    433  CB  ALA  1146      -2.380  27.764  43.016  1.00 76.50           C
ATOM    434  C   ALA  1146      -3.253  28.239  45.340  1.00 76.50           C
ATOM    435  O   ALA  1146      -2.948  29.394  45.655  1.00 76.50           O
ATOM    436  H   ALA  1146      -4.082  29.767  42.988  1.00  0.00           H
ATOM    437  HA  ALA  1146      -4.139  26.934  43.899  1.00  0.00           H
ATOM    438  HB1 ALA  1146      -1.684  27.059  43.472  1.00  0.00           H
ATOM    439  HB2 ALA  1146      -2.645  27.387  42.032  1.00  0.00           H
ATOM    440  HB3 ALA  1146      -1.895  28.733  42.915  1.00  0.00           H
ATOM    441  N   ILE  1147      -3.082  27.205  46.167  1.00182.90           N
ATOM    442  CA  ILE  1147      -2.191  27.251  47.337  0.75182.90           C
ATOM    443  CB  ILE  1147      -2.792  26.507  48.552  0.75182.90           C
ATOM    444  CG1 ILE  1147      -3.133  25.014  48.342  1.00182.90           C
ATOM    445  CG2 ILE  1147      -4.049  27.262  49.020  0.50182.90           C
ATOM    446  CD1 ILE  1147      -1.917  24.079  48.301  1.00182.90           C
ATOM    447  C   ILE  1147      -0.784  26.780  46.942  1.00182.90           C
ATOM    448  O   ILE  1147      -0.580  26.296  45.832  1.00182.90           O
ATOM    449  H   ILE  1147      -3.246  26.287  45.776  1.00  0.00           H
ATOM    450  HA  ILE  1147      -2.076  28.291  47.640  0.75  0.00           H
ATOM    451  HB  ILE  1147      -2.073  26.572  49.370  0.75  0.00           H
ATOM    452 HG12 ILE  1147      -3.752  24.686  49.179  1.00  0.00           H
ATOM    453 HG13 ILE  1147      -3.719  24.884  47.432  1.00  0.00           H
ATOM    454 HD11 ILE  1147      -2.261  23.045  48.338  1.00  0.00           H
ATOM    455 HD12 ILE  1147      -1.358  24.217  47.378  1.00  0.00           H
ATOM    456 HD13 ILE  1147      -1.270  24.267  49.159  1.00  0.00           H
ATOM    457 HG21 ILE  1147      -4.410  26.836  49.957  0.50  0.00           H
ATOM    458 HG22 ILE  1147      -3.819  28.314  49.185  0.50  0.00           H
ATOM    459 HG23 ILE  1147      -4.839  27.184  48.272  0.50  0.00           H
ATOM    460  N   VAL  1148       0.217  27.113  47.759  1.00 90.23           N
ATOM    461  CA  VAL  1148       1.641  26.973  47.415  1.00 90.23           C
ATOM    462  CB  VAL  1148       2.202  28.271  46.784  1.00 90.23           C
ATOM    463  CG1 VAL  1148       3.588  28.056  46.178  1.00 90.23           C
ATOM    464  CG2 VAL  1148       1.329  28.877  45.676  1.00 90.23           C
ATOM    465  C   VAL  1148       2.428  26.638  48.682  1.00 90.23           C
ATOM    466  O   VAL  1148       2.197  27.283  49.705  1.00 90.23           O
ATOM    467  H   VAL  1148       0.008  27.454  48.685  1.00  0.00           H
ATOM    468  HA  VAL  1148       1.762  26.157  46.702  1.00  0.00           H
ATOM    469  HB  VAL  1148       2.288  29.029  47.564  1.00  0.00           H
ATOM    470 HG21 VAL  1148       1.819  29.761  45.271  1.00  0.00           H
ATOM    471 HG22 VAL  1148       1.197  28.147  44.876  1.00  0.00           H
ATOM    472 HG23 VAL  1148       0.353  29.166  46.061  1.00  0.00           H
ATOM    473 HG11 VAL  1148       3.954  28.980  45.731  1.00  0.00           H
ATOM    474 HG12 VAL  1148       3.551  27.273  45.418  1.00  0.00           H
ATOM    475 HG13 VAL  1148       4.291  27.761  46.950  1.00  0.00           H
ATOM    476  N   THR  1149       3.372  25.699  48.611  1.00115.87           N
ATOM    477  CA  THR  1149       4.446  25.540  49.609  1.00115.87           C
ATOM    478  CB  THR  1149       4.598  24.081  50.058  1.00115.87           C
ATOM    479  OG1 THR  1149       5.559  24.016  51.082  1.00115.87           O
ATOM    480  CG2 THR  1149       5.054  23.123  48.964  1.00115.87           C
ATOM    481  C   THR  1149       5.760  26.135  49.089  1.00115.87           C
ATOM    482  O   THR  1149       5.974  26.213  47.878  1.00115.87           O
ATOM    483  H   THR  1149       3.512  25.239  47.714  1.00  0.00           H
ATOM    484  HA  THR  1149       4.178  26.103  50.502  1.00  0.00           H
ATOM    485  HB  THR  1149       3.645  23.729  50.454  1.00  0.00           H
ATOM    486 HG21 THR  1149       4.302  23.070  48.179  1.00  0.00           H
ATOM    487 HG22 THR  1149       5.194  22.126  49.379  1.00  0.00           H
ATOM    488 HG23 THR  1149       5.990  23.463  48.531  1.00  0.00           H
ATOM    489  HG1 THR  1149       5.872  23.108  51.118  1.00  0.00           H
ATOM    490  N   CYS  1150       6.573  26.702  49.982  1.00 48.91           N
ATOM    491  CA  CYS  1150       7.646  27.633  49.622  1.00 48.91           C
ATOM    492  CB  CYS  1150       7.205  29.073  49.911  1.00 48.91           C
ATOM    493  SG  CYS  1150       5.688  29.447  48.988  1.00 48.91           S
ATOM    494  C   CYS  1150       8.962  27.297  50.324  1.00 48.91           C
ATOM    495  O   CYS  1150       8.966  27.005  51.518  1.00 48.91           O
ATOM    496  H   CYS  1150       6.409  26.532  50.963  1.00  0.00           H
ATOM    497  HA  CYS  1150       7.828  27.558  48.553  1.00  0.00           H
ATOM    498  HB2 CYS  1150       7.025  29.190  50.981  1.00  0.00           H
ATOM    499  HB3 CYS  1150       7.995  29.761  49.610  1.00  0.00           H
ATOM    500  HG  CYS  1150       6.131  29.019  47.798  1.00  0.00           H
ATOM    501  N   VAL  1151      10.061  27.358  49.569  1.00 71.12           N
ATOM    502  CA  VAL  1151      11.357  26.766  49.936  1.00 71.12           C
ATOM    503  CB  VAL  1151      11.403  25.332  49.369  1.00 71.12           C
ATOM    504  CG1 VAL  1151      12.801  24.730  49.283  1.00 71.12           C
ATOM    505  CG2 VAL  1151      10.554  24.368  50.206  1.00 71.12           C
ATOM    506  C   VAL  1151      12.538  27.625  49.457  1.00 71.12           C
ATOM    507  O   VAL  1151      12.445  28.331  48.452  1.00 71.12           O
ATOM    508  H   VAL  1151       9.940  27.572  48.584  1.00  0.00           H
ATOM    509  HA  VAL  1151      11.429  26.712  51.023  1.00  0.00           H
ATOM    510  HB  VAL  1151      10.995  25.353  48.365  1.00  0.00           H
ATOM    511 HG21 VAL  1151      10.906  24.358  51.237  1.00  0.00           H
ATOM    512 HG22 VAL  1151      10.628  23.358  49.801  1.00  0.00           H
ATOM    513 HG23 VAL  1151       9.506  24.658  50.185  1.00  0.00           H
ATOM    514 HG11 VAL  1151      13.415  25.271  48.563  1.00  0.00           H
ATOM    515 HG12 VAL  1151      12.725  23.701  48.947  1.00  0.00           H
ATOM    516 HG13 VAL  1151      13.256  24.762  50.268  1.00  0.00           H
ATOM    517  N   ASP  1152      13.659  27.555  50.180  1.00150.18           N
ATOM    518  CA  ASP  1152      14.716  28.574  50.131  1.00150.18           C
ATOM    519  CB  ASP  1152      14.935  29.157  51.551  1.00150.18           C
ATOM    520  CG  ASP  1152      13.700  29.705  52.300  1.00150.18           C
ATOM    521  OD1 ASP  1152      12.548  29.573  51.826  1.00150.18           O
ATOM    522  OD2 ASP  1152      13.896  30.574  53.175  1.00150.18           O
ATOM    523  C   ASP  1152      16.048  28.090  49.499  1.00150.18           C
ATOM    524  O   ASP  1152      16.937  28.909  49.272  1.00150.18           O
ATOM    525  H   ASP  1152      13.621  26.994  51.014  1.00  0.00           H
ATOM    526  HA  ASP  1152      14.377  29.399  49.503  1.00  0.00           H
ATOM    527  HB2 ASP  1152      15.366  28.371  52.173  1.00  0.00           H
ATOM    528  HB3 ASP  1152      15.670  29.959  51.481  1.00  0.00           H
ATOM    529  N   SER  1153      16.202  26.792  49.188  1.00 57.67           N
ATOM    530  CA  SER  1153      17.404  26.213  48.544  1.00 57.67           C
ATOM    531  CB  SER  1153      18.519  25.971  49.575  1.00 57.67           C
ATOM    532  OG  SER  1153      18.168  24.945  50.491  1.00 57.67           O
ATOM    533  C   SER  1153      17.110  24.900  47.799  1.00 57.67           C
ATOM    534  O   SER  1153      16.124  24.218  48.094  1.00 57.67           O
ATOM    535  H   SER  1153      15.422  26.169  49.331  1.00  0.00           H
ATOM    536  HA  SER  1153      17.783  26.931  47.816  1.00  0.00           H
ATOM    537  HB2 SER  1153      18.714  26.896  50.120  1.00  0.00           H
ATOM    538  HB3 SER  1153      19.436  25.687  49.057  1.00  0.00           H
ATOM    539  HG  SER  1153      18.243  25.332  51.370  1.00  0.00           H
ATOM    540  N   GLY  1154      18.029  24.463  46.925  1.00 37.11           N
ATOM    541  CA  GLY  1154      17.876  23.236  46.130  1.00 37.11           C
ATOM    542  C   GLY  1154      17.843  21.933  46.944  1.00 37.11           C
ATOM    543  O   GLY  1154      16.934  21.123  46.766  1.00 37.11           O
ATOM    544  H   GLY  1154      18.811  25.064  46.693  1.00  0.00           H
ATOM    545  HA2 GLY  1154      18.715  23.176  45.436  1.00  0.00           H
ATOM    546  HA3 GLY  1154      16.956  23.300  45.549  1.00  0.00           H
ATOM    547  N   LYS  1155      18.642  21.850  48.018  1.00102.45           N
ATOM    548  CA  LYS  1155      18.605  20.725  48.979  1.00102.45           C
ATOM    549  CB  LYS  1155      19.736  20.869  50.012  1.00102.45           C
ATOM    550  CG  LYS  1155      21.103  20.534  49.402  1.00102.45           C
ATOM    551  CD  LYS  1155      22.268  20.582  50.401  1.00102.45           C
ATOM    552  CE  LYS  1155      22.817  21.989  50.681  1.00102.45           C
ATOM    553  NZ  LYS  1155      21.980  22.795  51.603  1.00102.45           N
ATOM    554  C   LYS  1155      17.262  20.620  49.705  1.00102.45           C
ATOM    555  O   LYS  1155      16.756  19.523  49.936  1.00102.45           O
ATOM    556  H   LYS  1155      19.339  22.570  48.129  1.00  0.00           H
ATOM    557  HA  LYS  1155      18.732  19.783  48.438  1.00  0.00           H
ATOM    558  HB2 LYS  1155      19.733  21.883  50.411  1.00  0.00           H
ATOM    559  HB3 LYS  1155      19.553  20.170  50.831  1.00  0.00           H
ATOM    560  HG2 LYS  1155      21.314  21.212  48.579  1.00  0.00           H
ATOM    561  HG3 LYS  1155      21.050  19.520  49.003  1.00  0.00           H
ATOM    562  HD2 LYS  1155      23.086  20.008  49.961  1.00  0.00           H
ATOM    563  HD3 LYS  1155      21.992  20.084  51.332  1.00  0.00           H
ATOM    564  HE2 LYS  1155      23.809  21.881  51.127  1.00  0.00           H
ATOM    565  HE3 LYS  1155      22.950  22.515  49.731  1.00  0.00           H
ATOM    566  HZ1 LYS  1155      22.503  23.622  51.922  1.00  0.00           H
ATOM    567  HZ2 LYS  1155      21.180  23.217  51.155  1.00  0.00           H
ATOM    568  HZ3 LYS  1155      21.728  22.304  52.442  1.00  0.00           H
ATOM    569  N   ALA  1156      16.679  21.764  50.063  1.00 40.35           N
ATOM    570  CA  ALA  1156      15.363  21.805  50.682  1.00 40.35           C
ATOM    571  CB  ALA  1156      15.183  23.179  51.330  1.00 40.35           C
ATOM    572  C   ALA  1156      14.242  21.427  49.690  1.00 40.35           C
ATOM    573  O   ALA  1156      13.345  20.675  50.064  1.00 40.35           O
ATOM    574  H   ALA  1156      17.109  22.636  49.788  1.00  0.00           H
ATOM    575  HA  ALA  1156      15.338  21.070  51.485  1.00  0.00           H
ATOM    576  HB1 ALA  1156      15.927  23.311  52.117  1.00  0.00           H
ATOM    577  HB2 ALA  1156      14.189  23.242  51.773  1.00  0.00           H
ATOM    578  HB3 ALA  1156      15.316  23.964  50.588  1.00  0.00           H
ATOM    579  N   ALA  1157      14.398  21.728  48.394  1.00 50.52           N
ATOM    580  CA  ALA  1157      13.460  21.295  47.354  1.00 50.52           C
ATOM    581  CB  ALA  1157      13.885  21.893  46.004  1.00 50.52           C
ATOM    582  C   ALA  1157      13.355  19.761  47.273  1.00 50.52           C
ATOM    583  O   ALA  1157      12.267  19.210  47.428  1.00 50.52           O
ATOM    584  H   ALA  1157      15.180  22.312  48.118  1.00  0.00           H
ATOM    585  HA  ALA  1157      12.469  21.678  47.603  1.00  0.00           H
ATOM    586  HB1 ALA  1157      14.735  21.352  45.594  1.00  0.00           H
ATOM    587  HB2 ALA  1157      13.060  21.812  45.295  1.00  0.00           H
ATOM    588  HB3 ALA  1157      14.163  22.940  46.124  1.00  0.00           H
ATOM    589  N   LEU  1158      14.499  19.069  47.228  1.00 77.91           N
ATOM    590  CA  LEU  1158      14.561  17.608  47.118  1.00 77.91           C
ATOM    591  CB  LEU  1158      16.042  17.219  46.950  1.00 77.91           C
ATOM    592  CG  LEU  1158      16.309  15.710  46.788  1.00 77.91           C
ATOM    593  CD1 LEU  1158      15.732  15.150  45.487  1.00 77.91           C
ATOM    594  CD2 LEU  1158      17.814  15.465  46.785  1.00 77.91           C
ATOM    595  C   LEU  1158      13.896  16.883  48.306  1.00 77.91           C
ATOM    596  O   LEU  1158      13.151  15.919  48.108  1.00 77.91           O
ATOM    597  H   LEU  1158      15.364  19.594  47.146  1.00  0.00           H
ATOM    598  HA  LEU  1158      14.018  17.315  46.218  1.00  0.00           H
ATOM    599  HB2 LEU  1158      16.447  17.740  46.080  1.00  0.00           H
ATOM    600  HB3 LEU  1158      16.590  17.570  47.827  1.00  0.00           H
ATOM    601  HG  LEU  1158      15.878  15.166  47.629  1.00  0.00           H
ATOM    602 HD21 LEU  1158      18.024  14.407  46.628  1.00  0.00           H
ATOM    603 HD22 LEU  1158      18.240  15.761  47.745  1.00  0.00           H
ATOM    604 HD23 LEU  1158      18.294  16.050  46.002  1.00  0.00           H
ATOM    605 HD11 LEU  1158      15.983  14.093  45.398  1.00  0.00           H
ATOM    606 HD12 LEU  1158      14.648  15.250  45.482  1.00  0.00           H
ATOM    607 HD13 LEU  1158      16.155  15.685  44.637  1.00  0.00           H
ATOM    608  N   THR  1159      14.084  17.373  49.538  1.00120.81           N
ATOM    609  CA  THR  1159      13.435  16.772  50.719  1.00120.81           C
ATOM    610  CB  THR  1159      14.222  17.047  52.010  1.00120.81           C
ATOM    611  OG1 THR  1159      13.775  16.184  53.027  1.00120.81           O
ATOM    612  CG2 THR  1159      14.091  18.466  52.553  1.00120.81           C
ATOM    613  C   THR  1159      11.949  17.128  50.856  1.00120.81           C
ATOM    614  O   THR  1159      11.163  16.261  51.235  1.00120.81           O
ATOM    615  H   THR  1159      14.672  18.191  49.648  1.00  0.00           H
ATOM    616  HA  THR  1159      13.462  15.692  50.578  1.00  0.00           H
ATOM    617  HB  THR  1159      15.278  16.841  51.827  1.00  0.00           H
ATOM    618 HG21 THR  1159      14.706  18.571  53.445  1.00  0.00           H
ATOM    619 HG22 THR  1159      13.054  18.692  52.804  1.00  0.00           H
ATOM    620 HG23 THR  1159      14.443  19.162  51.800  1.00  0.00           H
ATOM    621  HG1 THR  1159      14.014  15.289  52.782  1.00  0.00           H
ATOM    622  N   HIS  1160      11.507  18.283  50.342  1.00 94.15           N
ATOM    623  CA  HIS  1160      10.079  18.627  50.270  1.00 94.15           C
ATOM    624  ND1 HIS  1160      10.867  21.354  52.024  1.00 94.15           N
ATOM    625  CG  HIS  1160       9.805  20.962  51.210  1.00 94.15           C
ATOM    626  CB  HIS  1160       9.900  20.122  49.961  1.00 94.15           C
ATOM    627  NE2 HIS  1160       8.990  22.085  52.916  1.00 94.15           N
ATOM    628  CD2 HIS  1160       8.641  21.401  51.771  1.00 94.15           C
ATOM    629  CE1 HIS  1160      10.328  22.039  53.039  1.00 94.15           C
ATOM    630  C   HIS  1160       9.265  17.758  49.299  1.00 94.15           C
ATOM    631  O   HIS  1160       8.050  17.682  49.471  1.00 94.15           O
ATOM    632  H   HIS  1160      12.179  18.974  50.018  1.00  0.00           H
ATOM    633  HA  HIS  1160       9.642  18.439  51.250  1.00  0.00           H
ATOM    634  HB2 HIS  1160      10.722  20.483  49.341  1.00  0.00           H
ATOM    635  HB3 HIS  1160       8.980  20.268  49.393  1.00  0.00           H
ATOM    636  HD2 HIS  1160       7.649  21.214  51.389  1.00  0.00           H
ATOM    637  HE1 HIS  1160      10.897  22.486  53.843  1.00  0.00           H
ATOM    638  HE2 HIS  1160       8.363  22.547  53.558  1.00  0.00           H
ATOM    639  N   LEU  1161       9.900  17.049  48.357  1.00111.57           N
ATOM    640  CA  LEU  1161       9.232  16.055  47.504  1.00111.57           C
ATOM    641  CB  LEU  1161       9.915  15.999  46.121  1.00111.57           C
ATOM    642  CG  LEU  1161       9.440  17.088  45.141  1.00111.57           C
ATOM    643  CD1 LEU  1161      10.102  18.446  45.354  1.00111.57           C
ATOM    644  CD2 LEU  1161       9.762  16.676  43.711  1.00111.57           C
ATOM    645  C   LEU  1161       9.178  14.646  48.128  1.00111.57           C
ATOM    646  O   LEU  1161       8.162  13.968  47.996  1.00111.57           O
ATOM    647  H   LEU  1161      10.891  17.212  48.229  1.00  0.00           H
ATOM    648  HA  LEU  1161       8.192  16.353  47.354  1.00  0.00           H
ATOM    649  HB2 LEU  1161      11.001  16.036  46.227  1.00  0.00           H
ATOM    650  HB3 LEU  1161       9.665  15.034  45.675  1.00  0.00           H
ATOM    651  HG  LEU  1161       8.361  17.197  45.224  1.00  0.00           H
ATOM    652 HD21 LEU  1161       9.206  15.776  43.446  1.00  0.00           H
ATOM    653 HD22 LEU  1161      10.829  16.488  43.602  1.00  0.00           H
ATOM    654 HD23 LEU  1161       9.468  17.478  43.035  1.00  0.00           H
ATOM    655 HD11 LEU  1161       9.711  19.162  44.632  1.00  0.00           H
ATOM    656 HD12 LEU  1161      11.180  18.359  45.217  1.00  0.00           H
ATOM    657 HD13 LEU  1161       9.898  18.816  46.355  1.00  0.00           H
ATOM    658  N   ASN  1162      10.286  14.156  48.701  1.00102.26           N
ATOM    659  CA  ASN  1162      10.509  12.712  48.893  1.00102.26           C
ATOM    660  CB  ASN  1162      12.035  12.463  48.911  1.00102.26           C
ATOM    661  CG  ASN  1162      12.449  11.023  49.188  1.00102.26           C
ATOM    662  OD1 ASN  1162      11.678  10.083  49.122  1.00102.26           O
ATOM    663  ND2 ASN  1162      13.686  10.810  49.573  1.00102.26           N
ATOM    664  C   ASN  1162       9.651  12.057  50.021  1.00102.26           C
ATOM    665  O   ASN  1162       8.710  11.328  49.688  1.00102.26           O
ATOM    666  H   ASN  1162      11.087  14.772  48.745  1.00  0.00           H
ATOM    667  HA  ASN  1162      10.150  12.221  47.986  1.00  0.00           H
ATOM    668  HB2 ASN  1162      12.510  13.122  49.634  1.00  0.00           H
ATOM    669  HB3 ASN  1162      12.440  12.737  47.937  1.00  0.00           H
ATOM    670 HD21 ASN  1162      14.358  11.555  49.572  1.00  0.00           H
ATOM    671 HD22 ASN  1162      13.948   9.850  49.717  1.00  0.00           H
ATOM    672  N   PRO  1163       9.833  12.347  51.332  1.00199.44           N
ATOM    673  CA  PRO  1163       8.885  11.895  52.360  1.00199.44           C
ATOM    674  CD  PRO  1163      11.031  12.873  51.973  1.00199.44           C
ATOM    675  CB  PRO  1163       9.469  12.318  53.713  1.00199.44           C
ATOM    676  CG  PRO  1163      10.963  12.435  53.436  1.00199.44           C
ATOM    677  C   PRO  1163       7.427  12.387  52.205  1.00199.44           C
ATOM    678  O   PRO  1163       6.537  11.610  52.565  1.00199.44           O
ATOM    679  HA  PRO  1163       8.869  10.805  52.326  1.00  0.00           H
ATOM    680  HD2 PRO  1163      11.040  13.958  51.910  1.00  0.00           H
ATOM    681  HD3 PRO  1163      11.938  12.458  51.544  1.00  0.00           H
ATOM    682  HB2 PRO  1163       9.077  13.288  54.021  1.00  0.00           H
ATOM    683  HB3 PRO  1163       9.261  11.577  54.486  1.00  0.00           H
ATOM    684  HG2 PRO  1163      11.430  11.455  53.545  1.00  0.00           H
ATOM    685  HG3 PRO  1163      11.440  13.162  54.096  1.00  0.00           H
ATOM    686  N   PRO  1164       7.142  13.635  51.762  1.00240.98           N
ATOM    687  CA  PRO  1164       5.776  14.170  51.657  1.00240.98           C
ATOM    688  CD  PRO  1164       8.073  14.763  51.708  1.00240.98           C
ATOM    689  CB  PRO  1164       5.951  15.704  51.560  1.00240.98           C
ATOM    690  CG  PRO  1164       7.289  15.953  52.238  1.00240.98           C
ATOM    691  C   PRO  1164       4.921  13.558  50.518  1.00240.98           C
ATOM    692  O   PRO  1164       4.763  12.337  50.408  1.00240.98           O
ATOM    693  HA  PRO  1164       5.261  13.958  52.594  1.00  0.00           H
ATOM    694  HD2 PRO  1164       8.368  14.948  50.676  1.00  0.00           H
ATOM    695  HD3 PRO  1164       8.955  14.627  52.325  1.00  0.00           H
ATOM    696  HB2 PRO  1164       5.142  16.237  52.061  1.00  0.00           H
ATOM    697  HB3 PRO  1164       6.039  16.029  50.522  1.00  0.00           H
ATOM    698  HG2 PRO  1164       7.187  15.887  53.322  1.00  0.00           H
ATOM    699  HG3 PRO  1164       7.735  16.903  51.944  1.00  0.00           H
ATOM    700  N   HIS  1165       4.172  14.421  49.825  1.00156.33           N
ATOM    701  CA  HIS  1165       3.262  14.122  48.721  1.00156.33           C
ATOM    702  ND1 HIS  1165       0.408  15.804  47.644  1.00156.33           N
ATOM    703  CG  HIS  1165       0.826  14.551  48.074  1.00156.33           C
ATOM    704  CB  HIS  1165       1.811  14.335  49.192  1.00156.33           C
ATOM    705  NE2 HIS  1165      -0.324  14.290  46.223  1.00156.33           N
ATOM    706  CD2 HIS  1165       0.374  13.606  47.198  1.00156.33           C
ATOM    707  CE1 HIS  1165      -0.276  15.603  46.509  1.00156.33           C
ATOM    708  C   HIS  1165       3.642  14.988  47.507  1.00156.33           C
ATOM    709  O   HIS  1165       4.130  16.103  47.672  1.00156.33           O
ATOM    710  H   HIS  1165       4.400  15.401  49.922  1.00  0.00           H
ATOM    711  HA  HIS  1165       3.381  13.080  48.427  1.00  0.00           H
ATOM    712  HB2 HIS  1165       1.496  13.486  49.798  1.00  0.00           H
ATOM    713  HB3 HIS  1165       1.775  15.227  49.822  1.00  0.00           H
ATOM    714  HD2 HIS  1165       0.596  12.550  47.223  1.00  0.00           H
ATOM    715  HE1 HIS  1165      -0.679  16.391  45.883  1.00  0.00           H
ATOM    716  HE2 HIS  1165      -0.703  13.912  45.366  1.00  0.00           H
ATOM    717  N   ASN  1166       3.555  14.402  46.311  1.00 78.17           N
ATOM    718  CA  ASN  1166       4.077  14.978  45.072  1.00 78.17           C
ATOM    719  CB  ASN  1166       4.084  13.883  43.990  1.00 78.17           C
ATOM    720  CG  ASN  1166       4.549  14.454  42.664  1.00 78.17           C
ATOM    721  OD1 ASN  1166       5.631  14.999  42.584  1.00 78.17           O
ATOM    722  ND2 ASN  1166       3.620  14.736  41.783  1.00 78.17           N
ATOM    723  C   ASN  1166       3.293  16.220  44.604  1.00 78.17           C
ATOM    724  O   ASN  1166       2.066  16.178  44.510  1.00 78.17           O
ATOM    725  H   ASN  1166       3.107  13.507  46.249  1.00  0.00           H
ATOM    726  HA  ASN  1166       5.109  15.291  45.249  1.00  0.00           H
ATOM    727  HB2 ASN  1166       3.082  13.470  43.875  1.00  0.00           H
ATOM    728  HB3 ASN  1166       4.769  13.084  44.274  1.00  0.00           H
ATOM    729 HD21 ASN  1166       2.658  14.561  41.999  1.00  0.00           H
ATOM    730 HD22 ASN  1166       3.861  15.487  41.147  1.00  0.00           H
ATOM    731  N   PHE  1167       4.020  17.193  44.052  1.00 75.12           N
ATOM    732  CA  PHE  1167       3.470  18.392  43.419  1.00 75.12           C
ATOM    733  CB  PHE  1167       4.479  19.545  43.556  1.00 75.12           C
ATOM    734  CG  PHE  1167       4.978  19.724  44.978  1.00 75.12           C
ATOM    735  CD1 PHE  1167       4.090  20.158  45.979  1.00 75.12           C
ATOM    736  CD2 PHE  1167       6.282  19.327  45.328  1.00 75.12           C
ATOM    737  CE1 PHE  1167       4.492  20.169  47.325  1.00 75.12           C
ATOM    738  CE2 PHE  1167       6.685  19.345  46.674  1.00 75.12           C
ATOM    739  CZ  PHE  1167       5.790  19.758  47.674  1.00 75.12           C
ATOM    740  C   PHE  1167       3.068  18.170  41.952  1.00 75.12           C
ATOM    741  O   PHE  1167       3.792  17.537  41.178  1.00 75.12           O
ATOM    742  H   PHE  1167       5.021  17.074  44.013  1.00  0.00           H
ATOM    743  HA  PHE  1167       2.568  18.668  43.966  1.00  0.00           H
ATOM    744  HB2 PHE  1167       5.326  19.347  42.899  1.00  0.00           H
ATOM    745  HB3 PHE  1167       4.016  20.474  43.224  1.00  0.00           H
ATOM    746  HD1 PHE  1167       3.081  20.428  45.715  1.00  0.00           H
ATOM    747  HD2 PHE  1167       6.961  18.974  44.565  1.00  0.00           H
ATOM    748  HE1 PHE  1167       3.789  20.451  48.093  1.00  0.00           H
ATOM    749  HE2 PHE  1167       7.670  18.999  46.950  1.00  0.00           H
ATOM    750  HZ  PHE  1167       6.096  19.723  48.709  1.00  0.00           H
ATOM    751  N   ASP  1168       1.986  18.831  41.541  1.00 57.95           N
ATOM    752  CA  ASP  1168       1.571  18.981  40.141  1.00 57.95           C
ATOM    753  CB  ASP  1168       0.103  19.421  40.081  1.00 57.95           C
ATOM    754  CG  ASP  1168      -0.843  18.483  40.838  1.00 57.95           C
ATOM    755  OD1 ASP  1168      -1.526  17.717  40.121  1.00 57.95           O
ATOM    756  OD2 ASP  1168      -1.256  18.911  41.945  1.00 57.95           O
ATOM    757  C   ASP  1168       2.442  19.975  39.351  1.00 57.95           C
ATOM    758  O   ASP  1168       2.455  19.920  38.127  1.00 57.95           O
ATOM    759  H   ASP  1168       1.469  19.367  42.233  1.00  0.00           H
ATOM    760  HA  ASP  1168       1.653  18.013  39.643  1.00  0.00           H
ATOM    761  HB2 ASP  1168       0.019  20.428  40.494  1.00  0.00           H
ATOM    762  HB3 ASP  1168      -0.207  19.471  39.035  1.00  0.00           H
ATOM    763  N   ALA  1169       3.194  20.848  40.034  1.00 63.25           N
ATOM    764  CA  ALA  1169       4.320  21.587  39.458  1.00 63.25           C
ATOM    765  CB  ALA  1169       3.821  22.746  38.578  1.00 63.25           C
ATOM    766  C   ALA  1169       5.287  22.114  40.536  1.00 63.25           C
ATOM    767  O   ALA  1169       4.862  22.572  41.605  1.00 63.25           O
ATOM    768  H   ALA  1169       3.121  20.831  41.039  1.00  0.00           H
ATOM    769  HA  ALA  1169       4.872  20.895  38.823  1.00  0.00           H
ATOM    770  HB1 ALA  1169       4.670  23.216  38.080  1.00  0.00           H
ATOM    771  HB2 ALA  1169       3.313  23.490  39.188  1.00  0.00           H
ATOM    772  HB3 ALA  1169       3.137  22.377  37.813  1.00  0.00           H
ATOM    773  N   CYS  1170       6.561  22.228  40.158  1.00 65.34           N
ATOM    774  CA  CYS  1170       7.641  22.842  40.924  1.00 65.34           C
ATOM    775  CB  CYS  1170       8.700  21.776  41.247  1.00 65.34           C
ATOM    776  SG  CYS  1170       8.000  20.360  42.148  1.00 65.34           S
ATOM    777  C   CYS  1170       8.271  24.005  40.136  1.00 65.34           C
ATOM    778  O   CYS  1170       8.910  23.794  39.107  1.00 65.34           O
ATOM    779  H   CYS  1170       6.820  21.789  39.277  1.00  0.00           H
ATOM    780  HA  CYS  1170       7.250  23.233  41.861  1.00  0.00           H
ATOM    781  HB2 CYS  1170       9.489  22.227  41.850  1.00  0.00           H
ATOM    782  HB3 CYS  1170       9.142  21.420  40.316  1.00  0.00           H
ATOM    783  HG  CYS  1170       7.484  19.703  41.092  1.00  0.00           H
ATOM    784  N   PHE  1171       8.191  25.229  40.659  1.00115.04           N
ATOM    785  CA  PHE  1171       8.889  26.389  40.097  1.00115.04           C
ATOM    786  CB  PHE  1171       8.043  27.652  40.313  1.00115.04           C
ATOM    787  CG  PHE  1171       6.653  27.581  39.705  1.00115.04           C
ATOM    788  CD1 PHE  1171       6.497  27.687  38.311  1.00115.04           C
ATOM    789  CD2 PHE  1171       5.519  27.380  40.515  1.00115.04           C
ATOM    790  CE1 PHE  1171       5.222  27.577  37.727  1.00115.04           C
ATOM    791  CE2 PHE  1171       4.242  27.290  39.932  1.00115.04           C
ATOM    792  CZ  PHE  1171       4.094  27.373  38.537  1.00115.04           C
ATOM    793  C   PHE  1171      10.297  26.526  40.697  1.00115.04           C
ATOM    794  O   PHE  1171      10.427  26.730  41.906  1.00115.04           O
ATOM    795  H   PHE  1171       7.670  25.352  41.522  1.00  0.00           H
ATOM    796  HA  PHE  1171       8.998  26.252  39.019  1.00  0.00           H
ATOM    797  HB2 PHE  1171       8.567  28.497  39.868  1.00  0.00           H
ATOM    798  HB3 PHE  1171       7.959  27.844  41.382  1.00  0.00           H
ATOM    799  HD1 PHE  1171       7.367  27.822  37.688  1.00  0.00           H
ATOM    800  HD2 PHE  1171       5.631  27.264  41.582  1.00  0.00           H
ATOM    801  HE1 PHE  1171       5.109  27.632  36.654  1.00  0.00           H
ATOM    802  HE2 PHE  1171       3.376  27.129  40.549  1.00  0.00           H
ATOM    803  HZ  PHE  1171       3.118  27.265  38.085  1.00  0.00           H
ATOM    804  N   MET  1172      11.335  26.456  39.856  1.00209.27           N
ATOM    805  CA  MET  1172      12.756  26.502  40.238  1.00209.27           C
ATOM    806  CB  MET  1172      13.511  25.348  39.551  1.00209.27           C
ATOM    807  CG  MET  1172      13.217  23.967  40.136  1.00209.27           C
ATOM    808  SD  MET  1172      14.124  23.577  41.653  1.00209.27           S
ATOM    809  CE  MET  1172      13.686  21.827  41.816  1.00209.27           C
ATOM    810  C   MET  1172      13.415  27.827  39.844  1.00209.27           C
ATOM    811  O   MET  1172      13.685  28.057  38.669  1.00209.27           O
ATOM    812  H   MET  1172      11.134  26.302  38.873  1.00  0.00           H
ATOM    813  HA  MET  1172      12.856  26.389  41.313  1.00  0.00           H
ATOM    814  HB2 MET  1172      13.248  25.339  38.493  1.00  0.00           H
ATOM    815  HB3 MET  1172      14.585  25.524  39.623  1.00  0.00           H
ATOM    816  HG2 MET  1172      12.147  23.858  40.309  1.00  0.00           H
ATOM    817  HG3 MET  1172      13.514  23.231  39.393  1.00  0.00           H
ATOM    818  HE1 MET  1172      14.150  21.416  42.713  1.00  0.00           H
ATOM    819  HE2 MET  1172      12.604  21.720  41.887  1.00  0.00           H
ATOM    820  HE3 MET  1172      14.046  21.278  40.945  1.00  0.00           H
ATOM    821  N   ASP  1173      13.873  28.623  40.810  1.00 72.98           N
ATOM    822  CA  ASP  1173      14.895  29.653  40.560  1.00 72.98           C
ATOM    823  CB  ASP  1173      14.853  30.710  41.682  1.00 72.98           C
ATOM    824  CG  ASP  1173      16.211  31.098  42.284  1.00 72.98           C
ATOM    825  OD1 ASP  1173      16.842  32.137  41.962  1.00 72.98           O
ATOM    826  OD2 ASP  1173      16.555  30.798  43.446  1.00 72.98           O
ATOM    827  C   ASP  1173      16.271  28.995  40.357  1.00 72.98           C
ATOM    828  O   ASP  1173      16.841  28.455  41.299  1.00 72.98           O
ATOM    829  H   ASP  1173      13.642  28.403  41.774  1.00  0.00           H
ATOM    830  HA  ASP  1173      14.653  30.170  39.633  1.00  0.00           H
ATOM    831  HB2 ASP  1173      14.219  30.345  42.481  1.00  0.00           H
ATOM    832  HB3 ASP  1173      14.359  31.596  41.288  1.00  0.00           H
ATOM    833  N   LEU  1174      16.835  29.113  39.150  1.00171.29           N
ATOM    834  CA  LEU  1174      18.050  28.389  38.752  1.00171.29           C
ATOM    835  CB  LEU  1174      18.442  28.709  37.294  1.00171.29           C
ATOM    836  CG  LEU  1174      17.492  28.254  36.178  1.00171.29           C
ATOM    837  CD1 LEU  1174      17.162  26.778  36.284  1.00171.29           C
ATOM    838  CD2 LEU  1174      16.185  29.034  36.183  1.00171.29           C
ATOM    839  C   LEU  1174      19.234  28.719  39.656  1.00171.29           C
ATOM    840  O   LEU  1174      19.809  27.843  40.287  1.00171.29           O
ATOM    841  H   LEU  1174      16.269  29.509  38.411  1.00  0.00           H
ATOM    842  HA  LEU  1174      17.870  27.317  38.844  1.00  0.00           H
ATOM    843  HB2 LEU  1174      18.606  29.782  37.189  1.00  0.00           H
ATOM    844  HB3 LEU  1174      19.402  28.227  37.106  1.00  0.00           H
ATOM    845  HG  LEU  1174      17.994  28.439  35.228  1.00  0.00           H
ATOM    846 HD21 LEU  1174      16.393  30.074  36.409  1.00  0.00           H
ATOM    847 HD22 LEU  1174      15.488  28.634  36.916  1.00  0.00           H
ATOM    848 HD23 LEU  1174      15.722  28.963  35.205  1.00  0.00           H
ATOM    849 HD11 LEU  1174      16.444  26.607  37.083  1.00  0.00           H
ATOM    850 HD12 LEU  1174      16.745  26.438  35.337  1.00  0.00           H
ATOM    851 HD13 LEU  1174      18.067  26.212  36.492  1.00  0.00           H
ATOM    852  N   GLN  1175      19.562  30.002  39.780  1.00102.66           N
ATOM    853  CA  GLN  1175      20.668  30.438  40.622  0.75102.66           C
ATOM    854  CB  GLN  1175      21.123  31.833  40.147  0.75102.66           C
ATOM    855  CG  GLN  1175      21.791  31.774  38.752  1.00102.66           C
ATOM    856  CD  GLN  1175      23.068  30.934  38.755  1.00102.66           C
ATOM    857  OE1 GLN  1175      23.786  30.885  39.737  1.00102.66           O
ATOM    858  NE2 GLN  1175      23.374  30.203  37.708  1.00102.66           N
ATOM    859  C   GLN  1175      20.255  30.380  42.100  1.00102.66           C
ATOM    860  O   GLN  1175      19.369  31.145  42.524  1.00102.66           O
ATOM    861  H   GLN  1175      19.031  30.681  39.259  1.00  0.00           H
ATOM    862  HA  GLN  1175      21.503  29.744  40.493  0.75  0.00           H
ATOM    863  HB2 GLN  1175      20.263  32.505  40.106  0.75  0.00           H
ATOM    864  HB3 GLN  1175      21.835  32.242  40.866  0.75  0.00           H
ATOM    865  HG2 GLN  1175      22.050  32.785  38.435  1.00  0.00           H
ATOM    866  HG3 GLN  1175      21.090  31.367  38.023  1.00  0.00           H
ATOM    867 HE21 GLN  1175      22.822  30.199  36.855  1.00  0.00           H
ATOM    868 HE22 GLN  1175      24.152  29.578  37.821  1.00  0.00           H
ATOM    869  N   MET  1176      20.895  29.496  42.876  1.00 63.81           N
ATOM    870  CA  MET  1176      20.790  29.345  44.339  1.00 63.81           C
ATOM    871  CB  MET  1176      19.782  28.251  44.746  1.00 63.81           C
ATOM    872  CG  MET  1176      18.328  28.645  44.508  1.00 63.81           C
ATOM    873  SD  MET  1176      17.083  27.486  45.139  1.00 63.81           S
ATOM    874  CE  MET  1176      17.306  26.118  43.971  1.00 63.81           C
ATOM    875  C   MET  1176      22.155  29.003  44.957  1.00 63.81           C
ATOM    876  O   MET  1176      22.950  28.320  44.314  1.00 63.81           O
ATOM    877  H   MET  1176      21.580  28.892  42.432  1.00  0.00           H
ATOM    878  HA  MET  1176      20.473  30.286  44.765  1.00  0.00           H
ATOM    879  HB2 MET  1176      19.996  27.338  44.199  1.00  0.00           H
ATOM    880  HB3 MET  1176      19.897  28.037  45.810  1.00  0.00           H
ATOM    881  HG2 MET  1176      18.172  28.770  43.437  1.00  0.00           H
ATOM    882  HG3 MET  1176      18.157  29.600  45.001  1.00  0.00           H
ATOM    883  HE1 MET  1176      16.574  25.338  44.177  1.00  0.00           H
ATOM    884  HE2 MET  1176      17.162  26.482  42.954  1.00  0.00           H
ATOM    885  HE3 MET  1176      18.309  25.701  44.068  1.00  0.00           H
ATOM    886  N   PRO  1177      22.437  29.437  46.201  1.00 92.99           N
ATOM    887  CA  PRO  1177      23.581  28.950  46.969  1.00 92.99           C
ATOM    888  CD  PRO  1177      21.621  30.323  47.025  1.00 92.99           C
ATOM    889  CB  PRO  1177      23.693  29.914  48.154  1.00 92.99           C
ATOM    890  CG  PRO  1177      22.235  30.286  48.425  1.00 92.99           C
ATOM    891  C   PRO  1177      23.380  27.493  47.426  1.00 92.99           C
ATOM    892  O   PRO  1177      22.252  27.011  47.515  1.00 92.99           O
ATOM    893  HA  PRO  1177      24.487  29.003  46.365  1.00  0.00           H
ATOM    894  HD2 PRO  1177      21.674  31.337  46.625  1.00  0.00           H
ATOM    895  HD3 PRO  1177      20.584  29.986  47.068  1.00  0.00           H
ATOM    896  HB2 PRO  1177      24.165  29.456  49.024  1.00  0.00           H
ATOM    897  HB3 PRO  1177      24.245  30.803  47.845  1.00  0.00           H
ATOM    898  HG2 PRO  1177      21.757  29.501  49.013  1.00  0.00           H
ATOM    899  HG3 PRO  1177      22.151  31.250  48.927  1.00  0.00           H
ATOM    900  N   GLU  1178      24.470  26.865  47.882  1.00168.86           N
ATOM    901  CA  GLU  1178      24.579  25.478  48.389  1.00168.86           C
ATOM    902  CB  GLU  1178      23.725  25.240  49.640  1.00168.86           C
ATOM    903  CG  GLU  1178      23.796  26.251  50.788  1.00168.86           C
ATOM    904  CD  GLU  1178      22.988  25.677  51.962  1.00168.86           C
ATOM    905  OE1 GLU  1178      21.764  25.512  51.747  1.00168.86           O
ATOM    906  OE2 GLU  1178      23.571  24.795  52.631  1.00168.86           O
ATOM    907  C   GLU  1178      24.264  24.345  47.398  1.00168.86           C
ATOM    908  O   GLU  1178      24.899  23.299  47.478  1.00168.86           O
ATOM    909  H   GLU  1178      25.342  27.356  47.774  1.00  0.00           H
ATOM    910  HA  GLU  1178      25.617  25.324  48.688  1.00  0.00           H
ATOM    911  HB2 GLU  1178      22.682  25.134  49.338  1.00  0.00           H
ATOM    912  HB3 GLU  1178      24.047  24.279  50.038  1.00  0.00           H
ATOM    913  HG2 GLU  1178      24.840  26.398  51.077  1.00  0.00           H
ATOM    914  HG3 GLU  1178      23.381  27.212  50.474  1.00  0.00           H
ATOM    915  N   MET  1179      23.198  24.483  46.609  1.00 83.24           N
ATOM    916  CA  MET  1179      22.774  23.579  45.537  1.00 83.24           C
ATOM    917  CB  MET  1179      22.051  22.349  46.114  1.00 83.24           C
ATOM    918  CG  MET  1179      21.455  21.438  45.030  1.00 83.24           C
ATOM    919  SD  MET  1179      20.475  20.038  45.643  1.00 83.24           S
ATOM    920  CE  MET  1179      21.800  18.917  46.168  1.00 83.24           C
ATOM    921  C   MET  1179      21.844  24.370  44.618  1.00 83.24           C
ATOM    922  O   MET  1179      20.832  24.909  45.084  1.00 83.24           O
ATOM    923  H   MET  1179      22.678  25.352  46.688  1.00  0.00           H
ATOM    924  HA  MET  1179      23.646  23.244  44.970  1.00  0.00           H
ATOM    925  HB2 MET  1179      21.242  22.692  46.760  1.00  0.00           H
ATOM    926  HB3 MET  1179      22.758  21.771  46.709  1.00  0.00           H
ATOM    927  HG2 MET  1179      22.269  21.056  44.413  1.00  0.00           H
ATOM    928  HG3 MET  1179      20.800  22.030  44.392  1.00  0.00           H
ATOM    929  HE1 MET  1179      22.416  18.654  45.308  1.00  0.00           H
ATOM    930  HE2 MET  1179      21.366  18.012  46.597  1.00  0.00           H
ATOM    931  HE3 MET  1179      22.424  19.403  46.917  1.00  0.00           H
ATOM    932  N   ASP  1180      22.217  24.493  43.347  1.00 61.10           N
ATOM    933  CA  ASP  1180      21.460  25.290  42.380  1.00 61.10           C
ATOM    934  CB  ASP  1180      22.406  25.796  41.265  1.00 61.10           C
ATOM    935  CG  ASP  1180      22.780  24.773  40.194  1.00 61.10           C
ATOM    936  OD1 ASP  1180      21.842  24.075  39.766  1.00 61.10           O
ATOM    937  OD2 ASP  1180      23.812  24.962  39.522  1.00 61.10           O
ATOM    938  C   ASP  1180      20.157  24.573  41.931  1.00 61.10           C
ATOM    939  O   ASP  1180      19.887  23.422  42.287  1.00 61.10           O
ATOM    940  H   ASP  1180      23.028  23.973  43.029  1.00  0.00           H
ATOM    941  HA  ASP  1180      21.138  26.190  42.894  1.00  0.00           H
ATOM    942  HB2 ASP  1180      21.935  26.639  40.767  1.00  0.00           H
ATOM    943  HB3 ASP  1180      23.317  26.178  41.729  1.00  0.00           H
ATOM    944  N   GLY  1181      19.255  25.290  41.260  1.00 57.14           N
ATOM    945  CA  GLY  1181      17.970  24.750  40.799  1.00 57.14           C
ATOM    946  C   GLY  1181      18.099  23.736  39.657  1.00 57.14           C
ATOM    947  O   GLY  1181      17.292  22.802  39.573  1.00 57.14           O
ATOM    948  H   GLY  1181      19.506  26.234  40.988  1.00  0.00           H
ATOM    949  HA2 GLY  1181      17.350  25.575  40.451  1.00  0.00           H
ATOM    950  HA3 GLY  1181      17.461  24.264  41.631  1.00  0.00           H
ATOM    951  N   PHE  1182      19.164  23.829  38.852  1.00 86.41           N
ATOM    952  CA  PHE  1182      19.511  22.795  37.881  1.00 86.41           C
ATOM    953  CB  PHE  1182      20.631  23.264  36.937  1.00 86.41           C
ATOM    954  CG  PHE  1182      20.530  24.610  36.249  1.00 86.41           C
ATOM    955  CD1 PHE  1182      19.773  24.753  35.072  1.00 86.41           C
ATOM    956  CD2 PHE  1182      21.362  25.664  36.675  1.00 86.41           C
ATOM    957  CE1 PHE  1182      19.857  25.939  34.322  1.00 86.41           C
ATOM    958  CE2 PHE  1182      21.453  26.844  35.918  1.00 86.41           C
ATOM    959  CZ  PHE  1182      20.708  26.976  34.736  1.00 86.41           C
ATOM    960  C   PHE  1182      19.962  21.511  38.595  1.00 86.41           C
ATOM    961  O   PHE  1182      19.510  20.434  38.236  1.00 86.41           O
ATOM    962  H   PHE  1182      19.912  24.466  39.116  1.00  0.00           H
ATOM    963  HA  PHE  1182      18.632  22.562  37.284  1.00  0.00           H
ATOM    964  HB2 PHE  1182      21.552  23.283  37.501  1.00  0.00           H
ATOM    965  HB3 PHE  1182      20.763  22.510  36.166  1.00  0.00           H
ATOM    966  HD1 PHE  1182      19.165  23.938  34.714  1.00  0.00           H
ATOM    967  HD2 PHE  1182      21.992  25.543  37.546  1.00  0.00           H
ATOM    968  HE1 PHE  1182      19.305  26.038  33.400  1.00  0.00           H
ATOM    969  HE2 PHE  1182      22.138  27.624  36.218  1.00  0.00           H
ATOM    970  HZ  PHE  1182      20.821  27.855  34.125  1.00  0.00           H
ATOM    971  N   GLU  1183      20.777  21.601  39.650  1.00 90.07           N
ATOM    972  CA  GLU  1183      21.191  20.495  40.518  1.00 90.07           C
ATOM    973  CB  GLU  1183      22.241  20.939  41.538  1.00 90.07           C
ATOM    974  CG  GLU  1183      23.630  21.142  40.932  1.00 90.07           C
ATOM    975  CD  GLU  1183      24.686  21.063  42.039  1.00 90.07           C
ATOM    976  OE1 GLU  1183      25.458  20.079  41.975  1.00 90.07           O
ATOM    977  OE2 GLU  1183      24.481  21.761  43.060  1.00 90.07           O
ATOM    978  C   GLU  1183      20.022  19.872  41.266  1.00 90.07           C
ATOM    979  O   GLU  1183      19.817  18.671  41.130  1.00 90.07           O
ATOM    980  H   GLU  1183      21.102  22.537  39.896  1.00  0.00           H
ATOM    981  HA  GLU  1183      21.624  19.703  39.919  1.00  0.00           H
ATOM    982  HB2 GLU  1183      21.920  21.848  42.043  1.00  0.00           H
ATOM    983  HB3 GLU  1183      22.319  20.142  42.280  1.00  0.00           H
ATOM    984  HG2 GLU  1183      23.810  20.366  40.182  1.00  0.00           H
ATOM    985  HG3 GLU  1183      23.677  22.108  40.432  1.00  0.00           H
ATOM    986  N   ALA  1184      19.149  20.674  41.876  1.00 46.15           N
ATOM    987  CA  ALA  1184      17.944  20.166  42.525  1.00 46.15           C
ATOM    988  CB  ALA  1184      17.196  21.352  43.133  1.00 46.15           C
ATOM    989  C   ALA  1184      17.057  19.381  41.542  1.00 46.15           C
ATOM    990  O   ALA  1184      16.604  18.283  41.859  1.00 46.15           O
ATOM    991  H   ALA  1184      19.372  21.664  41.955  1.00  0.00           H
ATOM    992  HA  ALA  1184      18.238  19.487  43.327  1.00  0.00           H
ATOM    993  HB1 ALA  1184      17.879  21.911  43.767  1.00  0.00           H
ATOM    994  HB2 ALA  1184      16.825  22.008  42.345  1.00  0.00           H
ATOM    995  HB3 ALA  1184      16.360  20.990  43.732  1.00  0.00           H
ATOM    996  N   THR  1185      16.988  19.831  40.285  1.00 44.06           N
ATOM    997  CA  THR  1185      16.289  19.114  39.207  1.00 44.06           C
ATOM    998  CB  THR  1185      15.986  20.052  38.039  1.00 44.06           C
ATOM    999  OG1 THR  1185      15.243  21.134  38.546  1.00 44.06           O
ATOM   1000  CG2 THR  1185      15.195  19.349  36.935  1.00 44.06           C
ATOM   1001  C   THR  1185      17.038  17.876  38.713  1.00 44.06           C
ATOM   1002  O   THR  1185      16.432  16.812  38.632  1.00 44.06           O
ATOM   1003  H   THR  1185      17.432  20.717  40.075  1.00  0.00           H
ATOM   1004  HA  THR  1185      15.330  18.769  39.595  1.00  0.00           H
ATOM   1005  HB  THR  1185      16.912  20.440  37.617  1.00  0.00           H
ATOM   1006 HG21 THR  1185      15.886  18.867  36.243  1.00  0.00           H
ATOM   1007 HG22 THR  1185      14.583  20.060  36.389  1.00  0.00           H
ATOM   1008 HG23 THR  1185      14.540  18.592  37.360  1.00  0.00           H
ATOM   1009  HG1 THR  1185      15.873  21.727  38.988  1.00  0.00           H
ATOM   1010  N   ARG  1186      18.372  17.932  38.589  1.00130.18           N
ATOM   1011  CA  ARG  1186      19.235  16.772  38.295  1.00130.18           C
ATOM   1012  CB  ARG  1186      20.714  17.214  38.142  1.00130.18           C
ATOM   1013  CG  ARG  1186      20.977  17.945  36.812  1.00130.18           C
ATOM   1014  CD  ARG  1186      22.390  18.548  36.614  1.00130.18           C
ATOM   1015  NE  ARG  1186      22.668  19.818  37.344  1.00130.18           N
ATOM   1016  CZ  ARG  1186      23.179  20.950  36.857  1.00130.18           C
ATOM   1017  NH1 ARG  1186      23.268  21.190  35.580  1.00130.18           N
ATOM   1018  NH2 ARG  1186      23.617  21.896  37.637  1.00130.18           N
ATOM   1019  C   ARG  1186      19.079  15.684  39.364  1.00130.18           C
ATOM   1020  O   ARG  1186      18.960  14.516  39.000  1.00130.18           O
ATOM   1021  H   ARG  1186      18.814  18.834  38.729  1.00  0.00           H
ATOM   1022  HA  ARG  1186      18.898  16.325  37.359  1.00  0.00           H
ATOM   1023  HB2 ARG  1186      20.992  17.853  38.975  1.00  0.00           H
ATOM   1024  HB3 ARG  1186      21.351  16.329  38.171  1.00  0.00           H
ATOM   1025  HG2 ARG  1186      20.231  18.715  36.677  1.00  0.00           H
ATOM   1026  HG3 ARG  1186      20.817  17.220  36.013  1.00  0.00           H
ATOM   1027  HD2 ARG  1186      23.127  17.802  36.917  1.00  0.00           H
ATOM   1028  HD3 ARG  1186      22.523  18.712  35.545  1.00  0.00           H
ATOM   1029  HE  ARG  1186      22.632  19.781  38.349  1.00  0.00           H
ATOM   1030 HH11 ARG  1186      22.836  20.587  34.922  1.00  0.00           H
ATOM   1031 HH12 ARG  1186      23.584  22.123  35.268  1.00  0.00           H
ATOM   1032 HH21 ARG  1186      23.477  21.894  38.636  1.00  0.00           H
ATOM   1033 HH22 ARG  1186      23.905  22.780  37.235  1.00  0.00           H
ATOM   1034  N   GLN  1187      18.936  16.059  40.637  1.00105.94           N
ATOM   1035  CA  GLN  1187      18.682  15.136  41.745  1.00105.94           C
ATOM   1036  CB  GLN  1187      18.999  15.802  43.100  1.00105.94           C
ATOM   1037  CG  GLN  1187      20.457  16.262  43.316  1.00105.94           C
ATOM   1038  CD  GLN  1187      21.483  15.137  43.343  1.00105.94           C
ATOM   1039  OE1 GLN  1187      21.218  14.007  42.977  1.00105.94           O
ATOM   1040  NE2 GLN  1187      22.710  15.407  43.730  1.00105.94           N
ATOM   1041  C   GLN  1187      17.254  14.574  41.743  1.00105.94           C
ATOM   1042  O   GLN  1187      17.100  13.354  41.752  1.00105.94           O
ATOM   1043  H   GLN  1187      19.042  17.046  40.849  1.00  0.00           H
ATOM   1044  HA  GLN  1187      19.335  14.274  41.620  1.00  0.00           H
ATOM   1045  HB2 GLN  1187      18.351  16.670  43.223  1.00  0.00           H
ATOM   1046  HB3 GLN  1187      18.753  15.091  43.890  1.00  0.00           H
ATOM   1047  HG2 GLN  1187      20.758  16.959  42.542  1.00  0.00           H
ATOM   1048  HG3 GLN  1187      20.508  16.787  44.270  1.00  0.00           H
ATOM   1049 HE21 GLN  1187      22.962  16.326  44.042  1.00  0.00           H
ATOM   1050 HE22 GLN  1187      23.331  14.615  43.850  1.00  0.00           H
ATOM   1051  N   ILE  1188      16.223  15.412  41.568  1.00 66.62           N
ATOM   1052  CA  ILE  1188      14.817  14.966  41.495  1.00 66.62           C
ATOM   1053  CB  ILE  1188      13.857  16.182  41.465  1.00 66.62           C
ATOM   1054  CG1 ILE  1188      13.852  16.915  42.828  1.00 66.62           C
ATOM   1055  CG2 ILE  1188      12.419  15.761  41.114  1.00 66.62           C
ATOM   1056  CD1 ILE  1188      13.308  18.348  42.754  1.00 66.62           C
ATOM   1057  C   ILE  1188      14.595  14.019  40.303  1.00 66.62           C
ATOM   1058  O   ILE  1188      14.204  12.872  40.507  1.00 66.62           O
ATOM   1059  H   ILE  1188      16.412  16.410  41.538  1.00  0.00           H
ATOM   1060  HA  ILE  1188      14.591  14.389  42.392  1.00  0.00           H
ATOM   1061  HB  ILE  1188      14.205  16.872  40.693  1.00  0.00           H
ATOM   1062 HG12 ILE  1188      13.272  16.343  43.552  1.00  0.00           H
ATOM   1063 HG13 ILE  1188      14.868  16.983  43.209  1.00  0.00           H
ATOM   1064 HD11 ILE  1188      13.860  18.912  42.002  1.00  0.00           H
ATOM   1065 HD12 ILE  1188      13.432  18.832  43.723  1.00  0.00           H
ATOM   1066 HD13 ILE  1188      12.249  18.349  42.498  1.00  0.00           H
ATOM   1067 HG21 ILE  1188      11.732  16.598  41.207  1.00  0.00           H
ATOM   1068 HG22 ILE  1188      12.084  14.954  41.766  1.00  0.00           H
ATOM   1069 HG23 ILE  1188      12.366  15.423  40.079  1.00  0.00           H
ATOM   1070  N   ARG  1189      15.139  14.355  39.128  1.00 86.87           N
ATOM   1071  CA  ARG  1189      15.079  13.504  37.930  1.00 86.87           C
ATOM   1072  CB  ARG  1189      15.515  14.321  36.699  1.00 86.87           C
ATOM   1073  CG  ARG  1189      14.530  15.449  36.327  1.00 86.87           C
ATOM   1074  CD  ARG  1189      13.278  14.930  35.604  1.00 86.87           C
ATOM   1075  NE  ARG  1189      12.373  16.029  35.223  1.00 86.87           N
ATOM   1076  CZ  ARG  1189      11.271  16.422  35.830  1.00 86.87           C
ATOM   1077  NH1 ARG  1189      10.848  15.922  36.952  1.00 86.87           N
ATOM   1078  NH2 ARG  1189      10.536  17.355  35.306  1.00 86.87           N
ATOM   1079  C   ARG  1189      15.884  12.209  38.073  1.00 86.87           C
ATOM   1080  O   ARG  1189      15.492  11.204  37.482  1.00 86.87           O
ATOM   1081  H   ARG  1189      15.528  15.289  39.037  1.00  0.00           H
ATOM   1082  HA  ARG  1189      14.042  13.191  37.791  1.00  0.00           H
ATOM   1083  HB2 ARG  1189      16.495  14.759  36.897  1.00  0.00           H
ATOM   1084  HB3 ARG  1189      15.620  13.654  35.841  1.00  0.00           H
ATOM   1085  HG2 ARG  1189      14.228  15.996  37.220  1.00  0.00           H
ATOM   1086  HG3 ARG  1189      15.044  16.146  35.665  1.00  0.00           H
ATOM   1087  HD2 ARG  1189      12.755  14.209  36.230  1.00  0.00           H
ATOM   1088  HD3 ARG  1189      13.588  14.411  34.697  1.00  0.00           H
ATOM   1089  HE  ARG  1189      12.665  16.649  34.473  1.00  0.00           H
ATOM   1090 HH11 ARG  1189      11.292  15.104  37.383  1.00  0.00           H
ATOM   1091 HH12 ARG  1189       9.947  16.222  37.293  1.00  0.00           H
ATOM   1092 HH21 ARG  1189      10.701  17.717  34.358  1.00  0.00           H
ATOM   1093 HH22 ARG  1189       9.634  17.557  35.710  1.00  0.00           H
ATOM   1094  N   ASN  1190      16.949  12.167  38.880  1.00 54.73           N
ATOM   1095  CA  ASN  1190      17.651  10.913  39.197  1.00 54.73           C
ATOM   1096  CB  ASN  1190      19.110  11.185  39.598  1.00 54.73           C
ATOM   1097  CG  ASN  1190      20.004  11.212  38.374  1.00 54.73           C
ATOM   1098  OD1 ASN  1190      20.478  10.186  37.910  1.00 54.73           O
ATOM   1099  ND2 ASN  1190      20.061  12.324  37.681  1.00 54.73           N
ATOM   1100  C   ASN  1190      16.919  10.061  40.245  1.00 54.73           C
ATOM   1101  O   ASN  1190      16.859   8.846  40.064  1.00 54.73           O
ATOM   1102  H   ASN  1190      17.194  13.009  39.385  1.00  0.00           H
ATOM   1103  HA  ASN  1190      17.673  10.296  38.298  1.00  0.00           H
ATOM   1104  HB2 ASN  1190      19.192  12.116  40.158  1.00  0.00           H
ATOM   1105  HB3 ASN  1190      19.462  10.375  40.238  1.00  0.00           H
ATOM   1106 HD21 ASN  1190      19.603  13.155  38.055  1.00  0.00           H
ATOM   1107 HD22 ASN  1190      20.574  12.309  36.823  1.00  0.00           H
ATOM   1108  N   LEU  1191      16.248  10.676  41.223  1.00 96.39           N
ATOM   1109  CA  LEU  1191      15.329  10.001  42.146  1.00 96.39           C
ATOM   1110  CB  LEU  1191      14.884  11.018  43.221  1.00 96.39           C
ATOM   1111  CG  LEU  1191      13.794  10.531  44.193  1.00 96.39           C
ATOM   1112  CD1 LEU  1191      14.299   9.409  45.096  1.00 96.39           C
ATOM   1113  CD2 LEU  1191      13.335  11.685  45.086  1.00 96.39           C
ATOM   1114  C   LEU  1191      14.143   9.370  41.394  1.00 96.39           C
ATOM   1115  O   LEU  1191      13.857   8.199  41.614  1.00 96.39           O
ATOM   1116  H   LEU  1191      16.329  11.686  41.300  1.00  0.00           H
ATOM   1117  HA  LEU  1191      15.869   9.192  42.639  1.00  0.00           H
ATOM   1118  HB2 LEU  1191      15.762  11.327  43.793  1.00  0.00           H
ATOM   1119  HB3 LEU  1191      14.497  11.902  42.723  1.00  0.00           H
ATOM   1120  HG  LEU  1191      12.929  10.175  43.635  1.00  0.00           H
ATOM   1121 HD21 LEU  1191      12.546  11.341  45.752  1.00  0.00           H
ATOM   1122 HD22 LEU  1191      12.938  12.488  44.463  1.00  0.00           H
ATOM   1123 HD23 LEU  1191      14.173  12.066  45.669  1.00  0.00           H
ATOM   1124 HD11 LEU  1191      13.534   9.160  45.826  1.00  0.00           H
ATOM   1125 HD12 LEU  1191      14.515   8.529  44.492  1.00  0.00           H
ATOM   1126 HD13 LEU  1191      15.203   9.728  45.613  1.00  0.00           H
ATOM   1127  N   GLU  1192      13.580  10.071  40.405  1.00 80.86           N
ATOM   1128  CA  GLU  1192      12.471   9.606  39.552  1.00 80.86           C
ATOM   1129  CB  GLU  1192      11.884  10.797  38.783  1.00 80.86           C
ATOM   1130  CG  GLU  1192      11.152  11.799  39.682  1.00 80.86           C
ATOM   1131  CD  GLU  1192      10.828  13.095  38.929  1.00 80.86           C
ATOM   1132  OE1 GLU  1192      11.738  13.703  38.319  1.00 80.86           O
ATOM   1133  OE2 GLU  1192       9.672  13.552  39.031  1.00 80.86           O
ATOM   1134  C   GLU  1192      12.876   8.536  38.529  1.00 80.86           C
ATOM   1135  O   GLU  1192      12.134   7.588  38.292  1.00 80.86           O
ATOM   1136  H   GLU  1192      13.843  11.052  40.326  1.00  0.00           H
ATOM   1137  HA  GLU  1192      11.690   9.174  40.178  1.00  0.00           H
ATOM   1138  HB2 GLU  1192      11.168  10.421  38.052  1.00  0.00           H
ATOM   1139  HB3 GLU  1192      12.694  11.294  38.247  1.00  0.00           H
ATOM   1140  HG2 GLU  1192      10.232  11.330  40.043  1.00  0.00           H
ATOM   1141  HG3 GLU  1192      11.758  12.038  40.556  1.00  0.00           H
ATOM   1142  N   ASN  1193      14.084   8.621  37.964  1.00 64.45           N
ATOM   1143  CA  ASN  1193      14.644   7.563  37.114  1.00 64.45           C
ATOM   1144  CB  ASN  1193      15.701   8.168  36.167  1.00 64.45           C
ATOM   1145  CG  ASN  1193      15.071   8.840  34.960  1.00 64.45           C
ATOM   1146  OD1 ASN  1193      14.944   8.243  33.906  1.00 64.45           O
ATOM   1147  ND2 ASN  1193      14.720  10.099  35.039  1.00 64.45           N
ATOM   1148  C   ASN  1193      15.175   6.357  37.922  1.00 64.45           C
ATOM   1149  O   ASN  1193      15.785   5.452  37.338  1.00 64.45           O
ATOM   1150  H   ASN  1193      14.650   9.435  38.175  1.00  0.00           H
ATOM   1151  HA  ASN  1193      13.836   7.161  36.499  1.00  0.00           H
ATOM   1152  HB2 ASN  1193      16.333   8.872  36.704  1.00  0.00           H
ATOM   1153  HB3 ASN  1193      16.338   7.378  35.776  1.00  0.00           H
ATOM   1154 HD21 ASN  1193      14.836  10.596  35.918  1.00  0.00           H
ATOM   1155 HD22 ASN  1193      14.317  10.532  34.231  1.00  0.00           H
ATOM   1156  N   LYS  1194      15.050   6.365  39.253  1.00246.51           N
ATOM   1157  CA  LYS  1194      15.447   5.307  40.199  1.00246.51           C
ATOM   1158  CB  LYS  1194      16.842   5.631  40.793  1.00246.51           C
ATOM   1159  CG  LYS  1194      17.972   5.821  39.761  1.00246.51           C
ATOM   1160  CD  LYS  1194      18.395   4.526  39.048  1.00246.51           C
ATOM   1161  CE  LYS  1194      19.157   4.859  37.755  1.00246.51           C
ATOM   1162  NZ  LYS  1194      18.281   4.729  36.563  1.00246.51           N
ATOM   1163  C   LYS  1194      14.336   5.188  41.260  1.00246.51           C
ATOM   1164  O   LYS  1194      13.186   5.454  40.949  1.00246.51           O
ATOM   1165  H   LYS  1194      14.506   7.126  39.650  1.00  0.00           H
ATOM   1166  HA  LYS  1194      15.473   4.350  39.681  1.00  0.00           H
ATOM   1167  HB2 LYS  1194      16.759   6.550  41.377  1.00  0.00           H
ATOM   1168  HB3 LYS  1194      17.142   4.835  41.475  1.00  0.00           H
ATOM   1169  HG2 LYS  1194      18.845   6.218  40.280  1.00  0.00           H
ATOM   1170  HG3 LYS  1194      17.677   6.566  39.024  1.00  0.00           H
ATOM   1171  HD2 LYS  1194      19.047   3.961  39.717  1.00  0.00           H
ATOM   1172  HD3 LYS  1194      17.524   3.910  38.823  1.00  0.00           H
ATOM   1173  HE2 LYS  1194      19.533   5.885  37.833  1.00  0.00           H
ATOM   1174  HE3 LYS  1194      20.016   4.190  37.663  1.00  0.00           H
ATOM   1175  HZ1 LYS  1194      18.706   5.119  35.734  1.00  0.00           H
ATOM   1176  HZ2 LYS  1194      17.402   5.222  36.734  1.00  0.00           H
ATOM   1177  HZ3 LYS  1194      18.023   3.767  36.400  1.00  0.00           H
ATOM   1178  N   TYR  1195      14.646   4.682  42.459  1.00254.86           N
ATOM   1179  CA  TYR  1195      13.708   4.574  43.595  1.00254.86           C
ATOM   1180  CB  TYR  1195      12.958   3.216  43.579  1.00254.86           C
ATOM   1181  CG  TYR  1195      12.061   2.912  42.386  1.00254.86           C
ATOM   1182  CD1 TYR  1195      12.139   1.673  41.713  1.00254.86           C
ATOM   1183  CD2 TYR  1195      11.106   3.859  41.972  1.00254.86           C
ATOM   1184  CE1 TYR  1195      11.298   1.408  40.610  1.00254.86           C
ATOM   1185  CE2 TYR  1195      10.302   3.614  40.844  1.00254.86           C
ATOM   1186  CZ  TYR  1195      10.385   2.387  40.163  1.00254.86           C
ATOM   1187  OH  TYR  1195       9.575   2.148  39.095  1.00254.86           O
ATOM   1188  C   TYR  1195      14.412   4.824  44.952  1.00254.86           C
ATOM   1189  O   TYR  1195      14.264   4.035  45.884  1.00254.86           O
ATOM   1190  H   TYR  1195      15.616   4.486  42.635  1.00  0.00           H
ATOM   1191  HA  TYR  1195      12.967   5.370  43.497  1.00  0.00           H
ATOM   1192  HB2 TYR  1195      13.695   2.418  43.680  1.00  0.00           H
ATOM   1193  HB3 TYR  1195      12.315   3.175  44.460  1.00  0.00           H
ATOM   1194  HD1 TYR  1195      12.840   0.921  42.044  1.00  0.00           H
ATOM   1195  HD2 TYR  1195      11.050   4.819  42.467  1.00  0.00           H
ATOM   1196  HE1 TYR  1195      11.352   0.468  40.084  1.00  0.00           H
ATOM   1197  HE2 TYR  1195       9.646   4.379  40.472  1.00  0.00           H
ATOM   1198  HH  TYR  1195       9.161   2.962  38.773  1.00  0.00           H
ATOM   1199  N   ASN  1196      15.390   5.738  44.991  1.00 94.95           N
ATOM   1200  CA  ASN  1196      16.279   5.973  46.145  1.00 94.95           C
ATOM   1201  CB  ASN  1196      17.276   4.804  46.273  1.00 94.95           C
ATOM   1202  CG  ASN  1196      18.019   4.498  44.982  1.00 94.95           C
ATOM   1203  OD1 ASN  1196      19.077   5.023  44.691  1.00 94.95           O
ATOM   1204  ND2 ASN  1196      17.570   3.523  44.226  1.00 94.95           N
ATOM   1205  C   ASN  1196      17.021   7.318  46.015  1.00 94.95           C
ATOM   1206  O   ASN  1196      17.178   7.818  44.904  1.00 94.95           O
ATOM   1207  H   ASN  1196      15.502   6.366  44.204  1.00  0.00           H
ATOM   1208  HA  ASN  1196      15.680   6.020  47.057  1.00  0.00           H
ATOM   1209  HB2 ASN  1196      17.994   5.028  47.058  1.00  0.00           H
ATOM   1210  HB3 ASN  1196      16.738   3.911  46.587  1.00  0.00           H
ATOM   1211 HD21 ASN  1196      16.771   2.996  44.533  1.00  0.00           H
ATOM   1212 HD22 ASN  1196      18.174   3.246  43.475  1.00  0.00           H
ATOM   1213  N   GLU  1197      17.544   7.871  47.115  1.00139.86           N
ATOM   1214  CA  GLU  1197      18.113   9.234  47.156  1.00139.86           C
ATOM   1215  CB  GLU  1197      18.291   9.670  48.632  1.00139.86           C
ATOM   1216  CG  GLU  1197      19.401   8.976  49.461  1.00139.86           C
ATOM   1217  CD  GLU  1197      19.064   7.568  49.989  1.00139.86           C
ATOM   1218  OE1 GLU  1197      17.896   7.137  49.871  1.00139.86           O
ATOM   1219  OE2 GLU  1197      20.018   6.847  50.385  1.00139.86           O
ATOM   1220  C   GLU  1197      19.426   9.442  46.365  1.00139.86           C
ATOM   1221  O   GLU  1197      19.908  10.564  46.243  1.00139.86           O
ATOM   1222  H   GLU  1197      17.413   7.408  48.018  1.00  0.00           H
ATOM   1223  HA  GLU  1197      17.388   9.913  46.706  1.00  0.00           H
ATOM   1224  HB2 GLU  1197      18.523  10.736  48.622  1.00  0.00           H
ATOM   1225  HB3 GLU  1197      17.337   9.573  49.152  1.00  0.00           H
ATOM   1226  HG2 GLU  1197      19.610   9.610  50.326  1.00  0.00           H
ATOM   1227  HG3 GLU  1197      20.320   8.932  48.875  1.00  0.00           H
ATOM   1228  N   LYS  1198      20.091   8.364  45.937  1.00111.29           N
ATOM   1229  CA  LYS  1198      21.548   8.203  46.132  1.00111.29           C
ATOM   1230  CB  LYS  1198      21.899   6.706  46.206  1.00111.29           C
ATOM   1231  CG  LYS  1198      21.019   6.020  47.258  1.00111.29           C
ATOM   1232  CD  LYS  1198      21.577   4.707  47.815  1.00111.29           C
ATOM   1233  CE  LYS  1198      22.762   4.931  48.768  1.00111.29           C
ATOM   1234  NZ  LYS  1198      22.404   5.833  49.896  1.00111.29           N
ATOM   1235  C   LYS  1198      22.485   8.968  45.189  1.00111.29           C
ATOM   1236  O   LYS  1198      23.688   8.717  45.225  1.00111.29           O
ATOM   1237  H   LYS  1198      19.547   7.513  45.907  1.00  0.00           H
ATOM   1238  HA  LYS  1198      21.779   8.642  47.103  1.00  0.00           H
ATOM   1239  HB2 LYS  1198      22.949   6.601  46.482  1.00  0.00           H
ATOM   1240  HB3 LYS  1198      21.742   6.236  45.232  1.00  0.00           H
ATOM   1241  HG2 LYS  1198      20.859   6.714  48.074  1.00  0.00           H
ATOM   1242  HG3 LYS  1198      20.045   5.824  46.826  1.00  0.00           H
ATOM   1243  HD2 LYS  1198      20.779   4.199  48.358  1.00  0.00           H
ATOM   1244  HD3 LYS  1198      21.883   4.067  46.985  1.00  0.00           H
ATOM   1245  HE2 LYS  1198      23.079   3.957  49.150  1.00  0.00           H
ATOM   1246  HE3 LYS  1198      23.594   5.359  48.201  1.00  0.00           H
ATOM   1247  HZ1 LYS  1198      23.111   5.884  50.613  1.00  0.00           H
ATOM   1248  HZ2 LYS  1198      21.492   5.612  50.307  1.00  0.00           H
ATOM   1249  HZ3 LYS  1198      22.210   6.772  49.567  1.00  0.00           H
ATOM   1250  N   VAL  1199      21.969   9.910  44.404  1.00 49.08           N
ATOM   1251  CA  VAL  1199      22.788  10.919  43.706  1.00 49.08           C
ATOM   1252  CB  VAL  1199      22.297  11.125  42.255  1.00 49.08           C
ATOM   1253  CG1 VAL  1199      23.256  12.005  41.439  1.00 49.08           C
ATOM   1254  CG2 VAL  1199      22.201   9.783  41.506  1.00 49.08           C
ATOM   1255  C   VAL  1199      22.920  12.215  44.530  1.00 49.08           C
ATOM   1256  O   VAL  1199      23.991  12.821  44.502  1.00 49.08           O
ATOM   1257  H   VAL  1199      20.986  10.111  44.538  1.00  0.00           H
ATOM   1258  HA  VAL  1199      23.803  10.535  43.623  1.00  0.00           H
ATOM   1259  HB  VAL  1199      21.303  11.574  42.263  1.00  0.00           H
ATOM   1260 HG21 VAL  1199      23.153   9.255  41.565  1.00  0.00           H
ATOM   1261 HG22 VAL  1199      21.418   9.165  41.942  1.00  0.00           H
ATOM   1262 HG23 VAL  1199      21.951   9.956  40.460  1.00  0.00           H
ATOM   1263 HG11 VAL  1199      22.872  12.132  40.428  1.00  0.00           H
ATOM   1264 HG12 VAL  1199      23.338  12.991  41.892  1.00  0.00           H
ATOM   1265 HG13 VAL  1199      24.246  11.549  41.404  1.00  0.00           H
ATOM   1266  N   ASP  1200      22.021  12.456  45.496  1.00165.93           N
ATOM   1267  CA  ASP  1200      22.315  13.221  46.716  1.00165.93           C
ATOM   1268  CB  ASP  1200      21.212  14.237  47.060  1.00165.93           C
ATOM   1269  CG  ASP  1200      21.558  15.068  48.311  1.00165.93           C
ATOM   1270  OD1 ASP  1200      22.686  14.913  48.842  1.00165.93           O
ATOM   1271  OD2 ASP  1200      20.715  15.895  48.721  1.00165.93           O
ATOM   1272  C   ASP  1200      22.582  12.250  47.872  1.00165.93           C
ATOM   1273  O   ASP  1200      21.694  11.843  48.622  1.00165.93           O
ATOM   1274  H   ASP  1200      21.183  11.887  45.534  1.00  0.00           H
ATOM   1275  HA  ASP  1200      23.226  13.804  46.568  1.00  0.00           H
ATOM   1276  HB2 ASP  1200      21.076  14.910  46.212  1.00  0.00           H
ATOM   1277  HB3 ASP  1200      20.277  13.705  47.229  1.00  0.00           H
ATOM   1278  N   SER  1201      23.844  11.844  47.998  1.00100.81           N
ATOM   1279  CA  SER  1201      24.312  11.095  49.167  1.00100.81           C
ATOM   1280  CB  SER  1201      25.374  10.072  48.744  1.00100.81           C
ATOM   1281  OG  SER  1201      25.610   9.187  49.825  1.00100.81           O
ATOM   1282  C   SER  1201      24.776  11.994  50.336  1.00100.81           C
ATOM   1283  O   SER  1201      25.508  11.515  51.205  1.00100.81           O
ATOM   1284  H   SER  1201      24.514  12.213  47.336  1.00  0.00           H
ATOM   1285  HA  SER  1201      23.464  10.522  49.544  1.00  0.00           H
ATOM   1286  HB2 SER  1201      26.304  10.580  48.481  1.00  0.00           H
ATOM   1287  HB3 SER  1201      25.021   9.497  47.893  1.00  0.00           H
ATOM   1288  HG  SER  1201      25.877   9.773  50.559  1.00  0.00           H
ATOM   1289  N   GLY  1202      24.482  13.302  50.302  1.00108.94           N
ATOM   1290  CA  GLY  1202      24.845  14.316  51.308  1.00108.94           C
ATOM   1291  C   GLY  1202      23.654  14.904  52.087  1.00108.94           C
ATOM   1292  O   GLY  1202      23.843  15.828  52.879  1.00108.94           O
ATOM   1293  H   GLY  1202      23.881  13.644  49.552  1.00  0.00           H
ATOM   1294  HA2 GLY  1202      25.325  15.144  50.786  1.00  0.00           H
ATOM   1295  HA3 GLY  1202      25.552  13.902  52.025  1.00  0.00           H
ATOM   1296  N   ALA  1203      22.434  14.413  51.845  1.00284.72           N
ATOM   1297  CA  ALA  1203      21.195  14.916  52.438  1.00284.72           C
ATOM   1298  CB  ALA  1203      20.026  14.051  51.940  1.00284.72           C
ATOM   1299  C   ALA  1203      21.234  14.961  53.982  1.00284.72           C
ATOM   1300  O   ALA  1203      21.665  14.017  54.639  1.00284.72           O
ATOM   1301  H   ALA  1203      22.343  13.808  51.042  1.00  0.00           H
ATOM   1302  HA  ALA  1203      21.042  15.931  52.066  1.00  0.00           H
ATOM   1303  HB1 ALA  1203      19.993  14.063  50.848  1.00  0.00           H
ATOM   1304  HB2 ALA  1203      19.084  14.441  52.322  1.00  0.00           H
ATOM   1305  HB3 ALA  1203      20.150  13.021  52.282  1.00  0.00           H
ATOM   1306  N   LEU  1204      20.524  15.935  54.568  1.00 82.90           N
ATOM   1307  CA  LEU  1204      20.310  16.062  56.024  1.00 82.90           C
ATOM   1308  CB  LEU  1204      19.725  17.459  56.324  1.00 82.90           C
ATOM   1309  CG  LEU  1204      20.608  18.659  55.936  1.00 82.90           C
ATOM   1310  CD1 LEU  1204      19.848  19.953  56.232  1.00 82.90           C
ATOM   1311  CD2 LEU  1204      21.919  18.686  56.722  1.00 82.90           C
ATOM   1312  C   LEU  1204      19.400  14.973  56.638  1.00 82.90           C
ATOM   1313  O   LEU  1204      19.073  15.041  57.823  1.00 82.90           O
ATOM   1314  H   LEU  1204      20.131  16.643  53.969  1.00  0.00           H
ATOM   1315  HA  LEU  1204      21.276  15.961  56.524  1.00  0.00           H
ATOM   1316  HB2 LEU  1204      18.770  17.544  55.803  1.00  0.00           H
ATOM   1317  HB3 LEU  1204      19.520  17.530  57.394  1.00  0.00           H
ATOM   1318  HG  LEU  1204      20.829  18.627  54.869  1.00  0.00           H
ATOM   1319 HD11 LEU  1204      20.454  20.813  55.948  1.00  0.00           H
ATOM   1320 HD12 LEU  1204      18.918  19.973  55.662  1.00  0.00           H
ATOM   1321 HD13 LEU  1204      19.616  20.014  57.296  1.00  0.00           H
ATOM   1322 HD21 LEU  1204      22.478  19.591  56.483  1.00  0.00           H
ATOM   1323 HD22 LEU  1204      21.715  18.658  57.793  1.00  0.00           H
ATOM   1324 HD23 LEU  1204      22.532  17.827  56.448  1.00  0.00           H
ATOM   1325  N   LEU  1205      18.859  14.073  55.815  1.00205.89           N
ATOM   1326  CA  LEU  1205      17.941  13.011  56.223  1.00205.89           C
ATOM   1327  CB  LEU  1205      16.741  12.944  55.251  1.00205.89           C
ATOM   1328  CG  LEU  1205      15.629  14.002  55.405  1.00205.89           C
ATOM   1329  CD1 LEU  1205      14.869  13.848  56.723  1.00205.89           C
ATOM   1330  CD2 LEU  1205      16.111  15.448  55.288  1.00205.89           C
ATOM   1331  C   LEU  1205      18.692  11.669  56.245  1.00205.89           C
ATOM   1332  O   LEU  1205      19.386  11.364  55.273  1.00205.89           O
ATOM   1333  H   LEU  1205      19.283  13.986  54.903  1.00  0.00           H
ATOM   1334  HA  LEU  1205      17.574  13.227  57.224  1.00  0.00           H
ATOM   1335  HB2 LEU  1205      17.119  12.983  54.228  1.00  0.00           H
ATOM   1336  HB3 LEU  1205      16.270  11.965  55.367  1.00  0.00           H
ATOM   1337  HG  LEU  1205      14.916  13.831  54.598  1.00  0.00           H
ATOM   1338 HD21 LEU  1205      15.252  16.117  55.256  1.00  0.00           H
ATOM   1339 HD22 LEU  1205      16.690  15.571  54.373  1.00  0.00           H
ATOM   1340 HD23 LEU  1205      16.722  15.715  56.149  1.00  0.00           H
ATOM   1341 HD11 LEU  1205      14.018  14.530  56.729  1.00  0.00           H
ATOM   1342 HD12 LEU  1205      14.501  12.827  56.820  1.00  0.00           H
ATOM   1343 HD13 LEU  1205      15.517  14.085  57.567  1.00  0.00           H
ATOM   1344  N   PRO  1206      18.418  10.771  57.213  1.00 85.58           N
ATOM   1345  CA  PRO  1206      18.772   9.363  57.052  1.00 85.58           C
ATOM   1346  CD  PRO  1206      17.575  10.959  58.387  1.00 85.58           C
ATOM   1347  CB  PRO  1206      18.376   8.693  58.372  1.00 85.58           C
ATOM   1348  CG  PRO  1206      17.219   9.556  58.880  1.00 85.58           C
ATOM   1349  C   PRO  1206      18.033   8.785  55.831  1.00 85.58           C
ATOM   1350  O   PRO  1206      16.864   9.105  55.615  1.00 85.58           O
ATOM   1351  HA  PRO  1206      19.848   9.266  56.902  1.00  0.00           H
ATOM   1352  HD2 PRO  1206      16.661  11.501  58.145  1.00  0.00           H
ATOM   1353  HD3 PRO  1206      18.137  11.493  59.154  1.00  0.00           H
ATOM   1354  HB2 PRO  1206      18.076   7.653  58.235  1.00  0.00           H
ATOM   1355  HB3 PRO  1206      19.209   8.760  59.074  1.00  0.00           H
ATOM   1356  HG2 PRO  1206      17.137   9.522  59.967  1.00  0.00           H
ATOM   1357  HG3 PRO  1206      16.287   9.232  58.416  1.00  0.00           H
ATOM   1358  N   GLY  1207      18.735   8.000  55.005  1.00 75.82           N
ATOM   1359  CA  GLY  1207      18.250   7.533  53.695  1.00 75.82           C
ATOM   1360  C   GLY  1207      16.945   6.729  53.759  1.00 75.82           C
ATOM   1361  O   GLY  1207      16.641   6.100  54.774  1.00 75.82           O
ATOM   1362  H   GLY  1207      19.704   7.843  55.223  1.00  0.00           H
ATOM   1363  HA2 GLY  1207      18.085   8.403  53.059  1.00  0.00           H
ATOM   1364  HA3 GLY  1207      19.009   6.913  53.218  1.00  0.00           H
ATOM   1365  N   MET  1208      16.153   6.772  52.681  1.00288.84           N
ATOM   1366  CA  MET  1208      14.742   6.357  52.692  1.00288.84           C
ATOM   1367  CB  MET  1208      13.813   7.582  52.822  1.00288.84           C
ATOM   1368  CG  MET  1208      13.827   8.200  54.222  1.00288.84           C
ATOM   1369  SD  MET  1208      13.009   7.205  55.500  1.00288.84           S
ATOM   1370  CE  MET  1208      13.959   7.763  56.939  1.00288.84           C
ATOM   1371  C   MET  1208      14.351   5.554  51.450  1.00288.84           C
ATOM   1372  O   MET  1208      14.599   5.971  50.320  1.00288.84           O
ATOM   1373  H   MET  1208      16.522   7.162  51.819  1.00  0.00           H
ATOM   1374  HA  MET  1208      14.569   5.713  53.556  1.00  0.00           H
ATOM   1375  HB2 MET  1208      12.787   7.289  52.594  1.00  0.00           H
ATOM   1376  HB3 MET  1208      14.117   8.337  52.097  1.00  0.00           H
ATOM   1377  HG2 MET  1208      14.860   8.368  54.512  1.00  0.00           H
ATOM   1378  HG3 MET  1208      13.334   9.171  54.183  1.00  0.00           H
ATOM   1379  HE1 MET  1208      13.574   7.285  57.840  1.00  0.00           H
ATOM   1380  HE2 MET  1208      15.008   7.493  56.807  1.00  0.00           H
ATOM   1381  HE3 MET  1208      13.877   8.845  57.037  1.00  0.00           H
ATOM   1382  N   SER  1209      13.492   4.554  51.664  1.00190.13           N
ATOM   1383  CA  SER  1209      12.745   3.865  50.607  1.00190.13           C
ATOM   1384  CB  SER  1209      11.997   2.659  51.189  1.00190.13           C
ATOM   1385  OG  SER  1209      12.899   1.777  51.833  1.00190.13           O
ATOM   1386  C   SER  1209      11.746   4.815  49.936  1.00190.13           C
ATOM   1387  O   SER  1209      10.651   5.043  50.453  1.00190.13           O
ATOM   1388  H   SER  1209      13.310   4.276  52.614  1.00  0.00           H
ATOM   1389  HA  SER  1209      13.444   3.502  49.853  1.00  0.00           H
ATOM   1390  HB2 SER  1209      11.482   2.134  50.382  1.00  0.00           H
ATOM   1391  HB3 SER  1209      11.259   3.003  51.915  1.00  0.00           H
ATOM   1392  HG  SER  1209      12.411   1.009  52.140  1.00  0.00           H
ATOM   1393  N   ALA  1210      12.144   5.404  48.810  1.00243.09           N
ATOM   1394  CA  ALA  1210      11.329   6.354  48.063  1.00243.09           C
ATOM   1395  CB  ALA  1210      12.181   6.960  46.945  1.00243.09           C
ATOM   1396  C   ALA  1210      10.041   5.715  47.510  1.00243.09           C
ATOM   1397  O   ALA  1210       9.951   4.505  47.286  1.00243.09           O
ATOM   1398  H   ALA  1210      13.093   5.251  48.502  1.00  0.00           H
ATOM   1399  HA  ALA  1210      11.042   7.161  48.740  1.00  0.00           H
ATOM   1400  HB1 ALA  1210      13.097   7.378  47.365  1.00  0.00           H
ATOM   1401  HB2 ALA  1210      11.623   7.755  46.446  1.00  0.00           H
ATOM   1402  HB3 ALA  1210      12.427   6.192  46.213  1.00  0.00           H
ATOM   1403  N   ARG  1211       9.037   6.552  47.232  1.00198.45           N
ATOM   1404  CA  ARG  1211       7.794   6.133  46.564  1.00198.45           C
ATOM   1405  CB  ARG  1211       6.698   7.199  46.755  1.00198.45           C
ATOM   1406  CG  ARG  1211       6.501   7.578  48.237  1.00198.45           C
ATOM   1407  CD  ARG  1211       5.341   8.566  48.435  1.00198.45           C
ATOM   1408  NE  ARG  1211       5.349   9.176  49.784  1.00198.45           N
ATOM   1409  CZ  ARG  1211       5.066   8.596  50.935  1.00198.45           C
ATOM   1410  NH1 ARG  1211       4.674   7.351  51.012  1.00198.45           N
ATOM   1411  NH2 ARG  1211       5.174   9.252  52.050  1.00198.45           N
ATOM   1412  C   ARG  1211       8.073   5.840  45.083  1.00198.45           C
ATOM   1413  O   ARG  1211       8.886   6.519  44.464  1.00198.45           O
ATOM   1414  H   ARG  1211       9.220   7.541  47.332  1.00  0.00           H
ATOM   1415  HA  ARG  1211       7.468   5.198  47.021  1.00  0.00           H
ATOM   1416  HB2 ARG  1211       5.760   6.811  46.354  1.00  0.00           H
ATOM   1417  HB3 ARG  1211       6.969   8.095  46.194  1.00  0.00           H
ATOM   1418  HG2 ARG  1211       6.313   6.672  48.815  1.00  0.00           H
ATOM   1419  HG3 ARG  1211       7.412   8.046  48.613  1.00  0.00           H
ATOM   1420  HD2 ARG  1211       5.438   9.367  47.700  1.00  0.00           H
ATOM   1421  HD3 ARG  1211       4.392   8.055  48.255  1.00  0.00           H
ATOM   1422  HE  ARG  1211       5.618  10.154  49.841  1.00  0.00           H
ATOM   1423 HH11 ARG  1211       4.609   6.823  50.163  1.00  0.00           H
ATOM   1424 HH12 ARG  1211       4.502   6.930  51.903  1.00  0.00           H
ATOM   1425 HH21 ARG  1211       5.539  10.208  52.032  1.00  0.00           H
ATOM   1426 HH22 ARG  1211       5.024   8.816  52.934  1.00  0.00           H
ATOM   1427  N   VAL  1212       7.404   4.837  44.509  1.00137.47           N
ATOM   1428  CA  VAL  1212       7.663   4.413  43.121  1.00137.47           C
ATOM   1429  CB  VAL  1212       7.149   2.988  42.819  1.00137.47           C
ATOM   1430  CG1 VAL  1212       8.011   1.947  43.543  1.00137.47           C
ATOM   1431  CG2 VAL  1212       5.680   2.720  43.190  1.00137.47           C
ATOM   1432  C   VAL  1212       7.156   5.437  42.096  1.00137.47           C
ATOM   1433  O   VAL  1212       5.958   5.543  41.842  1.00137.47           O
ATOM   1434  H   VAL  1212       6.751   4.307  45.057  1.00  0.00           H
ATOM   1435  HA  VAL  1212       8.744   4.373  42.999  1.00  0.00           H
ATOM   1436  HB  VAL  1212       7.264   2.809  41.750  1.00  0.00           H
ATOM   1437 HG21 VAL  1212       5.413   1.701  42.912  1.00  0.00           H
ATOM   1438 HG22 VAL  1212       5.021   3.398  42.650  1.00  0.00           H
ATOM   1439 HG23 VAL  1212       5.523   2.845  44.260  1.00  0.00           H
ATOM   1440 HG11 VAL  1212       7.689   0.943  43.268  1.00  0.00           H
ATOM   1441 HG12 VAL  1212       7.932   2.067  44.624  1.00  0.00           H
ATOM   1442 HG13 VAL  1212       9.054   2.063  43.247  1.00  0.00           H
ATOM   1443  N   ALA  1213       8.083   6.157  41.465  1.00220.54           N
ATOM   1444  CA  ALA  1213       7.816   6.986  40.295  1.00220.54           C
ATOM   1445  CB  ALA  1213       9.038   7.878  40.040  1.00220.54           C
ATOM   1446  C   ALA  1213       7.460   6.138  39.055  1.00220.54           C
ATOM   1447  O   ALA  1213       8.115   5.138  38.754  1.00220.54           O
ATOM   1448  H   ALA  1213       9.044   6.079  41.762  1.00  0.00           H
ATOM   1449  HA  ALA  1213       6.970   7.637  40.522  1.00  0.00           H
ATOM   1450  HB1 ALA  1213       9.249   8.485  40.922  1.00  0.00           H
ATOM   1451  HB2 ALA  1213       9.910   7.261  39.812  1.00  0.00           H
ATOM   1452  HB3 ALA  1213       8.847   8.542  39.196  1.00  0.00           H
ATOM   1453  N   HIS  1214       6.462   6.607  38.300  1.00 98.63           N
ATOM   1454  CA  HIS  1214       6.059   6.099  36.971  1.00 98.63           C
ATOM   1455  ND1 HIS  1214       5.989   2.763  37.246  1.00 98.63           N
ATOM   1456  CG  HIS  1214       5.309   3.829  37.835  1.00 98.63           C
ATOM   1457  CB  HIS  1214       4.905   5.093  37.121  1.00 98.63           C
ATOM   1458  NE2 HIS  1214       5.820   2.390  39.411  1.00 98.63           N
ATOM   1459  CD2 HIS  1214       5.203   3.598  39.176  1.00 98.63           C
ATOM   1460  CE1 HIS  1214       6.288   1.921  38.242  1.00 98.63           C
ATOM   1461  C   HIS  1214       5.689   7.232  35.993  1.00 98.63           C
ATOM   1462  O   HIS  1214       5.411   6.990  34.823  1.00 98.63           O
ATOM   1463  H   HIS  1214       5.963   7.402  38.665  1.00  0.00           H
ATOM   1464  HA  HIS  1214       6.901   5.570  36.520  1.00  0.00           H
ATOM   1465  HB2 HIS  1214       4.077   5.562  37.655  1.00  0.00           H
ATOM   1466  HB3 HIS  1214       4.548   4.812  36.129  1.00  0.00           H
ATOM   1467  HD2 HIS  1214       4.795   4.281  39.907  1.00  0.00           H
ATOM   1468  HE1 HIS  1214       6.861   1.011  38.120  1.00  0.00           H
ATOM   1469  HE2 HIS  1214       5.988   1.974  40.313  1.00  0.00           H
ATOM   1470  N   TRP  1215       5.737   8.476  36.472  1.00165.91           N
ATOM   1471  CA  TRP  1215       5.637   9.727  35.727  1.00165.91           C
ATOM   1472  CB  TRP  1215       4.166  10.107  35.509  1.00165.91           C
ATOM   1473  CG  TRP  1215       3.977  11.385  34.753  1.00165.91           C
ATOM   1474  CD2 TRP  1215       4.096  11.623  33.313  1.00165.91           C
ATOM   1475  CD1 TRP  1215       3.805  12.601  35.311  1.00165.91           C
ATOM   1476  NE1 TRP  1215       3.833  13.574  34.332  1.00165.91           N
ATOM   1477  CE2 TRP  1215       4.012  13.028  33.083  1.00165.91           C
ATOM   1478  CE3 TRP  1215       4.310  10.797  32.191  1.00165.91           C
ATOM   1479  CZ2 TRP  1215       4.140  13.588  31.800  1.00165.91           C
ATOM   1480  CZ3 TRP  1215       4.426  11.347  30.896  1.00165.91           C
ATOM   1481  CH2 TRP  1215       4.345  12.738  30.703  1.00165.91           C
ATOM   1482  C   TRP  1215       6.385  10.804  36.531  1.00165.91           C
ATOM   1483  O   TRP  1215       6.525  10.658  37.748  1.00165.91           O
ATOM   1484  H   TRP  1215       6.067   8.600  37.416  1.00  0.00           H
ATOM   1485  HA  TRP  1215       6.123   9.614  34.757  1.00  0.00           H
ATOM   1486  HB2 TRP  1215       3.670   9.307  34.958  1.00  0.00           H
ATOM   1487  HB3 TRP  1215       3.675  10.199  36.480  1.00  0.00           H
ATOM   1488  HD1 TRP  1215       3.770  12.800  36.377  1.00  0.00           H
ATOM   1489  HE3 TRP  1215       4.388   9.728  32.332  1.00  0.00           H
ATOM   1490  HZ2 TRP  1215       4.087  14.659  31.671  1.00  0.00           H
ATOM   1491  HZ3 TRP  1215       4.587  10.696  30.049  1.00  0.00           H
ATOM   1492  HH2 TRP  1215       4.448  13.154  29.710  1.00  0.00           H
ATOM   1493  HE1 TRP  1215       3.906  14.559  34.556  1.00  0.00           H
ATOM   1494  N   HIS  1216       6.920  11.821  35.857  1.00 98.16           N
ATOM   1495  CA  HIS  1216       7.751  12.869  36.466  1.00 98.16           C
ATOM   1496  ND1 HIS  1216      10.624  11.538  35.603  1.00 98.16           N
ATOM   1497  CG  HIS  1216       9.654  12.237  34.885  1.00 98.16           C
ATOM   1498  CB  HIS  1216       8.785  13.345  35.435  1.00 98.16           C
ATOM   1499  NE2 HIS  1216      10.508  10.687  33.578  1.00 98.16           N
ATOM   1500  CD2 HIS  1216       9.583  11.709  33.627  1.00 98.16           C
ATOM   1501  CE1 HIS  1216      11.111  10.607  34.777  1.00 98.16           C
ATOM   1502  C   HIS  1216       6.911  14.039  37.008  1.00 98.16           C
ATOM   1503  O   HIS  1216       5.946  14.461  36.368  1.00 98.16           O
ATOM   1504  H   HIS  1216       6.695  11.921  34.881  1.00  0.00           H
ATOM   1505  HA  HIS  1216       8.300  12.441  37.307  1.00  0.00           H
ATOM   1506  HB2 HIS  1216       8.270  13.839  34.609  1.00  0.00           H
ATOM   1507  HB3 HIS  1216       9.432  14.075  35.909  1.00  0.00           H
ATOM   1508  HD2 HIS  1216       8.912  12.029  32.842  1.00  0.00           H
ATOM   1509  HE1 HIS  1216      11.867   9.883  35.053  1.00  0.00           H
ATOM   1510  HE2 HIS  1216      10.686  10.077  32.794  1.00  0.00           H
ATOM   1511  N   THR  1217       7.318  14.649  38.123  1.00137.07           N
ATOM   1512  CA  THR  1217       6.779  15.948  38.561  0.75137.07           C
ATOM   1513  CB  THR  1217       7.272  16.337  39.967  0.75137.07           C
ATOM   1514  OG1 THR  1217       6.572  17.477  40.430  1.00137.07           O
ATOM   1515  CG2 THR  1217       8.758  16.688  40.039  1.00137.07           C
ATOM   1516  C   THR  1217       7.137  17.032  37.536  1.00137.07           C
ATOM   1517  O   THR  1217       8.288  17.073  37.085  1.00137.07           O
ATOM   1518  H   THR  1217       8.170  14.302  38.569  1.00  0.00           H
ATOM   1519  HA  THR  1217       5.700  15.848  38.626  0.75  0.00           H
ATOM   1520  HB  THR  1217       7.085  15.502  40.639  0.75  0.00           H
ATOM   1521 HG21 THR  1217       9.088  16.616  41.067  1.00  0.00           H
ATOM   1522 HG22 THR  1217       9.346  15.987  39.451  1.00  0.00           H
ATOM   1523 HG23 THR  1217       8.930  17.699  39.677  1.00  0.00           H
ATOM   1524  HG1 THR  1217       5.681  17.211  40.701  1.00  0.00           H
ATOM   1525  N   PRO  1218       6.206  17.913  37.132  1.00 94.27           N
ATOM   1526  CA  PRO  1218       6.546  19.025  36.252  1.00 94.27           C
ATOM   1527  CD  PRO  1218       4.764  17.734  37.162  1.00 94.27           C
ATOM   1528  CB  PRO  1218       5.215  19.641  35.827  1.00 94.27           C
ATOM   1529  CG  PRO  1218       4.264  18.449  35.908  1.00 94.27           C
ATOM   1530  C   PRO  1218       7.481  20.034  36.929  1.00 94.27           C
ATOM   1531  O   PRO  1218       7.192  20.502  38.032  1.00 94.27           O
ATOM   1532  HA  PRO  1218       7.026  18.610  35.370  1.00  0.00           H
ATOM   1533  HD2 PRO  1218       4.480  16.683  37.117  1.00  0.00           H
ATOM   1534  HD3 PRO  1218       4.360  18.201  38.060  1.00  0.00           H
ATOM   1535  HB2 PRO  1218       4.900  20.413  36.531  1.00  0.00           H
ATOM   1536  HB3 PRO  1218       5.286  20.041  34.821  1.00  0.00           H
ATOM   1537  HG2 PRO  1218       4.404  17.807  35.037  1.00  0.00           H
ATOM   1538  HG3 PRO  1218       3.222  18.756  35.989  1.00  0.00           H
ATOM   1539  N   ILE  1219       8.567  20.430  36.260  1.00 71.38           N
ATOM   1540  CA  ILE  1219       9.556  21.383  36.787  1.00 71.38           C
ATOM   1541  CB  ILE  1219      10.873  20.694  37.220  1.00 71.38           C
ATOM   1542  CG1 ILE  1219      10.625  19.534  38.212  1.00 71.38           C
ATOM   1543  CG2 ILE  1219      11.787  21.742  37.878  1.00 71.38           C
ATOM   1544  CD1 ILE  1219      11.873  18.744  38.620  1.00 71.38           C
ATOM   1545  C   ILE  1219       9.799  22.510  35.780  1.00 71.38           C
ATOM   1546  O   ILE  1219      10.272  22.273  34.668  1.00 71.38           O
ATOM   1547  H   ILE  1219       8.726  20.026  35.335  1.00  0.00           H
ATOM   1548  HA  ILE  1219       9.140  21.837  37.682  1.00  0.00           H
ATOM   1549  HB  ILE  1219      11.369  20.295  36.332  1.00  0.00           H
ATOM   1550 HG12 ILE  1219      10.146  19.916  39.111  1.00  0.00           H
ATOM   1551 HG13 ILE  1219       9.947  18.823  37.753  1.00  0.00           H
ATOM   1552 HD11 ILE  1219      12.555  19.360  39.204  1.00  0.00           H
ATOM   1553 HD12 ILE  1219      12.372  18.374  37.726  1.00  0.00           H
ATOM   1554 HD13 ILE  1219      11.570  17.892  39.226  1.00  0.00           H
ATOM   1555 HG21 ILE  1219      12.752  21.298  38.105  1.00  0.00           H
ATOM   1556 HG22 ILE  1219      11.330  22.107  38.797  1.00  0.00           H
ATOM   1557 HG23 ILE  1219      11.969  22.584  37.211  1.00  0.00           H
ATOM   1558  N   LEU  1220       9.583  23.753  36.222  1.00112.15           N
ATOM   1559  CA  LEU  1220       9.672  24.955  35.390  1.00112.15           C
ATOM   1560  CB  LEU  1220       8.286  25.626  35.352  1.00112.15           C
ATOM   1561  CG  LEU  1220       8.181  26.761  34.317  1.00112.15           C
ATOM   1562  CD1 LEU  1220       6.741  26.909  33.837  1.00112.15           C
ATOM   1563  CD2 LEU  1220       8.598  28.132  34.853  1.00112.15           C
ATOM   1564  C   LEU  1220      10.803  25.884  35.853  1.00112.15           C
ATOM   1565  O   LEU  1220      10.847  26.304  37.013  1.00112.15           O
ATOM   1566  H   LEU  1220       9.283  23.861  37.185  1.00  0.00           H
ATOM   1567  HA  LEU  1220       9.903  24.646  34.369  1.00  0.00           H
ATOM   1568  HB2 LEU  1220       7.566  24.850  35.083  1.00  0.00           H
ATOM   1569  HB3 LEU  1220       8.023  25.993  36.343  1.00  0.00           H
ATOM   1570  HG  LEU  1220       8.797  26.518  33.457  1.00  0.00           H
ATOM   1571 HD21 LEU  1220       9.602  28.108  35.263  1.00  0.00           H
ATOM   1572 HD22 LEU  1220       7.905  28.475  35.617  1.00  0.00           H
ATOM   1573 HD23 LEU  1220       8.597  28.835  34.026  1.00  0.00           H
ATOM   1574 HD11 LEU  1220       6.393  25.961  33.429  1.00  0.00           H
ATOM   1575 HD12 LEU  1220       6.712  27.640  33.031  1.00  0.00           H
ATOM   1576 HD13 LEU  1220       6.089  27.210  34.652  1.00  0.00           H
ATOM   1577  N   ALA  1221      11.641  26.305  34.907  1.00 52.39           N
ATOM   1578  CA  ALA  1221      12.809  27.151  35.124  1.00 52.39           C
ATOM   1579  CB  ALA  1221      13.768  26.875  33.961  1.00 52.39           C
ATOM   1580  C   ALA  1221      12.451  28.650  35.218  1.00 52.39           C
ATOM   1581  O   ALA  1221      12.129  29.285  34.216  1.00 52.39           O
ATOM   1582  H   ALA  1221      11.498  25.955  33.962  1.00  0.00           H
ATOM   1583  HA  ALA  1221      13.297  26.846  36.051  1.00  0.00           H
ATOM   1584  HB1 ALA  1221      13.837  25.806  33.774  1.00  0.00           H
ATOM   1585  HB2 ALA  1221      14.756  27.258  34.196  1.00  0.00           H
ATOM   1586  HB3 ALA  1221      13.407  27.345  33.051  1.00  0.00           H
ATOM   1587  N   MET  1222      12.611  29.269  36.387  1.00 63.60           N
ATOM   1588  CA  MET  1222      12.513  30.726  36.567  1.00 63.60           C
ATOM   1589  CB  MET  1222      12.033  31.071  37.987  1.00 63.60           C
ATOM   1590  CG  MET  1222      10.671  30.451  38.321  1.00 63.60           C
ATOM   1591  SD  MET  1222       9.896  31.101  39.831  1.00 63.60           S
ATOM   1592  CE  MET  1222      10.987  30.419  41.109  1.00 63.60           C
ATOM   1593  C   MET  1222      13.842  31.419  36.204  1.00 63.60           C
ATOM   1594  O   MET  1222      14.632  31.740  37.101  1.00 63.60           O
ATOM   1595  H   MET  1222      12.933  28.714  37.172  1.00  0.00           H
ATOM   1596  HA  MET  1222      11.754  31.101  35.884  1.00  0.00           H
ATOM   1597  HB2 MET  1222      12.763  30.732  38.717  1.00  0.00           H
ATOM   1598  HB3 MET  1222      11.945  32.155  38.062  1.00  0.00           H
ATOM   1599  HG2 MET  1222       9.993  30.647  37.489  1.00  0.00           H
ATOM   1600  HG3 MET  1222      10.782  29.370  38.416  1.00  0.00           H
ATOM   1601  HE1 MET  1222      10.598  30.677  42.093  1.00  0.00           H
ATOM   1602  HE2 MET  1222      11.035  29.334  41.021  1.00  0.00           H
ATOM   1603  HE3 MET  1222      11.987  30.837  41.006  1.00  0.00           H
ATOM   1604  N   THR  1223      14.164  31.448  34.903  1.00 78.90           N
ATOM   1605  CA  THR  1223      15.431  31.932  34.312  1.00 78.90           C
ATOM   1606  CB  THR  1223      15.551  31.547  32.821  1.00 78.90           C
ATOM   1607  OG1 THR  1223      14.480  32.020  32.051  1.00 78.90           O
ATOM   1608  CG2 THR  1223      15.606  30.039  32.598  1.00 78.90           C
ATOM   1609  C   THR  1223      15.673  33.433  34.532  1.00 78.90           C
ATOM   1610  O   THR  1223      14.898  34.113  35.203  1.00 78.90           O
ATOM   1611  H   THR  1223      13.431  31.191  34.249  1.00  0.00           H
ATOM   1612  HA  THR  1223      16.252  31.433  34.814  1.00  0.00           H
ATOM   1613  HB  THR  1223      16.469  31.976  32.422  1.00  0.00           H
ATOM   1614 HG21 THR  1223      15.706  29.831  31.532  1.00  0.00           H
ATOM   1615 HG22 THR  1223      16.478  29.627  33.102  1.00  0.00           H
ATOM   1616 HG23 THR  1223      14.701  29.565  32.972  1.00  0.00           H
ATOM   1617  HG1 THR  1223      14.646  31.719  31.149  1.00  0.00           H
ATOM   1618  N   ALA  1224      16.893  33.887  34.227  1.00 99.08           N
ATOM   1619  CA  ALA  1224      17.453  35.137  34.756  1.00 99.08           C
ATOM   1620  CB  ALA  1224      18.285  34.792  36.006  1.00 99.08           C
ATOM   1621  C   ALA  1224      18.227  35.968  33.710  1.00 99.08           C
ATOM   1622  O   ALA  1224      19.170  36.663  34.081  1.00 99.08           O
ATOM   1623  H   ALA  1224      17.514  33.285  33.710  1.00  0.00           H
ATOM   1624  HA  ALA  1224      16.633  35.781  35.074  1.00  0.00           H
ATOM   1625  HB1 ALA  1224      17.674  34.237  36.720  1.00  0.00           H
ATOM   1626  HB2 ALA  1224      18.635  35.710  36.480  1.00  0.00           H
ATOM   1627  HB3 ALA  1224      19.150  34.191  35.724  1.00  0.00           H
ATOM   1628  N   ASP  1225      17.905  35.801  32.419  1.00 82.04           N
ATOM   1629  CA  ASP  1225      18.440  36.603  31.297  1.00 82.04           C
ATOM   1630  CB  ASP  1225      17.622  37.906  31.142  1.00 82.04           C
ATOM   1631  CG  ASP  1225      16.597  37.774  30.010  1.00 82.04           C
ATOM   1632  OD1 ASP  1225      17.046  37.516  28.872  1.00 82.04           O
ATOM   1633  OD2 ASP  1225      15.398  37.614  30.334  1.00 82.04           O
ATOM   1634  C   ASP  1225      19.980  36.764  31.293  1.00 82.04           C
ATOM   1635  O   ASP  1225      20.549  37.847  31.143  1.00 82.04           O
ATOM   1636  H   ASP  1225      17.050  35.296  32.231  1.00  0.00           H
ATOM   1637  HA  ASP  1225      18.251  36.013  30.400  1.00  0.00           H
ATOM   1638  HB2 ASP  1225      18.270  38.750  30.911  1.00  0.00           H
ATOM   1639  HB3 ASP  1225      17.110  38.137  32.079  1.00  0.00           H
ATOM   1640  N   VAL  1226      20.681  35.651  31.529  1.00 98.68           N
ATOM   1641  CA  VAL  1226      22.143  35.583  31.671  1.00 98.68           C
ATOM   1642  CB  VAL  1226      22.546  35.974  33.111  1.00 98.68           C
ATOM   1643  CG1 VAL  1226      22.208  34.899  34.154  1.00 98.68           C
ATOM   1644  CG2 VAL  1226      24.039  36.305  33.223  1.00 98.68           C
ATOM   1645  C   VAL  1226      22.647  34.196  31.259  1.00 98.68           C
ATOM   1646  O   VAL  1226      21.895  33.225  31.306  1.00 98.68           O
ATOM   1647  H   VAL  1226      20.168  34.788  31.627  1.00  0.00           H
ATOM   1648  HA  VAL  1226      22.573  36.314  30.987  1.00  0.00           H
ATOM   1649  HB  VAL  1226      22.007  36.883  33.380  1.00  0.00           H
ATOM   1650 HG21 VAL  1226      24.235  36.738  34.204  1.00  0.00           H
ATOM   1651 HG22 VAL  1226      24.642  35.409  33.111  1.00  0.00           H
ATOM   1652 HG23 VAL  1226      24.310  37.038  32.463  1.00  0.00           H
ATOM   1653 HG11 VAL  1226      22.446  35.271  35.150  1.00  0.00           H
ATOM   1654 HG12 VAL  1226      22.765  33.981  33.968  1.00  0.00           H
ATOM   1655 HG13 VAL  1226      21.141  34.688  34.118  1.00  0.00           H
ATOM   1656  N   ILE  1227      23.923  34.070  30.870  1.00148.00           N
ATOM   1657  CA  ILE  1227      24.444  32.841  30.237  1.00148.00           C
ATOM   1658  CB  ILE  1227      25.881  33.030  29.686  1.00148.00           C
ATOM   1659  CG1 ILE  1227      27.040  32.957  30.710  1.00148.00           C
ATOM   1660  CG2 ILE  1227      25.989  34.296  28.811  1.00148.00           C
ATOM   1661  CD1 ILE  1227      27.058  34.028  31.809  1.00148.00           C
ATOM   1662  C   ILE  1227      24.312  31.577  31.112  1.00148.00           C
ATOM   1663  O   ILE  1227      23.810  30.568  30.626  1.00148.00           O
ATOM   1664  H   ILE  1227      24.482  34.905  30.811  1.00  0.00           H
ATOM   1665  HA  ILE  1227      23.810  32.656  29.366  1.00  0.00           H
ATOM   1666  HB  ILE  1227      26.045  32.188  29.010  1.00  0.00           H
ATOM   1667 HG12 ILE  1227      27.036  31.976  31.186  1.00  0.00           H
ATOM   1668 HG13 ILE  1227      27.980  33.032  30.161  1.00  0.00           H
ATOM   1669 HG21 ILE  1227      26.961  34.318  28.317  1.00  0.00           H
ATOM   1670 HG22 ILE  1227      25.877  35.204  29.401  1.00  0.00           H
ATOM   1671 HG23 ILE  1227      25.215  34.275  28.042  1.00  0.00           H
ATOM   1672 HD11 ILE  1227      27.964  33.912  32.405  1.00  0.00           H
ATOM   1673 HD12 ILE  1227      27.053  35.028  31.375  1.00  0.00           H
ATOM   1674 HD13 ILE  1227      26.200  33.905  32.466  1.00  0.00           H
ATOM   1675  N   GLN  1228      24.492  31.690  32.436  1.00149.83           N
ATOM   1676  CA  GLN  1228      24.246  30.596  33.397  1.00149.83           C
ATOM   1677  CB  GLN  1228      25.242  30.664  34.570  1.00149.83           C
ATOM   1678  CG  GLN  1228      25.591  29.246  35.070  1.00149.83           C
ATOM   1679  CD  GLN  1228      26.523  28.518  34.099  1.00149.83           C
ATOM   1680  OE1 GLN  1228      27.565  29.033  33.720  1.00149.83           O
ATOM   1681  NE2 GLN  1228      26.181  27.355  33.591  1.00149.83           N
ATOM   1682  C   GLN  1228      22.767  30.471  33.839  1.00149.83           C
ATOM   1683  O   GLN  1228      22.454  30.140  34.985  1.00149.83           O
ATOM   1684  H   GLN  1228      24.814  32.572  32.795  1.00  0.00           H
ATOM   1685  HA  GLN  1228      24.458  29.670  32.857  1.00  0.00           H
ATOM   1686  HB2 GLN  1228      26.161  31.162  34.255  1.00  0.00           H
ATOM   1687  HB3 GLN  1228      24.813  31.251  35.383  1.00  0.00           H
ATOM   1688  HG2 GLN  1228      26.102  29.326  36.029  1.00  0.00           H
ATOM   1689  HG3 GLN  1228      24.683  28.663  35.222  1.00  0.00           H
ATOM   1690 HE21 GLN  1228      25.299  26.863  33.796  1.00  0.00           H
ATOM   1691 HE22 GLN  1228      26.819  26.938  32.947  1.00  0.00           H
ATOM   1692  N   ALA  1229      21.856  30.884  32.962  1.00119.00           N
ATOM   1693  CA  ALA  1229      20.409  30.721  33.057  1.00119.00           C
ATOM   1694  CB  ALA  1229      19.806  31.933  33.781  1.00119.00           C
ATOM   1695  C   ALA  1229      19.776  30.467  31.670  1.00119.00           C
ATOM   1696  O   ALA  1229      18.578  30.684  31.501  1.00119.00           O
ATOM   1697  H   ALA  1229      22.199  31.301  32.105  1.00  0.00           H
ATOM   1698  HA  ALA  1229      20.197  29.838  33.656  1.00  0.00           H
ATOM   1699  HB1 ALA  1229      18.753  31.739  33.983  1.00  0.00           H
ATOM   1700  HB2 ALA  1229      20.324  32.096  34.726  1.00  0.00           H
ATOM   1701  HB3 ALA  1229      19.897  32.820  33.154  1.00  0.00           H
ATOM   1702  N   THR  1230      20.583  30.081  30.670  1.00144.80           N
ATOM   1703  CA  THR  1230      20.108  29.755  29.318  1.00144.80           C
ATOM   1704  CB  THR  1230      21.286  29.678  28.329  1.00144.80           C
ATOM   1705  OG1 THR  1230      20.837  29.962  27.027  1.00144.80           O
ATOM   1706  CG2 THR  1230      22.060  28.357  28.322  1.00144.80           C
ATOM   1707  C   THR  1230      19.245  28.489  29.331  1.00144.80           C
ATOM   1708  O   THR  1230      19.524  27.540  30.073  1.00144.80           O
ATOM   1709  H   THR  1230      21.561  29.917  30.869  1.00  0.00           H
ATOM   1710  HA  THR  1230      19.477  30.581  28.987  1.00  0.00           H
ATOM   1711  HB  THR  1230      21.988  30.469  28.594  1.00  0.00           H
ATOM   1712 HG21 THR  1230      22.906  28.439  27.640  1.00  0.00           H
ATOM   1713 HG22 THR  1230      22.437  28.146  29.323  1.00  0.00           H
ATOM   1714 HG23 THR  1230      21.422  27.537  27.996  1.00  0.00           H
ATOM   1715  HG1 THR  1230      20.479  29.141  26.602  1.00  0.00           H
ATOM   1716  N   ASN  1231      18.187  28.462  28.519  1.00 50.39           N
ATOM   1717  CA  ASN  1231      17.142  27.427  28.567  1.00 50.39           C
ATOM   1718  CB  ASN  1231      16.006  27.813  27.605  1.00 50.39           C
ATOM   1719  CG  ASN  1231      15.621  29.278  27.694  1.00 50.39           C
ATOM   1720  OD1 ASN  1231      15.391  29.825  28.760  1.00 50.39           O
ATOM   1721  ND2 ASN  1231      15.827  30.008  26.624  1.00 50.39           N
ATOM   1722  C   ASN  1231      17.681  26.024  28.231  1.00 50.39           C
ATOM   1723  O   ASN  1231      17.130  25.008  28.645  1.00 50.39           O
ATOM   1724  H   ASN  1231      18.056  29.233  27.881  1.00  0.00           H
ATOM   1725  HA  ASN  1231      16.736  27.396  29.577  1.00  0.00           H
ATOM   1726  HB2 ASN  1231      16.319  27.589  26.585  1.00  0.00           H
ATOM   1727  HB3 ASN  1231      15.124  27.211  27.819  1.00  0.00           H
ATOM   1728 HD21 ASN  1231      16.195  29.578  25.788  1.00  0.00           H
ATOM   1729 HD22 ASN  1231      15.657  30.993  26.711  1.00  0.00           H
ATOM   1730  N   GLU  1232      18.817  25.966  27.548  1.00 82.11           N
ATOM   1731  CA  GLU  1232      19.497  24.752  27.127  1.00 82.11           C
ATOM   1732  CB  GLU  1232      20.464  25.071  25.968  1.00 82.11           C
ATOM   1733  CG  GLU  1232      19.799  25.741  24.741  1.00 82.11           C
ATOM   1734  CD  GLU  1232      19.296  27.181  24.989  1.00 82.11           C
ATOM   1735  OE1 GLU  1232      19.908  27.867  25.841  1.00 82.11           O
ATOM   1736  OE2 GLU  1232      18.117  27.440  24.660  1.00 82.11           O
ATOM   1737  C   GLU  1232      20.216  24.060  28.299  1.00 82.11           C
ATOM   1738  O   GLU  1232      20.241  22.828  28.320  1.00 82.11           O
ATOM   1739  H   GLU  1232      19.177  26.848  27.186  1.00  0.00           H
ATOM   1740  HA  GLU  1232      18.750  24.052  26.754  1.00  0.00           H
ATOM   1741  HB2 GLU  1232      20.906  24.130  25.634  1.00  0.00           H
ATOM   1742  HB3 GLU  1232      21.278  25.700  26.328  1.00  0.00           H
ATOM   1743  HG2 GLU  1232      20.532  25.764  23.931  1.00  0.00           H
ATOM   1744  HG3 GLU  1232      18.977  25.104  24.404  1.00  0.00           H
ATOM   1745  N   GLU  1233      20.612  24.783  29.365  1.00 95.20           N
ATOM   1746  CA  GLU  1233      20.961  24.120  30.635  1.00 95.20           C
ATOM   1747  CB  GLU  1233      21.926  24.918  31.543  1.00 95.20           C
ATOM   1748  CG  GLU  1233      22.394  23.975  32.682  1.00 95.20           C
ATOM   1749  CD  GLU  1233      23.471  24.478  33.657  1.00 95.20           C
ATOM   1750  OE1 GLU  1233      24.045  25.573  33.437  1.00 95.20           O
ATOM   1751  OE2 GLU  1233      23.876  23.619  34.479  1.00 95.20           O
ATOM   1752  C   GLU  1233      19.711  23.637  31.395  1.00 95.20           C
ATOM   1753  O   GLU  1233      19.723  22.521  31.912  1.00 95.20           O
ATOM   1754  H   GLU  1233      20.438  25.784  29.371  1.00  0.00           H
ATOM   1755  HA  GLU  1233      21.517  23.231  30.364  1.00  0.00           H
ATOM   1756  HB2 GLU  1233      22.790  25.233  30.955  1.00  0.00           H
ATOM   1757  HB3 GLU  1233      21.426  25.796  31.949  1.00  0.00           H
ATOM   1758  HG2 GLU  1233      22.774  23.058  32.221  1.00  0.00           H
ATOM   1759  HG3 GLU  1233      21.533  23.691  33.285  1.00  0.00           H
ATOM   1760  N   CYS  1234      18.574  24.335  31.292  1.00 47.79           N
ATOM   1761  CA  CYS  1234      17.300  23.873  31.863  1.00 47.79           C
ATOM   1762  CB  CYS  1234      16.216  24.956  31.711  1.00 47.79           C
ATOM   1763  SG  CYS  1234      16.822  26.581  32.253  1.00 47.79           S
ATOM   1764  C   CYS  1234      16.858  22.530  31.242  1.00 47.79           C
ATOM   1765  O   CYS  1234      16.732  21.536  31.961  1.00 47.79           O
ATOM   1766  H   CYS  1234      18.590  25.230  30.820  1.00  0.00           H
ATOM   1767  HA  CYS  1234      17.446  23.706  32.930  1.00  0.00           H
ATOM   1768  HB2 CYS  1234      15.349  24.681  32.312  1.00  0.00           H
ATOM   1769  HB3 CYS  1234      15.889  25.019  30.674  1.00  0.00           H
ATOM   1770  HG  CYS  1234      15.768  27.297  31.842  1.00  0.00           H
ATOM   1771  N   MET  1235      16.934  22.410  29.912  1.00110.55           N
ATOM   1772  CA  MET  1235      16.710  21.145  29.198  1.00110.55           C
ATOM   1773  CB  MET  1235      16.670  21.397  27.681  1.00110.55           C
ATOM   1774  CG  MET  1235      15.521  22.308  27.224  1.00110.55           C
ATOM   1775  SD  MET  1235      13.836  21.754  27.603  1.00110.55           S
ATOM   1776  CE  MET  1235      13.743  20.193  26.690  1.00110.55           C
ATOM   1777  C   MET  1235      17.779  20.082  29.511  1.00110.55           C
ATOM   1778  O   MET  1235      17.456  18.908  29.682  1.00110.55           O
ATOM   1779  H   MET  1235      17.080  23.259  29.371  1.00  0.00           H
ATOM   1780  HA  MET  1235      15.746  20.736  29.509  1.00  0.00           H
ATOM   1781  HB2 MET  1235      16.580  20.439  27.168  1.00  0.00           H
ATOM   1782  HB3 MET  1235      17.612  21.851  27.372  1.00  0.00           H
ATOM   1783  HG2 MET  1235      15.650  23.288  27.677  1.00  0.00           H
ATOM   1784  HG3 MET  1235      15.600  22.438  26.144  1.00  0.00           H
ATOM   1785  HE1 MET  1235      12.735  19.788  26.781  1.00  0.00           H
ATOM   1786  HE2 MET  1235      14.449  19.478  27.111  1.00  0.00           H
ATOM   1787  HE3 MET  1235      13.971  20.368  25.639  1.00  0.00           H
ATOM   1788  N   LYS  1236      19.057  20.469  29.647  1.00123.77           N
ATOM   1789  CA  LYS  1236      20.161  19.548  29.984  1.00123.77           C
ATOM   1790  CB  LYS  1236      21.495  20.280  29.734  1.00123.77           C
ATOM   1791  CG  LYS  1236      22.774  19.544  30.157  1.00123.77           C
ATOM   1792  CD  LYS  1236      22.941  18.178  29.481  1.00123.77           C
ATOM   1793  CE  LYS  1236      24.032  17.397  30.214  1.00123.77           C
ATOM   1794  NZ  LYS  1236      24.009  15.970  29.820  1.00123.77           N
ATOM   1795  C   LYS  1236      20.076  18.999  31.415  1.00123.77           C
ATOM   1796  O   LYS  1236      20.607  17.917  31.676  1.00123.77           O
ATOM   1797  H   LYS  1236      19.280  21.445  29.466  1.00  0.00           H
ATOM   1798  HA  LYS  1236      20.084  18.689  29.320  1.00  0.00           H
ATOM   1799  HB2 LYS  1236      21.474  21.203  30.302  1.00  0.00           H
ATOM   1800  HB3 LYS  1236      21.568  20.531  28.675  1.00  0.00           H
ATOM   1801  HG2 LYS  1236      23.634  20.168  29.909  1.00  0.00           H
ATOM   1802  HG3 LYS  1236      22.764  19.419  31.241  1.00  0.00           H
ATOM   1803  HD2 LYS  1236      23.204  18.319  28.431  1.00  0.00           H
ATOM   1804  HD3 LYS  1236      22.009  17.618  29.539  1.00  0.00           H
ATOM   1805  HE2 LYS  1236      25.003  17.854  30.000  1.00  0.00           H
ATOM   1806  HE3 LYS  1236      23.845  17.483  31.290  1.00  0.00           H
ATOM   1807  HZ1 LYS  1236      24.723  15.454  30.318  1.00  0.00           H
ATOM   1808  HZ2 LYS  1236      23.104  15.575  30.049  1.00  0.00           H
ATOM   1809  HZ3 LYS  1236      24.160  15.879  28.824  1.00  0.00           H
ATOM   1810  N   CYS  1237      19.540  19.778  32.353  1.00132.94           N
ATOM   1811  CA  CYS  1237      19.361  19.390  33.751  1.00132.94           C
ATOM   1812  CB  CYS  1237      19.461  20.657  34.617  1.00132.94           C
ATOM   1813  SG  CYS  1237      17.861  21.465  34.827  1.00132.94           S
ATOM   1814  C   CYS  1237      18.070  18.577  33.982  1.00132.94           C
ATOM   1815  O   CYS  1237      18.060  17.714  34.859  1.00132.94           O
ATOM   1816  H   CYS  1237      19.247  20.711  32.077  1.00  0.00           H
ATOM   1817  HA  CYS  1237      20.186  18.735  34.029  1.00  0.00           H
ATOM   1818  HB2 CYS  1237      20.169  21.363  34.178  1.00  0.00           H
ATOM   1819  HB3 CYS  1237      19.817  20.399  35.609  1.00  0.00           H
ATOM   1820  HG  CYS  1237      17.657  21.763  33.535  1.00  0.00           H
ATOM   1821  N   GLY  1238      17.085  18.720  33.083  1.00 48.81           N
ATOM   1822  CA  GLY  1238      15.836  17.953  33.056  1.00 48.81           C
ATOM   1823  C   GLY  1238      14.572  18.744  33.420  1.00 48.81           C
ATOM   1824  O   GLY  1238      13.643  18.141  33.945  1.00 48.81           O
ATOM   1825  H   GLY  1238      17.188  19.450  32.389  1.00  0.00           H
ATOM   1826  HA2 GLY  1238      15.695  17.576  32.044  1.00  0.00           H
ATOM   1827  HA3 GLY  1238      15.907  17.098  33.727  1.00  0.00           H
ATOM   1828  N   MET  1239      14.575  20.073  33.276  1.00 69.75           N
ATOM   1829  CA  MET  1239      13.366  20.909  33.364  0.75 69.75           C
ATOM   1830  CB  MET  1239      13.743  22.364  33.677  0.75 69.75           C
ATOM   1831  CG  MET  1239      14.402  22.480  35.048  0.75 69.75           C
ATOM   1832  SD  MET  1239      15.175  24.074  35.386  0.75 69.75           S
ATOM   1833  CE  MET  1239      15.853  23.683  37.009  0.75 69.75           C
ATOM   1834  C   MET  1239      12.553  20.856  32.065  1.00 69.75           C
ATOM   1835  O   MET  1239      13.107  20.600  30.995  1.00 69.75           O
ATOM   1836  H   MET  1239      15.376  20.492  32.822  1.00  0.00           H
ATOM   1837  HA  MET  1239      12.725  20.535  34.165  0.75  0.00           H
ATOM   1838  HB2 MET  1239      14.429  22.723  32.912  0.75  0.00           H
ATOM   1839  HB3 MET  1239      12.852  22.993  33.667  0.75  0.00           H
ATOM   1840  HG2 MET  1239      15.178  21.725  35.126  0.75  0.00           H
ATOM   1841  HG3 MET  1239      13.658  22.275  35.815  0.75  0.00           H
ATOM   1842  HE1 MET  1239      16.425  22.761  36.945  0.75  0.00           H
ATOM   1843  HE2 MET  1239      15.037  23.555  37.717  0.75  0.00           H
ATOM   1844  HE3 MET  1239      16.510  24.475  37.355  0.75  0.00           H
ATOM   1845  N   ASP  1240      11.279  21.241  32.152  1.00105.32           N
ATOM   1846  CA  ASP  1240      10.280  20.961  31.112  1.00105.32           C
ATOM   1847  CB  ASP  1240       9.093  20.211  31.751  1.00105.32           C
ATOM   1848  CG  ASP  1240       9.444  19.154  32.814  1.00105.32           C
ATOM   1849  OD1 ASP  1240      10.464  18.434  32.714  1.00105.32           O
ATOM   1850  OD2 ASP  1240       8.688  19.077  33.805  1.00105.32           O
ATOM   1851  C   ASP  1240       9.778  22.223  30.371  1.00105.32           C
ATOM   1852  O   ASP  1240       9.198  22.113  29.292  1.00105.32           O
ATOM   1853  H   ASP  1240      10.921  21.467  33.075  1.00  0.00           H
ATOM   1854  HA  ASP  1240      10.724  20.300  30.366  1.00  0.00           H
ATOM   1855  HB2 ASP  1240       8.448  20.953  32.224  1.00  0.00           H
ATOM   1856  HB3 ASP  1240       8.515  19.735  30.958  1.00  0.00           H
ATOM   1857  N   ASP  1241       9.947  23.409  30.971  1.00116.54           N
ATOM   1858  CA  ASP  1241       9.514  24.733  30.479  1.00116.54           C
ATOM   1859  CB  ASP  1241       7.990  24.864  30.682  1.00116.54           C
ATOM   1860  CG  ASP  1241       7.333  26.085  30.025  1.00116.54           C
ATOM   1861  OD1 ASP  1241       7.963  26.686  29.126  1.00116.54           O
ATOM   1862  OD2 ASP  1241       6.196  26.415  30.433  1.00116.54           O
ATOM   1863  C   ASP  1241      10.280  25.857  31.223  1.00116.54           C
ATOM   1864  O   ASP  1241      10.988  25.579  32.199  1.00116.54           O
ATOM   1865  H   ASP  1241      10.457  23.406  31.843  1.00  0.00           H
ATOM   1866  HA  ASP  1241       9.732  24.809  29.412  1.00  0.00           H
ATOM   1867  HB2 ASP  1241       7.783  24.871  31.753  1.00  0.00           H
ATOM   1868  HB3 ASP  1241       7.509  23.989  30.248  1.00  0.00           H
ATOM   1869  N   TYR  1242      10.115  27.130  30.838  1.00158.77           N
ATOM   1870  CA  TYR  1242      10.773  28.274  31.486  1.00158.77           C
ATOM   1871  CB  TYR  1242      12.169  28.491  30.869  1.00158.77           C
ATOM   1872  CG  TYR  1242      12.175  29.124  29.492  1.00158.77           C
ATOM   1873  CD1 TYR  1242      11.987  28.316  28.353  1.00158.77           C
ATOM   1874  CD2 TYR  1242      12.357  30.516  29.343  1.00158.77           C
ATOM   1875  CE1 TYR  1242      11.991  28.890  27.067  1.00158.77           C
ATOM   1876  CE2 TYR  1242      12.361  31.091  28.060  1.00158.77           C
ATOM   1877  CZ  TYR  1242      12.190  30.280  26.921  1.00158.77           C
ATOM   1878  OH  TYR  1242      12.229  30.854  25.685  1.00158.77           O
ATOM   1879  C   TYR  1242       9.962  29.584  31.473  1.00158.77           C
ATOM   1880  O   TYR  1242       9.164  29.853  30.580  1.00158.77           O
ATOM   1881  H   TYR  1242       9.457  27.319  30.078  1.00  0.00           H
ATOM   1882  HA  TYR  1242      10.915  28.009  32.530  1.00  0.00           H
ATOM   1883  HB2 TYR  1242      12.750  29.126  31.540  1.00  0.00           H
ATOM   1884  HB3 TYR  1242      12.689  27.533  30.814  1.00  0.00           H
ATOM   1885  HD1 TYR  1242      11.826  27.254  28.479  1.00  0.00           H
ATOM   1886  HD2 TYR  1242      12.508  31.135  30.217  1.00  0.00           H
ATOM   1887  HE1 TYR  1242      11.831  28.261  26.207  1.00  0.00           H
ATOM   1888  HE2 TYR  1242      12.507  32.153  27.932  1.00  0.00           H
ATOM   1889  HH  TYR  1242      12.103  30.214  24.990  1.00  0.00           H
ATOM   1890  N   VAL  1243      10.295  30.483  32.407  1.00121.54           N
ATOM   1891  CA  VAL  1243       9.911  31.907  32.408  1.00121.54           C
ATOM   1892  CB  VAL  1243       8.635  32.188  33.244  1.00121.54           C
ATOM   1893  CG1 VAL  1243       7.411  31.433  32.711  1.00121.54           C
ATOM   1894  CG2 VAL  1243       8.754  31.911  34.753  1.00121.54           C
ATOM   1895  C   VAL  1243      11.092  32.753  32.896  1.00121.54           C
ATOM   1896  O   VAL  1243      11.590  32.537  33.999  1.00121.54           O
ATOM   1897  H   VAL  1243      10.989  30.193  33.089  1.00  0.00           H
ATOM   1898  HA  VAL  1243       9.697  32.200  31.380  1.00  0.00           H
ATOM   1899  HB  VAL  1243       8.414  33.248  33.136  1.00  0.00           H
ATOM   1900 HG11 VAL  1243       7.258  31.677  31.659  1.00  0.00           H
ATOM   1901 HG12 VAL  1243       7.557  30.358  32.791  1.00  0.00           H
ATOM   1902 HG13 VAL  1243       6.521  31.703  33.278  1.00  0.00           H
ATOM   1903 HG21 VAL  1243       7.779  31.995  35.231  1.00  0.00           H
ATOM   1904 HG22 VAL  1243       9.159  30.915  34.924  1.00  0.00           H
ATOM   1905 HG23 VAL  1243       9.414  32.644  35.213  1.00  0.00           H
ATOM   1906  N   SER  1244      11.541  33.740  32.114  1.00 83.87           N
ATOM   1907  CA  SER  1244      12.600  34.651  32.578  1.00 83.87           C
ATOM   1908  CB  SER  1244      13.345  35.328  31.429  1.00 83.87           C
ATOM   1909  OG  SER  1244      14.509  35.913  31.969  1.00 83.87           O
ATOM   1910  C   SER  1244      12.056  35.680  33.573  1.00 83.87           C
ATOM   1911  O   SER  1244      10.976  36.244  33.375  1.00 83.87           O
ATOM   1912  H   SER  1244      11.120  33.898  31.214  1.00  0.00           H
ATOM   1913  HA  SER  1244      13.344  34.054  33.102  1.00  0.00           H
ATOM   1914  HB2 SER  1244      12.715  36.091  30.966  1.00  0.00           H
ATOM   1915  HB3 SER  1244      13.633  34.592  30.678  1.00  0.00           H
ATOM   1916  HG  SER  1244      14.833  36.593  31.310  1.00  0.00           H
ATOM   1917  N   LYS  1245      12.759  35.882  34.691  1.00343.53           N
ATOM   1918  CA  LYS  1245      12.400  36.838  35.745  1.00343.53           C
ATOM   1919  CB  LYS  1245      13.349  36.649  36.942  1.00343.53           C
ATOM   1920  CG  LYS  1245      13.068  35.366  37.746  1.00343.53           C
ATOM   1921  CD  LYS  1245      14.087  35.222  38.886  1.00343.53           C
ATOM   1922  CE  LYS  1245      13.707  34.071  39.824  1.00343.53           C
ATOM   1923  NZ  LYS  1245      14.443  34.162  41.111  1.00343.53           N
ATOM   1924  C   LYS  1245      12.452  38.283  35.199  1.00343.53           C
ATOM   1925  O   LYS  1245      13.446  38.629  34.569  1.00343.53           O
ATOM   1926  H   LYS  1245      13.639  35.381  34.769  1.00  0.00           H
ATOM   1927  HA  LYS  1245      11.383  36.609  36.044  1.00  0.00           H
ATOM   1928  HB2 LYS  1245      14.379  36.632  36.579  1.00  0.00           H
ATOM   1929  HB3 LYS  1245      13.245  37.502  37.613  1.00  0.00           H
ATOM   1930  HG2 LYS  1245      12.063  35.425  38.167  1.00  0.00           H
ATOM   1931  HG3 LYS  1245      13.124  34.488  37.101  1.00  0.00           H
ATOM   1932  HD2 LYS  1245      15.081  35.046  38.466  1.00  0.00           H
ATOM   1933  HD3 LYS  1245      14.104  36.153  39.455  1.00  0.00           H
ATOM   1934  HE2 LYS  1245      12.635  34.128  40.029  1.00  0.00           H
ATOM   1935  HE3 LYS  1245      13.900  33.118  39.323  1.00  0.00           H
ATOM   1936  HZ1 LYS  1245      14.449  35.114  41.465  1.00  0.00           H
ATOM   1937  HZ2 LYS  1245      13.956  33.634  41.845  1.00  0.00           H
ATOM   1938  HZ3 LYS  1245      15.381  33.788  41.052  1.00  0.00           H
ATOM   1939  N   PRO  1246      11.570  39.204  35.650  1.00273.62           N
ATOM   1940  CA  PRO  1246      10.591  39.046  36.733  1.00273.62           C
ATOM   1941  CD  PRO  1246      11.668  40.615  35.300  1.00273.62           C
ATOM   1942  CB  PRO  1246      10.126  40.467  37.090  1.00273.62           C
ATOM   1943  CG  PRO  1246      11.235  41.367  36.552  1.00273.62           C
ATOM   1944  C   PRO  1246       9.389  38.151  36.393  1.00273.62           C
ATOM   1945  O   PRO  1246       8.718  38.358  35.390  1.00273.62           O
ATOM   1946  HA  PRO  1246      11.113  38.632  37.595  1.00  0.00           H
ATOM   1947  HD2 PRO  1246      12.683  40.906  35.021  1.00  0.00           H
ATOM   1948  HD3 PRO  1246      10.984  40.830  34.477  1.00  0.00           H
ATOM   1949  HB2 PRO  1246       9.196  40.704  36.569  1.00  0.00           H
ATOM   1950  HB3 PRO  1246       9.997  40.587  38.166  1.00  0.00           H
ATOM   1951  HG2 PRO  1246      12.063  41.408  37.261  1.00  0.00           H
ATOM   1952  HG3 PRO  1246      10.871  42.368  36.317  1.00  0.00           H
ATOM   1953  N   PHE  1247       9.023  37.295  37.352  1.00191.06           N
ATOM   1954  CA  PHE  1247       7.912  36.338  37.268  1.00191.06           C
ATOM   1955  CB  PHE  1247       7.980  35.463  38.532  1.00191.06           C
ATOM   1956  CG  PHE  1247       7.018  34.291  38.591  1.00191.06           C
ATOM   1957  CD1 PHE  1247       5.727  34.448  39.134  1.00191.06           C
ATOM   1958  CD2 PHE  1247       7.450  33.015  38.182  1.00191.06           C
ATOM   1959  CE1 PHE  1247       4.885  33.331  39.284  1.00191.06           C
ATOM   1960  CE2 PHE  1247       6.613  31.898  38.342  1.00191.06           C
ATOM   1961  CZ  PHE  1247       5.336  32.055  38.905  1.00191.06           C
ATOM   1962  C   PHE  1247       6.547  37.038  37.114  1.00191.06           C
ATOM   1963  O   PHE  1247       5.998  37.594  38.071  1.00191.06           O
ATOM   1964  H   PHE  1247       9.595  37.243  38.175  1.00  0.00           H
ATOM   1965  HA  PHE  1247       8.065  35.698  36.396  1.00  0.00           H
ATOM   1966  HB2 PHE  1247       8.992  35.065  38.619  1.00  0.00           H
ATOM   1967  HB3 PHE  1247       7.811  36.091  39.408  1.00  0.00           H
ATOM   1968  HD1 PHE  1247       5.391  35.425  39.450  1.00  0.00           H
ATOM   1969  HD2 PHE  1247       8.442  32.882  37.773  1.00  0.00           H
ATOM   1970  HE1 PHE  1247       3.899  33.446  39.706  1.00  0.00           H
ATOM   1971  HE2 PHE  1247       6.962  30.916  38.054  1.00  0.00           H
ATOM   1972  HZ  PHE  1247       4.707  31.187  39.045  1.00  0.00           H
ATOM   1973  N   GLU  1248       6.018  37.050  35.892  1.00235.38           N
ATOM   1974  CA  GLU  1248       4.791  37.758  35.518  1.00235.38           C
ATOM   1975  CB  GLU  1248       4.925  38.342  34.094  1.00235.38           C
ATOM   1976  CG  GLU  1248       4.799  39.877  34.058  1.00235.38           C
ATOM   1977  CD  GLU  1248       3.455  40.407  34.580  1.00235.38           C
ATOM   1978  OE1 GLU  1248       2.428  39.733  34.339  1.00235.38           O
ATOM   1979  OE2 GLU  1248       3.482  41.194  35.559  1.00235.38           O
ATOM   1980  C   GLU  1248       3.541  36.868  35.660  1.00235.38           C
ATOM   1981  O   GLU  1248       3.549  35.671  35.372  1.00235.38           O
ATOM   1982  H   GLU  1248       6.566  36.619  35.150  1.00  0.00           H
ATOM   1983  HA  GLU  1248       4.675  38.592  36.211  1.00  0.00           H
ATOM   1984  HB2 GLU  1248       4.173  37.900  33.440  1.00  0.00           H
ATOM   1985  HB3 GLU  1248       5.899  38.085  33.679  1.00  0.00           H
ATOM   1986  HG2 GLU  1248       5.616  40.294  34.650  1.00  0.00           H
ATOM   1987  HG3 GLU  1248       4.928  40.209  33.026  1.00  0.00           H
ATOM   1988  N   LYS  1249       2.389  37.501  35.890  1.00 93.07           N
ATOM   1989  CA  LYS  1249       1.063  36.871  35.882  1.00 93.07           C
ATOM   1990  CB  LYS  1249      -0.043  37.827  36.396  1.00 93.07           C
ATOM   1991  CG  LYS  1249       0.258  38.770  37.583  1.00 93.07           C
ATOM   1992  CD  LYS  1249       1.089  39.985  37.143  1.00 93.07           C
ATOM   1993  CE  LYS  1249       1.162  41.171  38.100  1.00 93.07           C
ATOM   1994  NZ  LYS  1249       1.966  42.236  37.449  1.00 93.07           N
ATOM   1995  C   LYS  1249       0.698  36.394  34.471  1.00 93.07           C
ATOM   1996  O   LYS  1249       0.022  35.374  34.346  1.00 93.07           O
ATOM   1997  H   LYS  1249       2.419  38.510  35.766  1.00  0.00           H
ATOM   1998  HA  LYS  1249       1.105  35.985  36.517  1.00  0.00           H
ATOM   1999  HB2 LYS  1249      -0.889  37.204  36.687  1.00  0.00           H
ATOM   2000  HB3 LYS  1249      -0.391  38.440  35.562  1.00  0.00           H
ATOM   2001  HG2 LYS  1249       0.773  38.224  38.375  1.00  0.00           H
ATOM   2002  HG3 LYS  1249      -0.696  39.131  37.971  1.00  0.00           H
ATOM   2003  HD2 LYS  1249       2.117  39.664  37.012  1.00  0.00           H
ATOM   2004  HD3 LYS  1249       0.704  40.343  36.186  1.00  0.00           H
ATOM   2005  HE2 LYS  1249       0.154  41.527  38.322  1.00  0.00           H
ATOM   2006  HE3 LYS  1249       1.644  40.841  39.024  1.00  0.00           H
ATOM   2007  HZ1 LYS  1249       2.274  42.961  38.076  1.00  0.00           H
ATOM   2008  HZ2 LYS  1249       2.785  41.814  36.990  1.00  0.00           H
ATOM   2009  HZ3 LYS  1249       1.484  42.625  36.651  1.00  0.00           H
ATOM   2010  N   GLY  1250       1.117  37.128  33.434  1.00 20.48           N
ATOM   2011  CA  GLY  1250       0.889  36.776  32.026  1.00 20.48           C
ATOM   2012  C   GLY  1250       1.782  35.639  31.506  1.00 20.48           C
ATOM   2013  O   GLY  1250       1.282  34.739  30.830  1.00 20.48           O
ATOM   2014  H   GLY  1250       1.603  37.998  33.646  1.00  0.00           H
ATOM   2015  HA2 GLY  1250      -0.153  36.485  31.885  1.00  0.00           H
ATOM   2016  HA3 GLY  1250       1.081  37.658  31.415  1.00  0.00           H
ATOM   2017  N   GLN  1251       3.029  35.557  31.989  1.00 35.44           N
ATOM   2018  CA  GLN  1251       3.887  34.379  31.799  1.00 35.44           C
ATOM   2019  CB  GLN  1251       5.271  34.610  32.426  1.00 35.44           C
ATOM   2020  CG  GLN  1251       6.158  35.684  31.781  1.00 35.44           C
ATOM   2021  CD  GLN  1251       7.423  35.916  32.612  1.00 35.44           C
ATOM   2022  OE1 GLN  1251       7.453  35.700  33.814  1.00 35.44           O
ATOM   2023  NE2 GLN  1251       8.496  36.383  32.020  1.00 35.44           N
ATOM   2024  C   GLN  1251       3.261  33.148  32.463  1.00 35.44           C
ATOM   2025  O   GLN  1251       2.904  32.191  31.783  1.00 35.44           O
ATOM   2026  H   GLN  1251       3.354  36.273  32.619  1.00  0.00           H
ATOM   2027  HA  GLN  1251       4.004  34.165  30.735  1.00  0.00           H
ATOM   2028  HB2 GLN  1251       5.821  33.673  32.386  1.00  0.00           H
ATOM   2029  HB3 GLN  1251       5.126  34.862  33.476  1.00  0.00           H
ATOM   2030  HG2 GLN  1251       6.438  35.363  30.778  1.00  0.00           H
ATOM   2031  HG3 GLN  1251       5.616  36.624  31.705  1.00  0.00           H
ATOM   2032 HE21 GLN  1251       8.528  36.568  31.038  1.00  0.00           H
ATOM   2033 HE22 GLN  1251       9.326  36.482  32.607  1.00  0.00           H
ATOM   2034  N   LEU  1252       2.925  33.275  33.751  1.00128.81           N
ATOM   2035  CA  LEU  1252       2.409  32.174  34.558  1.00128.81           C
ATOM   2036  CB  LEU  1252       2.397  32.649  36.025  1.00128.81           C
ATOM   2037  CG  LEU  1252       2.085  31.611  37.118  1.00128.81           C
ATOM   2038  CD1 LEU  1252       0.596  31.304  37.271  1.00128.81           C
ATOM   2039  CD2 LEU  1252       2.877  30.317  36.952  1.00128.81           C
ATOM   2040  C   LEU  1252       1.057  31.655  34.049  1.00128.81           C
ATOM   2041  O   LEU  1252       0.897  30.449  33.919  1.00128.81           O
ATOM   2042  H   LEU  1252       3.235  34.108  34.242  1.00  0.00           H
ATOM   2043  HA  LEU  1252       3.116  31.348  34.464  1.00  0.00           H
ATOM   2044  HB2 LEU  1252       3.394  33.037  36.246  1.00  0.00           H
ATOM   2045  HB3 LEU  1252       1.701  33.483  36.123  1.00  0.00           H
ATOM   2046  HG  LEU  1252       2.396  32.059  38.060  1.00  0.00           H
ATOM   2047 HD11 LEU  1252       0.050  32.232  37.414  1.00  0.00           H
ATOM   2048 HD12 LEU  1252       0.209  30.797  36.391  1.00  0.00           H
ATOM   2049 HD13 LEU  1252       0.445  30.656  38.132  1.00  0.00           H
ATOM   2050 HD21 LEU  1252       2.586  29.795  36.041  1.00  0.00           H
ATOM   2051 HD22 LEU  1252       3.942  30.538  36.891  1.00  0.00           H
ATOM   2052 HD23 LEU  1252       2.697  29.666  37.804  1.00  0.00           H
ATOM   2053  N   TYR  1253       0.157  32.528  33.578  1.00159.66           N
ATOM   2054  CA  TYR  1253      -1.079  32.111  32.898  1.00159.66           C
ATOM   2055  CB  TYR  1253      -1.865  33.352  32.448  1.00159.66           C
ATOM   2056  CG  TYR  1253      -3.076  33.025  31.593  1.00159.66           C
ATOM   2057  CD1 TYR  1253      -2.970  33.036  30.187  1.00159.66           C
ATOM   2058  CD2 TYR  1253      -4.283  32.633  32.205  1.00159.66           C
ATOM   2059  CE1 TYR  1253      -4.063  32.639  29.392  1.00159.66           C
ATOM   2060  CE2 TYR  1253      -5.382  32.248  31.412  1.00159.66           C
ATOM   2061  CZ  TYR  1253      -5.271  32.242  30.006  1.00159.66           C
ATOM   2062  OH  TYR  1253      -6.325  31.840  29.250  1.00159.66           O
ATOM   2063  C   TYR  1253      -0.815  31.201  31.686  1.00159.66           C
ATOM   2064  O   TYR  1253      -1.484  30.183  31.513  1.00159.66           O
ATOM   2065  H   TYR  1253       0.358  33.516  33.653  1.00  0.00           H
ATOM   2066  HA  TYR  1253      -1.699  31.551  33.597  1.00  0.00           H
ATOM   2067  HB2 TYR  1253      -1.204  34.008  31.880  1.00  0.00           H
ATOM   2068  HB3 TYR  1253      -2.197  33.897  33.328  1.00  0.00           H
ATOM   2069  HD1 TYR  1253      -2.034  33.309  29.715  1.00  0.00           H
ATOM   2070  HD2 TYR  1253      -4.355  32.598  33.281  1.00  0.00           H
ATOM   2071  HE1 TYR  1253      -3.968  32.625  28.317  1.00  0.00           H
ATOM   2072  HE2 TYR  1253      -6.306  31.927  31.866  1.00  0.00           H
ATOM   2073  HH  TYR  1253      -6.062  31.655  28.348  1.00  0.00           H
ATOM   2074  N   SER  1254       0.190  31.546  30.881  1.00 29.62           N
ATOM   2075  CA  SER  1254       0.527  30.831  29.648  1.00 29.62           C
ATOM   2076  CB  SER  1254       1.512  31.662  28.817  1.00 29.62           C
ATOM   2077  OG  SER  1254       1.014  32.976  28.610  1.00 29.62           O
ATOM   2078  C   SER  1254       1.106  29.436  29.915  1.00 29.62           C
ATOM   2079  O   SER  1254       0.774  28.495  29.197  1.00 29.62           O
ATOM   2080  H   SER  1254       0.776  32.326  31.148  1.00  0.00           H
ATOM   2081  HA  SER  1254      -0.381  30.699  29.060  1.00  0.00           H
ATOM   2082  HB2 SER  1254       1.654  31.177  27.850  1.00  0.00           H
ATOM   2083  HB3 SER  1254       2.479  31.713  29.320  1.00  0.00           H
ATOM   2084  HG  SER  1254       1.179  33.510  29.406  1.00  0.00           H
ATOM   2085  N   THR  1255       1.867  29.267  31.002  1.00128.41           N
ATOM   2086  CA  THR  1255       2.496  27.983  31.357  1.00128.41           C
ATOM   2087  CB  THR  1255       3.866  28.194  32.019  1.00128.41           C
ATOM   2088  OG1 THR  1255       3.741  28.795  33.289  1.00128.41           O
ATOM   2089  CG2 THR  1255       4.773  29.106  31.188  1.00128.41           C
ATOM   2090  C   THR  1255       1.592  27.088  32.213  1.00128.41           C
ATOM   2091  O   THR  1255       1.473  25.897  31.924  1.00128.41           O
ATOM   2092  H   THR  1255       2.106  30.076  31.564  1.00  0.00           H
ATOM   2093  HA  THR  1255       2.695  27.428  30.439  1.00  0.00           H
ATOM   2094  HB  THR  1255       4.346  27.223  32.138  1.00  0.00           H
ATOM   2095 HG21 THR  1255       5.783  29.099  31.593  1.00  0.00           H
ATOM   2096 HG22 THR  1255       4.401  30.127  31.176  1.00  0.00           H
ATOM   2097 HG23 THR  1255       4.830  28.727  30.167  1.00  0.00           H
ATOM   2098  HG1 THR  1255       4.644  28.865  33.611  1.00  0.00           H
ATOM   2099  N   VAL  1256       0.723  27.640  33.075  1.00167.05           N
ATOM   2100  CA  VAL  1256      -0.307  26.816  33.755  1.00167.05           C
ATOM   2101  CB  VAL  1256      -0.956  27.496  34.975  1.00167.05           C
ATOM   2102  CG1 VAL  1256       0.112  27.913  35.990  1.00167.05           C
ATOM   2103  CG2 VAL  1256      -1.859  28.677  34.607  1.00167.05           C
ATOM   2104  C   VAL  1256      -1.382  26.304  32.795  1.00167.05           C
ATOM   2105  O   VAL  1256      -1.820  25.169  32.957  1.00167.05           O
ATOM   2106  H   VAL  1256       0.813  28.629  33.293  1.00  0.00           H
ATOM   2107  HA  VAL  1256       0.202  25.930  34.133  1.00  0.00           H
ATOM   2108  HB  VAL  1256      -1.589  26.757  35.467  1.00  0.00           H
ATOM   2109 HG21 VAL  1256      -2.174  29.210  35.499  1.00  0.00           H
ATOM   2110 HG22 VAL  1256      -1.319  29.360  33.963  1.00  0.00           H
ATOM   2111 HG23 VAL  1256      -2.741  28.322  34.075  1.00  0.00           H
ATOM   2112 HG11 VAL  1256       0.751  27.067  36.224  1.00  0.00           H
ATOM   2113 HG12 VAL  1256       0.737  28.689  35.571  1.00  0.00           H
ATOM   2114 HG13 VAL  1256      -0.351  28.276  36.902  1.00  0.00           H
ATOM   2115  N   ALA  1257      -1.635  27.017  31.691  1.00 36.71           N
ATOM   2116  CA  ALA  1257      -2.445  26.538  30.566  1.00 36.71           C
ATOM   2117  CB  ALA  1257      -2.777  27.736  29.666  1.00 36.71           C
ATOM   2118  C   ALA  1257      -1.801  25.377  29.769  1.00 36.71           C
ATOM   2119  O   ALA  1257      -2.455  24.809  28.894  1.00 36.71           O
ATOM   2120  H   ALA  1257      -1.217  27.935  31.601  1.00  0.00           H
ATOM   2121  HA  ALA  1257      -3.384  26.147  30.966  1.00  0.00           H
ATOM   2122  HB1 ALA  1257      -3.281  28.509  30.247  1.00  0.00           H
ATOM   2123  HB2 ALA  1257      -1.862  28.145  29.239  1.00  0.00           H
ATOM   2124  HB3 ALA  1257      -3.434  27.415  28.858  1.00  0.00           H
ATOM   2125  N   ARG  1258      -0.556  24.991  30.082  1.00116.46           N
ATOM   2126  CA  ARG  1258       0.082  23.751  29.616  1.00116.46           C
ATOM   2127  CB  ARG  1258       1.503  24.061  29.107  1.00116.46           C
ATOM   2128  CG  ARG  1258       1.531  24.365  27.606  1.00116.46           C
ATOM   2129  CD  ARG  1258       1.303  23.078  26.804  1.00116.46           C
ATOM   2130  NE  ARG  1258       1.431  23.305  25.355  1.00116.46           N
ATOM   2131  CZ  ARG  1258       1.531  22.362  24.438  1.00116.46           C
ATOM   2132  NH1 ARG  1258       1.504  21.095  24.746  1.00116.46           N
ATOM   2133  NH2 ARG  1258       1.659  22.676  23.180  1.00116.46           N
ATOM   2134  C   ARG  1258       0.114  22.643  30.670  1.00116.46           C
ATOM   2135  O   ARG  1258      -0.067  21.488  30.298  1.00116.46           O
ATOM   2136  H   ARG  1258      -0.053  25.539  30.771  1.00  0.00           H
ATOM   2137  HA  ARG  1258      -0.520  23.332  28.812  1.00  0.00           H
ATOM   2138  HB2 ARG  1258       1.916  24.916  29.642  1.00  0.00           H
ATOM   2139  HB3 ARG  1258       2.165  23.213  29.303  1.00  0.00           H
ATOM   2140  HG2 ARG  1258       2.511  24.773  27.353  1.00  0.00           H
ATOM   2141  HG3 ARG  1258       0.766  25.105  27.364  1.00  0.00           H
ATOM   2142  HD2 ARG  1258       2.043  22.342  27.127  1.00  0.00           H
ATOM   2143  HD3 ARG  1258       0.307  22.685  27.015  1.00  0.00           H
ATOM   2144  HE  ARG  1258       1.471  24.265  25.056  1.00  0.00           H
ATOM   2145 HH11 ARG  1258       1.430  20.848  25.720  1.00  0.00           H
ATOM   2146 HH12 ARG  1258       1.622  20.383  24.054  1.00  0.00           H
ATOM   2147 HH21 ARG  1258       1.714  23.643  22.916  1.00  0.00           H
ATOM   2148 HH22 ARG  1258       1.759  21.956  22.491  1.00  0.00           H
ATOM   2149  N   PHE  1259       0.399  22.972  31.932  1.00167.71           N
ATOM   2150  CA  PHE  1259       0.664  21.970  32.978  1.00167.71           C
ATOM   2151  CB  PHE  1259       1.777  22.488  33.904  1.00167.71           C
ATOM   2152  CG  PHE  1259       3.141  22.476  33.246  1.00167.71           C
ATOM   2153  CD1 PHE  1259       3.756  23.674  32.840  1.00167.71           C
ATOM   2154  CD2 PHE  1259       3.782  21.247  33.003  1.00167.71           C
ATOM   2155  CE1 PHE  1259       4.998  23.638  32.189  1.00167.71           C
ATOM   2156  CE2 PHE  1259       5.040  21.215  32.376  1.00167.71           C
ATOM   2157  CZ  PHE  1259       5.650  22.412  31.971  1.00167.71           C
ATOM   2158  C   PHE  1259      -0.555  21.514  33.794  1.00167.71           C
ATOM   2159  O   PHE  1259      -0.517  20.422  34.352  1.00167.71           O
ATOM   2160  H   PHE  1259       0.650  23.936  32.110  1.00  0.00           H
ATOM   2161  HA  PHE  1259       1.043  21.066  32.504  1.00  0.00           H
ATOM   2162  HB2 PHE  1259       1.540  23.500  34.240  1.00  0.00           H
ATOM   2163  HB3 PHE  1259       1.834  21.850  34.789  1.00  0.00           H
ATOM   2164  HD1 PHE  1259       3.279  24.623  33.016  1.00  0.00           H
ATOM   2165  HD2 PHE  1259       3.316  20.324  33.311  1.00  0.00           H
ATOM   2166  HE1 PHE  1259       5.450  24.556  31.850  1.00  0.00           H
ATOM   2167  HE2 PHE  1259       5.549  20.274  32.211  1.00  0.00           H
ATOM   2168  HZ  PHE  1259       6.620  22.385  31.492  1.00  0.00           H
ATOM   2169  N   PHE  1260      -1.589  22.343  33.975  1.00124.95           N
ATOM   2170  CA  PHE  1260      -2.643  22.067  34.964  1.00124.95           C
ATOM   2171  CB  PHE  1260      -3.038  23.354  35.707  1.00124.95           C
ATOM   2172  CG  PHE  1260      -2.047  23.837  36.754  1.00124.95           C
ATOM   2173  CD1 PHE  1260      -0.745  24.230  36.393  1.00124.95           C
ATOM   2174  CD2 PHE  1260      -2.439  23.916  38.104  1.00124.95           C
ATOM   2175  CE1 PHE  1260       0.140  24.732  37.359  1.00124.95           C
ATOM   2176  CE2 PHE  1260      -1.567  24.453  39.067  1.00124.95           C
ATOM   2177  CZ  PHE  1260      -0.288  24.893  38.684  1.00124.95           C
ATOM   2178  C   PHE  1260      -3.865  21.389  34.321  1.00124.95           C
ATOM   2179  O   PHE  1260      -4.715  22.076  33.752  1.00124.95           O
ATOM   2180  H   PHE  1260      -1.621  23.223  33.471  1.00  0.00           H
ATOM   2181  HA  PHE  1260      -2.250  21.389  35.727  1.00  0.00           H
ATOM   2182  HB2 PHE  1260      -3.214  24.150  34.984  1.00  0.00           H
ATOM   2183  HB3 PHE  1260      -3.989  23.171  36.206  1.00  0.00           H
ATOM   2184  HD1 PHE  1260      -0.416  24.140  35.371  1.00  0.00           H
ATOM   2185  HD2 PHE  1260      -3.420  23.578  38.397  1.00  0.00           H
ATOM   2186  HE1 PHE  1260       1.154  24.988  37.080  1.00  0.00           H
ATOM   2187  HE2 PHE  1260      -1.865  24.502  40.104  1.00  0.00           H
ATOM   2188  HZ  PHE  1260       0.386  25.313  39.415  1.00  0.00           H
ATOM   2189  N   GLY  1261      -4.063  20.110  34.661  1.00 17.45           N
ATOM   2190  CA  GLY  1261      -5.315  19.344  34.542  1.00 17.45           C
ATOM   2191  C   GLY  1261      -5.562  18.479  35.775  1.00 17.45           C
ATOM   2192  O   GLY  1261      -6.247  19.004  36.677  1.00 17.45           O
ATOM   2193  OXT GLY  1261      -4.648  17.670  36.033  1.00 17.45           O
ATOM   2194  H   GLY  1261      -3.305  19.627  35.119  1.00  0.00           H
ATOM   2195  HA2 GLY  1261      -5.241  18.680  33.682  1.00  0.00           H
ATOM   2196  HA3 GLY  1261      -6.166  20.013  34.425  1.00  0.00           H
TER    2197      GLY  1261
HETATM 2198 MG   MG    144      17.950  31.993  43.480  1.00 14.11          Mg
END
