# Supplementary material for: Cytokinin perception in potato: new features of canonical players
Source: J Exp Bot. 2018 May 24;69(16):3839–53. doi: 10.1093/jxb/ery199 (PMC6054150; doi:10.1093/jxb/ery199)
Supplement: Supplementary Dataset S1 [file ery199_suppl_supplementary_dataset_s1.zip › Supplementary_File/05_REC-domain/StHK3_RD.pdb]

EXPDTA    THEORETICAL MODEL, MODELLER 9.19 2018/02/25 16:00:01
REMARK   6 MODELLER OBJECTIVE FUNCTION:      3862.8206
REMARK   6 MODELLER BEST TEMPLATE % SEQ ID:  34.307
REMARK   6 SEQUENCE: StHK3
REMARK   6 ALIGNMENT: query-mult.ali
REMARK   6 DOPE score: -14725.63965
REMARK   6 GA341 score: 1.00000
REMARK   6 TEMPLATE: 4EUKA 776:A - 922:A MODELS 3: - 144: AT 31.6%
REMARK   6 TEMPLATE: 3MMNA 983:A - 1:A MODELS 2: - 145: AT 33.6%
HELIX    1   1 ASN    895  TYR    908  1                                  14
HELIX    2   2 GLY    918  LEU    925  1                                   8
HELIX    3   3 GLY    945  ASP    958  1                                  14
HELIX    4   4 ARG    962  GLN    967  1                                   6
HELIX    5   5 ILE    991  ALA    993  1                                   3
HELIX    6   6 ASN    995  CYS   1001  1                                   7
HELIX    7   7 ALA   1013  PHE   1023  1                                  11
SHEET    1   1 1 ILE   888  VAL   891  0
SHEET    2   2 1 VAL   913  THR   915  0
SHEET    3   3 1 ALA   933  ASP   937  0
SHEET    4   4 1 ILE   983  THR   987  0
SHEET    5   5 1 GLY  1005  SER  1008  0
ATOM      1  N   LEU   882      -6.060  21.506  31.009  1.00 69.08           N
ATOM      2  CA  LEU   882      -4.990  20.498  31.213  1.00 69.08           C
ATOM      3  CB  LEU   882      -4.213  20.270  29.902  1.00 69.08           C
ATOM      4  CG  LEU   882      -4.944  19.443  28.820  1.00 69.08           C
ATOM      5  CD1 LEU   882      -6.288  20.031  28.369  1.00 69.08           C
ATOM      6  CD2 LEU   882      -4.050  19.334  27.587  1.00 69.08           C
ATOM      7  C   LEU   882      -4.111  20.978  32.380  1.00 69.08           C
ATOM      8  O   LEU   882      -4.544  21.903  33.055  1.00 69.08           O
ATOM      9  HA  LEU   882      -5.437  19.552  31.518  1.00  0.00           H
ATOM     10  HB2 LEU   882      -3.295  19.734  30.139  1.00  0.00           H
ATOM     11  HB3 LEU   882      -3.944  21.240  29.482  1.00  0.00           H
ATOM     12  HG  LEU   882      -5.124  18.442  29.211  1.00  0.00           H
ATOM     13 HD21 LEU   882      -4.521  18.702  26.833  1.00  0.00           H
ATOM     14 HD22 LEU   882      -3.864  20.319  27.156  1.00  0.00           H
ATOM     15 HD23 LEU   882      -3.092  18.884  27.851  1.00  0.00           H
ATOM     16  H1  LEU   882      -6.526  21.690  31.887  1.00  0.00           H
ATOM     17  H2  LEU   882      -5.633  22.379  30.715  1.00  0.00           H
ATOM     18  H3  LEU   882      -6.716  21.210  30.302  1.00  0.00           H
ATOM     19 HD11 LEU   882      -6.631  19.496  27.481  1.00  0.00           H
ATOM     20 HD12 LEU   882      -6.175  21.083  28.100  1.00  0.00           H
ATOM     21 HD13 LEU   882      -7.053  19.888  29.129  1.00  0.00           H
ATOM     22  N   LEU   883      -3.046  20.259  32.766  1.00124.24           N
ATOM     23  CA  LEU   883      -2.179  20.506  33.950  1.00124.24           C
ATOM     24  CB  LEU   883      -1.354  21.797  33.764  1.00124.24           C
ATOM     25  CG  LEU   883      -0.182  21.692  32.778  1.00124.24           C
ATOM     26  CD1 LEU   883       0.425  23.081  32.588  1.00124.24           C
ATOM     27  CD2 LEU   883       0.899  20.745  33.296  1.00124.24           C
ATOM     28  C   LEU   883      -2.823  20.498  35.356  1.00124.24           C
ATOM     29  O   LEU   883      -2.106  20.352  36.342  1.00124.24           O
ATOM     30  H   LEU   883      -2.770  19.474  32.192  1.00  0.00           H
ATOM     31  HA  LEU   883      -1.474  19.676  33.994  1.00  0.00           H
ATOM     32  HB2 LEU   883      -0.936  22.085  34.730  1.00  0.00           H
ATOM     33  HB3 LEU   883      -2.019  22.600  33.449  1.00  0.00           H
ATOM     34  HG  LEU   883      -0.546  21.328  31.819  1.00  0.00           H
ATOM     35 HD21 LEU   883       1.134  20.957  34.338  1.00  0.00           H
ATOM     36 HD22 LEU   883       1.813  20.879  32.717  1.00  0.00           H
ATOM     37 HD23 LEU   883       0.587  19.707  33.195  1.00  0.00           H
ATOM     38 HD11 LEU   883       0.839  23.448  33.523  1.00  0.00           H
ATOM     39 HD12 LEU   883      -0.321  23.778  32.216  1.00  0.00           H
ATOM     40 HD13 LEU   883       1.233  23.025  31.864  1.00  0.00           H
ATOM     41  N   GLN   884      -4.147  20.593  35.485  1.00142.70           N
ATOM     42  CA  GLN   884      -4.848  20.538  36.771  1.00142.70           C
ATOM     43  CB  GLN   884      -6.369  20.611  36.538  1.00142.70           C
ATOM     44  CG  GLN   884      -6.976  19.436  35.743  1.00142.70           C
ATOM     45  CD  GLN   884      -7.729  18.441  36.622  1.00142.70           C
ATOM     46  OE1 GLN   884      -8.916  18.566  36.855  1.00142.70           O
ATOM     47  NE2 GLN   884      -7.080  17.423  37.139  1.00142.70           N
ATOM     48  C   GLN   884      -4.441  19.302  37.595  1.00142.70           C
ATOM     49  O   GLN   884      -4.383  18.186  37.080  1.00142.70           O
ATOM     50  H   GLN   884      -4.663  20.903  34.677  1.00  0.00           H
ATOM     51  HA  GLN   884      -4.560  21.427  37.335  1.00  0.00           H
ATOM     52  HB2 GLN   884      -6.874  20.696  37.502  1.00  0.00           H
ATOM     53  HB3 GLN   884      -6.575  21.532  35.989  1.00  0.00           H
ATOM     54  HG2 GLN   884      -7.694  19.841  35.029  1.00  0.00           H
ATOM     55  HG3 GLN   884      -6.211  18.912  35.172  1.00  0.00           H
ATOM     56 HE21 GLN   884      -6.077  17.338  37.008  1.00  0.00           H
ATOM     57 HE22 GLN   884      -7.612  16.784  37.701  1.00  0.00           H
ATOM     58  N   GLY   885      -4.146  19.502  38.882  1.00 93.54           N
ATOM     59  CA  GLY   885      -3.627  18.457  39.774  1.00 93.54           C
ATOM     60  C   GLY   885      -2.103  18.268  39.744  1.00 93.54           C
ATOM     61  O   GLY   885      -1.559  17.708  40.701  1.00 93.54           O
ATOM     62  H   GLY   885      -4.179  20.445  39.236  1.00  0.00           H
ATOM     63  HA2 GLY   885      -3.914  18.694  40.798  1.00  0.00           H
ATOM     64  HA3 GLY   885      -4.081  17.501  39.511  1.00  0.00           H
ATOM     65  N   ARG   886      -1.379  18.853  38.777  1.00157.43           N
ATOM     66  CA  ARG   886       0.089  18.984  38.840  1.00157.43           C
ATOM     67  CB  ARG   886       0.732  18.919  37.442  1.00157.43           C
ATOM     68  CG  ARG   886       0.307  17.703  36.596  1.00157.43           C
ATOM     69  CD  ARG   886       0.209  16.353  37.328  1.00157.43           C
ATOM     70  NE  ARG   886       1.504  15.833  37.819  1.00157.43           N
ATOM     71  CZ  ARG   886       1.941  14.593  37.659  1.00157.43           C
ATOM     72  NH1 ARG   886       1.271  13.720  36.976  1.00157.43           N
ATOM     73  NH2 ARG   886       3.037  14.173  38.223  1.00157.43           N
ATOM     74  C   ARG   886       0.520  20.233  39.621  1.00157.43           C
ATOM     75  O   ARG   886      -0.292  21.123  39.864  1.00157.43           O
ATOM     76  H   ARG   886      -1.857  19.344  38.027  1.00  0.00           H
ATOM     77  HA  ARG   886       0.474  18.129  39.388  1.00  0.00           H
ATOM     78  HB2 ARG   886       0.496  19.830  36.890  1.00  0.00           H
ATOM     79  HB3 ARG   886       1.813  18.880  37.561  1.00  0.00           H
ATOM     80  HG2 ARG   886       0.988  17.601  35.750  1.00  0.00           H
ATOM     81  HG3 ARG   886      -0.677  17.913  36.181  1.00  0.00           H
ATOM     82  HD2 ARG   886      -0.229  15.646  36.624  1.00  0.00           H
ATOM     83  HD3 ARG   886      -0.481  16.431  38.168  1.00  0.00           H
ATOM     84  HE  ARG   886       2.066  16.423  38.419  1.00  0.00           H
ATOM     85 HH11 ARG   886       0.758  14.084  36.162  1.00  0.00           H
ATOM     86 HH12 ARG   886       1.639  12.803  36.852  1.00  0.00           H
ATOM     87 HH21 ARG   886       3.592  14.835  38.770  1.00  0.00           H
ATOM     88 HH22 ARG   886       3.453  13.294  37.957  1.00  0.00           H
ATOM     89  N   LYS   887       1.678  20.150  40.281  1.00172.22           N
ATOM     90  CA  LYS   887       2.286  21.223  41.087  1.00172.22           C
ATOM     91  CB  LYS   887       3.104  20.667  42.274  1.00172.22           C
ATOM     92  CG  LYS   887       2.480  19.974  43.504  0.75172.22           C
ATOM     93  CD  LYS   887       0.963  19.906  43.691  0.75172.22           C
ATOM     94  CE  LYS   887       0.187  19.038  42.690  1.00172.22           C
ATOM     95  NZ  LYS   887       0.917  17.838  42.182  1.00172.22           N
ATOM     96  C   LYS   887       3.259  21.959  40.168  1.00172.22           C
ATOM     97  O   LYS   887       4.077  21.297  39.537  1.00172.22           O
ATOM     98  H   LYS   887       2.278  19.367  40.022  1.00  0.00           H
ATOM     99  HA  LYS   887       1.531  21.926  41.440  1.00  0.00           H
ATOM    100  HB2 LYS   887       3.832  19.973  41.860  1.00  0.00           H
ATOM    101  HB3 LYS   887       3.678  21.504  42.674  1.00  0.00           H
ATOM    102  HG2 LYS   887       2.850  18.955  43.559  0.75  0.00           H
ATOM    103  HG3 LYS   887       2.890  20.464  44.388  0.75  0.00           H
ATOM    104  HD2 LYS   887       0.557  20.918  43.678  0.75  0.00           H
ATOM    105  HD3 LYS   887       0.784  19.498  44.687  0.75  0.00           H
ATOM    106  HE2 LYS   887      -0.749  18.727  43.162  1.00  0.00           H
ATOM    107  HE3 LYS   887      -0.101  19.672  41.851  1.00  0.00           H
ATOM    108  HZ1 LYS   887       0.300  17.318  41.565  1.00  0.00           H
ATOM    109  HZ2 LYS   887       1.741  18.074  41.625  1.00  0.00           H
ATOM    110  HZ3 LYS   887       1.227  17.235  42.926  1.00  0.00           H
ATOM    111  N   ILE   888       3.286  23.288  40.192  1.00 88.08           N
ATOM    112  CA  ILE   888       4.215  24.074  39.365  1.00 88.08           C
ATOM    113  CB  ILE   888       3.529  24.575  38.070  1.00 88.08           C
ATOM    114  CG1 ILE   888       2.964  23.379  37.270  1.00 88.08           C
ATOM    115  CG2 ILE   888       4.529  25.380  37.223  1.00 88.08           C
ATOM    116  CD1 ILE   888       2.344  23.723  35.916  1.00 88.08           C
ATOM    117  C   ILE   888       4.800  25.220  40.184  1.00 88.08           C
ATOM    118  O   ILE   888       4.053  25.919  40.872  1.00 88.08           O
ATOM    119  H   ILE   888       2.610  23.794  40.741  1.00  0.00           H
ATOM    120  HA  ILE   888       5.053  23.442  39.064  1.00  0.00           H
ATOM    121  HB  ILE   888       2.700  25.231  38.341  1.00  0.00           H
ATOM    122 HG12 ILE   888       2.179  22.898  37.853  1.00  0.00           H
ATOM    123 HG13 ILE   888       3.761  22.655  37.111  1.00  0.00           H
ATOM    124 HD11 ILE   888       1.821  22.847  35.539  1.00  0.00           H
ATOM    125 HD12 ILE   888       1.635  24.538  36.039  1.00  0.00           H
ATOM    126 HD13 ILE   888       3.114  24.005  35.198  1.00  0.00           H
ATOM    127 HG21 ILE   888       4.898  26.248  37.764  1.00  0.00           H
ATOM    128 HG22 ILE   888       5.376  24.749  36.944  1.00  0.00           H
ATOM    129 HG23 ILE   888       4.049  25.758  36.326  1.00  0.00           H
ATOM    130  N   LEU   889       6.107  25.448  40.045  1.00 89.18           N
ATOM    131  CA  LEU   889       6.783  26.663  40.498  1.00 89.18           C
ATOM    132  CB  LEU   889       8.052  26.259  41.269  1.00 89.18           C
ATOM    133  CG  LEU   889       8.817  27.423  41.923  1.00 89.18           C
ATOM    134  CD1 LEU   889       8.032  28.040  43.081  1.00 89.18           C
ATOM    135  CD2 LEU   889      10.136  26.918  42.496  1.00 89.18           C
ATOM    136  C   LEU   889       7.097  27.578  39.304  1.00 89.18           C
ATOM    137  O   LEU   889       7.628  27.112  38.296  1.00 89.18           O
ATOM    138  H   LEU   889       6.636  24.822  39.444  1.00  0.00           H
ATOM    139  HA  LEU   889       6.125  27.200  41.180  1.00  0.00           H
ATOM    140  HB2 LEU   889       8.720  25.754  40.573  1.00  0.00           H
ATOM    141  HB3 LEU   889       7.782  25.543  42.045  1.00  0.00           H
ATOM    142  HG  LEU   889       9.036  28.192  41.185  1.00  0.00           H
ATOM    143 HD11 LEU   889       7.730  27.263  43.784  1.00  0.00           H
ATOM    144 HD12 LEU   889       7.153  28.553  42.703  1.00  0.00           H
ATOM    145 HD13 LEU   889       8.662  28.760  43.599  1.00  0.00           H
ATOM    146 HD21 LEU   889      10.697  27.746  42.926  1.00  0.00           H
ATOM    147 HD22 LEU   889      10.733  26.459  41.709  1.00  0.00           H
ATOM    148 HD23 LEU   889       9.931  26.184  43.273  1.00  0.00           H
ATOM    149  N   ILE   890       6.919  28.889  39.473  1.00175.93           N
ATOM    150  CA  ILE   890       7.479  29.930  38.600  1.00175.93           C
ATOM    151  CB  ILE   890       6.353  30.643  37.807  1.00175.93           C
ATOM    152  CG1 ILE   890       6.820  31.384  36.531  1.00175.93           C
ATOM    153  CG2 ILE   890       5.483  31.566  38.676  1.00175.93           C
ATOM    154  CD1 ILE   890       7.513  32.743  36.697  1.00175.93           C
ATOM    155  C   ILE   890       8.385  30.846  39.432  1.00175.93           C
ATOM    156  O   ILE   890       8.014  31.301  40.519  1.00175.93           O
ATOM    157  H   ILE   890       6.459  29.197  40.324  1.00  0.00           H
ATOM    158  HA  ILE   890       8.116  29.442  37.863  1.00  0.00           H
ATOM    159  HB  ILE   890       5.699  29.846  37.445  1.00  0.00           H
ATOM    160 HG12 ILE   890       7.484  30.731  35.967  1.00  0.00           H
ATOM    161 HG13 ILE   890       5.938  31.549  35.910  1.00  0.00           H
ATOM    162 HG21 ILE   890       4.660  31.966  38.085  1.00  0.00           H
ATOM    163 HG22 ILE   890       5.067  30.998  39.502  1.00  0.00           H
ATOM    164 HG23 ILE   890       6.066  32.390  39.085  1.00  0.00           H
ATOM    165 HD11 ILE   890       7.704  33.164  35.710  1.00  0.00           H
ATOM    166 HD12 ILE   890       8.461  32.629  37.214  1.00  0.00           H
ATOM    167 HD13 ILE   890       6.880  33.442  37.240  1.00  0.00           H
ATOM    168  N   VAL   891       9.618  31.020  38.968  1.00 74.64           N
ATOM    169  CA  VAL   891      10.647  31.870  39.572  1.00 74.64           C
ATOM    170  CB  VAL   891      11.949  31.075  39.816  1.00 74.64           C
ATOM    171  CG1 VAL   891      12.925  31.909  40.647  1.00 74.64           C
ATOM    172  CG2 VAL   891      11.745  29.708  40.483  1.00 74.64           C
ATOM    173  C   VAL   891      10.915  33.041  38.629  1.00 74.64           C
ATOM    174  O   VAL   891      11.481  32.830  37.558  1.00 74.64           O
ATOM    175  H   VAL   891       9.886  30.514  38.128  1.00  0.00           H
ATOM    176  HA  VAL   891      10.298  32.256  40.527  1.00  0.00           H
ATOM    177  HB  VAL   891      12.423  30.881  38.859  1.00  0.00           H
ATOM    178 HG21 VAL   891      11.117  29.072  39.860  1.00  0.00           H
ATOM    179 HG22 VAL   891      12.708  29.213  40.596  1.00  0.00           H
ATOM    180 HG23 VAL   891      11.287  29.823  41.462  1.00  0.00           H
ATOM    181 HG11 VAL   891      12.501  32.122  41.630  1.00  0.00           H
ATOM    182 HG12 VAL   891      13.866  31.372  40.759  1.00  0.00           H
ATOM    183 HG13 VAL   891      13.139  32.841  40.132  1.00  0.00           H
ATOM    184  N   ASP   892      10.506  34.263  38.983  1.00 82.60           N
ATOM    185  CA  ASP   892      10.884  35.481  38.252  1.00 82.60           C
ATOM    186  CB  ASP   892      10.068  35.648  36.961  1.00 82.60           C
ATOM    187  CG  ASP   892      10.715  36.615  35.962  1.00 82.60           C
ATOM    188  OD1 ASP   892      11.773  37.236  36.247  1.00 82.60           O
ATOM    189  OD2 ASP   892      10.261  36.607  34.801  1.00 82.60           O
ATOM    190  C   ASP   892      10.790  36.751  39.118  1.00 82.60           C
ATOM    191  O   ASP   892       9.779  37.021  39.760  1.00 82.60           O
ATOM    192  H   ASP   892      10.024  34.378  39.872  1.00  0.00           H
ATOM    193  HA  ASP   892      11.924  35.358  37.957  1.00  0.00           H
ATOM    194  HB2 ASP   892       9.065  36.000  37.207  1.00  0.00           H
ATOM    195  HB3 ASP   892       9.965  34.681  36.469  1.00  0.00           H
ATOM    196  N   ASP   893      11.788  37.624  38.977  1.00 70.51           N
ATOM    197  CA  ASP   893      11.816  38.967  39.575  1.00 70.51           C
ATOM    198  CB  ASP   893      13.271  39.439  39.755  1.00 70.51           C
ATOM    199  CG  ASP   893      14.222  39.235  38.571  1.00 70.51           C
ATOM    200  OD1 ASP   893      13.883  39.266  37.366  1.00 70.51           O
ATOM    201  OD2 ASP   893      15.091  38.347  38.619  1.00 70.51           O
ATOM    202  C   ASP   893      11.016  39.998  38.765  1.00 70.51           C
ATOM    203  O   ASP   893      10.515  40.984  39.313  1.00 70.51           O
ATOM    204  H   ASP   893      12.371  37.455  38.170  1.00  0.00           H
ATOM    205  HA  ASP   893      11.359  38.914  40.564  1.00  0.00           H
ATOM    206  HB2 ASP   893      13.269  40.496  40.020  1.00  0.00           H
ATOM    207  HB3 ASP   893      13.691  38.905  40.606  1.00  0.00           H
ATOM    208  N   ASN   894      10.867  39.793  37.454  1.00 55.93           N
ATOM    209  CA  ASN   894      10.039  40.653  36.628  1.00 55.93           C
ATOM    210  CB  ASN   894      10.504  40.554  35.169  1.00 55.93           C
ATOM    211  CG  ASN   894       9.800  41.571  34.285  1.00 55.93           C
ATOM    212  OD1 ASN   894       8.608  41.818  34.392  1.00 55.93           O
ATOM    213  ND2 ASN   894      10.536  42.335  33.513  1.00 55.93           N
ATOM    214  C   ASN   894       8.558  40.309  36.859  1.00 55.93           C
ATOM    215  O   ASN   894       7.989  39.437  36.204  1.00 55.93           O
ATOM    216  H   ASN   894      11.257  38.946  37.045  1.00  0.00           H
ATOM    217  HA  ASN   894      10.192  41.686  36.944  1.00  0.00           H
ATOM    218  HB2 ASN   894      11.577  40.736  35.133  1.00  0.00           H
ATOM    219  HB3 ASN   894      10.329  39.553  34.783  1.00  0.00           H
ATOM    220 HD21 ASN   894      11.525  42.175  33.438  1.00  0.00           H
ATOM    221 HD22 ASN   894      10.063  43.060  33.002  1.00  0.00           H
ATOM    222  N   ASN   895       7.893  41.090  37.713  1.00 91.03           N
ATOM    223  CA  ASN   895       6.479  40.886  38.047  1.00 91.03           C
ATOM    224  CB  ASN   895       6.079  41.846  39.182  1.00 91.03           C
ATOM    225  CG  ASN   895       6.070  43.304  38.760  1.00 91.03           C
ATOM    226  OD1 ASN   895       5.177  43.767  38.073  1.00 91.03           O
ATOM    227  ND2 ASN   895       7.058  44.074  39.149  1.00 91.03           N
ATOM    228  C   ASN   895       5.521  40.990  36.833  1.00 91.03           C
ATOM    229  O   ASN   895       4.454  40.378  36.856  1.00 91.03           O
ATOM    230  H   ASN   895       8.451  41.689  38.305  1.00  0.00           H
ATOM    231  HA  ASN   895       6.384  39.870  38.432  1.00  0.00           H
ATOM    232  HB2 ASN   895       6.752  41.710  40.028  1.00  0.00           H
ATOM    233  HB3 ASN   895       5.072  41.593  39.516  1.00  0.00           H
ATOM    234 HD21 ASN   895       7.779  43.724  39.754  1.00  0.00           H
ATOM    235 HD22 ASN   895       7.006  45.038  38.873  1.00  0.00           H
ATOM    236  N   VAL   896       5.920  41.649  35.736  1.00 28.99           N
ATOM    237  CA  VAL   896       5.147  41.687  34.483  1.00 28.99           C
ATOM    238  CB  VAL   896       5.511  42.920  33.627  1.00 28.99           C
ATOM    239  CG1 VAL   896       4.610  43.033  32.390  1.00 28.99           C
ATOM    240  CG2 VAL   896       5.374  44.227  34.421  1.00 28.99           C
ATOM    241  C   VAL   896       5.315  40.392  33.680  1.00 28.99           C
ATOM    242  O   VAL   896       4.324  39.840  33.210  1.00 28.99           O
ATOM    243  H   VAL   896       6.848  42.052  35.731  1.00  0.00           H
ATOM    244  HA  VAL   896       4.092  41.773  34.738  1.00  0.00           H
ATOM    245  HB  VAL   896       6.540  42.833  33.283  1.00  0.00           H
ATOM    246 HG21 VAL   896       5.594  45.078  33.778  1.00  0.00           H
ATOM    247 HG22 VAL   896       6.081  44.241  35.251  1.00  0.00           H
ATOM    248 HG23 VAL   896       4.363  44.324  34.817  1.00  0.00           H
ATOM    249 HG11 VAL   896       4.877  43.921  31.817  1.00  0.00           H
ATOM    250 HG12 VAL   896       3.564  43.103  32.692  1.00  0.00           H
ATOM    251 HG13 VAL   896       4.738  42.165  31.743  1.00  0.00           H
ATOM    252  N   ASN   897       6.521  39.813  33.644  1.00 58.04           N
ATOM    253  CA  ASN   897       6.753  38.468  33.098  1.00 58.04           C
ATOM    254  CB  ASN   897       8.262  38.162  33.041  1.00 58.04           C
ATOM    255  CG  ASN   897       9.129  38.991  32.106  1.00 58.04           C
ATOM    256  OD1 ASN   897      10.325  38.773  31.986  1.00 58.04           O
ATOM    257  ND2 ASN   897       8.591  39.954  31.393  1.00 58.04           N
ATOM    258  C   ASN   897       6.031  37.388  33.925  1.00 58.04           C
ATOM    259  O   ASN   897       5.272  36.615  33.348  1.00 58.04           O
ATOM    260  H   ASN   897       7.275  40.259  34.159  1.00  0.00           H
ATOM    261  HA  ASN   897       6.345  38.411  32.088  1.00  0.00           H
ATOM    262  HB2 ASN   897       8.662  38.272  34.043  1.00  0.00           H
ATOM    263  HB3 ASN   897       8.392  37.119  32.754  1.00  0.00           H
ATOM    264 HD21 ASN   897       7.621  40.180  31.506  1.00  0.00           H
ATOM    265 HD22 ASN   897       9.208  40.458  30.783  1.00  0.00           H
ATOM    266  N   LEU   898       6.059  37.492  35.259  1.00 94.79           N
ATOM    267  CA  LEU   898       5.304  36.635  36.185  1.00 94.79           C
ATOM    268  CB  LEU   898       5.672  37.064  37.621  1.00 94.79           C
ATOM    269  CG  LEU   898       5.215  36.165  38.790  1.00 94.79           C
ATOM    270  CD1 LEU   898       5.832  36.716  40.078  1.00 94.79           C
ATOM    271  CD2 LEU   898       3.698  36.134  39.004  1.00 94.79           C
ATOM    272  C   LEU   898       3.791  36.707  35.908  1.00 94.79           C
ATOM    273  O   LEU   898       3.151  35.677  35.707  1.00 94.79           O
ATOM    274  H   LEU   898       6.724  38.149  35.658  1.00  0.00           H
ATOM    275  HA  LEU   898       5.621  35.601  36.038  1.00  0.00           H
ATOM    276  HB2 LEU   898       5.281  38.065  37.792  1.00  0.00           H
ATOM    277  HB3 LEU   898       6.762  37.125  37.672  1.00  0.00           H
ATOM    278  HG  LEU   898       5.575  35.149  38.634  1.00  0.00           H
ATOM    279 HD21 LEU   898       3.470  35.668  39.962  1.00  0.00           H
ATOM    280 HD22 LEU   898       3.290  37.144  38.990  1.00  0.00           H
ATOM    281 HD23 LEU   898       3.226  35.524  38.237  1.00  0.00           H
ATOM    282 HD11 LEU   898       5.562  36.086  40.924  1.00  0.00           H
ATOM    283 HD12 LEU   898       5.487  37.732  40.263  1.00  0.00           H
ATOM    284 HD13 LEU   898       6.922  36.714  39.997  1.00  0.00           H
ATOM    285  N   ARG   899       3.244  37.917  35.717  1.00152.26           N
ATOM    286  CA  ARG   899       1.835  38.140  35.339  0.75152.26           C
ATOM    287  CB  ARG   899       1.547  39.652  35.325  0.75152.26           C
ATOM    288  CG  ARG   899       1.336  40.248  36.729  0.75152.26           C
ATOM    289  CD  ARG   899      -0.084  40.040  37.278  1.00152.26           C
ATOM    290  NE  ARG   899      -1.120  40.691  36.445  1.00152.26           N
ATOM    291  CZ  ARG   899      -1.385  41.984  36.363  1.00152.26           C
ATOM    292  NH1 ARG   899      -0.749  42.874  37.072  1.00152.26           N
ATOM    293  NH2 ARG   899      -2.302  42.414  35.543  1.00152.26           N
ATOM    294  C   ARG   899       1.457  37.513  33.992  1.00152.26           C
ATOM    295  O   ARG   899       0.331  37.034  33.873  1.00152.26           O
ATOM    296  H   ARG   899       3.839  38.725  35.874  1.00  0.00           H
ATOM    297  HA  ARG   899       1.196  37.648  36.072  0.75  0.00           H
ATOM    298  HB2 ARG   899       2.382  40.167  34.854  0.75  0.00           H
ATOM    299  HB3 ARG   899       0.669  39.852  34.709  0.75  0.00           H
ATOM    300  HG2 ARG   899       1.548  41.316  36.686  0.75  0.00           H
ATOM    301  HG3 ARG   899       2.041  39.798  37.427  0.75  0.00           H
ATOM    302  HD2 ARG   899      -0.286  38.968  37.329  1.00  0.00           H
ATOM    303  HD3 ARG   899      -0.130  40.430  38.297  1.00  0.00           H
ATOM    304  HE  ARG   899      -1.648  40.078  35.846  1.00  0.00           H
ATOM    305 HH11 ARG   899      -0.013  42.566  37.684  1.00  0.00           H
ATOM    306 HH12 ARG   899      -0.946  43.853  36.977  1.00  0.00           H
ATOM    307 HH21 ARG   899      -2.798  41.766  34.957  1.00  0.00           H
ATOM    308 HH22 ARG   899      -2.492  43.396  35.470  1.00  0.00           H
ATOM    309  N   VAL   900       2.351  37.523  33.001  1.00 32.93           N
ATOM    310  CA  VAL   900       2.130  36.887  31.686  1.00 32.93           C
ATOM    311  CB  VAL   900       3.091  37.464  30.623  1.00 32.93           C
ATOM    312  CG1 VAL   900       3.052  36.694  29.297  1.00 32.93           C
ATOM    313  CG2 VAL   900       2.720  38.922  30.312  1.00 32.93           C
ATOM    314  C   VAL   900       2.233  35.361  31.766  1.00 32.93           C
ATOM    315  O   VAL   900       1.278  34.680  31.402  1.00 32.93           O
ATOM    316  H   VAL   900       3.250  37.955  33.180  1.00  0.00           H
ATOM    317  HA  VAL   900       1.114  37.106  31.358  1.00  0.00           H
ATOM    318  HB  VAL   900       4.111  37.437  31.006  1.00  0.00           H
ATOM    319 HG11 VAL   900       3.678  37.191  28.555  1.00  0.00           H
ATOM    320 HG12 VAL   900       3.440  35.682  29.425  1.00  0.00           H
ATOM    321 HG13 VAL   900       2.032  36.639  28.917  1.00  0.00           H
ATOM    322 HG21 VAL   900       3.438  39.339  29.605  1.00  0.00           H
ATOM    323 HG22 VAL   900       2.741  39.523  31.219  1.00  0.00           H
ATOM    324 HG23 VAL   900       1.723  38.969  29.875  1.00  0.00           H
ATOM    325  N   ALA   901       3.264  34.829  32.428  1.00 69.63           N
ATOM    326  CA  ALA   901       3.456  33.390  32.614  1.00 69.63           C
ATOM    327  CB  ALA   901       4.817  33.169  33.287  1.00 69.63           C
ATOM    328  C   ALA   901       2.312  32.753  33.423  1.00 69.63           C
ATOM    329  O   ALA   901       1.660  31.824  32.948  1.00 69.63           O
ATOM    330  H   ALA   901       3.993  35.447  32.768  1.00  0.00           H
ATOM    331  HA  ALA   901       3.476  32.909  31.634  1.00  0.00           H
ATOM    332  HB1 ALA   901       5.610  33.590  32.667  1.00  0.00           H
ATOM    333  HB2 ALA   901       4.838  33.648  34.267  1.00  0.00           H
ATOM    334  HB3 ALA   901       4.998  32.100  33.406  1.00  0.00           H
ATOM    335  N   ALA   902       1.889  33.401  34.513  1.00 82.51           N
ATOM    336  CA  ALA   902       0.719  32.986  35.281  1.00 82.51           C
ATOM    337  CB  ALA   902       0.612  33.866  36.532  1.00 82.51           C
ATOM    338  C   ALA   902      -0.575  33.027  34.447  1.00 82.51           C
ATOM    339  O   ALA   902      -1.371  32.094  34.525  1.00 82.51           O
ATOM    340  H   ALA   902       2.425  34.197  34.843  1.00  0.00           H
ATOM    341  HA  ALA   902       0.867  31.953  35.601  1.00  0.00           H
ATOM    342  HB1 ALA   902       1.523  33.773  37.126  1.00  0.00           H
ATOM    343  HB2 ALA   902      -0.235  33.540  37.137  1.00  0.00           H
ATOM    344  HB3 ALA   902       0.473  34.909  36.247  1.00  0.00           H
ATOM    345  N   ALA   903      -0.757  34.018  33.566  1.00 50.25           N
ATOM    346  CA  ALA   903      -1.904  34.066  32.657  0.75 50.25           C
ATOM    347  CB  ALA   903      -1.992  35.465  32.034  0.50 50.25           C
ATOM    348  C   ALA   903      -1.878  32.961  31.581  1.00 50.25           C
ATOM    349  O   ALA   903      -2.930  32.382  31.302  1.00 50.25           O
ATOM    350  H   ALA   903      -0.043  34.730  33.472  1.00  0.00           H
ATOM    351  HA  ALA   903      -2.807  33.912  33.248  0.75  0.00           H
ATOM    352  HB1 ALA   903      -2.063  36.216  32.821  0.50  0.00           H
ATOM    353  HB2 ALA   903      -2.877  35.528  31.400  0.50  0.00           H
ATOM    354  HB3 ALA   903      -1.110  35.665  31.427  0.50  0.00           H
ATOM    355  N   ALA   904      -0.702  32.595  31.059  1.00 40.58           N
ATOM    356  CA  ALA   904      -0.522  31.512  30.088  1.00 40.58           C
ATOM    357  CB  ALA   904       0.882  31.636  29.481  1.00 40.58           C
ATOM    358  C   ALA   904      -0.751  30.117  30.705  1.00 40.58           C
ATOM    359  O   ALA   904      -1.593  29.357  30.222  1.00 40.58           O
ATOM    360  H   ALA   904       0.123  33.128  31.320  1.00  0.00           H
ATOM    361  HA  ALA   904      -1.245  31.639  29.282  1.00  0.00           H
ATOM    362  HB1 ALA   904       1.006  32.620  29.025  1.00  0.00           H
ATOM    363  HB2 ALA   904       1.019  30.877  28.709  1.00  0.00           H
ATOM    364  HB3 ALA   904       1.645  31.502  30.248  1.00  0.00           H
ATOM    365  N   LEU   905      -0.232  29.871  31.912  1.00131.13           N
ATOM    366  CA  LEU   905      -0.485  28.630  32.655  1.00131.13           C
ATOM    367  CB  LEU   905       0.558  28.485  33.781  1.00131.13           C
ATOM    368  CG  LEU   905       1.906  27.902  33.297  1.00131.13           C
ATOM    369  CD1 LEU   905       2.846  28.937  32.681  1.00131.13           C
ATOM    370  CD2 LEU   905       2.659  27.267  34.460  1.00131.13           C
ATOM    371  C   LEU   905      -1.939  28.533  33.166  1.00131.13           C
ATOM    372  O   LEU   905      -2.565  27.481  33.011  1.00131.13           O
ATOM    373  H   LEU   905       0.440  30.536  32.288  1.00  0.00           H
ATOM    374  HA  LEU   905      -0.355  27.789  31.971  1.00  0.00           H
ATOM    375  HB2 LEU   905       0.146  27.797  34.516  1.00  0.00           H
ATOM    376  HB3 LEU   905       0.717  29.441  34.284  1.00  0.00           H
ATOM    377  HG  LEU   905       1.709  27.118  32.567  1.00  0.00           H
ATOM    378 HD11 LEU   905       3.775  28.452  32.378  1.00  0.00           H
ATOM    379 HD12 LEU   905       3.084  29.710  33.410  1.00  0.00           H
ATOM    380 HD13 LEU   905       2.397  29.387  31.800  1.00  0.00           H
ATOM    381 HD21 LEU   905       3.557  26.777  34.078  1.00  0.00           H
ATOM    382 HD22 LEU   905       2.036  26.516  34.938  1.00  0.00           H
ATOM    383 HD23 LEU   905       2.954  28.023  35.186  1.00  0.00           H
ATOM    384  N   LYS   906      -2.582  29.666  33.486  1.00110.77           N
ATOM    385  CA  LYS   906      -4.043  29.781  33.707  1.00110.77           C
ATOM    386  CB  LYS   906      -4.351  31.041  34.540  1.00110.77           C
ATOM    387  CG  LYS   906      -3.821  30.973  35.984  1.00110.77           C
ATOM    388  CD  LYS   906      -4.733  30.167  36.917  1.00110.77           C
ATOM    389  CE  LYS   906      -4.072  30.059  38.295  1.00110.77           C
ATOM    390  NZ  LYS   906      -4.971  29.451  39.297  1.00110.77           N
ATOM    391  C   LYS   906      -4.875  29.761  32.411  1.00110.77           C
ATOM    392  O   LYS   906      -6.096  29.933  32.463  1.00110.77           O
ATOM    393  H   LYS   906      -2.016  30.504  33.597  1.00  0.00           H
ATOM    394  HA  LYS   906      -4.366  28.905  34.272  1.00  0.00           H
ATOM    395  HB2 LYS   906      -5.428  31.205  34.582  1.00  0.00           H
ATOM    396  HB3 LYS   906      -3.913  31.902  34.037  1.00  0.00           H
ATOM    397  HG2 LYS   906      -2.829  30.523  35.997  1.00  0.00           H
ATOM    398  HG3 LYS   906      -3.739  31.992  36.368  1.00  0.00           H
ATOM    399  HD2 LYS   906      -5.689  30.680  37.004  1.00  0.00           H
ATOM    400  HD3 LYS   906      -4.903  29.166  36.515  1.00  0.00           H
ATOM    401  HE2 LYS   906      -3.766  31.049  38.642  1.00  0.00           H
ATOM    402  HE3 LYS   906      -3.172  29.443  38.202  1.00  0.00           H
ATOM    403  HZ1 LYS   906      -4.445  29.240  40.158  1.00  0.00           H
ATOM    404  HZ2 LYS   906      -5.257  28.515  39.045  1.00  0.00           H
ATOM    405  HZ3 LYS   906      -5.758  30.014  39.570  1.00  0.00           H
ATOM    406  N   LYS   907      -4.254  29.650  31.229  1.00123.87           N
ATOM    407  CA  LYS   907      -4.911  29.309  29.950  1.00123.87           C
ATOM    408  CB  LYS   907      -4.367  30.179  28.791  1.00123.87           C
ATOM    409  CG  LYS   907      -5.389  31.164  28.190  1.00123.87           C
ATOM    410  CD  LYS   907      -5.505  32.520  28.912  1.00123.87           C
ATOM    411  CE  LYS   907      -5.866  32.432  30.398  1.00123.87           C
ATOM    412  NZ  LYS   907      -7.162  31.751  30.634  1.00123.87           N
ATOM    413  C   LYS   907      -4.778  27.815  29.643  1.00123.87           C
ATOM    414  O   LYS   907      -5.803  27.181  29.425  1.00123.87           O
ATOM    415  H   LYS   907      -3.239  29.639  31.244  1.00  0.00           H
ATOM    416  HA  LYS   907      -5.983  29.456  30.034  1.00  0.00           H
ATOM    417  HB2 LYS   907      -3.480  30.733  29.100  1.00  0.00           H
ATOM    418  HB3 LYS   907      -4.050  29.516  27.982  1.00  0.00           H
ATOM    419  HG2 LYS   907      -5.077  31.377  27.166  1.00  0.00           H
ATOM    420  HG3 LYS   907      -6.368  30.687  28.134  1.00  0.00           H
ATOM    421  HD2 LYS   907      -4.543  33.031  28.831  1.00  0.00           H
ATOM    422  HD3 LYS   907      -6.245  33.133  28.395  1.00  0.00           H
ATOM    423  HE2 LYS   907      -5.067  31.878  30.893  1.00  0.00           H
ATOM    424  HE3 LYS   907      -5.872  33.436  30.830  1.00  0.00           H
ATOM    425  HZ1 LYS   907      -7.155  31.334  31.564  1.00  0.00           H
ATOM    426  HZ2 LYS   907      -7.942  32.383  30.533  1.00  0.00           H
ATOM    427  HZ3 LYS   907      -7.267  30.983  29.988  1.00  0.00           H
ATOM    428  N   TYR   908      -3.613  27.226  29.923  1.00112.53           N
ATOM    429  CA  TYR   908      -3.396  25.776  29.844  1.00112.53           C
ATOM    430  CB  TYR   908      -1.888  25.501  29.972  1.00112.53           C
ATOM    431  CG  TYR   908      -1.439  24.255  29.234  1.00112.53           C
ATOM    432  CD1 TYR   908      -1.690  22.977  29.768  1.00112.53           C
ATOM    433  CD2 TYR   908      -0.789  24.375  27.989  1.00112.53           C
ATOM    434  CE1 TYR   908      -1.310  21.827  29.047  1.00112.53           C
ATOM    435  CE2 TYR   908      -0.407  23.225  27.273  1.00112.53           C
ATOM    436  CZ  TYR   908      -0.678  21.946  27.793  1.00112.53           C
ATOM    437  OH  TYR   908      -0.358  20.820  27.107  1.00112.53           O
ATOM    438  C   TYR   908      -4.212  24.985  30.892  1.00112.53           C
ATOM    439  O   TYR   908      -4.701  23.887  30.610  1.00112.53           O
ATOM    440  H   TYR   908      -2.807  27.819  30.090  1.00  0.00           H
ATOM    441  HA  TYR   908      -3.716  25.442  28.856  1.00  0.00           H
ATOM    442  HB2 TYR   908      -1.620  25.421  31.026  1.00  0.00           H
ATOM    443  HB3 TYR   908      -1.333  26.347  29.562  1.00  0.00           H
ATOM    444  HD1 TYR   908      -2.159  22.880  30.734  1.00  0.00           H
ATOM    445  HD2 TYR   908      -0.571  25.351  27.576  1.00  0.00           H
ATOM    446  HE1 TYR   908      -1.451  20.838  29.447  1.00  0.00           H
ATOM    447  HE2 TYR   908       0.099  23.321  26.329  1.00  0.00           H
ATOM    448  HH  TYR   908       0.247  20.977  26.373  1.00  0.00           H
ATOM    449  N   GLY   909      -4.487  25.599  32.049  1.00 49.10           N
ATOM    450  CA  GLY   909      -5.388  25.101  33.103  1.00 49.10           C
ATOM    451  C   GLY   909      -4.713  24.720  34.428  1.00 49.10           C
ATOM    452  O   GLY   909      -5.313  24.004  35.226  1.00 49.10           O
ATOM    453  H   GLY   909      -4.005  26.475  32.219  1.00  0.00           H
ATOM    454  HA2 GLY   909      -6.112  25.884  33.324  1.00  0.00           H
ATOM    455  HA3 GLY   909      -5.937  24.231  32.748  1.00  0.00           H
ATOM    456  N   ALA   910      -3.462  25.132  34.637  1.00 88.31           N
ATOM    457  CA  ALA   910      -2.702  24.866  35.856  1.00 88.31           C
ATOM    458  CB  ALA   910      -1.218  25.053  35.526  1.00 88.31           C
ATOM    459  C   ALA   910      -3.103  25.763  37.046  1.00 88.31           C
ATOM    460  O   ALA   910      -3.723  26.818  36.876  1.00 88.31           O
ATOM    461  H   ALA   910      -3.042  25.755  33.961  1.00  0.00           H
ATOM    462  HA  ALA   910      -2.861  23.827  36.151  1.00  0.00           H
ATOM    463  HB1 ALA   910      -1.006  26.109  35.376  1.00  0.00           H
ATOM    464  HB2 ALA   910      -0.959  24.507  34.623  1.00  0.00           H
ATOM    465  HB3 ALA   910      -0.609  24.683  36.352  1.00  0.00           H
ATOM    466  N   ASP   911      -2.489  25.478  38.196  1.00116.73           N
ATOM    467  CA  ASP   911      -2.239  26.463  39.250  0.75116.73           C
ATOM    468  CB  ASP   911      -3.201  26.260  40.434  0.75116.73           C
ATOM    469  CG  ASP   911      -3.533  27.577  41.154  1.00116.73           C
ATOM    470  OD1 ASP   911      -2.820  28.561  40.863  1.00116.73           O
ATOM    471  OD2 ASP   911      -4.757  27.788  41.313  1.00116.73           O
ATOM    472  C   ASP   911      -0.761  26.452  39.673  1.00116.73           C
ATOM    473  O   ASP   911      -0.050  25.486  39.387  1.00116.73           O
ATOM    474  H   ASP   911      -1.867  24.682  38.213  1.00  0.00           H
ATOM    475  HA  ASP   911      -2.435  27.445  38.824  0.75  0.00           H
ATOM    476  HB2 ASP   911      -4.134  25.836  40.057  0.75  0.00           H
ATOM    477  HB3 ASP   911      -2.774  25.546  41.143  0.75  0.00           H
ATOM    478  N   VAL   912      -0.254  27.595  40.145  1.00 68.17           N
ATOM    479  CA  VAL   912       1.182  27.927  40.092  1.00 68.17           C
ATOM    480  CB  VAL   912       1.513  28.757  38.829  1.00 68.17           C
ATOM    481  CG1 VAL   912       3.025  28.924  38.662  1.00 68.17           C
ATOM    482  CG2 VAL   912       0.975  28.148  37.525  1.00 68.17           C
ATOM    483  C   VAL   912       1.642  28.666  41.352  1.00 68.17           C
ATOM    484  O   VAL   912       1.198  29.780  41.632  1.00 68.17           O
ATOM    485  H   VAL   912      -0.912  28.326  40.412  1.00  0.00           H
ATOM    486  HA  VAL   912       1.748  26.998  40.029  1.00  0.00           H
ATOM    487  HB  VAL   912       1.069  29.748  38.929  1.00  0.00           H
ATOM    488 HG11 VAL   912       3.241  29.503  37.765  1.00  0.00           H
ATOM    489 HG12 VAL   912       3.432  29.456  39.517  1.00  0.00           H
ATOM    490 HG13 VAL   912       3.508  27.950  38.588  1.00  0.00           H
ATOM    491 HG21 VAL   912       1.285  28.765  36.683  1.00  0.00           H
ATOM    492 HG22 VAL   912       1.361  27.135  37.397  1.00  0.00           H
ATOM    493 HG23 VAL   912      -0.114  28.122  37.537  1.00  0.00           H
ATOM    494  N   VAL   913       2.633  28.106  42.047  1.00 56.07           N
ATOM    495  CA  VAL   913       3.364  28.789  43.125  1.00 56.07           C
ATOM    496  CB  VAL   913       4.061  27.769  44.044  1.00 56.07           C
ATOM    497  CG1 VAL   913       4.863  28.443  45.162  1.00 56.07           C
ATOM    498  CG2 VAL   913       3.021  26.852  44.706  1.00 56.07           C
ATOM    499  C   VAL   913       4.361  29.777  42.517  1.00 56.07           C
ATOM    500  O   VAL   913       5.072  29.435  41.577  1.00 56.07           O
ATOM    501  H   VAL   913       3.044  27.252  41.677  1.00  0.00           H
ATOM    502  HA  VAL   913       2.649  29.352  43.725  1.00  0.00           H
ATOM    503  HB  VAL   913       4.744  27.159  43.452  1.00  0.00           H
ATOM    504 HG21 VAL   913       3.506  26.191  45.424  1.00  0.00           H
ATOM    505 HG22 VAL   913       2.271  27.448  45.224  1.00  0.00           H
ATOM    506 HG23 VAL   913       2.532  26.238  43.950  1.00  0.00           H
ATOM    507 HG11 VAL   913       5.312  27.675  45.788  1.00  0.00           H
ATOM    508 HG12 VAL   913       5.672  29.045  44.750  1.00  0.00           H
ATOM    509 HG13 VAL   913       4.216  29.071  45.773  1.00  0.00           H
ATOM    510  N   CYS   914       4.420  31.002  43.039  1.00 54.28           N
ATOM    511  CA  CYS   914       5.221  32.092  42.476  1.00 54.28           C
ATOM    512  CB  CYS   914       4.287  33.253  42.109  1.00 54.28           C
ATOM    513  SG  CYS   914       3.023  32.746  40.898  1.00 54.28           S
ATOM    514  C   CYS   914       6.322  32.542  43.446  1.00 54.28           C
ATOM    515  O   CYS   914       6.048  32.777  44.622  1.00 54.28           O
ATOM    516  H   CYS   914       3.864  31.209  43.853  1.00  0.00           H
ATOM    517  HA  CYS   914       5.713  31.756  41.562  1.00  0.00           H
ATOM    518  HB2 CYS   914       3.800  33.625  43.013  1.00  0.00           H
ATOM    519  HB3 CYS   914       4.882  34.059  41.679  1.00  0.00           H
ATOM    520  HG  CYS   914       2.460  31.749  41.599  1.00  0.00           H
ATOM    521  N   THR   915       7.528  32.793  42.932  1.00149.61           N
ATOM    522  CA  THR   915       8.700  33.261  43.697  1.00149.61           C
ATOM    523  CB  THR   915       9.595  32.092  44.135  1.00149.61           C
ATOM    524  OG1 THR   915      10.017  31.346  43.025  1.00149.61           O
ATOM    525  CG2 THR   915       8.925  31.147  45.130  1.00149.61           C
ATOM    526  C   THR   915       9.524  34.273  42.894  1.00149.61           C
ATOM    527  O   THR   915       9.434  34.322  41.670  1.00149.61           O
ATOM    528  H   THR   915       7.680  32.605  41.944  1.00  0.00           H
ATOM    529  HA  THR   915       8.356  33.770  44.597  1.00  0.00           H
ATOM    530  HB  THR   915      10.482  32.500  44.616  1.00  0.00           H
ATOM    531  HG1 THR   915       9.244  31.131  42.488  1.00  0.00           H
ATOM    532 HG21 THR   915       9.624  30.360  45.411  1.00  0.00           H
ATOM    533 HG22 THR   915       8.036  30.695  44.695  1.00  0.00           H
ATOM    534 HG23 THR   915       8.636  31.699  46.023  1.00  0.00           H
ATOM    535  N   ASP   916      10.263  35.140  43.591  1.00 98.59           N
ATOM    536  CA  ASP   916      10.856  36.372  43.039  1.00 98.59           C
ATOM    537  CB  ASP   916      10.392  37.560  43.902  1.00 98.59           C
ATOM    538  CG  ASP   916      10.794  37.487  45.385  1.00 98.59           C
ATOM    539  OD1 ASP   916      11.526  36.555  45.801  1.00 98.59           O
ATOM    540  OD2 ASP   916      10.101  38.137  46.198  1.00 98.59           O
ATOM    541  C   ASP   916      12.393  36.347  42.933  1.00 98.59           C
ATOM    542  O   ASP   916      13.007  37.336  42.538  1.00 98.59           O
ATOM    543  H   ASP   916      10.306  35.055  44.596  1.00  0.00           H
ATOM    544  HA  ASP   916      10.480  36.532  42.031  1.00  0.00           H
ATOM    545  HB2 ASP   916      10.786  38.484  43.478  1.00  0.00           H
ATOM    546  HB3 ASP   916       9.303  37.616  43.839  1.00  0.00           H
ATOM    547  N   SER   917      13.031  35.268  43.388  1.00 63.86           N
ATOM    548  CA  SER   917      14.471  35.208  43.646  1.00 63.86           C
ATOM    549  CB  SER   917      14.785  35.963  44.949  1.00 63.86           C
ATOM    550  OG  SER   917      14.002  35.487  46.035  1.00 63.86           O
ATOM    551  C   SER   917      14.946  33.758  43.752  1.00 63.86           C
ATOM    552  O   SER   917      14.235  32.905  44.292  1.00 63.86           O
ATOM    553  H   SER   917      12.472  34.503  43.733  1.00  0.00           H
ATOM    554  HA  SER   917      15.009  35.689  42.829  1.00  0.00           H
ATOM    555  HB2 SER   917      14.582  37.026  44.807  1.00  0.00           H
ATOM    556  HB3 SER   917      15.844  35.849  45.187  1.00  0.00           H
ATOM    557  HG  SER   917      13.104  35.880  45.934  1.00  0.00           H
ATOM    558  N   GLY   918      16.218  33.505  43.426  1.00 43.32           N
ATOM    559  CA  GLY   918      16.829  32.178  43.564  1.00 43.32           C
ATOM    560  C   GLY   918      16.910  31.656  45.008  1.00 43.32           C
ATOM    561  O   GLY   918      16.861  30.445  45.219  1.00 43.32           O
ATOM    562  H   GLY   918      16.755  34.210  42.930  1.00  0.00           H
ATOM    563  HA2 GLY   918      16.269  31.464  42.961  1.00  0.00           H
ATOM    564  HA3 GLY   918      17.842  32.233  43.172  1.00  0.00           H
ATOM    565  N   LYS   919      16.826  32.555  46.002  1.00 47.54           N
ATOM    566  CA  LYS   919      16.632  32.209  47.420  1.00 47.54           C
ATOM    567  CB  LYS   919      16.752  33.455  48.312  1.00 47.54           C
ATOM    568  CG  LYS   919      18.176  34.025  48.381  1.00 47.54           C
ATOM    569  CD  LYS   919      18.192  35.249  49.303  1.00 47.54           C
ATOM    570  CE  LYS   919      19.592  35.854  49.399  1.00 47.54           C
ATOM    571  NZ  LYS   919      19.549  37.132  50.138  1.00 47.54           N
ATOM    572  C   LYS   919      15.281  31.533  47.658  1.00 47.54           C
ATOM    573  O   LYS   919      15.250  30.389  48.094  1.00 47.54           O
ATOM    574  H   LYS   919      16.794  33.528  45.738  1.00  0.00           H
ATOM    575  HA  LYS   919      17.393  31.485  47.717  1.00  0.00           H
ATOM    576  HB2 LYS   919      16.449  33.182  49.324  1.00  0.00           H
ATOM    577  HB3 LYS   919      16.067  34.226  47.950  1.00  0.00           H
ATOM    578  HG2 LYS   919      18.856  33.264  48.769  1.00  0.00           H
ATOM    579  HG3 LYS   919      18.499  34.324  47.384  1.00  0.00           H
ATOM    580  HD2 LYS   919      17.504  36.002  48.909  1.00  0.00           H
ATOM    581  HD3 LYS   919      17.861  34.953  50.300  1.00  0.00           H
ATOM    582  HE2 LYS   919      19.965  36.031  48.386  1.00  0.00           H
ATOM    583  HE3 LYS   919      20.262  35.152  49.897  1.00  0.00           H
ATOM    584  HZ1 LYS   919      20.381  37.702  49.965  1.00  0.00           H
ATOM    585  HZ2 LYS   919      18.866  37.763  49.705  1.00  0.00           H
ATOM    586  HZ3 LYS   919      19.356  37.044  51.121  1.00  0.00           H
ATOM    587  N   LYS   920      14.174  32.161  47.251  1.00 59.82           N
ATOM    588  CA  LYS   920      12.831  31.575  47.419  1.00 59.82           C
ATOM    589  CB  LYS   920      11.748  32.646  47.272  1.00 59.82           C
ATOM    590  CG  LYS   920      11.872  33.701  48.378  1.00 59.82           C
ATOM    591  CD  LYS   920      10.696  34.677  48.327  1.00 59.82           C
ATOM    592  CE  LYS   920      11.076  35.954  49.079  1.00 59.82           C
ATOM    593  NZ  LYS   920      10.237  37.091  48.646  1.00 59.82           N
ATOM    594  C   LYS   920      12.579  30.384  46.493  1.00 59.82           C
ATOM    595  O   LYS   920      11.884  29.454  46.890  1.00 59.82           O
ATOM    596  H   LYS   920      14.264  33.063  46.802  1.00  0.00           H
ATOM    597  HA  LYS   920      12.758  31.169  48.429  1.00  0.00           H
ATOM    598  HB2 LYS   920      11.838  33.126  46.297  1.00  0.00           H
ATOM    599  HB3 LYS   920      10.771  32.168  47.349  1.00  0.00           H
ATOM    600  HG2 LYS   920      12.803  34.250  48.236  1.00  0.00           H
ATOM    601  HG3 LYS   920      11.894  33.219  49.358  1.00  0.00           H
ATOM    602  HD2 LYS   920      10.475  34.910  47.285  1.00  0.00           H
ATOM    603  HD3 LYS   920       9.811  34.217  48.772  1.00  0.00           H
ATOM    604  HE2 LYS   920      10.984  35.776  50.153  1.00  0.00           H
ATOM    605  HE3 LYS   920      12.119  36.187  48.851  1.00  0.00           H
ATOM    606  HZ1 LYS   920       9.254  36.904  48.752  1.00  0.00           H
ATOM    607  HZ2 LYS   920      10.487  37.950  49.112  1.00  0.00           H
ATOM    608  HZ3 LYS   920      10.380  37.268  47.642  1.00  0.00           H
ATOM    609  N   ALA   921      13.283  30.313  45.363  1.00 49.73           N
ATOM    610  CA  ALA   921      13.310  29.118  44.524  1.00 49.73           C
ATOM    611  CB  ALA   921      14.077  29.433  43.242  1.00 49.73           C
ATOM    612  C   ALA   921      13.915  27.899  45.243  1.00 49.73           C
ATOM    613  O   ALA   921      13.330  26.823  45.182  1.00 49.73           O
ATOM    614  H   ALA   921      13.807  31.127  45.068  1.00  0.00           H
ATOM    615  HA  ALA   921      12.282  28.867  44.256  1.00  0.00           H
ATOM    616  HB1 ALA   921      15.135  29.559  43.458  1.00  0.00           H
ATOM    617  HB2 ALA   921      13.681  30.342  42.798  1.00  0.00           H
ATOM    618  HB3 ALA   921      13.956  28.604  42.544  1.00  0.00           H
ATOM    619  N   LEU   922      14.967  28.076  46.056  1.00 82.48           N
ATOM    620  CA  LEU   922      15.398  27.037  46.999  1.00 82.48           C
ATOM    621  CB  LEU   922      16.734  27.422  47.672  1.00 82.48           C
ATOM    622  CG  LEU   922      17.066  26.605  48.943  1.00 82.48           C
ATOM    623  CD1 LEU   922      17.432  25.164  48.593  1.00 82.48           C
ATOM    624  CD2 LEU   922      18.186  27.259  49.747  1.00 82.48           C
ATOM    625  C   LEU   922      14.317  26.752  48.044  1.00 82.48           C
ATOM    626  O   LEU   922      14.075  25.588  48.349  1.00 82.48           O
ATOM    627  H   LEU   922      15.408  28.987  46.101  1.00  0.00           H
ATOM    628  HA  LEU   922      15.547  26.111  46.443  1.00  0.00           H
ATOM    629  HB2 LEU   922      17.533  27.309  46.941  1.00  0.00           H
ATOM    630  HB3 LEU   922      16.700  28.470  47.955  1.00  0.00           H
ATOM    631  HG  LEU   922      16.217  26.581  49.619  1.00  0.00           H
ATOM    632 HD11 LEU   922      17.552  24.599  49.515  1.00  0.00           H
ATOM    633 HD12 LEU   922      18.336  25.143  47.986  1.00  0.00           H
ATOM    634 HD13 LEU   922      16.617  24.706  48.029  1.00  0.00           H
ATOM    635 HD21 LEU   922      18.376  26.673  50.645  1.00  0.00           H
ATOM    636 HD22 LEU   922      19.089  27.354  49.153  1.00  0.00           H
ATOM    637 HD23 LEU   922      17.866  28.255  50.055  1.00  0.00           H
ATOM    638  N   THR   923      13.853  27.777  48.762  1.00131.76           N
ATOM    639  CA  THR   923      13.178  27.559  50.054  1.00131.76           C
ATOM    640  CB  THR   923      13.266  28.781  50.974  1.00131.76           C
ATOM    641  OG1 THR   923      12.565  29.886  50.471  1.00131.76           O
ATOM    642  CG2 THR   923      14.725  29.191  51.215  1.00131.76           C
ATOM    643  C   THR   923      11.746  27.042  49.905  1.00131.76           C
ATOM    644  O   THR   923      11.332  26.205  50.702  1.00131.76           O
ATOM    645  H   THR   923      14.154  28.719  48.534  1.00  0.00           H
ATOM    646  HA  THR   923      13.723  26.776  50.575  1.00  0.00           H
ATOM    647  HB  THR   923      12.822  28.517  51.935  1.00  0.00           H
ATOM    648 HG21 THR   923      14.755  30.182  51.664  1.00  0.00           H
ATOM    649 HG22 THR   923      15.194  28.470  51.882  1.00  0.00           H
ATOM    650 HG23 THR   923      15.293  29.230  50.291  1.00  0.00           H
ATOM    651  HG1 THR   923      12.469  30.491  51.251  1.00  0.00           H
ATOM    652  N   PHE   924      11.133  27.225  48.729  1.00 75.01           N
ATOM    653  CA  PHE   924       9.959  26.454  48.299  1.00 75.01           C
ATOM    654  CB  PHE   924       9.188  27.244  47.231  1.00 75.01           C
ATOM    655  CG  PHE   924       8.227  28.255  47.829  1.00 75.01           C
ATOM    656  CD1 PHE   924       8.674  29.527  48.231  1.00 75.01           C
ATOM    657  CD2 PHE   924       6.882  27.896  48.036  1.00 75.01           C
ATOM    658  CE1 PHE   924       7.776  30.444  48.807  1.00 75.01           C
ATOM    659  CE2 PHE   924       5.980  28.813  48.606  1.00 75.01           C
ATOM    660  CZ  PHE   924       6.427  30.090  48.987  1.00 75.01           C
ATOM    661  C   PHE   924      10.267  25.018  47.830  1.00 75.01           C
ATOM    662  O   PHE   924       9.344  24.212  47.781  1.00 75.01           O
ATOM    663  H   PHE   924      11.530  27.901  48.085  1.00  0.00           H
ATOM    664  HA  PHE   924       9.296  26.340  49.159  1.00  0.00           H
ATOM    665  HB2 PHE   924       8.608  26.549  46.625  1.00  0.00           H
ATOM    666  HB3 PHE   924       9.884  27.743  46.557  1.00  0.00           H
ATOM    667  HD1 PHE   924       9.714  29.795  48.118  1.00  0.00           H
ATOM    668  HD2 PHE   924       6.541  26.909  47.759  1.00  0.00           H
ATOM    669  HE1 PHE   924       8.130  31.413  49.127  1.00  0.00           H
ATOM    670  HE2 PHE   924       4.948  28.532  48.760  1.00  0.00           H
ATOM    671  HZ  PHE   924       5.740  30.792  49.436  1.00  0.00           H
ATOM    672  N   LEU   925      11.526  24.641  47.592  1.00106.59           N
ATOM    673  CA  LEU   925      11.969  23.265  47.309  1.00106.59           C
ATOM    674  CB  LEU   925      12.933  23.249  46.090  1.00106.59           C
ATOM    675  CG  LEU   925      12.223  23.023  44.742  1.00106.59           C
ATOM    676  CD1 LEU   925      11.788  24.325  44.084  1.00106.59           C
ATOM    677  CD2 LEU   925      13.157  22.321  43.757  1.00106.59           C
ATOM    678  C   LEU   925      12.541  22.547  48.556  1.00106.59           C
ATOM    679  O   LEU   925      13.391  21.668  48.424  1.00106.59           O
ATOM    680  H   LEU   925      12.257  25.333  47.702  1.00  0.00           H
ATOM    681  HA  LEU   925      11.094  22.670  47.045  1.00  0.00           H
ATOM    682  HB2 LEU   925      13.521  24.167  46.058  1.00  0.00           H
ATOM    683  HB3 LEU   925      13.646  22.436  46.205  1.00  0.00           H
ATOM    684  HG  LEU   925      11.350  22.387  44.887  1.00  0.00           H
ATOM    685 HD11 LEU   925      11.159  24.112  43.223  1.00  0.00           H
ATOM    686 HD12 LEU   925      12.659  24.887  43.755  1.00  0.00           H
ATOM    687 HD13 LEU   925      11.231  24.929  44.797  1.00  0.00           H
ATOM    688 HD21 LEU   925      13.389  21.321  44.123  1.00  0.00           H
ATOM    689 HD22 LEU   925      12.675  22.240  42.786  1.00  0.00           H
ATOM    690 HD23 LEU   925      14.079  22.887  43.657  1.00  0.00           H
ATOM    691  N   GLN   926      12.080  22.868  49.776  1.00147.67           N
ATOM    692  CA  GLN   926      12.443  22.079  50.970  1.00147.67           C
ATOM    693  CB  GLN   926      13.665  22.641  51.734  1.00147.67           C
ATOM    694  CG  GLN   926      14.255  23.983  51.267  1.00147.67           C
ATOM    695  CD  GLN   926      15.319  24.537  52.216  1.00147.67           C
ATOM    696  OE1 GLN   926      15.409  25.726  52.467  1.00147.67           O
ATOM    697  NE2 GLN   926      16.053  23.700  52.921  1.00147.67           N
ATOM    698  C   GLN   926      11.264  21.650  51.870  1.00147.67           C
ATOM    699  O   GLN   926      11.111  20.443  52.052  1.00147.67           O
ATOM    700  H   GLN   926      11.392  23.601  49.853  1.00  0.00           H
ATOM    701  HA  GLN   926      12.789  21.114  50.599  1.00  0.00           H
ATOM    702  HB2 GLN   926      13.413  22.726  52.790  1.00  0.00           H
ATOM    703  HB3 GLN   926      14.458  21.900  51.650  1.00  0.00           H
ATOM    704  HG2 GLN   926      13.453  24.712  51.199  1.00  0.00           H
ATOM    705  HG3 GLN   926      14.703  23.851  50.283  1.00  0.00           H
ATOM    706 HE21 GLN   926      15.901  22.712  52.822  1.00  0.00           H
ATOM    707 HE22 GLN   926      16.414  24.106  53.778  1.00  0.00           H
ATOM    708  N   PRO   927      10.416  22.543  52.424  1.00165.96           N
ATOM    709  CA  PRO   927       9.226  22.105  53.169  1.00165.96           C
ATOM    710  CD  PRO   927      10.705  23.926  52.767  1.00165.96           C
ATOM    711  CB  PRO   927       8.831  23.269  54.089  1.00165.96           C
ATOM    712  CG  PRO   927      10.101  24.115  54.155  1.00165.96           C
ATOM    713  C   PRO   927       8.056  21.611  52.286  1.00165.96           C
ATOM    714  O   PRO   927       7.374  20.670  52.692  1.00165.96           O
ATOM    715  HA  PRO   927       9.520  21.271  53.809  1.00  0.00           H
ATOM    716  HD2 PRO   927      11.768  24.149  52.796  1.00  0.00           H
ATOM    717  HD3 PRO   927      10.206  24.588  52.064  1.00  0.00           H
ATOM    718  HB2 PRO   927       8.020  23.853  53.657  1.00  0.00           H
ATOM    719  HB3 PRO   927       8.543  22.910  55.079  1.00  0.00           H
ATOM    720  HG2 PRO   927       9.885  25.164  54.365  1.00  0.00           H
ATOM    721  HG3 PRO   927      10.773  23.698  54.905  1.00  0.00           H
ATOM    722  N   PRO   928       7.781  22.191  51.095  1.00248.97           N
ATOM    723  CA  PRO   928       6.856  21.603  50.125  1.00248.97           C
ATOM    724  CD  PRO   928       8.082  23.556  50.694  1.00248.97           C
ATOM    725  CB  PRO   928       6.596  22.681  49.064  1.00248.97           C
ATOM    726  CG  PRO   928       6.915  23.977  49.805  1.00248.97           C
ATOM    727  C   PRO   928       7.410  20.313  49.498  1.00248.97           C
ATOM    728  O   PRO   928       8.542  20.275  49.029  1.00248.97           O
ATOM    729  HA  PRO   928       5.920  21.382  50.638  1.00  0.00           H
ATOM    730  HD2 PRO   928       9.017  23.568  50.134  1.00  0.00           H
ATOM    731  HD3 PRO   928       8.143  24.234  51.541  1.00  0.00           H
ATOM    732  HB2 PRO   928       7.284  22.565  48.225  1.00  0.00           H
ATOM    733  HB3 PRO   928       5.564  22.661  48.713  1.00  0.00           H
ATOM    734  HG2 PRO   928       6.067  24.265  50.428  1.00  0.00           H
ATOM    735  HG3 PRO   928       7.184  24.786  49.127  1.00  0.00           H
ATOM    736  N   HIS   929       6.537  19.312  49.341  1.00178.36           N
ATOM    737  CA  HIS   929       6.911  17.938  48.964  1.00178.36           C
ATOM    738  ND1 HIS   929       5.102  16.594  51.428  1.00178.36           N
ATOM    739  CG  HIS   929       4.803  17.187  50.205  1.00178.36           C
ATOM    740  CB  HIS   929       5.640  17.070  48.955  1.00178.36           C
ATOM    741  NE2 HIS   929       3.312  17.855  51.673  1.00178.36           N
ATOM    742  CD2 HIS   929       3.695  17.972  50.355  1.00178.36           C
ATOM    743  CE1 HIS   929       4.175  17.028  52.290  1.00178.36           C
ATOM    744  C   HIS   929       7.626  17.793  47.612  1.00178.36           C
ATOM    745  O   HIS   929       8.449  16.897  47.463  1.00178.36           O
ATOM    746  H   HIS   929       5.654  19.420  49.810  1.00  0.00           H
ATOM    747  HA  HIS   929       7.593  17.545  49.722  1.00  0.00           H
ATOM    748  HB2 HIS   929       5.021  17.346  48.100  1.00  0.00           H
ATOM    749  HB3 HIS   929       5.930  16.025  48.831  1.00  0.00           H
ATOM    750  HD2 HIS   929       3.240  18.584  49.590  1.00  0.00           H
ATOM    751  HE1 HIS   929       4.143  16.759  53.338  1.00  0.00           H
ATOM    752  HE2 HIS   929       2.547  18.333  52.123  1.00  0.00           H
ATOM    753  N   GLN   930       7.162  18.517  46.587  1.00152.82           N
ATOM    754  CA  GLN   930       7.664  18.479  45.205  1.00152.82           C
ATOM    755  CB  GLN   930       7.363  17.113  44.537  1.00152.82           C
ATOM    756  CG  GLN   930       5.876  16.724  44.434  1.00152.82           C
ATOM    757  CD  GLN   930       5.340  16.777  43.006  1.00152.82           C
ATOM    758  OE1 GLN   930       4.655  17.702  42.613  1.00152.82           O
ATOM    759  NE2 GLN   930       5.488  15.732  42.224  1.00152.82           N
ATOM    760  C   GLN   930       7.044  19.613  44.369  1.00152.82           C
ATOM    761  O   GLN   930       5.943  20.079  44.677  1.00152.82           O
ATOM    762  H   GLN   930       6.480  19.231  46.791  1.00  0.00           H
ATOM    763  HA  GLN   930       8.745  18.621  45.227  1.00  0.00           H
ATOM    764  HB2 GLN   930       7.882  16.328  45.086  1.00  0.00           H
ATOM    765  HB3 GLN   930       7.793  17.110  43.538  1.00  0.00           H
ATOM    766  HG2 GLN   930       5.759  15.706  44.804  1.00  0.00           H
ATOM    767  HG3 GLN   930       5.265  17.371  45.063  1.00  0.00           H
ATOM    768 HE21 GLN   930       6.074  14.964  42.488  1.00  0.00           H
ATOM    769 HE22 GLN   930       5.092  15.811  41.284  1.00  0.00           H
ATOM    770  N   PHE   931       7.624  19.846  43.188  1.00 68.93           N
ATOM    771  CA  PHE   931       6.931  20.406  42.023  1.00 68.93           C
ATOM    772  CB  PHE   931       7.452  21.804  41.677  1.00 68.93           C
ATOM    773  CG  PHE   931       7.285  22.807  42.795  1.00 68.93           C
ATOM    774  CD1 PHE   931       6.043  23.431  43.004  1.00 68.93           C
ATOM    775  CD2 PHE   931       8.362  23.089  43.650  1.00 68.93           C
ATOM    776  CE1 PHE   931       5.874  24.325  44.075  1.00 68.93           C
ATOM    777  CE2 PHE   931       8.197  23.992  44.712  1.00 68.93           C
ATOM    778  CZ  PHE   931       6.951  24.604  44.933  1.00 68.93           C
ATOM    779  C   PHE   931       7.090  19.460  40.833  1.00 68.93           C
ATOM    780  O   PHE   931       8.164  18.900  40.639  1.00 68.93           O
ATOM    781  H   PHE   931       8.483  19.358  42.981  1.00  0.00           H
ATOM    782  HA  PHE   931       5.873  20.488  42.248  1.00  0.00           H
ATOM    783  HB2 PHE   931       6.919  22.171  40.800  1.00  0.00           H
ATOM    784  HB3 PHE   931       8.506  21.728  41.413  1.00  0.00           H
ATOM    785  HD1 PHE   931       5.217  23.218  42.347  1.00  0.00           H
ATOM    786  HD2 PHE   931       9.314  22.603  43.497  1.00  0.00           H
ATOM    787  HE1 PHE   931       4.916  24.789  44.238  1.00  0.00           H
ATOM    788  HE2 PHE   931       9.028  24.200  45.365  1.00  0.00           H
ATOM    789  HZ  PHE   931       6.824  25.279  45.765  1.00  0.00           H
ATOM    790  N   ASP   932       6.043  19.303  40.028  1.00 59.65           N
ATOM    791  CA  ASP   932       6.075  18.455  38.834  1.00 59.65           C
ATOM    792  CB  ASP   932       4.632  18.094  38.444  1.00 59.65           C
ATOM    793  CG  ASP   932       3.902  17.317  39.556  1.00 59.65           C
ATOM    794  OD1 ASP   932       4.248  16.125  39.717  1.00 59.65           O
ATOM    795  OD2 ASP   932       2.728  17.662  39.851  1.00 59.65           O
ATOM    796  C   ASP   932       6.892  19.081  37.684  1.00 59.65           C
ATOM    797  O   ASP   932       7.571  18.339  36.983  1.00 59.65           O
ATOM    798  H   ASP   932       5.229  19.885  40.168  1.00  0.00           H
ATOM    799  HA  ASP   932       6.581  17.524  39.090  1.00  0.00           H
ATOM    800  HB2 ASP   932       4.081  19.008  38.219  1.00  0.00           H
ATOM    801  HB3 ASP   932       4.651  17.475  37.542  1.00  0.00           H
ATOM    802  N   ALA   933       7.062  20.414  37.676  1.00 53.04           N
ATOM    803  CA  ALA   933       8.205  21.117  37.069  1.00 53.04           C
ATOM    804  CB  ALA   933       8.037  21.220  35.546  1.00 53.04           C
ATOM    805  C   ALA   933       8.401  22.523  37.685  1.00 53.04           C
ATOM    806  O   ALA   933       7.469  23.095  38.270  1.00 53.04           O
ATOM    807  H   ALA   933       6.504  20.954  38.321  1.00  0.00           H
ATOM    808  HA  ALA   933       9.108  20.539  37.272  1.00  0.00           H
ATOM    809  HB1 ALA   933       8.970  21.552  35.093  1.00  0.00           H
ATOM    810  HB2 ALA   933       7.771  20.252  35.123  1.00  0.00           H
ATOM    811  HB3 ALA   933       7.269  21.948  35.305  1.00  0.00           H
ATOM    812  N   CYS   934       9.572  23.129  37.452  1.00 58.85           N
ATOM    813  CA  CYS   934       9.885  24.514  37.830  1.00 58.85           C
ATOM    814  CB  CYS   934      10.953  24.546  38.934  1.00 58.85           C
ATOM    815  SG  CYS   934      10.553  23.465  40.336  1.00 58.85           S
ATOM    816  C   CYS   934      10.357  25.343  36.620  1.00 58.85           C
ATOM    817  O   CYS   934      11.439  25.097  36.080  1.00 58.85           O
ATOM    818  H   CYS   934      10.293  22.596  36.971  1.00  0.00           H
ATOM    819  HA  CYS   934       8.985  24.983  38.227  1.00  0.00           H
ATOM    820  HB2 CYS   934      11.891  24.228  38.491  1.00  0.00           H
ATOM    821  HB3 CYS   934      11.075  25.571  39.284  1.00  0.00           H
ATOM    822  HG  CYS   934      11.780  23.429  40.869  1.00  0.00           H
ATOM    823  N   PHE   935       9.676  26.461  36.367  1.00103.59           N
ATOM    824  CA  PHE   935      10.092  27.486  35.410  1.00103.59           C
ATOM    825  CB  PHE   935       8.840  28.151  34.820  1.00103.59           C
ATOM    826  CG  PHE   935       7.939  27.193  34.060  1.00103.59           C
ATOM    827  CD1 PHE   935       8.185  26.929  32.700  1.00103.59           C
ATOM    828  CD2 PHE   935       6.902  26.507  34.726  1.00103.59           C
ATOM    829  CE1 PHE   935       7.410  25.980  32.014  1.00103.59           C
ATOM    830  CE2 PHE   935       6.133  25.551  34.035  1.00103.59           C
ATOM    831  CZ  PHE   935       6.388  25.290  32.680  1.00103.59           C
ATOM    832  C   PHE   935      11.016  28.505  36.079  1.00103.59           C
ATOM    833  O   PHE   935      10.617  29.188  37.024  1.00103.59           O
ATOM    834  H   PHE   935       8.850  26.649  36.922  1.00  0.00           H
ATOM    835  HA  PHE   935      10.632  27.015  34.591  1.00  0.00           H
ATOM    836  HB2 PHE   935       8.262  28.604  35.627  1.00  0.00           H
ATOM    837  HB3 PHE   935       9.147  28.950  34.142  1.00  0.00           H
ATOM    838  HD1 PHE   935       8.989  27.429  32.189  1.00  0.00           H
ATOM    839  HD2 PHE   935       6.723  26.687  35.777  1.00  0.00           H
ATOM    840  HE1 PHE   935       7.625  25.732  30.986  1.00  0.00           H
ATOM    841  HE2 PHE   935       5.368  24.987  34.543  1.00  0.00           H
ATOM    842  HZ  PHE   935       5.833  24.526  32.155  1.00  0.00           H
ATOM    843  N   MET   936      12.256  28.620  35.600  1.00 72.86           N
ATOM    844  CA  MET   936      13.359  29.323  36.259  1.00 72.86           C
ATOM    845  CB  MET   936      14.461  28.295  36.579  1.00 72.86           C
ATOM    846  CG  MET   936      15.651  28.884  37.346  1.00 72.86           C
ATOM    847  SD  MET   936      15.364  29.241  39.101  1.00 72.86           S
ATOM    848  CE  MET   936      15.308  27.562  39.788  1.00 72.86           C
ATOM    849  C   MET   936      13.877  30.485  35.399  1.00 72.86           C
ATOM    850  O   MET   936      14.593  30.270  34.422  1.00 72.86           O
ATOM    851  H   MET   936      12.508  28.024  34.818  1.00  0.00           H
ATOM    852  HA  MET   936      13.012  29.733  37.203  1.00  0.00           H
ATOM    853  HB2 MET   936      14.031  27.477  37.155  1.00  0.00           H
ATOM    854  HB3 MET   936      14.832  27.877  35.644  1.00  0.00           H
ATOM    855  HG2 MET   936      16.477  28.179  37.282  1.00  0.00           H
ATOM    856  HG3 MET   936      15.971  29.801  36.855  1.00  0.00           H
ATOM    857  HE1 MET   936      15.197  27.616  40.871  1.00  0.00           H
ATOM    858  HE2 MET   936      16.233  27.038  39.554  1.00  0.00           H
ATOM    859  HE3 MET   936      14.464  27.017  39.369  1.00  0.00           H
ATOM    860  N   ASP   937      13.592  31.729  35.788  1.00 66.52           N
ATOM    861  CA  ASP   937      14.217  32.923  35.194  1.00 66.52           C
ATOM    862  CB  ASP   937      13.573  34.176  35.792  1.00 66.52           C
ATOM    863  CG  ASP   937      14.265  35.443  35.322  1.00 66.52           C
ATOM    864  OD1 ASP   937      14.277  35.768  34.122  1.00 66.52           O
ATOM    865  OD2 ASP   937      14.614  36.274  36.195  1.00 66.52           O
ATOM    866  C   ASP   937      15.727  32.938  35.434  1.00 66.52           C
ATOM    867  O   ASP   937      16.173  32.919  36.582  1.00 66.52           O
ATOM    868  H   ASP   937      12.985  31.878  36.587  1.00  0.00           H
ATOM    869  HA  ASP   937      14.054  32.931  34.125  1.00  0.00           H
ATOM    870  HB2 ASP   937      13.637  34.127  36.874  1.00  0.00           H
ATOM    871  HB3 ASP   937      12.526  34.234  35.504  1.00  0.00           H
ATOM    872  N   ILE   938      16.517  33.106  34.369  1.00 83.53           N
ATOM    873  CA  ILE   938      17.977  33.138  34.504  1.00 83.53           C
ATOM    874  CB  ILE   938      18.670  32.998  33.131  1.00 83.53           C
ATOM    875  CG1 ILE   938      18.383  31.590  32.559  1.00 83.53           C
ATOM    876  CG2 ILE   938      20.185  33.223  33.262  1.00 83.53           C
ATOM    877  CD1 ILE   938      19.060  31.303  31.218  1.00 83.53           C
ATOM    878  C   ILE   938      18.426  34.369  35.302  1.00 83.53           C
ATOM    879  O   ILE   938      19.019  34.219  36.365  1.00 83.53           O
ATOM    880  H   ILE   938      16.101  33.088  33.444  1.00  0.00           H
ATOM    881  HA  ILE   938      18.273  32.274  35.101  1.00  0.00           H
ATOM    882  HB  ILE   938      18.267  33.748  32.450  1.00  0.00           H
ATOM    883 HG12 ILE   938      17.310  31.472  32.419  1.00  0.00           H
ATOM    884 HG13 ILE   938      18.708  30.833  33.274  1.00  0.00           H
ATOM    885 HD11 ILE   938      20.118  31.100  31.363  1.00  0.00           H
ATOM    886 HD12 ILE   938      18.950  32.149  30.546  1.00  0.00           H
ATOM    887 HD13 ILE   938      18.598  30.425  30.775  1.00  0.00           H
ATOM    888 HG21 ILE   938      20.408  34.204  33.670  1.00  0.00           H
ATOM    889 HG22 ILE   938      20.609  32.467  33.923  1.00  0.00           H
ATOM    890 HG23 ILE   938      20.667  33.167  32.290  1.00  0.00           H
ATOM    891  N   GLN   939      18.190  35.590  34.811  1.00105.39           N
ATOM    892  CA  GLN   939      18.818  36.778  35.401  0.75105.39           C
ATOM    893  CB  GLN   939      19.137  37.820  34.312  0.75105.39           C
ATOM    894  CG  GLN   939      20.283  37.365  33.373  1.00105.39           C
ATOM    895  CD  GLN   939      21.592  37.083  34.116  1.00105.39           C
ATOM    896  OE1 GLN   939      21.854  37.618  35.179  1.00105.39           O
ATOM    897  NE2 GLN   939      22.390  36.133  33.689  1.00105.39           N
ATOM    898  C   GLN   939      18.028  37.347  36.599  1.00105.39           C
ATOM    899  O   GLN   939      16.874  37.808  36.467  1.00105.39           O
ATOM    900  H   GLN   939      17.659  35.670  33.955  1.00  0.00           H
ATOM    901  HA  GLN   939      19.776  36.463  35.818  0.75  0.00           H
ATOM    902  HB2 GLN   939      19.438  38.753  34.792  0.75  0.00           H
ATOM    903  HB3 GLN   939      18.241  38.024  33.719  0.75  0.00           H
ATOM    904  HG2 GLN   939      19.972  36.470  32.836  1.00  0.00           H
ATOM    905  HG3 GLN   939      20.472  38.148  32.636  1.00  0.00           H
ATOM    906 HE21 GLN   939      22.266  35.661  32.802  1.00  0.00           H
ATOM    907 HE22 GLN   939      23.179  35.955  34.279  1.00  0.00           H
ATOM    908  N   MET   940      18.665  37.323  37.775  1.00103.29           N
ATOM    909  CA  MET   940      18.099  37.763  39.060  1.00103.29           C
ATOM    910  CB  MET   940      17.411  36.604  39.818  1.00103.29           C
ATOM    911  CG  MET   940      16.722  35.513  38.988  1.00103.29           C
ATOM    912  SD  MET   940      15.639  34.438  39.962  1.00103.29           S
ATOM    913  CE  MET   940      14.177  35.502  40.049  1.00103.29           C
ATOM    914  C   MET   940      19.140  38.394  40.001  1.00103.29           C
ATOM    915  O   MET   940      20.298  37.974  39.983  1.00103.29           O
ATOM    916  H   MET   940      19.609  36.953  37.808  1.00  0.00           H
ATOM    917  HA  MET   940      17.373  38.537  38.845  1.00  0.00           H
ATOM    918  HB2 MET   940      18.159  36.114  40.434  1.00  0.00           H
ATOM    919  HB3 MET   940      16.679  37.033  40.501  1.00  0.00           H
ATOM    920  HG2 MET   940      16.124  35.966  38.203  1.00  0.00           H
ATOM    921  HG3 MET   940      17.484  34.895  38.513  1.00  0.00           H
ATOM    922  HE1 MET   940      14.429  36.446  40.530  1.00  0.00           H
ATOM    923  HE2 MET   940      13.813  35.691  39.042  1.00  0.00           H
ATOM    924  HE3 MET   940      13.394  35.009  40.623  1.00  0.00           H
ATOM    925  N   PRO   941      18.738  39.329  40.887  1.00 97.21           N
ATOM    926  CA  PRO   941      19.565  39.788  42.002  1.00 97.21           C
ATOM    927  CD  PRO   941      17.419  39.951  40.958  1.00 97.21           C
ATOM    928  CB  PRO   941      18.845  41.025  42.548  1.00 97.21           C
ATOM    929  CG  PRO   941      17.374  40.706  42.287  1.00 97.21           C
ATOM    930  C   PRO   941      19.728  38.703  43.080  1.00 97.21           C
ATOM    931  O   PRO   941      18.845  37.869  43.271  1.00 97.21           O
ATOM    932  HA  PRO   941      20.555  40.070  41.641  1.00  0.00           H
ATOM    933  HD2 PRO   941      16.617  39.212  40.931  1.00  0.00           H
ATOM    934  HD3 PRO   941      17.312  40.655  40.131  1.00  0.00           H
ATOM    935  HB2 PRO   941      19.137  41.899  41.966  1.00  0.00           H
ATOM    936  HB3 PRO   941      19.041  41.191  43.607  1.00  0.00           H
ATOM    937  HG2 PRO   941      16.992  40.047  43.068  1.00  0.00           H
ATOM    938  HG3 PRO   941      16.769  41.609  42.214  1.00  0.00           H
ATOM    939  N   GLU   942      20.786  38.835  43.887  1.00178.82           N
ATOM    940  CA  GLU   942      21.186  37.972  45.020  1.00178.82           C
ATOM    941  CB  GLU   942      20.170  38.050  46.172  1.00178.82           C
ATOM    942  CG  GLU   942      19.890  39.474  46.679  1.00178.82           C
ATOM    943  CD  GLU   942      19.514  39.450  48.165  1.00178.82           C
ATOM    944  OE1 GLU   942      18.398  38.952  48.462  1.00178.82           O
ATOM    945  OE2 GLU   942      20.460  39.284  48.960  1.00178.82           O
ATOM    946  C   GLU   942      21.488  36.500  44.681  1.00178.82           C
ATOM    947  O   GLU   942      22.557  35.996  45.018  1.00178.82           O
ATOM    948  H   GLU   942      21.419  39.588  43.670  1.00  0.00           H
ATOM    949  HA  GLU   942      22.126  38.367  45.410  1.00  0.00           H
ATOM    950  HB2 GLU   942      20.586  37.466  46.992  1.00  0.00           H
ATOM    951  HB3 GLU   942      19.229  37.581  45.882  1.00  0.00           H
ATOM    952  HG2 GLU   942      19.107  39.941  46.076  1.00  0.00           H
ATOM    953  HG3 GLU   942      20.797  40.074  46.574  1.00  0.00           H
ATOM    954  N   MET   943      20.583  35.821  43.980  1.00152.43           N
ATOM    955  CA  MET   943      20.758  34.474  43.446  1.00152.43           C
ATOM    956  CB  MET   943      20.185  33.427  44.408  1.00152.43           C
ATOM    957  CG  MET   943      20.978  33.291  45.708  1.00152.43           C
ATOM    958  SD  MET   943      20.551  31.808  46.657  1.00152.43           S
ATOM    959  CE  MET   943      21.239  30.549  45.550  1.00152.43           C
ATOM    960  C   MET   943      20.059  34.379  42.094  1.00152.43           C
ATOM    961  O   MET   943      18.829  34.375  42.033  1.00152.43           O
ATOM    962  H   MET   943      19.745  36.324  43.701  1.00  0.00           H
ATOM    963  HA  MET   943      21.819  34.272  43.299  1.00  0.00           H
ATOM    964  HB2 MET   943      20.184  32.467  43.891  1.00  0.00           H
ATOM    965  HB3 MET   943      19.155  33.684  44.654  1.00  0.00           H
ATOM    966  HG2 MET   943      22.044  33.256  45.477  1.00  0.00           H
ATOM    967  HG3 MET   943      20.797  34.170  46.327  1.00  0.00           H
ATOM    968  HE1 MET   943      21.782  31.023  44.736  1.00  0.00           H
ATOM    969  HE2 MET   943      20.431  29.947  45.135  1.00  0.00           H
ATOM    970  HE3 MET   943      21.931  29.918  46.106  1.00  0.00           H
ATOM    971  N   ASP   944      20.848  34.281  41.027  1.00 65.75           N
ATOM    972  CA  ASP   944      20.369  34.009  39.676  1.00 65.75           C
ATOM    973  CB  ASP   944      21.482  34.308  38.646  1.00 65.75           C
ATOM    974  CG  ASP   944      22.769  33.480  38.757  1.00 65.75           C
ATOM    975  OD1 ASP   944      22.927  32.730  39.746  1.00 65.75           O
ATOM    976  OD2 ASP   944      23.516  33.456  37.757  1.00 65.75           O
ATOM    977  C   ASP   944      19.816  32.576  39.552  1.00 65.75           C
ATOM    978  O   ASP   944      20.127  31.681  40.346  1.00 65.75           O
ATOM    979  H   ASP   944      21.842  34.172  41.162  1.00  0.00           H
ATOM    980  HA  ASP   944      19.548  34.687  39.461  1.00  0.00           H
ATOM    981  HB2 ASP   944      21.086  34.162  37.645  1.00  0.00           H
ATOM    982  HB3 ASP   944      21.749  35.362  38.733  1.00  0.00           H
ATOM    983  N   GLY   945      19.036  32.328  38.498  1.00 48.47           N
ATOM    984  CA  GLY   945      18.487  31.006  38.200  1.00 48.47           C
ATOM    985  C   GLY   945      19.567  29.947  37.951  1.00 48.47           C
ATOM    986  O   GLY   945      19.362  28.773  38.280  1.00 48.47           O
ATOM    987  H   GLY   945      18.813  33.088  37.862  1.00  0.00           H
ATOM    988  HA2 GLY   945      17.859  30.687  39.030  1.00  0.00           H
ATOM    989  HA3 GLY   945      17.870  31.080  37.306  1.00  0.00           H
ATOM    990  N   PHE   946      20.767  30.366  37.517  1.00 83.24           N
ATOM    991  CA  PHE   946      21.922  29.479  37.397  1.00 83.24           C
ATOM    992  CB  PHE   946      23.091  30.138  36.650  1.00 83.24           C
ATOM    993  CG  PHE   946      22.888  30.506  35.190  1.00 83.24           C
ATOM    994  CD1 PHE   946      22.341  29.585  34.275  1.00 83.24           C
ATOM    995  CD2 PHE   946      23.363  31.745  34.720  1.00 83.24           C
ATOM    996  CE1 PHE   946      22.279  29.899  32.906  1.00 83.24           C
ATOM    997  CE2 PHE   946      23.300  32.057  33.350  1.00 83.24           C
ATOM    998  CZ  PHE   946      22.768  31.130  32.439  1.00 83.24           C
ATOM    999  C   PHE   946      22.415  28.963  38.756  1.00 83.24           C
ATOM   1000  O   PHE   946      22.587  27.751  38.913  1.00 83.24           O
ATOM   1001  H   PHE   946      20.902  31.355  37.355  1.00  0.00           H
ATOM   1002  HA  PHE   946      21.595  28.622  36.824  1.00  0.00           H
ATOM   1003  HB2 PHE   946      23.393  31.024  37.204  1.00  0.00           H
ATOM   1004  HB3 PHE   946      23.936  29.448  36.680  1.00  0.00           H
ATOM   1005  HD1 PHE   946      21.967  28.631  34.611  1.00  0.00           H
ATOM   1006  HD2 PHE   946      23.781  32.463  35.415  1.00  0.00           H
ATOM   1007  HE1 PHE   946      21.848  29.195  32.209  1.00  0.00           H
ATOM   1008  HE2 PHE   946      23.642  33.022  33.006  1.00  0.00           H
ATOM   1009  HZ  PHE   946      22.713  31.366  31.384  1.00  0.00           H
ATOM   1010  N   GLN   947      22.658  29.844  39.733  1.00 98.14           N
ATOM   1011  CA  GLN   947      23.069  29.447  41.081  1.00 98.14           C
ATOM   1012  CB  GLN   947      23.525  30.694  41.851  1.00 98.14           C
ATOM   1013  CG  GLN   947      24.160  30.404  43.221  1.00 98.14           C
ATOM   1014  CD  GLN   947      24.397  31.659  44.066  1.00 98.14           C
ATOM   1015  OE1 GLN   947      24.680  31.570  45.249  1.00 98.14           O
ATOM   1016  NE2 GLN   947      24.245  32.857  43.539  1.00 98.14           N
ATOM   1017  C   GLN   947      21.947  28.703  41.815  1.00 98.14           C
ATOM   1018  O   GLN   947      22.200  27.623  42.347  1.00 98.14           O
ATOM   1019  H   GLN   947      22.546  30.845  39.555  1.00  0.00           H
ATOM   1020  HA  GLN   947      23.918  28.770  41.003  1.00  0.00           H
ATOM   1021  HB2 GLN   947      22.657  31.341  41.991  1.00  0.00           H
ATOM   1022  HB3 GLN   947      24.269  31.218  41.251  1.00  0.00           H
ATOM   1023  HG2 GLN   947      23.517  29.733  43.789  1.00  0.00           H
ATOM   1024  HG3 GLN   947      25.118  29.909  43.063  1.00  0.00           H
ATOM   1025 HE21 GLN   947      24.032  32.961  42.557  1.00  0.00           H
ATOM   1026 HE22 GLN   947      24.351  33.649  44.154  1.00  0.00           H
ATOM   1027  N   ALA   948      20.698  29.164  41.679  1.00 51.15           N
ATOM   1028  CA  ALA   948      19.516  28.534  42.272  1.00 51.15           C
ATOM   1029  CB  ALA   948      18.287  29.364  41.891  1.00 51.15           C
ATOM   1030  C   ALA   948      19.343  27.073  41.829  1.00 51.15           C
ATOM   1031  O   ALA   948      19.251  26.175  42.662  1.00 51.15           O
ATOM   1032  H   ALA   948      20.562  30.040  41.177  1.00  0.00           H
ATOM   1033  HA  ALA   948      19.612  28.550  43.357  1.00  0.00           H
ATOM   1034  HB1 ALA   948      18.462  30.408  42.140  1.00  0.00           H
ATOM   1035  HB2 ALA   948      18.094  29.285  40.822  1.00  0.00           H
ATOM   1036  HB3 ALA   948      17.416  29.002  42.438  1.00  0.00           H
ATOM   1037  N   THR   949      19.491  26.799  40.531  1.00 44.73           N
ATOM   1038  CA  THR   949      19.395  25.427  40.013  1.00 44.73           C
ATOM   1039  CB  THR   949      19.290  25.427  38.490  1.00 44.73           C
ATOM   1040  OG1 THR   949      18.199  26.206  38.066  1.00 44.73           O
ATOM   1041  CG2 THR   949      19.148  24.020  37.907  1.00 44.73           C
ATOM   1042  C   THR   949      20.573  24.555  40.454  1.00 44.73           C
ATOM   1043  O   THR   949      20.347  23.441  40.919  1.00 44.73           O
ATOM   1044  H   THR   949      19.587  27.571  39.880  1.00  0.00           H
ATOM   1045  HA  THR   949      18.487  24.969  40.403  1.00  0.00           H
ATOM   1046  HB  THR   949      20.189  25.887  38.109  1.00  0.00           H
ATOM   1047 HG21 THR   949      18.833  24.078  36.868  1.00  0.00           H
ATOM   1048 HG22 THR   949      20.105  23.500  37.951  1.00  0.00           H
ATOM   1049 HG23 THR   949      18.405  23.459  38.472  1.00  0.00           H
ATOM   1050  HG1 THR   949      18.463  27.137  38.147  1.00  0.00           H
ATOM   1051  N   LYS   950      21.808  25.082  40.479  1.00109.43           N
ATOM   1052  CA  LYS   950      22.989  24.334  40.962  1.00109.43           C
ATOM   1053  CB  LYS   950      24.257  25.193  40.819  1.00109.43           C
ATOM   1054  CG  LYS   950      24.718  25.363  39.362  1.00109.43           C
ATOM   1055  CD  LYS   950      25.725  26.520  39.256  1.00109.43           C
ATOM   1056  CE  LYS   950      26.148  26.805  37.809  1.00109.43           C
ATOM   1057  NZ  LYS   950      27.052  25.753  37.277  1.00109.43           N
ATOM   1058  C   LYS   950      22.827  23.873  42.416  1.00109.43           C
ATOM   1059  O   LYS   950      22.992  22.690  42.701  1.00109.43           O
ATOM   1060  H   LYS   950      21.930  26.039  40.166  1.00  0.00           H
ATOM   1061  HA  LYS   950      23.107  23.425  40.367  1.00  0.00           H
ATOM   1062  HB2 LYS   950      24.071  26.170  41.264  1.00  0.00           H
ATOM   1063  HB3 LYS   950      25.070  24.722  41.377  1.00  0.00           H
ATOM   1064  HG2 LYS   950      23.863  25.573  38.722  1.00  0.00           H
ATOM   1065  HG3 LYS   950      25.178  24.434  39.021  1.00  0.00           H
ATOM   1066  HD2 LYS   950      25.254  27.424  39.647  1.00  0.00           H
ATOM   1067  HD3 LYS   950      26.602  26.307  39.869  1.00  0.00           H
ATOM   1068  HE2 LYS   950      26.653  27.776  37.786  1.00  0.00           H
ATOM   1069  HE3 LYS   950      25.245  26.889  37.196  1.00  0.00           H
ATOM   1070  HZ1 LYS   950      27.288  25.920  36.305  1.00  0.00           H
ATOM   1071  HZ2 LYS   950      26.612  24.841  37.295  1.00  0.00           H
ATOM   1072  HZ3 LYS   950      27.907  25.702  37.815  1.00  0.00           H
ATOM   1073  N   ILE   951      22.335  24.748  43.297  1.00120.36           N
ATOM   1074  CA  ILE   951      22.115  24.415  44.715  1.00120.36           C
ATOM   1075  CB  ILE   951      22.073  25.691  45.576  1.00120.36           C
ATOM   1076  CG1 ILE   951      20.833  26.573  45.330  1.00120.36           C
ATOM   1077  CG2 ILE   951      23.381  26.494  45.477  1.00120.36           C
ATOM   1078  CD1 ILE   951      20.419  27.385  46.553  1.00120.36           C
ATOM   1079  C   ILE   951      20.892  23.509  44.975  1.00120.36           C
ATOM   1080  O   ILE   951      20.771  22.942  46.070  1.00120.36           O
ATOM   1081  H   ILE   951      22.165  25.699  42.985  1.00  0.00           H
ATOM   1082  HA  ILE   951      22.979  23.837  45.046  1.00  0.00           H
ATOM   1083  HB  ILE   951      22.015  25.333  46.593  1.00  0.00           H
ATOM   1084 HG12 ILE   951      21.030  27.254  44.508  1.00  0.00           H
ATOM   1085 HG13 ILE   951      19.977  25.954  45.070  1.00  0.00           H
ATOM   1086 HG21 ILE   951      23.386  27.301  46.209  1.00  0.00           H
ATOM   1087 HG22 ILE   951      23.492  26.927  44.483  1.00  0.00           H
ATOM   1088 HG23 ILE   951      24.232  25.843  45.673  1.00  0.00           H
ATOM   1089 HD11 ILE   951      19.597  28.049  46.287  1.00  0.00           H
ATOM   1090 HD12 ILE   951      20.090  26.698  47.328  1.00  0.00           H
ATOM   1091 HD13 ILE   951      21.251  27.980  46.923  1.00  0.00           H
ATOM   1092  N   ILE   952      20.006  23.356  43.985  1.00 64.09           N
ATOM   1093  CA  ILE   952      18.962  22.323  43.947  1.00 64.09           C
ATOM   1094  CB  ILE   952      17.778  22.775  43.054  1.00 64.09           C
ATOM   1095  CG1 ILE   952      17.000  23.934  43.724  1.00 64.09           C
ATOM   1096  CG2 ILE   952      16.815  21.615  42.742  1.00 64.09           C
ATOM   1097  CD1 ILE   952      16.158  24.764  42.742  1.00 64.09           C
ATOM   1098  C   ILE   952      19.559  20.977  43.504  1.00 64.09           C
ATOM   1099  O   ILE   952      19.426  20.007  44.246  1.00 64.09           O
ATOM   1100  H   ILE   952      20.141  23.906  43.145  1.00  0.00           H
ATOM   1101  HA  ILE   952      18.571  22.173  44.954  1.00  0.00           H
ATOM   1102  HB  ILE   952      18.175  23.131  42.106  1.00  0.00           H
ATOM   1103 HG12 ILE   952      16.353  23.535  44.506  1.00  0.00           H
ATOM   1104 HG13 ILE   952      17.700  24.620  44.201  1.00  0.00           H
ATOM   1105 HG21 ILE   952      15.983  21.973  42.140  1.00  0.00           H
ATOM   1106 HG22 ILE   952      16.425  21.185  43.666  1.00  0.00           H
ATOM   1107 HG23 ILE   952      17.315  20.832  42.169  1.00  0.00           H
ATOM   1108 HD11 ILE   952      16.800  25.215  41.986  1.00  0.00           H
ATOM   1109 HD12 ILE   952      15.412  24.146  42.246  1.00  0.00           H
ATOM   1110 HD13 ILE   952      15.646  25.557  43.288  1.00  0.00           H
ATOM   1111  N   ARG   953      20.366  20.941  42.430  1.00102.15           N
ATOM   1112  CA  ARG   953      21.006  19.707  41.919  1.00102.15           C
ATOM   1113  CB  ARG   953      21.785  19.973  40.619  1.00102.15           C
ATOM   1114  CG  ARG   953      20.919  20.408  39.433  1.00102.15           C
ATOM   1115  CD  ARG   953      19.721  19.483  39.227  1.00102.15           C
ATOM   1116  NE  ARG   953      18.930  19.911  38.077  1.00102.15           N
ATOM   1117  CZ  ARG   953      17.687  19.591  37.811  1.00102.15           C
ATOM   1118  NH1 ARG   953      17.011  18.688  38.452  1.00102.15           N
ATOM   1119  NH2 ARG   953      17.191  20.032  36.705  1.00102.15           N
ATOM   1120  C   ARG   953      21.935  19.034  42.915  1.00102.15           C
ATOM   1121  O   ARG   953      21.800  17.834  43.121  1.00102.15           O
ATOM   1122  H   ARG   953      20.497  21.803  41.910  1.00  0.00           H
ATOM   1123  HA  ARG   953      20.236  18.955  41.739  1.00  0.00           H
ATOM   1124  HB2 ARG   953      22.297  19.051  40.335  1.00  0.00           H
ATOM   1125  HB3 ARG   953      22.548  20.732  40.798  1.00  0.00           H
ATOM   1126  HG2 ARG   953      21.536  20.405  38.534  1.00  0.00           H
ATOM   1127  HG3 ARG   953      20.557  21.418  39.590  1.00  0.00           H
ATOM   1128  HD2 ARG   953      20.078  18.464  39.073  1.00  0.00           H
ATOM   1129  HD3 ARG   953      19.082  19.511  40.111  1.00  0.00           H
ATOM   1130  HE  ARG   953      19.358  20.545  37.417  1.00  0.00           H
ATOM   1131 HH11 ARG   953      17.380  18.247  39.309  1.00  0.00           H
ATOM   1132 HH12 ARG   953      16.002  18.657  38.327  1.00  0.00           H
ATOM   1133 HH21 ARG   953      17.813  20.518  36.072  1.00  0.00           H
ATOM   1134 HH22 ARG   953      16.342  19.621  36.309  1.00  0.00           H
ATOM   1135  N   GLU   954      22.665  19.821  43.701  1.00104.46           N
ATOM   1136  CA  GLU   954      23.498  19.287  44.782  1.00104.46           C
ATOM   1137  CB  GLU   954      24.201  20.455  45.490  1.00104.46           C
ATOM   1138  CG  GLU   954      25.487  20.011  46.206  1.00104.46           C
ATOM   1139  CD  GLU   954      26.683  19.794  45.259  1.00104.46           C
ATOM   1140  OE1 GLU   954      26.536  20.075  44.048  1.00104.46           O
ATOM   1141  OE2 GLU   954      27.792  19.596  45.800  1.00104.46           O
ATOM   1142  C   GLU   954      22.677  18.484  45.808  1.00104.46           C
ATOM   1143  O   GLU   954      23.153  17.507  46.369  1.00104.46           O
ATOM   1144  H   GLU   954      22.770  20.794  43.438  1.00  0.00           H
ATOM   1145  HA  GLU   954      24.249  18.622  44.349  1.00  0.00           H
ATOM   1146  HB2 GLU   954      23.518  20.883  46.227  1.00  0.00           H
ATOM   1147  HB3 GLU   954      24.439  21.249  44.781  1.00  0.00           H
ATOM   1148  HG2 GLU   954      25.740  20.787  46.929  1.00  0.00           H
ATOM   1149  HG3 GLU   954      25.297  19.100  46.775  1.00  0.00           H
ATOM   1150  N   MET   955      21.403  18.834  46.010  1.00 80.48           N
ATOM   1151  CA  MET   955      20.496  18.120  46.911  1.00 80.48           C
ATOM   1152  CB  MET   955      19.321  19.039  47.238  1.00 80.48           C
ATOM   1153  CG  MET   955      18.649  18.708  48.572  1.00 80.48           C
ATOM   1154  SD  MET   955      17.660  20.090  49.203  1.00 80.48           S
ATOM   1155  CE  MET   955      16.355  20.156  47.941  1.00 80.48           C
ATOM   1156  C   MET   955      19.967  16.803  46.337  1.00 80.48           C
ATOM   1157  O   MET   955      19.738  15.876  47.103  1.00 80.48           O
ATOM   1158  H   MET   955      21.002  19.526  45.388  1.00  0.00           H
ATOM   1159  HA  MET   955      21.039  17.890  47.830  1.00  0.00           H
ATOM   1160  HB2 MET   955      18.580  18.985  46.442  1.00  0.00           H
ATOM   1161  HB3 MET   955      19.687  20.059  47.276  1.00  0.00           H
ATOM   1162  HG2 MET   955      18.019  17.825  48.452  1.00  0.00           H
ATOM   1163  HG3 MET   955      19.417  18.485  49.312  1.00  0.00           H
ATOM   1164  HE1 MET   955      16.784  20.329  46.954  1.00  0.00           H
ATOM   1165  HE2 MET   955      15.795  19.220  47.930  1.00  0.00           H
ATOM   1166  HE3 MET   955      15.675  20.974  48.172  1.00  0.00           H
ATOM   1167  N   GLU   956      19.815  16.692  45.015  1.00 56.49           N
ATOM   1168  CA  GLU   956      19.364  15.456  44.356  1.00 56.49           C
ATOM   1169  CB  GLU   956      19.059  15.721  42.864  1.00 56.49           C
ATOM   1170  CG  GLU   956      17.990  16.806  42.631  1.00 56.49           C
ATOM   1171  CD  GLU   956      17.574  16.949  41.154  1.00 56.49           C
ATOM   1172  OE1 GLU   956      18.450  17.031  40.263  1.00 56.49           O
ATOM   1173  OE2 GLU   956      16.418  17.341  40.890  1.00 56.49           O
ATOM   1174  C   GLU   956      20.387  14.311  44.508  1.00 56.49           C
ATOM   1175  O   GLU   956      19.999  13.142  44.522  1.00 56.49           O
ATOM   1176  H   GLU   956      20.101  17.463  44.425  1.00  0.00           H
ATOM   1177  HA  GLU   956      18.443  15.120  44.838  1.00  0.00           H
ATOM   1178  HB2 GLU   956      19.979  16.011  42.356  1.00  0.00           H
ATOM   1179  HB3 GLU   956      18.705  14.791  42.417  1.00  0.00           H
ATOM   1180  HG2 GLU   956      17.108  16.557  43.226  1.00  0.00           H
ATOM   1181  HG3 GLU   956      18.369  17.768  42.980  1.00  0.00           H
ATOM   1182  N   SER   957      21.669  14.647  44.719  1.00 49.85           N
ATOM   1183  CA  SER   957      22.777  13.704  44.933  1.00 49.85           C
ATOM   1184  CB  SER   957      23.920  14.052  43.973  1.00 49.85           C
ATOM   1185  OG  SER   957      24.336  15.401  44.105  1.00 49.85           O
ATOM   1186  C   SER   957      23.304  13.647  46.373  1.00 49.85           C
ATOM   1187  O   SER   957      23.614  12.567  46.863  1.00 49.85           O
ATOM   1188  H   SER   957      21.911  15.626  44.629  1.00  0.00           H
ATOM   1189  HA  SER   957      22.440  12.698  44.689  1.00  0.00           H
ATOM   1190  HB2 SER   957      23.572  13.899  42.951  1.00  0.00           H
ATOM   1191  HB3 SER   957      24.766  13.388  44.152  1.00  0.00           H
ATOM   1192  HG  SER   957      24.809  15.527  44.935  1.00  0.00           H
ATOM   1193  N   ASP   958      23.492  14.792  47.033  1.00 91.80           N
ATOM   1194  CA  ASP   958      24.102  14.906  48.372  1.00 91.80           C
ATOM   1195  CB  ASP   958      24.992  16.164  48.352  1.00 91.80           C
ATOM   1196  CG  ASP   958      26.161  16.203  49.343  1.00 91.80           C
ATOM   1197  OD1 ASP   958      26.477  15.200  50.014  1.00 91.80           O
ATOM   1198  OD2 ASP   958      26.518  17.326  49.762  1.00 91.80           O
ATOM   1199  C   ASP   958      23.048  14.969  49.501  1.00 91.80           C
ATOM   1200  O   ASP   958      23.372  14.899  50.687  1.00 91.80           O
ATOM   1201  H   ASP   958      23.291  15.665  46.551  1.00  0.00           H
ATOM   1202  HA  ASP   958      24.736  14.035  48.551  1.00  0.00           H
ATOM   1203  HB2 ASP   958      25.431  16.263  47.360  1.00  0.00           H
ATOM   1204  HB3 ASP   958      24.362  17.039  48.519  1.00  0.00           H
ATOM   1205  N   ILE   959      21.764  15.121  49.149  1.00275.91           N
ATOM   1206  CA  ILE   959      20.599  15.009  50.052  1.00275.91           C
ATOM   1207  CB  ILE   959      20.449  13.530  50.537  1.00275.91           C
ATOM   1208  CG1 ILE   959      20.386  12.580  49.305  1.00275.91           C
ATOM   1209  CG2 ILE   959      19.229  13.316  51.453  1.00275.91           C
ATOM   1210  CD1 ILE   959      20.309  11.077  49.609  1.00275.91           C
ATOM   1211  C   ILE   959      20.551  16.127  51.126  1.00275.91           C
ATOM   1212  O   ILE   959      19.719  16.127  52.030  1.00275.91           O
ATOM   1213  H   ILE   959      21.563  15.131  48.155  1.00  0.00           H
ATOM   1214  HA  ILE   959      19.720  15.195  49.437  1.00  0.00           H
ATOM   1215  HB  ILE   959      21.333  13.262  51.117  1.00  0.00           H
ATOM   1216 HG12 ILE   959      19.539  12.856  48.679  1.00  0.00           H
ATOM   1217 HG13 ILE   959      21.286  12.706  48.704  1.00  0.00           H
ATOM   1218 HD11 ILE   959      21.086  10.801  50.320  1.00  0.00           H
ATOM   1219 HD12 ILE   959      20.464  10.520  48.686  1.00  0.00           H
ATOM   1220 HD13 ILE   959      19.331  10.810  50.007  1.00  0.00           H
ATOM   1221 HG21 ILE   959      19.029  12.261  51.620  1.00  0.00           H
ATOM   1222 HG22 ILE   959      19.410  13.751  52.434  1.00  0.00           H
ATOM   1223 HG23 ILE   959      18.342  13.779  51.018  1.00  0.00           H
ATOM   1224  N   ASN   960      21.371  17.181  50.997  1.00127.54           N
ATOM   1225  CA  ASN   960      21.547  18.182  52.058  1.00127.54           C
ATOM   1226  CB  ASN   960      22.660  17.678  53.001  1.00127.54           C
ATOM   1227  CG  ASN   960      24.049  17.935  52.458  1.00127.54           C
ATOM   1228  OD1 ASN   960      24.583  19.017  52.616  1.00127.54           O
ATOM   1229  ND2 ASN   960      24.705  16.956  51.910  1.00127.54           N
ATOM   1230  C   ASN   960      21.762  19.636  51.569  1.00127.54           C
ATOM   1231  O   ASN   960      21.489  20.003  50.419  1.00127.54           O
ATOM   1232  H   ASN   960      22.031  17.155  50.234  1.00  0.00           H
ATOM   1233  HA  ASN   960      20.629  18.214  52.647  1.00  0.00           H
ATOM   1234  HB2 ASN   960      22.535  16.610  53.183  1.00  0.00           H
ATOM   1235  HB3 ASN   960      22.578  18.179  53.965  1.00  0.00           H
ATOM   1236 HD21 ASN   960      24.226  16.087  51.678  1.00  0.00           H
ATOM   1237 HD22 ASN   960      25.488  17.197  51.301  1.00  0.00           H
ATOM   1238  N   SER   961      22.086  20.523  52.517  1.00 76.35           N
ATOM   1239  CA  SER   961      22.158  21.975  52.337  1.00 76.35           C
ATOM   1240  CB  SER   961      21.298  22.659  53.406  1.00 76.35           C
ATOM   1241  OG  SER   961      21.808  22.360  54.691  1.00 76.35           O
ATOM   1242  C   SER   961      23.567  22.587  52.302  1.00 76.35           C
ATOM   1243  O   SER   961      23.664  23.774  52.000  1.00 76.35           O
ATOM   1244  H   SER   961      22.258  20.179  53.450  1.00  0.00           H
ATOM   1245  HA  SER   961      21.714  22.209  51.382  1.00  0.00           H
ATOM   1246  HB2 SER   961      21.301  23.739  53.249  1.00  0.00           H
ATOM   1247  HB3 SER   961      20.270  22.301  53.328  1.00  0.00           H
ATOM   1248  HG  SER   961      21.254  22.789  55.353  1.00  0.00           H
ATOM   1249  N   ARG   962      24.657  21.822  52.467  1.00135.08           N
ATOM   1250  CA  ARG   962      26.027  22.347  52.680  1.00135.08           C
ATOM   1251  CB  ARG   962      27.041  21.185  52.735  1.00135.08           C
ATOM   1252  CG  ARG   962      27.074  20.479  54.103  1.00135.08           C
ATOM   1253  CD  ARG   962      28.193  19.425  54.214  1.00135.08           C
ATOM   1254  NE  ARG   962      27.802  18.082  53.735  1.00135.08           N
ATOM   1255  CZ  ARG   962      27.926  17.567  52.521  1.00135.08           C
ATOM   1256  NH1 ARG   962      28.343  18.261  51.506  1.00135.08           N
ATOM   1257  NH2 ARG   962      27.595  16.328  52.302  1.00135.08           N
ATOM   1258  C   ARG   962      26.482  23.396  51.655  1.00135.08           C
ATOM   1259  O   ARG   962      26.911  24.470  52.064  1.00135.08           O
ATOM   1260  H   ARG   962      24.514  20.822  52.595  1.00  0.00           H
ATOM   1261  HA  ARG   962      26.050  22.867  53.639  1.00  0.00           H
ATOM   1262  HB2 ARG   962      26.819  20.468  51.943  1.00  0.00           H
ATOM   1263  HB3 ARG   962      28.038  21.588  52.551  1.00  0.00           H
ATOM   1264  HG2 ARG   962      26.112  20.019  54.323  1.00  0.00           H
ATOM   1265  HG3 ARG   962      27.260  21.237  54.866  1.00  0.00           H
ATOM   1266  HD2 ARG   962      29.090  19.771  53.698  1.00  0.00           H
ATOM   1267  HD3 ARG   962      28.453  19.332  55.270  1.00  0.00           H
ATOM   1268  HE  ARG   962      27.427  17.451  54.418  1.00  0.00           H
ATOM   1269 HH11 ARG   962      28.497  19.238  51.608  1.00  0.00           H
ATOM   1270 HH12 ARG   962      28.011  17.909  50.601  1.00  0.00           H
ATOM   1271 HH21 ARG   962      27.088  15.796  52.978  1.00  0.00           H
ATOM   1272 HH22 ARG   962      27.463  16.015  51.329  1.00  0.00           H
ATOM   1273  N   ILE   963      26.293  23.155  50.355  1.00 89.69           N
ATOM   1274  CA  ILE   963      26.740  24.097  49.309  1.00 89.69           C
ATOM   1275  CB  ILE   963      26.834  23.395  47.934  1.00 89.69           C
ATOM   1276  CG1 ILE   963      27.899  22.271  47.935  1.00 89.69           C
ATOM   1277  CG2 ILE   963      27.111  24.381  46.782  1.00 89.69           C
ATOM   1278  CD1 ILE   963      29.331  22.686  48.302  1.00 89.69           C
ATOM   1279  C   ILE   963      25.901  25.382  49.253  1.00 89.69           C
ATOM   1280  O   ILE   963      26.484  26.453  49.117  1.00 89.69           O
ATOM   1281  H   ILE   963      25.959  22.243  50.082  1.00  0.00           H
ATOM   1282  HA  ILE   963      27.743  24.437  49.568  1.00  0.00           H
ATOM   1283  HB  ILE   963      25.868  22.936  47.724  1.00  0.00           H
ATOM   1284 HG12 ILE   963      27.583  21.471  48.607  1.00  0.00           H
ATOM   1285 HG13 ILE   963      27.940  21.849  46.934  1.00  0.00           H
ATOM   1286 HD11 ILE   963      29.993  21.828  48.176  1.00  0.00           H
ATOM   1287 HD12 ILE   963      29.377  22.997  49.343  1.00  0.00           H
ATOM   1288 HD13 ILE   963      29.675  23.496  47.658  1.00  0.00           H
ATOM   1289 HG21 ILE   963      27.258  23.831  45.849  1.00  0.00           H
ATOM   1290 HG22 ILE   963      26.269  25.057  46.644  1.00  0.00           H
ATOM   1291 HG23 ILE   963      28.004  24.973  46.988  1.00  0.00           H
ATOM   1292  N   LYS   964      24.585  25.339  49.532  1.00153.11           N
ATOM   1293  CA  LYS   964      23.826  26.590  49.724  1.00153.11           C
ATOM   1294  CB  LYS   964      22.311  26.487  49.493  1.00153.11           C
ATOM   1295  CG  LYS   964      21.493  25.367  50.155  1.00153.11           C
ATOM   1296  CD  LYS   964      21.528  24.040  49.377  1.00153.11           C
ATOM   1297  CE  LYS   964      20.230  23.252  49.580  1.00153.11           C
ATOM   1298  NZ  LYS   964      20.212  22.016  48.766  1.00153.11           N
ATOM   1299  C   LYS   964      24.151  27.290  51.037  1.00153.11           C
ATOM   1300  O   LYS   964      24.411  28.478  50.987  1.00153.11           O
ATOM   1301  H   LYS   964      24.186  24.462  49.827  1.00  0.00           H
ATOM   1302  HA  LYS   964      24.181  27.295  48.968  1.00  0.00           H
ATOM   1303  HB2 LYS   964      21.875  27.437  49.810  1.00  0.00           H
ATOM   1304  HB3 LYS   964      22.157  26.441  48.424  1.00  0.00           H
ATOM   1305  HG2 LYS   964      20.460  25.708  50.176  1.00  0.00           H
ATOM   1306  HG3 LYS   964      21.800  25.229  51.189  1.00  0.00           H
ATOM   1307  HD2 LYS   964      21.610  24.242  48.316  1.00  0.00           H
ATOM   1308  HD3 LYS   964      22.394  23.450  49.672  1.00  0.00           H
ATOM   1309  HE2 LYS   964      19.403  23.893  49.274  1.00  0.00           H
ATOM   1310  HE3 LYS   964      20.088  23.020  50.638  1.00  0.00           H
ATOM   1311  HZ1 LYS   964      20.417  22.221  47.787  1.00  0.00           H
ATOM   1312  HZ2 LYS   964      20.870  21.320  49.117  1.00  0.00           H
ATOM   1313  HZ3 LYS   964      19.296  21.582  48.800  1.00  0.00           H
ATOM   1314  N   LEU   965      24.397  26.548  52.116  1.00107.35           N
ATOM   1315  CA  LEU   965      24.803  27.091  53.419  1.00107.35           C
ATOM   1316  CB  LEU   965      24.844  25.907  54.409  1.00107.35           C
ATOM   1317  CG  LEU   965      24.768  26.240  55.911  1.00107.35           C
ATOM   1318  CD1 LEU   965      24.536  24.935  56.679  1.00107.35           C
ATOM   1319  CD2 LEU   965      26.035  26.877  56.481  1.00107.35           C
ATOM   1320  C   LEU   965      26.128  27.879  53.339  1.00107.35           C
ATOM   1321  O   LEU   965      26.218  28.963  53.907  1.00107.35           O
ATOM   1322  H   LEU   965      24.257  25.550  52.040  1.00  0.00           H
ATOM   1323  HA  LEU   965      24.039  27.798  53.741  1.00  0.00           H
ATOM   1324  HB2 LEU   965      25.738  25.313  54.224  1.00  0.00           H
ATOM   1325  HB3 LEU   965      23.982  25.275  54.190  1.00  0.00           H
ATOM   1326  HG  LEU   965      23.920  26.900  56.093  1.00  0.00           H
ATOM   1327 HD21 LEU   965      25.983  26.909  57.569  1.00  0.00           H
ATOM   1328 HD22 LEU   965      26.125  27.903  56.132  1.00  0.00           H
ATOM   1329 HD23 LEU   965      26.916  26.312  56.177  1.00  0.00           H
ATOM   1330 HD11 LEU   965      24.427  25.148  57.743  1.00  0.00           H
ATOM   1331 HD12 LEU   965      23.625  24.451  56.329  1.00  0.00           H
ATOM   1332 HD13 LEU   965      25.381  24.261  56.534  1.00  0.00           H
ATOM   1333  N   GLY   966      27.067  27.446  52.489  1.00 87.28           N
ATOM   1334  CA  GLY   966      28.304  28.181  52.185  1.00 87.28           C
ATOM   1335  C   GLY   966      28.145  29.434  51.306  1.00 87.28           C
ATOM   1336  O   GLY   966      29.072  30.234  51.243  1.00 87.28           O
ATOM   1337  H   GLY   966      26.928  26.546  52.045  1.00  0.00           H
ATOM   1338  HA2 GLY   966      28.770  28.493  53.120  1.00  0.00           H
ATOM   1339  HA3 GLY   966      28.988  27.507  51.671  1.00  0.00           H
ATOM   1340  N   GLN   967      26.996  29.617  50.648  1.00138.54           N
ATOM   1341  CA  GLN   967      26.661  30.789  49.827  1.00138.54           C
ATOM   1342  CB  GLN   967      26.001  30.324  48.511  1.00138.54           C
ATOM   1343  CG  GLN   967      26.905  29.490  47.584  1.00138.54           C
ATOM   1344  CD  GLN   967      27.882  30.327  46.763  1.00138.54           C
ATOM   1345  OE1 GLN   967      29.078  30.097  46.743  1.00138.54           O
ATOM   1346  NE2 GLN   967      27.423  31.295  46.002  1.00138.54           N
ATOM   1347  C   GLN   967      25.726  31.762  50.575  1.00138.54           C
ATOM   1348  O   GLN   967      26.030  32.944  50.713  1.00138.54           O
ATOM   1349  H   GLN   967      26.268  28.929  50.784  1.00  0.00           H
ATOM   1350  HA  GLN   967      27.571  31.339  49.580  1.00  0.00           H
ATOM   1351  HB2 GLN   967      25.639  31.195  47.966  1.00  0.00           H
ATOM   1352  HB3 GLN   967      25.129  29.717  48.754  1.00  0.00           H
ATOM   1353  HG2 GLN   967      27.460  28.749  48.158  1.00  0.00           H
ATOM   1354  HG3 GLN   967      26.265  28.956  46.882  1.00  0.00           H
ATOM   1355 HE21 GLN   967      26.426  31.484  45.948  1.00  0.00           H
ATOM   1356 HE22 GLN   967      28.108  31.831  45.507  1.00  0.00           H
ATOM   1357  N   LEU   968      24.565  31.269  51.018  1.00292.22           N
ATOM   1358  CA  LEU   968      23.476  31.999  51.671  1.00292.22           C
ATOM   1359  CB  LEU   968      22.344  32.319  50.662  1.00292.22           C
ATOM   1360  CG  LEU   968      22.519  33.434  49.610  1.00292.22           C
ATOM   1361  CD1 LEU   968      22.954  34.763  50.229  1.00292.22           C
ATOM   1362  CD2 LEU   968      23.439  33.100  48.438  1.00292.22           C
ATOM   1363  C   LEU   968      22.891  31.138  52.818  1.00292.22           C
ATOM   1364  O   LEU   968      22.596  29.960  52.596  1.00292.22           O
ATOM   1365  H   LEU   968      24.430  30.268  50.929  1.00  0.00           H
ATOM   1366  HA  LEU   968      23.870  32.927  52.075  1.00  0.00           H
ATOM   1367  HB2 LEU   968      22.074  31.398  50.142  1.00  0.00           H
ATOM   1368  HB3 LEU   968      21.469  32.601  51.251  1.00  0.00           H
ATOM   1369  HG  LEU   968      21.530  33.593  49.179  1.00  0.00           H
ATOM   1370 HD21 LEU   968      23.264  33.806  47.627  1.00  0.00           H
ATOM   1371 HD22 LEU   968      23.235  32.095  48.073  1.00  0.00           H
ATOM   1372 HD23 LEU   968      24.483  33.181  48.725  1.00  0.00           H
ATOM   1373 HD11 LEU   968      22.300  35.023  51.060  1.00  0.00           H
ATOM   1374 HD12 LEU   968      22.916  35.547  49.473  1.00  0.00           H
ATOM   1375 HD13 LEU   968      23.981  34.687  50.591  1.00  0.00           H
ATOM   1376  N   PRO   969      22.507  31.730  53.967  1.00185.04           N
ATOM   1377  CA  PRO   969      21.788  31.014  55.024  1.00185.04           C
ATOM   1378  CD  PRO   969      22.862  33.066  54.421  1.00185.04           C
ATOM   1379  CB  PRO   969      21.562  32.043  56.139  1.00185.04           C
ATOM   1380  CG  PRO   969      22.709  33.031  55.940  1.00185.04           C
ATOM   1381  C   PRO   969      20.454  30.406  54.532  1.00185.04           C
ATOM   1382  O   PRO   969      19.612  31.152  54.026  1.00185.04           O
ATOM   1383  HA  PRO   969      22.448  30.241  55.412  1.00  0.00           H
ATOM   1384  HD2 PRO   969      23.891  33.321  54.163  1.00  0.00           H
ATOM   1385  HD3 PRO   969      22.170  33.791  53.992  1.00  0.00           H
ATOM   1386  HB2 PRO   969      20.614  32.564  55.995  1.00  0.00           H
ATOM   1387  HB3 PRO   969      21.593  31.580  57.126  1.00  0.00           H
ATOM   1388  HG2 PRO   969      23.620  32.634  56.392  1.00  0.00           H
ATOM   1389  HG3 PRO   969      22.474  34.016  56.346  1.00  0.00           H
ATOM   1390  N   PRO   970      20.209  29.090  54.710  1.00152.13           N
ATOM   1391  CA  PRO   970      18.928  28.469  54.369  1.00152.13           C
ATOM   1392  CD  PRO   970      21.179  28.057  55.032  1.00152.13           C
ATOM   1393  CB  PRO   970      19.148  26.952  54.463  1.00152.13           C
ATOM   1394  CG  PRO   970      20.665  26.801  54.336  1.00152.13           C
ATOM   1395  C   PRO   970      17.798  28.936  55.297  1.00152.13           C
ATOM   1396  O   PRO   970      17.950  28.925  56.517  1.00152.13           O
ATOM   1397  HA  PRO   970      18.682  28.729  53.339  1.00  0.00           H
ATOM   1398  HD2 PRO   970      22.171  28.300  54.659  1.00  0.00           H
ATOM   1399  HD3 PRO   970      21.204  27.906  56.112  1.00  0.00           H
ATOM   1400  HB2 PRO   970      18.832  26.582  55.441  1.00  0.00           H
ATOM   1401  HB3 PRO   970      18.620  26.420  53.671  1.00  0.00           H
ATOM   1402  HG2 PRO   970      21.027  25.893  54.820  1.00  0.00           H
ATOM   1403  HG3 PRO   970      20.952  26.822  53.284  1.00  0.00           H
ATOM   1404  N   GLU   971      16.621  29.198  54.728  1.00190.05           N
ATOM   1405  CA  GLU   971      15.416  29.627  55.460  1.00190.05           C
ATOM   1406  CB  GLU   971      14.471  30.259  54.426  1.00190.05           C
ATOM   1407  CG  GLU   971      13.282  31.079  54.946  1.00190.05           C
ATOM   1408  CD  GLU   971      12.592  31.846  53.796  1.00190.05           C
ATOM   1409  OE1 GLU   971      12.469  31.276  52.683  1.00190.05           O
ATOM   1410  OE2 GLU   971      12.282  33.043  53.990  1.00190.05           O
ATOM   1411  C   GLU   971      14.723  28.477  56.218  1.00190.05           C
ATOM   1412  O   GLU   971      14.006  28.715  57.186  1.00190.05           O
ATOM   1413  H   GLU   971      16.569  29.196  53.722  1.00  0.00           H
ATOM   1414  HA  GLU   971      15.693  30.384  56.194  1.00  0.00           H
ATOM   1415  HB2 GLU   971      15.069  30.927  53.803  1.00  0.00           H
ATOM   1416  HB3 GLU   971      14.078  29.454  53.808  1.00  0.00           H
ATOM   1417  HG2 GLU   971      12.564  30.409  55.424  1.00  0.00           H
ATOM   1418  HG3 GLU   971      13.648  31.785  55.696  1.00  0.00           H
ATOM   1419  N   ALA   972      14.954  27.221  55.808  1.00285.24           N
ATOM   1420  CA  ALA   972      14.249  26.053  56.329  1.00285.24           C
ATOM   1421  CB  ALA   972      12.964  25.876  55.508  1.00285.24           C
ATOM   1422  C   ALA   972      15.091  24.762  56.323  1.00285.24           C
ATOM   1423  O   ALA   972      16.089  24.631  55.607  1.00285.24           O
ATOM   1424  H   ALA   972      15.556  27.084  55.011  1.00  0.00           H
ATOM   1425  HA  ALA   972      13.964  26.250  57.364  1.00  0.00           H
ATOM   1426  HB1 ALA   972      12.369  26.790  55.546  1.00  0.00           H
ATOM   1427  HB2 ALA   972      13.211  25.657  54.468  1.00  0.00           H
ATOM   1428  HB3 ALA   972      12.371  25.058  55.917  1.00  0.00           H
ATOM   1429  N   TYR   973      14.595  23.741  57.027  1.00288.28           N
ATOM   1430  CA  TYR   973      14.943  22.341  56.769  1.00288.28           C
ATOM   1431  CB  TYR   973      14.725  21.495  58.035  1.00288.28           C
ATOM   1432  CG  TYR   973      14.974  20.010  57.822  1.00288.28           C
ATOM   1433  CD1 TYR   973      16.290  19.505  57.843  1.00288.28           C
ATOM   1434  CD2 TYR   973      13.900  19.151  57.508  1.00288.28           C
ATOM   1435  CE1 TYR   973      16.534  18.147  57.553  1.00288.28           C
ATOM   1436  CE2 TYR   973      14.142  17.796  57.210  1.00288.28           C
ATOM   1437  CZ  TYR   973      15.457  17.290  57.235  1.00288.28           C
ATOM   1438  OH  TYR   973      15.677  15.985  56.926  1.00288.28           O
ATOM   1439  C   TYR   973      14.128  21.779  55.592  1.00288.28           C
ATOM   1440  O   TYR   973      12.952  22.099  55.440  1.00288.28           O
ATOM   1441  H   TYR   973      13.726  23.905  57.511  1.00  0.00           H
ATOM   1442  HA  TYR   973      15.999  22.282  56.506  1.00  0.00           H
ATOM   1443  HB2 TYR   973      15.389  21.855  58.821  1.00  0.00           H
ATOM   1444  HB3 TYR   973      13.699  21.632  58.382  1.00  0.00           H
ATOM   1445  HD1 TYR   973      17.113  20.165  58.077  1.00  0.00           H
ATOM   1446  HD2 TYR   973      12.889  19.538  57.462  1.00  0.00           H
ATOM   1447  HE1 TYR   973      17.542  17.764  57.569  1.00  0.00           H
ATOM   1448  HE2 TYR   973      13.326  17.134  56.956  1.00  0.00           H
ATOM   1449  HH  TYR   973      16.580  15.707  57.088  1.00  0.00           H
ATOM   1450  N   GLY   974      14.714  20.828  54.865  1.00133.80           N
ATOM   1451  CA  GLY   974      14.033  19.959  53.904  1.00133.80           C
ATOM   1452  C   GLY   974      14.985  19.466  52.813  1.00133.80           C
ATOM   1453  O   GLY   974      16.089  19.998  52.677  1.00133.80           O
ATOM   1454  H   GLY   974      15.675  20.602  55.068  1.00  0.00           H
ATOM   1455  HA2 GLY   974      13.623  19.096  54.429  1.00  0.00           H
ATOM   1456  HA3 GLY   974      13.203  20.483  53.438  1.00  0.00           H
ATOM   1457  N   ASN   975      14.615  18.376  52.144  1.00262.87           N
ATOM   1458  CA  ASN   975      15.364  17.734  51.059  1.00262.87           C
ATOM   1459  CB  ASN   975      16.589  16.974  51.613  1.00262.87           C
ATOM   1460  CG  ASN   975      16.215  15.843  52.554  1.00262.87           C
ATOM   1461  OD1 ASN   975      15.961  14.726  52.149  1.00262.87           O
ATOM   1462  ND2 ASN   975      16.046  16.122  53.824  1.00262.87           N
ATOM   1463  C   ASN   975      14.437  16.792  50.267  1.00262.87           C
ATOM   1464  O   ASN   975      13.343  16.472  50.726  1.00262.87           O
ATOM   1465  H   ASN   975      13.684  18.005  52.296  1.00  0.00           H
ATOM   1466  HA  ASN   975      15.709  18.506  50.373  1.00  0.00           H
ATOM   1467  HB2 ASN   975      17.254  17.663  52.131  1.00  0.00           H
ATOM   1468  HB3 ASN   975      17.153  16.541  50.788  1.00  0.00           H
ATOM   1469 HD21 ASN   975      16.157  17.060  54.148  1.00  0.00           H
ATOM   1470 HD22 ASN   975      15.676  15.381  54.393  1.00  0.00           H
ATOM   1471  N   ILE   976      14.893  16.347  49.094  1.00 70.91           N
ATOM   1472  CA  ILE   976      14.250  15.316  48.263  1.00 70.91           C
ATOM   1473  CB  ILE   976      13.371  15.941  47.141  1.00 70.91           C
ATOM   1474  CG1 ILE   976      12.402  17.039  47.657  1.00 70.91           C
ATOM   1475  CG2 ILE   976      12.576  14.828  46.432  1.00 70.91           C
ATOM   1476  CD1 ILE   976      11.629  17.796  46.566  1.00 70.91           C
ATOM   1477  C   ILE   976      15.365  14.401  47.718  1.00 70.91           C
ATOM   1478  O   ILE   976      16.528  14.811  47.685  1.00 70.91           O
ATOM   1479  H   ILE   976      15.841  16.575  48.835  1.00  0.00           H
ATOM   1480  HA  ILE   976      13.606  14.711  48.904  1.00  0.00           H
ATOM   1481  HB  ILE   976      14.036  16.406  46.411  1.00  0.00           H
ATOM   1482 HG12 ILE   976      12.971  17.797  48.193  1.00  0.00           H
ATOM   1483 HG13 ILE   976      11.689  16.597  48.355  1.00  0.00           H
ATOM   1484 HD11 ILE   976      11.116  18.646  47.018  1.00  0.00           H
ATOM   1485 HD12 ILE   976      12.317  18.162  45.805  1.00  0.00           H
ATOM   1486 HD13 ILE   976      10.877  17.155  46.107  1.00  0.00           H
ATOM   1487 HG21 ILE   976      12.007  14.250  47.161  1.00  0.00           H
ATOM   1488 HG22 ILE   976      13.241  14.173  45.872  1.00  0.00           H
ATOM   1489 HG23 ILE   976      11.874  15.254  45.720  1.00  0.00           H
ATOM   1490  N   SER   977      15.078  13.133  47.404  1.00167.88           N
ATOM   1491  CA  SER   977      16.102  12.140  47.027  1.00167.88           C
ATOM   1492  CB  SER   977      16.656  11.425  48.265  1.00167.88           C
ATOM   1493  OG  SER   977      16.987  12.343  49.279  1.00167.88           O
ATOM   1494  C   SER   977      15.564  11.079  46.068  1.00167.88           C
ATOM   1495  O   SER   977      14.389  10.731  46.127  1.00167.88           O
ATOM   1496  H   SER   977      14.124  12.813  47.481  1.00  0.00           H
ATOM   1497  HA  SER   977      16.930  12.651  46.531  1.00  0.00           H
ATOM   1498  HB2 SER   977      15.904  10.735  48.654  1.00  0.00           H
ATOM   1499  HB3 SER   977      17.544  10.857  47.987  1.00  0.00           H
ATOM   1500  HG  SER   977      17.234  13.185  48.869  1.00  0.00           H
ATOM   1501  N   SER   978      16.440  10.503  45.235  1.00159.65           N
ATOM   1502  CA  SER   978      16.125   9.435  44.257  1.00159.65           C
ATOM   1503  CB  SER   978      15.840   8.109  44.974  1.00159.65           C
ATOM   1504  OG  SER   978      15.835   7.048  44.039  1.00159.65           O
ATOM   1505  C   SER   978      15.031   9.769  43.221  1.00159.65           C
ATOM   1506  O   SER   978      14.653   8.919  42.415  1.00159.65           O
ATOM   1507  H   SER   978      17.390  10.853  45.242  1.00  0.00           H
ATOM   1508  HA  SER   978      17.034   9.280  43.676  1.00  0.00           H
ATOM   1509  HB2 SER   978      16.612   7.920  45.720  1.00  0.00           H
ATOM   1510  HB3 SER   978      14.869   8.161  45.469  1.00  0.00           H
ATOM   1511  HG  SER   978      15.246   7.314  43.313  1.00  0.00           H
ATOM   1512  N   TRP   979      14.604  11.028  43.166  1.00143.20           N
ATOM   1513  CA  TRP   979      13.728  11.619  42.163  1.00143.20           C
ATOM   1514  CB  TRP   979      12.268  11.536  42.629  1.00143.20           C
ATOM   1515  CG  TRP   979      11.285  12.355  41.848  1.00143.20           C
ATOM   1516  CD2 TRP   979      10.963  13.767  42.029  1.00143.20           C
ATOM   1517  CD1 TRP   979      10.523  11.936  40.811  1.00143.20           C
ATOM   1518  NE1 TRP   979       9.751  12.987  40.349  1.00143.20           N
ATOM   1519  CE2 TRP   979       9.966  14.135  41.080  1.00143.20           C
ATOM   1520  CE3 TRP   979      11.422  14.767  42.909  1.00143.20           C
ATOM   1521  CZ2 TRP   979       9.425  15.426  41.027  1.00143.20           C
ATOM   1522  CZ3 TRP   979      10.876  16.062  42.880  1.00143.20           C
ATOM   1523  CH2 TRP   979       9.881  16.386  41.943  1.00143.20           C
ATOM   1524  C   TRP   979      14.205  13.053  41.897  1.00143.20           C
ATOM   1525  O   TRP   979      14.895  13.646  42.728  1.00143.20           O
ATOM   1526  H   TRP   979      14.981  11.677  43.842  1.00  0.00           H
ATOM   1527  HA  TRP   979      13.819  11.060  41.232  1.00  0.00           H
ATOM   1528  HB2 TRP   979      12.216  11.873  43.666  1.00  0.00           H
ATOM   1529  HB3 TRP   979      11.951  10.492  42.611  1.00  0.00           H
ATOM   1530  HD1 TRP   979      10.519  10.929  40.413  1.00  0.00           H
ATOM   1531  HE3 TRP   979      12.205  14.528  43.611  1.00  0.00           H
ATOM   1532  HZ2 TRP   979       8.679  15.688  40.289  1.00  0.00           H
ATOM   1533  HZ3 TRP   979      11.229  16.812  43.574  1.00  0.00           H
ATOM   1534  HH2 TRP   979       9.473  17.381  41.923  1.00  0.00           H
ATOM   1535  HE1 TRP   979       9.120  12.923  39.562  1.00  0.00           H
ATOM   1536  N   LYS   980      13.976  13.524  40.671  1.00 77.34           N
ATOM   1537  CA  LYS   980      14.586  14.717  40.079  1.00 77.34           C
ATOM   1538  CB  LYS   980      15.388  14.250  38.851  1.00 77.34           C
ATOM   1539  CG  LYS   980      15.921  15.381  37.964  1.00 77.34           C
ATOM   1540  CD  LYS   980      16.615  14.811  36.720  1.00 77.34           C
ATOM   1541  CE  LYS   980      16.859  15.903  35.675  1.00 77.34           C
ATOM   1542  NZ  LYS   980      17.808  16.927  36.154  1.00 77.34           N
ATOM   1543  C   LYS   980      13.496  15.726  39.727  1.00 77.34           C
ATOM   1544  O   LYS   980      12.584  15.366  38.984  1.00 77.34           O
ATOM   1545  H   LYS   980      13.314  13.023  40.097  1.00  0.00           H
ATOM   1546  HA  LYS   980      15.263  15.187  40.795  1.00  0.00           H
ATOM   1547  HB2 LYS   980      16.228  13.643  39.193  1.00  0.00           H
ATOM   1548  HB3 LYS   980      14.740  13.619  38.239  1.00  0.00           H
ATOM   1549  HG2 LYS   980      15.094  16.012  37.638  1.00  0.00           H
ATOM   1550  HG3 LYS   980      16.628  15.979  38.533  1.00  0.00           H
ATOM   1551  HD2 LYS   980      17.558  14.341  37.005  1.00  0.00           H
ATOM   1552  HD3 LYS   980      15.974  14.054  36.266  1.00  0.00           H
ATOM   1553  HE2 LYS   980      17.242  15.450  34.757  1.00  0.00           H
ATOM   1554  HE3 LYS   980      15.905  16.387  35.436  1.00  0.00           H
ATOM   1555  HZ1 LYS   980      17.865  17.664  35.441  1.00  0.00           H
ATOM   1556  HZ2 LYS   980      18.725  16.551  36.323  1.00  0.00           H
ATOM   1557  HZ3 LYS   980      17.460  17.357  37.004  1.00  0.00           H
ATOM   1558  N   VAL   981      13.685  17.001  40.072  1.00113.70           N
ATOM   1559  CA  VAL   981      12.814  18.083  39.578  0.75113.70           C
ATOM   1560  CB  VAL   981      12.858  19.357  40.449  0.75113.70           C
ATOM   1561  CG1 VAL   981      12.124  19.124  41.770  1.00113.70           C
ATOM   1562  CG2 VAL   981      14.254  19.891  40.787  1.00113.70           C
ATOM   1563  C   VAL   981      13.148  18.424  38.119  1.00113.70           C
ATOM   1564  O   VAL   981      14.312  18.719  37.824  1.00113.70           O
ATOM   1565  H   VAL   981      14.553  17.239  40.552  1.00  0.00           H
ATOM   1566  HA  VAL   981      11.787  17.724  39.619  0.75  0.00           H
ATOM   1567  HB  VAL   981      12.322  20.144  39.917  0.75  0.00           H
ATOM   1568 HG21 VAL   981      14.153  20.833  41.320  1.00  0.00           H
ATOM   1569 HG22 VAL   981      14.789  19.188  41.423  1.00  0.00           H
ATOM   1570 HG23 VAL   981      14.829  20.069  39.882  1.00  0.00           H
ATOM   1571 HG11 VAL   981      12.127  20.031  42.368  1.00  0.00           H
ATOM   1572 HG12 VAL   981      11.091  18.862  41.559  1.00  0.00           H
ATOM   1573 HG13 VAL   981      12.608  18.323  42.329  1.00  0.00           H
ATOM   1574  N   PRO   982      12.163  18.492  37.206  1.00 86.93           N
ATOM   1575  CA  PRO   982      12.361  19.083  35.887  1.00 86.93           C
ATOM   1576  CD  PRO   982      10.871  17.824  37.254  1.00 86.93           C
ATOM   1577  CB  PRO   982      11.131  18.688  35.059  1.00 86.93           C
ATOM   1578  CG  PRO   982      10.571  17.476  35.799  1.00 86.93           C
ATOM   1579  C   PRO   982      12.537  20.604  36.004  1.00 86.93           C
ATOM   1580  O   PRO   982      11.666  21.294  36.538  1.00 86.93           O
ATOM   1581  HA  PRO   982      13.244  18.639  35.430  1.00  0.00           H
ATOM   1582  HD2 PRO   982      10.895  16.913  37.851  1.00  0.00           H
ATOM   1583  HD3 PRO   982      10.116  18.508  37.643  1.00  0.00           H
ATOM   1584  HB2 PRO   982      10.387  19.484  35.069  1.00  0.00           H
ATOM   1585  HB3 PRO   982      11.406  18.432  34.035  1.00  0.00           H
ATOM   1586  HG2 PRO   982       9.506  17.339  35.613  1.00  0.00           H
ATOM   1587  HG3 PRO   982      11.128  16.581  35.516  1.00  0.00           H
ATOM   1588  N   ILE   983      13.681  21.129  35.554  1.00129.18           N
ATOM   1589  CA  ILE   983      13.971  22.576  35.570  1.00129.18           C
ATOM   1590  CB  ILE   983      15.273  22.900  36.336  1.00129.18           C
ATOM   1591  CG1 ILE   983      15.292  22.391  37.797  1.00129.18           C
ATOM   1592  CG2 ILE   983      15.557  24.414  36.296  1.00129.18           C
ATOM   1593  CD1 ILE   983      14.239  22.974  38.741  1.00129.18           C
ATOM   1594  C   ILE   983      14.009  23.132  34.144  1.00129.18           C
ATOM   1595  O   ILE   983      14.886  22.763  33.358  1.00129.18           O
ATOM   1596  H   ILE   983      14.364  20.492  35.152  1.00  0.00           H
ATOM   1597  HA  ILE   983      13.164  23.091  36.090  1.00  0.00           H
ATOM   1598  HB  ILE   983      16.094  22.405  35.817  1.00  0.00           H
ATOM   1599 HG12 ILE   983      15.161  21.312  37.798  1.00  0.00           H
ATOM   1600 HG13 ILE   983      16.274  22.597  38.220  1.00  0.00           H
ATOM   1601 HD11 ILE   983      14.251  24.063  38.713  1.00  0.00           H
ATOM   1602 HD12 ILE   983      13.258  22.595  38.458  1.00  0.00           H
ATOM   1603 HD13 ILE   983      14.454  22.656  39.759  1.00  0.00           H
ATOM   1604 HG21 ILE   983      16.414  24.650  36.923  1.00  0.00           H
ATOM   1605 HG22 ILE   983      15.779  24.731  35.278  1.00  0.00           H
ATOM   1606 HG23 ILE   983      14.690  24.974  36.650  1.00  0.00           H
ATOM   1607  N   LEU   984      13.198  24.160  33.894  1.00140.84           N
ATOM   1608  CA  LEU   984      13.076  24.852  32.613  1.00140.84           C
ATOM   1609  CB  LEU   984      11.575  24.863  32.261  1.00140.84           C
ATOM   1610  CG  LEU   984      11.160  25.419  30.891  1.00140.84           C
ATOM   1611  CD1 LEU   984      11.431  26.912  30.695  1.00140.84           C
ATOM   1612  CD2 LEU   984      11.833  24.644  29.758  1.00140.84           C
ATOM   1613  C   LEU   984      13.698  26.256  32.694  1.00140.84           C
ATOM   1614  O   LEU   984      13.223  27.105  33.446  1.00140.84           O
ATOM   1615  H   LEU   984      12.545  24.434  34.623  1.00  0.00           H
ATOM   1616  HA  LEU   984      13.604  24.282  31.849  1.00  0.00           H
ATOM   1617  HB2 LEU   984      11.033  25.416  33.027  1.00  0.00           H
ATOM   1618  HB3 LEU   984      11.209  23.835  32.307  1.00  0.00           H
ATOM   1619  HG  LEU   984      10.086  25.289  30.817  1.00  0.00           H
ATOM   1620 HD11 LEU   984      10.764  27.275  29.917  1.00  0.00           H
ATOM   1621 HD12 LEU   984      12.459  27.087  30.387  1.00  0.00           H
ATOM   1622 HD13 LEU   984      11.222  27.455  31.615  1.00  0.00           H
ATOM   1623 HD21 LEU   984      11.618  23.581  29.878  1.00  0.00           H
ATOM   1624 HD22 LEU   984      11.430  24.967  28.801  1.00  0.00           H
ATOM   1625 HD23 LEU   984      12.904  24.810  29.774  1.00  0.00           H
ATOM   1626  N   ALA   985      14.746  26.527  31.915  1.00 48.38           N
ATOM   1627  CA  ALA   985      15.416  27.829  31.886  1.00 48.38           C
ATOM   1628  CB  ALA   985      16.842  27.619  31.372  1.00 48.38           C
ATOM   1629  C   ALA   985      14.659  28.863  31.028  1.00 48.38           C
ATOM   1630  O   ALA   985      14.653  28.770  29.801  1.00 48.38           O
ATOM   1631  H   ALA   985      15.103  25.797  31.308  1.00  0.00           H
ATOM   1632  HA  ALA   985      15.480  28.211  32.907  1.00  0.00           H
ATOM   1633  HB1 ALA   985      16.829  27.361  30.315  1.00  0.00           H
ATOM   1634  HB2 ALA   985      17.420  28.530  31.514  1.00  0.00           H
ATOM   1635  HB3 ALA   985      17.309  26.805  31.916  1.00  0.00           H
ATOM   1636  N   MET   986      14.147  29.932  31.638  1.00 62.78           N
ATOM   1637  CA  MET   986      13.612  31.089  30.910  1.00 62.78           C
ATOM   1638  CB  MET   986      12.493  31.773  31.710  1.00 62.78           C
ATOM   1639  CG  MET   986      11.392  30.800  32.150  1.00 62.78           C
ATOM   1640  SD  MET   986       9.935  31.595  32.890  1.00 62.78           S
ATOM   1641  CE  MET   986      10.596  32.102  34.493  1.00 62.78           C
ATOM   1642  C   MET   986      14.757  32.051  30.553  1.00 62.78           C
ATOM   1643  O   MET   986      15.266  32.779  31.411  1.00 62.78           O
ATOM   1644  H   MET   986      14.247  30.001  32.646  1.00  0.00           H
ATOM   1645  HA  MET   986      13.164  30.741  29.977  1.00  0.00           H
ATOM   1646  HB2 MET   986      12.909  32.247  32.590  1.00  0.00           H
ATOM   1647  HB3 MET   986      12.046  32.545  31.084  1.00  0.00           H
ATOM   1648  HG2 MET   986      11.069  30.245  31.270  1.00  0.00           H
ATOM   1649  HG3 MET   986      11.800  30.086  32.865  1.00  0.00           H
ATOM   1650  HE1 MET   986       9.835  32.643  35.052  1.00  0.00           H
ATOM   1651  HE2 MET   986      11.448  32.757  34.339  1.00  0.00           H
ATOM   1652  HE3 MET   986      10.903  31.227  35.065  1.00  0.00           H
ATOM   1653  N   THR   987      15.258  31.918  29.324  1.00 80.32           N
ATOM   1654  CA  THR   987      16.399  32.670  28.770  1.00 80.32           C
ATOM   1655  CB  THR   987      17.013  31.953  27.553  1.00 80.32           C
ATOM   1656  OG1 THR   987      16.125  31.980  26.470  1.00 80.32           O
ATOM   1657  CG2 THR   987      17.386  30.496  27.802  1.00 80.32           C
ATOM   1658  C   THR   987      16.032  34.113  28.399  1.00 80.32           C
ATOM   1659  O   THR   987      14.882  34.526  28.528  1.00 80.32           O
ATOM   1660  H   THR   987      14.779  31.278  28.698  1.00  0.00           H
ATOM   1661  HA  THR   987      17.165  32.730  29.537  1.00  0.00           H
ATOM   1662  HB  THR   987      17.919  32.483  27.258  1.00  0.00           H
ATOM   1663  HG1 THR   987      15.344  31.451  26.704  1.00  0.00           H
ATOM   1664 HG21 THR   987      16.513  29.934  28.124  1.00  0.00           H
ATOM   1665 HG22 THR   987      18.160  30.442  28.562  1.00  0.00           H
ATOM   1666 HG23 THR   987      17.781  30.063  26.883  1.00  0.00           H
ATOM   1667  N   ALA   988      17.028  34.913  28.007  1.00 93.73           N
ATOM   1668  CA  ALA   988      16.884  36.352  27.755  1.00 93.73           C
ATOM   1669  CB  ALA   988      17.501  37.091  28.954  1.00 93.73           C
ATOM   1670  C   ALA   988      17.478  36.827  26.409  1.00 93.73           C
ATOM   1671  O   ALA   988      17.620  38.029  26.223  1.00 93.73           O
ATOM   1672  H   ALA   988      17.951  34.519  27.914  1.00  0.00           H
ATOM   1673  HA  ALA   988      15.824  36.606  27.712  1.00  0.00           H
ATOM   1674  HB1 ALA   988      17.039  36.750  29.881  1.00  0.00           H
ATOM   1675  HB2 ALA   988      18.575  36.908  28.989  1.00  0.00           H
ATOM   1676  HB3 ALA   988      17.332  38.164  28.849  1.00  0.00           H
ATOM   1677  N   ASP   989      17.951  35.896  25.569  1.00 82.85           N
ATOM   1678  CA  ASP   989      18.716  36.145  24.331  1.00 82.85           C
ATOM   1679  CB  ASP   989      17.794  36.522  23.159  1.00 82.85           C
ATOM   1680  CG  ASP   989      18.468  36.318  21.792  1.00 82.85           C
ATOM   1681  OD1 ASP   989      19.519  35.631  21.763  1.00 82.85           O
ATOM   1682  OD2 ASP   989      17.772  36.574  20.784  1.00 82.85           O
ATOM   1683  C   ASP   989      19.942  37.073  24.507  1.00 82.85           C
ATOM   1684  O   ASP   989      20.057  38.160  23.941  1.00 82.85           O
ATOM   1685  H   ASP   989      17.681  34.942  25.739  1.00  0.00           H
ATOM   1686  HA  ASP   989      19.140  35.175  24.067  1.00  0.00           H
ATOM   1687  HB2 ASP   989      17.473  37.559  23.261  1.00  0.00           H
ATOM   1688  HB3 ASP   989      16.906  35.887  23.197  1.00  0.00           H
ATOM   1689  N   VAL   990      20.825  36.683  25.434  1.00 52.91           N
ATOM   1690  CA  VAL   990      22.087  37.370  25.750  1.00 52.91           C
ATOM   1691  CB  VAL   990      21.946  38.304  26.982  1.00 52.91           C
ATOM   1692  CG1 VAL   990      23.222  39.108  27.292  1.00 52.91           C
ATOM   1693  CG2 VAL   990      20.841  39.352  26.816  1.00 52.91           C
ATOM   1694  C   VAL   990      23.175  36.313  25.959  1.00 52.91           C
ATOM   1695  O   VAL   990      22.899  35.233  26.477  1.00 52.91           O
ATOM   1696  H   VAL   990      20.687  35.768  25.833  1.00  0.00           H
ATOM   1697  HA  VAL   990      22.367  37.979  24.890  1.00  0.00           H
ATOM   1698  HB  VAL   990      21.709  37.695  27.856  1.00  0.00           H
ATOM   1699 HG21 VAL   990      20.794  40.010  27.682  1.00  0.00           H
ATOM   1700 HG22 VAL   990      19.878  38.860  26.722  1.00  0.00           H
ATOM   1701 HG23 VAL   990      21.013  39.942  25.914  1.00  0.00           H
ATOM   1702 HG11 VAL   990      23.029  39.812  28.102  1.00  0.00           H
ATOM   1703 HG12 VAL   990      23.530  39.668  26.408  1.00  0.00           H
ATOM   1704 HG13 VAL   990      24.027  38.461  27.620  1.00  0.00           H
ATOM   1705  N   ILE   991      24.441  36.696  25.774  1.00 81.05           N
ATOM   1706  CA  ILE   991      25.636  35.877  26.053  1.00 81.05           C
ATOM   1707  CB  ILE   991      26.908  36.709  25.726  1.00 81.05           C
ATOM   1708  CG1 ILE   991      26.976  37.174  24.246  1.00 81.05           C
ATOM   1709  CG2 ILE   991      28.195  35.916  26.024  1.00 81.05           C
ATOM   1710  CD1 ILE   991      26.262  38.501  23.940  1.00 81.05           C
ATOM   1711  C   ILE   991      25.665  35.330  27.503  1.00 81.05           C
ATOM   1712  O   ILE   991      26.173  34.243  27.746  1.00 81.05           O
ATOM   1713  H   ILE   991      24.586  37.598  25.349  1.00  0.00           H
ATOM   1714  HA  ILE   991      25.620  35.011  25.391  1.00  0.00           H
ATOM   1715  HB  ILE   991      26.922  37.592  26.368  1.00  0.00           H
ATOM   1716 HG12 ILE   991      28.019  37.329  23.969  1.00  0.00           H
ATOM   1717 HG13 ILE   991      26.585  36.392  23.593  1.00  0.00           H
ATOM   1718 HD11 ILE   991      26.557  38.843  22.947  1.00  0.00           H
ATOM   1719 HD12 ILE   991      25.181  38.377  23.940  1.00  0.00           H
ATOM   1720 HD13 ILE   991      26.548  39.259  24.669  1.00  0.00           H
ATOM   1721 HG21 ILE   991      29.074  36.508  25.769  1.00  0.00           H
ATOM   1722 HG22 ILE   991      28.206  34.990  25.446  1.00  0.00           H
ATOM   1723 HG23 ILE   991      28.264  35.671  27.084  1.00  0.00           H
ATOM   1724  N   GLN   992      25.016  36.006  28.458  1.00113.54           N
ATOM   1725  CA  GLN   992      24.863  35.562  29.853  1.00113.54           C
ATOM   1726  CB  GLN   992      24.985  36.790  30.774  1.00113.54           C
ATOM   1727  CG  GLN   992      25.516  36.444  32.179  1.00113.54           C
ATOM   1728  CD  GLN   992      25.247  37.546  33.202  1.00113.54           C
ATOM   1729  OE1 GLN   992      24.917  38.674  32.883  1.00113.54           O
ATOM   1730  NE2 GLN   992      25.338  37.251  34.481  1.00113.54           N
ATOM   1731  C   GLN   992      23.584  34.720  30.113  1.00113.54           C
ATOM   1732  O   GLN   992      23.058  34.709  31.228  1.00113.54           O
ATOM   1733  H   GLN   992      24.548  36.853  28.184  1.00  0.00           H
ATOM   1734  HA  GLN   992      25.707  34.905  30.074  1.00  0.00           H
ATOM   1735  HB2 GLN   992      24.003  37.261  30.851  1.00  0.00           H
ATOM   1736  HB3 GLN   992      25.671  37.516  30.334  1.00  0.00           H
ATOM   1737  HG2 GLN   992      25.046  35.531  32.539  1.00  0.00           H
ATOM   1738  HG3 GLN   992      26.590  36.264  32.125  1.00  0.00           H
ATOM   1739 HE21 GLN   992      25.619  36.343  34.801  1.00  0.00           H
ATOM   1740 HE22 GLN   992      25.043  37.978  35.112  1.00  0.00           H
ATOM   1741  N   ALA   993      22.999  34.117  29.073  1.00116.94           N
ATOM   1742  CA  ALA   993      21.725  33.387  29.114  1.00116.94           C
ATOM   1743  CB  ALA   993      20.580  34.397  28.920  1.00116.94           C
ATOM   1744  C   ALA   993      21.652  32.213  28.104  1.00116.94           C
ATOM   1745  O   ALA   993      20.559  31.761  27.766  1.00116.94           O
ATOM   1746  H   ALA   993      23.393  34.282  28.152  1.00  0.00           H
ATOM   1747  HA  ALA   993      21.615  32.942  30.101  1.00  0.00           H
ATOM   1748  HB1 ALA   993      19.623  33.892  29.040  1.00  0.00           H
ATOM   1749  HB2 ALA   993      20.654  35.193  29.660  1.00  0.00           H
ATOM   1750  HB3 ALA   993      20.632  34.827  27.919  1.00  0.00           H
ATOM   1751  N   THR   994      22.797  31.772  27.575  1.00147.28           N
ATOM   1752  CA  THR   994      22.933  30.744  26.528  1.00147.28           C
ATOM   1753  CB  THR   994      24.361  30.773  25.964  1.00147.28           C
ATOM   1754  OG1 THR   994      25.293  30.665  27.015  1.00147.28           O
ATOM   1755  CG2 THR   994      24.665  32.072  25.220  1.00147.28           C
ATOM   1756  C   THR   994      22.591  29.329  27.016  1.00147.28           C
ATOM   1757  O   THR   994      22.816  28.971  28.178  1.00147.28           O
ATOM   1758  H   THR   994      23.672  32.151  27.911  1.00  0.00           H
ATOM   1759  HA  THR   994      22.249  30.986  25.714  1.00  0.00           H
ATOM   1760  HB  THR   994      24.485  29.949  25.268  1.00  0.00           H
ATOM   1761 HG21 THR   994      25.682  32.029  24.830  1.00  0.00           H
ATOM   1762 HG22 THR   994      24.575  32.923  25.892  1.00  0.00           H
ATOM   1763 HG23 THR   994      23.971  32.189  24.389  1.00  0.00           H
ATOM   1764  HG1 THR   994      25.792  29.824  26.860  1.00  0.00           H
ATOM   1765  N   ASN   995      22.022  28.496  26.134  1.00 96.81           N
ATOM   1766  CA  ASN   995      21.479  27.191  26.523  1.00 96.81           C
ATOM   1767  CB  ASN   995      20.613  26.608  25.394  1.00 96.81           C
ATOM   1768  CG  ASN   995      21.394  26.327  24.127  1.00 96.81           C
ATOM   1769  OD1 ASN   995      21.608  27.204  23.315  1.00 96.81           O
ATOM   1770  ND2 ASN   995      21.977  25.156  23.988  1.00 96.81           N
ATOM   1771  C   ASN   995      22.558  26.188  26.956  1.00 96.81           C
ATOM   1772  O   ASN   995      22.322  25.406  27.877  1.00 96.81           O
ATOM   1773  H   ASN   995      21.915  28.786  25.171  1.00  0.00           H
ATOM   1774  HA  ASN   995      20.831  27.345  27.385  1.00  0.00           H
ATOM   1775  HB2 ASN   995      20.154  25.682  25.736  1.00  0.00           H
ATOM   1776  HB3 ASN   995      19.813  27.309  25.152  1.00  0.00           H
ATOM   1777 HD21 ASN   995      21.947  24.456  24.719  1.00  0.00           H
ATOM   1778 HD22 ASN   995      22.579  25.077  23.191  1.00  0.00           H
ATOM   1779  N   GLU   996      23.768  26.232  26.399  1.00117.65           N
ATOM   1780  CA  GLU   996      24.840  25.352  26.853  1.00117.65           C
ATOM   1781  CB  GLU   996      25.954  25.179  25.803  1.00117.65           C
ATOM   1782  CG  GLU   996      27.004  26.297  25.721  1.00117.65           C
ATOM   1783  CD  GLU   996      26.379  27.691  25.602  1.00117.65           C
ATOM   1784  OE1 GLU   996      25.417  27.797  24.815  1.00117.65           O
ATOM   1785  OE2 GLU   996      26.486  28.417  26.612  1.00117.65           O
ATOM   1786  C   GLU   996      25.359  25.745  28.244  1.00117.65           C
ATOM   1787  O   GLU   996      25.736  24.838  28.988  1.00117.65           O
ATOM   1788  H   GLU   996      23.986  26.926  25.678  1.00  0.00           H
ATOM   1789  HA  GLU   996      24.392  24.366  26.960  1.00  0.00           H
ATOM   1790  HB2 GLU   996      25.496  25.041  24.823  1.00  0.00           H
ATOM   1791  HB3 GLU   996      26.486  24.255  26.038  1.00  0.00           H
ATOM   1792  HG2 GLU   996      27.633  26.244  26.614  1.00  0.00           H
ATOM   1793  HG3 GLU   996      27.649  26.108  24.861  1.00  0.00           H
ATOM   1794  N   GLN   997      25.197  26.996  28.691  1.00106.40           N
ATOM   1795  CA  GLN   997      25.396  27.402  30.083  1.00106.40           C
ATOM   1796  CB  GLN   997      25.690  28.907  30.191  1.00106.40           C
ATOM   1797  CG  GLN   997      25.944  29.293  31.660  1.00106.40           C
ATOM   1798  CD  GLN   997      26.814  30.532  31.815  1.00106.40           C
ATOM   1799  OE1 GLN   997      28.027  30.459  31.817  1.00106.40           O
ATOM   1800  NE2 GLN   997      26.253  31.633  32.266  1.00106.40           N
ATOM   1801  C   GLN   997      24.234  26.977  30.996  1.00106.40           C
ATOM   1802  O   GLN   997      24.509  26.440  32.070  1.00106.40           O
ATOM   1803  H   GLN   997      24.980  27.720  28.008  1.00  0.00           H
ATOM   1804  HA  GLN   997      26.285  26.889  30.443  1.00  0.00           H
ATOM   1805  HB2 GLN   997      26.580  29.128  29.599  1.00  0.00           H
ATOM   1806  HB3 GLN   997      24.857  29.492  29.801  1.00  0.00           H
ATOM   1807  HG2 GLN   997      26.471  28.481  32.162  1.00  0.00           H
ATOM   1808  HG3 GLN   997      24.993  29.437  32.170  1.00  0.00           H
ATOM   1809 HE21 GLN   997      25.260  31.674  32.413  1.00  0.00           H
ATOM   1810 HE22 GLN   997      26.877  32.396  32.447  1.00  0.00           H
ATOM   1811  N   CYS   998      22.995  26.918  30.495  1.00 41.21           N
ATOM   1812  CA  CYS   998      21.890  26.209  31.166  1.00 41.21           C
ATOM   1813  CB  CYS   998      20.581  26.411  30.378  1.00 41.21           C
ATOM   1814  SG  CYS   998      20.264  28.170  30.081  1.00 41.21           S
ATOM   1815  C   CYS   998      22.219  24.709  31.364  1.00 41.21           C
ATOM   1816  O   CYS   998      22.158  24.192  32.484  1.00 41.21           O
ATOM   1817  H   CYS   998      22.806  27.383  29.610  1.00  0.00           H
ATOM   1818  HA  CYS   998      21.753  26.647  32.154  1.00  0.00           H
ATOM   1819  HB2 CYS   998      20.620  25.885  29.427  1.00  0.00           H
ATOM   1820  HB3 CYS   998      19.743  26.009  30.941  1.00  0.00           H
ATOM   1821  HG  CYS   998      19.153  28.033  29.348  1.00  0.00           H
ATOM   1822  N   GLN   999      22.893  24.103  30.382  1.00 43.66           N
ATOM   1823  CA  GLN   999      23.437  22.740  30.461  1.00 43.66           C
ATOM   1824  CB  GLN   999      23.580  22.157  29.041  1.00 43.66           C
ATOM   1825  CG  GLN   999      22.264  22.097  28.237  1.00 43.66           C
ATOM   1826  CD  GLN   999      22.515  21.986  26.734  1.00 43.66           C
ATOM   1827  OE1 GLN   999      22.470  22.946  25.984  1.00 43.66           O
ATOM   1828  NE2 GLN   999      23.014  20.862  26.264  1.00 43.66           N
ATOM   1829  C   GLN   999      24.767  22.626  31.251  1.00 43.66           C
ATOM   1830  O   GLN   999      25.193  21.514  31.549  1.00 43.66           O
ATOM   1831  H   GLN   999      22.919  24.583  29.484  1.00  0.00           H
ATOM   1832  HA  GLN   999      22.709  22.122  30.991  1.00  0.00           H
ATOM   1833  HB2 GLN   999      24.298  22.762  28.493  1.00  0.00           H
ATOM   1834  HB3 GLN   999      23.987  21.148  29.110  1.00  0.00           H
ATOM   1835  HG2 GLN   999      21.660  22.987  28.405  1.00  0.00           H
ATOM   1836  HG3 GLN   999      21.681  21.238  28.569  1.00  0.00           H
ATOM   1837 HE21 GLN   999      23.003  20.033  26.826  1.00  0.00           H
ATOM   1838 HE22 GLN   999      23.138  20.838  25.267  1.00  0.00           H
ATOM   1839  N   LYS  1000      25.462  23.727  31.599  1.00142.56           N
ATOM   1840  CA  LYS  1000      26.540  23.763  32.627  1.00142.56           C
ATOM   1841  CB  LYS  1000      27.638  24.796  32.282  1.00142.56           C
ATOM   1842  CG  LYS  1000      28.451  24.639  30.985  1.00142.56           C
ATOM   1843  CD  LYS  1000      29.021  23.240  30.685  1.00142.56           C
ATOM   1844  CE  LYS  1000      28.047  22.267  30.003  1.00142.56           C
ATOM   1845  NZ  LYS  1000      27.544  22.792  28.710  1.00142.56           N
ATOM   1846  C   LYS  1000      25.996  24.074  34.034  1.00142.56           C
ATOM   1847  O   LYS  1000      26.746  24.117  35.012  1.00142.56           O
ATOM   1848  H   LYS  1000      25.105  24.616  31.262  1.00  0.00           H
ATOM   1849  HA  LYS  1000      26.999  22.778  32.708  1.00  0.00           H
ATOM   1850  HB2 LYS  1000      28.365  24.782  33.096  1.00  0.00           H
ATOM   1851  HB3 LYS  1000      27.194  25.792  32.282  1.00  0.00           H
ATOM   1852  HG2 LYS  1000      27.871  24.997  30.141  1.00  0.00           H
ATOM   1853  HG3 LYS  1000      29.299  25.321  31.068  1.00  0.00           H
ATOM   1854  HD2 LYS  1000      29.889  23.360  30.034  1.00  0.00           H
ATOM   1855  HD3 LYS  1000      29.375  22.794  31.616  1.00  0.00           H
ATOM   1856  HE2 LYS  1000      27.210  22.074  30.677  1.00  0.00           H
ATOM   1857  HE3 LYS  1000      28.561  21.316  29.843  1.00  0.00           H
ATOM   1858  HZ1 LYS  1000      28.299  23.038  28.086  1.00  0.00           H
ATOM   1859  HZ2 LYS  1000      26.931  22.130  28.256  1.00  0.00           H
ATOM   1860  HZ3 LYS  1000      26.994  23.637  28.873  1.00  0.00           H
ATOM   1861  N   CYS  1001      24.727  24.446  34.125  1.00128.14           N
ATOM   1862  CA  CYS  1001      24.003  24.741  35.353  1.00128.14           C
ATOM   1863  CB  CYS  1001      23.165  25.988  35.056  1.00128.14           C
ATOM   1864  SG  CYS  1001      21.840  26.152  36.254  1.00128.14           S
ATOM   1865  C   CYS  1001      23.192  23.532  35.853  1.00128.14           C
ATOM   1866  O   CYS  1001      23.153  23.299  37.059  1.00128.14           O
ATOM   1867  H   CYS  1001      24.218  24.563  33.258  1.00  0.00           H
ATOM   1868  HA  CYS  1001      24.693  24.983  36.154  1.00  0.00           H
ATOM   1869  HB2 CYS  1001      23.792  26.880  35.052  1.00  0.00           H
ATOM   1870  HB3 CYS  1001      22.702  25.906  34.075  1.00  0.00           H
ATOM   1871  HG  CYS  1001      22.542  26.526  37.337  1.00  0.00           H
ATOM   1872  N   GLY  1002      22.731  22.674  34.938  1.00 39.86           N
ATOM   1873  CA  GLY  1002      21.857  21.539  35.250  1.00 39.86           C
ATOM   1874  C   GLY  1002      20.371  21.849  35.049  1.00 39.86           C
ATOM   1875  O   GLY  1002      19.530  21.225  35.691  1.00 39.86           O
ATOM   1876  H   GLY  1002      22.803  22.951  33.967  1.00  0.00           H
ATOM   1877  HA2 GLY  1002      22.009  21.216  36.279  1.00  0.00           H
ATOM   1878  HA3 GLY  1002      22.114  20.711  34.590  1.00  0.00           H
ATOM   1879  N   MET  1003      20.040  22.865  34.253  1.00 63.98           N
ATOM   1880  CA  MET  1003      18.693  23.041  33.702  0.75 63.98           C
ATOM   1881  CB  MET  1003      18.562  24.466  33.155  0.75 63.98           C
ATOM   1882  CG  MET  1003      18.694  25.539  34.248  0.75 63.98           C
ATOM   1883  SD  MET  1003      19.380  27.126  33.703  0.75 63.98           S
ATOM   1884  CE  MET  1003      18.755  28.178  35.035  0.75 63.98           C
ATOM   1885  C   MET  1003      18.455  21.995  32.598  1.00 63.98           C
ATOM   1886  O   MET  1003      19.378  21.676  31.847  1.00 63.98           O
ATOM   1887  H   MET  1003      20.786  23.331  33.754  1.00  0.00           H
ATOM   1888  HA  MET  1003      17.948  22.897  34.485  0.75  0.00           H
ATOM   1889  HB2 MET  1003      19.352  24.605  32.423  0.75  0.00           H
ATOM   1890  HB3 MET  1003      17.599  24.580  32.655  0.75  0.00           H
ATOM   1891  HG2 MET  1003      19.345  25.178  35.042  0.75  0.00           H
ATOM   1892  HG3 MET  1003      17.710  25.711  34.681  0.75  0.00           H
ATOM   1893  HE1 MET  1003      19.144  29.189  34.919  0.75  0.00           H
ATOM   1894  HE2 MET  1003      19.081  27.770  35.990  0.75  0.00           H
ATOM   1895  HE3 MET  1003      17.665  28.201  35.004  0.75  0.00           H
ATOM   1896  N   ASP  1004      17.258  21.412  32.554  1.00 62.80           N
ATOM   1897  CA  ASP  1004      16.926  20.254  31.705  1.00 62.80           C
ATOM   1898  CB  ASP  1004      15.930  19.355  32.453  1.00 62.80           C
ATOM   1899  CG  ASP  1004      16.416  18.936  33.842  1.00 62.80           C
ATOM   1900  OD1 ASP  1004      17.603  18.577  34.016  1.00 62.80           O
ATOM   1901  OD2 ASP  1004      15.611  18.970  34.799  1.00 62.80           O
ATOM   1902  C   ASP  1004      16.353  20.642  30.330  1.00 62.80           C
ATOM   1903  O   ASP  1004      16.449  19.872  29.375  1.00 62.80           O
ATOM   1904  H   ASP  1004      16.511  21.790  33.129  1.00  0.00           H
ATOM   1905  HA  ASP  1004      17.832  19.672  31.527  1.00  0.00           H
ATOM   1906  HB2 ASP  1004      14.981  19.884  32.553  1.00  0.00           H
ATOM   1907  HB3 ASP  1004      15.752  18.455  31.862  1.00  0.00           H
ATOM   1908  N   GLY  1005      15.819  21.859  30.213  1.00 36.29           N
ATOM   1909  CA  GLY  1005      15.364  22.479  28.967  1.00 36.29           C
ATOM   1910  C   GLY  1005      15.417  24.004  29.055  1.00 36.29           C
ATOM   1911  O   GLY  1005      15.830  24.556  30.080  1.00 36.29           O
ATOM   1912  H   GLY  1005      15.788  22.435  31.045  1.00  0.00           H
ATOM   1913  HA2 GLY  1005      15.994  22.155  28.139  1.00  0.00           H
ATOM   1914  HA3 GLY  1005      14.337  22.180  28.760  1.00  0.00           H
ATOM   1915  N   TYR  1006      14.983  24.698  28.001  1.00155.43           N
ATOM   1916  CA  TYR  1006      14.938  26.162  27.974  1.00155.43           C
ATOM   1917  CB  TYR  1006      16.319  26.717  27.585  1.00155.43           C
ATOM   1918  CG  TYR  1006      16.686  26.604  26.118  1.00155.43           C
ATOM   1919  CD1 TYR  1006      17.231  25.406  25.617  1.00155.43           C
ATOM   1920  CD2 TYR  1006      16.489  27.703  25.258  1.00155.43           C
ATOM   1921  CE1 TYR  1006      17.571  25.304  24.254  1.00155.43           C
ATOM   1922  CE2 TYR  1006      16.831  27.605  23.896  1.00155.43           C
ATOM   1923  CZ  TYR  1006      17.370  26.401  23.391  1.00155.43           C
ATOM   1924  OH  TYR  1006      17.707  26.291  22.081  1.00155.43           O
ATOM   1925  C   TYR  1006      13.820  26.712  27.072  1.00155.43           C
ATOM   1926  O   TYR  1006      13.342  26.022  26.177  1.00155.43           O
ATOM   1927  H   TYR  1006      14.582  24.219  27.205  1.00  0.00           H
ATOM   1928  HA  TYR  1006      14.716  26.499  28.985  1.00  0.00           H
ATOM   1929  HB2 TYR  1006      16.344  27.767  27.861  1.00  0.00           H
ATOM   1930  HB3 TYR  1006      17.089  26.223  28.178  1.00  0.00           H
ATOM   1931  HD1 TYR  1006      17.378  24.562  26.274  1.00  0.00           H
ATOM   1932  HD2 TYR  1006      16.062  28.621  25.637  1.00  0.00           H
ATOM   1933  HE1 TYR  1006      17.979  24.390  23.851  1.00  0.00           H
ATOM   1934  HE2 TYR  1006      16.672  28.446  23.238  1.00  0.00           H
ATOM   1935  HH  TYR  1006      17.512  27.093  21.593  1.00  0.00           H
ATOM   1936  N   VAL  1007      13.454  27.975  27.303  1.00 63.46           N
ATOM   1937  CA  VAL  1007      12.454  28.777  26.571  1.00 63.46           C
ATOM   1938  CB  VAL  1007      11.115  28.791  27.350  1.00 63.46           C
ATOM   1939  CG1 VAL  1007      10.174  29.957  27.033  1.00 63.46           C
ATOM   1940  CG2 VAL  1007      10.334  27.499  27.083  1.00 63.46           C
ATOM   1941  C   VAL  1007      13.012  30.189  26.361  1.00 63.46           C
ATOM   1942  O   VAL  1007      13.793  30.674  27.189  1.00 63.46           O
ATOM   1943  H   VAL  1007      13.919  28.444  28.074  1.00  0.00           H
ATOM   1944  HA  VAL  1007      12.279  28.340  25.587  1.00  0.00           H
ATOM   1945  HB  VAL  1007      11.340  28.856  28.414  1.00  0.00           H
ATOM   1946 HG21 VAL  1007      10.058  27.436  26.030  1.00  0.00           H
ATOM   1947 HG22 VAL  1007      10.941  26.633  27.332  1.00  0.00           H
ATOM   1948 HG23 VAL  1007       9.427  27.471  27.688  1.00  0.00           H
ATOM   1949 HG11 VAL  1007       9.219  29.812  27.533  1.00  0.00           H
ATOM   1950 HG12 VAL  1007       9.984  30.006  25.967  1.00  0.00           H
ATOM   1951 HG13 VAL  1007      10.602  30.899  27.375  1.00  0.00           H
ATOM   1952  N   SER  1008      12.653  30.860  25.263  1.00 77.64           N
ATOM   1953  CA  SER  1008      12.978  32.278  25.057  1.00 77.64           C
ATOM   1954  CB  SER  1008      13.195  32.586  23.576  1.00 77.64           C
ATOM   1955  OG  SER  1008      13.657  33.916  23.471  1.00 77.64           O
ATOM   1956  C   SER  1008      11.918  33.201  25.663  1.00 77.64           C
ATOM   1957  O   SER  1008      10.720  32.938  25.555  1.00 77.64           O
ATOM   1958  H   SER  1008      11.944  30.452  24.654  1.00  0.00           H
ATOM   1959  HA  SER  1008      13.919  32.503  25.551  1.00  0.00           H
ATOM   1960  HB2 SER  1008      13.947  31.907  23.172  1.00  0.00           H
ATOM   1961  HB3 SER  1008      12.260  32.465  23.026  1.00  0.00           H
ATOM   1962  HG  SER  1008      14.011  34.070  22.587  1.00  0.00           H
ATOM   1963  N   LYS  1009      12.345  34.290  26.313  1.00294.83           N
ATOM   1964  CA  LYS  1009      11.451  35.376  26.743  1.00294.83           C
ATOM   1965  CB  LYS  1009      11.965  35.997  28.049  1.00294.83           C
ATOM   1966  CG  LYS  1009      11.851  35.026  29.240  1.00294.83           C
ATOM   1967  CD  LYS  1009      12.501  35.612  30.506  1.00294.83           C
ATOM   1968  CE  LYS  1009      11.506  35.663  31.669  1.00294.83           C
ATOM   1969  NZ  LYS  1009      12.015  36.496  32.776  1.00294.83           N
ATOM   1970  C   LYS  1009      11.334  36.418  25.612  1.00294.83           C
ATOM   1971  O   LYS  1009      12.380  36.888  25.172  1.00294.83           O
ATOM   1972  H   LYS  1009      13.338  34.480  26.293  1.00  0.00           H
ATOM   1973  HA  LYS  1009      10.480  34.941  26.937  1.00  0.00           H
ATOM   1974  HB2 LYS  1009      11.377  36.888  28.273  1.00  0.00           H
ATOM   1975  HB3 LYS  1009      13.005  36.300  27.914  1.00  0.00           H
ATOM   1976  HG2 LYS  1009      12.344  34.083  29.001  1.00  0.00           H
ATOM   1977  HG3 LYS  1009      10.796  34.810  29.419  1.00  0.00           H
ATOM   1978  HD2 LYS  1009      13.354  34.993  30.792  1.00  0.00           H
ATOM   1979  HD3 LYS  1009      12.873  36.617  30.301  1.00  0.00           H
ATOM   1980  HE2 LYS  1009      10.565  36.091  31.314  1.00  0.00           H
ATOM   1981  HE3 LYS  1009      11.312  34.647  32.022  1.00  0.00           H
ATOM   1982  HZ1 LYS  1009      11.381  36.448  33.574  1.00  0.00           H
ATOM   1983  HZ2 LYS  1009      12.927  36.186  33.116  1.00  0.00           H
ATOM   1984  HZ3 LYS  1009      12.039  37.472  32.520  1.00  0.00           H
ATOM   1985  N   PRO  1010      10.137  36.953  25.283  1.00262.48           N
ATOM   1986  CA  PRO  1010       8.842  36.771  25.953  1.00262.48           C
ATOM   1987  CD  PRO  1010      10.012  37.996  24.273  1.00262.48           C
ATOM   1988  CB  PRO  1010       7.873  37.740  25.260  1.00262.48           C
ATOM   1989  CG  PRO  1010       8.790  38.811  24.675  1.00262.48           C
ATOM   1990  C   PRO  1010       8.291  35.339  25.915  1.00262.48           C
ATOM   1991  O   PRO  1010       8.273  34.692  24.874  1.00262.48           O
ATOM   1992  HA  PRO  1010       8.957  37.082  26.990  1.00  0.00           H
ATOM   1993  HD2 PRO  1010       9.849  37.533  23.298  1.00  0.00           H
ATOM   1994  HD3 PRO  1010      10.894  38.638  24.234  1.00  0.00           H
ATOM   1995  HB2 PRO  1010       7.351  37.235  24.443  1.00  0.00           H
ATOM   1996  HB3 PRO  1010       7.155  38.164  25.962  1.00  0.00           H
ATOM   1997  HG2 PRO  1010       9.064  39.531  25.448  1.00  0.00           H
ATOM   1998  HG3 PRO  1010       8.338  39.312  23.818  1.00  0.00           H
ATOM   1999  N   PHE  1011       7.857  34.849  27.080  1.00149.22           N
ATOM   2000  CA  PHE  1011       7.355  33.485  27.248  1.00149.22           C
ATOM   2001  CB  PHE  1011       7.373  33.132  28.747  1.00149.22           C
ATOM   2002  CG  PHE  1011       7.334  31.647  29.066  1.00149.22           C
ATOM   2003  CD1 PHE  1011       6.299  30.817  28.592  1.00149.22           C
ATOM   2004  CD2 PHE  1011       8.364  31.084  29.845  1.00149.22           C
ATOM   2005  CE1 PHE  1011       6.323  29.439  28.864  1.00149.22           C
ATOM   2006  CE2 PHE  1011       8.364  29.711  30.145  1.00149.22           C
ATOM   2007  CZ  PHE  1011       7.348  28.884  29.643  1.00149.22           C
ATOM   2008  C   PHE  1011       5.949  33.382  26.647  1.00149.22           C
ATOM   2009  O   PHE  1011       5.007  33.965  27.184  1.00149.22           O
ATOM   2010  H   PHE  1011       7.817  35.455  27.879  1.00  0.00           H
ATOM   2011  HA  PHE  1011       8.020  32.796  26.723  1.00  0.00           H
ATOM   2012  HB2 PHE  1011       6.538  33.621  29.252  1.00  0.00           H
ATOM   2013  HB3 PHE  1011       8.286  33.544  29.179  1.00  0.00           H
ATOM   2014  HD1 PHE  1011       5.489  31.215  28.000  1.00  0.00           H
ATOM   2015  HD2 PHE  1011       9.169  31.706  30.202  1.00  0.00           H
ATOM   2016  HE1 PHE  1011       5.561  28.796  28.458  1.00  0.00           H
ATOM   2017  HE2 PHE  1011       9.155  29.281  30.738  1.00  0.00           H
ATOM   2018  HZ  PHE  1011       7.359  27.821  29.840  1.00  0.00           H
ATOM   2019  N   GLU  1012       5.819  32.677  25.525  1.00 78.28           N
ATOM   2020  CA  GLU  1012       4.554  32.553  24.792  1.00 78.28           C
ATOM   2021  CB  GLU  1012       4.843  32.527  23.275  1.00 78.28           C
ATOM   2022  CG  GLU  1012       3.635  32.597  22.318  1.00 78.28           C
ATOM   2023  CD  GLU  1012       2.717  33.816  22.520  1.00 78.28           C
ATOM   2024  OE1 GLU  1012       2.171  33.921  23.647  1.00 78.28           O
ATOM   2025  OE2 GLU  1012       2.294  34.383  21.491  1.00 78.28           O
ATOM   2026  C   GLU  1012       3.727  31.339  25.253  1.00 78.28           C
ATOM   2027  O   GLU  1012       4.283  30.314  25.652  1.00 78.28           O
ATOM   2028  H   GLU  1012       6.632  32.214  25.154  1.00  0.00           H
ATOM   2029  HA  GLU  1012       3.971  33.445  25.017  1.00  0.00           H
ATOM   2030  HB2 GLU  1012       5.495  33.367  23.036  1.00  0.00           H
ATOM   2031  HB3 GLU  1012       5.394  31.611  23.050  1.00  0.00           H
ATOM   2032  HG2 GLU  1012       3.027  31.709  22.450  1.00  0.00           H
ATOM   2033  HG3 GLU  1012       4.008  32.557  21.290  1.00  0.00           H
ATOM   2034  N   ALA  1013       2.405  31.384  25.070  1.00 22.77           N
ATOM   2035  CA  ALA  1013       1.528  30.227  25.297  1.00 22.77           C
ATOM   2036  CB  ALA  1013       0.073  30.703  25.223  1.00 22.77           C
ATOM   2037  C   ALA  1013       1.776  29.043  24.329  1.00 22.77           C
ATOM   2038  O   ALA  1013       1.315  27.934  24.593  1.00 22.77           O
ATOM   2039  H   ALA  1013       2.015  32.237  24.664  1.00  0.00           H
ATOM   2040  HA  ALA  1013       1.714  29.849  26.303  1.00  0.00           H
ATOM   2041  HB1 ALA  1013      -0.097  31.490  25.958  1.00  0.00           H
ATOM   2042  HB2 ALA  1013      -0.137  31.088  24.223  1.00  0.00           H
ATOM   2043  HB3 ALA  1013      -0.595  29.865  25.428  1.00  0.00           H
ATOM   2044  N   GLU  1014       2.486  29.282  23.225  1.00 77.61           N
ATOM   2045  CA  GLU  1014       2.904  28.290  22.226  1.00 77.61           C
ATOM   2046  CB  GLU  1014       2.994  29.011  20.868  1.00 77.61           C
ATOM   2047  CG  GLU  1014       2.858  28.084  19.652  1.00 77.61           C
ATOM   2048  CD  GLU  1014       4.053  27.148  19.441  1.00 77.61           C
ATOM   2049  OE1 GLU  1014       5.176  27.564  19.789  1.00 77.61           O
ATOM   2050  OE2 GLU  1014       3.829  26.105  18.780  1.00 77.61           O
ATOM   2051  C   GLU  1014       4.211  27.580  22.632  1.00 77.61           C
ATOM   2052  O   GLU  1014       4.170  26.379  22.887  1.00 77.61           O
ATOM   2053  H   GLU  1014       2.779  30.232  23.070  1.00  0.00           H
ATOM   2054  HA  GLU  1014       2.135  27.521  22.149  1.00  0.00           H
ATOM   2055  HB2 GLU  1014       2.170  29.726  20.804  1.00  0.00           H
ATOM   2056  HB3 GLU  1014       3.920  29.586  20.811  1.00  0.00           H
ATOM   2057  HG2 GLU  1014       1.936  27.507  19.760  1.00  0.00           H
ATOM   2058  HG3 GLU  1014       2.749  28.710  18.763  1.00  0.00           H
ATOM   2059  N   GLN  1015       5.206  28.347  23.111  1.00 43.16           N
ATOM   2060  CA  GLN  1015       6.403  27.809  23.787  1.00 43.16           C
ATOM   2061  CB  GLN  1015       7.383  28.950  24.130  1.00 43.16           C
ATOM   2062  CG  GLN  1015       8.097  29.562  22.911  1.00 43.16           C
ATOM   2063  CD  GLN  1015       9.183  30.549  23.343  1.00 43.16           C
ATOM   2064  OE1 GLN  1015      10.338  30.200  23.552  1.00 43.16           O
ATOM   2065  NE2 GLN  1015       8.820  31.766  23.692  1.00 43.16           N
ATOM   2066  C   GLN  1015       6.062  27.017  25.063  1.00 43.16           C
ATOM   2067  O   GLN  1015       6.739  26.041  25.383  1.00 43.16           O
ATOM   2068  H   GLN  1015       5.164  29.334  22.926  1.00  0.00           H
ATOM   2069  HA  GLN  1015       6.899  27.114  23.107  1.00  0.00           H
ATOM   2070  HB2 GLN  1015       8.152  28.544  24.790  1.00  0.00           H
ATOM   2071  HB3 GLN  1015       6.854  29.733  24.676  1.00  0.00           H
ATOM   2072  HG2 GLN  1015       8.564  28.766  22.331  1.00  0.00           H
ATOM   2073  HG3 GLN  1015       7.372  30.070  22.274  1.00  0.00           H
ATOM   2074 HE21 GLN  1015       7.924  32.137  23.441  1.00  0.00           H
ATOM   2075 HE22 GLN  1015       9.519  32.346  24.148  1.00  0.00           H
ATOM   2076  N   LEU  1016       4.966  27.368  25.751  1.00100.40           N
ATOM   2077  CA  LEU  1016       4.420  26.574  26.858  1.00100.40           C
ATOM   2078  CB  LEU  1016       3.266  27.364  27.515  1.00100.40           C
ATOM   2079  CG  LEU  1016       2.687  26.733  28.797  1.00100.40           C
ATOM   2080  CD1 LEU  1016       3.717  26.624  29.924  1.00100.40           C
ATOM   2081  CD2 LEU  1016       1.524  27.593  29.302  1.00100.40           C
ATOM   2082  C   LEU  1016       3.936  25.182  26.413  1.00100.40           C
ATOM   2083  O   LEU  1016       3.947  24.256  27.217  1.00100.40           O
ATOM   2084  H   LEU  1016       4.484  28.211  25.466  1.00  0.00           H
ATOM   2085  HA  LEU  1016       5.218  26.416  27.587  1.00  0.00           H
ATOM   2086  HB2 LEU  1016       3.591  28.378  27.732  1.00  0.00           H
ATOM   2087  HB3 LEU  1016       2.459  27.435  26.791  1.00  0.00           H
ATOM   2088  HG  LEU  1016       2.290  25.743  28.579  1.00  0.00           H
ATOM   2089 HD21 LEU  1016       0.769  27.676  28.521  1.00  0.00           H
ATOM   2090 HD22 LEU  1016       1.082  27.118  30.176  1.00  0.00           H
ATOM   2091 HD23 LEU  1016       1.888  28.585  29.564  1.00  0.00           H
ATOM   2092 HD11 LEU  1016       3.250  26.221  30.821  1.00  0.00           H
ATOM   2093 HD12 LEU  1016       4.511  25.933  29.634  1.00  0.00           H
ATOM   2094 HD13 LEU  1016       4.154  27.597  30.140  1.00  0.00           H
ATOM   2095  N   TYR  1017       3.376  25.052  25.209  1.00 94.83           N
ATOM   2096  CA  TYR  1017       2.701  23.832  24.777  1.00 94.83           C
ATOM   2097  CB  TYR  1017       1.816  24.109  23.549  1.00 94.83           C
ATOM   2098  CG  TYR  1017       0.962  22.911  23.181  1.00 94.83           C
ATOM   2099  CD1 TYR  1017       1.527  21.868  22.421  1.00 94.83           C
ATOM   2100  CD2 TYR  1017      -0.348  22.786  23.691  1.00 94.83           C
ATOM   2101  CE1 TYR  1017       0.813  20.672  22.226  1.00 94.83           C
ATOM   2102  CE2 TYR  1017      -1.060  21.585  23.502  1.00 94.83           C
ATOM   2103  CZ  TYR  1017      -0.475  20.522  22.784  1.00 94.83           C
ATOM   2104  OH  TYR  1017      -1.153  19.352  22.648  1.00 94.83           O
ATOM   2105  C   TYR  1017       3.676  22.675  24.541  1.00 94.83           C
ATOM   2106  O   TYR  1017       3.466  21.593  25.094  1.00 94.83           O
ATOM   2107  H   TYR  1017       3.476  25.802  24.535  1.00  0.00           H
ATOM   2108  HA  TYR  1017       2.055  23.508  25.587  1.00  0.00           H
ATOM   2109  HB2 TYR  1017       1.173  24.963  23.762  1.00  0.00           H
ATOM   2110  HB3 TYR  1017       2.446  24.373  22.698  1.00  0.00           H
ATOM   2111  HD1 TYR  1017       2.529  21.964  22.021  1.00  0.00           H
ATOM   2112  HD2 TYR  1017      -0.791  23.602  24.240  1.00  0.00           H
ATOM   2113  HE1 TYR  1017       1.283  19.865  21.681  1.00  0.00           H
ATOM   2114  HE2 TYR  1017      -2.045  21.455  23.921  1.00  0.00           H
ATOM   2115  HH  TYR  1017      -0.542  18.645  22.420  1.00  0.00           H
ATOM   2116  N   GLU  1018       4.759  22.902  23.794  1.00 65.24           N
ATOM   2117  CA  GLU  1018       5.783  21.874  23.540  1.00 65.24           C
ATOM   2118  CB  GLU  1018       6.740  22.354  22.434  1.00 65.24           C
ATOM   2119  CG  GLU  1018       6.190  22.094  21.025  1.00 65.24           C
ATOM   2120  CD  GLU  1018       6.128  20.590  20.710  1.00 65.24           C
ATOM   2121  OE1 GLU  1018       5.049  19.997  20.944  1.00 65.24           O
ATOM   2122  OE2 GLU  1018       7.207  20.001  20.473  1.00 65.24           O
ATOM   2123  C   GLU  1018       6.577  21.518  24.802  1.00 65.24           C
ATOM   2124  O   GLU  1018       6.816  20.339  25.063  1.00 65.24           O
ATOM   2125  H   GLU  1018       4.871  23.811  23.361  1.00  0.00           H
ATOM   2126  HA  GLU  1018       5.300  20.953  23.212  1.00  0.00           H
ATOM   2127  HB2 GLU  1018       7.697  21.838  22.529  1.00  0.00           H
ATOM   2128  HB3 GLU  1018       6.931  23.423  22.556  1.00  0.00           H
ATOM   2129  HG2 GLU  1018       5.197  22.542  20.936  1.00  0.00           H
ATOM   2130  HG3 GLU  1018       6.844  22.588  20.301  1.00  0.00           H
ATOM   2131  N   GLU  1019       6.831  22.495  25.682  1.00 73.58           N
ATOM   2132  CA  GLU  1019       7.432  22.236  26.994  1.00 73.58           C
ATOM   2133  CB  GLU  1019       7.746  23.567  27.694  1.00 73.58           C
ATOM   2134  CG  GLU  1019       8.656  23.428  28.925  1.00 73.58           C
ATOM   2135  CD  GLU  1019       7.995  22.988  30.246  1.00 73.58           C
ATOM   2136  OE1 GLU  1019       6.747  23.033  30.335  1.00 73.58           O
ATOM   2137  OE2 GLU  1019       8.751  22.896  31.239  1.00 73.58           O
ATOM   2138  C   GLU  1019       6.537  21.338  27.850  1.00 73.58           C
ATOM   2139  O   GLU  1019       6.935  20.221  28.183  1.00 73.58           O
ATOM   2140  H   GLU  1019       6.575  23.444  25.440  1.00  0.00           H
ATOM   2141  HA  GLU  1019       8.368  21.700  26.835  1.00  0.00           H
ATOM   2142  HB2 GLU  1019       8.282  24.190  26.978  1.00  0.00           H
ATOM   2143  HB3 GLU  1019       6.827  24.095  27.955  1.00  0.00           H
ATOM   2144  HG2 GLU  1019       9.083  24.417  29.085  1.00  0.00           H
ATOM   2145  HG3 GLU  1019       9.481  22.752  28.682  1.00  0.00           H
ATOM   2146  N   VAL  1020       5.257  21.694  27.988  1.00 52.01           N
ATOM   2147  CA  VAL  1020       4.334  20.943  28.843  1.00 52.01           C
ATOM   2148  CB  VAL  1020       3.042  21.739  29.085  1.00 52.01           C
ATOM   2149  CG1 VAL  1020       1.951  20.887  29.741  1.00 52.01           C
ATOM   2150  CG2 VAL  1020       3.317  22.927  30.015  1.00 52.01           C
ATOM   2151  C   VAL  1020       4.043  19.545  28.295  1.00 52.01           C
ATOM   2152  O   VAL  1020       4.061  18.575  29.056  1.00 52.01           O
ATOM   2153  H   VAL  1020       4.976  22.615  27.668  1.00  0.00           H
ATOM   2154  HA  VAL  1020       4.835  20.817  29.797  1.00  0.00           H
ATOM   2155  HB  VAL  1020       2.656  22.103  28.134  1.00  0.00           H
ATOM   2156 HG11 VAL  1020       1.572  20.153  29.029  1.00  0.00           H
ATOM   2157 HG12 VAL  1020       1.136  21.525  30.061  1.00  0.00           H
ATOM   2158 HG13 VAL  1020       2.365  20.362  30.600  1.00  0.00           H
ATOM   2159 HG21 VAL  1020       3.542  22.577  31.022  1.00  0.00           H
ATOM   2160 HG22 VAL  1020       2.457  23.592  30.023  1.00  0.00           H
ATOM   2161 HG23 VAL  1020       4.179  23.491  29.658  1.00  0.00           H
ATOM   2162  N   SER  1021       3.933  19.414  26.971  1.00 74.83           N
ATOM   2163  CA  SER  1021       3.747  18.130  26.279  1.00 74.83           C
ATOM   2164  CB  SER  1021       3.415  18.369  24.802  1.00 74.83           C
ATOM   2165  OG  SER  1021       2.269  19.193  24.693  1.00 74.83           O
ATOM   2166  C   SER  1021       4.960  17.193  26.376  1.00 74.83           C
ATOM   2167  O   SER  1021       4.833  15.995  26.115  1.00 74.83           O
ATOM   2168  H   SER  1021       4.016  20.253  26.405  1.00  0.00           H
ATOM   2169  HA  SER  1021       2.904  17.614  26.739  1.00  0.00           H
ATOM   2170  HB2 SER  1021       3.210  17.414  24.320  1.00  0.00           H
ATOM   2171  HB3 SER  1021       4.258  18.847  24.295  1.00  0.00           H
ATOM   2172  HG  SER  1021       2.607  20.109  24.688  1.00  0.00           H
ATOM   2173  N   ARG  1022       6.119  17.702  26.819  1.00112.50           N
ATOM   2174  CA  ARG  1022       7.360  16.944  27.009  1.00112.50           C
ATOM   2175  CB  ARG  1022       8.428  17.644  26.147  1.00112.50           C
ATOM   2176  CG  ARG  1022       9.848  17.095  26.302  1.00112.50           C
ATOM   2177  CD  ARG  1022       9.964  15.592  25.996  1.00112.50           C
ATOM   2178  NE  ARG  1022      11.060  14.993  26.774  1.00112.50           N
ATOM   2179  CZ  ARG  1022      12.349  15.109  26.532  1.00112.50           C
ATOM   2180  NH1 ARG  1022      12.796  15.689  25.453  1.00112.50           N
ATOM   2181  NH2 ARG  1022      13.220  14.659  27.389  1.00112.50           N
ATOM   2182  C   ARG  1022       7.779  16.770  28.481  1.00112.50           C
ATOM   2183  O   ARG  1022       8.518  15.826  28.777  1.00112.50           O
ATOM   2184  H   ARG  1022       6.155  18.710  26.962  1.00  0.00           H
ATOM   2185  HA  ARG  1022       7.188  15.937  26.629  1.00  0.00           H
ATOM   2186  HB2 ARG  1022       8.454  18.705  26.405  1.00  0.00           H
ATOM   2187  HB3 ARG  1022       8.132  17.572  25.099  1.00  0.00           H
ATOM   2188  HG2 ARG  1022      10.514  17.647  25.638  1.00  0.00           H
ATOM   2189  HG3 ARG  1022      10.174  17.286  27.325  1.00  0.00           H
ATOM   2190  HD2 ARG  1022       9.048  15.077  26.284  1.00  0.00           H
ATOM   2191  HD3 ARG  1022      10.099  15.438  24.924  1.00  0.00           H
ATOM   2192  HE  ARG  1022      10.777  14.610  27.664  1.00  0.00           H
ATOM   2193 HH11 ARG  1022      12.117  16.080  24.820  1.00  0.00           H
ATOM   2194 HH12 ARG  1022      13.774  15.831  25.301  1.00  0.00           H
ATOM   2195 HH21 ARG  1022      12.892  14.276  28.259  1.00  0.00           H
ATOM   2196 HH22 ARG  1022      14.198  14.812  27.239  1.00  0.00           H
ATOM   2197  N   PHE  1023       7.394  17.690  29.367  1.00124.93           N
ATOM   2198  CA  PHE  1023       7.840  17.746  30.766  1.00124.93           C
ATOM   2199  CB  PHE  1023       8.228  19.197  31.126  1.00124.93           C
ATOM   2200  CG  PHE  1023       9.638  19.595  30.700  1.00124.93           C
ATOM   2201  CD1 PHE  1023      10.028  19.584  29.347  1.00124.93           C
ATOM   2202  CD2 PHE  1023      10.581  19.970  31.676  1.00124.93           C
ATOM   2203  CE1 PHE  1023      11.354  19.879  28.982  1.00124.93           C
ATOM   2204  CE2 PHE  1023      11.909  20.265  31.317  1.00124.93           C
ATOM   2205  CZ  PHE  1023      12.301  20.200  29.970  1.00124.93           C
ATOM   2206  C   PHE  1023       6.832  17.166  31.776  1.00124.93           C
ATOM   2207  O   PHE  1023       7.258  16.692  32.829  1.00124.93           O
ATOM   2208  H   PHE  1023       6.900  18.500  29.007  1.00  0.00           H
ATOM   2209  HA  PHE  1023       8.738  17.138  30.874  1.00  0.00           H
ATOM   2210  HB2 PHE  1023       7.508  19.894  30.698  1.00  0.00           H
ATOM   2211  HB3 PHE  1023       8.163  19.306  32.210  1.00  0.00           H
ATOM   2212  HD1 PHE  1023       9.302  19.366  28.581  1.00  0.00           H
ATOM   2213  HD2 PHE  1023      10.271  20.057  32.705  1.00  0.00           H
ATOM   2214  HE1 PHE  1023      11.638  19.877  27.941  1.00  0.00           H
ATOM   2215  HE2 PHE  1023      12.618  20.560  32.076  1.00  0.00           H
ATOM   2216  HZ  PHE  1023      13.321  20.420  29.694  1.00  0.00           H
ATOM   2217  N   PHE  1024       5.533  17.119  31.458  1.00104.50           N
ATOM   2218  CA  PHE  1024       4.481  16.702  32.399  1.00104.50           C
ATOM   2219  CB  PHE  1024       3.437  17.824  32.524  1.00104.50           C
ATOM   2220  CG  PHE  1024       3.930  19.049  33.269  1.00104.50           C
ATOM   2221  CD1 PHE  1024       4.669  20.034  32.594  1.00104.50           C
ATOM   2222  CD2 PHE  1024       3.639  19.212  34.636  1.00104.50           C
ATOM   2223  CE1 PHE  1024       5.068  21.205  33.256  1.00104.50           C
ATOM   2224  CE2 PHE  1024       4.041  20.380  35.307  1.00104.50           C
ATOM   2225  CZ  PHE  1024       4.735  21.386  34.609  1.00104.50           C
ATOM   2226  C   PHE  1024       3.836  15.344  32.069  1.00104.50           C
ATOM   2227  O   PHE  1024       4.142  14.691  31.071  1.00104.50           O
ATOM   2228  H   PHE  1024       5.241  17.473  30.555  1.00  0.00           H
ATOM   2229  HA  PHE  1024       4.924  16.582  33.389  1.00  0.00           H
ATOM   2230  HB2 PHE  1024       3.105  18.116  31.528  1.00  0.00           H
ATOM   2231  HB3 PHE  1024       2.558  17.453  33.051  1.00  0.00           H
ATOM   2232  HD1 PHE  1024       4.949  19.879  31.567  1.00  0.00           H
ATOM   2233  HD2 PHE  1024       3.112  18.438  35.171  1.00  0.00           H
ATOM   2234  HE1 PHE  1024       5.649  21.952  32.722  1.00  0.00           H
ATOM   2235  HE2 PHE  1024       3.830  20.500  36.358  1.00  0.00           H
ATOM   2236  HZ  PHE  1024       5.051  22.284  35.119  1.00  0.00           H
ATOM   2237  N   GLN  1025       2.974  14.894  32.988  1.00 72.53           N
ATOM   2238  CA  GLN  1025       2.186  13.656  32.973  1.00 72.53           C
ATOM   2239  CB  GLN  1025       3.095  12.488  33.431  1.00 72.53           C
ATOM   2240  CG  GLN  1025       3.300  12.517  34.956  1.00 72.53           C
ATOM   2241  CD  GLN  1025       4.489  11.784  35.556  1.00 72.53           C
ATOM   2242  OE1 GLN  1025       4.634  11.773  36.772  1.00 72.53           O
ATOM   2243  NE2 GLN  1025       5.319  11.099  34.800  1.00 72.53           N
ATOM   2244  C   GLN  1025       0.910  13.841  33.834  1.00 72.53           C
ATOM   2245  O   GLN  1025       0.840  14.890  34.521  1.00 72.53           O
ATOM   2246  OXT GLN  1025       0.319  12.810  34.208  1.00 72.53           O
ATOM   2247  H   GLN  1025       2.723  15.518  33.741  1.00  0.00           H
ATOM   2248  HA  GLN  1025       1.864  13.460  31.951  1.00  0.00           H
ATOM   2249  HB2 GLN  1025       2.638  11.538  33.150  1.00  0.00           H
ATOM   2250  HB3 GLN  1025       4.053  12.567  32.918  1.00  0.00           H
ATOM   2251  HG2 GLN  1025       2.418  12.063  35.400  1.00  0.00           H
ATOM   2252  HG3 GLN  1025       3.388  13.556  35.276  1.00  0.00           H
ATOM   2253 HE21 GLN  1025       5.219  11.130  33.800  1.00  0.00           H
ATOM   2254 HE22 GLN  1025       6.089  10.656  35.262  1.00  0.00           H
TER    2255      GLN  1025
HETATM 2256 MG   MG    145      14.994  37.875  36.842  1.00 16.29          Mg
END
