# Supplementary material for: Cytokinin perception in potato: new features of canonical players
Source: J Exp Bot. 2018 May 24;69(16):3839–53. doi: 10.1093/jxb/ery199 (PMC6054150; doi:10.1093/jxb/ery199)
Supplement: Supplementary Dataset S1 [file ery199_suppl_supplementary_dataset_s1.zip › Supplementary_File/05_REC-domain/StHK4_RD.pdb]

EXPDTA    THEORETICAL MODEL, MODELLER 9.19 2018/03/27 18:54:52
REMARK   6 MODELLER OBJECTIVE FUNCTION:      4336.8062
REMARK   6 MODELLER BEST TEMPLATE % SEQ ID:  38.194
REMARK   6 SEQUENCE: StHK4
REMARK   6 ALIGNMENT: query-mult.ali
REMARK   6 DOPE score: -14379.25195
REMARK   6 GA341 score: 1.00000
REMARK   6 TEMPLATE: 4EUKA 776:A - 922:A MODELS 3: - 143: AT 34.6%
REMARK   6 TEMPLATE: 3MMNA 982:A - 1:A MODELS 1: - 144: AT 37.5%
HELIX    1   1 ARG    856  PHE    869  1                                  14
HELIX    2   2 GLY    879  GLN    887  1                                   9
HELIX    3   3 GLY    906  ILE    919  1                                  14
HELIX    4   4 GLN    923  VAL    927  1                                   5
HELIX    5   5 ILE    951  ALA    953  1                                   3
HELIX    6   6 LEU    955  CYS    961  1                                   7
HELIX    7   7 GLU    973  PHE    984  1                                  12
SHEET    1   1 1 ILE   849  VAL   852  0
SHEET    2   2 1 GLU   874  ALA   876  0
SHEET    3   3 1 ALA   894  ASP   898  0
SHEET    4   4 1 ILE   943  THR   947  0
SHEET    5   5 1 GLY   965  SER   968  0
ATOM      1  N   MET   847      -2.903  22.278  41.101  1.00185.86           N
ATOM      2  CA  MET   847      -1.484  22.048  40.773  1.00185.86           C
ATOM      3  CB  MET   847      -1.188  22.360  39.299  1.00185.86           C
ATOM      4  CG  MET   847      -1.561  21.188  38.384  1.00185.86           C
ATOM      5  SD  MET   847      -3.279  20.615  38.525  1.00185.86           S
ATOM      6  CE  MET   847      -3.436  19.764  36.927  1.00185.86           C
ATOM      7  C   MET   847      -0.648  22.912  41.695  1.00185.86           C
ATOM      8  O   MET   847      -0.950  24.096  41.801  1.00185.86           O
ATOM      9  HA  MET   847      -1.236  21.006  40.961  1.00  0.00           H
ATOM     10  HB2 MET   847      -1.738  23.251  38.996  1.00  0.00           H
ATOM     11  HB3 MET   847      -0.125  22.563  39.171  1.00  0.00           H
ATOM     12  HG2 MET   847      -1.383  21.499  37.354  1.00  0.00           H
ATOM     13  HG3 MET   847      -0.899  20.347  38.592  1.00  0.00           H
ATOM     14  H1  MET   847      -3.082  22.013  42.059  1.00  0.00           H
ATOM     15  H2  MET   847      -3.488  21.742  40.472  1.00  0.00           H
ATOM     16  H3  MET   847      -3.105  23.264  40.998  1.00  0.00           H
ATOM     17  HE1 MET   847      -4.431  19.332  36.825  1.00  0.00           H
ATOM     18  HE2 MET   847      -2.686  18.977  36.840  1.00  0.00           H
ATOM     19  HE3 MET   847      -3.288  20.475  36.116  1.00  0.00           H
ATOM     20  N   LYS   848       0.251  22.297  42.467  1.00163.94           N
ATOM     21  CA  LYS   848       1.123  22.964  43.451  1.00163.94           C
ATOM     22  CB  LYS   848       1.607  21.962  44.520  1.00163.94           C
ATOM     23  CG  LYS   848       2.291  20.720  43.933  0.75163.94           C
ATOM     24  CD  LYS   848       2.776  19.737  45.001  0.75163.94           C
ATOM     25  CE  LYS   848       3.580  18.610  44.346  1.00163.94           C
ATOM     26  NZ  LYS   848       2.817  17.838  43.340  1.00163.94           N
ATOM     27  C   LYS   848       2.276  23.686  42.756  1.00163.94           C
ATOM     28  O   LYS   848       2.921  23.118  41.877  1.00163.94           O
ATOM     29  H   LYS   848       0.456  21.325  42.237  1.00  0.00           H
ATOM     30  HA  LYS   848       0.523  23.716  43.967  1.00  0.00           H
ATOM     31  HB2 LYS   848       2.296  22.469  45.197  1.00  0.00           H
ATOM     32  HB3 LYS   848       0.748  21.628  45.101  1.00  0.00           H
ATOM     33  HG2 LYS   848       1.573  20.195  43.312  0.75  0.00           H
ATOM     34  HG3 LYS   848       3.137  21.022  43.321  0.75  0.00           H
ATOM     35  HD2 LYS   848       3.426  20.262  45.703  0.75  0.00           H
ATOM     36  HD3 LYS   848       1.924  19.327  45.545  0.75  0.00           H
ATOM     37  HE2 LYS   848       3.979  17.946  45.119  1.00  0.00           H
ATOM     38  HE3 LYS   848       4.428  19.066  43.839  1.00  0.00           H
ATOM     39  HZ1 LYS   848       3.420  17.161  42.895  1.00  0.00           H
ATOM     40  HZ2 LYS   848       1.993  17.402  43.718  1.00  0.00           H
ATOM     41  HZ3 LYS   848       2.527  18.432  42.553  1.00  0.00           H
ATOM     42  N   ILE   849       2.571  24.920  43.165  1.00153.02           N
ATOM     43  CA  ILE   849       3.436  25.844  42.407  1.00153.02           C
ATOM     44  CB  ILE   849       2.571  26.898  41.666  1.00153.02           C
ATOM     45  CG1 ILE   849       1.541  26.272  40.701  1.00153.02           C
ATOM     46  CG2 ILE   849       3.410  27.937  40.901  1.00153.02           C
ATOM     47  CD1 ILE   849       2.119  25.472  39.529  1.00153.02           C
ATOM     48  C   ILE   849       4.499  26.487  43.303  1.00153.02           C
ATOM     49  O   ILE   849       4.208  26.855  44.442  1.00153.02           O
ATOM     50  H   ILE   849       2.032  25.298  43.926  1.00  0.00           H
ATOM     51  HA  ILE   849       3.985  25.276  41.658  1.00  0.00           H
ATOM     52  HB  ILE   849       2.001  27.436  42.421  1.00  0.00           H
ATOM     53 HG12 ILE   849       0.909  27.062  40.292  1.00  0.00           H
ATOM     54 HG13 ILE   849       0.886  25.619  41.268  1.00  0.00           H
ATOM     55 HD11 ILE   849       2.861  24.759  39.871  1.00  0.00           H
ATOM     56 HD12 ILE   849       2.571  26.154  38.813  1.00  0.00           H
ATOM     57 HD13 ILE   849       1.319  24.915  39.044  1.00  0.00           H
ATOM     58 HG21 ILE   849       2.753  28.594  40.331  1.00  0.00           H
ATOM     59 HG22 ILE   849       3.982  28.553  41.594  1.00  0.00           H
ATOM     60 HG23 ILE   849       4.095  27.436  40.214  1.00  0.00           H
ATOM     61  N   LEU   850       5.684  26.738  42.739  1.00166.99           N
ATOM     62  CA  LEU   850       6.786  27.470  43.376  1.00166.99           C
ATOM     63  CB  LEU   850       7.996  26.514  43.442  1.00166.99           C
ATOM     64  CG  LEU   850       9.212  26.889  44.310  1.00166.99           C
ATOM     65  CD1 LEU   850      10.058  28.020  43.739  1.00166.99           C
ATOM     66  CD2 LEU   850       8.830  27.273  45.735  1.00166.99           C
ATOM     67  C   LEU   850       7.068  28.787  42.634  1.00166.99           C
ATOM     68  O   LEU   850       7.260  28.789  41.421  1.00166.99           O
ATOM     69  H   LEU   850       5.831  26.401  41.795  1.00  0.00           H
ATOM     70  HA  LEU   850       6.493  27.717  44.395  1.00  0.00           H
ATOM     71  HB2 LEU   850       8.344  26.312  42.427  1.00  0.00           H
ATOM     72  HB3 LEU   850       7.630  25.571  43.840  1.00  0.00           H
ATOM     73  HG  LEU   850       9.853  26.008  44.361  1.00  0.00           H
ATOM     74 HD21 LEU   850       8.231  28.180  45.746  1.00  0.00           H
ATOM     75 HD22 LEU   850       9.732  27.429  46.320  1.00  0.00           H
ATOM     76 HD23 LEU   850       8.269  26.455  46.189  1.00  0.00           H
ATOM     77 HD11 LEU   850      11.001  28.069  44.283  1.00  0.00           H
ATOM     78 HD12 LEU   850       9.542  28.971  43.830  1.00  0.00           H
ATOM     79 HD13 LEU   850      10.275  27.824  42.691  1.00  0.00           H
ATOM     80  N   VAL   851       7.093  29.913  43.349  1.00 68.15           N
ATOM     81  CA  VAL   851       7.380  31.260  42.811  1.00 68.15           C
ATOM     82  CB  VAL   851       6.206  32.219  43.108  1.00 68.15           C
ATOM     83  CG1 VAL   851       6.445  33.640  42.576  1.00 68.15           C
ATOM     84  CG2 VAL   851       4.878  31.722  42.522  1.00 68.15           C
ATOM     85  C   VAL   851       8.680  31.810  43.398  1.00 68.15           C
ATOM     86  O   VAL   851       8.822  31.857  44.619  1.00 68.15           O
ATOM     87  H   VAL   851       6.821  29.847  44.324  1.00  0.00           H
ATOM     88  HA  VAL   851       7.509  31.200  41.730  1.00  0.00           H
ATOM     89  HB  VAL   851       6.082  32.289  44.186  1.00  0.00           H
ATOM     90 HG21 VAL   851       4.082  32.426  42.766  1.00  0.00           H
ATOM     91 HG22 VAL   851       4.954  31.619  41.438  1.00  0.00           H
ATOM     92 HG23 VAL   851       4.614  30.756  42.954  1.00  0.00           H
ATOM     93 HG11 VAL   851       5.575  34.261  42.787  1.00  0.00           H
ATOM     94 HG12 VAL   851       7.309  34.087  43.062  1.00  0.00           H
ATOM     95 HG13 VAL   851       6.611  33.613  41.497  1.00  0.00           H
ATOM     96  N   VAL   852       9.538  32.415  42.570  1.00 77.24           N
ATOM     97  CA  VAL   852      10.803  33.031  43.019  1.00 77.24           C
ATOM     98  CB  VAL   852      12.041  32.178  42.656  1.00 77.24           C
ATOM     99  CG1 VAL   852      13.243  32.577  43.523  1.00 77.24           C
ATOM    100  CG2 VAL   852      11.816  30.677  42.835  1.00 77.24           C
ATOM    101  C   VAL   852      10.966  34.453  42.486  1.00 77.24           C
ATOM    102  O   VAL   852      11.113  34.652  41.282  1.00 77.24           O
ATOM    103  H   VAL   852       9.395  32.301  41.572  1.00  0.00           H
ATOM    104  HA  VAL   852      10.780  33.100  44.101  1.00  0.00           H
ATOM    105  HB  VAL   852      12.301  32.344  41.611  1.00  0.00           H
ATOM    106 HG21 VAL   852      12.752  30.138  42.696  1.00  0.00           H
ATOM    107 HG22 VAL   852      11.429  30.478  43.829  1.00  0.00           H
ATOM    108 HG23 VAL   852      11.110  30.315  42.085  1.00  0.00           H
ATOM    109 HG11 VAL   852      14.132  32.054  43.173  1.00  0.00           H
ATOM    110 HG12 VAL   852      13.067  32.319  44.565  1.00  0.00           H
ATOM    111 HG13 VAL   852      13.421  33.647  43.451  1.00  0.00           H
ATOM    112  N   ASP   853      11.060  35.426  43.403  1.00 93.15           N
ATOM    113  CA  ASP   853      11.629  36.764  43.144  1.00 93.15           C
ATOM    114  CB  ASP   853      10.672  37.645  42.295  1.00 93.15           C
ATOM    115  CG  ASP   853      11.334  38.899  41.695  1.00 93.15           C
ATOM    116  OD1 ASP   853      12.494  39.247  42.049  1.00 93.15           O
ATOM    117  OD2 ASP   853      10.735  39.515  40.782  1.00 93.15           O
ATOM    118  C   ASP   853      12.016  37.491  44.451  1.00 93.15           C
ATOM    119  O   ASP   853      11.163  37.759  45.298  1.00 93.15           O
ATOM    120  H   ASP   853      11.021  35.109  44.362  1.00  0.00           H
ATOM    121  HA  ASP   853      12.542  36.610  42.567  1.00  0.00           H
ATOM    122  HB2 ASP   853      10.292  37.052  41.467  1.00  0.00           H
ATOM    123  HB3 ASP   853       9.810  37.937  42.902  1.00  0.00           H
ATOM    124  N   ASP   854      13.240  38.011  44.512  1.00 73.23           N
ATOM    125  CA  ASP   854      13.769  38.955  45.511  1.00 73.23           C
ATOM    126  CB  ASP   854      15.150  39.491  45.056  1.00 73.23           C
ATOM    127  CG  ASP   854      15.354  39.666  43.547  1.00 73.23           C
ATOM    128  OD1 ASP   854      14.747  40.547  42.890  1.00 73.23           O
ATOM    129  OD2 ASP   854      15.310  38.663  42.814  1.00 73.23           O
ATOM    130  C   ASP   854      12.816  40.128  45.790  1.00 73.23           C
ATOM    131  O   ASP   854      12.531  40.449  46.950  1.00 73.23           O
ATOM    132  H   ASP   854      13.933  37.587  43.908  1.00  0.00           H
ATOM    133  HA  ASP   854      13.923  38.431  46.458  1.00  0.00           H
ATOM    134  HB2 ASP   854      15.894  38.755  45.376  1.00  0.00           H
ATOM    135  HB3 ASP   854      15.362  40.438  45.551  1.00  0.00           H
ATOM    136  N   ASN   855      12.194  40.692  44.747  1.00 61.49           N
ATOM    137  CA  ASN   855      11.233  41.771  44.936  1.00 61.49           C
ATOM    138  CB  ASN   855      10.995  42.574  43.648  1.00 61.49           C
ATOM    139  CG  ASN   855      10.291  43.891  43.950  1.00 61.49           C
ATOM    140  OD1 ASN   855       9.982  44.220  45.088  1.00 61.49           O
ATOM    141  ND2 ASN   855       9.964  44.668  42.951  1.00 61.49           N
ATOM    142  C   ASN   855       9.934  41.262  45.581  1.00 61.49           C
ATOM    143  O   ASN   855       9.126  40.547  44.981  1.00 61.49           O
ATOM    144  H   ASN   855      12.386  40.339  43.819  1.00  0.00           H
ATOM    145  HA  ASN   855      11.697  42.462  45.641  1.00  0.00           H
ATOM    146  HB2 ASN   855      10.396  41.991  42.954  1.00  0.00           H
ATOM    147  HB3 ASN   855      11.950  42.801  43.180  1.00  0.00           H
ATOM    148 HD21 ASN   855       9.945  44.293  42.016  1.00  0.00           H
ATOM    149 HD22 ASN   855       9.445  45.499  43.164  1.00  0.00           H
ATOM    150  N   ARG   856       9.671  41.792  46.778  1.00 90.93           N
ATOM    151  CA  ARG   856       8.549  41.413  47.635  1.00 90.93           C
ATOM    152  CB  ARG   856       8.693  42.059  49.028  1.00 90.93           C
ATOM    153  CG  ARG   856       9.927  41.613  49.844  1.00 90.93           C
ATOM    154  CD  ARG   856      11.228  42.350  49.475  1.00 90.93           C
ATOM    155  NE  ARG   856      12.364  41.947  50.330  1.00 90.93           N
ATOM    156  CZ  ARG   856      13.431  42.672  50.623  1.00 90.93           C
ATOM    157  NH1 ARG   856      13.555  43.915  50.244  1.00 90.93           N
ATOM    158  NH2 ARG   856      14.402  42.162  51.325  1.00 90.93           N
ATOM    159  C   ARG   856       7.198  41.752  47.003  1.00 90.93           C
ATOM    160  O   ARG   856       6.267  40.973  47.172  1.00 90.93           O
ATOM    161  H   ARG   856      10.352  42.447  47.126  1.00  0.00           H
ATOM    162  HA  ARG   856       8.556  40.329  47.748  1.00  0.00           H
ATOM    163  HB2 ARG   856       8.688  43.148  48.935  1.00  0.00           H
ATOM    164  HB3 ARG   856       7.808  41.783  49.605  1.00  0.00           H
ATOM    165  HG2 ARG   856      10.066  40.538  49.732  1.00  0.00           H
ATOM    166  HG3 ARG   856       9.719  41.819  50.895  1.00  0.00           H
ATOM    167  HD2 ARG   856      11.499  42.124  48.446  1.00  0.00           H
ATOM    168  HD3 ARG   856      11.049  43.422  49.560  1.00  0.00           H
ATOM    169  HE  ARG   856      12.404  40.977  50.596  1.00  0.00           H
ATOM    170 HH11 ARG   856      12.853  44.310  49.648  1.00  0.00           H
ATOM    171 HH12 ARG   856      14.389  44.430  50.454  1.00  0.00           H
ATOM    172 HH21 ARG   856      14.408  41.179  51.536  1.00  0.00           H
ATOM    173 HH22 ARG   856      15.230  42.696  51.508  1.00  0.00           H
ATOM    174  N   VAL   857       7.094  42.835  46.220  1.00 94.85           N
ATOM    175  CA  VAL   857       5.828  43.183  45.539  1.00 94.85           C
ATOM    176  CB  VAL   857       5.713  44.673  45.155  1.00 94.85           C
ATOM    177  CG1 VAL   857       5.998  45.571  46.366  1.00 94.85           C
ATOM    178  CG2 VAL   857       6.617  45.111  44.003  1.00 94.85           C
ATOM    179  C   VAL   857       5.541  42.256  44.353  1.00 94.85           C
ATOM    180  O   VAL   857       4.480  41.641  44.347  1.00 94.85           O
ATOM    181  H   VAL   857       7.912  43.404  46.060  1.00  0.00           H
ATOM    182  HA  VAL   857       5.022  43.003  46.252  1.00  0.00           H
ATOM    183  HB  VAL   857       4.683  44.852  44.850  1.00  0.00           H
ATOM    184 HG21 VAL   857       6.496  46.180  43.827  1.00  0.00           H
ATOM    185 HG22 VAL   857       6.347  44.591  43.084  1.00  0.00           H
ATOM    186 HG23 VAL   857       7.652  44.908  44.251  1.00  0.00           H
ATOM    187 HG11 VAL   857       5.765  46.607  46.113  1.00  0.00           H
ATOM    188 HG12 VAL   857       5.372  45.272  47.207  1.00  0.00           H
ATOM    189 HG13 VAL   857       7.049  45.511  46.653  1.00  0.00           H
ATOM    190  N   ASN   858       6.559  41.898  43.557  1.00 68.21           N
ATOM    191  CA  ASN   858       6.435  40.943  42.444  1.00 68.21           C
ATOM    192  CB  ASN   858       7.789  40.776  41.721  1.00 68.21           C
ATOM    193  CG  ASN   858       8.345  42.023  41.054  1.00 68.21           C
ATOM    194  OD1 ASN   858       8.010  43.150  41.374  1.00 68.21           O
ATOM    195  ND2 ASN   858       9.418  41.880  40.322  1.00 68.21           N
ATOM    196  C   ASN   858       5.937  39.573  42.927  1.00 68.21           C
ATOM    197  O   ASN   858       4.887  39.105  42.498  1.00 68.21           O
ATOM    198  H   ASN   858       7.415  42.428  43.614  1.00  0.00           H
ATOM    199  HA  ASN   858       5.704  41.324  41.727  1.00  0.00           H
ATOM    200  HB2 ASN   858       8.542  40.396  42.411  1.00  0.00           H
ATOM    201  HB3 ASN   858       7.667  40.027  40.937  1.00  0.00           H
ATOM    202 HD21 ASN   858       9.862  40.956  40.288  1.00  0.00           H
ATOM    203 HD22 ASN   858       9.802  42.687  39.879  1.00  0.00           H
ATOM    204  N   ARG   859       6.536  39.049  44.004  1.00127.39           N
ATOM    205  CA  ARG   859       6.133  37.778  44.631  1.00127.39           C
ATOM    206  CB  ARG   859       7.360  37.223  45.364  1.00127.39           C
ATOM    207  CG  ARG   859       7.192  35.826  45.996  1.00127.39           C
ATOM    208  CD  ARG   859       8.543  35.146  46.254  1.00127.39           C
ATOM    209  NE  ARG   859       9.532  36.115  46.747  1.00127.39           N
ATOM    210  CZ  ARG   859      10.165  36.191  47.893  1.00127.39           C
ATOM    211  NH1 ARG   859      10.057  35.313  48.846  1.00127.39           N
ATOM    212  NH2 ARG   859      10.957  37.207  48.070  1.00127.39           N
ATOM    213  C   ARG   859       4.857  37.863  45.486  1.00127.39           C
ATOM    214  O   ARG   859       4.418  36.845  46.022  1.00127.39           O
ATOM    215  H   ARG   859       7.372  39.519  44.343  1.00  0.00           H
ATOM    216  HA  ARG   859       5.895  37.079  43.826  1.00  0.00           H
ATOM    217  HB2 ARG   859       8.174  37.173  44.637  1.00  0.00           H
ATOM    218  HB3 ARG   859       7.649  37.931  46.144  1.00  0.00           H
ATOM    219  HG2 ARG   859       6.674  35.930  46.950  1.00  0.00           H
ATOM    220  HG3 ARG   859       6.601  35.183  45.342  1.00  0.00           H
ATOM    221  HD2 ARG   859       8.907  34.722  45.314  1.00  0.00           H
ATOM    222  HD3 ARG   859       8.414  34.323  46.952  1.00  0.00           H
ATOM    223  HE  ARG   859       9.851  36.790  46.062  1.00  0.00           H
ATOM    224 HH11 ARG   859       9.636  34.415  48.614  1.00  0.00           H
ATOM    225 HH12 ARG   859      10.661  35.353  49.641  1.00  0.00           H
ATOM    226 HH21 ARG   859      11.177  37.747  47.234  1.00  0.00           H
ATOM    227 HH22 ARG   859      11.624  37.197  48.816  1.00  0.00           H
ATOM    228  N   ARG   860       4.202  39.024  45.606  1.00166.18           N
ATOM    229  CA  ARG   860       2.805  39.154  46.083  0.75166.18           C
ATOM    230  CB  ARG   860       2.693  40.205  47.205  0.75166.18           C
ATOM    231  CG  ARG   860       3.420  39.880  48.530  0.75166.18           C
ATOM    232  CD  ARG   860       2.948  38.623  49.282  1.00166.18           C
ATOM    233  NE  ARG   860       3.455  37.395  48.647  1.00166.18           N
ATOM    234  CZ  ARG   860       3.559  36.175  49.130  1.00166.18           C
ATOM    235  NH1 ARG   860       3.274  35.860  50.362  1.00166.18           N
ATOM    236  NH2 ARG   860       3.965  35.242  48.330  1.00166.18           N
ATOM    237  C   ARG   860       1.797  39.428  44.958  1.00166.18           C
ATOM    238  O   ARG   860       0.695  38.906  45.061  1.00166.18           O
ATOM    239  H   ARG   860       4.625  39.836  45.168  1.00  0.00           H
ATOM    240  HA  ARG   860       2.457  38.204  46.481  0.75  0.00           H
ATOM    241  HB2 ARG   860       1.637  40.352  47.434  0.75  0.00           H
ATOM    242  HB3 ARG   860       3.078  41.154  46.829  0.75  0.00           H
ATOM    243  HG2 ARG   860       4.487  39.783  48.350  0.75  0.00           H
ATOM    244  HG3 ARG   860       3.279  40.734  49.193  0.75  0.00           H
ATOM    245  HD2 ARG   860       3.326  38.681  50.305  1.00  0.00           H
ATOM    246  HD3 ARG   860       1.857  38.608  49.315  1.00  0.00           H
ATOM    247  HE  ARG   860       3.755  37.480  47.684  1.00  0.00           H
ATOM    248 HH11 ARG   860       3.000  36.580  51.002  1.00  0.00           H
ATOM    249 HH12 ARG   860       3.411  34.915  50.677  1.00  0.00           H
ATOM    250 HH21 ARG   860       4.168  35.480  47.363  1.00  0.00           H
ATOM    251 HH22 ARG   860       4.017  34.270  48.595  1.00  0.00           H
ATOM    252  N   VAL   861       2.211  40.020  43.836  1.00 49.58           N
ATOM    253  CA  VAL   861       1.404  40.147  42.606  1.00 49.58           C
ATOM    254  CB  VAL   861       1.989  41.221  41.662  1.00 49.58           C
ATOM    255  CG1 VAL   861       1.297  41.250  40.293  1.00 49.58           C
ATOM    256  CG2 VAL   861       1.839  42.615  42.288  1.00 49.58           C
ATOM    257  C   VAL   861       1.257  38.803  41.889  1.00 49.58           C
ATOM    258  O   VAL   861       0.144  38.296  41.808  1.00 49.58           O
ATOM    259  H   VAL   861       3.139  40.427  43.828  1.00  0.00           H
ATOM    260  HA  VAL   861       0.396  40.464  42.878  1.00  0.00           H
ATOM    261  HB  VAL   861       3.050  41.021  41.506  1.00  0.00           H
ATOM    262 HG21 VAL   861       0.783  42.852  42.420  1.00  0.00           H
ATOM    263 HG22 VAL   861       2.339  42.659  43.254  1.00  0.00           H
ATOM    264 HG23 VAL   861       2.290  43.360  41.632  1.00  0.00           H
ATOM    265 HG11 VAL   861       1.687  42.073  39.692  1.00  0.00           H
ATOM    266 HG12 VAL   861       0.221  41.379  40.410  1.00  0.00           H
ATOM    267 HG13 VAL   861       1.488  40.330  39.739  1.00  0.00           H
ATOM    268  N   ALA   862       2.364  38.094  41.648  1.00 71.26           N
ATOM    269  CA  ALA   862       2.355  36.782  40.997  1.00 71.26           C
ATOM    270  CB  ALA   862       3.809  36.377  40.715  1.00 71.26           C
ATOM    271  C   ALA   862       1.619  35.714  41.825  1.00 71.26           C
ATOM    272  O   ALA   862       0.664  35.099  41.354  1.00 71.26           O
ATOM    273  H   ALA   862       3.261  38.545  41.780  1.00  0.00           H
ATOM    274  HA  ALA   862       1.826  36.875  40.051  1.00  0.00           H
ATOM    275  HB1 ALA   862       4.264  37.095  40.030  1.00  0.00           H
ATOM    276  HB2 ALA   862       4.385  36.343  41.638  1.00  0.00           H
ATOM    277  HB3 ALA   862       3.833  35.393  40.245  1.00  0.00           H
ATOM    278  N   ALA   863       1.872  35.695  43.137  1.00 64.71           N
ATOM    279  CA  ALA   863       1.120  34.884  44.095  1.00 64.71           C
ATOM    280  CB  ALA   863       1.858  34.950  45.437  1.00 64.71           C
ATOM    281  C   ALA   863      -0.355  35.316  44.257  1.00 64.71           C
ATOM    282  O   ALA   863      -1.165  34.555  44.781  1.00 64.71           O
ATOM    283  H   ALA   863       2.621  36.274  43.476  1.00  0.00           H
ATOM    284  HA  ALA   863       1.119  33.853  43.738  1.00  0.00           H
ATOM    285  HB1 ALA   863       2.872  34.566  45.318  1.00  0.00           H
ATOM    286  HB2 ALA   863       1.337  34.340  46.175  1.00  0.00           H
ATOM    287  HB3 ALA   863       1.888  35.980  45.789  1.00  0.00           H
ATOM    288  N   GLY   864      -0.693  36.561  43.919  1.00 52.83           N
ATOM    289  CA  GLY   864      -2.055  37.095  43.924  0.75 52.83           C
ATOM    290  C   GLY   864      -2.850  36.739  42.665  1.00 52.83           C
ATOM    291  O   GLY   864      -4.046  36.488  42.777  1.00 52.83           O
ATOM    292  H   GLY   864       0.015  37.155  43.505  1.00  0.00           H
ATOM    293  HA2 GLY   864      -2.595  36.729  44.795  0.75  0.00           H
ATOM    294  HA3 GLY   864      -1.994  38.182  43.983  0.75  0.00           H
ATOM    295  N   ALA   865      -2.184  36.593  41.515  1.00 51.32           N
ATOM    296  CA  ALA   865      -2.762  36.084  40.270  1.00 51.32           C
ATOM    297  CB  ALA   865      -1.903  36.573  39.096  1.00 51.32           C
ATOM    298  C   ALA   865      -2.904  34.550  40.268  1.00 51.32           C
ATOM    299  O   ALA   865      -3.997  34.043  40.040  1.00 51.32           O
ATOM    300  H   ALA   865      -1.208  36.865  41.495  1.00  0.00           H
ATOM    301  HA  ALA   865      -3.761  36.501  40.147  1.00  0.00           H
ATOM    302  HB1 ALA   865      -2.335  36.228  38.155  1.00  0.00           H
ATOM    303  HB2 ALA   865      -1.875  37.664  39.081  1.00  0.00           H
ATOM    304  HB3 ALA   865      -0.886  36.191  39.180  1.00  0.00           H
ATOM    305  N   LEU   866      -1.888  33.815  40.736  1.00 89.47           N
ATOM    306  CA  LEU   866      -1.887  32.342  40.750  1.00 89.47           C
ATOM    307  CB  LEU   866      -0.496  31.857  41.198  1.00 89.47           C
ATOM    308  CG  LEU   866       0.556  31.963  40.074  1.00 89.47           C
ATOM    309  CD1 LEU   866       1.982  31.944  40.621  1.00 89.47           C
ATOM    310  CD2 LEU   866       0.435  30.792  39.102  1.00 89.47           C
ATOM    311  C   LEU   866      -3.013  31.723  41.601  1.00 89.47           C
ATOM    312  O   LEU   866      -3.688  30.810  41.133  1.00 89.47           O
ATOM    313  H   LEU   866      -1.013  34.292  40.927  1.00  0.00           H
ATOM    314  HA  LEU   866      -2.059  31.988  39.735  1.00  0.00           H
ATOM    315  HB2 LEU   866      -0.184  32.453  42.056  1.00  0.00           H
ATOM    316  HB3 LEU   866      -0.560  30.818  41.522  1.00  0.00           H
ATOM    317  HG  LEU   866       0.418  32.898  39.529  1.00  0.00           H
ATOM    318 HD21 LEU   866       1.228  30.856  38.358  1.00  0.00           H
ATOM    319 HD22 LEU   866       0.526  29.845  39.633  1.00  0.00           H
ATOM    320 HD23 LEU   866      -0.528  30.821  38.595  1.00  0.00           H
ATOM    321 HD11 LEU   866       2.687  32.105  39.807  1.00  0.00           H
ATOM    322 HD12 LEU   866       2.106  32.738  41.354  1.00  0.00           H
ATOM    323 HD13 LEU   866       2.196  30.977  41.071  1.00  0.00           H
ATOM    324  N   LYS   867      -3.398  32.373  42.708  1.00 92.21           N
ATOM    325  CA  LYS   867      -4.562  31.975  43.523  1.00 92.21           C
ATOM    326  CB  LYS   867      -4.457  32.587  44.926  1.00 92.21           C
ATOM    327  CG  LYS   867      -3.445  31.805  45.778  1.00 92.21           C
ATOM    328  CD  LYS   867      -3.310  32.360  47.195  1.00 92.21           C
ATOM    329  CE  LYS   867      -2.587  33.704  47.148  1.00 92.21           C
ATOM    330  NZ  LYS   867      -2.630  34.385  48.457  1.00 92.21           N
ATOM    331  C   LYS   867      -5.933  32.277  42.900  1.00 92.21           C
ATOM    332  O   LYS   867      -6.925  31.754  43.397  1.00 92.21           O
ATOM    333  H   LYS   867      -2.829  33.148  43.012  1.00  0.00           H
ATOM    334  HA  LYS   867      -4.541  30.886  43.627  1.00  0.00           H
ATOM    335  HB2 LYS   867      -4.178  33.638  44.841  1.00  0.00           H
ATOM    336  HB3 LYS   867      -5.428  32.526  45.421  1.00  0.00           H
ATOM    337  HG2 LYS   867      -3.787  30.773  45.859  1.00  0.00           H
ATOM    338  HG3 LYS   867      -2.468  31.819  45.295  1.00  0.00           H
ATOM    339  HD2 LYS   867      -2.725  31.657  47.791  1.00  0.00           H
ATOM    340  HD3 LYS   867      -4.303  32.465  47.636  1.00  0.00           H
ATOM    341  HE2 LYS   867      -1.553  33.526  46.833  1.00  0.00           H
ATOM    342  HE3 LYS   867      -3.050  34.332  46.381  1.00  0.00           H
ATOM    343  HZ1 LYS   867      -2.150  35.271  48.393  1.00  0.00           H
ATOM    344  HZ2 LYS   867      -2.190  33.797  49.153  1.00  0.00           H
ATOM    345  HZ3 LYS   867      -3.593  34.547  48.720  1.00  0.00           H
ATOM    346  N   LYS   868      -6.020  33.075  41.827  1.00 63.45           N
ATOM    347  CA  LYS   868      -7.254  33.222  41.024  1.00 63.45           C
ATOM    348  CB  LYS   868      -7.174  34.443  40.089  1.00 63.45           C
ATOM    349  CG  LYS   868      -6.863  35.753  40.828  1.00 63.45           C
ATOM    350  CD  LYS   868      -6.666  36.909  39.842  1.00 63.45           C
ATOM    351  CE  LYS   868      -6.301  38.194  40.594  1.00 63.45           C
ATOM    352  NZ  LYS   868      -6.172  39.329  39.655  1.00 63.45           N
ATOM    353  C   LYS   868      -7.517  31.954  40.207  1.00 63.45           C
ATOM    354  O   LYS   868      -8.580  31.363  40.344  1.00 63.45           O
ATOM    355  H   LYS   868      -5.157  33.431  41.432  1.00  0.00           H
ATOM    356  HA  LYS   868      -8.109  33.344  41.692  1.00  0.00           H
ATOM    357  HB2 LYS   868      -6.414  34.266  39.327  1.00  0.00           H
ATOM    358  HB3 LYS   868      -8.131  34.551  39.576  1.00  0.00           H
ATOM    359  HG2 LYS   868      -7.680  35.988  41.512  1.00  0.00           H
ATOM    360  HG3 LYS   868      -5.949  35.635  41.403  1.00  0.00           H
ATOM    361  HD2 LYS   868      -7.589  37.061  39.279  1.00  0.00           H
ATOM    362  HD3 LYS   868      -5.869  36.656  39.139  1.00  0.00           H
ATOM    363  HE2 LYS   868      -7.092  38.406  41.314  1.00  0.00           H
ATOM    364  HE3 LYS   868      -5.364  38.039  41.138  1.00  0.00           H
ATOM    365  HZ1 LYS   868      -6.192  40.245  40.063  1.00  0.00           H
ATOM    366  HZ2 LYS   868      -6.836  39.256  38.874  1.00  0.00           H
ATOM    367  HZ3 LYS   868      -5.326  39.269  39.080  1.00  0.00           H
ATOM    368  N   PHE   869      -6.440  31.369  39.682  1.00101.45           N
ATOM    369  CA  PHE   869      -6.376  30.001  39.154  1.00101.45           C
ATOM    370  CB  PHE   869      -5.230  29.919  38.128  1.00101.45           C
ATOM    371  CG  PHE   869      -5.169  31.078  37.142  1.00101.45           C
ATOM    372  CD1 PHE   869      -6.136  31.198  36.125  1.00101.45           C
ATOM    373  CD2 PHE   869      -4.155  32.050  37.255  1.00101.45           C
ATOM    374  CE1 PHE   869      -6.083  32.277  35.225  1.00101.45           C
ATOM    375  CE2 PHE   869      -4.104  33.131  36.356  1.00101.45           C
ATOM    376  CZ  PHE   869      -5.067  33.241  35.339  1.00101.45           C
ATOM    377  C   PHE   869      -6.263  28.919  40.259  1.00101.45           C
ATOM    378  O   PHE   869      -5.735  27.835  40.026  1.00101.45           O
ATOM    379  H   PHE   869      -5.578  31.893  39.688  1.00  0.00           H
ATOM    380  HA  PHE   869      -7.309  29.806  38.623  1.00  0.00           H
ATOM    381  HB2 PHE   869      -5.332  28.991  37.563  1.00  0.00           H
ATOM    382  HB3 PHE   869      -4.282  29.867  38.665  1.00  0.00           H
ATOM    383  HD1 PHE   869      -6.917  30.458  36.028  1.00  0.00           H
ATOM    384  HD2 PHE   869      -3.411  31.965  38.028  1.00  0.00           H
ATOM    385  HE1 PHE   869      -6.816  32.364  34.433  1.00  0.00           H
ATOM    386  HE2 PHE   869      -3.320  33.870  36.434  1.00  0.00           H
ATOM    387  HZ  PHE   869      -5.021  34.057  34.632  1.00  0.00           H
ATOM    388  N   GLY   870      -6.637  29.243  41.504  1.00 80.37           N
ATOM    389  CA  GLY   870      -6.666  28.334  42.658  1.00 80.37           C
ATOM    390  C   GLY   870      -5.316  27.899  43.255  1.00 80.37           C
ATOM    391  O   GLY   870      -5.303  27.436  44.393  1.00 80.37           O
ATOM    392  H   GLY   870      -7.092  30.137  41.626  1.00  0.00           H
ATOM    393  HA2 GLY   870      -7.240  28.808  43.454  1.00  0.00           H
ATOM    394  HA3 GLY   870      -7.194  27.427  42.362  1.00  0.00           H
ATOM    395  N   ALA   871      -4.190  28.086  42.560  1.00110.84           N
ATOM    396  CA  ALA   871      -2.887  27.541  42.956  1.00110.84           C
ATOM    397  CB  ALA   871      -1.911  27.701  41.786  1.00110.84           C
ATOM    398  C   ALA   871      -2.335  28.162  44.259  1.00110.84           C
ATOM    399  O   ALA   871      -2.199  29.379  44.378  1.00110.84           O
ATOM    400  H   ALA   871      -4.271  28.485  41.634  1.00  0.00           H
ATOM    401  HA  ALA   871      -3.013  26.470  43.133  1.00  0.00           H
ATOM    402  HB1 ALA   871      -2.310  27.203  40.900  1.00  0.00           H
ATOM    403  HB2 ALA   871      -1.765  28.759  41.568  1.00  0.00           H
ATOM    404  HB3 ALA   871      -0.956  27.248  42.049  1.00  0.00           H
ATOM    405  N   GLU   872      -1.906  27.313  45.193  1.00272.98           N
ATOM    406  CA  GLU   872      -1.613  27.650  46.596  0.75272.98           C
ATOM    407  CB  GLU   872      -1.647  26.356  47.438  0.75272.98           C
ATOM    408  CG  GLU   872      -0.638  25.251  47.057  1.00272.98           C
ATOM    409  CD  GLU   872      -1.217  24.199  46.092  1.00272.98           C
ATOM    410  OE1 GLU   872      -0.968  23.000  46.332  1.00272.98           O
ATOM    411  OE2 GLU   872      -1.637  24.604  44.984  1.00272.98           O
ATOM    412  C   GLU   872      -0.303  28.429  46.834  1.00272.98           C
ATOM    413  O   GLU   872      -0.234  29.223  47.773  1.00272.98           O
ATOM    414  H   GLU   872      -1.992  26.317  44.979  1.00  0.00           H
ATOM    415  HA  GLU   872      -2.417  28.290  46.957  0.75  0.00           H
ATOM    416  HB2 GLU   872      -2.655  25.941  47.417  0.75  0.00           H
ATOM    417  HB3 GLU   872      -1.453  26.639  48.473  0.75  0.00           H
ATOM    418  HG2 GLU   872       0.261  25.697  46.624  1.00  0.00           H
ATOM    419  HG3 GLU   872      -0.335  24.749  47.978  1.00  0.00           H
ATOM    420  N   VAL   873       0.665  28.286  45.920  1.00242.78           N
ATOM    421  CA  VAL   873       1.956  29.002  45.796  1.00242.78           C
ATOM    422  CB  VAL   873       1.810  30.389  45.141  1.00242.78           C
ATOM    423  CG1 VAL   873       1.440  30.230  43.669  1.00242.78           C
ATOM    424  CG2 VAL   873       0.783  31.336  45.774  1.00242.78           C
ATOM    425  C   VAL   873       2.861  29.060  47.042  1.00242.78           C
ATOM    426  O   VAL   873       2.890  30.054  47.774  1.00242.78           O
ATOM    427  H   VAL   873       0.435  27.639  45.181  1.00  0.00           H
ATOM    428  HA  VAL   873       2.527  28.419  45.078  1.00  0.00           H
ATOM    429  HB  VAL   873       2.785  30.881  45.169  1.00  0.00           H
ATOM    430 HG21 VAL   873       0.812  32.293  45.270  1.00  0.00           H
ATOM    431 HG22 VAL   873      -0.219  30.921  45.673  1.00  0.00           H
ATOM    432 HG23 VAL   873       1.007  31.476  46.828  1.00  0.00           H
ATOM    433 HG11 VAL   873       0.468  29.745  43.570  1.00  0.00           H
ATOM    434 HG12 VAL   873       2.199  29.639  43.161  1.00  0.00           H
ATOM    435 HG13 VAL   873       1.401  31.214  43.216  1.00  0.00           H
ATOM    436  N   GLU   874       3.888  28.205  47.040  1.00 88.61           N
ATOM    437  CA  GLU   874       5.127  28.447  47.793  1.00 88.61           C
ATOM    438  CB  GLU   874       5.839  27.124  48.120  1.00 88.61           C
ATOM    439  CG  GLU   874       7.017  27.375  49.077  1.00 88.61           C
ATOM    440  CD  GLU   874       7.467  26.134  49.848  1.00 88.61           C
ATOM    441  OE1 GLU   874       7.656  25.089  49.190  1.00 88.61           O
ATOM    442  OE2 GLU   874       7.867  26.336  51.015  1.00 88.61           O
ATOM    443  C   GLU   874       6.039  29.477  47.085  1.00 88.61           C
ATOM    444  O   GLU   874       5.839  29.808  45.917  1.00 88.61           O
ATOM    445  H   GLU   874       3.935  27.529  46.283  1.00  0.00           H
ATOM    446  HA  GLU   874       4.845  28.884  48.751  1.00  0.00           H
ATOM    447  HB2 GLU   874       6.192  26.654  47.204  1.00  0.00           H
ATOM    448  HB3 GLU   874       5.125  26.457  48.605  1.00  0.00           H
ATOM    449  HG2 GLU   874       7.861  27.771  48.510  1.00  0.00           H
ATOM    450  HG3 GLU   874       6.718  28.141  49.798  1.00  0.00           H
ATOM    451  N   CYS   875       6.911  30.157  47.841  1.00 57.94           N
ATOM    452  CA  CYS   875       7.406  31.501  47.513  1.00 57.94           C
ATOM    453  CB  CYS   875       6.402  32.505  48.110  1.00 57.94           C
ATOM    454  SG  CYS   875       4.940  32.649  47.038  1.00 57.94           S
ATOM    455  C   CYS   875       8.867  31.770  47.958  1.00 57.94           C
ATOM    456  O   CYS   875       9.110  32.659  48.784  1.00 57.94           O
ATOM    457  H   CYS   875       7.076  29.805  48.772  1.00  0.00           H
ATOM    458  HA  CYS   875       7.389  31.624  46.434  1.00  0.00           H
ATOM    459  HB2 CYS   875       6.864  33.486  48.193  1.00  0.00           H
ATOM    460  HB3 CYS   875       6.110  32.176  49.109  1.00  0.00           H
ATOM    461  HG  CYS   875       4.630  31.339  46.966  1.00  0.00           H
ATOM    462  N   ALA   876       9.853  31.100  47.349  1.00 57.44           N
ATOM    463  CA  ALA   876      11.293  31.359  47.546  1.00 57.44           C
ATOM    464  CB  ALA   876      12.112  30.272  46.833  1.00 57.44           C
ATOM    465  C   ALA   876      11.752  32.774  47.118  1.00 57.44           C
ATOM    466  O   ALA   876      11.035  33.512  46.449  1.00 57.44           O
ATOM    467  H   ALA   876       9.594  30.487  46.589  1.00  0.00           H
ATOM    468  HA  ALA   876      11.503  31.275  48.614  1.00  0.00           H
ATOM    469  HB1 ALA   876      13.092  30.650  46.542  1.00  0.00           H
ATOM    470  HB2 ALA   876      11.592  29.919  45.945  1.00  0.00           H
ATOM    471  HB3 ALA   876      12.271  29.436  47.507  1.00  0.00           H
ATOM    472  N   GLU   877      12.918  33.210  47.605  1.00157.41           N
ATOM    473  CA  GLU   877      13.402  34.598  47.474  1.00157.41           C
ATOM    474  CB  GLU   877      13.798  35.096  48.877  1.00157.41           C
ATOM    475  CG  GLU   877      14.121  36.598  48.977  1.00157.41           C
ATOM    476  CD  GLU   877      15.547  37.014  48.607  1.00157.41           C
ATOM    477  OE1 GLU   877      16.440  36.137  48.599  1.00157.41           O
ATOM    478  OE2 GLU   877      15.721  38.242  48.441  1.00157.41           O
ATOM    479  C   GLU   877      14.507  34.790  46.425  1.00157.41           C
ATOM    480  O   GLU   877      14.354  35.625  45.540  1.00157.41           O
ATOM    481  H   GLU   877      13.483  32.562  48.129  1.00  0.00           H
ATOM    482  HA  GLU   877      12.585  35.226  47.127  1.00  0.00           H
ATOM    483  HB2 GLU   877      12.939  34.922  49.530  1.00  0.00           H
ATOM    484  HB3 GLU   877      14.618  34.497  49.272  1.00  0.00           H
ATOM    485  HG2 GLU   877      13.429  37.150  48.345  1.00  0.00           H
ATOM    486  HG3 GLU   877      13.931  36.913  50.005  1.00  0.00           H
ATOM    487  N   SER   878      15.501  33.908  46.406  1.00 63.68           N
ATOM    488  CA  SER   878      16.682  33.956  45.534  1.00 63.68           C
ATOM    489  CB  SER   878      17.838  34.662  46.260  1.00 63.68           C
ATOM    490  OG  SER   878      17.927  34.223  47.600  1.00 63.68           O
ATOM    491  C   SER   878      17.077  32.542  45.099  1.00 63.68           C
ATOM    492  O   SER   878      16.545  31.551  45.613  1.00 63.68           O
ATOM    493  H   SER   878      15.562  33.247  47.163  1.00  0.00           H
ATOM    494  HA  SER   878      16.453  34.528  44.636  1.00  0.00           H
ATOM    495  HB2 SER   878      18.782  34.473  45.746  1.00  0.00           H
ATOM    496  HB3 SER   878      17.656  35.738  46.258  1.00  0.00           H
ATOM    497  HG  SER   878      17.455  34.923  48.120  1.00  0.00           H
ATOM    498  N   GLY   879      17.969  32.418  44.109  1.00 46.60           N
ATOM    499  CA  GLY   879      18.243  31.138  43.448  1.00 46.60           C
ATOM    500  C   GLY   879      18.759  30.032  44.378  1.00 46.60           C
ATOM    501  O   GLY   879      18.283  28.905  44.255  1.00 46.60           O
ATOM    502  H   GLY   879      18.385  33.249  43.701  1.00  0.00           H
ATOM    503  HA2 GLY   879      17.327  30.781  42.979  1.00  0.00           H
ATOM    504  HA3 GLY   879      18.976  31.304  42.663  1.00  0.00           H
ATOM    505  N   LYS   880      19.475  30.387  45.461  1.00136.22           N
ATOM    506  CA  LYS   880      19.860  29.465  46.552  1.00136.22           C
ATOM    507  CB  LYS   880      20.644  30.224  47.649  1.00136.22           C
ATOM    508  CG  LYS   880      22.167  30.324  47.453  1.00136.22           C
ATOM    509  CD  LYS   880      22.855  28.960  47.328  1.00136.22           C
ATOM    510  CE  LYS   880      24.318  28.918  47.790  1.00136.22           C
ATOM    511  NZ  LYS   880      25.271  29.617  46.897  1.00136.22           N
ATOM    512  C   LYS   880      18.656  28.757  47.185  1.00136.22           C
ATOM    513  O   LYS   880      18.668  27.535  47.335  1.00136.22           O
ATOM    514  H   LYS   880      19.752  31.355  45.546  1.00  0.00           H
ATOM    515  HA  LYS   880      20.487  28.677  46.143  1.00  0.00           H
ATOM    516  HB2 LYS   880      20.484  29.718  48.603  1.00  0.00           H
ATOM    517  HB3 LYS   880      20.238  31.232  47.756  1.00  0.00           H
ATOM    518  HG2 LYS   880      22.374  30.906  46.562  1.00  0.00           H
ATOM    519  HG3 LYS   880      22.576  30.844  48.319  1.00  0.00           H
ATOM    520  HD2 LYS   880      22.314  28.259  47.962  1.00  0.00           H
ATOM    521  HD3 LYS   880      22.788  28.614  46.297  1.00  0.00           H
ATOM    522  HE2 LYS   880      24.388  29.338  48.796  1.00  0.00           H
ATOM    523  HE3 LYS   880      24.618  27.870  47.847  1.00  0.00           H
ATOM    524  HZ1 LYS   880      26.224  29.367  47.154  1.00  0.00           H
ATOM    525  HZ2 LYS   880      25.177  30.633  47.003  1.00  0.00           H
ATOM    526  HZ3 LYS   880      25.150  29.380  45.928  1.00  0.00           H
ATOM    527  N   ALA   881      17.599  29.513  47.492  1.00 40.72           N
ATOM    528  CA  ALA   881      16.377  29.004  48.113  1.00 40.72           C
ATOM    529  CB  ALA   881      15.590  30.198  48.671  1.00 40.72           C
ATOM    530  C   ALA   881      15.509  28.169  47.153  1.00 40.72           C
ATOM    531  O   ALA   881      14.757  27.312  47.609  1.00 40.72           O
ATOM    532  H   ALA   881      17.631  30.491  47.241  1.00  0.00           H
ATOM    533  HA  ALA   881      16.652  28.353  48.946  1.00  0.00           H
ATOM    534  HB1 ALA   881      16.210  30.752  49.377  1.00  0.00           H
ATOM    535  HB2 ALA   881      14.702  29.834  49.188  1.00  0.00           H
ATOM    536  HB3 ALA   881      15.288  30.857  47.859  1.00  0.00           H
ATOM    537  N   ALA   882      15.616  28.388  45.837  1.00 63.66           N
ATOM    538  CA  ALA   882      14.832  27.648  44.850  1.00 63.66           C
ATOM    539  CB  ALA   882      15.019  28.298  43.474  1.00 63.66           C
ATOM    540  C   ALA   882      15.184  26.147  44.838  1.00 63.66           C
ATOM    541  O   ALA   882      14.292  25.317  44.987  1.00 63.66           O
ATOM    542  H   ALA   882      16.254  29.102  45.512  1.00  0.00           H
ATOM    543  HA  ALA   882      13.777  27.726  45.120  1.00  0.00           H
ATOM    544  HB1 ALA   882      16.038  28.150  43.117  1.00  0.00           H
ATOM    545  HB2 ALA   882      14.330  27.844  42.761  1.00  0.00           H
ATOM    546  HB3 ALA   882      14.814  29.367  43.537  1.00  0.00           H
ATOM    547  N   LEU   883      16.478  25.797  44.803  1.00156.65           N
ATOM    548  CA  LEU   883      16.951  24.400  44.816  1.00156.65           C
ATOM    549  CB  LEU   883      18.471  24.410  44.567  1.00156.65           C
ATOM    550  CG  LEU   883      19.220  23.112  44.197  1.00156.65           C
ATOM    551  CD1 LEU   883      19.072  21.967  45.191  1.00156.65           C
ATOM    552  CD2 LEU   883      18.821  22.620  42.807  1.00156.65           C
ATOM    553  C   LEU   883      16.582  23.687  46.128  1.00156.65           C
ATOM    554  O   LEU   883      15.982  22.618  46.090  1.00156.65           O
ATOM    555  H   LEU   883      17.163  26.537  44.742  1.00  0.00           H
ATOM    556  HA  LEU   883      16.470  23.863  44.001  1.00  0.00           H
ATOM    557  HB2 LEU   883      18.949  24.816  45.458  1.00  0.00           H
ATOM    558  HB3 LEU   883      18.651  25.100  43.742  1.00  0.00           H
ATOM    559  HG  LEU   883      20.280  23.363  44.153  1.00  0.00           H
ATOM    560 HD11 LEU   883      19.789  21.179  44.960  1.00  0.00           H
ATOM    561 HD12 LEU   883      18.076  21.537  45.140  1.00  0.00           H
ATOM    562 HD13 LEU   883      19.271  22.315  46.204  1.00  0.00           H
ATOM    563 HD21 LEU   883      19.421  21.752  42.541  1.00  0.00           H
ATOM    564 HD22 LEU   883      17.767  22.345  42.790  1.00  0.00           H
ATOM    565 HD23 LEU   883      19.019  23.406  42.079  1.00  0.00           H
ATOM    566  N   ALA   884      16.732  24.374  47.267  1.00 68.10           N
ATOM    567  CA  ALA   884      16.403  23.836  48.590  1.00 68.10           C
ATOM    568  CB  ALA   884      16.824  24.874  49.637  1.00 68.10           C
ATOM    569  C   ALA   884      14.918  23.447  48.752  1.00 68.10           C
ATOM    570  O   ALA   884      14.611  22.502  49.477  1.00 68.10           O
ATOM    571  H   ALA   884      17.170  25.281  47.223  1.00  0.00           H
ATOM    572  HA  ALA   884      16.993  22.932  48.750  1.00  0.00           H
ATOM    573  HB1 ALA   884      17.889  25.093  49.537  1.00  0.00           H
ATOM    574  HB2 ALA   884      16.642  24.474  50.635  1.00  0.00           H
ATOM    575  HB3 ALA   884      16.249  25.791  49.510  1.00  0.00           H
ATOM    576  N   LEU   885      14.006  24.093  48.016  1.00 74.52           N
ATOM    577  CA  LEU   885      12.595  23.695  47.949  1.00 74.52           C
ATOM    578  CB  LEU   885      11.710  24.948  47.865  1.00 74.52           C
ATOM    579  CG  LEU   885      11.822  25.861  49.103  1.00 74.52           C
ATOM    580  CD1 LEU   885      10.978  27.110  48.877  1.00 74.52           C
ATOM    581  CD2 LEU   885      11.341  25.193  50.391  1.00 74.52           C
ATOM    582  C   LEU   885      12.307  22.703  46.812  1.00 74.52           C
ATOM    583  O   LEU   885      11.663  21.694  47.064  1.00 74.52           O
ATOM    584  H   LEU   885      14.316  24.860  47.435  1.00  0.00           H
ATOM    585  HA  LEU   885      12.330  23.167  48.866  1.00  0.00           H
ATOM    586  HB2 LEU   885      11.987  25.513  46.973  1.00  0.00           H
ATOM    587  HB3 LEU   885      10.671  24.635  47.758  1.00  0.00           H
ATOM    588  HG  LEU   885      12.856  26.178  49.238  1.00  0.00           H
ATOM    589 HD11 LEU   885      11.097  27.796  49.713  1.00  0.00           H
ATOM    590 HD12 LEU   885       9.932  26.818  48.796  1.00  0.00           H
ATOM    591 HD13 LEU   885      11.292  27.586  47.955  1.00  0.00           H
ATOM    592 HD21 LEU   885      11.340  25.915  51.206  1.00  0.00           H
ATOM    593 HD22 LEU   885      11.996  24.368  50.660  1.00  0.00           H
ATOM    594 HD23 LEU   885      10.321  24.825  50.259  1.00  0.00           H
ATOM    595  N   LEU   886      12.943  22.843  45.646  1.00 95.38           N
ATOM    596  CA  LEU   886      12.855  21.896  44.516  1.00 95.38           C
ATOM    597  CB  LEU   886      13.533  22.527  43.280  1.00 95.38           C
ATOM    598  CG  LEU   886      12.750  23.701  42.665  1.00 95.38           C
ATOM    599  CD1 LEU   886      13.660  24.535  41.766  1.00 95.38           C
ATOM    600  CD2 LEU   886      11.608  23.198  41.784  1.00 95.38           C
ATOM    601  C   LEU   886      13.447  20.497  44.797  1.00 95.38           C
ATOM    602  O   LEU   886      13.428  19.645  43.908  1.00 95.38           O
ATOM    603  H   LEU   886      13.538  23.655  45.531  1.00  0.00           H
ATOM    604  HA  LEU   886      11.801  21.721  44.301  1.00  0.00           H
ATOM    605  HB2 LEU   886      14.521  22.867  43.581  1.00  0.00           H
ATOM    606  HB3 LEU   886      13.674  21.770  42.509  1.00  0.00           H
ATOM    607  HG  LEU   886      12.342  24.341  43.448  1.00  0.00           H
ATOM    608 HD21 LEU   886      12.006  22.704  40.900  1.00  0.00           H
ATOM    609 HD22 LEU   886      11.008  22.485  42.341  1.00  0.00           H
ATOM    610 HD23 LEU   886      10.981  24.040  41.488  1.00  0.00           H
ATOM    611 HD11 LEU   886      13.102  25.367  41.341  1.00  0.00           H
ATOM    612 HD12 LEU   886      14.058  23.907  40.971  1.00  0.00           H
ATOM    613 HD13 LEU   886      14.487  24.929  42.353  1.00  0.00           H
ATOM    614  N   GLN   887      14.043  20.285  45.974  1.00184.11           N
ATOM    615  CA  GLN   887      14.618  19.012  46.407  1.00184.11           C
ATOM    616  CB  GLN   887      16.116  19.241  46.700  1.00184.11           C
ATOM    617  CG  GLN   887      16.402  19.753  48.121  1.00184.11           C
ATOM    618  CD  GLN   887      17.873  19.771  48.493  1.00184.11           C
ATOM    619  OE1 GLN   887      18.757  19.677  47.661  1.00184.11           O
ATOM    620  NE2 GLN   887      18.162  19.823  49.776  1.00184.11           N
ATOM    621  C   GLN   887      13.863  18.364  47.589  1.00184.11           C
ATOM    622  O   GLN   887      13.954  17.150  47.764  1.00184.11           O
ATOM    623  H   GLN   887      14.153  21.090  46.572  1.00  0.00           H
ATOM    624  HA  GLN   887      14.557  18.306  45.578  1.00  0.00           H
ATOM    625  HB2 GLN   887      16.651  18.305  46.561  1.00  0.00           H
ATOM    626  HB3 GLN   887      16.530  19.942  45.975  1.00  0.00           H
ATOM    627  HG2 GLN   887      15.995  20.753  48.240  1.00  0.00           H
ATOM    628  HG3 GLN   887      15.930  19.095  48.843  1.00  0.00           H
ATOM    629 HE21 GLN   887      17.435  19.792  50.460  1.00  0.00           H
ATOM    630 HE22 GLN   887      19.121  19.627  50.050  1.00  0.00           H
ATOM    631  N   LEU   888      13.256  19.145  48.497  1.00 96.44           N
ATOM    632  CA  LEU   888      12.624  18.609  49.717  1.00 96.44           C
ATOM    633  CB  LEU   888      12.859  19.549  50.921  1.00 96.44           C
ATOM    634  CG  LEU   888      14.323  19.686  51.387  1.00 96.44           C
ATOM    635  CD1 LEU   888      14.383  20.617  52.598  1.00 96.44           C
ATOM    636  CD2 LEU   888      14.961  18.355  51.792  1.00 96.44           C
ATOM    637  C   LEU   888      11.151  18.239  49.449  1.00 96.44           C
ATOM    638  O   LEU   888      10.882  17.044  49.285  1.00 96.44           O
ATOM    639  H   LEU   888      13.161  20.133  48.298  1.00  0.00           H
ATOM    640  HA  LEU   888      13.102  17.661  49.965  1.00  0.00           H
ATOM    641  HB2 LEU   888      12.508  20.549  50.667  1.00  0.00           H
ATOM    642  HB3 LEU   888      12.264  19.183  51.758  1.00  0.00           H
ATOM    643  HG  LEU   888      14.918  20.126  50.595  1.00  0.00           H
ATOM    644 HD21 LEU   888      15.952  18.530  52.210  1.00  0.00           H
ATOM    645 HD22 LEU   888      14.344  17.852  52.538  1.00  0.00           H
ATOM    646 HD23 LEU   888      15.075  17.712  50.921  1.00  0.00           H
ATOM    647 HD11 LEU   888      15.419  20.757  52.907  1.00  0.00           H
ATOM    648 HD12 LEU   888      13.812  20.200  53.428  1.00  0.00           H
ATOM    649 HD13 LEU   888      13.972  21.591  52.327  1.00  0.00           H
ATOM    650  N   PRO   889      10.360  19.200  48.938  1.00164.99           N
ATOM    651  CA  PRO   889       9.394  18.964  47.870  1.00164.99           C
ATOM    652  CD  PRO   889      10.099  20.484  49.573  1.00164.99           C
ATOM    653  CB  PRO   889       8.622  20.285  47.713  1.00164.99           C
ATOM    654  CG  PRO   889       8.708  20.907  49.104  1.00164.99           C
ATOM    655  C   PRO   889      10.083  18.487  46.576  1.00164.99           C
ATOM    656  O   PRO   889      10.295  19.255  45.639  1.00164.99           O
ATOM    657  HA  PRO   889       8.696  18.195  48.201  1.00  0.00           H
ATOM    658  HD2 PRO   889      10.835  21.221  49.259  1.00  0.00           H
ATOM    659  HD3 PRO   889      10.108  20.397  50.660  1.00  0.00           H
ATOM    660  HB2 PRO   889       7.589  20.116  47.408  1.00  0.00           H
ATOM    661  HB3 PRO   889       9.117  20.950  47.007  1.00  0.00           H
ATOM    662  HG2 PRO   889       8.605  21.993  49.071  1.00  0.00           H
ATOM    663  HG3 PRO   889       7.951  20.466  49.753  1.00  0.00           H
ATOM    664  N   HIS   890      10.291  17.166  46.469  1.00128.77           N
ATOM    665  CA  HIS   890      10.825  16.486  45.276  1.00128.77           C
ATOM    666  ND1 HIS   890      11.931  14.036  47.370  1.00128.77           N
ATOM    667  CG  HIS   890      11.674  14.165  46.025  1.00128.77           C
ATOM    668  CB  HIS   890      10.580  14.972  45.383  1.00128.77           C
ATOM    669  NE2 HIS   890      13.305  12.659  46.314  1.00128.77           N
ATOM    670  CD2 HIS   890      12.542  13.341  45.362  1.00128.77           C
ATOM    671  CE1 HIS   890      12.894  13.109  47.511  1.00128.77           C
ATOM    672  C   HIS   890      10.160  16.950  43.974  1.00128.77           C
ATOM    673  O   HIS   890      10.803  16.988  42.932  1.00128.77           O
ATOM    674  H   HIS   890      10.203  16.630  47.321  1.00  0.00           H
ATOM    675  HA  HIS   890      11.895  16.681  45.187  1.00  0.00           H
ATOM    676  HB2 HIS   890      10.451  14.566  44.378  1.00  0.00           H
ATOM    677  HB3 HIS   890       9.643  14.787  45.912  1.00  0.00           H
ATOM    678  HD2 HIS   890      12.590  13.202  44.291  1.00  0.00           H
ATOM    679  HE1 HIS   890      13.319  12.794  48.456  1.00  0.00           H
ATOM    680  HD1 HIS   890      11.533  14.593  48.113  1.00  0.00           H
ATOM    681  N   ASN   891       8.866  17.269  43.998  1.00120.53           N
ATOM    682  CA  ASN   891       8.212  17.947  42.893  1.00120.53           C
ATOM    683  CB  ASN   891       7.489  16.924  41.998  1.00120.53           C
ATOM    684  CG  ASN   891       6.226  16.314  42.589  1.00120.53           C
ATOM    685  OD1 ASN   891       6.250  15.550  43.536  1.00120.53           O
ATOM    686  ND2 ASN   891       5.117  16.396  41.887  1.00120.53           N
ATOM    687  C   ASN   891       7.308  19.073  43.396  1.00120.53           C
ATOM    688  O   ASN   891       6.503  18.871  44.302  1.00120.53           O
ATOM    689  H   ASN   891       8.377  17.235  44.879  1.00  0.00           H
ATOM    690  HA  ASN   891       8.984  18.416  42.283  1.00  0.00           H
ATOM    691  HB2 ASN   891       8.170  16.108  41.760  1.00  0.00           H
ATOM    692  HB3 ASN   891       7.235  17.409  41.062  1.00  0.00           H
ATOM    693 HD21 ASN   891       5.130  16.943  41.036  1.00  0.00           H
ATOM    694 HD22 ASN   891       4.516  15.598  41.983  1.00  0.00           H
ATOM    695  N   PHE   892       7.281  20.152  42.619  1.00102.34           N
ATOM    696  CA  PHE   892       6.070  20.930  42.355  1.00102.34           C
ATOM    697  CB  PHE   892       6.430  22.425  42.325  1.00102.34           C
ATOM    698  CG  PHE   892       6.984  22.907  43.652  1.00102.34           C
ATOM    699  CD1 PHE   892       6.122  23.398  44.653  1.00102.34           C
ATOM    700  CD2 PHE   892       8.361  22.789  43.918  1.00102.34           C
ATOM    701  CE1 PHE   892       6.641  23.766  45.908  1.00102.34           C
ATOM    702  CE2 PHE   892       8.878  23.153  45.172  1.00102.34           C
ATOM    703  CZ  PHE   892       8.017  23.638  46.168  1.00102.34           C
ATOM    704  C   PHE   892       5.440  20.413  41.050  1.00102.34           C
ATOM    705  O   PHE   892       5.918  19.427  40.484  1.00102.34           O
ATOM    706  H   PHE   892       7.957  20.175  41.874  1.00  0.00           H
ATOM    707  HA  PHE   892       5.351  20.782  43.159  1.00  0.00           H
ATOM    708  HB2 PHE   892       7.162  22.605  41.538  1.00  0.00           H
ATOM    709  HB3 PHE   892       5.544  23.010  42.085  1.00  0.00           H
ATOM    710  HD1 PHE   892       5.061  23.477  44.467  1.00  0.00           H
ATOM    711  HD2 PHE   892       9.015  22.373  43.171  1.00  0.00           H
ATOM    712  HE1 PHE   892       5.988  24.130  46.691  1.00  0.00           H
ATOM    713  HE2 PHE   892       9.929  23.023  45.385  1.00  0.00           H
ATOM    714  HZ  PHE   892       8.406  23.895  47.144  1.00  0.00           H
ATOM    715  N   ASP   893       4.346  21.019  40.601  1.00 70.35           N
ATOM    716  CA  ASP   893       3.757  20.724  39.291  1.00 70.35           C
ATOM    717  CB  ASP   893       2.228  20.694  39.414  1.00 70.35           C
ATOM    718  CG  ASP   893       1.698  19.673  40.439  1.00 70.35           C
ATOM    719  OD1 ASP   893       2.456  18.777  40.882  1.00 70.35           O
ATOM    720  OD2 ASP   893       0.634  19.957  41.034  1.00 70.35           O
ATOM    721  C   ASP   893       4.255  21.707  38.213  1.00 70.35           C
ATOM    722  O   ASP   893       4.593  21.270  37.120  1.00 70.35           O
ATOM    723  H   ASP   893       3.943  21.782  41.135  1.00  0.00           H
ATOM    724  HA  ASP   893       4.066  19.732  38.960  1.00  0.00           H
ATOM    725  HB2 ASP   893       1.800  20.458  38.438  1.00  0.00           H
ATOM    726  HB3 ASP   893       1.892  21.691  39.703  1.00  0.00           H
ATOM    727  N   ALA   894       4.563  22.955  38.598  1.00 69.19           N
ATOM    728  CA  ALA   894       5.381  23.896  37.819  1.00 69.19           C
ATOM    729  CB  ALA   894       4.520  24.549  36.728  1.00 69.19           C
ATOM    730  C   ALA   894       6.060  24.952  38.719  1.00 69.19           C
ATOM    731  O   ALA   894       5.685  25.146  39.881  1.00 69.19           O
ATOM    732  H   ALA   894       4.345  23.222  39.546  1.00  0.00           H
ATOM    733  HA  ALA   894       6.165  23.331  37.314  1.00  0.00           H
ATOM    734  HB1 ALA   894       5.136  25.208  36.115  1.00  0.00           H
ATOM    735  HB2 ALA   894       4.086  23.780  36.085  1.00  0.00           H
ATOM    736  HB3 ALA   894       3.721  25.125  37.184  1.00  0.00           H
ATOM    737  N   CYS   895       7.028  25.688  38.170  1.00116.57           N
ATOM    738  CA  CYS   895       7.818  26.702  38.870  1.00116.57           C
ATOM    739  CB  CYS   895       9.164  26.058  39.233  1.00116.57           C
ATOM    740  SG  CYS   895      10.335  27.257  39.930  1.00116.57           S
ATOM    741  C   CYS   895       7.967  27.995  38.044  1.00116.57           C
ATOM    742  O   CYS   895       8.241  27.940  36.847  1.00116.57           O
ATOM    743  H   CYS   895       7.337  25.437  37.235  1.00  0.00           H
ATOM    744  HA  CYS   895       7.315  26.968  39.798  1.00  0.00           H
ATOM    745  HB2 CYS   895       8.982  25.271  39.963  1.00  0.00           H
ATOM    746  HB3 CYS   895       9.592  25.612  38.335  1.00  0.00           H
ATOM    747  HG  CYS   895      11.345  26.402  40.128  1.00  0.00           H
ATOM    748  N   PHE   896       7.899  29.159  38.696  1.00 85.65           N
ATOM    749  CA  PHE   896       8.099  30.477  38.090  1.00 85.65           C
ATOM    750  CB  PHE   896       6.849  31.342  38.299  1.00 85.65           C
ATOM    751  CG  PHE   896       5.636  30.839  37.538  1.00 85.65           C
ATOM    752  CD1 PHE   896       5.410  31.265  36.215  1.00 85.65           C
ATOM    753  CD2 PHE   896       4.769  29.898  38.126  1.00 85.65           C
ATOM    754  CE1 PHE   896       4.319  30.757  35.489  1.00 85.65           C
ATOM    755  CE2 PHE   896       3.680  29.387  37.396  1.00 85.65           C
ATOM    756  CZ  PHE   896       3.451  29.822  36.079  1.00 85.65           C
ATOM    757  C   PHE   896       9.358  31.143  38.649  1.00 85.65           C
ATOM    758  O   PHE   896       9.396  31.548  39.813  1.00 85.65           O
ATOM    759  H   PHE   896       7.747  29.122  39.697  1.00  0.00           H
ATOM    760  HA  PHE   896       8.228  30.364  37.016  1.00  0.00           H
ATOM    761  HB2 PHE   896       6.613  31.391  39.364  1.00  0.00           H
ATOM    762  HB3 PHE   896       7.067  32.359  37.967  1.00  0.00           H
ATOM    763  HD1 PHE   896       6.082  31.969  35.746  1.00  0.00           H
ATOM    764  HD2 PHE   896       4.958  29.547  39.129  1.00  0.00           H
ATOM    765  HE1 PHE   896       4.148  31.081  34.471  1.00  0.00           H
ATOM    766  HE2 PHE   896       3.025  28.649  37.837  1.00  0.00           H
ATOM    767  HZ  PHE   896       2.615  29.429  35.514  1.00  0.00           H
ATOM    768  N   MET   897      10.375  31.314  37.801  1.00224.24           N
ATOM    769  CA  MET   897      11.684  31.865  38.166  1.00224.24           C
ATOM    770  CB  MET   897      12.796  30.967  37.593  1.00224.24           C
ATOM    771  CG  MET   897      12.908  29.617  38.312  1.00224.24           C
ATOM    772  SD  MET   897      13.630  29.672  39.970  1.00224.24           S
ATOM    773  CE  MET   897      15.369  29.955  39.553  1.00224.24           C
ATOM    774  C   MET   897      11.847  33.301  37.675  1.00224.24           C
ATOM    775  O   MET   897      11.883  33.550  36.470  1.00224.24           O
ATOM    776  H   MET   897      10.233  31.032  36.836  1.00  0.00           H
ATOM    777  HA  MET   897      11.783  31.874  39.249  1.00  0.00           H
ATOM    778  HB2 MET   897      13.751  31.485  37.669  1.00  0.00           H
ATOM    779  HB3 MET   897      12.597  30.788  36.535  1.00  0.00           H
ATOM    780  HG2 MET   897      11.921  29.160  38.372  1.00  0.00           H
ATOM    781  HG3 MET   897      13.535  28.963  37.709  1.00  0.00           H
ATOM    782  HE1 MET   897      15.475  30.891  39.007  1.00  0.00           H
ATOM    783  HE2 MET   897      15.738  29.134  38.937  1.00  0.00           H
ATOM    784  HE3 MET   897      15.953  30.008  40.472  1.00  0.00           H
ATOM    785  N   ASP   898      12.151  34.238  38.570  1.00 82.05           N
ATOM    786  CA  ASP   898      12.789  35.491  38.178  1.00 82.05           C
ATOM    787  CB  ASP   898      12.797  36.476  39.346  1.00 82.05           C
ATOM    788  CG  ASP   898      13.609  37.718  39.019  1.00 82.05           C
ATOM    789  OD1 ASP   898      13.607  38.176  37.858  1.00 82.05           O
ATOM    790  OD2 ASP   898      13.895  38.450  39.994  1.00 82.05           O
ATOM    791  C   ASP   898      14.211  35.234  37.663  1.00 82.05           C
ATOM    792  O   ASP   898      15.082  34.772  38.395  1.00 82.05           O
ATOM    793  H   ASP   898      12.096  34.029  39.557  1.00  0.00           H
ATOM    794  HA  ASP   898      12.211  35.961  37.386  1.00  0.00           H
ATOM    795  HB2 ASP   898      11.775  36.760  39.598  1.00  0.00           H
ATOM    796  HB3 ASP   898      13.231  35.994  40.221  1.00  0.00           H
ATOM    797  N   ILE   899      14.493  35.729  36.464  1.00138.34           N
ATOM    798  CA  ILE   899      15.827  35.719  35.867  1.00138.34           C
ATOM    799  CB  ILE   899      15.729  36.140  34.388  1.00138.34           C
ATOM    800  CG1 ILE   899      15.049  37.515  34.217  1.00138.34           C
ATOM    801  CG2 ILE   899      15.003  35.068  33.556  1.00138.34           C
ATOM    802  CD1 ILE   899      15.503  38.212  32.939  1.00138.34           C
ATOM    803  C   ILE   899      16.863  36.561  36.627  1.00138.34           C
ATOM    804  O   ILE   899      18.041  36.238  36.535  1.00138.34           O
ATOM    805  H   ILE   899      13.741  36.109  35.919  1.00  0.00           H
ATOM    806  HA  ILE   899      16.202  34.700  35.893  1.00  0.00           H
ATOM    807  HB  ILE   899      16.751  36.205  34.017  1.00  0.00           H
ATOM    808 HG12 ILE   899      15.294  38.169  35.048  1.00  0.00           H
ATOM    809 HG13 ILE   899      13.967  37.397  34.204  1.00  0.00           H
ATOM    810 HD11 ILE   899      16.590  38.304  32.931  1.00  0.00           H
ATOM    811 HD12 ILE   899      15.176  37.640  32.072  1.00  0.00           H
ATOM    812 HD13 ILE   899      15.069  39.207  32.901  1.00  0.00           H
ATOM    813 HG21 ILE   899      15.029  35.329  32.499  1.00  0.00           H
ATOM    814 HG22 ILE   899      15.499  34.105  33.677  1.00  0.00           H
ATOM    815 HG23 ILE   899      13.964  34.970  33.871  1.00  0.00           H
ATOM    816  N   GLN   900      16.486  37.612  37.372  1.00114.93           N
ATOM    817  CA  GLN   900      17.447  38.564  37.967  0.75114.93           C
ATOM    818  CB  GLN   900      17.439  39.898  37.197  0.75114.93           C
ATOM    819  CG  GLN   900      17.935  39.790  35.734  1.00114.93           C
ATOM    820  CD  GLN   900      19.430  39.508  35.573  1.00114.93           C
ATOM    821  OE1 GLN   900      20.208  40.400  35.266  1.00114.93           O
ATOM    822  NE2 GLN   900      19.864  38.268  35.665  1.00114.93           N
ATOM    823  C   GLN   900      17.276  38.705  39.490  1.00114.93           C
ATOM    824  O   GLN   900      16.336  39.316  40.033  1.00114.93           O
ATOM    825  H   GLN   900      15.496  37.807  37.468  1.00  0.00           H
ATOM    826  HA  GLN   900      18.452  38.166  37.838  0.75  0.00           H
ATOM    827  HB2 GLN   900      18.071  40.618  37.724  0.75  0.00           H
ATOM    828  HB3 GLN   900      16.421  40.283  37.191  0.75  0.00           H
ATOM    829  HG2 GLN   900      17.383  39.017  35.207  1.00  0.00           H
ATOM    830  HG3 GLN   900      17.717  40.734  35.232  1.00  0.00           H
ATOM    831 HE21 GLN   900      20.856  38.073  35.634  1.00  0.00           H
ATOM    832 HE22 GLN   900      19.255  37.491  35.899  1.00  0.00           H
ATOM    833  N   MET   901      18.222  38.085  40.197  1.00 63.90           N
ATOM    834  CA  MET   901      18.249  37.928  41.647  1.00 63.90           C
ATOM    835  CB  MET   901      17.705  36.537  42.034  1.00 63.90           C
ATOM    836  CG  MET   901      16.440  36.104  41.269  1.00 63.90           C
ATOM    837  SD  MET   901      15.563  34.673  41.938  1.00 63.90           S
ATOM    838  CE  MET   901      16.502  33.342  41.153  1.00 63.90           C
ATOM    839  C   MET   901      19.685  38.119  42.168  1.00 63.90           C
ATOM    840  O   MET   901      20.626  37.890  41.407  1.00 63.90           O
ATOM    841  H   MET   901      18.991  37.652  39.704  1.00  0.00           H
ATOM    842  HA  MET   901      17.628  38.702  42.083  1.00  0.00           H
ATOM    843  HB2 MET   901      18.483  35.805  41.833  1.00  0.00           H
ATOM    844  HB3 MET   901      17.497  36.528  43.105  1.00  0.00           H
ATOM    845  HG2 MET   901      16.701  35.895  40.232  1.00  0.00           H
ATOM    846  HG3 MET   901      15.734  36.926  41.250  1.00  0.00           H
ATOM    847  HE1 MET   901      16.132  32.379  41.502  1.00  0.00           H
ATOM    848  HE2 MET   901      17.556  33.445  41.402  1.00  0.00           H
ATOM    849  HE3 MET   901      16.379  33.400  40.072  1.00  0.00           H
ATOM    850  N   PRO   902      19.877  38.619  43.403  1.00 94.43           N
ATOM    851  CA  PRO   902      21.209  38.735  43.996  1.00 94.43           C
ATOM    852  CD  PRO   902      18.857  38.977  44.381  1.00 94.43           C
ATOM    853  CB  PRO   902      21.004  39.509  45.300  1.00 94.43           C
ATOM    854  CG  PRO   902      19.589  39.105  45.717  1.00 94.43           C
ATOM    855  C   PRO   902      21.844  37.361  44.243  1.00 94.43           C
ATOM    856  O   PRO   902      21.132  36.396  44.511  1.00 94.43           O
ATOM    857  HA  PRO   902      21.859  39.302  43.330  1.00  0.00           H
ATOM    858  HD2 PRO   902      18.415  39.937  44.110  1.00  0.00           H
ATOM    859  HD3 PRO   902      18.087  38.210  44.462  1.00  0.00           H
ATOM    860  HB2 PRO   902      21.035  40.579  45.091  1.00  0.00           H
ATOM    861  HB3 PRO   902      21.744  39.245  46.056  1.00  0.00           H
ATOM    862  HG2 PRO   902      19.129  39.855  46.360  1.00  0.00           H
ATOM    863  HG3 PRO   902      19.613  38.134  46.217  1.00  0.00           H
ATOM    864  N   GLU   903      23.182  37.323  44.276  1.00226.92           N
ATOM    865  CA  GLU   903      23.993  36.102  44.414  1.00226.92           C
ATOM    866  CB  GLU   903      23.934  35.560  45.858  1.00226.92           C
ATOM    867  CG  GLU   903      24.877  34.359  46.092  1.00226.92           C
ATOM    868  CD  GLU   903      24.312  33.262  47.006  1.00226.92           C
ATOM    869  OE1 GLU   903      23.077  33.203  47.178  1.00226.92           O
ATOM    870  OE2 GLU   903      25.063  32.285  47.230  1.00226.92           O
ATOM    871  C   GLU   903      23.685  35.063  43.318  1.00226.92           C
ATOM    872  O   GLU   903      24.287  35.110  42.246  1.00226.92           O
ATOM    873  H   GLU   903      23.680  38.165  44.043  1.00  0.00           H
ATOM    874  HA  GLU   903      25.035  36.378  44.246  1.00  0.00           H
ATOM    875  HB2 GLU   903      24.205  36.354  46.555  1.00  0.00           H
ATOM    876  HB3 GLU   903      22.901  35.292  46.066  1.00  0.00           H
ATOM    877  HG2 GLU   903      25.125  33.892  45.137  1.00  0.00           H
ATOM    878  HG3 GLU   903      25.812  34.738  46.510  1.00  0.00           H
ATOM    879  N   MET   904      22.727  34.167  43.558  1.00178.69           N
ATOM    880  CA  MET   904      22.234  33.200  42.583  1.00178.69           C
ATOM    881  CB  MET   904      21.756  31.950  43.332  1.00178.69           C
ATOM    882  CG  MET   904      22.894  31.080  43.874  1.00178.69           C
ATOM    883  SD  MET   904      24.003  30.345  42.640  1.00178.69           S
ATOM    884  CE  MET   904      22.788  29.614  41.513  1.00178.69           C
ATOM    885  C   MET   904      21.098  33.796  41.739  1.00178.69           C
ATOM    886  O   MET   904      19.937  33.768  42.160  1.00178.69           O
ATOM    887  H   MET   904      22.208  34.278  44.422  1.00  0.00           H
ATOM    888  HA  MET   904      23.042  32.915  41.908  1.00  0.00           H
ATOM    889  HB2 MET   904      21.123  32.258  44.166  1.00  0.00           H
ATOM    890  HB3 MET   904      21.151  31.345  42.661  1.00  0.00           H
ATOM    891  HG2 MET   904      22.441  30.259  44.429  1.00  0.00           H
ATOM    892  HG3 MET   904      23.490  31.669  44.573  1.00  0.00           H
ATOM    893  HE1 MET   904      23.272  28.870  40.883  1.00  0.00           H
ATOM    894  HE2 MET   904      22.353  30.394  40.889  1.00  0.00           H
ATOM    895  HE3 MET   904      21.995  29.142  42.087  1.00  0.00           H
ATOM    896  N   ASP   905      21.406  34.224  40.510  1.00 73.33           N
ATOM    897  CA  ASP   905      20.386  34.612  39.522  1.00 73.33           C
ATOM    898  CB  ASP   905      20.945  35.603  38.471  1.00 73.33           C
ATOM    899  CG  ASP   905      21.470  35.068  37.125  1.00 73.33           C
ATOM    900  OD1 ASP   905      21.345  33.852  36.845  1.00 73.33           O
ATOM    901  OD2 ASP   905      21.694  35.940  36.256  1.00 73.33           O
ATOM    902  C   ASP   905      19.614  33.406  38.951  1.00 73.33           C
ATOM    903  O   ASP   905      19.904  32.241  39.252  1.00 73.33           O
ATOM    904  H   ASP   905      22.376  34.239  40.231  1.00  0.00           H
ATOM    905  HA  ASP   905      19.644  35.185  40.073  1.00  0.00           H
ATOM    906  HB2 ASP   905      21.735  36.196  38.936  1.00  0.00           H
ATOM    907  HB3 ASP   905      20.139  36.302  38.244  1.00  0.00           H
ATOM    908  N   GLY   906      18.548  33.682  38.195  1.00 57.66           N
ATOM    909  CA  GLY   906      17.671  32.632  37.683  1.00 57.66           C
ATOM    910  C   GLY   906      18.331  31.729  36.639  1.00 57.66           C
ATOM    911  O   GLY   906      18.116  30.518  36.671  1.00 57.66           O
ATOM    912  H   GLY   906      18.386  34.638  37.904  1.00  0.00           H
ATOM    913  HA2 GLY   906      17.350  32.006  38.514  1.00  0.00           H
ATOM    914  HA3 GLY   906      16.788  33.087  37.238  1.00  0.00           H
ATOM    915  N   PHE   907      19.209  32.264  35.784  1.00 86.30           N
ATOM    916  CA  PHE   907      19.926  31.467  34.787  1.00 86.30           C
ATOM    917  CB  PHE   907      20.603  32.373  33.747  1.00 86.30           C
ATOM    918  CG  PHE   907      19.735  33.433  33.093  1.00 86.30           C
ATOM    919  CD1 PHE   907      18.819  33.089  32.082  1.00 86.30           C
ATOM    920  CD2 PHE   907      19.903  34.785  33.446  1.00 86.30           C
ATOM    921  CE1 PHE   907      18.084  34.092  31.425  1.00 86.30           C
ATOM    922  CE2 PHE   907      19.180  35.789  32.778  1.00 86.30           C
ATOM    923  CZ  PHE   907      18.273  35.442  31.762  1.00 86.30           C
ATOM    924  C   PHE   907      20.990  30.567  35.430  1.00 86.30           C
ATOM    925  O   PHE   907      21.334  29.519  34.879  1.00 86.30           O
ATOM    926  H   PHE   907      19.550  33.204  35.967  1.00  0.00           H
ATOM    927  HA  PHE   907      19.211  30.822  34.278  1.00  0.00           H
ATOM    928  HB2 PHE   907      21.449  32.870  34.224  1.00  0.00           H
ATOM    929  HB3 PHE   907      21.012  31.737  32.960  1.00  0.00           H
ATOM    930  HD1 PHE   907      18.688  32.057  31.799  1.00  0.00           H
ATOM    931  HD2 PHE   907      20.607  35.057  34.221  1.00  0.00           H
ATOM    932  HE1 PHE   907      17.385  33.827  30.647  1.00  0.00           H
ATOM    933  HE2 PHE   907      19.330  36.824  33.050  1.00  0.00           H
ATOM    934  HZ  PHE   907      17.720  36.209  31.242  1.00  0.00           H
ATOM    935  N   GLU   908      21.653  31.031  36.490  1.00 72.58           N
ATOM    936  CA  GLU   908      22.578  30.205  37.274  1.00 72.58           C
ATOM    937  CB  GLU   908      23.497  31.090  38.132  1.00 72.58           C
ATOM    938  CG  GLU   908      24.741  30.330  38.635  1.00 72.58           C
ATOM    939  CD  GLU   908      25.749  30.008  37.520  1.00 72.58           C
ATOM    940  OE1 GLU   908      25.999  30.901  36.674  1.00 72.58           O
ATOM    941  OE2 GLU   908      26.015  28.802  37.283  1.00 72.58           O
ATOM    942  C   GLU   908      21.833  29.146  38.091  1.00 72.58           C
ATOM    943  O   GLU   908      22.164  27.973  37.975  1.00 72.58           O
ATOM    944  H   GLU   908      21.442  31.979  36.821  1.00  0.00           H
ATOM    945  HA  GLU   908      23.215  29.645  36.596  1.00  0.00           H
ATOM    946  HB2 GLU   908      23.822  31.949  37.544  1.00  0.00           H
ATOM    947  HB3 GLU   908      22.933  31.471  38.983  1.00  0.00           H
ATOM    948  HG2 GLU   908      25.241  30.945  39.384  1.00  0.00           H
ATOM    949  HG3 GLU   908      24.431  29.405  39.124  1.00  0.00           H
ATOM    950  N   ALA   909      20.681  29.471  38.682  1.00 53.61           N
ATOM    951  CA  ALA   909      19.868  28.477  39.383  1.00 53.61           C
ATOM    952  CB  ALA   909      18.763  29.206  40.150  1.00 53.61           C
ATOM    953  C   ALA   909      19.304  27.383  38.453  1.00 53.61           C
ATOM    954  O   ALA   909      19.499  26.195  38.719  1.00 53.61           O
ATOM    955  H   ALA   909      20.401  30.449  38.721  1.00  0.00           H
ATOM    956  HA  ALA   909      20.507  27.973  40.108  1.00  0.00           H
ATOM    957  HB1 ALA   909      19.212  29.888  40.870  1.00  0.00           H
ATOM    958  HB2 ALA   909      18.143  28.481  40.679  1.00  0.00           H
ATOM    959  HB3 ALA   909      18.152  29.778  39.453  1.00  0.00           H
ATOM    960  N   THR   910      18.655  27.741  37.338  1.00 64.01           N
ATOM    961  CA  THR   910      17.951  26.754  36.497  1.00 64.01           C
ATOM    962  CB  THR   910      16.987  27.424  35.511  1.00 64.01           C
ATOM    963  OG1 THR   910      16.015  28.133  36.242  1.00 64.01           O
ATOM    964  CG2 THR   910      16.228  26.399  34.670  1.00 64.01           C
ATOM    965  C   THR   910      18.876  25.769  35.782  1.00 64.01           C
ATOM    966  O   THR   910      18.559  24.577  35.774  1.00 64.01           O
ATOM    967  H   THR   910      18.483  28.729  37.163  1.00  0.00           H
ATOM    968  HA  THR   910      17.336  26.142  37.151  1.00  0.00           H
ATOM    969  HB  THR   910      17.530  28.110  34.860  1.00  0.00           H
ATOM    970 HG21 THR   910      16.873  26.041  33.869  1.00  0.00           H
ATOM    971 HG22 THR   910      15.930  25.549  35.278  1.00  0.00           H
ATOM    972 HG23 THR   910      15.342  26.843  34.226  1.00  0.00           H
ATOM    973  HG1 THR   910      15.443  27.484  36.657  1.00  0.00           H
ATOM    974  N   ARG   911      20.108  26.170  35.427  1.00198.47           N
ATOM    975  CA  ARG   911      21.076  25.213  34.860  1.00198.47           C
ATOM    976  CB  ARG   911      22.250  25.914  34.157  1.00198.47           C
ATOM    977  CG  ARG   911      23.365  26.381  35.099  1.00198.47           C
ATOM    978  CD  ARG   911      24.418  27.218  34.372  1.00198.47           C
ATOM    979  NE  ARG   911      23.957  28.603  34.147  1.00198.47           N
ATOM    980  CZ  ARG   911      24.718  29.675  34.264  1.00198.47           C
ATOM    981  NH1 ARG   911      26.009  29.592  34.353  1.00198.47           N
ATOM    982  NH2 ARG   911      24.197  30.838  34.516  1.00198.47           N
ATOM    983  C   ARG   911      21.515  24.158  35.881  1.00198.47           C
ATOM    984  O   ARG   911      21.472  22.982  35.549  1.00198.47           O
ATOM    985  H   ARG   911      20.356  27.144  35.533  1.00  0.00           H
ATOM    986  HA  ARG   911      20.545  24.651  34.086  1.00  0.00           H
ATOM    987  HB2 ARG   911      21.872  26.760  33.585  1.00  0.00           H
ATOM    988  HB3 ARG   911      22.691  25.207  33.451  1.00  0.00           H
ATOM    989  HG2 ARG   911      22.941  26.968  35.906  1.00  0.00           H
ATOM    990  HG3 ARG   911      23.860  25.507  35.526  1.00  0.00           H
ATOM    991  HD2 ARG   911      25.305  27.223  35.010  1.00  0.00           H
ATOM    992  HD3 ARG   911      24.674  26.745  33.423  1.00  0.00           H
ATOM    993  HE  ARG   911      22.959  28.773  34.226  1.00  0.00           H
ATOM    994 HH11 ARG   911      26.377  28.667  34.400  1.00  0.00           H
ATOM    995 HH12 ARG   911      26.370  30.232  35.067  1.00  0.00           H
ATOM    996 HH21 ARG   911      23.211  30.889  34.700  1.00  0.00           H
ATOM    997 HH22 ARG   911      24.803  31.457  35.047  1.00  0.00           H
ATOM    998  N   ARG   912      21.680  24.528  37.161  1.00130.02           N
ATOM    999  CA  ARG   912      21.981  23.582  38.259  1.00130.02           C
ATOM   1000  CB  ARG   912      22.472  24.331  39.509  1.00130.02           C
ATOM   1001  CG  ARG   912      23.686  25.242  39.276  1.00130.02           C
ATOM   1002  CD  ARG   912      24.825  24.647  38.446  1.00130.02           C
ATOM   1003  NE  ARG   912      25.685  25.711  37.899  1.00130.02           N
ATOM   1004  CZ  ARG   912      26.740  25.514  37.137  1.00130.02           C
ATOM   1005  NH1 ARG   912      27.037  24.366  36.612  1.00130.02           N
ATOM   1006  NH2 ARG   912      27.502  26.521  36.848  1.00130.02           N
ATOM   1007  C   ARG   912      20.806  22.677  38.618  1.00130.02           C
ATOM   1008  O   ARG   912      21.009  21.509  38.927  1.00130.02           O
ATOM   1009  H   ARG   912      21.562  25.507  37.389  1.00  0.00           H
ATOM   1010  HA  ARG   912      22.769  22.899  37.939  1.00  0.00           H
ATOM   1011  HB2 ARG   912      21.658  24.934  39.915  1.00  0.00           H
ATOM   1012  HB3 ARG   912      22.736  23.598  40.265  1.00  0.00           H
ATOM   1013  HG2 ARG   912      24.082  25.560  40.240  1.00  0.00           H
ATOM   1014  HG3 ARG   912      23.334  26.116  38.751  1.00  0.00           H
ATOM   1015  HD2 ARG   912      25.400  23.955  39.065  1.00  0.00           H
ATOM   1016  HD3 ARG   912      24.423  24.091  37.604  1.00  0.00           H
ATOM   1017  HE  ARG   912      25.515  26.663  38.195  1.00  0.00           H
ATOM   1018 HH11 ARG   912      26.415  23.563  36.767  1.00  0.00           H
ATOM   1019 HH12 ARG   912      27.980  24.146  36.314  1.00  0.00           H
ATOM   1020 HH21 ARG   912      27.170  27.448  37.132  1.00  0.00           H
ATOM   1021 HH22 ARG   912      28.350  26.360  36.344  1.00  0.00           H
ATOM   1022  N   ILE   913      19.578  23.155  38.430  1.00136.37           N
ATOM   1023  CA  ILE   913      18.366  22.343  38.593  1.00136.37           C
ATOM   1024  CB  ILE   913      17.134  23.271  38.688  1.00136.37           C
ATOM   1025  CG1 ILE   913      17.161  24.131  39.976  1.00136.37           C
ATOM   1026  CG2 ILE   913      15.846  22.442  38.665  1.00136.37           C
ATOM   1027  CD1 ILE   913      16.345  25.429  39.893  1.00136.37           C
ATOM   1028  C   ILE   913      18.239  21.279  37.481  1.00136.37           C
ATOM   1029  O   ILE   913      17.944  20.122  37.778  1.00136.37           O
ATOM   1030  H   ILE   913      19.487  24.133  38.190  1.00  0.00           H
ATOM   1031  HA  ILE   913      18.448  21.797  39.535  1.00  0.00           H
ATOM   1032  HB  ILE   913      17.127  23.933  37.822  1.00  0.00           H
ATOM   1033 HG12 ILE   913      16.792  23.536  40.812  1.00  0.00           H
ATOM   1034 HG13 ILE   913      18.184  24.421  40.207  1.00  0.00           H
ATOM   1035 HD11 ILE   913      16.816  26.127  39.208  1.00  0.00           H
ATOM   1036 HD12 ILE   913      15.331  25.233  39.549  1.00  0.00           H
ATOM   1037 HD13 ILE   913      16.308  25.894  40.877  1.00  0.00           H
ATOM   1038 HG21 ILE   913      15.699  22.010  37.674  1.00  0.00           H
ATOM   1039 HG22 ILE   913      14.994  23.070  38.893  1.00  0.00           H
ATOM   1040 HG23 ILE   913      15.902  21.640  39.404  1.00  0.00           H
ATOM   1041  N   ARG   914      18.575  21.619  36.227  1.00220.32           N
ATOM   1042  CA  ARG   914      18.645  20.664  35.099  1.00220.32           C
ATOM   1043  CB  ARG   914      18.614  21.439  33.774  1.00220.32           C
ATOM   1044  CG  ARG   914      17.222  22.038  33.471  1.00220.32           C
ATOM   1045  CD  ARG   914      16.561  21.443  32.211  1.00220.32           C
ATOM   1046  NE  ARG   914      15.311  20.705  32.475  1.00220.32           N
ATOM   1047  CZ  ARG   914      14.093  21.214  32.428  1.00220.32           C
ATOM   1048  NH1 ARG   914      13.851  22.448  32.740  1.00220.32           N
ATOM   1049  NH2 ARG   914      13.046  20.480  32.269  1.00220.32           N
ATOM   1050  C   ARG   914      19.870  19.738  35.156  1.00220.32           C
ATOM   1051  O   ARG   914      19.795  18.570  34.782  1.00220.32           O
ATOM   1052  H   ARG   914      18.814  22.590  36.051  1.00  0.00           H
ATOM   1053  HA  ARG   914      17.773  20.010  35.127  1.00  0.00           H
ATOM   1054  HB2 ARG   914      19.349  22.245  33.813  1.00  0.00           H
ATOM   1055  HB3 ARG   914      18.918  20.767  32.971  1.00  0.00           H
ATOM   1056  HG2 ARG   914      16.559  21.920  34.329  1.00  0.00           H
ATOM   1057  HG3 ARG   914      17.350  23.109  33.313  1.00  0.00           H
ATOM   1058  HD2 ARG   914      17.251  20.768  31.703  1.00  0.00           H
ATOM   1059  HD3 ARG   914      16.351  22.250  31.510  1.00  0.00           H
ATOM   1060  HE  ARG   914      15.392  19.685  32.562  1.00  0.00           H
ATOM   1061 HH11 ARG   914      14.591  23.129  32.626  1.00  0.00           H
ATOM   1062 HH12 ARG   914      12.904  22.792  32.545  1.00  0.00           H
ATOM   1063 HH21 ARG   914      13.146  19.572  31.836  1.00  0.00           H
ATOM   1064 HH22 ARG   914      12.225  20.997  31.935  1.00  0.00           H
ATOM   1065  N   GLU   915      20.986  20.218  35.688  1.00103.13           N
ATOM   1066  CA  GLU   915      22.201  19.434  35.928  1.00103.13           C
ATOM   1067  CB  GLU   915      23.332  20.427  36.231  1.00103.13           C
ATOM   1068  CG  GLU   915      24.755  19.855  36.248  1.00103.13           C
ATOM   1069  CD  GLU   915      25.809  20.980  36.260  1.00103.13           C
ATOM   1070  OE1 GLU   915      25.502  22.104  36.728  1.00103.13           O
ATOM   1071  OE2 GLU   915      26.948  20.745  35.803  1.00103.13           O
ATOM   1072  C   GLU   915      22.003  18.395  37.046  1.00103.13           C
ATOM   1073  O   GLU   915      22.332  17.227  36.848  1.00103.13           O
ATOM   1074  H   GLU   915      21.027  21.212  35.877  1.00  0.00           H
ATOM   1075  HA  GLU   915      22.458  18.893  35.018  1.00  0.00           H
ATOM   1076  HB2 GLU   915      23.318  21.186  35.451  1.00  0.00           H
ATOM   1077  HB3 GLU   915      23.125  20.913  37.185  1.00  0.00           H
ATOM   1078  HG2 GLU   915      24.893  19.224  35.362  1.00  0.00           H
ATOM   1079  HG3 GLU   915      24.880  19.257  37.149  1.00  0.00           H
ATOM   1080  N   LEU   916      21.217  18.741  38.076  1.00138.65           N
ATOM   1081  CA  LEU   916      20.825  17.833  39.158  1.00138.65           C
ATOM   1082  CB  LEU   916      20.154  18.657  40.275  1.00138.65           C
ATOM   1083  CG  LEU   916      19.671  17.839  41.490  1.00138.65           C
ATOM   1084  CD1 LEU   916      20.820  17.074  42.142  1.00138.65           C
ATOM   1085  CD2 LEU   916      19.065  18.778  42.534  1.00138.65           C
ATOM   1086  C   LEU   916      19.937  16.666  38.692  1.00138.65           C
ATOM   1087  O   LEU   916      20.150  15.545  39.147  1.00138.65           O
ATOM   1088  H   LEU   916      20.981  19.723  38.180  1.00  0.00           H
ATOM   1089  HA  LEU   916      21.738  17.391  39.562  1.00  0.00           H
ATOM   1090  HB2 LEU   916      20.865  19.409  40.621  1.00  0.00           H
ATOM   1091  HB3 LEU   916      19.295  19.178  39.853  1.00  0.00           H
ATOM   1092  HG  LEU   916      18.898  17.135  41.182  1.00  0.00           H
ATOM   1093 HD21 LEU   916      19.834  19.448  42.916  1.00  0.00           H
ATOM   1094 HD22 LEU   916      18.677  18.195  43.370  1.00  0.00           H
ATOM   1095 HD23 LEU   916      18.254  19.358  42.094  1.00  0.00           H
ATOM   1096 HD11 LEU   916      20.526  16.693  43.119  1.00  0.00           H
ATOM   1097 HD12 LEU   916      21.666  17.739  42.278  1.00  0.00           H
ATOM   1098 HD13 LEU   916      21.118  16.237  41.517  1.00  0.00           H
ATOM   1099  N   GLU   917      18.985  16.873  37.772  1.00183.34           N
ATOM   1100  CA  GLU   917      18.246  15.745  37.171  1.00183.34           C
ATOM   1101  CB  GLU   917      16.907  16.190  36.540  1.00183.34           C
ATOM   1102  CG  GLU   917      17.030  17.035  35.259  1.00183.34           C
ATOM   1103  CD  GLU   917      15.689  17.397  34.604  1.00183.34           C
ATOM   1104  OE1 GLU   917      14.669  17.342  35.322  1.00183.34           O
ATOM   1105  OE2 GLU   917      15.708  18.226  33.660  1.00183.34           O
ATOM   1106  C   GLU   917      19.115  14.941  36.187  1.00183.34           C
ATOM   1107  O   GLU   917      19.067  13.714  36.208  1.00183.34           O
ATOM   1108  H   GLU   917      18.828  17.813  37.430  1.00  0.00           H
ATOM   1109  HA  GLU   917      17.986  15.047  37.969  1.00  0.00           H
ATOM   1110  HB2 GLU   917      16.346  16.752  37.289  1.00  0.00           H
ATOM   1111  HB3 GLU   917      16.334  15.293  36.303  1.00  0.00           H
ATOM   1112  HG2 GLU   917      17.531  17.955  35.540  1.00  0.00           H
ATOM   1113  HG3 GLU   917      17.633  16.503  34.523  1.00  0.00           H
ATOM   1114  N   SER   918      20.015  15.599  35.447  1.00111.84           N
ATOM   1115  CA  SER   918      20.834  14.951  34.408  1.00111.84           C
ATOM   1116  CB  SER   918      21.479  16.003  33.503  1.00111.84           C
ATOM   1117  OG  SER   918      20.503  16.816  32.877  1.00111.84           O
ATOM   1118  C   SER   918      21.944  14.053  34.965  1.00111.84           C
ATOM   1119  O   SER   918      22.284  13.046  34.349  1.00111.84           O
ATOM   1120  H   SER   918      20.031  16.610  35.506  1.00  0.00           H
ATOM   1121  HA  SER   918      20.189  14.325  33.791  1.00  0.00           H
ATOM   1122  HB2 SER   918      22.068  15.498  32.737  1.00  0.00           H
ATOM   1123  HB3 SER   918      22.143  16.632  34.097  1.00  0.00           H
ATOM   1124  HG  SER   918      20.126  17.415  33.547  1.00  0.00           H
ATOM   1125  N   ILE   919      22.564  14.447  36.082  1.00119.87           N
ATOM   1126  CA  ILE   919      23.645  13.698  36.748  1.00119.87           C
ATOM   1127  CB  ILE   919      24.813  14.660  37.126  1.00119.87           C
ATOM   1128  CG1 ILE   919      25.223  15.575  35.941  1.00119.87           C
ATOM   1129  CG2 ILE   919      26.074  13.897  37.593  1.00119.87           C
ATOM   1130  CD1 ILE   919      26.345  16.577  36.252  1.00119.87           C
ATOM   1131  C   ILE   919      23.100  12.896  37.951  1.00119.87           C
ATOM   1132  O   ILE   919      23.802  12.064  38.520  1.00119.87           O
ATOM   1133  H   ILE   919      22.303  15.353  36.465  1.00  0.00           H
ATOM   1134  HA  ILE   919      24.045  12.965  36.048  1.00  0.00           H
ATOM   1135  HB  ILE   919      24.474  15.295  37.947  1.00  0.00           H
ATOM   1136 HG12 ILE   919      25.529  14.956  35.097  1.00  0.00           H
ATOM   1137 HG13 ILE   919      24.367  16.166  35.623  1.00  0.00           H
ATOM   1138 HG21 ILE   919      26.488  13.318  36.766  1.00  0.00           H
ATOM   1139 HG22 ILE   919      26.818  14.592  37.968  1.00  0.00           H
ATOM   1140 HG23 ILE   919      25.856  13.220  38.412  1.00  0.00           H
ATOM   1141 HD11 ILE   919      27.300  16.064  36.354  1.00  0.00           H
ATOM   1142 HD12 ILE   919      26.117  17.116  37.173  1.00  0.00           H
ATOM   1143 HD13 ILE   919      26.429  17.289  35.431  1.00  0.00           H
ATOM   1144  N   ALA   920      21.857  13.160  38.379  1.00274.20           N
ATOM   1145  CA  ALA   920      21.284  12.703  39.651  1.00274.20           C
ATOM   1146  CB  ALA   920      20.979  11.196  39.574  1.00274.20           C
ATOM   1147  C   ALA   920      22.099  13.141  40.896  1.00274.20           C
ATOM   1148  O   ALA   920      21.966  12.540  41.965  1.00274.20           O
ATOM   1149  H   ALA   920      21.306  13.820  37.846  1.00  0.00           H
ATOM   1150  HA  ALA   920      20.319  13.200  39.750  1.00  0.00           H
ATOM   1151  HB1 ALA   920      20.432  10.875  40.459  1.00  0.00           H
ATOM   1152  HB2 ALA   920      20.373  10.991  38.691  1.00  0.00           H
ATOM   1153  HB3 ALA   920      21.906  10.626  39.511  1.00  0.00           H
ATOM   1154  N   ASN   921      22.939  14.176  40.771  1.00185.90           N
ATOM   1155  CA  ASN   921      23.945  14.590  41.755  1.00185.90           C
ATOM   1156  CB  ASN   921      25.140  13.626  41.594  1.00185.90           C
ATOM   1157  CG  ASN   921      26.312  13.846  42.532  1.00185.90           C
ATOM   1158  OD1 ASN   921      26.521  14.892  43.114  1.00185.90           O
ATOM   1159  ND2 ASN   921      27.280  12.963  42.470  1.00185.90           N
ATOM   1160  C   ASN   921      24.333  16.071  41.541  1.00185.90           C
ATOM   1161  O   ASN   921      24.683  16.483  40.435  1.00185.90           O
ATOM   1162  H   ASN   921      22.959  14.653  39.882  1.00  0.00           H
ATOM   1163  HA  ASN   921      23.540  14.487  42.765  1.00  0.00           H
ATOM   1164  HB2 ASN   921      24.786  12.608  41.747  1.00  0.00           H
ATOM   1165  HB3 ASN   921      25.515  13.701  40.577  1.00  0.00           H
ATOM   1166 HD21 ASN   921      27.202  12.167  41.868  1.00  0.00           H
ATOM   1167 HD22 ASN   921      28.129  13.205  42.948  1.00  0.00           H
ATOM   1168  N   GLU   922      24.302  16.856  42.612  1.00170.82           N
ATOM   1169  CA  GLU   922      24.494  18.314  42.710  1.00170.82           C
ATOM   1170  CB  GLU   922      23.831  18.805  44.018  1.00170.82           C
ATOM   1171  CG  GLU   922      24.208  18.016  45.286  1.00170.82           C
ATOM   1172  CD  GLU   922      23.181  16.905  45.569  1.00170.82           C
ATOM   1173  OE1 GLU   922      22.065  17.286  45.985  1.00170.82           O
ATOM   1174  OE2 GLU   922      23.352  15.801  44.999  1.00170.82           O
ATOM   1175  C   GLU   922      25.958  18.798  42.570  1.00170.82           C
ATOM   1176  O   GLU   922      26.351  19.820  43.140  1.00170.82           O
ATOM   1177  H   GLU   922      24.059  16.385  43.486  1.00  0.00           H
ATOM   1178  HA  GLU   922      23.957  18.775  41.883  1.00  0.00           H
ATOM   1179  HB2 GLU   922      24.081  19.846  44.182  1.00  0.00           H
ATOM   1180  HB3 GLU   922      22.749  18.785  43.899  1.00  0.00           H
ATOM   1181  HG2 GLU   922      25.218  17.607  45.187  1.00  0.00           H
ATOM   1182  HG3 GLU   922      24.220  18.710  46.131  1.00  0.00           H
ATOM   1183  N   GLN   923      26.772  18.115  41.758  1.00 93.30           N
ATOM   1184  CA  GLN   923      28.236  18.270  41.727  1.00 93.30           C
ATOM   1185  CB  GLN   923      28.841  17.353  40.648  1.00 93.30           C
ATOM   1186  CG  GLN   923      28.543  15.867  40.893  1.00 93.30           C
ATOM   1187  CD  GLN   923      29.335  14.927  39.992  1.00 93.30           C
ATOM   1188  OE1 GLN   923      29.956  13.976  40.433  1.00 93.30           O
ATOM   1189  NE2 GLN   923      29.408  15.177  38.703  1.00 93.30           N
ATOM   1190  C   GLN   923      28.728  19.711  41.500  1.00 93.30           C
ATOM   1191  O   GLN   923      29.663  20.146  42.169  1.00 93.30           O
ATOM   1192  H   GLN   923      26.367  17.294  41.322  1.00  0.00           H
ATOM   1193  HA  GLN   923      28.623  17.955  42.697  1.00  0.00           H
ATOM   1194  HB2 GLN   923      29.925  17.490  40.652  1.00  0.00           H
ATOM   1195  HB3 GLN   923      28.460  17.644  39.668  1.00  0.00           H
ATOM   1196  HG2 GLN   923      28.782  15.626  41.929  1.00  0.00           H
ATOM   1197  HG3 GLN   923      27.484  15.686  40.717  1.00  0.00           H
ATOM   1198 HE21 GLN   923      28.876  15.925  38.299  1.00  0.00           H
ATOM   1199 HE22 GLN   923      29.923  14.511  38.158  1.00  0.00           H
ATOM   1200  N   GLN   924      28.127  20.465  40.569  1.00 92.03           N
ATOM   1201  CA  GLN   924      28.492  21.874  40.352  1.00 92.03           C
ATOM   1202  CB  GLN   924      28.296  22.281  38.887  1.00 92.03           C
ATOM   1203  CG  GLN   924      29.261  21.527  37.948  1.00 92.03           C
ATOM   1204  CD  GLN   924      29.846  22.351  36.795  1.00 92.03           C
ATOM   1205  OE1 GLN   924      29.653  23.550  36.630  1.00 92.03           O
ATOM   1206  NE2 GLN   924      30.774  21.788  36.056  1.00 92.03           N
ATOM   1207  C   GLN   924      27.768  22.851  41.288  1.00 92.03           C
ATOM   1208  O   GLN   924      28.289  23.936  41.538  1.00 92.03           O
ATOM   1209  H   GLN   924      27.337  20.081  40.071  1.00  0.00           H
ATOM   1210  HA  GLN   924      29.553  21.993  40.571  1.00  0.00           H
ATOM   1211  HB2 GLN   924      27.266  22.096  38.591  1.00  0.00           H
ATOM   1212  HB3 GLN   924      28.485  23.353  38.822  1.00  0.00           H
ATOM   1213  HG2 GLN   924      30.106  21.156  38.527  1.00  0.00           H
ATOM   1214  HG3 GLN   924      28.750  20.655  37.541  1.00  0.00           H
ATOM   1215 HE21 GLN   924      30.915  20.798  36.123  1.00  0.00           H
ATOM   1216 HE22 GLN   924      31.159  22.351  35.322  1.00  0.00           H
ATOM   1217  N   ASN   925      26.661  22.449  41.914  1.00 82.26           N
ATOM   1218  CA  ASN   925      25.956  23.252  42.912  1.00 82.26           C
ATOM   1219  CB  ASN   925      24.610  22.613  43.331  1.00 82.26           C
ATOM   1220  CG  ASN   925      23.745  21.981  42.243  1.00 82.26           C
ATOM   1221  OD1 ASN   925      24.155  21.678  41.137  1.00 82.26           O
ATOM   1222  ND2 ASN   925      22.491  21.733  42.528  1.00 82.26           N
ATOM   1223  C   ASN   925      26.855  23.447  44.143  1.00 82.26           C
ATOM   1224  O   ASN   925      27.160  24.586  44.489  1.00 82.26           O
ATOM   1225  H   ASN   925      26.293  21.526  41.718  1.00  0.00           H
ATOM   1226  HA  ASN   925      25.757  24.235  42.484  1.00  0.00           H
ATOM   1227  HB2 ASN   925      24.018  23.376  43.835  1.00  0.00           H
ATOM   1228  HB3 ASN   925      24.810  21.845  44.072  1.00  0.00           H
ATOM   1229 HD21 ASN   925      22.151  21.852  43.466  1.00  0.00           H
ATOM   1230 HD22 ASN   925      21.964  21.261  41.813  1.00  0.00           H
ATOM   1231  N   GLY   926      27.486  22.367  44.622  1.00 97.22           N
ATOM   1232  CA  GLY   926      28.464  22.424  45.714  1.00 97.22           C
ATOM   1233  C   GLY   926      29.703  23.274  45.393  1.00 97.22           C
ATOM   1234  O   GLY   926      30.185  24.004  46.256  1.00 97.22           O
ATOM   1235  H   GLY   926      27.214  21.458  44.259  1.00  0.00           H
ATOM   1236  HA2 GLY   926      27.985  22.829  46.605  1.00  0.00           H
ATOM   1237  HA3 GLY   926      28.796  21.411  45.936  1.00  0.00           H
ATOM   1238  N   VAL   927      30.094  23.353  44.115  1.00 46.49           N
ATOM   1239  CA  VAL   927      31.170  24.238  43.623  1.00 46.49           C
ATOM   1240  CB  VAL   927      31.720  23.705  42.281  1.00 46.49           C
ATOM   1241  CG1 VAL   927      32.763  24.622  41.629  1.00 46.49           C
ATOM   1242  CG2 VAL   927      32.393  22.337  42.483  1.00 46.49           C
ATOM   1243  C   VAL   927      30.751  25.719  43.544  1.00 46.49           C
ATOM   1244  O   VAL   927      31.583  26.588  43.792  1.00 46.49           O
ATOM   1245  H   VAL   927      29.607  22.775  43.443  1.00  0.00           H
ATOM   1246  HA  VAL   927      31.988  24.203  44.342  1.00  0.00           H
ATOM   1247  HB  VAL   927      30.897  23.583  41.578  1.00  0.00           H
ATOM   1248 HG21 VAL   927      32.731  21.942  41.526  1.00  0.00           H
ATOM   1249 HG22 VAL   927      33.244  22.434  43.157  1.00  0.00           H
ATOM   1250 HG23 VAL   927      31.688  21.625  42.910  1.00  0.00           H
ATOM   1251 HG11 VAL   927      33.163  24.149  40.733  1.00  0.00           H
ATOM   1252 HG12 VAL   927      33.575  24.820  42.329  1.00  0.00           H
ATOM   1253 HG13 VAL   927      32.301  25.564  41.338  1.00  0.00           H
ATOM   1254  N   LEU   928      29.449  26.020  43.444  1.00 83.61           N
ATOM   1255  CA  LEU   928      28.863  27.345  43.732  1.00 83.61           C
ATOM   1256  CB  LEU   928      27.572  27.555  42.911  1.00 83.61           C
ATOM   1257  CG  LEU   928      27.704  27.451  41.382  1.00 83.61           C
ATOM   1258  CD1 LEU   928      26.337  27.741  40.763  1.00 83.61           C
ATOM   1259  CD2 LEU   928      28.705  28.450  40.797  1.00 83.61           C
ATOM   1260  C   LEU   928      28.613  27.598  45.239  1.00 83.61           C
ATOM   1261  O   LEU   928      27.849  28.500  45.597  1.00 83.61           O
ATOM   1262  H   LEU   928      28.800  25.251  43.319  1.00  0.00           H
ATOM   1263  HA  LEU   928      29.583  28.105  43.426  1.00  0.00           H
ATOM   1264  HB2 LEU   928      26.832  26.830  43.244  1.00  0.00           H
ATOM   1265  HB3 LEU   928      27.183  28.547  43.140  1.00  0.00           H
ATOM   1266  HG  LEU   928      28.006  26.445  41.097  1.00  0.00           H
ATOM   1267 HD21 LEU   928      28.692  28.388  39.709  1.00  0.00           H
ATOM   1268 HD22 LEU   928      29.709  28.207  41.143  1.00  0.00           H
ATOM   1269 HD23 LEU   928      28.446  29.461  41.107  1.00  0.00           H
ATOM   1270 HD11 LEU   928      26.016  28.747  41.034  1.00  0.00           H
ATOM   1271 HD12 LEU   928      26.402  27.669  39.683  1.00  0.00           H
ATOM   1272 HD13 LEU   928      25.612  27.023  41.137  1.00  0.00           H
ATOM   1273  N   ASN   929      29.234  26.801  46.118  1.00109.74           N
ATOM   1274  CA  ASN   929      29.107  26.838  47.577  1.00109.74           C
ATOM   1275  CB  ASN   929      29.884  28.047  48.127  1.00109.74           C
ATOM   1276  CG  ASN   929      30.093  27.978  49.629  1.00109.74           C
ATOM   1277  OD1 ASN   929      29.662  27.076  50.322  1.00109.74           O
ATOM   1278  ND2 ASN   929      30.912  28.850  50.168  1.00109.74           N
ATOM   1279  C   ASN   929      27.640  26.746  48.039  1.00109.74           C
ATOM   1280  O   ASN   929      27.001  27.752  48.361  1.00109.74           O
ATOM   1281  H   ASN   929      29.794  26.049  45.739  1.00  0.00           H
ATOM   1282  HA  ASN   929      29.599  25.943  47.961  1.00  0.00           H
ATOM   1283  HB2 ASN   929      29.355  28.968  47.888  1.00  0.00           H
ATOM   1284  HB3 ASN   929      30.865  28.081  47.655  1.00  0.00           H
ATOM   1285 HD21 ASN   929      31.327  29.568  49.608  1.00  0.00           H
ATOM   1286 HD22 ASN   929      31.079  28.734  51.151  1.00  0.00           H
ATOM   1287  N   TRP   930      27.052  25.560  47.861  1.00154.62           N
ATOM   1288  CA  TRP   930      25.611  25.316  47.960  1.00154.62           C
ATOM   1289  CB  TRP   930      25.013  25.433  46.550  1.00154.62           C
ATOM   1290  CG  TRP   930      23.554  25.698  46.367  1.00154.62           C
ATOM   1291  CD2 TRP   930      22.899  26.054  45.114  1.00154.62           C
ATOM   1292  CD1 TRP   930      22.566  25.607  47.288  1.00154.62           C
ATOM   1293  NE1 TRP   930      21.364  25.972  46.713  1.00154.62           N
ATOM   1294  CE2 TRP   930      21.518  26.272  45.378  1.00154.62           C
ATOM   1295  CE3 TRP   930      23.337  26.238  43.784  1.00154.62           C
ATOM   1296  CZ2 TRP   930      20.635  26.719  44.390  1.00154.62           C
ATOM   1297  CZ3 TRP   930      22.431  26.587  42.764  1.00154.62           C
ATOM   1298  CH2 TRP   930      21.084  26.850  43.068  1.00154.62           C
ATOM   1299  C   TRP   930      25.346  23.934  48.568  1.00154.62           C
ATOM   1300  O   TRP   930      25.756  22.922  48.005  1.00154.62           O
ATOM   1301  H   TRP   930      27.617  24.797  47.517  1.00  0.00           H
ATOM   1302  HA  TRP   930      25.162  26.068  48.605  1.00  0.00           H
ATOM   1303  HB2 TRP   930      25.534  26.232  46.023  1.00  0.00           H
ATOM   1304  HB3 TRP   930      25.221  24.506  46.022  1.00  0.00           H
ATOM   1305  HD1 TRP   930      22.691  25.294  48.318  1.00  0.00           H
ATOM   1306  HE3 TRP   930      24.383  26.099  43.556  1.00  0.00           H
ATOM   1307  HZ2 TRP   930      19.611  26.927  44.648  1.00  0.00           H
ATOM   1308  HZ3 TRP   930      22.777  26.694  41.747  1.00  0.00           H
ATOM   1309  HH2 TRP   930      20.397  27.163  42.295  1.00  0.00           H
ATOM   1310  HE1 TRP   930      20.485  25.992  47.221  1.00  0.00           H
ATOM   1311  N   ASP   931      24.709  23.911  49.738  1.00 87.75           N
ATOM   1312  CA  ASP   931      24.198  22.689  50.370  1.00 87.75           C
ATOM   1313  CB  ASP   931      23.997  22.972  51.869  1.00 87.75           C
ATOM   1314  CG  ASP   931      23.853  21.715  52.733  1.00 87.75           C
ATOM   1315  OD1 ASP   931      24.031  20.603  52.187  1.00 87.75           O
ATOM   1316  OD2 ASP   931      23.704  21.899  53.960  1.00 87.75           O
ATOM   1317  C   ASP   931      22.914  22.184  49.665  1.00 87.75           C
ATOM   1318  O   ASP   931      22.222  22.965  49.005  1.00 87.75           O
ATOM   1319  H   ASP   931      24.446  24.779  50.168  1.00  0.00           H
ATOM   1320  HA  ASP   931      24.956  21.910  50.273  1.00  0.00           H
ATOM   1321  HB2 ASP   931      24.866  23.524  52.235  1.00  0.00           H
ATOM   1322  HB3 ASP   931      23.120  23.607  52.001  1.00  0.00           H
ATOM   1323  N   GLY   932      22.633  20.880  49.730  1.00104.01           N
ATOM   1324  CA  GLY   932      21.671  20.199  48.847  1.00104.01           C
ATOM   1325  C   GLY   932      21.179  18.844  49.371  1.00104.01           C
ATOM   1326  O   GLY   932      20.726  18.768  50.516  1.00104.01           O
ATOM   1327  H   GLY   932      23.146  20.333  50.421  1.00  0.00           H
ATOM   1328  HA2 GLY   932      22.133  20.053  47.871  1.00  0.00           H
ATOM   1329  HA3 GLY   932      20.800  20.838  48.711  1.00  0.00           H
ATOM   1330  N   GLY   933      21.092  17.822  48.513  1.00276.87           N
ATOM   1331  CA  GLY   933      20.865  16.425  48.910  1.00276.87           C
ATOM   1332  C   GLY   933      19.840  15.599  48.111  1.00276.87           C
ATOM   1333  O   GLY   933      19.716  14.405  48.399  1.00276.87           O
ATOM   1334  H   GLY   933      21.424  17.961  47.558  1.00  0.00           H
ATOM   1335  HA2 GLY   933      20.558  16.391  49.955  1.00  0.00           H
ATOM   1336  HA3 GLY   933      21.821  15.908  48.826  1.00  0.00           H
ATOM   1337  N   THR   934      19.084  16.157  47.151  1.00197.86           N
ATOM   1338  CA  THR   934      17.920  15.439  46.561  1.00197.86           C
ATOM   1339  CB  THR   934      16.610  15.708  47.340  1.00197.86           C
ATOM   1340  OG1 THR   934      16.744  16.383  48.565  1.00197.86           O
ATOM   1341  CG2 THR   934      15.903  14.402  47.664  1.00197.86           C
ATOM   1342  C   THR   934      17.768  15.584  45.029  1.00197.86           C
ATOM   1343  O   THR   934      18.731  15.309  44.318  1.00197.86           O
ATOM   1344  H   THR   934      19.233  17.138  46.949  1.00  0.00           H
ATOM   1345  HA  THR   934      18.120  14.377  46.686  1.00  0.00           H
ATOM   1346  HB  THR   934      15.945  16.306  46.728  1.00  0.00           H
ATOM   1347 HG21 THR   934      16.531  13.792  48.312  1.00  0.00           H
ATOM   1348 HG22 THR   934      14.969  14.623  48.175  1.00  0.00           H
ATOM   1349 HG23 THR   934      15.693  13.859  46.743  1.00  0.00           H
ATOM   1350  HG1 THR   934      15.843  16.580  48.844  1.00  0.00           H
ATOM   1351  N   LYS   935      16.539  15.670  44.480  1.00185.60           N
ATOM   1352  CA  LYS   935      16.202  15.718  43.038  1.00185.60           C
ATOM   1353  CB  LYS   935      16.004  14.300  42.456  1.00185.60           C
ATOM   1354  CG  LYS   935      17.311  13.588  42.080  1.00185.60           C
ATOM   1355  CD  LYS   935      17.587  12.363  42.965  1.00185.60           C
ATOM   1356  CE  LYS   935      19.070  11.987  42.907  1.00185.60           C
ATOM   1357  NZ  LYS   935      19.910  12.873  43.754  1.00185.60           N
ATOM   1358  C   LYS   935      14.904  16.496  42.799  1.00185.60           C
ATOM   1359  O   LYS   935      13.943  16.278  43.530  1.00185.60           O
ATOM   1360  H   LYS   935      15.753  15.781  45.109  1.00  0.00           H
ATOM   1361  HA  LYS   935      17.001  16.226  42.498  1.00  0.00           H
ATOM   1362  HB2 LYS   935      15.415  13.697  43.151  1.00  0.00           H
ATOM   1363  HB3 LYS   935      15.413  14.379  41.541  1.00  0.00           H
ATOM   1364  HG2 LYS   935      18.142  14.290  42.124  1.00  0.00           H
ATOM   1365  HG3 LYS   935      17.242  13.254  41.043  1.00  0.00           H
ATOM   1366  HD2 LYS   935      17.299  12.553  43.999  1.00  0.00           H
ATOM   1367  HD3 LYS   935      16.991  11.530  42.587  1.00  0.00           H
ATOM   1368  HE2 LYS   935      19.195  10.945  43.215  1.00  0.00           H
ATOM   1369  HE3 LYS   935      19.398  12.061  41.866  1.00  0.00           H
ATOM   1370  HZ1 LYS   935      20.883  12.822  43.456  1.00  0.00           H
ATOM   1371  HZ2 LYS   935      19.859  12.638  44.732  1.00  0.00           H
ATOM   1372  HZ3 LYS   935      19.631  13.851  43.674  1.00  0.00           H
ATOM   1373  N   ARG   936      14.806  17.136  41.624  1.00327.58           N
ATOM   1374  CA  ARG   936      13.556  17.657  41.044  1.00327.58           C
ATOM   1375  CB  ARG   936      13.851  18.973  40.296  1.00327.58           C
ATOM   1376  CG  ARG   936      12.565  19.640  39.763  1.00327.58           C
ATOM   1377  CD  ARG   936      12.839  20.656  38.645  1.00327.58           C
ATOM   1378  NE  ARG   936      13.372  20.020  37.425  1.00327.58           N
ATOM   1379  CZ  ARG   936      13.644  20.621  36.282  1.00327.58           C
ATOM   1380  NH1 ARG   936      13.177  21.784  35.942  1.00327.58           N
ATOM   1381  NH2 ARG   936      14.422  20.051  35.432  1.00327.58           N
ATOM   1382  C   ARG   936      12.885  16.613  40.130  1.00327.58           C
ATOM   1383  O   ARG   936      13.108  16.634  38.920  1.00327.58           O
ATOM   1384  H   ARG   936      15.629  17.159  41.043  1.00  0.00           H
ATOM   1385  HA  ARG   936      12.868  17.888  41.862  1.00  0.00           H
ATOM   1386  HB2 ARG   936      14.532  18.760  39.470  1.00  0.00           H
ATOM   1387  HB3 ARG   936      14.349  19.671  40.971  1.00  0.00           H
ATOM   1388  HG2 ARG   936      11.874  18.893  39.378  1.00  0.00           H
ATOM   1389  HG3 ARG   936      12.068  20.147  40.591  1.00  0.00           H
ATOM   1390  HD2 ARG   936      11.918  21.174  38.394  1.00  0.00           H
ATOM   1391  HD3 ARG   936      13.542  21.395  39.021  1.00  0.00           H
ATOM   1392  HE  ARG   936      13.729  19.077  37.509  1.00  0.00           H
ATOM   1393 HH11 ARG   936      12.248  21.978  36.302  1.00  0.00           H
ATOM   1394 HH12 ARG   936      13.348  22.091  35.001  1.00  0.00           H
ATOM   1395 HH21 ARG   936      14.602  19.046  35.515  1.00  0.00           H
ATOM   1396 HH22 ARG   936      14.624  20.443  34.537  1.00  0.00           H
ATOM   1397  N   HIS   937      11.874  15.933  40.672  1.00221.82           N
ATOM   1398  CA  HIS   937      10.903  15.055  39.991  1.00221.82           C
ATOM   1399  ND1 HIS   937       8.147  14.148  38.608  1.00221.82           N
ATOM   1400  CG  HIS   937       8.565  15.457  38.850  1.00221.82           C
ATOM   1401  CB  HIS   937       9.988  15.927  39.098  1.00221.82           C
ATOM   1402  NE2 HIS   937       6.464  15.496  38.170  1.00221.82           N
ATOM   1403  CD2 HIS   937       7.512  16.286  38.581  1.00221.82           C
ATOM   1404  CE1 HIS   937       6.880  14.221  38.175  1.00221.82           C
ATOM   1405  C   HIS   937      11.566  13.870  39.254  1.00221.82           C
ATOM   1406  O   HIS   937      12.783  13.685  39.276  1.00221.82           O
ATOM   1407  H   HIS   937      11.717  16.109  41.659  1.00  0.00           H
ATOM   1408  HA  HIS   937      10.267  14.616  40.759  1.00  0.00           H
ATOM   1409  HB2 HIS   937       9.901  16.903  39.577  1.00  0.00           H
ATOM   1410  HB3 HIS   937      10.476  16.077  38.133  1.00  0.00           H
ATOM   1411  HD2 HIS   937       7.527  17.362  38.588  1.00  0.00           H
ATOM   1412  HE1 HIS   937       6.304  13.377  37.817  1.00  0.00           H
ATOM   1413  HE2 HIS   937       5.594  15.824  37.767  1.00  0.00           H
ATOM   1414  N   MET   938      10.753  13.008  38.649  1.00216.38           N
ATOM   1415  CA  MET   938      11.167  11.984  37.688  1.00216.38           C
ATOM   1416  CB  MET   938      10.105  10.869  37.626  1.00216.38           C
ATOM   1417  CG  MET   938       9.839  10.251  39.004  1.00216.38           C
ATOM   1418  SD  MET   938       8.694   8.847  38.989  1.00216.38           S
ATOM   1419  CE  MET   938       8.423   8.675  40.771  1.00216.38           C
ATOM   1420  C   MET   938      11.428  12.637  36.318  1.00216.38           C
ATOM   1421  O   MET   938      10.696  12.382  35.370  1.00216.38           O
ATOM   1422  H   MET   938       9.770  13.249  38.634  1.00  0.00           H
ATOM   1423  HA  MET   938      12.104  11.540  38.022  1.00  0.00           H
ATOM   1424  HB2 MET   938       9.168  11.271  37.236  1.00  0.00           H
ATOM   1425  HB3 MET   938      10.454  10.086  36.951  1.00  0.00           H
ATOM   1426  HG2 MET   938      10.787   9.922  39.432  1.00  0.00           H
ATOM   1427  HG3 MET   938       9.419  11.019  39.654  1.00  0.00           H
ATOM   1428  HE1 MET   938       7.742   7.844  40.955  1.00  0.00           H
ATOM   1429  HE2 MET   938       7.985   9.593  41.163  1.00  0.00           H
ATOM   1430  HE3 MET   938       9.373   8.484  41.270  1.00  0.00           H
ATOM   1431  N   TRP   939      12.402  13.559  36.301  1.00309.90           N
ATOM   1432  CA  TRP   939      12.738  14.539  35.254  1.00309.90           C
ATOM   1433  CB  TRP   939      13.345  13.859  34.000  1.00309.90           C
ATOM   1434  CG  TRP   939      12.470  13.016  33.106  1.00309.90           C
ATOM   1435  CD2 TRP   939      12.694  11.646  32.631  1.00309.90           C
ATOM   1436  CD1 TRP   939      11.265  13.370  32.601  1.00309.90           C
ATOM   1437  NE1 TRP   939      10.733  12.335  31.861  1.00309.90           N
ATOM   1438  CE2 TRP   939      11.564  11.239  31.858  1.00309.90           C
ATOM   1439  CE3 TRP   939      13.723  10.690  32.795  1.00309.90           C
ATOM   1440  CZ2 TRP   939      11.452   9.961  31.288  1.00309.90           C
ATOM   1441  CZ3 TRP   939      13.625   9.403  32.225  1.00309.90           C
ATOM   1442  CH2 TRP   939      12.493   9.037  31.475  1.00309.90           C
ATOM   1443  C   TRP   939      11.668  15.607  34.934  1.00309.90           C
ATOM   1444  O   TRP   939      10.469  15.447  35.145  1.00309.90           O
ATOM   1445  H   TRP   939      12.872  13.694  37.187  1.00  0.00           H
ATOM   1446  HA  TRP   939      13.560  15.115  35.679  1.00  0.00           H
ATOM   1447  HB2 TRP   939      14.175  13.236  34.334  1.00  0.00           H
ATOM   1448  HB3 TRP   939      13.781  14.639  33.375  1.00  0.00           H
ATOM   1449  HD1 TRP   939      10.754  14.297  32.814  1.00  0.00           H
ATOM   1450  HE3 TRP   939      14.591  10.954  33.379  1.00  0.00           H
ATOM   1451  HZ2 TRP   939      10.573   9.696  30.721  1.00  0.00           H
ATOM   1452  HZ3 TRP   939      14.422   8.689  32.373  1.00  0.00           H
ATOM   1453  HH2 TRP   939      12.421   8.046  31.049  1.00  0.00           H
ATOM   1454  HE1 TRP   939       9.798  12.358  31.483  1.00  0.00           H
ATOM   1455  N   HIS   940      12.131  16.709  34.338  1.00292.07           N
ATOM   1456  CA  HIS   940      11.380  17.654  33.497  1.00292.07           C
ATOM   1457  ND1 HIS   940      11.956  18.593  30.369  1.00292.07           N
ATOM   1458  CG  HIS   940      10.885  17.965  31.011  1.00292.07           C
ATOM   1459  CB  HIS   940      11.018  16.989  32.152  1.00292.07           C
ATOM   1460  NE2 HIS   940      10.061  19.464  29.634  1.00292.07           N
ATOM   1461  CD2 HIS   940       9.717  18.498  30.551  1.00292.07           C
ATOM   1462  CE1 HIS   940      11.401  19.499  29.545  1.00292.07           C
ATOM   1463  C   HIS   940      10.226  18.447  34.145  1.00292.07           C
ATOM   1464  O   HIS   940       9.392  19.006  33.440  1.00292.07           O
ATOM   1465  H   HIS   940      13.143  16.827  34.362  1.00  0.00           H
ATOM   1466  HA  HIS   940      12.106  18.420  33.254  1.00  0.00           H
ATOM   1467  HB2 HIS   940      11.802  16.283  31.875  1.00  0.00           H
ATOM   1468  HB3 HIS   940      10.084  16.437  32.264  1.00  0.00           H
ATOM   1469  HD2 HIS   940       8.729  18.285  30.938  1.00  0.00           H
ATOM   1470  HE1 HIS   940      11.956  20.223  28.963  1.00  0.00           H
ATOM   1471  HE2 HIS   940       9.435  20.140  29.221  1.00  0.00           H
ATOM   1472  N   MET   941      10.237  18.653  35.466  1.00152.49           N
ATOM   1473  CA  MET   941       9.251  19.527  36.135  0.75152.49           C
ATOM   1474  CB  MET   941       9.390  19.384  37.651  0.75152.49           C
ATOM   1475  CG  MET   941       8.203  19.925  38.457  0.50152.49           C
ATOM   1476  SD  MET   941       7.972  21.716  38.608  1.00152.49           S
ATOM   1477  CE  MET   941       9.509  22.240  39.386  1.00152.49           C
ATOM   1478  C   MET   941       9.403  21.003  35.690  1.00152.49           C
ATOM   1479  O   MET   941      10.465  21.581  35.956  1.00152.49           O
ATOM   1480  H   MET   941      10.913  18.146  36.015  1.00  0.00           H
ATOM   1481  HA  MET   941       8.264  19.152  35.875  0.75  0.00           H
ATOM   1482  HB2 MET   941      10.301  19.864  37.981  0.75  0.00           H
ATOM   1483  HB3 MET   941       9.478  18.325  37.870  0.75  0.00           H
ATOM   1484  HG2 MET   941       7.286  19.515  38.033  0.50  0.00           H
ATOM   1485  HG3 MET   941       8.298  19.532  39.469  0.50  0.00           H
ATOM   1486  HE1 MET   941       9.328  23.162  39.933  1.00  0.00           H
ATOM   1487  HE2 MET   941      10.250  22.429  38.611  1.00  0.00           H
ATOM   1488  HE3 MET   941       9.858  21.473  40.076  1.00  0.00           H
ATOM   1489  N   PRO   942       8.391  21.636  35.057  1.00 99.39           N
ATOM   1490  CA  PRO   942       8.550  22.905  34.340  1.00 99.39           C
ATOM   1491  CD  PRO   942       7.088  21.065  34.734  1.00 99.39           C
ATOM   1492  CB  PRO   942       7.159  23.260  33.806  1.00 99.39           C
ATOM   1493  CG  PRO   942       6.517  21.895  33.590  1.00 99.39           C
ATOM   1494  C   PRO   942       9.128  24.070  35.153  1.00 99.39           C
ATOM   1495  O   PRO   942       8.657  24.383  36.247  1.00 99.39           O
ATOM   1496  HA  PRO   942       9.204  22.715  33.489  1.00  0.00           H
ATOM   1497  HD2 PRO   942       7.155  20.028  34.408  1.00  0.00           H
ATOM   1498  HD3 PRO   942       6.443  21.142  35.605  1.00  0.00           H
ATOM   1499  HB2 PRO   942       6.589  23.807  34.559  1.00  0.00           H
ATOM   1500  HB3 PRO   942       7.216  23.833  32.880  1.00  0.00           H
ATOM   1501  HG2 PRO   942       6.845  21.478  32.637  1.00  0.00           H
ATOM   1502  HG3 PRO   942       5.428  21.945  33.636  1.00  0.00           H
ATOM   1503  N   ILE   943       9.995  24.853  34.506  1.00 88.55           N
ATOM   1504  CA  ILE   943      10.460  26.170  34.948  1.00 88.55           C
ATOM   1505  CB  ILE   943      11.955  26.136  35.327  1.00 88.55           C
ATOM   1506  CG1 ILE   943      12.131  25.322  36.628  1.00 88.55           C
ATOM   1507  CG2 ILE   943      12.480  27.572  35.516  1.00 88.55           C
ATOM   1508  CD1 ILE   943      13.584  25.033  37.006  1.00 88.55           C
ATOM   1509  C   ILE   943      10.153  27.215  33.872  1.00 88.55           C
ATOM   1510  O   ILE   943      10.713  27.185  32.775  1.00 88.55           O
ATOM   1511  H   ILE   943      10.360  24.513  33.619  1.00  0.00           H
ATOM   1512  HA  ILE   943       9.910  26.454  35.843  1.00  0.00           H
ATOM   1513  HB  ILE   943      12.520  25.660  34.522  1.00  0.00           H
ATOM   1514 HG12 ILE   943      11.660  25.857  37.450  1.00  0.00           H
ATOM   1515 HG13 ILE   943      11.632  24.359  36.523  1.00  0.00           H
ATOM   1516 HD11 ILE   943      14.118  25.953  37.239  1.00  0.00           H
ATOM   1517 HD12 ILE   943      13.582  24.403  37.892  1.00  0.00           H
ATOM   1518 HD13 ILE   943      14.081  24.507  36.192  1.00  0.00           H
ATOM   1519 HG21 ILE   943      13.513  27.566  35.844  1.00  0.00           H
ATOM   1520 HG22 ILE   943      11.860  28.091  36.246  1.00  0.00           H
ATOM   1521 HG23 ILE   943      12.448  28.120  34.575  1.00  0.00           H
ATOM   1522  N   LEU   944       9.381  28.230  34.256  1.00 98.50           N
ATOM   1523  CA  LEU   944       8.978  29.348  33.413  1.00 98.50           C
ATOM   1524  CB  LEU   944       7.447  29.493  33.453  1.00 98.50           C
ATOM   1525  CG  LEU   944       6.679  28.380  32.706  1.00 98.50           C
ATOM   1526  CD1 LEU   944       6.623  27.029  33.430  1.00 98.50           C
ATOM   1527  CD2 LEU   944       5.238  28.832  32.510  1.00 98.50           C
ATOM   1528  C   LEU   944       9.700  30.630  33.852  1.00 98.50           C
ATOM   1529  O   LEU   944       9.607  31.060  35.004  1.00 98.50           O
ATOM   1530  H   LEU   944       8.964  28.175  35.180  1.00  0.00           H
ATOM   1531  HA  LEU   944       9.262  29.139  32.382  1.00  0.00           H
ATOM   1532  HB2 LEU   944       7.204  30.445  32.981  1.00  0.00           H
ATOM   1533  HB3 LEU   944       7.107  29.541  34.488  1.00  0.00           H
ATOM   1534  HG  LEU   944       7.126  28.237  31.720  1.00  0.00           H
ATOM   1535 HD11 LEU   944       5.896  26.376  32.944  1.00  0.00           H
ATOM   1536 HD12 LEU   944       7.586  26.529  33.375  1.00  0.00           H
ATOM   1537 HD13 LEU   944       6.337  27.170  34.472  1.00  0.00           H
ATOM   1538 HD21 LEU   944       4.710  28.100  31.904  1.00  0.00           H
ATOM   1539 HD22 LEU   944       4.739  28.912  33.473  1.00  0.00           H
ATOM   1540 HD23 LEU   944       5.210  29.791  31.995  1.00  0.00           H
ATOM   1541  N   ALA   945      10.450  31.233  32.933  1.00 57.20           N
ATOM   1542  CA  ALA   945      11.255  32.426  33.170  1.00 57.20           C
ATOM   1543  CB  ALA   945      12.327  32.477  32.078  1.00 57.20           C
ATOM   1544  C   ALA   945      10.400  33.705  33.168  1.00 57.20           C
ATOM   1545  O   ALA   945       9.888  34.102  32.125  1.00 57.20           O
ATOM   1546  H   ALA   945      10.510  30.805  32.015  1.00  0.00           H
ATOM   1547  HA  ALA   945      11.751  32.327  34.136  1.00  0.00           H
ATOM   1548  HB1 ALA   945      11.883  32.762  31.128  1.00  0.00           H
ATOM   1549  HB2 ALA   945      13.094  33.202  32.343  1.00  0.00           H
ATOM   1550  HB3 ALA   945      12.768  31.491  31.951  1.00  0.00           H
ATOM   1551  N   MET   946      10.371  34.448  34.272  1.00 79.30           N
ATOM   1552  CA  MET   946       9.718  35.760  34.364  1.00 79.30           C
ATOM   1553  CB  MET   946       9.281  36.022  35.815  1.00 79.30           C
ATOM   1554  CG  MET   946       8.279  34.989  36.343  1.00 79.30           C
ATOM   1555  SD  MET   946       7.564  35.414  37.958  1.00 79.30           S
ATOM   1556  CE  MET   946       8.947  35.049  39.066  1.00 79.30           C
ATOM   1557  C   MET   946      10.628  36.873  33.803  1.00 79.30           C
ATOM   1558  O   MET   946      11.330  37.548  34.569  1.00 79.30           O
ATOM   1559  H   MET   946      10.841  34.084  35.092  1.00  0.00           H
ATOM   1560  HA  MET   946       8.815  35.739  33.756  1.00  0.00           H
ATOM   1561  HB2 MET   946      10.153  36.039  36.467  1.00  0.00           H
ATOM   1562  HB3 MET   946       8.797  36.994  35.850  1.00  0.00           H
ATOM   1563  HG2 MET   946       8.761  34.012  36.414  1.00  0.00           H
ATOM   1564  HG3 MET   946       7.460  34.909  35.627  1.00  0.00           H
ATOM   1565  HE1 MET   946       8.636  35.197  40.100  1.00  0.00           H
ATOM   1566  HE2 MET   946       9.258  34.013  38.936  1.00  0.00           H
ATOM   1567  HE3 MET   946       9.782  35.710  38.847  1.00  0.00           H
ATOM   1568  N   THR   947      10.783  36.934  32.478  1.00 79.59           N
ATOM   1569  CA  THR   947      11.774  37.764  31.767  1.00 79.59           C
ATOM   1570  CB  THR   947      11.926  37.353  30.291  1.00 79.59           C
ATOM   1571  OG1 THR   947      10.690  37.341  29.628  1.00 79.59           O
ATOM   1572  CG2 THR   947      12.553  35.971  30.146  1.00 79.59           C
ATOM   1573  C   THR   947      11.484  39.266  31.868  1.00 79.59           C
ATOM   1574  O   THR   947      10.345  39.716  31.839  1.00 79.59           O
ATOM   1575  H   THR   947      10.118  36.415  31.906  1.00  0.00           H
ATOM   1576  HA  THR   947      12.737  37.588  32.238  1.00  0.00           H
ATOM   1577  HB  THR   947      12.575  38.073  29.792  1.00  0.00           H
ATOM   1578  HG1 THR   947      10.848  37.164  28.697  1.00  0.00           H
ATOM   1579 HG21 THR   947      12.618  35.703  29.091  1.00  0.00           H
ATOM   1580 HG22 THR   947      11.955  35.228  30.669  1.00  0.00           H
ATOM   1581 HG23 THR   947      13.560  35.979  30.561  1.00  0.00           H
ATOM   1582  N   ALA   948      12.540  40.053  32.094  1.00 94.37           N
ATOM   1583  CA  ALA   948      12.467  41.465  32.495  1.00 94.37           C
ATOM   1584  CB  ALA   948      13.508  41.673  33.608  1.00 94.37           C
ATOM   1585  C   ALA   948      12.622  42.488  31.343  1.00 94.37           C
ATOM   1586  O   ALA   948      12.964  43.629  31.622  1.00 94.37           O
ATOM   1587  H   ALA   948      13.451  39.628  32.099  1.00  0.00           H
ATOM   1588  HA  ALA   948      11.482  41.655  32.922  1.00  0.00           H
ATOM   1589  HB1 ALA   948      13.380  40.929  34.393  1.00  0.00           H
ATOM   1590  HB2 ALA   948      13.389  42.668  34.040  1.00  0.00           H
ATOM   1591  HB3 ALA   948      14.514  41.597  33.192  1.00  0.00           H
ATOM   1592  N   ASP   949      12.568  42.025  30.088  1.00 85.44           N
ATOM   1593  CA  ASP   949      12.801  42.784  28.842  1.00 85.44           C
ATOM   1594  CB  ASP   949      11.524  43.479  28.348  1.00 85.44           C
ATOM   1595  CG  ASP   949      11.642  43.891  26.870  1.00 85.44           C
ATOM   1596  OD1 ASP   949      12.574  43.379  26.201  1.00 85.44           O
ATOM   1597  OD2 ASP   949      10.655  44.472  26.371  1.00 85.44           O
ATOM   1598  C   ASP   949      14.035  43.717  28.834  1.00 85.44           C
ATOM   1599  O   ASP   949      13.963  44.939  28.953  1.00 85.44           O
ATOM   1600  H   ASP   949      12.181  41.104  29.972  1.00  0.00           H
ATOM   1601  HA  ASP   949      13.019  42.022  28.093  1.00  0.00           H
ATOM   1602  HB2 ASP   949      10.685  42.788  28.449  1.00  0.00           H
ATOM   1603  HB3 ASP   949      11.321  44.356  28.965  1.00  0.00           H
ATOM   1604  N   VAL   950      15.213  43.096  28.739  1.00 60.81           N
ATOM   1605  CA  VAL   950      16.526  43.749  28.621  1.00 60.81           C
ATOM   1606  CB  VAL   950      17.186  44.024  30.001  1.00 60.81           C
ATOM   1607  CG1 VAL   950      18.125  45.238  29.932  1.00 60.81           C
ATOM   1608  CG2 VAL   950      16.233  44.293  31.172  1.00 60.81           C
ATOM   1609  C   VAL   950      17.429  42.845  27.771  1.00 60.81           C
ATOM   1610  O   VAL   950      17.206  41.636  27.708  1.00 60.81           O
ATOM   1611  H   VAL   950      15.183  42.111  28.542  1.00  0.00           H
ATOM   1612  HA  VAL   950      16.382  44.697  28.100  1.00  0.00           H
ATOM   1613  HB  VAL   950      17.776  43.148  30.275  1.00  0.00           H
ATOM   1614 HG11 VAL   950      17.560  46.120  29.625  1.00  0.00           H
ATOM   1615 HG12 VAL   950      18.557  45.425  30.916  1.00  0.00           H
ATOM   1616 HG13 VAL   950      18.946  45.070  29.242  1.00  0.00           H
ATOM   1617 HG21 VAL   950      16.797  44.490  32.083  1.00  0.00           H
ATOM   1618 HG22 VAL   950      15.602  45.156  30.953  1.00  0.00           H
ATOM   1619 HG23 VAL   950      15.598  43.427  31.348  1.00  0.00           H
ATOM   1620  N   ILE   951      18.599  43.338  27.354  1.00 39.73           N
ATOM   1621  CA  ILE   951      19.689  42.533  26.755  1.00 39.73           C
ATOM   1622  CB  ILE   951      20.859  43.474  26.364  1.00 39.73           C
ATOM   1623  CG1 ILE   951      20.399  44.566  25.361  1.00 39.73           C
ATOM   1624  CG2 ILE   951      22.043  42.686  25.771  1.00 39.73           C
ATOM   1625  CD1 ILE   951      21.420  45.687  25.116  1.00 39.73           C
ATOM   1626  C   ILE   951      20.155  41.398  27.698  1.00 39.73           C
ATOM   1627  O   ILE   951      20.495  40.293  27.264  1.00 39.73           O
ATOM   1628  H   ILE   951      18.754  44.326  27.480  1.00  0.00           H
ATOM   1629  HA  ILE   951      19.310  42.059  25.849  1.00  0.00           H
ATOM   1630  HB  ILE   951      21.205  43.969  27.275  1.00  0.00           H
ATOM   1631 HG12 ILE   951      20.151  44.100  24.407  1.00  0.00           H
ATOM   1632 HG13 ILE   951      19.499  45.053  25.733  1.00  0.00           H
ATOM   1633 HD11 ILE   951      20.953  46.469  24.517  1.00  0.00           H
ATOM   1634 HD12 ILE   951      21.740  46.118  26.066  1.00  0.00           H
ATOM   1635 HD13 ILE   951      22.287  45.311  24.573  1.00  0.00           H
ATOM   1636 HG21 ILE   951      22.857  43.360  25.511  1.00  0.00           H
ATOM   1637 HG22 ILE   951      22.435  41.974  26.496  1.00  0.00           H
ATOM   1638 HG23 ILE   951      21.723  42.148  24.878  1.00  0.00           H
ATOM   1639  N   HIS   952      20.015  41.591  29.011  1.00144.78           N
ATOM   1640  CA  HIS   952      20.206  40.560  30.036  1.00144.78           C
ATOM   1641  ND1 HIS   952      20.971  43.612  30.883  1.00144.78           N
ATOM   1642  CG  HIS   952      21.077  42.407  31.586  1.00144.78           C
ATOM   1643  CB  HIS   952      20.146  41.228  31.423  1.00144.78           C
ATOM   1644  NE2 HIS   952      22.673  43.749  32.277  1.00144.78           N
ATOM   1645  CD2 HIS   952      22.131  42.493  32.448  1.00144.78           C
ATOM   1646  CE1 HIS   952      21.959  44.394  31.338  1.00144.78           C
ATOM   1647  C   HIS   952      19.156  39.436  29.956  1.00144.78           C
ATOM   1648  O   HIS   952      19.510  38.263  30.034  1.00144.78           O
ATOM   1649  H   HIS   952      19.832  42.532  29.337  1.00  0.00           H
ATOM   1650  HA  HIS   952      21.197  40.120  29.914  1.00  0.00           H
ATOM   1651  HB2 HIS   952      20.378  40.482  32.185  1.00  0.00           H
ATOM   1652  HB3 HIS   952      19.131  41.580  31.604  1.00  0.00           H
ATOM   1653  HD2 HIS   952      22.449  41.730  33.148  1.00  0.00           H
ATOM   1654  HE1 HIS   952      22.146  45.405  30.996  1.00  0.00           H
ATOM   1655  HE2 HIS   952      23.446  44.141  32.796  1.00  0.00           H
ATOM   1656  N   ALA   953      17.899  39.769  29.651  1.00126.07           N
ATOM   1657  CA  ALA   953      16.709  38.919  29.775  1.00126.07           C
ATOM   1658  CB  ALA   953      15.510  39.843  30.056  1.00126.07           C
ATOM   1659  C   ALA   953      16.391  38.010  28.565  1.00126.07           C
ATOM   1660  O   ALA   953      15.352  37.353  28.574  1.00126.07           O
ATOM   1661  H   ALA   953      17.733  40.717  29.342  1.00  0.00           H
ATOM   1662  HA  ALA   953      16.854  38.264  30.632  1.00  0.00           H
ATOM   1663  HB1 ALA   953      14.634  39.248  30.306  1.00  0.00           H
ATOM   1664  HB2 ALA   953      15.275  40.410  29.158  1.00  0.00           H
ATOM   1665  HB3 ALA   953      15.720  40.530  30.876  1.00  0.00           H
ATOM   1666  N   THR   954      17.166  38.092  27.476  1.00 81.70           N
ATOM   1667  CA  THR   954      16.824  37.487  26.162  1.00 81.70           C
ATOM   1668  CB  THR   954      17.884  37.777  25.078  1.00 81.70           C
ATOM   1669  OG1 THR   954      19.163  37.279  25.401  1.00 81.70           O
ATOM   1670  CG2 THR   954      18.017  39.280  24.838  1.00 81.70           C
ATOM   1671  C   THR   954      16.542  35.978  26.228  1.00 81.70           C
ATOM   1672  O   THR   954      17.254  35.226  26.890  1.00 81.70           O
ATOM   1673  H   THR   954      17.925  38.751  27.510  1.00  0.00           H
ATOM   1674  HA  THR   954      15.912  37.974  25.819  1.00  0.00           H
ATOM   1675  HB  THR   954      17.573  37.317  24.142  1.00  0.00           H
ATOM   1676  HG1 THR   954      19.266  36.357  25.028  1.00  0.00           H
ATOM   1677 HG21 THR   954      18.747  39.471  24.051  1.00  0.00           H
ATOM   1678 HG22 THR   954      17.052  39.676  24.520  1.00  0.00           H
ATOM   1679 HG23 THR   954      18.333  39.793  25.745  1.00  0.00           H
ATOM   1680  N   LEU   955      15.537  35.514  25.475  1.00112.49           N
ATOM   1681  CA  LEU   955      14.950  34.169  25.584  1.00112.49           C
ATOM   1682  CB  LEU   955      13.657  34.130  24.741  1.00112.49           C
ATOM   1683  CG  LEU   955      13.819  34.004  23.208  1.00112.49           C
ATOM   1684  CD1 LEU   955      12.440  33.865  22.566  1.00112.49           C
ATOM   1685  CD2 LEU   955      14.506  35.206  22.547  1.00112.49           C
ATOM   1686  C   LEU   955      15.891  32.999  25.220  1.00112.49           C
ATOM   1687  O   LEU   955      15.739  31.903  25.756  1.00112.49           O
ATOM   1688  H   LEU   955      15.005  36.186  24.948  1.00  0.00           H
ATOM   1689  HA  LEU   955      14.662  34.026  26.629  1.00  0.00           H
ATOM   1690  HB2 LEU   955      13.082  33.268  25.080  1.00  0.00           H
ATOM   1691  HB3 LEU   955      13.063  35.016  24.963  1.00  0.00           H
ATOM   1692  HG  LEU   955      14.389  33.106  22.970  1.00  0.00           H
ATOM   1693 HD21 LEU   955      14.477  35.094  21.462  1.00  0.00           H
ATOM   1694 HD22 LEU   955      13.988  36.127  22.814  1.00  0.00           H
ATOM   1695 HD23 LEU   955      15.551  35.261  22.844  1.00  0.00           H
ATOM   1696 HD11 LEU   955      12.535  33.743  21.488  1.00  0.00           H
ATOM   1697 HD12 LEU   955      11.934  32.991  22.973  1.00  0.00           H
ATOM   1698 HD13 LEU   955      11.840  34.751  22.773  1.00  0.00           H
ATOM   1699  N   GLU   956      16.934  33.226  24.409  1.00131.06           N
ATOM   1700  CA  GLU   956      17.952  32.198  24.102  1.00131.06           C
ATOM   1701  CB  GLU   956      18.858  32.629  22.916  1.00131.06           C
ATOM   1702  CG  GLU   956      20.327  33.040  23.173  1.00131.06           C
ATOM   1703  CD  GLU   956      20.585  34.058  24.292  1.00131.06           C
ATOM   1704  OE1 GLU   956      19.669  34.861  24.597  1.00131.06           O
ATOM   1705  OE2 GLU   956      21.654  33.917  24.947  1.00131.06           O
ATOM   1706  C   GLU   956      18.743  31.796  25.358  1.00131.06           C
ATOM   1707  O   GLU   956      19.181  30.655  25.473  1.00131.06           O
ATOM   1708  H   GLU   956      17.134  34.179  24.150  1.00  0.00           H
ATOM   1709  HA  GLU   956      17.413  31.302  23.784  1.00  0.00           H
ATOM   1710  HB2 GLU   956      18.902  31.773  22.234  1.00  0.00           H
ATOM   1711  HB3 GLU   956      18.357  33.425  22.364  1.00  0.00           H
ATOM   1712  HG2 GLU   956      20.894  32.133  23.388  1.00  0.00           H
ATOM   1713  HG3 GLU   956      20.727  33.451  22.246  1.00  0.00           H
ATOM   1714  N   LYS   957      18.821  32.695  26.343  1.00151.83           N
ATOM   1715  CA  LYS   957      19.507  32.522  27.623  1.00151.83           C
ATOM   1716  CB  LYS   957      19.828  33.933  28.143  1.00151.83           C
ATOM   1717  CG  LYS   957      21.223  34.051  28.770  1.00151.83           C
ATOM   1718  CD  LYS   957      21.587  35.524  29.028  1.00151.83           C
ATOM   1719  CE  LYS   957      21.701  36.337  27.718  1.00151.83           C
ATOM   1720  NZ  LYS   957      20.755  37.475  27.684  1.00151.83           N
ATOM   1721  C   LYS   957      18.675  31.707  28.613  1.00151.83           C
ATOM   1722  O   LYS   957      19.216  30.808  29.254  1.00151.83           O
ATOM   1723  H   LYS   957      18.451  33.621  26.136  1.00  0.00           H
ATOM   1724  HA  LYS   957      20.432  31.983  27.436  1.00  0.00           H
ATOM   1725  HB2 LYS   957      19.074  34.251  28.863  1.00  0.00           H
ATOM   1726  HB3 LYS   957      19.780  34.629  27.306  1.00  0.00           H
ATOM   1727  HG2 LYS   957      21.245  33.498  29.712  1.00  0.00           H
ATOM   1728  HG3 LYS   957      21.965  33.622  28.093  1.00  0.00           H
ATOM   1729  HD2 LYS   957      22.546  35.558  29.549  1.00  0.00           H
ATOM   1730  HD3 LYS   957      20.835  35.952  29.694  1.00  0.00           H
ATOM   1731  HE2 LYS   957      22.726  36.696  27.612  1.00  0.00           H
ATOM   1732  HE3 LYS   957      21.491  35.677  26.867  1.00  0.00           H
ATOM   1733  HZ1 LYS   957      20.127  37.388  26.888  1.00  0.00           H
ATOM   1734  HZ2 LYS   957      21.205  38.380  27.582  1.00  0.00           H
ATOM   1735  HZ3 LYS   957      20.189  37.507  28.525  1.00  0.00           H
ATOM   1736  N   CYS   958      17.349  31.844  28.536  1.00 51.08           N
ATOM   1737  CA  CYS   958      16.383  30.966  29.194  1.00 51.08           C
ATOM   1738  CB  CYS   958      14.962  31.528  29.000  1.00 51.08           C
ATOM   1739  SG  CYS   958      14.850  33.208  29.680  1.00 51.08           S
ATOM   1740  C   CYS   958      16.500  29.521  28.688  1.00 51.08           C
ATOM   1741  O   CYS   958      16.881  28.646  29.461  1.00 51.08           O
ATOM   1742  H   CYS   958      16.987  32.562  27.925  1.00  0.00           H
ATOM   1743  HA  CYS   958      16.598  30.951  30.261  1.00  0.00           H
ATOM   1744  HB2 CYS   958      14.230  30.896  29.508  1.00  0.00           H
ATOM   1745  HB3 CYS   958      14.705  31.555  27.940  1.00  0.00           H
ATOM   1746  HG  CYS   958      14.871  32.838  30.969  1.00  0.00           H
ATOM   1747  N   LEU   959      16.473  29.317  27.367  1.00 59.62           N
ATOM   1748  CA  LEU   959      16.630  27.980  26.778  1.00 59.62           C
ATOM   1749  CB  LEU   959      16.305  28.037  25.273  1.00 59.62           C
ATOM   1750  CG  LEU   959      14.880  28.517  24.922  1.00 59.62           C
ATOM   1751  CD1 LEU   959      14.699  28.496  23.404  1.00 59.62           C
ATOM   1752  CD2 LEU   959      13.787  27.650  25.545  1.00 59.62           C
ATOM   1753  C   LEU   959      18.030  27.377  27.025  1.00 59.62           C
ATOM   1754  O   LEU   959      18.141  26.225  27.435  1.00 59.62           O
ATOM   1755  H   LEU   959      16.229  30.094  26.762  1.00  0.00           H
ATOM   1756  HA  LEU   959      15.919  27.305  27.260  1.00  0.00           H
ATOM   1757  HB2 LEU   959      17.023  28.699  24.786  1.00  0.00           H
ATOM   1758  HB3 LEU   959      16.440  27.036  24.859  1.00  0.00           H
ATOM   1759  HG  LEU   959      14.745  29.541  25.265  1.00  0.00           H
ATOM   1760 HD21 LEU   959      12.807  27.974  25.199  1.00  0.00           H
ATOM   1761 HD22 LEU   959      13.803  27.749  26.630  1.00  0.00           H
ATOM   1762 HD23 LEU   959      13.933  26.603  25.282  1.00  0.00           H
ATOM   1763 HD11 LEU   959      13.711  28.880  23.149  1.00  0.00           H
ATOM   1764 HD12 LEU   959      15.451  29.126  22.932  1.00  0.00           H
ATOM   1765 HD13 LEU   959      14.791  27.475  23.032  1.00  0.00           H
ATOM   1766  N   LYS   960      19.089  28.196  26.972  1.00130.26           N
ATOM   1767  CA  LYS   960      20.489  27.793  27.221  1.00130.26           C
ATOM   1768  CB  LYS   960      21.379  28.978  26.830  1.00130.26           C
ATOM   1769  CG  LYS   960      22.900  28.773  26.927  1.00130.26           C
ATOM   1770  CD  LYS   960      23.648  30.084  26.613  1.00130.26           C
ATOM   1771  CE  LYS   960      23.290  30.648  25.224  1.00130.26           C
ATOM   1772  NZ  LYS   960      23.806  32.022  25.001  1.00130.26           N
ATOM   1773  C   LYS   960      20.766  27.336  28.656  1.00130.26           C
ATOM   1774  O   LYS   960      21.646  26.505  28.854  1.00130.26           O
ATOM   1775  H   LYS   960      18.923  29.136  26.627  1.00  0.00           H
ATOM   1776  HA  LYS   960      20.722  26.941  26.581  1.00  0.00           H
ATOM   1777  HB2 LYS   960      21.147  29.198  25.791  1.00  0.00           H
ATOM   1778  HB3 LYS   960      21.105  29.833  27.448  1.00  0.00           H
ATOM   1779  HG2 LYS   960      23.166  28.466  27.938  1.00  0.00           H
ATOM   1780  HG3 LYS   960      23.210  27.989  26.233  1.00  0.00           H
ATOM   1781  HD2 LYS   960      23.393  30.815  27.381  1.00  0.00           H
ATOM   1782  HD3 LYS   960      24.721  29.889  26.669  1.00  0.00           H
ATOM   1783  HE2 LYS   960      23.673  29.959  24.465  1.00  0.00           H
ATOM   1784  HE3 LYS   960      22.202  30.683  25.125  1.00  0.00           H
ATOM   1785  HZ1 LYS   960      23.599  32.323  24.058  1.00  0.00           H
ATOM   1786  HZ2 LYS   960      24.800  32.080  25.166  1.00  0.00           H
ATOM   1787  HZ3 LYS   960      23.298  32.697  25.574  1.00  0.00           H
ATOM   1788  N   CYS   961      20.064  27.881  29.650  1.00138.12           N
ATOM   1789  CA  CYS   961      20.116  27.384  31.030  1.00138.12           C
ATOM   1790  CB  CYS   961      20.075  28.569  32.003  1.00138.12           C
ATOM   1791  SG  CYS   961      18.433  29.319  32.060  1.00138.12           S
ATOM   1792  C   CYS   961      19.045  26.320  31.338  1.00138.12           C
ATOM   1793  O   CYS   961      19.002  25.816  32.457  1.00138.12           O
ATOM   1794  H   CYS   961      19.375  28.584  29.418  1.00  0.00           H
ATOM   1795  HA  CYS   961      21.072  26.879  31.182  1.00  0.00           H
ATOM   1796  HB2 CYS   961      20.306  28.206  33.004  1.00  0.00           H
ATOM   1797  HB3 CYS   961      20.813  29.316  31.713  1.00  0.00           H
ATOM   1798  HG  CYS   961      18.346  29.643  30.760  1.00  0.00           H
ATOM   1799  N   GLY   962      18.219  25.938  30.359  1.00 60.45           N
ATOM   1800  CA  GLY   962      17.200  24.907  30.516  1.00 60.45           C
ATOM   1801  C   GLY   962      15.936  25.369  31.246  1.00 60.45           C
ATOM   1802  O   GLY   962      15.374  24.585  32.006  1.00 60.45           O
ATOM   1803  H   GLY   962      18.319  26.351  29.439  1.00  0.00           H
ATOM   1804  HA2 GLY   962      17.628  24.064  31.057  1.00  0.00           H
ATOM   1805  HA3 GLY   962      16.902  24.565  29.524  1.00  0.00           H
ATOM   1806  N   MET   963      15.521  26.630  31.097  1.00 80.50           N
ATOM   1807  CA  MET   963      14.140  27.046  31.392  0.75 80.50           C
ATOM   1808  CB  MET   963      14.063  28.575  31.540  0.75 80.50           C
ATOM   1809  CG  MET   963      14.887  29.097  32.725  0.75 80.50           C
ATOM   1810  SD  MET   963      15.258  30.873  32.719  0.75 80.50           S
ATOM   1811  CE  MET   963      15.942  31.010  34.386  0.75 80.50           C
ATOM   1812  C   MET   963      13.218  26.567  30.260  1.00 80.50           C
ATOM   1813  O   MET   963      13.519  26.800  29.091  1.00 80.50           O
ATOM   1814  H   MET   963      16.055  27.225  30.474  1.00  0.00           H
ATOM   1815  HA  MET   963      13.805  26.589  32.325  0.75  0.00           H
ATOM   1816  HB2 MET   963      13.023  28.877  31.674  0.75  0.00           H
ATOM   1817  HB3 MET   963      14.434  29.027  30.624  0.75  0.00           H
ATOM   1818  HG2 MET   963      14.352  28.861  33.643  0.75  0.00           H
ATOM   1819  HG3 MET   963      15.839  28.572  32.754  0.75  0.00           H
ATOM   1820  HE1 MET   963      16.277  32.031  34.564  0.75  0.00           H
ATOM   1821  HE2 MET   963      16.788  30.330  34.483  0.75  0.00           H
ATOM   1822  HE3 MET   963      15.184  30.740  35.122  0.75  0.00           H
ATOM   1823  N   ASP   964      12.123  25.885  30.597  1.00117.27           N
ATOM   1824  CA  ASP   964      11.188  25.261  29.646  1.00117.27           C
ATOM   1825  CB  ASP   964      10.289  24.254  30.387  1.00117.27           C
ATOM   1826  CG  ASP   964      11.061  23.314  31.311  1.00117.27           C
ATOM   1827  OD1 ASP   964      11.521  22.251  30.851  1.00117.27           O
ATOM   1828  OD2 ASP   964      11.445  23.739  32.424  1.00117.27           O
ATOM   1829  C   ASP   964      10.301  26.274  28.901  1.00117.27           C
ATOM   1830  O   ASP   964       9.830  26.000  27.797  1.00117.27           O
ATOM   1831  H   ASP   964      11.924  25.740  31.582  1.00  0.00           H
ATOM   1832  HA  ASP   964      11.765  24.716  28.898  1.00  0.00           H
ATOM   1833  HB2 ASP   964       9.563  24.805  30.989  1.00  0.00           H
ATOM   1834  HB3 ASP   964       9.737  23.665  29.653  1.00  0.00           H
ATOM   1835  N   GLY   965      10.081  27.452  29.489  1.00 50.70           N
ATOM   1836  CA  GLY   965       9.283  28.532  28.909  1.00 50.70           C
ATOM   1837  C   GLY   965       9.627  29.899  29.500  1.00 50.70           C
ATOM   1838  O   GLY   965      10.526  30.022  30.335  1.00 50.70           O
ATOM   1839  H   GLY   965      10.505  27.606  30.395  1.00  0.00           H
ATOM   1840  HA2 GLY   965       8.227  28.328  29.084  1.00  0.00           H
ATOM   1841  HA3 GLY   965       9.449  28.571  27.832  1.00  0.00           H
ATOM   1842  N   TYR   966       8.897  30.939  29.094  1.00136.21           N
ATOM   1843  CA  TYR   966       9.051  32.297  29.622  1.00136.21           C
ATOM   1844  CB  TYR   966      10.198  33.029  28.903  1.00136.21           C
ATOM   1845  CG  TYR   966       9.928  33.434  27.468  1.00136.21           C
ATOM   1846  CD1 TYR   966       9.478  34.738  27.180  1.00136.21           C
ATOM   1847  CD2 TYR   966      10.129  32.510  26.423  1.00136.21           C
ATOM   1848  CE1 TYR   966       9.226  35.118  25.848  1.00136.21           C
ATOM   1849  CE2 TYR   966       9.854  32.879  25.093  1.00136.21           C
ATOM   1850  CZ  TYR   966       9.401  34.186  24.806  1.00136.21           C
ATOM   1851  OH  TYR   966       9.125  34.545  23.526  1.00136.21           O
ATOM   1852  C   TYR   966       7.739  33.092  29.565  1.00136.21           C
ATOM   1853  O   TYR   966       6.826  32.740  28.824  1.00136.21           O
ATOM   1854  H   TYR   966       8.131  30.793  28.449  1.00  0.00           H
ATOM   1855  HA  TYR   966       9.318  32.214  30.673  1.00  0.00           H
ATOM   1856  HB2 TYR   966      11.093  32.405  28.926  1.00  0.00           H
ATOM   1857  HB3 TYR   966      10.427  33.931  29.468  1.00  0.00           H
ATOM   1858  HD1 TYR   966       9.295  35.438  27.984  1.00  0.00           H
ATOM   1859  HD2 TYR   966      10.470  31.509  26.649  1.00  0.00           H
ATOM   1860  HE1 TYR   966       8.856  36.106  25.617  1.00  0.00           H
ATOM   1861  HE2 TYR   966       9.982  32.165  24.295  1.00  0.00           H
ATOM   1862  HH  TYR   966       8.768  33.812  23.022  1.00  0.00           H
ATOM   1863  N   VAL   967       7.659  34.155  30.366  1.00117.31           N
ATOM   1864  CA  VAL   967       6.523  35.080  30.496  1.00117.31           C
ATOM   1865  CB  VAL   967       5.487  34.533  31.504  1.00117.31           C
ATOM   1866  CG1 VAL   967       6.024  34.406  32.940  1.00117.31           C
ATOM   1867  CG2 VAL   967       4.234  35.409  31.541  1.00117.31           C
ATOM   1868  C   VAL   967       7.045  36.463  30.894  1.00117.31           C
ATOM   1869  O   VAL   967       8.033  36.564  31.623  1.00117.31           O
ATOM   1870  H   VAL   967       8.464  34.358  30.952  1.00  0.00           H
ATOM   1871  HA  VAL   967       6.033  35.161  29.524  1.00  0.00           H
ATOM   1872  HB  VAL   967       5.185  33.539  31.172  1.00  0.00           H
ATOM   1873 HG21 VAL   967       3.472  34.931  32.156  1.00  0.00           H
ATOM   1874 HG22 VAL   967       4.451  36.396  31.952  1.00  0.00           H
ATOM   1875 HG23 VAL   967       3.836  35.512  30.530  1.00  0.00           H
ATOM   1876 HG11 VAL   967       5.261  33.950  33.570  1.00  0.00           H
ATOM   1877 HG12 VAL   967       6.269  35.391  33.340  1.00  0.00           H
ATOM   1878 HG13 VAL   967       6.913  33.776  32.952  1.00  0.00           H
ATOM   1879  N   SER   968       6.454  37.541  30.371  1.00 92.86           N
ATOM   1880  CA  SER   968       6.943  38.901  30.643  1.00 92.86           C
ATOM   1881  CB  SER   968       6.373  39.890  29.625  1.00 92.86           C
ATOM   1882  OG  SER   968       7.039  41.136  29.758  1.00 92.86           O
ATOM   1883  C   SER   968       6.673  39.345  32.092  1.00 92.86           C
ATOM   1884  O   SER   968       5.653  38.999  32.696  1.00 92.86           O
ATOM   1885  H   SER   968       5.604  37.428  29.829  1.00  0.00           H
ATOM   1886  HA  SER   968       8.025  38.893  30.501  1.00  0.00           H
ATOM   1887  HB2 SER   968       6.543  39.508  28.617  1.00  0.00           H
ATOM   1888  HB3 SER   968       5.306  40.023  29.785  1.00  0.00           H
ATOM   1889  HG  SER   968       6.830  41.677  28.988  1.00  0.00           H
ATOM   1890  N   LYS   969       7.582  40.146  32.665  1.00309.26           N
ATOM   1891  CA  LYS   969       7.570  40.531  34.088  1.00309.26           C
ATOM   1892  CB  LYS   969       8.925  41.174  34.454  1.00309.26           C
ATOM   1893  CG  LYS   969       9.238  41.328  35.954  1.00309.26           C
ATOM   1894  CD  LYS   969       9.124  40.008  36.749  1.00309.26           C
ATOM   1895  CE  LYS   969      10.378  39.654  37.553  1.00309.26           C
ATOM   1896  NZ  LYS   969      11.516  39.373  36.646  1.00309.26           N
ATOM   1897  C   LYS   969       6.362  41.348  34.603  1.00309.26           C
ATOM   1898  O   LYS   969       6.183  41.311  35.820  1.00309.26           O
ATOM   1899  H   LYS   969       8.406  40.351  32.109  1.00  0.00           H
ATOM   1900  HA  LYS   969       7.470  39.589  34.620  1.00  0.00           H
ATOM   1901  HB2 LYS   969       9.713  40.546  34.044  1.00  0.00           H
ATOM   1902  HB3 LYS   969       8.991  42.151  33.971  1.00  0.00           H
ATOM   1903  HG2 LYS   969      10.246  41.728  36.039  1.00  0.00           H
ATOM   1904  HG3 LYS   969       8.571  42.069  36.390  1.00  0.00           H
ATOM   1905  HD2 LYS   969       8.931  39.179  36.068  1.00  0.00           H
ATOM   1906  HD3 LYS   969       8.269  40.084  37.429  1.00  0.00           H
ATOM   1907  HE2 LYS   969      10.619  40.470  38.234  1.00  0.00           H
ATOM   1908  HE3 LYS   969      10.164  38.774  38.165  1.00  0.00           H
ATOM   1909  HZ1 LYS   969      12.330  39.051  37.174  1.00  0.00           H
ATOM   1910  HZ2 LYS   969      11.784  40.190  36.117  1.00  0.00           H
ATOM   1911  HZ3 LYS   969      11.290  38.620  35.990  1.00  0.00           H
ATOM   1912  N   PRO   970       5.473  41.965  33.789  1.00277.14           N
ATOM   1913  CA  PRO   970       4.193  42.491  34.282  1.00277.14           C
ATOM   1914  CD  PRO   970       5.659  42.398  32.410  1.00277.14           C
ATOM   1915  CB  PRO   970       3.510  43.128  33.065  1.00277.14           C
ATOM   1916  CG  PRO   970       4.692  43.560  32.201  1.00277.14           C
ATOM   1917  C   PRO   970       3.288  41.438  34.944  1.00277.14           C
ATOM   1918  O   PRO   970       2.610  41.767  35.915  1.00277.14           O
ATOM   1919  HA  PRO   970       4.399  43.272  35.015  1.00  0.00           H
ATOM   1920  HD2 PRO   970       5.373  41.593  31.736  1.00  0.00           H
ATOM   1921  HD3 PRO   970       6.684  42.716  32.218  1.00  0.00           H
ATOM   1922  HB2 PRO   970       2.883  43.975  33.345  1.00  0.00           H
ATOM   1923  HB3 PRO   970       2.925  42.383  32.523  1.00  0.00           H
ATOM   1924  HG2 PRO   970       4.412  43.669  31.153  1.00  0.00           H
ATOM   1925  HG3 PRO   970       5.126  44.483  32.588  1.00  0.00           H
ATOM   1926  N   PHE   971       3.412  40.161  34.547  1.00248.77           N
ATOM   1927  CA  PHE   971       2.706  39.016  35.145  1.00248.77           C
ATOM   1928  CB  PHE   971       3.333  38.654  36.506  1.00248.77           C
ATOM   1929  CG  PHE   971       3.214  37.189  36.892  1.00248.77           C
ATOM   1930  CD1 PHE   971       2.046  36.690  37.501  1.00248.77           C
ATOM   1931  CD2 PHE   971       4.293  36.317  36.653  1.00248.77           C
ATOM   1932  CE1 PHE   971       1.966  35.340  37.885  1.00248.77           C
ATOM   1933  CE2 PHE   971       4.217  34.969  37.045  1.00248.77           C
ATOM   1934  CZ  PHE   971       3.059  34.484  37.674  1.00248.77           C
ATOM   1935  C   PHE   971       1.171  39.192  35.156  1.00248.77           C
ATOM   1936  O   PHE   971       0.501  39.073  36.183  1.00248.77           O
ATOM   1937  H   PHE   971       4.044  39.958  33.780  1.00  0.00           H
ATOM   1938  HA  PHE   971       2.887  38.169  34.483  1.00  0.00           H
ATOM   1939  HB2 PHE   971       2.888  39.273  37.286  1.00  0.00           H
ATOM   1940  HB3 PHE   971       4.395  38.901  36.472  1.00  0.00           H
ATOM   1941  HD1 PHE   971       1.206  37.343  37.682  1.00  0.00           H
ATOM   1942  HD2 PHE   971       5.185  36.683  36.166  1.00  0.00           H
ATOM   1943  HE1 PHE   971       1.062  34.960  38.338  1.00  0.00           H
ATOM   1944  HE2 PHE   971       5.043  34.300  36.854  1.00  0.00           H
ATOM   1945  HZ  PHE   971       2.997  33.444  37.956  1.00  0.00           H
ATOM   1946  N   GLU   972       0.628  39.604  34.011  1.00 94.30           N
ATOM   1947  CA  GLU   972      -0.814  39.746  33.790  1.00 94.30           C
ATOM   1948  CB  GLU   972      -1.061  40.498  32.472  1.00 94.30           C
ATOM   1949  CG  GLU   972      -0.437  41.909  32.455  1.00 94.30           C
ATOM   1950  CD  GLU   972      -0.330  42.513  31.046  1.00 94.30           C
ATOM   1951  OE1 GLU   972       0.028  41.753  30.116  1.00 94.30           O
ATOM   1952  OE2 GLU   972      -0.344  43.762  30.976  1.00 94.30           O
ATOM   1953  C   GLU   972      -1.515  38.374  33.776  1.00 94.30           C
ATOM   1954  O   GLU   972      -0.894  37.344  33.515  1.00 94.30           O
ATOM   1955  H   GLU   972       1.232  39.727  33.214  1.00  0.00           H
ATOM   1956  HA  GLU   972      -1.238  40.331  34.606  1.00  0.00           H
ATOM   1957  HB2 GLU   972      -2.136  40.586  32.302  1.00  0.00           H
ATOM   1958  HB3 GLU   972      -0.641  39.893  31.671  1.00  0.00           H
ATOM   1959  HG2 GLU   972       0.572  41.877  32.869  1.00  0.00           H
ATOM   1960  HG3 GLU   972      -1.037  42.555  33.100  1.00  0.00           H
ATOM   1961  N   GLU   973      -2.828  38.340  34.011  1.00 48.07           N
ATOM   1962  CA  GLU   973      -3.556  37.068  34.166  1.00 48.07           C
ATOM   1963  CB  GLU   973      -4.948  37.329  34.771  1.00 48.07           C
ATOM   1964  CG  GLU   973      -4.833  37.574  36.285  1.00 48.07           C
ATOM   1965  CD  GLU   973      -5.574  38.826  36.762  1.00 48.07           C
ATOM   1966  OE1 GLU   973      -4.855  39.620  37.416  1.00 48.07           O
ATOM   1967  OE2 GLU   973      -6.758  38.676  37.139  1.00 48.07           O
ATOM   1968  C   GLU   973      -3.628  36.219  32.887  1.00 48.07           C
ATOM   1969  O   GLU   973      -3.311  35.035  32.948  1.00 48.07           O
ATOM   1970  H   GLU   973      -3.307  39.200  34.226  1.00  0.00           H
ATOM   1971  HA  GLU   973      -3.000  36.450  34.872  1.00  0.00           H
ATOM   1972  HB2 GLU   973      -5.403  38.192  34.278  1.00  0.00           H
ATOM   1973  HB3 GLU   973      -5.589  36.460  34.611  1.00  0.00           H
ATOM   1974  HG2 GLU   973      -5.194  36.691  36.819  1.00  0.00           H
ATOM   1975  HG3 GLU   973      -3.783  37.681  36.560  1.00  0.00           H
ATOM   1976  N   GLU   974      -3.833  36.822  31.712  1.00 79.73           N
ATOM   1977  CA  GLU   974      -3.893  36.073  30.440  1.00 79.73           C
ATOM   1978  CB  GLU   974      -4.566  36.954  29.370  1.00 79.73           C
ATOM   1979  CG  GLU   974      -5.180  36.161  28.206  1.00 79.73           C
ATOM   1980  CD  GLU   974      -6.570  35.605  28.563  1.00 79.73           C
ATOM   1981  OE1 GLU   974      -6.663  34.901  29.594  1.00 79.73           O
ATOM   1982  OE2 GLU   974      -7.552  36.067  27.937  1.00 79.73           O
ATOM   1983  C   GLU   974      -2.510  35.580  29.965  1.00 79.73           C
ATOM   1984  O   GLU   974      -2.373  34.433  29.539  1.00 79.73           O
ATOM   1985  H   GLU   974      -4.093  37.794  31.704  1.00  0.00           H
ATOM   1986  HA  GLU   974      -4.513  35.188  30.594  1.00  0.00           H
ATOM   1987  HB2 GLU   974      -3.820  37.645  28.974  1.00  0.00           H
ATOM   1988  HB3 GLU   974      -5.354  37.555  29.829  1.00  0.00           H
ATOM   1989  HG2 GLU   974      -5.268  36.833  27.348  1.00  0.00           H
ATOM   1990  HG3 GLU   974      -4.512  35.348  27.915  1.00  0.00           H
ATOM   1991  N   ASN   975      -1.450  36.330  30.310  1.00 45.86           N
ATOM   1992  CA  ASN   975      -0.047  35.903  30.175  1.00 45.86           C
ATOM   1993  CB  ASN   975       0.890  37.039  30.650  1.00 45.86           C
ATOM   1994  CG  ASN   975       1.253  38.112  29.639  1.00 45.86           C
ATOM   1995  OD1 ASN   975       2.426  38.354  29.391  1.00 45.86           O
ATOM   1996  ND2 ASN   975       0.322  38.988  29.341  1.00 45.86           N
ATOM   1997  C   ASN   975       0.260  34.630  30.997  1.00 45.86           C
ATOM   1998  O   ASN   975       1.252  33.951  30.733  1.00 45.86           O
ATOM   1999  H   ASN   975      -1.642  37.157  30.852  1.00  0.00           H
ATOM   2000  HA  ASN   975       0.163  35.667  29.129  1.00  0.00           H
ATOM   2001  HB2 ASN   975       0.469  37.529  31.520  1.00  0.00           H
ATOM   2002  HB3 ASN   975       1.828  36.598  30.972  1.00  0.00           H
ATOM   2003 HD21 ASN   975      -0.606  38.870  29.684  1.00  0.00           H
ATOM   2004 HD22 ASN   975       0.615  39.936  29.116  1.00  0.00           H
ATOM   2005  N   LEU   976      -0.517  34.365  32.053  1.00138.04           N
ATOM   2006  CA  LEU   976      -0.401  33.173  32.892  1.00138.04           C
ATOM   2007  CB  LEU   976      -0.599  33.608  34.362  1.00138.04           C
ATOM   2008  CG  LEU   976       0.175  32.806  35.424  1.00138.04           C
ATOM   2009  CD1 LEU   976      -0.207  31.332  35.479  1.00138.04           C
ATOM   2010  CD2 LEU   976       1.686  32.889  35.213  1.00138.04           C
ATOM   2011  C   LEU   976      -1.381  32.068  32.454  1.00138.04           C
ATOM   2012  O   LEU   976      -1.016  30.894  32.459  1.00138.04           O
ATOM   2013  H   LEU   976      -1.293  34.988  32.235  1.00  0.00           H
ATOM   2014  HA  LEU   976       0.600  32.769  32.765  1.00  0.00           H
ATOM   2015  HB2 LEU   976      -1.662  33.573  34.600  1.00  0.00           H
ATOM   2016  HB3 LEU   976      -0.286  34.648  34.468  1.00  0.00           H
ATOM   2017  HG  LEU   976      -0.053  33.244  36.398  1.00  0.00           H
ATOM   2018 HD21 LEU   976       1.982  32.365  34.306  1.00  0.00           H
ATOM   2019 HD22 LEU   976       1.989  33.934  35.136  1.00  0.00           H
ATOM   2020 HD23 LEU   976       2.189  32.425  36.056  1.00  0.00           H
ATOM   2021 HD11 LEU   976       0.244  30.858  36.341  1.00  0.00           H
ATOM   2022 HD12 LEU   976      -1.291  31.232  35.531  1.00  0.00           H
ATOM   2023 HD13 LEU   976       0.173  30.821  34.599  1.00  0.00           H
ATOM   2024  N   TYR   977      -2.573  32.415  31.966  1.00 58.75           N
ATOM   2025  CA  TYR   977      -3.549  31.424  31.512  1.00 58.75           C
ATOM   2026  CB  TYR   977      -4.921  32.078  31.320  1.00 58.75           C
ATOM   2027  CG  TYR   977      -5.995  31.060  30.989  1.00 58.75           C
ATOM   2028  CD1 TYR   977      -6.357  30.086  31.942  1.00 58.75           C
ATOM   2029  CD2 TYR   977      -6.572  31.037  29.705  1.00 58.75           C
ATOM   2030  CE1 TYR   977      -7.280  29.077  31.605  1.00 58.75           C
ATOM   2031  CE2 TYR   977      -7.489  30.025  29.361  1.00 58.75           C
ATOM   2032  CZ  TYR   977      -7.839  29.041  30.311  1.00 58.75           C
ATOM   2033  OH  TYR   977      -8.702  28.047  29.975  1.00 58.75           O
ATOM   2034  C   TYR   977      -3.097  30.646  30.259  1.00 58.75           C
ATOM   2035  O   TYR   977      -3.124  29.414  30.280  1.00 58.75           O
ATOM   2036  H   TYR   977      -2.839  33.393  31.973  1.00  0.00           H
ATOM   2037  HA  TYR   977      -3.657  30.691  32.309  1.00  0.00           H
ATOM   2038  HB2 TYR   977      -4.858  32.820  30.522  1.00  0.00           H
ATOM   2039  HB3 TYR   977      -5.204  32.597  32.237  1.00  0.00           H
ATOM   2040  HD1 TYR   977      -5.903  30.096  32.923  1.00  0.00           H
ATOM   2041  HD2 TYR   977      -6.305  31.801  28.983  1.00  0.00           H
ATOM   2042  HE1 TYR   977      -7.546  28.311  32.317  1.00  0.00           H
ATOM   2043  HE2 TYR   977      -7.922  30.010  28.374  1.00  0.00           H
ATOM   2044  HH  TYR   977      -8.738  27.931  29.026  1.00  0.00           H
ATOM   2045  N   GLU   978      -2.414  31.302  29.308  1.00 42.81           N
ATOM   2046  CA  GLU   978      -1.716  30.605  28.209  1.00 42.81           C
ATOM   2047  CB  GLU   978      -1.076  31.614  27.238  1.00 42.81           C
ATOM   2048  CG  GLU   978      -2.072  32.265  26.264  1.00 42.81           C
ATOM   2049  CD  GLU   978      -1.448  32.455  24.868  1.00 42.81           C
ATOM   2050  OE1 GLU   978      -0.355  33.064  24.791  1.00 42.81           O
ATOM   2051  OE2 GLU   978      -1.950  31.812  23.917  1.00 42.81           O
ATOM   2052  C   GLU   978      -0.616  29.648  28.703  1.00 42.81           C
ATOM   2053  O   GLU   978      -0.387  28.596  28.104  1.00 42.81           O
ATOM   2054  H   GLU   978      -2.381  32.318  29.341  1.00  0.00           H
ATOM   2055  HA  GLU   978      -2.430  29.996  27.654  1.00  0.00           H
ATOM   2056  HB2 GLU   978      -0.542  32.387  27.795  1.00  0.00           H
ATOM   2057  HB3 GLU   978      -0.341  31.068  26.644  1.00  0.00           H
ATOM   2058  HG2 GLU   978      -2.396  33.227  26.668  1.00  0.00           H
ATOM   2059  HG3 GLU   978      -2.957  31.630  26.175  1.00  0.00           H
ATOM   2060  N   ALA   979       0.039  29.977  29.820  1.00 41.50           N
ATOM   2061  CA  ALA   979       1.119  29.177  30.381  1.00 41.50           C
ATOM   2062  CB  ALA   979       1.973  30.072  31.286  1.00 41.50           C
ATOM   2063  C   ALA   979       0.619  27.914  31.107  1.00 41.50           C
ATOM   2064  O   ALA   979       1.155  26.833  30.867  1.00 41.50           O
ATOM   2065  H   ALA   979      -0.246  30.814  30.309  1.00  0.00           H
ATOM   2066  HA  ALA   979       1.750  28.839  29.557  1.00  0.00           H
ATOM   2067  HB1 ALA   979       2.308  30.950  30.731  1.00  0.00           H
ATOM   2068  HB2 ALA   979       1.408  30.391  32.159  1.00  0.00           H
ATOM   2069  HB3 ALA   979       2.835  29.508  31.621  1.00  0.00           H
ATOM   2070  N   VAL   980      -0.431  28.001  31.939  1.00138.62           N
ATOM   2071  CA  VAL   980      -0.988  26.806  32.619  1.00138.62           C
ATOM   2072  CB  VAL   980      -1.982  27.138  33.752  1.00138.62           C
ATOM   2073  CG1 VAL   980      -1.389  28.156  34.727  1.00138.62           C
ATOM   2074  CG2 VAL   980      -3.350  27.662  33.303  1.00138.62           C
ATOM   2075  C   VAL   980      -1.621  25.830  31.624  1.00138.62           C
ATOM   2076  O   VAL   980      -1.272  24.650  31.644  1.00138.62           O
ATOM   2077  H   VAL   980      -0.860  28.911  32.081  1.00  0.00           H
ATOM   2078  HA  VAL   980      -0.157  26.271  33.082  1.00  0.00           H
ATOM   2079  HB  VAL   980      -2.159  26.217  34.301  1.00  0.00           H
ATOM   2080 HG21 VAL   980      -3.954  27.910  34.173  1.00  0.00           H
ATOM   2081 HG22 VAL   980      -3.226  28.549  32.688  1.00  0.00           H
ATOM   2082 HG23 VAL   980      -3.881  26.898  32.735  1.00  0.00           H
ATOM   2083 HG11 VAL   980      -1.984  28.178  35.640  1.00  0.00           H
ATOM   2084 HG12 VAL   980      -0.362  27.881  34.974  1.00  0.00           H
ATOM   2085 HG13 VAL   980      -1.399  29.141  34.273  1.00  0.00           H
ATOM   2086  N   SER   981      -2.248  26.382  30.577  1.00 82.73           N
ATOM   2087  CA  SER   981      -2.861  25.682  29.437  1.00 82.73           C
ATOM   2088  CB  SER   981      -3.530  26.762  28.572  1.00 82.73           C
ATOM   2089  OG  SER   981      -4.301  26.252  27.505  1.00 82.73           O
ATOM   2090  C   SER   981      -1.882  24.825  28.607  1.00 82.73           C
ATOM   2091  O   SER   981      -2.300  24.054  27.744  1.00 82.73           O
ATOM   2092  H   SER   981      -2.381  27.388  30.607  1.00  0.00           H
ATOM   2093  HA  SER   981      -3.634  25.015  29.815  1.00  0.00           H
ATOM   2094  HB2 SER   981      -2.757  27.418  28.166  1.00  0.00           H
ATOM   2095  HB3 SER   981      -4.191  27.356  29.204  1.00  0.00           H
ATOM   2096  HG  SER   981      -4.602  26.995  26.978  1.00  0.00           H
ATOM   2097  N   LYS   982      -0.567  24.926  28.867  1.00 92.92           N
ATOM   2098  CA  LYS   982       0.488  24.146  28.197  1.00 92.92           C
ATOM   2099  CB  LYS   982       1.095  24.992  27.068  1.00 92.92           C
ATOM   2100  CG  LYS   982       0.049  25.347  25.994  1.00 92.92           C
ATOM   2101  CD  LYS   982       0.701  25.691  24.657  1.00 92.92           C
ATOM   2102  CE  LYS   982       1.209  24.397  24.010  1.00 92.92           C
ATOM   2103  NZ  LYS   982       2.051  24.687  22.830  1.00 92.92           N
ATOM   2104  C   LYS   982       1.563  23.561  29.126  1.00 92.92           C
ATOM   2105  O   LYS   982       2.592  23.106  28.626  1.00 92.92           O
ATOM   2106  H   LYS   982      -0.291  25.597  29.574  1.00  0.00           H
ATOM   2107  HA  LYS   982       0.019  23.265  27.751  1.00  0.00           H
ATOM   2108  HB2 LYS   982       1.517  25.911  27.481  1.00  0.00           H
ATOM   2109  HB3 LYS   982       1.906  24.427  26.617  1.00  0.00           H
ATOM   2110  HG2 LYS   982      -0.622  24.503  25.833  1.00  0.00           H
ATOM   2111  HG3 LYS   982      -0.539  26.200  26.336  1.00  0.00           H
ATOM   2112  HD2 LYS   982       1.517  26.396  24.827  1.00  0.00           H
ATOM   2113  HD3 LYS   982      -0.045  26.157  24.010  1.00  0.00           H
ATOM   2114  HE2 LYS   982       1.786  23.830  24.746  1.00  0.00           H
ATOM   2115  HE3 LYS   982       0.345  23.786  23.734  1.00  0.00           H
ATOM   2116  HZ1 LYS   982       2.378  23.824  22.419  1.00  0.00           H
ATOM   2117  HZ2 LYS   982       2.847  25.242  23.118  1.00  0.00           H
ATOM   2118  HZ3 LYS   982       1.517  25.211  22.151  1.00  0.00           H
ATOM   2119  N   PHE   983       1.342  23.565  30.443  1.00 98.97           N
ATOM   2120  CA  PHE   983       2.277  22.999  31.430  1.00 98.97           C
ATOM   2121  CB  PHE   983       3.250  24.093  31.914  1.00 98.97           C
ATOM   2122  CG  PHE   983       4.355  24.474  30.942  1.00 98.97           C
ATOM   2123  CD1 PHE   983       5.377  23.550  30.650  1.00 98.97           C
ATOM   2124  CD2 PHE   983       4.406  25.761  30.375  1.00 98.97           C
ATOM   2125  CE1 PHE   983       6.455  23.917  29.825  1.00 98.97           C
ATOM   2126  CE2 PHE   983       5.483  26.131  29.548  1.00 98.97           C
ATOM   2127  CZ  PHE   983       6.512  25.211  29.279  1.00 98.97           C
ATOM   2128  C   PHE   983       1.616  22.306  32.638  1.00 98.97           C
ATOM   2129  O   PHE   983       2.340  21.689  33.418  1.00 98.97           O
ATOM   2130  H   PHE   983       0.470  23.964  30.765  1.00  0.00           H
ATOM   2131  HA  PHE   983       2.862  22.215  30.945  1.00  0.00           H
ATOM   2132  HB2 PHE   983       2.678  24.978  32.192  1.00  0.00           H
ATOM   2133  HB3 PHE   983       3.745  23.748  32.822  1.00  0.00           H
ATOM   2134  HD1 PHE   983       5.327  22.552  31.061  1.00  0.00           H
ATOM   2135  HD2 PHE   983       3.615  26.467  30.578  1.00  0.00           H
ATOM   2136  HE1 PHE   983       7.232  23.200  29.603  1.00  0.00           H
ATOM   2137  HE2 PHE   983       5.512  27.121  29.116  1.00  0.00           H
ATOM   2138  HZ  PHE   983       7.336  25.490  28.638  1.00  0.00           H
ATOM   2139  N   PHE   984       0.309  22.471  32.877  1.00128.97           N
ATOM   2140  CA  PHE   984      -0.398  21.802  33.985  1.00128.97           C
ATOM   2141  CB  PHE   984      -1.411  22.772  34.618  1.00128.97           C
ATOM   2142  CG  PHE   984      -0.911  23.912  35.497  1.00128.97           C
ATOM   2143  CD1 PHE   984       0.406  24.415  35.437  1.00128.97           C
ATOM   2144  CD2 PHE   984      -1.831  24.503  36.384  1.00128.97           C
ATOM   2145  CE1 PHE   984       0.781  25.513  36.230  1.00128.97           C
ATOM   2146  CE2 PHE   984      -1.451  25.588  37.193  1.00128.97           C
ATOM   2147  CZ  PHE   984      -0.146  26.101  37.108  1.00128.97           C
ATOM   2148  C   PHE   984      -1.138  20.523  33.549  1.00128.97           C
ATOM   2149  O   PHE   984      -1.400  19.669  34.397  1.00128.97           O
ATOM   2150  H   PHE   984      -0.249  23.040  32.252  1.00  0.00           H
ATOM   2151  HA  PHE   984       0.307  21.495  34.756  1.00  0.00           H
ATOM   2152  HB2 PHE   984      -2.031  23.197  33.827  1.00  0.00           H
ATOM   2153  HB3 PHE   984      -2.079  22.176  35.239  1.00  0.00           H
ATOM   2154  HD1 PHE   984       1.136  23.975  34.776  1.00  0.00           H
ATOM   2155  HD2 PHE   984      -2.847  24.128  36.415  1.00  0.00           H
ATOM   2156  HE1 PHE   984       1.782  25.910  36.150  1.00  0.00           H
ATOM   2157  HE2 PHE   984      -2.175  26.047  37.851  1.00  0.00           H
ATOM   2158  HZ  PHE   984       0.139  26.955  37.704  1.00  0.00           H
ATOM   2159  N   GLU   985      -1.466  20.406  32.258  1.00125.94           N
ATOM   2160  CA  GLU   985      -2.382  19.420  31.655  1.00125.94           C
ATOM   2161  CB  GLU   985      -3.705  20.109  31.235  1.00125.94           C
ATOM   2162  CG  GLU   985      -4.271  21.248  32.118  1.00125.94           C
ATOM   2163  CD  GLU   985      -4.691  20.868  33.556  1.00125.94           C
ATOM   2164  OE1 GLU   985      -4.569  21.767  34.427  1.00125.94           O
ATOM   2165  OE2 GLU   985      -5.468  19.895  33.711  1.00125.94           O
ATOM   2166  C   GLU   985      -1.735  18.710  30.447  1.00125.94           C
ATOM   2167  O   GLU   985      -0.954  19.382  29.729  1.00125.94           O
ATOM   2168  OXT GLU   985      -1.981  17.494  30.286  1.00125.94           O
ATOM   2169  H   GLU   985      -1.093  21.074  31.605  1.00  0.00           H
ATOM   2170  HA  GLU   985      -2.617  18.645  32.383  1.00  0.00           H
ATOM   2171  HB2 GLU   985      -3.544  20.547  30.247  1.00  0.00           H
ATOM   2172  HB3 GLU   985      -4.470  19.341  31.118  1.00  0.00           H
ATOM   2173  HG2 GLU   985      -3.544  22.065  32.148  1.00  0.00           H
ATOM   2174  HG3 GLU   985      -5.149  21.651  31.603  1.00  0.00           H
TER    2175      GLU   985
HETATM 2176 MG   MG    144      14.260  39.384  41.488  1.00 14.98          Mg
END
